# Supplementary material for: Dual-Stream deep learning for multimodal feature fusion and classification of balance control in elite freestyle aerial skiers
Source: PLoS One. 2026 Jul 28;21(7):e0337296. doi: 10.1371/journal.pone.0337296 (PMC13411871; doi:10.1371/journal.pone.0337296)
Supplement: S1 Data — (ZIP) [file pone.0337296.s001.zip]

Archive with 51 entries (50 files):
- data/
- data/6.CSV
- __MACOSX/data/._6.CSV
- data/7.CSV
- __MACOSX/data/._7.CSV
- data/5.CSV
- __MACOSX/data/._5.CSV
- data/4.CSV
- __MACOSX/data/._4.CSV
- data/1.CSV
- __MACOSX/data/._1.CSV
- data/3.CSV
- __MACOSX/data/._3.CSV
- data/2.CSV
- __MACOSX/data/._2.CSV
- data/23.CSV
- __MACOSX/data/._23.CSV
- data/22.CSV
- __MACOSX/data/._22.CSV
- data/20.CSV
- __MACOSX/data/._20.CSV
- data/21.CSV
- __MACOSX/data/._21.CSV
- data/25.CSV
- __MACOSX/data/._25.CSV
- data/19.CSV
- __MACOSX/data/._19.CSV
- data/18.CSV
- __MACOSX/data/._18.CSV
- data/24.CSV
- __MACOSX/data/._24.CSV
- data/16.CSV
- __MACOSX/data/._16.CSV
- data/17.CSV
- __MACOSX/data/._17.CSV
- data/15.CSV
- __MACOSX/data/._15.CSV
- data/14.CSV
- __MACOSX/data/._14.CSV
- data/10.CSV
- __MACOSX/data/._10.CSV
- data/11.CSV
- __MACOSX/data/._11.CSV
- data/13.CSV
- __MACOSX/data/._13.CSV
- data/12.CSV
- __MACOSX/data/._12.CSV
- data/9.CSV
- __MACOSX/data/._9.CSV
- data/8.CSV
- __MACOSX/data/._8.CSV
