# Supplementary material for: Dual-Stream deep learning for multimodal feature fusion and classification of balance control in elite freestyle aerial skiers
Source: PLoS One. 2026 Jul 28;21(7):e0337296. doi: 10.1371/journal.pone.0337296 (PMC13411871; doi:10.1371/journal.pone.0337296)
Supplement: S1 Data — (ZIP) [file pone.0337296.s001.zip › data/6.CSV]

Status	Time	Gauge[0]	Gauge[1]	Gauge[2]	Gauge[3]	Platform.COP.X	Platform.COP.Y	Weight	Patient COP.X	Patient COP.Y	Patient COP Len	Tilt Angle	Tilt Direction	Tilt Projection.X	Tilt Projection.Y	Pct Right	Pct Front	EndOfRep	IsomFreeze	Stimulus	TestRunning	OnTarget	GoalMet	TargetSkipped	TargetNbr	PatientFell
C0	0	53.2495	20.7301	65.6633	26.78	3.6469	-.5183	166.4229	4.1477	.7779	4.22	2.4705	79.3777	2.4282	.4554	89.5015	57.4084			1	1				0
80	.01	53.5722	20.9146	65.134	26.5612	3.6433	-.4838	166.182	4.1441	.8124	4.223	2.4723	78.9082	2.4261	.4756	89.4679	57.7374				1				0
80	.02	53.8949	21.0991	64.6047	26.3424	3.6398	-.4491	165.9411	4.1406	.8471	4.2264	2.4742	78.4382	2.424	.4959	89.4342	58.0673				1				0
80	.03	54.0296	21.1901	64.3885	26.2663	3.6363	-.4347	165.8745	4.1371	.8615	4.2259	2.4739	78.2374	2.422	.5043	89.4012	58.2045				1				0
80	.04	54.1644	21.281	64.1724	26.1901	3.6329	-.4203	165.8079	4.1337	.8759	4.2254	2.4737	78.0364	2.42	.5128	89.3681	58.3418				1				0
80	.05	54.2991	21.3719	63.9562	26.114	3.6294	-.4059	165.7412	4.1302	.8903	4.2251	2.4735	77.8352	2.4179	.5212	89.3351	58.4793				1				0
80	.06	54.4339	21.4628	63.74	26.0379	3.6259	-.3914	165.6746	4.1267	.9048	4.2247	2.4733	77.6338	2.4159	.5297	89.302	58.6168				1				0
80	.07	54.6553	21.6761	63.4429	26.0085	3.6102	-.3697	165.7829	4.111	.9265	4.2141	2.4671	77.2998	2.4067	.5424	89.1527	58.8236				1				0
80	.08	54.8768	21.8894	63.1458	25.9791	3.5946	-.3481	165.8911	4.0954	.9482	4.2037	2.461	76.9646	2.3975	.5551	89.0036	59.03				1				0
80	.09	54.9634	22.0118	63.0649	26.0258	3.5824	-.3408	166.0659	4.0832	.9554	4.1935	2.455	76.8312	2.3904	.5593	88.8879	59.0987				1				0
80	.1	55.0501	22.1342	62.9839	26.0725	3.5703	-.3336	166.2408	4.0711	.9626	4.1834	2.449	76.6974	2.3833	.5635	88.7724	59.1673				1				0
80	.11	55.1368	22.2566	62.903	26.1192	3.5582	-.3265	166.4156	4.059	.9697	4.1732	2.4431	76.5632	2.3762	.5677	88.6572	59.2357				1				0
80	.12	55.2235	22.379	62.822	26.1659	3.5461	-.3193	166.5905	4.0469	.9769	4.1632	2.4372	76.4287	2.3692	.5719	88.5423	59.3039				1				0
80	.13	55.2647	22.5806	62.7171	26.3035	3.5198	-.3129	166.8658	4.0206	.9833	4.1391	2.4231	76.2567	2.3537	.5757	88.2911	59.365				1				0
80	.14	55.3059	22.7823	62.6121	26.441	3.4935	-.3065	167.1412	3.9943	.9897	4.1151	2.409	76.0833	2.3383	.5794	88.0407	59.4259				1				0
80	.15	55.2604	22.8615	62.5881	26.5318	3.4792	-.3072	167.2417	3.98	.989	4.101	2.4008	76.0454	2.33	.579	87.9048	59.4188				1				0
80	.16	55.2149	22.9407	62.564	26.6226	3.465	-.308	167.3423	3.9657	.9882	4.087	2.3926	76.0072	2.3216	.5785	87.769	59.4118				1				0
80	.17	55.1694	23.0199	62.54	26.7134	3.4507	-.3087	167.4428	3.9515	.9875	4.073	2.3844	75.9689	2.3133	.5781	87.6334	59.4048				1				0
80	.18	54.9643	23.1459	62.5418	26.9426	3.4193	-.3171	167.5946	3.92	.9791	4.0405	2.3654	75.9758	2.2949	.5732	87.3338	59.3251				1				0
80	.19	54.7592	23.2719	62.5436	27.1718	3.3879	-.3254	167.7465	3.8886	.9708	4.008	2.3463	75.9828	2.2765	.5683	87.0348	59.2456				1				0
80	.2	54.554	23.3979	62.5454	27.4011	3.3565	-.3338	167.8983	3.8573	.9625	3.9756	2.3273	75.99	2.2581	.5634	86.7363	59.1662				1				0
80	.21	54.3944	23.4447	62.5712	27.5394	3.3393	-.3414	167.9497	3.8401	.9548	3.9571	2.3165	76.0366	2.248	.559	86.5727	59.0938				1				0
80	.22	54.2348	23.4915	62.597	27.6778	3.3222	-.349	168.001	3.823	.9472	3.9386	2.3057	76.0836	2.238	.5545	86.4093	59.0214				1				0
80	.23	54.0751	23.5383	62.6228	27.8162	3.305	-.3566	168.0524	3.8058	.9397	3.9201	2.2948	76.1311	2.2279	.5501	86.2459	58.9491				1				0
80	.24	53.9644	23.6967	62.355	27.8742	3.2781	-.3497	167.8903	3.7789	.9465	3.8956	2.2805	75.9388	2.2122	.5541	85.9895	59.014				1				0
80	.25	53.8537	23.8551	62.0872	27.9321	3.2511	-.3429	167.7282	3.7519	.9533	3.8711	2.2662	75.7437	2.1964	.5581	85.7326	59.0791				1				0
80	.26	53.9026	23.9667	61.7937	27.8517	3.2413	-.3284	167.5147	3.7421	.9678	3.8652	2.2627	75.4998	2.1906	.5665	85.6387	59.2169				1				0
80	.27	53.9515	24.0783	61.5001	27.7712	3.2314	-.3139	167.3012	3.7322	.9823	3.8593	2.2592	75.2546	2.1848	.575	85.5447	59.3551				1				0
80	.28	54.0004	24.1899	61.2066	27.6908	3.2215	-.2994	167.0878	3.7223	.9968	3.8535	2.2558	75.0079	2.179	.5835	85.4504	59.4936				1				0
80	.29	54.0494	24.3016	60.913	27.6104	3.2116	-.2848	166.8743	3.7124	1.0114	3.8477	2.2524	74.76	2.1732	.5921	85.3558	59.6325				1				0
80	.3	54.1094	24.4618	60.5207	27.5144	3.1965	-.2654	166.6063	3.6973	1.0308	3.8383	2.2469	74.4213	2.1644	.6034	85.2124	59.8174				1				0
80	.31	54.1695	24.622	60.1285	27.4184	3.1814	-.2459	166.3383	3.6822	1.0503	3.8291	2.2415	74.0799	2.1555	.6148	85.0686	60.0028				1				0
80	.32	54.1807	24.6706	60.0297	27.4028	3.1763	-.2411	166.2838	3.6771	1.0551	3.8255	2.2394	73.9896	2.1525	.6177	85.0198	60.0487				1				0
80	.33	54.1918	24.7192	59.931	27.3872	3.1712	-.2363	166.2292	3.672	1.0599	3.8219	2.2373	73.899	2.1495	.6205	84.971	60.0945				1				0
80	.34	54.203	24.7678	59.8322	27.3716	3.166	-.2315	166.1747	3.6668	1.0647	3.8183	2.2352	73.8082	2.1465	.6233	84.9221	60.1404				1				0
80	.35	54.2142	24.8164	59.7335	27.3561	3.1609	-.2266	166.1201	3.6617	1.0696	3.8147	2.2331	73.7172	2.1435	.6261	84.8732	60.1863				1				0
80	.36	54.2433	24.8299	59.7255	27.3258	3.1628	-.2244	166.1245	3.6635	1.0718	3.8171	2.2345	73.6922	2.1446	.6275	84.8909	60.208				1				0
80	.37	54.2725	24.8434	59.7175	27.2955	3.1646	-.2221	166.1289	3.6654	1.0741	3.8195	2.2359	73.6671	2.1457	.6288	84.9086	60.2297				1				0
80	.38	54.2905	24.8083	59.8082	27.2808	3.1716	-.2246	166.1879	3.6724	1.0716	3.8255	2.2395	73.733	2.1498	.6273	84.9752	60.2056				1				0
80	.39	54.3086	24.7732	59.8989	27.2661	3.1786	-.2272	166.2468	3.6794	1.069	3.8315	2.243	73.7987	2.1539	.6258	85.0417	60.1814				1				0
80	.4	54.3266	24.7381	59.9897	27.2514	3.1856	-.2297	166.3058	3.6864	1.0665	3.8375	2.2465	73.8641	2.158	.6243	85.1081	60.1573				1				0
80	.41	54.3446	24.703	60.0804	27.2367	3.1925	-.2322	166.3647	3.6933	1.064	3.8435	2.25	73.9293	2.1621	.6229	85.1745	60.1331				1				0
80	.42	54.2811	24.568	60.4238	27.2999	3.2065	-.2489	166.5727	3.7073	1.0473	3.8524	2.2552	74.2251	2.1702	.6131	85.3075	59.9743				1				0
80	.43	54.2176	24.433	60.7672	27.363	3.2204	-.2655	166.7807	3.7212	1.0307	3.8613	2.2604	74.5189	2.1784	.6034	85.4401	59.8158				1				0
80	.44	54.1361	24.3331	61.0198	27.4408	3.2274	-.2796	166.9297	3.7282	1.0166	3.8643	2.2622	74.7478	2.1825	.5951	85.5064	59.6816				1				0
80	.45	54.0545	24.2332	61.2724	27.5187	3.2343	-.2937	167.0788	3.7351	1.0025	3.8673	2.2639	74.9759	2.1865	.5869	85.5726	59.5477				1				0
80	.46	53.973	24.1332	61.5251	27.5965	3.2413	-.3077	167.2278	3.7421	.9885	3.8704	2.2657	75.2032	2.1906	.5787	85.6386	59.414				1				0
80	.47	53.8914	24.0333	61.7777	27.6744	3.2482	-.3218	167.3768	3.749	.9745	3.8736	2.2676	75.4298	2.1947	.5704	85.7046	59.2805				1				0
80	.48	53.5215	23.6679	62.3977	27.8214	3.2714	-.3636	167.4086	3.7722	.9326	3.8857	2.2747	76.1133	2.2082	.5459	85.9253	58.8818				1				0
80	.49	53.1516	23.3025	63.0177	27.9684	3.2945	-.4055	167.4403	3.7953	.8907	3.8984	2.2822	76.7921	2.2218	.5214	86.1459	58.4832				1				0
80	.5	52.8632	23.037	63.3851	28.0376	3.3108	-.4334	167.323	3.8116	.8628	3.908	2.2878	77.2455	2.2313	.5051	86.3011	58.2171				1				0
80	.51	52.5748	22.7715	63.7525	28.1068	3.3271	-.4614	167.2056	3.8279	.8348	3.9179	2.2936	77.6972	2.2409	.4887	86.4565	57.9506				1				0
80	.52	52.2865	22.5059	64.1199	28.176	3.3435	-.4894	167.0883	3.8443	.8068	3.928	2.2995	78.1473	2.2505	.4723	86.6121	57.6838				1				0
80	.53	51.9981	22.2404	64.4873	28.2452	3.3598	-.5175	166.971	3.8606	.7787	3.9384	2.3056	78.5957	2.26	.4559	86.768	57.4166				1				0
80	.54	51.4024	21.6329	65.3466	28.3715	3.4022	-.5795	166.7534	3.903	.7167	3.9683	2.3231	79.5942	2.2848	.4196	87.1714	56.8261				1				0
80	.55	50.8068	21.0253	66.2059	28.4978	3.4447	-.6416	166.5358	3.9455	.6546	3.9994	2.3413	80.58	2.3097	.3832	87.5758	56.2341				1				0
80	.56	50.4995	20.6833	66.6978	28.5549	3.4707	-.6756	166.4355	3.9715	.6206	4.0197	2.3532	81.1192	2.325	.3633	87.824	55.9101				1				0
80	.57	50.1923	20.3413	67.1897	28.612	3.4968	-.7097	166.3352	3.9976	.5865	4.0404	2.3653	81.6536	2.3403	.3433	88.0725	55.5857				1				0
80	.58	49.885	19.9993	67.6816	28.669	3.5229	-.7438	166.235	4.0237	.5524	4.0615	2.3776	82.1831	2.3556	.3234	88.3212	55.2609				1				0
80	.59	49.5039	19.5826	68.4075	28.8057	3.5535	-.7902	166.2997	4.0543	.506	4.0858	2.3919	82.8854	2.3735	.2962	88.6124	54.8194				1				0
80	.6	49.1228	19.1658	69.1334	28.9424	3.584	-.8365	166.3644	4.0848	.4597	4.1106	2.4064	83.5788	2.3913	.2691	88.9032	54.3783				1				0
80	.61	48.7418	18.7491	69.8593	29.079	3.6146	-.8828	166.4292	4.1154	.4134	4.1361	2.4213	84.2632	2.4092	.242	89.1939	53.9375				1				0
80	.62	48.6679	18.6744	70.0932	29.1586	3.6189	-.8949	166.5942	4.1197	.4014	4.1392	2.4232	84.4356	2.4118	.235	89.2352	53.8224				1				0
80	.63	48.5941	18.5997	70.3272	29.2382	3.6232	-.9069	166.7592	4.124	.3893	4.1424	2.425	84.6075	2.4143	.2279	89.2765	53.7076				1				0
80	.64	48.5203	18.525	70.5611	29.3177	3.6276	-.9189	166.9242	4.1284	.3773	4.1456	2.4269	84.7787	2.4168	.2209	89.3177	53.5929				1				0
80	.65	48.4577	18.5997	70.6261	29.4873	3.6099	-.9238	167.1707	4.1107	.3724	4.1275	2.4164	84.8236	2.4065	.218	89.1496	53.5467				1				0
80	.66	48.395	18.6744	70.691	29.6568	3.5923	-.9287	167.4172	4.0931	.3676	4.1096	2.4058	84.8687	2.3962	.2152	88.982	53.5005				1				0
80	.67	48.4062	18.8238	70.522	29.7467	3.5704	-.9215	167.4987	4.0712	.3747	4.0884	2.3934	84.7417	2.3834	.2194	88.7734	53.5685				1				0
80	.68	48.4173	18.9732	70.353	29.8367	3.5485	-.9144	167.5802	4.0493	.3818	4.0673	2.3811	84.6134	2.3705	.2235	88.5649	53.6363				1				0
80	.69	48.4285	19.1226	70.184	29.9267	3.5267	-.9073	167.6617	4.0275	.3889	4.0462	2.3687	84.4839	2.3577	.2277	88.3567	53.7042				1				0
80	.7	48.4396	19.272	70.0149	30.0166	3.5048	-.9002	167.7432	4.0056	.3961	4.0251	2.3564	84.3533	2.3449	.2319	88.1487	53.7719				1				0
80	.71	48.2517	19.5475	69.6636	30.2735	3.4507	-.8951	167.7362	3.9515	.4011	3.9718	2.3251	84.2042	2.3132	.2348	87.6329	53.8198				1				0
80	.72	48.0637	19.8229	69.3122	30.5304	3.3965	-.8901	167.7292	3.8973	.4061	3.9184	2.2938	84.051	2.2815	.2377	87.1171	53.8677				1				0
80	.73	47.8646	19.9489	69.1298	30.6973	3.3641	-.8922	167.6406	3.8649	.404	3.886	2.2748	84.032	2.2625	.2365	86.8085	53.848				1				0
80	.74	47.6655	20.0749	68.9475	30.8642	3.3317	-.8942	167.5521	3.8325	.402	3.8535	2.2558	84.0126	2.2435	.2353	86.4996	53.8282				1				0
80	.75	47.4664	20.2009	68.7651	31.0312	3.2992	-.8963	167.4635	3.8	.3999	3.821	2.2368	83.9929	2.2245	.2341	86.1903	53.8083				1				0
80	.76	47.2672	20.3269	68.5828	31.1981	3.2667	-.8984	167.375	3.7675	.3978	3.7884	2.2177	83.9728	2.2055	.2329	85.8808	53.7885				1				0
80	.77	46.8819	20.4907	68.2794	31.4437	3.2163	-.9045	167.0957	3.7171	.3917	3.7377	2.188	83.9844	2.1759	.2293	85.4007	53.7305				1				0
80	.78	46.4965	20.6545	67.9761	31.6894	3.1657	-.9106	166.8165	3.6665	.3856	3.6867	2.1582	83.9963	2.1463	.2257	84.9191	53.6724				1				0
80	.79	46.3103	20.6923	67.8551	31.7681	3.1477	-.9146	166.6258	3.6485	.3816	3.6684	2.1474	84.0294	2.1358	.2234	84.7477	53.6341				1				0
80	.8	46.124	20.7301	67.7341	31.8468	3.1297	-.9186	166.4351	3.6305	.3776	3.6501	2.1367	84.0628	2.1252	.221	84.576	53.5958				1				0
80	.81	45.9378	20.7679	67.6132	31.9255	3.1116	-.9227	166.2444	3.6124	.3735	3.6317	2.1259	84.0967	2.1146	.2187	84.4038	53.5573				1				0
80	.82	45.7515	20.8057	67.4922	32.0042	3.0935	-.9267	166.0536	3.5943	.3695	3.6132	2.1151	84.131	2.104	.2163	84.2313	53.5188				1				0
80	.83	45.7429	20.9686	67.1604	31.9973	3.0715	-.9139	165.8692	3.5723	.3823	3.5927	2.1031	83.8911	2.0911	.2238	84.0218	53.6412				1				0
80	.84	45.7343	21.1316	66.8286	31.9904	3.0495	-.901	165.6848	3.5502	.3952	3.5722	2.0911	83.648	2.0782	.2314	83.8118	53.7639				1				0
80	.85	45.912	21.2567	66.6177	31.9048	3.0456	-.8841	165.6912	3.5464	.4121	3.5703	2.09	83.3711	2.076	.2413	83.7752	53.9252				1				0
80	.86	46.0897	21.3818	66.4069	31.8191	3.0418	-.8671	165.6975	3.5426	.4291	3.5684	2.0889	83.094	2.0737	.2512	83.7387	54.0864				1				0
80	.87	46.2673	21.5069	66.1961	31.7335	3.0379	-.8502	165.7038	3.5387	.446	3.5667	2.0879	82.8166	2.0715	.2611	83.7021	54.2476				1				0
80	.88	46.445	21.632	65.9853	31.6479	3.0341	-.8333	165.7101	3.5349	.4629	3.5651	2.0869	82.539	2.0692	.271	83.6655	54.4088				1				0
80	.89	46.7832	21.7184	65.9194	31.4576	3.0503	-.8133	165.8786	3.5511	.4829	3.5838	2.0979	82.2553	2.0787	.2827	83.8197	54.5995				1				0
80	.9	47.1213	21.8048	65.8536	31.2673	3.0664	-.7933	166.047	3.5672	.5029	3.6025	2.1088	81.9751	2.0882	.2944	83.9737	54.7897				1				0
80	.91	47.2818	21.7661	65.9986	31.1626	3.0864	-.7902	166.2092	3.5872	.506	3.6227	2.1207	81.9712	2.0999	.2962	84.1638	54.8189				1				0
80	.92	47.4423	21.7274	66.1436	31.058	3.1063	-.7872	166.3713	3.6071	.509	3.6429	2.1325	81.9674	2.1115	.298	84.3535	54.848				1				0
80	.93	47.6028	21.6887	66.2886	30.9533	3.1262	-.7841	166.5334	3.627	.5121	3.663	2.1443	81.9636	2.1232	.2998	84.5429	54.8771				1				0
80	.94	47.7633	21.65	66.4336	30.8487	3.1461	-.7811	166.6956	3.6469	.5151	3.6831	2.156	81.9598	2.1348	.3016	84.7319	54.9061				1				0
80	.95	47.7848	21.1172	67.4886	30.6765	3.2297	-.8183	167.0671	3.7305	.4779	3.761	2.2016	82.7	2.1838	.2798	85.5285	54.5513				1				0
80	.96	47.8062	20.5843	68.5436	30.5044	3.313	-.8554	167.4386	3.8138	.4408	3.8392	2.2474	83.4069	2.2326	.258	86.3215	54.1981				1				0
80	.97	47.6672	20.0902	69.4536	30.437	3.3764	-.8955	167.648	3.8772	.4007	3.8978	2.2818	84.0989	2.2697	.2346	86.9256	53.8166				1				0
80	.98	47.5282	19.5961	70.3636	30.3695	3.4397	-.9354	167.8574	3.9405	.3608	3.9569	2.3164	84.7686	2.3068	.2112	87.5281	53.4361				1				0
80	.99	47.3891	19.1019	71.2737	30.302	3.5028	-.9753	168.0667	4.0036	.3209	4.0164	2.3513	85.4169	2.3437	.1879	88.1292	53.0565				1				0
80	1	47.396	18.4683	72.4105	30.0374	3.6008	-1.0155	168.3121	4.1016	.2807	4.1112	2.4068	86.0843	2.4011	.1644	89.0627	52.6738				1				0
80	1.01	47.4028	17.8346	73.5474	29.7727	3.6985	-1.0555	168.5575	4.1993	.2407	4.2062	2.4624	86.7197	2.4584	.1409	89.9935	52.2922				1				0
80	1.02	47.4097	17.201	74.6842	29.508	3.796	-1.0955	168.8029	4.2968	.2007	4.3014	2.5182	87.3253	2.5155	.1175	90.9216	51.9117				1				0
80	1.03	47.5556	17.0615	74.911	29.3108	3.8309	-1.0959	168.839	4.3317	.2003	4.3363	2.5386	87.3522	2.5359	.1173	91.254	51.9078				1				0
80	1.04	47.7015	16.922	75.1379	29.1136	3.8658	-1.0963	168.875	4.3666	.1999	4.3711	2.559	87.3787	2.5564	.117	91.5863	51.9039				1				0
80	1.05	47.8474	16.7825	75.3647	28.9164	3.9006	-1.0967	168.911	4.4014	.1995	4.406	2.5794	87.4048	2.5768	.1168	91.9185	51.9				1				0
80	1.06	48.1598	16.6934	75.0916	28.4433	3.9431	-1.0732	168.3882	4.4439	.223	4.4495	2.605	87.1273	2.6017	.1306	92.323	52.1237				1				0
80	1.07	48.4723	16.6043	74.8185	27.9702	3.9859	-1.0496	167.8652	4.4867	.2466	4.4934	2.6307	86.8536	2.6267	.1444	92.7301	52.3489				1				0
80	1.08	48.6388	16.6547	74.3186	27.6943	3.9937	-1.0254	167.3063	4.4945	.2708	4.5026	2.6361	86.5514	2.6313	.1586	92.8047	52.5795				1				0
80	1.09	48.8053	16.7051	73.8187	27.4184	4.0016	-1.001	166.7474	4.5024	.2952	4.512	2.6416	86.2484	2.6359	.1728	92.8798	52.8117				1				0
80	1.1	48.9718	16.7555	73.3187	27.1424	4.0095	-.9764	166.1884	4.5103	.3198	4.5216	2.6472	85.9447	2.6406	.1872	92.9554	53.0454				1				0
80	1.11	49.1383	16.8059	72.8188	26.8665	4.0175	-.9517	165.6295	4.5183	.3445	4.5314	2.653	85.6402	2.6453	.2017	93.0315	53.2807				1				0
80	1.12	49.3057	16.967	71.9239	26.5768	4.0075	-.9138	164.7733	4.5083	.3824	4.5245	2.6489	85.1513	2.6394	.2239	92.9361	53.6422				1				0
80	1.13	49.473	17.1281	71.029	26.287	3.9974	-.8754	163.9172	4.4982	.4208	4.5178	2.645	84.6558	2.6335	.2464	92.8397	54.0075				1				0
80	1.14	49.4739	17.2388	70.6341	26.2732	3.9791	-.8622	163.6199	4.4799	.4341	4.5009	2.6351	84.466	2.6228	.2541	92.6659	54.1338				1				0
80	1.15	49.4747	17.3495	70.2391	26.2593	3.9608	-.8488	163.3227	4.4616	.4474	4.484	2.6252	84.274	2.6121	.2619	92.4916	54.2607				1				0
80	1.16	49.4756	17.4602	69.8442	26.2455	3.9424	-.8355	163.0255	4.4432	.4607	4.4671	2.6152	84.08	2.6013	.2697	92.3165	54.3879				1				0
80	1.17	49.4764	17.5709	69.4492	26.2317	3.924	-.8221	162.7282	4.4248	.4741	4.4501	2.6053	83.8837	2.5905	.2776	92.1409	54.5157				1				0
80	1.18	49.6618	18.0552	68.9679	26.5257	3.8565	-.7951	163.2107	4.3572	.5011	4.386	2.5677	83.4396	2.5509	.2934	91.4976	54.7724				1				0
80	1.19	49.8472	18.5394	68.4867	26.8198	3.7893	-.7683	163.6931	4.2901	.5279	4.3225	2.5305	82.985	2.5116	.3091	90.8581	55.0276				1				0
80	1.2	50.0318	18.9129	68.4004	27.1277	3.7412	-.7551	164.4728	4.242	.5411	4.2764	2.5035	82.7308	2.4834	.3168	90.4	55.1533				1				0
80	1.21	50.2163	19.2864	68.3141	27.4356	3.6936	-.742	165.2525	4.1944	.5542	4.2308	2.4768	82.4735	2.4555	.3244	89.9462	55.2778				1				0
80	1.22	50.4008	19.66	68.2278	27.7436	3.6464	-.7291	166.0322	4.1472	.5671	4.1858	2.4504	82.2131	2.4279	.332	89.4967	55.4012				1				0
80	1.23	50.5853	20.0335	68.1415	28.0515	3.5996	-.7163	166.8119	4.1004	.58	4.1412	2.4244	81.9496	2.4005	.3395	89.0514	55.5234				1				0
80	1.24	50.6978	20.5339	67.9716	28.4969	3.5297	-.7031	167.7003	4.0305	.5931	4.0739	2.3849	81.6281	2.3595	.3472	88.3854	55.649				1				0
80	1.25	50.8102	21.0343	67.8017	28.9424	3.4605	-.69	168.5887	3.9613	.6062	4.0074	2.346	81.2995	2.319	.3549	87.7265	55.7733				1				0
80	1.26	50.7381	21.1613	67.7181	29.0799	3.4371	-.6895	168.6974	3.9379	.6067	3.9843	2.3325	81.2419	2.3053	.3552	87.5036	55.7778				1				0
80	1.27	50.666	21.2882	67.6345	29.2174	3.4137	-.6891	168.8061	3.9145	.6071	3.9613	2.319	81.1837	2.2916	.3554	87.2811	55.7823				1				0
80	1.28	50.5939	21.4151	67.5509	29.3549	3.3904	-.6886	168.9148	3.8912	.6076	3.9383	2.3055	81.125	2.2779	.3557	87.0588	55.7867				1				0
80	1.29	50.5218	21.542	67.4673	29.4925	3.3671	-.6881	169.0235	3.8679	.6081	3.9154	2.2921	81.0656	2.2643	.356	86.8368	55.7912				1				0
80	1.3	50.5356	21.6563	67.1408	29.4276	3.3541	-.6748	168.7602	3.8549	.6214	3.9046	2.2858	80.8431	2.2567	.3638	86.7131	55.9179				1				0
80	1.31	50.5493	21.7706	66.8143	29.3627	3.3411	-.6615	168.4969	3.8418	.6347	3.8939	2.2795	80.6187	2.249	.3716	86.589	56.045				1				0
80	1.32	50.6351	21.758	66.5715	29.1603	3.3514	-.6485	168.1249	3.8522	.6477	3.9062	2.2867	80.4561	2.2551	.3791	86.6873	56.1683				1				0
80	1.33	50.721	21.7454	66.3286	28.9579	3.3617	-.6355	167.7529	3.8625	.6607	3.9186	2.294	80.2938	2.2611	.3868	86.7861	56.2921				1				0
80	1.34	50.8068	21.7328	66.0858	28.7555	3.3722	-.6225	167.3809	3.873	.6737	3.9311	2.3013	80.1318	2.2672	.3944	86.8853	56.4165				1				0
80	1.35	50.8265	21.3296	66.6275	28.5064	3.4357	-.6417	167.2901	3.9365	.6545	3.9905	2.3361	80.5599	2.3044	.3832	87.4901	56.2334				1				0
80	1.36	50.8463	20.9263	67.1693	28.2573	3.4992	-.6609	167.1992	4	.6353	4.0502	2.371	80.9759	2.3417	.3719	88.0956	56.0502				1				0
80	1.37	50.866	20.5231	67.711	28.0082	3.5629	-.6802	167.1084	4.0637	.616	4.1101	2.4061	81.3803	2.379	.3606	88.7017	55.8667				1				0
80	1.38	50.7999	20.1325	68.4956	27.9615	3.6156	-.7124	167.3895	4.1164	.5838	4.1576	2.4339	81.9279	2.4098	.3418	89.2037	55.5601				1				0
80	1.39	50.7338	19.7419	69.2802	27.9148	3.6681	-.7445	167.6707	4.1689	.5517	4.2053	2.4619	82.4613	2.4406	.323	89.704	55.2544				1				0
80	1.4	50.6677	19.3512	70.0648	27.8681	3.7205	-.7765	167.9519	4.2213	.5197	4.2531	2.4899	82.9809	2.4713	.3043	90.2026	54.9498				1				0
80	1.41	50.7956	18.8832	70.6092	27.4936	3.801	-.7915	167.7816	4.3018	.5047	4.3313	2.5357	83.3079	2.5184	.2955	90.9694	54.8071				1				0
80	1.42	50.9235	18.4152	71.1536	27.1191	3.8817	-.8065	167.6113	4.3825	.4897	4.4097	2.5817	83.6239	2.5657	.2867	91.7378	54.664				1				0
80	1.43	51.1175	18.3378	70.9134	26.7913	3.9104	-.7895	167.1599	4.4112	.5067	4.4402	2.5995	83.4477	2.5825	.2966	92.0115	54.8255				1				0
80	1.44	51.3115	18.2604	70.6732	26.4635	3.9393	-.7725	166.7085	4.4401	.5237	4.4709	2.6175	83.2729	2.5995	.3066	92.2867	54.9878				1				0
80	1.45	51.5054	18.183	70.433	26.1357	3.9684	-.7553	166.2571	4.4692	.5409	4.5018	2.6356	83.0996	2.6165	.3167	92.5634	55.1511				1				0
80	1.46	51.6994	18.1056	70.1929	25.8078	3.9976	-.7381	165.8056	4.4984	.5581	4.5329	2.6538	82.9277	2.6336	.3267	92.8415	55.3152				1				0
80	1.47	51.8221	18.0687	69.8726	25.5674	4.0132	-.722	165.3308	4.5139	.5742	4.5503	2.664	82.7501	2.6427	.3362	92.99	55.469				1				0
80	1.48	51.9449	18.0318	69.5524	25.3269	4.0288	-.7057	164.8559	4.5296	.5905	4.568	2.6744	82.5728	2.6519	.3457	93.1393	55.6237				1				0
80	1.49	51.8736	18.0723	69.4723	25.4143	4.015	-.7069	164.8325	4.5158	.5893	4.5541	2.6662	82.565	2.6438	.345	93.0076	55.6124				1				0
80	1.5	51.8024	18.1128	69.3923	25.5017	4.0012	-.7081	164.8091	4.502	.5881	4.5402	2.6581	82.5572	2.6357	.3443	92.876	55.6012				1				0
80	1.51	51.7312	18.1533	69.3122	25.589	3.9874	-.7093	164.7856	4.4881	.5869	4.5264	2.65	82.5493	2.6276	.3436	92.7442	55.59				1				0
80	1.52	51.6599	18.1938	69.2321	25.6764	3.9735	-.7104	164.7622	4.4743	.5858	4.5125	2.6419	82.5414	2.6195	.3429	92.6125	55.5788				1				0
80	1.53	51.393	18.1704	69.4901	25.967	3.9531	-.7331	165.0205	4.4539	.5631	4.4893	2.6283	82.794	2.6075	.3297	92.4178	55.3631				1				0
80	1.54	51.1261	18.147	69.7481	26.2576	3.9327	-.7556	165.2787	4.4335	.5406	4.4663	2.6148	83.0484	2.5956	.3165	92.2237	55.1482				1				0
80	1.55	50.9304	18.0831	70.0861	26.4609	3.9262	-.777	165.5604	4.4269	.5192	4.4573	2.6095	83.3102	2.5918	.304	92.1614	54.9452				1				0
80	1.56	50.7347	18.0192	70.4241	26.6641	3.9196	-.7982	165.8421	4.4204	.498	4.4484	2.6043	83.5721	2.5879	.2916	92.0994	54.7429				1				0
80	1.57	50.539	17.9552	70.7622	26.8674	3.9132	-.8194	166.1238	4.4139	.4768	4.4396	2.5992	83.8343	2.5841	.2792	92.0375	54.5413				1				0
80	1.58	50.3433	17.8913	71.1002	27.0706	3.9067	-.8405	166.4055	4.4075	.4557	4.431	2.5941	84.0965	2.5803	.2668	91.9759	54.3404				1				0
80	1.59	49.9588	17.7617	71.6935	27.4201	3.8961	-.8791	166.8341	4.3969	.4171	4.4166	2.5857	84.5809	2.5741	.2442	91.875	53.9724				1				0
80	1.6	49.5743	17.6321	72.2869	27.7695	3.8855	-.9175	167.2628	4.3863	.3787	4.4026	2.5775	85.066	2.568	.2217	91.7745	53.6063				1				0
80	1.61	49.3855	17.5664	72.5422	27.9157	3.8814	-.935	167.4098	4.3822	.3612	4.3971	2.5742	85.2886	2.5655	.2114	91.7353	53.4396				1				0
80	1.62	49.1966	17.5007	72.7975	28.0619	3.8773	-.9525	167.5567	4.3781	.3437	4.3916	2.571	85.5114	2.5631	.2012	91.6961	53.2732				1				0
80	1.63	49.0078	17.435	73.0528	28.208	3.8732	-.97	167.7036	4.374	.3262	4.3861	2.5678	85.7343	2.5607	.191	91.657	53.1071				1				0
80	1.64	48.819	17.3693	73.3081	28.3542	3.8691	-.9874	167.8506	4.3699	.3088	4.3808	2.5647	85.9574	2.5583	.1808	91.618	52.9413				1				0
80	1.65	48.4997	17.2199	73.7182	28.5237	3.8701	-1.0159	167.9615	4.3709	.2803	4.3799	2.5642	86.3303	2.5589	.1641	91.6277	52.6698				1				0
80	1.66	48.1804	17.0705	74.1282	28.6933	3.8711	-1.0443	168.0724	4.3719	.2519	4.3792	2.5638	86.7029	2.5595	.1475	91.6374	52.3987				1				0
80	1.67	48.05	16.9868	74.283	28.7166	3.8763	-1.0555	168.0364	4.377	.2407	4.3837	2.5664	86.852	2.5625	.1409	91.6861	52.2927				1				0
80	1.68	47.9195	16.9031	74.4378	28.74	3.8814	-1.0666	168.0004	4.3822	.2296	4.3882	2.569	87.0008	2.5655	.1344	91.7348	52.1866				1				0
80	1.69	47.7891	16.8194	74.5926	28.7633	3.8865	-1.0777	167.9643	4.3873	.2185	4.3927	2.5717	87.1494	2.5685	.1279	91.7836	52.0805				1				0
80	1.7	47.6586	16.7357	74.7474	28.7867	3.8916	-1.0889	167.9283	4.3924	.2073	4.3973	2.5744	87.2978	2.5715	.1214	91.8323	51.9744				1				0
80	1.71	47.4818	16.5638	75.0943	28.7529	3.9115	-1.1075	167.8928	4.4122	.1887	4.4163	2.5855	87.5516	2.5831	.1105	92.0214	51.7968				1				0
80	1.72	47.305	16.3918	75.4412	28.7192	3.9313	-1.1262	167.8573	4.4321	.17	4.4354	2.5967	87.8033	2.5948	.0995	92.2105	51.6191				1				0
80	1.73	47.2587	16.3036	75.6334	28.6621	3.946	-1.1337	167.8578	4.4468	.1625	4.4498	2.6051	87.9071	2.6034	.0951	92.3507	51.5477				1				0
80	1.74	47.2123	16.2154	75.8255	28.605	3.9608	-1.1412	167.8583	4.4616	.155	4.4642	2.6136	88.0102	2.612	.0908	92.491	51.4762				1				0
80	1.75	47.166	16.1272	76.0176	28.548	3.9755	-1.1487	167.8588	4.4763	.1475	4.4787	2.6221	88.1126	2.6206	.0864	92.6313	51.4048				1				0
80	1.76	47.1076	16.0003	76.2418	28.3949	4.0008	-1.1566	167.7446	4.5016	.1396	4.5037	2.6367	88.224	2.6355	.0817	92.8722	51.3294				1				0
80	1.77	47.0492	15.8734	76.466	28.2418	4.0261	-1.1646	167.6304	4.5269	.1317	4.5288	2.6514	88.3342	2.6503	.0771	93.1134	51.2538				1				0
80	1.78	46.9909	15.7465	76.6902	28.0887	4.0515	-1.1725	167.5162	4.5523	.1237	4.554	2.6662	88.4434	2.6652	.0724	93.355	51.1782				1				0
80	1.79	46.9789	15.7078	76.7222	27.9927	4.0621	-1.1729	167.4015	4.5629	.1233	4.5646	2.6724	88.4524	2.6714	.0722	93.4563	51.174				1				0
80	1.8	46.9668	15.6691	76.7542	27.8967	4.0728	-1.1734	167.2868	4.5736	.1228	4.5752	2.6786	88.4615	2.6776	.0719	93.5577	51.1699				1				0
80	1.81	46.9548	15.6304	76.7862	27.8007	4.0834	-1.1738	167.1721	4.5842	.1224	4.5859	2.6848	88.4705	2.6839	.0717	93.6592	51.1658				1				0
80	1.82	46.9033	15.5575	76.8725	27.6579	4.1006	-1.177	166.9913	4.6014	.1192	4.6029	2.6948	88.5157	2.6939	.0698	93.8227	51.1356				1				0
80	1.83	46.8518	15.4846	76.9588	27.5152	4.1178	-1.1802	166.8104	4.6186	.1161	4.62	2.7049	88.5606	2.704	.0679	93.9865	51.1053				1				0
80	1.84	46.8123	15.4504	77.0131	27.4685	4.1243	-1.1829	166.7443	4.6251	.1133	4.6265	2.7087	88.5966	2.7078	.0663	94.0486	51.0791				1				0
80	1.85	46.7729	15.4162	77.0673	27.4218	4.1308	-1.1856	166.6782	4.6316	.1106	4.6329	2.7124	88.6325	2.7117	.0647	94.1106	51.053				1				0
80	1.86	46.7334	15.382	77.1216	27.3751	4.1373	-1.1884	166.6121	4.6381	.1078	4.6394	2.7162	88.6684	2.7155	.0631	94.1727	51.0268				1				0
80	1.87	46.6939	15.3478	77.1758	27.3284	4.1439	-1.1911	166.5459	4.6447	.1051	4.6459	2.72	88.7042	2.7193	.0615	94.2349	51.0006				1				0
80	1.88	46.6767	15.3109	77.2052	27.2125	4.1558	-1.1912	166.4053	4.6566	.105	4.6578	2.727	88.7086	2.7263	.0615	94.3485	50.9997				1				0
80	1.89	46.6596	15.274	77.2346	27.0966	4.1678	-1.1913	166.2647	4.6685	.1049	4.6697	2.734	88.7131	2.7333	.0614	94.4623	50.9988				1				0
80	1.9	46.6819	15.2713	77.2096	27.0274	4.1732	-1.1887	166.1902	4.674	.1075	4.6752	2.7372	88.682	2.7365	.063	94.5139	51.0242				1				0
80	1.91	46.7042	15.2686	77.1847	26.9582	4.1786	-1.186	166.1157	4.6794	.1102	4.6807	2.7404	88.6509	2.7396	.0645	94.5654	51.0495				1				0
80	1.92	46.7265	15.2659	77.1598	26.889	4.184	-1.1833	166.0412	4.6848	.1129	4.6862	2.7436	88.6199	2.7428	.0661	94.6171	51.075				1				0
80	1.93	46.7488	15.2632	77.1349	26.8198	4.1894	-1.1807	165.9668	4.6902	.1155	4.6916	2.7468	88.5889	2.746	.0676	94.6688	51.1004				1				0
80	1.94	46.8201	15.2929	77.0709	26.7575	4.1921	-1.1744	165.9414	4.6929	.1218	4.6945	2.7485	88.5138	2.7476	.0713	94.6943	51.1596				1				0
80	1.95	46.8913	15.3226	77.0068	26.6953	4.1948	-1.1682	165.916	4.6956	.128	4.6973	2.7502	88.4388	2.7491	.0749	94.7198	51.2188				1				0
80	1.96	46.9402	15.355	76.9677	26.7022	4.192	-1.1647	165.9651	4.6928	.1315	4.6947	2.7486	88.3947	2.7475	.077	94.6936	51.2526				1				0
80	1.97	46.9892	15.3874	76.9286	26.7091	4.1893	-1.1611	166.0142	4.6901	.1351	4.692	2.747	88.3505	2.7459	.0791	94.6674	51.2863				1				0
80	1.98	47.0381	15.4198	76.8894	26.716	4.1865	-1.1576	166.0633	4.6873	.1386	4.6894	2.7455	88.3063	2.7443	.0811	94.6412	51.32				1				0
80	1.99	47.087	15.4522	76.8503	26.7229	4.1838	-1.1541	166.1124	4.6846	.1421	4.6867	2.7439	88.2622	2.7427	.0832	94.615	51.3536				1				0
80	2	47.0501	15.4756	76.8547	26.806	4.1748	-1.1564	166.1864	4.6756	.1398	4.6777	2.7387	88.2873	2.7374	.0819	94.5296	51.3315				1				0
80	2.01	47.0132	15.499	76.8592	26.889	4.1659	-1.1587	166.2603	4.6666	.1375	4.6687	2.7334	88.3125	2.7322	.0805	94.4443	51.3094				1				0
80	2.02	46.9274	15.49	76.9028	26.9651	4.1596	-1.1646	166.2852	4.6604	.1316	4.6623	2.7296	88.3822	2.7285	.0771	94.3851	51.2536				1				0
80	2.03	46.8415	15.481	76.9463	27.0412	4.1534	-1.1704	166.3101	4.6542	.1258	4.6559	2.7259	88.452	2.7249	.0736	94.3259	51.1979				1				0
80	2.04	46.7557	15.472	76.9899	27.1174	4.1472	-1.1763	166.335	4.648	.1199	4.6496	2.7222	88.522	2.7213	.0702	94.2668	51.1422				1				0
80	2.05	46.6699	15.463	77.0335	27.1935	4.141	-1.1821	166.3598	4.6418	.1141	4.6432	2.7184	88.5922	2.7176	.0668	94.2077	51.0865				1				0
80	2.06	46.3841	15.4369	76.7862	27.3111	4.12	-1.1904	165.9183	4.6208	.1058	4.622	2.706	88.6884	2.7053	.0619	94.0079	51.0076				1				0
80	2.07	46.0983	15.4108	76.5389	27.4287	4.0989	-1.1987	165.4767	4.5997	.0975	4.6008	2.6936	88.786	2.693	.0571	93.807	50.9284				1				0
80	2.08	45.8983	15.3937	76.248	27.4702	4.084	-1.2012	165.0103	4.5848	.095	4.5858	2.6848	88.8129	2.6842	.0556	93.6646	50.9048				1				0
80	2.09	45.6983	15.3766	75.9572	27.5118	4.0689	-1.2037	164.5438	4.5697	.0925	4.5707	2.676	88.8402	2.6754	.0542	93.5213	50.8811				1				0
80	2.1	45.4983	15.3595	75.6663	27.5533	4.0538	-1.2062	164.0774	4.5546	.09	4.5555	2.6671	88.8678	2.6665	.0527	93.3773	50.8573				1				0
80	2.11	45.173	15.5107	75.4421	27.9944	3.9936	-1.217	164.1202	4.4944	.0792	4.4951	2.6317	88.9905	2.6313	.0464	92.804	50.7543				1				0
80	2.12	44.8477	15.6619	75.2179	28.4355	3.9335	-1.2278	164.1631	4.4343	.0684	4.4348	2.5963	89.1164	2.596	.04	92.231	50.6513				1				0
80	2.13	44.5225	15.8131	74.9938	28.8766	3.8733	-1.2386	164.206	4.3741	.0576	4.3745	2.561	89.2458	2.5608	.0337	91.6583	50.5484				1				0
80	2.14	44.3971	15.9814	75.0605	29.2762	3.829	-1.2468	164.7153	4.3298	.0494	4.3301	2.535	89.3463	2.5348	.0289	91.2364	50.4705				1				0
80	2.15	44.2718	16.1497	75.1272	29.6758	3.785	-1.2549	165.2246	4.2858	.0413	4.286	2.5092	89.4482	2.509	.0242	90.817	50.3931				1				0
80	2.16	44.1465	16.318	75.1939	30.0754	3.7412	-1.263	165.7339	4.242	.0332	4.2422	2.4835	89.5515	2.4834	.0194	90.4002	50.3162				1				0
80	2.17	43.932	16.6556	75.1156	30.6428	3.6663	-1.2686	166.346	4.1671	.0276	4.1671	2.4395	89.621	2.4395	.0161	89.6862	50.2625				1				0
80	2.18	43.7174	16.9931	75.0374	31.2102	3.5918	-1.2742	166.958	4.0926	.022	4.0927	2.3959	89.6924	2.3959	.0129	88.9775	50.2093				1				0
80	2.19	43.6281	17.1623	74.8924	31.378	3.5606	-1.2719	167.0608	4.0614	.0244	4.0614	2.3776	89.6564	2.3776	.0143	88.6796	50.2319				1				0
80	2.2	43.5389	17.3315	74.7474	31.5458	3.5293	-1.2695	167.1635	4.0301	.0267	4.0302	2.3593	89.62	2.3593	.0157	88.3821	50.2546				1				0
80	2.21	43.4496	17.5007	74.6024	31.7136	3.4981	-1.2671	167.2663	3.9989	.0291	3.999	2.3411	89.5829	2.341	.017	88.085	50.2772				1				0
80	2.22	43.3603	17.6699	74.4574	31.8814	3.467	-1.2647	167.369	3.9678	.0315	3.9679	2.3228	89.5454	2.3228	.0184	87.7882	50.2998				1				0
80	2.23	43.5183	18.1317	73.8614	32.0233	3.4107	-1.2335	167.5345	3.9115	.0627	3.912	2.2901	89.082	2.2898	.0367	87.2523	50.5969				1				0
80	2.24	43.6762	18.5934	73.2654	32.1651	3.3545	-1.2024	167.7	3.8553	.0938	3.8565	2.2576	88.6062	2.2569	.0549	86.7174	50.8934				1				0
80	2.25	43.9234	18.8859	72.8144	32.1391	3.3294	-1.1736	167.7628	3.8302	.1226	3.8322	2.2434	88.1671	2.2422	.0718	86.4785	51.1673				1				0
80	2.26	44.1706	19.1784	72.3634	32.1132	3.3044	-1.1449	167.8255	3.8052	.1513	3.8082	2.2293	87.7229	2.2275	.0886	86.2397	51.441				1				0
80	2.27	44.4177	19.4709	71.9124	32.0873	3.2793	-1.1162	167.8883	3.7801	.18	3.7844	2.2154	87.2734	2.2129	.1054	86.0011	51.7145				1				0
80	2.28	44.6649	19.7635	71.4614	32.0613	3.2543	-1.0875	167.951	3.7551	.2087	3.7609	2.2016	86.8185	2.1982	.1222	85.7627	51.9879				1				0
80	2.29	45.0984	20.1577	70.7559	31.9134	3.2286	-1.0409	167.9254	3.7293	.2553	3.7381	2.1882	86.0834	2.1831	.1495	85.5176	52.4317				1				0
80	2.3	45.5318	20.5519	70.0505	31.7655	3.2028	-.9943	167.8997	3.7036	.3019	3.7159	2.1752	85.3392	2.168	.1768	85.2724	52.8756				1				0
80	2.31	45.718	20.6536	69.7961	31.6435	3.2021	-.9763	167.8113	3.7029	.3199	3.7167	2.1757	85.0622	2.1676	.1873	85.2654	53.0468				1				0
80	2.32	45.9043	20.7553	69.5417	31.5216	3.2013	-.9583	167.7229	3.7021	.3379	3.7175	2.1762	84.7849	2.1672	.1978	85.2583	53.2181				1				0
80	2.33	46.0905	20.857	69.2873	31.3996	3.2006	-.9403	167.6345	3.7014	.3559	3.7185	2.1767	84.5076	2.1667	.2083	85.2513	53.3896				1				0
80	2.34	46.2768	20.9587	69.0329	31.2777	3.1999	-.9223	167.5461	3.7006	.3739	3.7195	2.1773	84.23	2.1663	.2189	85.2442	53.5613				1				0
80	2.35	46.6321	20.8714	69.032	30.9646	3.239	-.9063	167.5001	3.7398	.3899	3.7601	2.2011	84.0478	2.1893	.2283	85.6174	53.7135				1				0
80	2.36	46.9874	20.7841	69.0311	30.6515	3.2782	-.8903	167.4541	3.779	.4059	3.8008	2.225	83.8693	2.2122	.2376	85.9908	53.8658				1				0
80	2.37	47.1565	20.5951	69.2846	30.4603	3.3181	-.8924	167.4966	3.8189	.4038	3.8402	2.2481	83.9636	2.2356	.2364	86.3708	53.8461				1				0
80	2.38	47.3256	20.4061	69.5381	30.2692	3.358	-.8944	167.539	3.8588	.4018	3.8797	2.2712	84.056	2.259	.2352	86.7507	53.8264				1				0
80	2.39	47.4947	20.2171	69.7917	30.078	3.3979	-.8965	167.5815	3.8987	.3997	3.9191	2.2943	84.1464	2.2823	.234	87.1304	53.8067				1				0
80	2.4	47.6638	20.0281	70.0452	29.8869	3.4377	-.8986	167.6239	3.9385	.3976	3.9586	2.3174	84.235	2.3057	.2328	87.5099	53.787				1				0
80	2.41	47.9779	19.5601	70.6581	29.4509	3.5301	-.9077	167.647	4.0309	.3885	4.0496	2.3707	84.4943	2.3597	.2275	88.3895	53.7003				1				0
80	2.42	48.292	19.092	71.271	29.015	3.6224	-.9168	167.6701	4.1232	.3794	4.1407	2.424	84.7422	2.4138	.2221	89.2689	53.6137				1				0
80	2.43	48.4371	18.813	71.6304	28.7702	3.675	-.9238	167.6507	4.1758	.3724	4.1924	2.4543	84.9037	2.4446	.218	89.7694	53.5467				1				0
80	2.44	48.5821	18.534	71.9898	28.5255	3.7276	-.9308	167.6313	4.2283	.3654	4.2441	2.4846	85.0613	2.4754	.2139	90.27	53.4798				1				0
80	2.45	48.7272	18.255	72.3491	28.2807	3.7801	-.9379	167.612	4.2809	.3583	4.2959	2.515	85.2152	2.5062	.2098	90.7707	53.4127				1				0
80	2.46	48.8722	17.976	72.7085	28.0359	3.8327	-.9449	167.5926	4.3335	.3513	4.3477	2.5453	85.3654	2.537	.2057	91.2715	53.3457				1				0
80	2.47	49.0834	17.6645	73.0038	27.6796	3.896	-.9469	167.4313	4.3968	.3493	4.4107	2.5822	85.4578	2.5741	.2045	91.8744	53.3266				1				0
80	2.48	49.2945	17.3531	73.2992	27.3232	3.9595	-.9489	167.27	4.4602	.3473	4.4737	2.6192	85.5478	2.6113	.2033	92.4785	53.3075				1				0
80	2.49	49.3606	17.3207	73.2351	27.2116	3.9702	-.9439	167.1281	4.471	.3523	4.4849	2.6257	85.4942	2.6176	.2063	92.5812	53.3555				1				0
80	2.5	49.4267	17.2883	73.1711	27.1001	3.981	-.9388	166.9861	4.4818	.3574	4.4961	2.6322	85.4409	2.6239	.2092	92.6842	53.4037				1				0
80	2.51	49.4928	17.2559	73.107	26.9885	3.9919	-.9338	166.8442	4.4927	.3624	4.5073	2.6388	85.3876	2.6303	.2122	92.7873	53.4519				1				0
80	2.52	49.4258	17.1749	73.1275	26.9349	4.0007	-.938	166.6631	4.5015	.3582	4.5157	2.6438	85.4502	2.6354	.2097	92.8714	53.4116				1				0
80	2.53	49.3589	17.0939	73.1479	26.8812	4.0096	-.9422	166.4819	4.5103	.354	4.5242	2.6487	85.5126	2.6406	.2072	92.9557	53.3712				1				0
80	2.54	49.2919	17.0129	73.1684	26.8276	4.0184	-.9465	166.3008	4.5192	.3497	4.5327	2.6537	85.575	2.6458	.2048	93.0402	53.3307				1				0
80	2.55	49.1589	16.9643	73.2529	26.8856	4.0164	-.9558	166.2617	4.5172	.3404	4.53	2.6521	85.6907	2.6446	.1993	93.021	53.2418				1				0
80	2.56	49.0259	16.9157	73.3374	26.9435	4.0144	-.9651	166.2225	4.5152	.3311	4.5273	2.6505	85.8065	2.6435	.1938	93.0019	53.1529				1				0
80	2.57	48.8928	16.8671	73.4219	27.0015	4.0124	-.9745	166.1833	4.5132	.3217	4.5246	2.649	85.9226	2.6423	.1884	92.9827	53.064				1				0
80	2.58	48.7624	16.8248	73.5536	27.0905	4.0089	-.9853	166.2313	4.5097	.3109	4.5204	2.6465	86.0557	2.6402	.182	92.9495	52.9613				1				0
80	2.59	48.6319	16.7825	73.6852	27.1796	4.0054	-.996	166.2792	4.5062	.3002	4.5162	2.644	86.189	2.6382	.1757	92.9163	52.8587				1				0
80	2.6	48.6345	16.7888	73.7324	27.2108	4.0039	-.9975	166.3664	4.5047	.2987	4.5146	2.6431	86.2059	2.6373	.1749	92.9022	52.8452				1				0
80	2.61	48.6371	16.7951	73.7795	27.2419	4.0025	-.9989	166.4536	4.5033	.2973	4.5131	2.6422	86.2227	2.6365	.1741	92.8882	52.8316				1				0
80	2.62	48.6396	16.8014	73.8267	27.273	4.001	-1.0003	166.5407	4.5018	.2959	4.5115	2.6413	86.2395	2.6356	.1732	92.8743	52.818				1				0
80	2.63	48.6422	16.8077	73.8738	27.3042	3.9995	-1.0017	166.6279	4.5003	.2945	4.51	2.6404	86.2563	2.6347	.1724	92.8603	52.8045				1				0
80	2.64	48.5813	16.8365	73.808	27.3768	3.9885	-1.003	166.6026	4.4893	.2932	4.4989	2.6339	86.263	2.6283	.1717	92.7552	52.7926				1				0
80	2.65	48.5203	16.8653	73.7422	27.4495	3.9775	-1.0042	166.5773	4.4783	.292	4.4878	2.6274	86.2696	2.6218	.1709	92.6501	52.7807				1				0
80	2.66	48.4568	16.8878	73.6292	27.491	3.9679	-1.0041	166.4648	4.4687	.2922	4.4782	2.6218	86.2594	2.6162	.171	92.5587	52.7824				1				0
80	2.67	48.3933	16.9103	73.5162	27.5325	3.9583	-1.0039	166.3523	4.4591	.2923	4.4686	2.6162	86.2491	2.6106	.1711	92.4672	52.7841				1				0
80	2.68	48.3298	16.9328	73.4033	27.574	3.9486	-1.0037	166.2399	4.4494	.2925	4.459	2.6105	86.2388	2.6049	.1713	92.3756	52.7858				1				0
80	2.69	48.2663	16.9553	73.2903	27.6156	3.939	-1.0035	166.1274	4.4398	.2927	4.4494	2.6049	86.2284	2.5993	.1714	92.2839	52.7875				1				0
80	2.7	48.0955	17.0075	73.1568	27.7686	3.9153	-1.008	166.0285	4.4161	.2882	4.4255	2.5909	86.2661	2.5854	.1687	92.0578	52.7447				1				0
80	2.71	47.9247	17.0597	73.0234	27.9217	3.8915	-1.0125	165.9295	4.3923	.2837	4.4015	2.5768	86.3044	2.5715	.1661	91.8314	52.7019				1				0
80	2.72	47.8174	17.0894	73.003	28.0333	3.8774	-1.0172	165.9431	4.3782	.279	4.3871	2.5684	86.3533	2.5632	.1634	91.6972	52.6575				1				0
80	2.73	47.7101	17.1191	72.9825	28.1449	3.8633	-1.0218	165.9566	4.3641	.2744	4.3727	2.56	86.4026	2.5549	.1606	91.5629	52.613				1				0
80	2.74	47.6028	17.1488	72.962	28.2565	3.8492	-1.0265	165.9701	4.35	.2697	4.3584	2.5516	86.4522	2.5467	.1579	91.4287	52.5686				1				0
80	2.75	47.4955	17.1785	72.9416	28.368	3.8351	-1.0312	165.9836	4.3359	.265	4.344	2.5432	86.5021	2.5384	.1552	91.2945	52.5242				1				0
80	2.76	47.5153	17.3684	72.6462	28.4545	3.8068	-1.0194	165.9845	4.3076	.2768	4.3165	2.5271	86.323	2.5219	.1621	91.0251	52.6364				1				0
80	2.77	47.535	17.5583	72.3509	28.541	3.7786	-1.0076	165.9853	4.2794	.2886	4.2891	2.511	86.1417	2.5053	.169	90.7557	52.7486				1				0
80	2.78	47.662	17.7185	72.076	28.5159	3.7644	-.9911	165.9726	4.2652	.3051	4.276	2.5033	85.909	2.497	.1786	90.6205	52.9053				1				0
80	2.79	47.7891	17.8787	71.8012	28.4909	3.7502	-.9747	165.9599	4.2509	.3215	4.2631	2.4958	85.6748	2.4886	.1882	90.4852	53.062				1				0
80	2.8	47.9161	18.039	71.5263	28.4658	3.7359	-.9582	165.9471	4.2367	.338	4.2502	2.4882	85.4391	2.4803	.1979	90.3499	53.2187				1				0
80	2.81	48.0431	18.1992	71.2514	28.4407	3.7217	-.9418	165.9344	4.2225	.3544	4.2374	2.4807	85.202	2.472	.2075	90.2146	53.3755				1				0
80	2.82	48.1023	18.5745	70.7986	28.6232	3.6694	-.921	166.0987	4.1702	.3752	4.187	2.4512	84.859	2.4413	.2196	89.7158	53.5732				1				0
80	2.83	48.1616	18.9498	70.3459	28.8057	3.6171	-.9003	166.2629	4.1179	.3959	4.1369	2.4218	84.5084	2.4107	.2318	89.2181	53.7705				1				0
80	2.84	48.0938	19.1649	70.1679	29.0133	3.5791	-.896	166.4399	4.0799	.4002	4.0995	2.3999	84.3984	2.3885	.2343	88.8563	53.811				1				0
80	2.85	48.026	19.38	69.99	29.2209	3.5412	-.8918	166.6169	4.042	.4044	4.0622	2.3781	84.2865	2.3663	.2367	88.4954	53.8515				1				0
80	2.86	47.9581	19.5952	69.8121	29.4285	3.5034	-.8876	166.7939	4.0042	.4086	4.025	2.3563	84.1728	2.3441	.2392	88.1352	53.8919				1				0
80	2.87	47.8903	19.8103	69.6342	29.636	3.4657	-.8833	166.9709	3.9665	.4129	3.9879	2.3345	84.0573	2.322	.2417	87.7758	53.9322				1				0
80	2.88	47.2526	19.9318	69.7338	30.2337	3.398	-.9163	167.152	3.8988	.3799	3.9172	2.2932	84.4343	2.2824	.2224	87.1311	53.6183				1				0
80	2.89	46.6149	20.0533	69.8335	30.8314	3.3304	-.9492	167.3331	3.8312	.347	3.8469	2.252	84.8243	2.2428	.2032	86.4878	53.3051				1				0
80	2.9	46.045	19.9597	70.111	31.2215	3.3004	-.9863	167.3372	3.8012	.3099	3.8138	2.2326	85.3393	2.2252	.1814	86.2022	52.9514				1				0
80	2.91	45.4751	19.8661	70.3886	31.6115	3.2705	-1.0235	167.3413	3.7712	.2728	3.7811	2.2134	85.8633	2.2077	.1597	85.9166	52.5977				1				0
80	2.92	44.9052	19.7725	70.6661	32.0016	3.2405	-1.0606	167.3454	3.7413	.2356	3.7487	2.1944	86.3964	2.1901	.1379	85.631	52.244				1				0
80	2.93	44.4795	19.786	70.7746	32.3312	3.2064	-1.0842	167.3713	3.7072	.212	3.7133	2.1737	86.7263	2.1702	.1241	85.3069	52.0195				1				0
80	2.94	44.0538	19.7995	70.8831	32.6607	3.1724	-1.1077	167.3972	3.6732	.1885	3.678	2.1531	87.0625	2.1502	.1103	84.9829	51.7951				1				0
80	2.95	43.6281	19.813	70.9917	32.9902	3.1384	-1.1313	167.423	3.6392	.1649	3.6429	2.1325	87.4051	2.1303	.0965	84.659	51.5708				1				0
80	2.96	43.7723	19.9201	70.8227	32.9297	3.1344	-1.1177	167.4447	3.6352	.1785	3.6395	2.1305	87.1889	2.128	.1045	84.6206	51.6999				1				0
80	2.97	43.9165	20.0272	70.6536	32.8692	3.1303	-1.1042	167.4665	3.6311	.1921	3.6362	2.1286	86.9724	2.1256	.1124	84.5822	51.8291				1				0
80	2.98	44.0607	20.1343	70.4846	32.8086	3.1263	-1.0906	167.4882	3.6271	.2056	3.6329	2.1267	86.7556	2.1232	.1204	84.5438	51.9582				1				0
80	2.99	44.319	20.3215	70.1021	32.6633	3.1194	-1.064	167.406	3.6202	.2322	3.6276	2.1236	86.3295	2.1192	.136	84.4782	52.2118				1				0
80	3	44.5774	20.5087	69.7196	32.518	3.1125	-1.0373	167.3237	3.6133	.2589	3.6226	2.1206	85.9018	2.1152	.1516	84.4124	52.4656				1				0
80	3.01	44.6915	20.5888	69.5061	32.4332	3.1096	-1.0242	167.2197	3.6104	.272	3.6207	2.1195	85.6915	2.1135	.1592	84.385	52.5905				1				0
80	3.02	44.8057	20.6689	69.2926	32.3485	3.1068	-1.0111	167.1157	3.6075	.2851	3.6188	2.1184	85.4808	2.1118	.1669	84.3576	52.7156				1				0
80	3.03	44.9198	20.749	69.0791	32.2637	3.1039	-.9979	167.0117	3.6047	.2983	3.617	2.1173	85.2696	2.1101	.1746	84.3301	52.8408				1				0
80	3.04	45.034	20.8291	68.8656	32.1789	3.101	-.9848	166.9077	3.6018	.3114	3.6152	2.1163	85.0579	2.1084	.1823	84.3026	52.9662				1				0
80	3.05	45.137	20.9326	68.6441	32.1236	3.0938	-.9716	166.8374	3.5946	.3246	3.6092	2.1128	84.8405	2.1042	.19	84.2342	53.0911				1				0
80	3.06	45.24	21.0361	68.4226	32.0682	3.0866	-.9585	166.767	3.5874	.3377	3.6033	2.1093	84.6223	2.1	.1977	84.1657	53.2162				1				0
80	3.07	45.2288	21.0595	68.4146	32.0976	3.0823	-.9586	166.8006	3.5831	.3376	3.599	2.1068	84.6169	2.0975	.1976	84.1249	53.2156				1				0
80	3.08	45.2177	21.0829	68.4066	32.127	3.078	-.9586	166.8343	3.5788	.3376	3.5947	2.1043	84.6115	2.095	.1976	84.084	53.215				1				0
80	3.09	45.2065	21.1064	68.3986	32.1564	3.0737	-.9587	166.8679	3.5745	.3375	3.5904	2.1018	84.6061	2.0925	.1976	84.0432	53.2144				1				0
80	3.1	45.1953	21.1298	68.3906	32.1859	3.0695	-.9588	166.9016	3.5703	.3374	3.5862	2.0993	84.6006	2.0899	.1975	84.0024	53.2138				1				0
80	3.11	45.1301	21.0019	68.5703	32.1539	3.0843	-.9686	166.8562	3.5851	.3276	3.6	2.1074	84.7781	2.0986	.1918	84.1434	53.1204				1				0
80	3.12	45.0649	20.8741	68.75	32.1219	3.0991	-.9784	166.8109	3.5999	.3178	3.6139	2.1155	84.9543	2.1073	.1861	84.2845	53.0271				1				0
80	3.13	45.0108	20.7229	68.9377	32.0604	3.1182	-.9881	166.7319	3.619	.3081	3.6321	2.1262	85.1341	2.1185	.1804	84.4666	52.9342				1				0
80	3.14	44.9567	20.5717	69.1254	31.999	3.1373	-.9979	166.6529	3.6381	.2983	3.6503	2.1369	85.3123	2.1297	.1746	84.6489	52.8412				1				0
80	3.15	44.9027	20.4205	69.3131	31.9376	3.1565	-1.0077	166.5739	3.6573	.2886	3.6687	2.1476	85.4888	2.1409	.1689	84.8313	52.7481				1				0
80	3.16	44.8486	20.2693	69.5008	31.8762	3.1757	-1.0174	166.4949	3.6765	.2788	3.687	2.1583	85.6638	2.1521	.1632	85.0139	52.6549				1				0
80	3.17	44.5671	19.8373	70.2053	31.8857	3.2188	-1.0575	166.4954	3.7196	.2387	3.7273	2.1819	86.328	2.1774	.1397	85.4249	52.2735				1				0
80	3.18	44.2856	19.4052	70.9098	31.8952	3.262	-1.0975	166.4959	3.7628	.1987	3.768	2.2058	86.9778	2.2027	.1163	85.8359	51.892				1				0
80	3.19	44.0581	19.1244	71.4267	31.9662	3.2859	-1.1278	166.5754	3.7867	.1684	3.7904	2.2189	87.453	2.2167	.0986	86.0637	51.6042				1				0
80	3.2	43.8307	18.8436	71.9435	32.0371	3.3098	-1.1579	166.6549	3.8106	.1383	3.8131	2.2322	87.9221	2.2307	.0809	86.2913	51.3167				1				0
80	3.21	43.6032	18.5628	72.4603	32.108	3.3337	-1.1881	166.7344	3.8345	.1081	3.836	2.2456	88.3852	2.2447	.0633	86.5187	51.0295				1				0
80	3.22	43.3758	18.282	72.9772	32.1789	3.3575	-1.2182	166.8139	3.8583	.078	3.8591	2.2591	88.8423	2.2587	.0456	86.7459	50.7426				1				0
80	3.23	43.0908	17.9778	73.6034	32.3104	3.3803	-1.2547	166.9824	3.8811	.0415	3.8813	2.2721	89.3872	2.272	.0243	86.9628	50.3954				1				0
80	3.24	42.8059	17.6735	74.2296	32.4419	3.403	-1.2911	167.151	3.9038	.0051	3.9038	2.2853	89.9246	2.2853	.003	87.1793	50.0489				1				0
80	3.25	42.7484	17.6501	74.3391	32.5024	3.402	-1.2974	167.24	3.9028	-.0012	3.9028	2.2847	90.0174	2.2847	-.0007	87.1692	49.9887				1				0
80	3.26	42.6909	17.6267	74.4485	32.563	3.4009	-1.3037	167.3291	3.9017	-.0075	3.9017	2.2841	90.1101	2.2841	-.0044	87.1591	49.9286				1				0
80	3.27	42.6334	17.6033	74.5579	32.6235	3.3999	-1.31	167.4181	3.9006	-.0138	3.9007	2.2835	90.2028	2.2835	-.0081	87.149	49.8685				1				0
80	3.28	42.6282	17.6969	74.4173	32.6737	3.3852	-1.305	167.4162	3.886	-.0088	3.886	2.2749	90.1302	2.2749	-.0052	87.0094	49.9159				1				0
80	3.29	42.6231	17.7905	74.2768	32.7238	3.3705	-1.3001	167.4143	3.8713	-.0039	3.8713	2.2663	90.0571	2.2663	-.0023	86.8698	49.9633				1				0
80	3.3	42.6179	17.8841	74.1362	32.774	3.3559	-1.2951	167.4123	3.8567	.0011	3.8567	2.2577	89.9834	2.2577	.0007	86.7302	50.0107				1				0
80	3.31	42.6703	18.0012	73.8863	32.7636	3.3423	-1.2838	167.3214	3.843	.0124	3.8431	2.2497	89.8149	2.2497	.0073	86.6004	50.1182				1				0
80	3.32	42.7226	18.1182	73.6363	32.7533	3.3286	-1.2725	167.2304	3.8294	.0237	3.8295	2.2418	89.6451	2.2417	.0139	86.4704	50.2259				1				0
80	3.33	42.775	18.2352	73.3864	32.7429	3.3149	-1.2612	167.1394	3.8157	.035	3.8159	2.2338	89.4739	2.2337	.0205	86.3403	50.3337				1				0
80	3.34	43.0625	18.4998	72.8188	32.5932	3.2981	-1.2269	166.9744	3.7989	.0693	3.7995	2.2242	88.9548	2.2239	.0406	86.18	50.6601				1				0
80	3.35	43.35	18.7644	72.2513	32.4436	3.2813	-1.1926	166.8093	3.782	.1036	3.7835	2.2148	88.4303	2.214	.0607	86.0194	50.9871				1				0
80	3.36	43.5852	18.912	71.9337	32.3044	3.2781	-1.1696	166.7353	3.7789	.1266	3.781	2.2134	88.0806	2.2121	.0741	85.9892	51.2061				1				0
80	3.37	43.8204	19.0596	71.6161	32.1651	3.2749	-1.1466	166.6612	3.7757	.1497	3.7787	2.212	87.7302	2.2103	.0876	85.959	51.4253				1				0
80	3.38	44.0555	19.2072	71.2986	32.0258	3.2717	-1.1235	166.5872	3.7725	.1727	3.7765	2.2107	87.379	2.2084	.1011	85.9288	51.6447				1				0
80	3.39	44.2907	19.3548	70.981	31.8866	3.2686	-1.1005	166.5132	3.7693	.1957	3.7744	2.2095	87.0272	2.2065	.1146	85.8985	51.8643				1				0
80	3.4	44.8271	19.5655	70.538	31.5683	3.2791	-1.0582	166.4989	3.7799	.238	3.7874	2.2171	86.3975	2.2127	.1393	85.999	52.2665				1				0
80	3.41	45.3636	19.7761	70.095	31.25	3.2897	-1.016	166.4846	3.7904	.2802	3.8008	2.225	85.772	2.2189	.164	86.0994	52.6687				1				0
80	3.42	45.6648	19.8391	69.9696	31.071	3.3034	-.9969	166.5444	3.8042	.2993	3.8159	2.2338	85.5008	2.2269	.1752	86.23	52.8508				1				0
80	3.43	45.9661	19.9021	69.8442	30.8919	3.3171	-.9778	166.6042	3.8179	.3184	3.8311	2.2427	85.232	2.235	.1864	86.3606	53.0328				1				0
80	3.44	46.2673	19.9651	69.7187	30.7129	3.3308	-.9587	166.664	3.8316	.3375	3.8464	2.2517	84.9655	2.243	.1976	86.491	53.2147				1				0
80	3.45	46.5686	20.0281	69.5933	30.5338	3.3445	-.9396	166.7238	3.8452	.3566	3.8617	2.2607	84.7013	2.251	.2088	86.6213	53.3964				1				0
80	3.46	47.0982	20.1523	69.3513	30.2424	3.3652	-.9057	166.8441	3.866	.3905	3.8857	2.2747	84.2315	2.2632	.2286	86.8191	53.7195				1				0
80	3.47	47.6277	20.2765	69.1094	29.9509	3.3859	-.8718	166.9644	3.8867	.4244	3.9098	2.2888	83.7682	2.2753	.2485	87.0165	54.0421				1				0
80	3.48	47.856	20.3377	68.9929	29.8384	3.393	-.857	167.025	3.8938	.4392	3.9185	2.2939	83.564	2.2794	.2571	87.0838	54.1832				1				0
80	3.49	48.0843	20.3989	68.8763	29.726	3.4001	-.8422	167.0855	3.9009	.454	3.9272	2.299	83.3609	2.2836	.2658	87.1511	54.3242				1				0
80	3.5	48.3126	20.4601	68.7598	29.6135	3.4071	-.8274	167.1461	3.9079	.4688	3.9359	2.3041	83.1588	2.2877	.2745	87.2183	54.4652				1				0
80	3.51	48.5409	20.5213	68.6433	29.5011	3.4142	-.8126	167.2066	3.915	.4836	3.9447	2.3093	82.9578	2.2919	.2831	87.2855	54.606				1				0
80	3.52	48.9031	20.6248	68.3969	29.3117	3.4238	-.7872	167.2365	3.9246	.509	3.9575	2.3167	82.6109	2.2975	.298	87.3773	54.8472				1				0
80	3.53	49.2653	20.7283	68.1504	29.1223	3.4335	-.7619	167.2663	3.9343	.5343	3.9704	2.3243	82.2664	2.3031	.3128	87.4691	55.0884				1				0
80	3.54	49.3992	20.7706	68.0206	29.0453	3.4361	-.7514	167.2357	3.9369	.5448	3.9744	2.3266	82.1206	2.3047	.319	87.4939	55.189				1				0
80	3.55	49.5331	20.8129	67.8907	28.9683	3.4387	-.7408	167.205	3.9395	.5554	3.9784	2.329	81.975	2.3062	.3251	87.5186	55.2896				1				0
80	3.56	49.667	20.8552	67.7608	28.8913	3.4413	-.7302	167.1744	3.942	.566	3.9825	2.3314	81.8297	2.3077	.3313	87.5433	55.3902				1				0
80	3.57	49.8009	20.8975	67.6309	28.8144	3.4439	-.7197	167.1437	3.9446	.5765	3.9866	2.3338	81.6846	2.3092	.3375	87.5681	55.4909				1				0
80	3.58	49.9966	20.8615	67.558	28.6517	3.4618	-.7089	167.0679	3.9626	.5873	4.0058	2.3451	81.5698	2.3197	.3438	87.7387	55.5931				1				0
80	3.59	50.1923	20.8255	67.4851	28.4891	3.4797	-.6982	166.992	3.9805	.598	4.0252	2.3564	81.4561	2.3302	.3501	87.9094	55.6953				1				0
80	3.6	50.2541	20.7472	67.542	28.4035	3.495	-.698	166.9468	3.9958	.5982	4.0403	2.3653	81.4862	2.3392	.3502	88.0555	55.6968				1				0
80	3.61	50.3158	20.6689	67.5989	28.3179	3.5104	-.6979	166.9016	4.0112	.5983	4.0555	2.3742	81.5162	2.3482	.3503	88.2016	55.6982				1				0
80	3.62	50.3776	20.5906	67.6559	28.2323	3.5257	-.6977	166.8564	4.0265	.5985	4.0708	2.3831	81.546	2.3572	.3504	88.3478	55.6997				1				0
80	3.63	50.4394	20.5123	67.7128	28.1466	3.5411	-.6976	166.8112	4.0419	.5986	4.086	2.392	81.5755	2.3662	.3504	88.4941	55.7011				1				0
80	3.64	50.4832	20.3665	67.8346	28.0273	3.5652	-.7009	166.7116	4.066	.5953	4.1093	2.4057	81.6709	2.3803	.3485	88.7234	55.6693				1				0
80	3.65	50.527	20.2207	67.9565	27.9079	3.5893	-.7043	166.6121	4.0901	.5919	4.1327	2.4194	81.7652	2.3944	.3465	88.953	55.6373				1				0
80	3.66	50.509	20.1532	68.0215	27.8742	3.598	-.7078	166.5578	4.0988	.5884	4.1408	2.4241	81.8305	2.3995	.3445	89.0361	55.604				1				0
80	3.67	50.4909	20.0857	68.0864	27.8404	3.6067	-.7113	166.5035	4.1075	.5849	4.149	2.4289	81.8956	2.4046	.3424	89.1194	55.5706				1				0
80	3.68	50.4729	20.0182	68.1513	27.8067	3.6155	-.7148	166.4491	4.1163	.5814	4.1571	2.4337	81.9604	2.4098	.3404	89.2026	55.5372				1				0
80	3.69	50.3236	20.0488	68.1478	27.9295	3.5998	-.7215	166.4496	4.1006	.5747	4.1407	2.4241	82.0217	2.4006	.3365	89.0535	55.4736				1				0
80	3.7	50.1742	20.0794	68.1442	28.0523	3.5842	-.7282	166.4502	4.085	.568	4.1243	2.4144	82.0833	2.3914	.3325	88.9045	55.41				1				0
80	3.71	50.0249	20.11	68.1407	28.1752	3.5685	-.7348	166.4507	4.0693	.5614	4.1079	2.4048	82.1455	2.3823	.3286	88.7554	55.3464				1				0
80	3.72	49.8936	20.2081	68.0722	28.3317	3.5441	-.738	166.5056	4.0449	.5582	4.0833	2.3904	82.1427	2.368	.3268	88.5232	55.3163				1				0
80	3.73	49.7623	20.3062	68.0037	28.4883	3.5198	-.7412	166.5604	4.0206	.555	4.0587	2.376	82.1399	2.3537	.3249	88.2912	55.2862				1				0
80	3.74	49.6309	20.4043	67.9352	28.6448	3.4954	-.7443	166.6152	3.9962	.5519	4.0342	2.3617	82.137	2.3394	.3231	88.0594	55.2561				1				0
80	3.75	49.2318	20.5645	67.8782	29.0384	3.4419	-.76	166.713	3.9427	.5362	3.979	2.3293	82.2554	2.3081	.3139	87.5495	55.1067				1				0
80	3.76	48.8327	20.7247	67.8213	29.4319	3.3884	-.7757	166.8107	3.8892	.5205	3.9239	2.2971	82.3769	2.2768	.3047	87.0403	54.9574				1				0
80	3.77	48.565	20.7868	67.8329	29.6689	3.3593	-.7882	166.8536	3.8601	.508	3.8934	2.2792	82.5026	2.2597	.2974	86.7626	54.8382				1				0
80	3.78	48.2972	20.8489	67.8444	29.9059	3.3301	-.8007	166.8964	3.8309	.4955	3.8628	2.2613	82.6302	2.2426	.2901	86.485	54.719				1				0
80	3.79	48.0294	20.911	67.856	30.1429	3.301	-.8132	166.9393	3.8018	.483	3.8324	2.2434	82.7598	2.2256	.2827	86.2076	54.5999				1				0
80	3.8	47.7616	20.9731	67.8676	30.3799	3.2719	-.8257	166.9822	3.7727	.4705	3.8019	2.2256	82.8913	2.2085	.2754	85.9303	54.4809				1				0
80	3.81	47.5118	21.1469	67.6745	30.6108	3.2295	-.8291	166.944	3.7303	.4671	3.7594	2.2007	82.8624	2.1837	.2734	85.5265	54.4487				1				0
80	3.82	47.2621	21.3206	67.4815	30.8418	3.1871	-.8325	166.9059	3.6879	.4637	3.7169	2.1758	82.8329	2.1588	.2715	85.1225	54.4165				1				0
80	3.83	47.2801	21.4322	67.2769	30.8357	3.1737	-.8233	166.8249	3.6745	.4729	3.7048	2.1688	82.6671	2.151	.2768	84.9955	54.5034				1				0
80	3.84	47.2981	21.5438	67.0723	30.8296	3.1604	-.8142	166.7439	3.6612	.482	3.6928	2.1617	82.5001	2.1432	.2822	84.8683	54.5904				1				0
80	3.85	47.3162	21.6554	66.8677	30.8236	3.147	-.8051	166.6628	3.6478	.4911	3.6807	2.1546	82.3319	2.1354	.2875	84.7411	54.6775				1				0
80	3.86	47.3342	21.767	66.6631	30.8175	3.1336	-.7959	166.5818	3.6344	.5003	3.6687	2.1476	82.1624	2.1275	.2929	84.6137	54.7646				1				0
80	3.87	47.396	21.9767	66.3073	30.8158	3.1096	-.7787	166.4958	3.6104	.5175	3.6473	2.1351	81.8426	2.1135	.303	84.385	54.9288				1				0
80	3.88	47.4578	22.1864	65.9515	30.8141	3.0856	-.7614	166.4097	3.5864	.5348	3.626	2.1226	81.5188	2.0994	.3131	84.1561	55.0932				1				0
80	3.89	47.5015	22.2845	65.8002	30.8184	3.075	-.7533	166.4047	3.5758	.5429	3.6167	2.1172	81.3673	2.0932	.3178	84.0549	55.1702				1				0
80	3.9	47.5453	22.3826	65.649	30.8227	3.0643	-.7452	166.3997	3.5651	.551	3.6075	2.1117	81.215	2.087	.3225	83.9537	55.2472				1				0
80	3.91	47.5891	22.4807	65.4978	30.827	3.0537	-.7372	166.3947	3.5545	.559	3.5982	2.1063	81.0619	2.0807	.3273	83.8524	55.3242				1				0
80	3.92	47.6329	22.5788	65.3466	30.8314	3.0431	-.7291	166.3897	3.5439	.5671	3.589	2.1009	80.908	2.0745	.332	83.7512	55.4012				1				0
80	3.93	47.6492	22.7373	65.1687	30.9075	3.0215	-.721	166.4626	3.5223	.5752	3.569	2.0892	80.7253	2.0619	.3367	83.5459	55.4782				1				0
80	3.94	47.6655	22.8957	64.9908	30.9836	3	-.7129	166.5355	3.5008	.5833	3.549	2.0775	80.5406	2.0493	.3414	83.3407	55.5551				1				0
80	3.95	47.638	22.956	64.9641	31.0554	2.9891	-.7129	166.6134	3.4899	.5833	3.5383	2.0712	80.5117	2.0429	.3414	83.2369	55.555				1				0
80	3.96	47.6105	23.0163	64.9374	31.1272	2.9782	-.7129	166.6914	3.479	.5833	3.5275	2.0649	80.4827	2.0365	.3414	83.1331	55.5549				1				0
80	3.97	47.5831	23.0766	64.9107	31.199	2.9673	-.713	166.7693	3.4681	.5832	3.5168	2.0586	80.4536	2.0301	.3414	83.0294	55.5548				1				0
80	3.98	47.5556	23.1369	64.884	31.2708	2.9564	-.713	166.8473	3.4572	.5832	3.5061	2.0524	80.4243	2.0238	.3414	82.9259	55.5547				1				0
80	3.99	47.4183	23.1684	64.908	31.4057	2.9412	-.7202	166.9004	3.442	.5761	3.4899	2.0429	80.4991	2.0149	.3372	82.7812	55.4862				1				0
80	4	47.281	23.1999	64.932	31.5406	2.9261	-.7273	166.9535	3.4269	.5689	3.4737	2.0334	80.5746	2.006	.333	82.6367	55.4179				1				0
80	4.01	47.1711	23.1711	64.9827	31.6038	2.9217	-.7345	166.9287	3.4225	.5617	3.4683	2.0302	80.6798	2.0034	.3288	82.5955	55.3495				1				0
80	4.02	47.0612	23.1423	65.0334	31.6669	2.9174	-.7417	166.9039	3.4182	.5545	3.4629	2.0271	80.7854	2.0009	.3246	82.5543	55.2812				1				0
80	4.03	46.9514	23.1135	65.0842	31.73	2.9131	-.7489	166.8791	3.4139	.5473	3.4575	2.0239	80.8913	1.9984	.3204	82.513	55.2128				1				0
80	4.04	46.742	23.0442	65.1936	31.8373	2.9071	-.763	166.817	3.4079	.5332	3.4494	2.0192	81.1078	1.9949	.3121	82.4564	55.078				1				0
80	4.05	46.5325	22.9749	65.303	31.9445	2.9012	-.7772	166.7549	3.402	.519	3.4413	2.0145	81.3255	1.9914	.3038	82.3998	54.9431				1				0
80	4.06	46.3231	22.9056	65.4124	32.0518	2.8952	-.7914	166.6929	3.396	.5049	3.4333	2.0098	81.5443	1.9879	.2955	82.3431	54.8081				1				0
80	4.07	46.2236	22.8651	65.4711	32.0959	2.8936	-.7983	166.6556	3.3944	.4979	3.4307	2.0082	81.6557	1.987	.2914	82.3276	54.7416				1				0
80	4.08	46.124	22.8246	65.5298	32.14	2.892	-.8053	166.6184	3.3928	.4909	3.4281	2.0067	81.7674	1.986	.2873	82.3122	54.675				1				0
80	4.09	46.0244	22.7841	65.5885	32.1841	2.8904	-.8123	166.5812	3.3912	.4839	3.4255	2.0052	81.8792	1.9851	.2833	82.2967	54.6085				1				0
80	4.1	45.7472	22.6707	65.8145	32.3545	2.8847	-.8344	166.5869	3.3855	.4618	3.4169	2.0001	82.2318	1.9818	.2704	82.2432	54.3985				1				0
80	4.11	45.47	22.5572	66.0404	32.5249	2.8791	-.8564	166.5926	3.3799	.4398	3.4084	1.9952	82.5862	1.9785	.2574	82.1896	54.1886				1				0
80	4.12	45.2923	22.4843	66.2077	32.6512	2.8751	-.8714	166.6355	3.3759	.4248	3.4025	1.9917	82.8285	1.9761	.2486	82.1516	54.0454				1				0
80	4.13	45.1147	22.4114	66.3749	32.7775	2.8711	-.8865	166.6785	3.3719	.4097	3.3967	1.9883	83.0716	1.9738	.2399	82.1135	53.9023				1				0
80	4.14	44.937	22.3385	66.5421	32.9038	2.8671	-.9015	166.7214	3.3679	.3947	3.391	1.985	83.3153	1.9715	.2311	82.0755	53.7593				1				0
80	4.15	44.7593	22.2656	66.7094	33.03	2.8631	-.9165	166.7644	3.3639	.3797	3.3853	1.9816	83.5598	1.9691	.2223	82.0375	53.6163				1				0
80	4.16	44.3045	22.082	67.1008	33.3224	2.8536	-.9533	166.8096	3.3544	.3429	3.3719	1.9738	84.1627	1.9635	.2007	81.9465	53.266				1				0
80	4.17	43.8496	21.8984	67.4922	33.6147	2.844	-.99	166.8549	3.3448	.3062	3.3588	1.9661	84.77	1.9579	.1792	81.8556	52.9159				1				0
80	4.18	43.5723	21.7877	67.7163	33.7808	2.8385	-1.0118	166.8572	3.3393	.2844	3.3514	1.9618	85.1321	1.9547	.1665	81.8026	52.7085				1				0
80	4.19	43.2951	21.677	67.9405	33.9469	2.8329	-1.0336	166.8595	3.3337	.2626	3.344	1.9575	85.4957	1.9514	.1537	81.7496	52.5011				1				0
80	4.2	43.0179	21.5663	68.1647	34.1129	2.8274	-1.0554	166.8618	3.3282	.2408	3.3369	1.9533	85.8609	1.9482	.141	81.6967	52.2938				1				0
80	4.21	42.7407	21.4556	68.3888	34.279	2.8218	-1.0771	166.8641	3.3226	.2191	3.3298	1.9491	86.2277	1.9449	.1282	81.6437	52.0864				1				0
80	4.22	42.3132	21.2945	68.7064	34.5316	2.8119	-1.1097	166.8457	3.3126	.1865	3.3179	1.9422	86.7775	1.9391	.1092	81.549	51.7763				1				0
80	4.23	41.8858	21.1334	69.024	34.7841	2.8019	-1.1423	166.8273	3.3027	.1539	3.3063	1.9354	87.3313	1.9333	.0901	81.4543	51.4661				1				0
80	4.24	41.7356	21.0829	69.1174	34.8706	2.7975	-1.1531	166.8065	3.2983	.1431	3.3014	1.9325	87.515	1.9307	.0838	81.4125	51.3633				1				0
80	4.25	41.5854	21.0325	69.2108	34.9571	2.7931	-1.1639	166.7859	3.2939	.1323	3.2966	1.9297	87.6992	1.9281	.0775	81.3707	51.2604				1				0
80	4.26	41.4352	20.9821	69.3042	35.0436	2.7887	-1.1747	166.7652	3.2895	.1215	3.2918	1.9269	87.8841	1.9256	.0711	81.3289	51.1575				1				0
80	4.27	41.285	20.9317	69.3976	35.1301	2.7844	-1.1855	166.7444	3.2852	.1107	3.287	1.9241	88.0695	1.923	.0648	81.2872	51.0546				1				0
80	4.28	41.1177	20.8174	69.4883	35.1526	2.788	-1.1977	166.576	3.2887	.0985	3.2902	1.926	88.2852	1.9251	.0576	81.3213	50.9377				1				0
80	4.29	40.9503	20.7031	69.5791	35.1751	2.7915	-1.21	166.4075	3.2923	.0862	3.2935	1.9279	88.501	1.9272	.0504	81.3556	50.8205				1				0
80	4.3	40.9331	20.6392	69.5764	35.1111	2.7996	-1.2115	166.2598	3.3003	.0847	3.3014	1.9325	88.5303	1.9319	.0496	81.4319	50.8065				1				0
80	4.31	40.916	20.5753	69.5737	35.0471	2.8076	-1.213	166.1121	3.3084	.0832	3.3094	1.9372	88.5595	1.9366	.0487	81.5082	50.7923				1				0
80	4.32	40.8988	20.5114	69.5711	34.983	2.8156	-1.2145	165.9643	3.3164	.0817	3.3174	1.9419	88.5886	1.9413	.0478	81.5848	50.7782				1				0
80	4.33	40.8816	20.4475	69.5684	34.919	2.8237	-1.216	165.8166	3.3244	.0802	3.3254	1.9466	88.6177	1.946	.047	81.6614	50.764				1				0
80	4.34	40.8147	20.0686	70.1502	34.7781	2.8768	-1.241	165.8115	3.3776	.0552	3.378	1.9774	89.0637	1.9771	.0323	82.1674	50.5257				1				0
80	4.35	40.7477	19.6897	70.7319	34.6371	2.9299	-1.266	165.8064	3.4307	.0302	3.4308	2.0083	89.4959	2.0082	.0177	82.6735	50.2874				1				0
80	4.36	40.698	19.3746	71.3164	34.5601	2.9749	-1.2895	165.949	3.4757	.0067	3.4757	2.0346	89.8893	2.0345	.0039	83.1015	50.0639				1				0
80	4.37	40.6482	19.0596	71.9008	34.4831	3.0197	-1.3129	166.0917	3.5205	-.0167	3.5206	2.0608	90.272	2.0608	-.0098	83.5288	49.8408				1				0
80	4.38	40.5984	18.7446	72.4852	34.4061	3.0645	-1.3363	166.2344	3.5653	-.0401	3.5655	2.0872	90.6444	2.0871	-.0235	83.9554	49.6181				1				0
80	4.39	40.5486	18.4296	73.0697	34.3292	3.1092	-1.3597	166.377	3.61	-.0634	3.6106	2.1136	91.0069	2.1132	-.0371	84.3812	49.3957				1				0
80	4.4	40.4988	17.8157	74.2243	34.1735	3.1986	-1.4035	166.7123	3.6993	-.1073	3.7009	2.1665	91.6615	2.1655	-.0628	85.2318	48.9781				1				0
80	4.41	40.4491	17.2019	75.379	34.0178	3.2875	-1.4472	167.0477	3.7883	-.151	3.7913	2.2194	92.2824	2.2176	-.0884	86.079	48.562				1				0
80	4.42	40.4491	16.9031	75.9492	33.9391	3.3319	-1.4676	167.2404	3.8327	-.1714	3.8365	2.2459	92.5605	2.2436	-.1003	86.5017	48.3677				1				0
80	4.43	40.4491	16.6043	76.5194	33.8604	3.3762	-1.488	167.433	3.877	-.1918	3.8817	2.2724	92.8316	2.2696	-.1123	86.9234	48.1737				1				0
80	4.44	40.4491	16.3054	77.0896	33.7817	3.4203	-1.5083	167.6257	3.9211	-.2121	3.9269	2.2988	93.0958	2.2955	-.1241	87.3441	47.9802				1				0
80	4.45	40.6705	16.1425	77.2452	33.5377	3.4607	-1.5045	167.596	3.9615	-.2083	3.967	2.3223	93.0092	2.3191	-.1219	87.7286	48.0167				1				0
80	4.46	40.8919	15.9796	77.4009	33.2938	3.5011	-1.5006	167.5663	4.0019	-.2044	4.0071	2.3458	92.9243	2.3427	-.1197	88.1131	48.0531				1				0
80	4.47	41.1134	15.8167	77.5566	33.0499	3.5415	-1.4968	167.5366	4.0423	-.2006	4.0472	2.3693	92.841	2.3664	-.1174	88.4978	48.0895				1				0
80	4.48	41.3348	15.9526	77.142	32.8847	3.5379	-1.4726	167.3142	4.0387	-.1764	4.0425	2.3665	92.5013	2.3643	-.1033	88.4634	48.3198				1				0
80	4.49	41.5562	16.0885	76.7275	32.7195	3.5342	-1.4484	167.0918	4.035	-.1522	4.0379	2.3638	92.1599	2.3622	-.0891	88.4289	48.5506				1				0
80	4.5	41.7777	16.2244	76.313	32.5543	3.5306	-1.4241	166.8694	4.0314	-.1279	4.0334	2.3612	91.8168	2.36	-.0749	88.3943	48.7821				1				0
80	4.51	41.9425	16.5539	75.6173	32.5621	3.4904	-1.3926	166.6758	3.9912	-.0964	3.9924	2.3372	91.3836	2.3365	-.0564	88.0118	49.0819				1				0
80	4.52	42.1073	16.8833	74.9217	32.5699	3.4502	-1.3611	166.4821	3.951	-.0648	3.9515	2.3132	90.9403	2.3129	-.038	87.6283	49.3824				1				0
80	4.53	42.0506	17.0768	74.6406	32.7429	3.4136	-1.3539	166.5109	3.9144	-.0577	3.9149	2.2918	90.8451	2.2915	-.0338	87.2803	49.4501				1				0
80	4.54	41.994	17.2703	74.3595	32.9159	3.3771	-1.3468	166.5396	3.8779	-.0506	3.8782	2.2703	90.7481	2.2701	-.0296	86.9323	49.5178				1				0
80	4.55	41.9373	17.4638	74.0784	33.0888	3.3406	-1.3397	166.5684	3.8414	-.0435	3.8416	2.2489	90.6492	2.2487	-.0255	86.5845	49.5854				1				0
80	4.56	41.8807	17.6573	73.7973	33.2618	3.3041	-1.3326	166.5972	3.8049	-.0364	3.805	2.2275	90.5485	2.2274	-.0213	86.2368	49.6531				1				0
80	4.57	41.5047	17.8526	73.663	33.7202	3.2419	-1.3456	166.7406	3.7427	-.0494	3.743	2.1911	90.7566	2.1909	-.0289	85.6446	49.5293				1				0
80	4.58	41.1288	18.048	73.5287	34.1787	3.1798	-1.3586	166.8841	3.6806	-.0624	3.6811	2.1549	90.9712	2.1546	-.0365	85.0535	49.4058				1				0
80	4.59	40.8095	18.0498	73.6755	34.4641	3.1542	-1.3786	166.9988	3.655	-.0824	3.656	2.1401	91.292	2.1396	-.0483	84.8098	49.2149				1				0
80	4.6	40.4902	18.0516	73.8222	34.7495	3.1287	-1.3987	167.1136	3.6295	-.1024	3.6309	2.1255	91.6168	2.1246	-.06	84.5665	49.0243				1				0
80	4.61	40.171	18.0534	73.969	35.0349	3.1032	-1.4186	167.2283	3.604	-.1224	3.606	2.1109	91.9456	2.1097	-.0717	84.3235	48.834				1				0
80	4.62	39.8517	18.0552	74.1158	35.3204	3.0777	-1.4386	167.343	3.5785	-.1424	3.5813	2.0964	92.2786	2.0948	-.0833	84.0808	48.6439				1				0
80	4.63	39.5908	18.1299	73.9494	35.4743	3.048	-1.4452	167.1444	3.5488	-.149	3.5519	2.0792	92.4035	2.0774	-.0872	83.798	48.5814				1				0
80	4.64	39.3299	18.2046	73.7831	35.6283	3.0182	-1.4517	166.9458	3.519	-.1555	3.5225	2.062	92.5308	2.0599	-.091	83.5145	48.5187				1				0
80	4.65	39.3882	18.2775	73.47	35.4968	3.0139	-1.4383	166.6325	3.5147	-.1421	3.5176	2.0591	92.3156	2.0574	-.0832	83.4732	48.6464				1				0
80	4.66	39.4466	18.3504	73.1568	35.3653	3.0095	-1.4249	166.3192	3.5103	-.1287	3.5127	2.0562	92.099	2.0549	-.0753	83.4318	48.7747				1				0
80	4.67	39.5049	18.4233	72.8437	35.2339	3.0052	-1.4113	166.0058	3.506	-.1151	3.5079	2.0534	91.881	2.0523	-.0674	83.3902	48.9034				1				0
80	4.68	39.5633	18.4962	72.5306	35.1024	3.0008	-1.3978	165.6925	3.5016	-.1016	3.5031	2.0506	91.6615	2.0497	-.0595	83.3485	49.0326				1				0
80	4.69	39.7393	18.5088	72.3456	34.8507	3.0171	-1.3822	165.4443	3.5179	-.086	3.519	2.0599	91.4006	2.0593	-.0503	83.5039	49.1808				1				0
80	4.7	39.9152	18.5214	72.1605	34.599	3.0335	-1.3666	165.1962	3.5343	-.0704	3.535	2.0693	91.1412	2.0689	-.0412	83.6598	49.3295				1				0
80	4.71	40.0328	18.4611	72.2886	34.4788	3.0542	-1.3647	165.2613	3.555	-.0685	3.5557	2.0814	91.1034	2.081	-.0401	83.8572	49.3479				1				0
80	4.72	40.1504	18.4008	72.4167	34.3586	3.0749	-1.3627	165.3265	3.5757	-.0665	3.5763	2.0935	91.066	2.0931	-.0389	84.0544	49.3663				1				0
80	4.73	40.268	18.3405	72.5448	34.2383	3.0956	-1.3608	165.3916	3.5964	-.0646	3.597	2.1056	91.0291	2.1053	-.0378	84.2515	49.3847				1				0
80	4.74	40.3855	18.2802	72.6729	34.1181	3.1163	-1.3589	165.4568	3.6171	-.0627	3.6176	2.1177	90.9927	2.1174	-.0367	84.4484	49.4031				1				0
80	4.75	40.4739	17.9571	73.3614	33.9737	3.1743	-1.3783	165.7661	3.6751	-.0821	3.676	2.1519	91.2795	2.1513	-.048	85.0007	49.2182				1				0
80	4.76	40.5623	17.6339	74.05	33.8292	3.2321	-1.3976	166.0755	3.7329	-.1014	3.7342	2.186	91.5564	2.1852	-.0594	85.5511	49.034				1				0
80	4.77	40.5332	17.3711	74.6104	33.805	3.2691	-1.4188	166.3197	3.7699	-.1226	3.7719	2.2081	91.8632	2.2069	-.0718	85.9041	48.832				1				0
80	4.78	40.504	17.1083	75.1708	33.7808	3.3061	-1.44	166.5639	3.8069	-.1438	3.8096	2.2301	92.1631	2.2285	-.0842	86.2562	48.6306				1				0
80	4.79	40.4748	16.8455	75.7312	33.7566	3.343	-1.4611	166.8081	3.8438	-.1649	3.8473	2.2522	92.4562	2.2501	-.0965	86.6072	48.4298				1				0
80	4.8	40.4456	16.5827	76.2916	33.7324	3.3797	-1.4821	167.0523	3.8805	-.1859	3.885	2.2743	92.7427	2.2717	-.1088	86.9572	48.2295				1				0
80	4.81	40.516	16.2928	76.965	33.6865	3.4263	-1.5021	167.4604	3.9271	-.2059	3.9325	2.3021	93.0016	2.2989	-.1205	87.4005	48.0389				1				0
80	4.82	40.5864	16.003	77.6384	33.6407	3.4726	-1.522	167.8685	3.9734	-.2258	3.9798	2.3298	93.2531	2.3261	-.1322	87.8418	47.8492				1				0
80	4.83	40.6859	15.976	77.7514	33.619	3.4824	-1.5211	168.0324	3.9832	-.2249	3.9896	2.3355	93.2313	2.3318	-.1316	87.9353	47.8583				1				0
80	4.84	40.7855	15.949	77.8644	33.5974	3.4922	-1.5201	168.1963	3.993	-.2239	3.9993	2.3412	93.2096	2.3376	-.1311	88.0287	47.8675				1				0
80	4.85	40.8851	15.922	77.9773	33.5758	3.502	-1.5192	168.3602	4.0028	-.223	4.009	2.3469	93.1881	2.3433	-.1305	88.1219	47.8766				1				0
80	4.86	41.0928	15.904	77.8599	33.3959	3.5188	-1.5066	168.2526	4.0196	-.2104	4.0251	2.3563	92.9964	2.3531	-.1232	88.2819	47.9961				1				0
80	4.87	41.3005	15.886	77.7425	33.216	3.5356	-1.494	168.145	4.0364	-.1978	4.0413	2.3658	92.806	2.363	-.1158	88.4421	48.1158				1				0
80	4.88	41.5082	15.868	77.6251	33.0361	3.5525	-1.4815	168.0374	4.0533	-.1853	4.0575	2.3753	92.6169	2.3728	-.1084	88.6025	48.2357				1				0
80	4.89	41.6163	15.877	77.3947	32.8778	3.5596	-1.4698	167.7658	4.0604	-.1736	4.0641	2.3792	92.4477	2.377	-.1016	88.6703	48.347				1				0
80	4.9	41.7245	15.886	77.1643	32.7195	3.5667	-1.458	167.4943	4.0675	-.1618	4.0707	2.3831	92.2785	2.3812	-.0947	88.7383	48.4587				1				0
80	4.91	41.8326	15.895	76.9339	32.5612	3.5739	-1.4463	167.2227	4.0747	-.1501	4.0775	2.387	92.1093	2.3854	-.0879	88.8065	48.5707				1				0
80	4.92	42.0266	15.8842	76.7426	32.3364	3.591	-1.4315	166.9898	4.0918	-.1353	4.094	2.3967	91.8942	2.3954	-.0792	88.9696	48.7112				1				0
80	4.93	42.2205	15.8734	76.5514	32.1115	3.6082	-1.4167	166.7568	4.109	-.1205	4.1107	2.4065	91.6803	2.4055	-.0706	89.1331	48.852				1				0
80	4.94	42.3064	15.8536	76.5905	32.0449	3.6181	-1.4138	166.7954	4.1189	-.1176	4.1206	2.4123	91.6353	2.4113	-.0688	89.2277	48.8801				1				0
80	4.95	42.3922	15.8338	76.6297	31.9783	3.6281	-1.4109	166.834	4.1288	-.1146	4.1304	2.418	91.5905	2.4171	-.0671	89.3223	48.9081				1				0
80	4.96	42.478	15.814	76.6688	31.9117	3.638	-1.4079	166.8725	4.1388	-.1117	4.1403	2.4238	91.546	2.4229	-.0654	89.4169	48.9362				1				0
80	4.97	42.5639	15.7942	76.7079	31.8451	3.6479	-1.405	166.9111	4.1487	-.1088	4.1501	2.4296	91.5017	2.4287	-.0637	89.5114	48.9642				1				0
80	4.98	42.6874	15.7564	76.8325	31.7655	3.6637	-1.4027	167.0418	4.1644	-.1065	4.1658	2.4388	91.4652	2.438	-.0624	89.6613	48.9855				1				0
80	4.99	42.811	15.7186	76.957	31.6859	3.6794	-1.4005	167.1726	4.1802	-.1043	4.1815	2.4479	91.429	2.4472	-.061	89.8111	49.0068				1				0
80	5	42.8488	15.7006	77.0424	31.673	3.6852	-1.4012	167.2648	4.186	-.105	4.1873	2.4513	91.4366	2.4506	-.0615	89.8663	49.0002				1				0
80	5.01	42.8866	15.6826	77.1278	31.66	3.691	-1.4019	167.357	4.1918	-.1057	4.1931	2.4548	91.4442	2.454	-.0619	89.9216	48.9935				1				0
80	5.02	42.9243	15.6646	77.2132	31.647	3.6968	-1.4026	167.4492	4.1976	-.1064	4.1989	2.4582	91.4517	2.4574	-.0623	89.9767	48.9869				1				0
80	5.03	42.9621	15.6466	77.2986	31.634	3.7026	-1.4033	167.5413	4.2033	-.1071	4.2047	2.4616	91.4592	2.4608	-.0627	90.0318	48.9803				1				0
80	5.04	43.0496	15.6556	77.2461	31.5631	3.7081	-1.3974	167.5145	4.2089	-.1012	4.2101	2.4647	91.3769	2.464	-.0592	90.0844	49.0365				1				0
80	5.05	43.1372	15.6646	77.1936	31.4922	3.7136	-1.3915	167.4876	4.2144	-.0953	4.2154	2.4678	91.2948	2.4672	-.0558	90.1369	49.0928				1				0
80	5.06	43.187	15.6916	77.0558	31.4342	3.7133	-1.3848	167.3686	4.2141	-.0886	4.215	2.4676	91.2049	2.4671	-.0519	90.1344	49.1559				1				0
80	5.07	43.2367	15.7186	76.9179	31.3763	3.7131	-1.3782	167.2495	4.2139	-.082	4.2146	2.4674	91.1149	2.4669	-.048	90.1319	49.219				1				0
80	5.08	43.2865	15.7456	76.78	31.3183	3.7128	-1.3716	167.1305	4.2136	-.0754	4.2143	2.4672	91.0247	2.4668	-.0441	90.1294	49.2822				1				0
80	5.09	43.3363	15.7726	76.6421	31.2604	3.7125	-1.3649	167.0114	4.2133	-.0687	4.2139	2.4669	90.9344	2.4666	-.0402	90.1269	49.3456				1				0
80	5.1	43.4384	15.8383	76.3601	31.1566	3.7102	-1.3512	166.7935	4.211	-.055	4.2113	2.4654	90.7482	2.4652	-.0322	90.1043	49.4763				1				0
80	5.11	43.5406	15.904	76.0781	31.0528	3.7078	-1.3374	166.5755	4.2086	-.0412	4.2088	2.4639	90.5613	2.4638	-.0241	90.0817	49.6073				1				0
80	5.12	43.5929	15.9427	75.934	31.007	3.7057	-1.3303	166.4766	4.2065	-.0341	4.2066	2.4627	90.465	2.4626	-.02	90.0615	49.6748				1				0
80	5.13	43.6453	15.9814	75.7899	30.9611	3.7035	-1.3232	166.3777	4.2043	-.027	4.2044	2.4614	90.3685	2.4613	-.0158	90.0413	49.7425				1				0
80	5.14	43.6976	16.0201	75.6458	30.9153	3.7014	-1.3161	166.2789	4.2022	-.0199	4.2023	2.4601	90.2718	2.4601	-.0117	90.0211	49.8102				1				0
80	5.15	43.75	16.0588	75.5017	30.8694	3.6993	-1.309	166.18	4.2001	-.0128	4.2001	2.4589	90.1748	2.4588	-.0075	90.0008	49.8779				1				0
80	5.16	43.7646	16.0993	75.3816	30.8764	3.6928	-1.3047	166.1219	4.1936	-.0085	4.1936	2.455	90.1167	2.455	-.005	89.9386	49.9186				1				0
80	5.17	43.7792	16.1398	75.2615	30.8833	3.6862	-1.3005	166.0638	4.187	-.0043	4.187	2.4512	90.0584	2.4512	-.0025	89.8764	49.9594				1				0
80	5.18	43.7414	16.1416	75.2855	30.936	3.6818	-1.3033	166.1046	4.1826	-.0071	4.1826	2.4486	90.0975	2.4486	-.0042	89.8345	49.9322				1				0
80	5.19	43.7037	16.1434	75.3096	30.9888	3.6774	-1.3062	166.1454	4.1782	-.01	4.1782	2.446	90.1367	2.446	-.0058	89.7926	49.9051				1				0
80	5.2	43.6659	16.1452	75.3336	31.0416	3.673	-1.309	166.1863	4.1738	-.0128	4.1738	2.4435	90.1759	2.4435	-.0075	89.7507	49.8779				1				0
80	5.21	43.6599	16.2469	75.2571	31.1583	3.6546	-1.3064	166.3222	4.1554	-.0102	4.1555	2.4327	90.1405	2.4327	-.006	89.5756	49.903				1				0
80	5.22	43.6539	16.3486	75.1806	31.2751	3.6363	-1.3038	166.4582	4.1371	-.0076	4.1371	2.4219	90.1048	2.4219	-.0044	89.4008	49.9279				1				0
80	5.23	43.6479	16.4504	75.1041	31.3918	3.618	-1.3012	166.5941	4.1188	-.0049	4.1188	2.4112	90.0688	2.4112	-.0029	89.2263	49.9529				1				0
80	5.24	43.6796	16.5503	75.0036	31.4559	3.604	-1.2957	166.6893	4.1048	.0005	4.1048	2.403	89.9929	2.403	.0003	89.0936	50.0049				1				0
80	5.25	43.7114	16.6502	74.903	31.5199	3.5901	-1.2902	166.7845	4.0909	.006	4.0909	2.3949	89.9165	2.3949	.0035	88.9611	50.0568				1				0
80	5.26	43.7431	16.7501	74.8025	31.5839	3.5762	-1.2848	166.8796	4.077	.0114	4.077	2.3868	89.8397	2.3868	.0067	88.8287	50.1086				1				0
80	5.27	43.7526	16.9895	74.5392	31.7569	3.5389	-1.2741	167.0381	4.0397	.0221	4.0398	2.3649	89.6864	2.3649	.0129	88.4735	50.2106				1				0
80	5.28	43.762	17.2289	74.2759	31.9298	3.5017	-1.2634	167.1967	4.0025	.0328	4.0026	2.3432	89.5305	2.3431	.0192	88.119	50.3123				1				0
80	5.29	43.7397	17.3684	74.1131	32.0388	3.4783	-1.2582	167.26	3.9791	.0381	3.9793	2.3295	89.4521	2.3294	.0223	87.8965	50.3624				1				0
80	5.3	43.7174	17.5079	73.9503	32.1478	3.455	-1.2529	167.3234	3.9558	.0433	3.956	2.3159	89.3728	2.3157	.0254	87.6742	50.4124				1				0
80	5.31	43.6951	17.6474	73.7875	32.2568	3.4317	-1.2477	167.3868	3.9325	.0485	3.9328	2.3023	89.2927	2.3021	.0284	87.452	50.4624				1				0
80	5.32	43.6728	17.7869	73.6248	32.3658	3.4084	-1.2424	167.4502	3.9092	.0538	3.9095	2.2886	89.2116	2.2884	.0315	87.23	50.5123				1				0
80	5.33	43.5783	17.9237	73.373	32.4618	3.3813	-1.2377	167.3369	3.8821	.0585	3.8825	2.2728	89.1369	2.2726	.0342	86.9719	50.557				1				0
80	5.34	43.4839	18.0606	73.1213	32.5578	3.3541	-1.233	167.2235	3.8549	.0632	3.8554	2.257	89.0611	2.2567	.037	86.7135	50.6017				1				0
80	5.35	43.4118	18.0579	73.0323	32.5448	3.3503	-1.2336	167.0468	3.8511	.0626	3.8516	2.2547	89.0682	2.2544	.0367	86.6768	50.5965				1				0
80	5.36	43.3397	18.0552	72.9434	32.5318	3.3464	-1.2341	166.8701	3.8472	.0621	3.8477	2.2524	89.0754	2.2521	.0363	86.6401	50.5913				1				0
80	5.37	43.2676	18.0525	72.8544	32.5189	3.3426	-1.2347	166.6934	3.8433	.0615	3.8438	2.2502	89.0827	2.2499	.036	86.6032	50.5861				1				0
80	5.38	43.1955	18.0498	72.7654	32.5059	3.3387	-1.2352	166.5166	3.8395	.061	3.84	2.2479	89.0899	2.2476	.0357	86.5664	50.5808				1				0
80	5.39	42.9741	17.9453	72.9291	32.5855	3.3387	-1.2518	166.4341	3.8394	.0444	3.8397	2.2478	89.3374	2.2476	.026	86.5661	50.4229				1				0
80	5.4	42.7527	17.8409	73.0928	32.665	3.3386	-1.2684	166.3514	3.8394	.0278	3.8395	2.2476	89.5852	2.2476	.0163	86.5659	50.2647				1				0
80	5.41	42.6033	17.7392	73.3454	32.7576	3.3425	-1.2844	166.4456	3.8433	.0118	3.8433	2.2499	89.8244	2.2498	.0069	86.6026	50.1122				1				0
80	5.42	42.454	17.6375	73.5981	32.8501	3.3463	-1.3004	166.5397	3.8471	-.0042	3.8471	2.2521	90.0629	2.2521	-.0025	86.6393	49.9598				1				0
80	5.43	42.3047	17.5358	73.8507	32.9427	3.3502	-1.3164	166.6339	3.851	-.0202	3.851	2.2544	90.3006	2.2544	-.0118	86.6759	49.8076				1				0
80	5.44	42.1553	17.4341	74.1033	33.0352	3.354	-1.3324	166.728	3.8548	-.0362	3.855	2.2567	90.5375	2.2566	-.0212	86.7125	49.6556				1				0
80	5.45	41.8678	17.2721	74.5419	33.2298	3.3564	-1.3612	166.9116	3.8572	-.065	3.8577	2.2583	90.9655	2.258	-.0381	86.7348	49.3809				1				0
80	5.46	41.5803	17.1101	74.9804	33.4244	3.3587	-1.39	167.0952	3.8595	-.0938	3.8606	2.26	91.3919	2.2593	-.0549	86.757	49.1069				1				0
80	5.47	41.4421	17.0498	75.1664	33.5265	3.3572	-1.4028	167.1847	3.858	-.1066	3.8595	2.2593	91.5832	2.2585	-.0624	86.7428	48.9845				1				0
80	5.48	41.3039	16.9895	75.3523	33.6286	3.3557	-1.4157	167.2742	3.8565	-.1195	3.8583	2.2587	91.7743	2.2576	-.0699	86.7286	48.8622				1				0
80	5.49	41.1657	16.9292	75.5382	33.7306	3.3542	-1.4285	167.3637	3.855	-.1323	3.8573	2.258	91.9654	2.2567	-.0774	86.7144	48.7401				1				0
80	5.5	41.0275	16.8689	75.7241	33.8327	3.3527	-1.4413	167.4532	3.8535	-.1451	3.8563	2.2574	92.1563	2.2558	-.0849	86.7002	48.6181				1				0
80	5.51	40.7125	16.7573	75.9936	34.0256	3.3456	-1.4658	167.489	3.8464	-.1696	3.8501	2.2538	92.5245	2.2517	-.0993	86.6321	48.3849				1				0
80	5.52	40.3976	16.6457	76.2632	34.2184	3.3384	-1.4903	167.5248	3.8392	-.1941	3.8441	2.2503	92.8937	2.2475	-.1136	86.5641	48.1518				1				0
80	5.53	40.2207	16.5944	76.3468	34.3093	3.3328	-1.502	167.4712	3.8336	-.2058	3.8391	2.2474	93.0725	2.2442	-.1205	86.5101	48.0403				1				0
80	5.54	40.0439	16.5431	76.4304	34.4001	3.3271	-1.5137	167.4175	3.8279	-.2175	3.8341	2.2445	93.2519	2.2408	-.1273	86.4561	47.9287				1				0
80	5.55	39.8671	16.4918	76.514	34.4909	3.3214	-1.5254	167.3638	3.8222	-.2292	3.8291	2.2415	93.4318	2.2375	-.1342	86.4021	47.817				1				0
80	5.56	39.6903	16.4405	76.5976	34.5817	3.3158	-1.5371	167.3102	3.8165	-.2409	3.8241	2.2386	93.6123	2.2342	-.141	86.348	47.7053				1				0
80	5.57	39.4758	16.3612	76.691	34.6578	3.3122	-1.5512	167.1859	3.813	-.255	3.8215	2.2371	93.8265	2.2321	-.1493	86.3143	47.5712				1				0
80	5.58	39.2612	16.282	76.7844	34.7339	3.3087	-1.5653	167.0616	3.8095	-.2691	3.819	2.2356	94.0412	2.23	-.1575	86.2806	47.4368				1				0
80	5.59	39.2234	16.2541	76.7942	34.7192	3.3108	-1.5677	166.991	3.8116	-.2715	3.8213	2.237	94.0743	2.2313	-.1589	86.301	47.4143				1				0
80	5.6	39.1857	16.2262	76.804	34.7045	3.313	-1.5701	166.9205	3.8137	-.2739	3.8236	2.2383	94.1073	2.2326	-.1603	86.3214	47.3918				1				0
80	5.61	39.1479	16.1983	76.8138	34.6898	3.3151	-1.5724	166.8499	3.8159	-.2762	3.8259	2.2397	94.1404	2.2338	-.1617	86.3419	47.3693				1				0
80	5.62	39.1316	16.165	76.8787	34.6743	3.3201	-1.5752	166.8496	3.8209	-.279	3.831	2.2427	94.1764	2.2367	-.1633	86.3892	47.3428				1				0
80	5.63	39.1153	16.1317	76.9437	34.6587	3.325	-1.578	166.8494	3.8258	-.2818	3.8362	2.2457	94.2123	2.2396	-.1649	86.4366	47.3164				1				0
80	5.64	39.099	16.0984	77.0086	34.6431	3.33	-1.5808	166.8492	3.8308	-.2845	3.8414	2.2487	94.2481	2.2426	-.1666	86.4839	47.29				1				0
80	5.65	39.1204	16.093	77.0638	34.6423	3.3328	-1.5812	166.9195	3.8336	-.285	3.8442	2.2504	94.251	2.2442	-.1668	86.5107	47.2862				1				0
80	5.66	39.1419	16.0876	77.1189	34.6414	3.3357	-1.5816	166.9899	3.8364	-.2854	3.847	2.2521	94.2539	2.2458	-.167	86.5375	47.2823				1				0
80	5.67	39.1633	16.0822	77.1741	34.6405	3.3385	-1.582	167.0602	3.8393	-.2858	3.8499	2.2537	94.2567	2.2475	-.1673	86.5643	47.2785				1				0
80	5.68	39.1548	16.0696	77.2568	34.6665	3.3398	-1.5848	167.1477	3.8406	-.2886	3.8514	2.2546	94.2968	2.2483	-.1689	86.5771	47.2518				1				0
80	5.69	39.1462	16.057	77.3395	34.6924	3.3412	-1.5876	167.2352	3.8419	-.2914	3.853	2.2555	94.3368	2.2491	-.1706	86.5899	47.2251				1				0
80	5.7	39.1161	16.0498	77.3671	34.7192	3.3397	-1.59	167.2523	3.8405	-.2938	3.8517	2.2548	94.374	2.2482	-.172	86.576	47.2023				1				0
80	5.71	39.0861	16.0426	77.3947	34.7461	3.3382	-1.5924	167.2695	3.839	-.2962	3.8504	2.254	94.4112	2.2474	-.1734	86.562	47.1795				1				0
80	5.72	39.0561	16.0354	77.4223	34.7729	3.3368	-1.5948	167.2866	3.8375	-.2985	3.8491	2.2533	94.4485	2.2465	-.1748	86.5481	47.1567				1				0
80	5.73	39.026	16.0282	77.4498	34.7997	3.3353	-1.5971	167.3038	3.8361	-.3009	3.8479	2.2525	94.4857	2.2456	-.1762	86.5341	47.1339				1				0
80	5.74	38.8861	16.0786	77.4071	34.9467	3.3157	-1.6024	167.3186	3.8165	-.3062	3.8287	2.2413	94.5873	2.2342	-.1793	86.3475	47.0837				1				0
80	5.75	38.7462	16.129	77.3644	35.0938	3.2961	-1.6077	167.3334	3.7969	-.3115	3.8096	2.2301	94.6899	2.2227	-.1823	86.1608	47.0335				1				0
80	5.76	38.6364	16.1866	77.2942	35.214	3.278	-1.6106	167.3311	3.7787	-.3144	3.7918	2.2197	94.7556	2.2121	-.184	85.9881	47.0061				1				0
80	5.77	38.5265	16.2442	77.2239	35.3342	3.2598	-1.6134	167.3288	3.7606	-.3172	3.774	2.2093	94.8219	2.2014	-.1857	85.8153	46.9787				1				0
80	5.78	38.4166	16.3018	77.1536	35.4544	3.2417	-1.6163	167.3265	3.7425	-.3201	3.7561	2.1988	94.8889	2.1908	-.1874	85.6425	46.9513				1				0
80	5.79	38.3068	16.3594	77.0833	35.5747	3.2235	-1.6192	167.3242	3.7243	-.323	3.7383	2.1884	94.9565	2.1802	-.1891	85.4698	46.9239				1				0
80	5.8	37.9729	16.4081	77.0024	35.8307	3.1891	-1.6331	167.214	3.6899	-.3369	3.7052	2.169	95.2171	2.16	-.1972	85.1417	46.7913				1				0
80	5.81	37.639	16.4567	76.9214	36.0867	3.1546	-1.6471	167.1038	3.6554	-.3509	3.6722	2.1496	95.4827	2.1398	-.2054	84.8132	46.6584				1				0
80	5.82	37.415	16.4477	76.9108	36.2225	3.1382	-1.6582	166.9959	3.639	-.3619	3.657	2.1407	95.6801	2.1302	-.2119	84.6574	46.5529				1				0
80	5.83	37.191	16.4387	76.9001	36.3583	3.1219	-1.6693	166.888	3.6226	-.373	3.6418	2.1318	95.8793	2.1206	-.2184	84.5014	46.4472				1				0
80	5.84	36.967	16.4297	76.8894	36.4941	3.1055	-1.6804	166.7802	3.6062	-.3842	3.6266	2.123	96.0805	2.111	-.2249	84.3452	46.3414				1				0
80	5.85	36.743	16.4207	76.8787	36.6299	3.089	-1.6915	166.6723	3.5898	-.3953	3.6115	2.1141	96.2837	2.1014	-.2314	84.1887	46.2354				1				0
80	5.86	36.6821	16.4657	76.6973	36.6238	3.0784	-1.6887	166.4688	3.5792	-.3925	3.6007	2.1078	96.2586	2.0952	-.2298	84.0879	46.2616				1				0
80	5.87	36.6211	16.5107	76.5158	36.6178	3.0678	-1.686	166.2654	3.5686	-.3898	3.5898	2.1014	96.2334	2.089	-.2282	83.9868	46.2878				1				0
80	5.88	36.7842	16.5647	76.345	36.4759	3.0737	-1.6721	166.1698	3.5745	-.3759	3.5942	2.104	96.0026	2.0924	-.22	84.0426	46.4204				1				0
80	5.89	36.9473	16.6187	76.1742	36.3341	3.0796	-1.6581	166.0742	3.5803	-.3619	3.5986	2.1065	95.7721	2.0959	-.2119	84.0985	46.5532				1				0
80	5.9	37.1103	16.6727	76.0034	36.1922	3.0854	-1.6442	165.9786	3.5862	-.348	3.6031	2.1092	95.5419	2.0993	-.2037	84.1545	46.6861				1				0
80	5.91	37.2734	16.7267	75.8326	36.0504	3.0913	-1.6302	165.8831	3.5921	-.334	3.6076	2.1118	95.312	2.1027	-.1955	84.2105	46.8192				1				0
80	5.92	37.5841	16.7231	75.8477	35.8307	3.1175	-1.6148	165.9856	3.6183	-.3186	3.6323	2.1263	95.0317	2.1181	-.1865	84.4601	46.9659				1				0
80	5.93	37.8948	16.7195	75.8629	35.611	3.1437	-1.5994	166.0881	3.6445	-.3032	3.6571	2.1408	94.7556	2.1334	-.1775	84.7094	47.1125				1				0
80	5.94	38.0424	16.6619	76.0488	35.5331	3.1639	-1.598	166.2862	3.6647	-.3018	3.6771	2.1525	94.7077	2.1453	-.1767	84.9021	47.1258				1				0
80	5.95	38.1901	16.6043	76.2347	35.4553	3.1841	-1.5966	166.4843	3.6849	-.3004	3.6971	2.1642	94.6605	2.1571	-.1758	85.0943	47.1391				1				0
80	5.96	38.3377	16.5467	76.4206	35.3775	3.2042	-1.5952	166.6824	3.705	-.299	3.7171	2.1759	94.6139	2.1689	-.175	85.286	47.1523				1				0
80	5.97	38.6226	16.5413	76.5363	35.2477	3.2264	-1.5845	166.9479	3.7272	-.2883	3.7383	2.1884	94.4223	2.1819	-.1687	85.4973	47.2547				1				0
80	5.98	38.9076	16.5359	76.6519	35.118	3.2485	-1.5737	167.2133	3.7493	-.2775	3.7596	2.2008	94.2334	2.1948	-.1625	85.7078	47.3568				1				0
80	5.99	39.1925	16.5305	76.7675	34.9882	3.2706	-1.5631	167.4788	3.7714	-.2668	3.7808	2.2133	94.0473	2.2077	-.1562	85.9177	47.4586				1				0
80	6	39.3299	16.5827	76.6973	34.9363	3.2726	-1.5537	167.5461	3.7734	-.2575	3.7822	2.2141	93.9042	2.2089	-.1508	85.9375	47.5474				1				0
80	6.01	39.4672	16.6349	76.627	34.8844	3.2747	-1.5444	167.6135	3.7755	-.2482	3.7837	2.2149	93.7614	2.2102	-.1453	85.9572	47.636				1				0
80	6.02	39.6045	16.6871	76.5567	34.8326	3.2768	-1.5351	167.6808	3.7776	-.2389	3.7851	2.2158	93.6188	2.2114	-.1399	85.9769	47.7247				1				0
80	6.03	39.789	16.7564	76.3477	34.7071	3.28	-1.5195	167.6002	3.7808	-.2233	3.7873	2.2171	93.3793	2.2132	-.1307	86.0071	47.8738				1				0
80	6.04	39.9736	16.8257	76.1386	34.5817	3.2831	-1.5038	167.5196	3.7839	-.2076	3.7896	2.2184	93.1399	2.2151	-.1215	86.0374	48.0231				1				0
80	6.05	40.0208	16.8428	75.9999	34.5082	3.2843	-1.4974	167.3716	3.7851	-.2012	3.7904	2.2189	93.0425	2.2157	-.1178	86.0481	48.084				1				0
80	6.06	40.068	16.8599	75.8611	34.4347	3.2854	-1.491	167.2236	3.7862	-.1948	3.7912	2.2193	92.945	2.2164	-.114	86.0588	48.1449				1				0
80	6.07	40.1152	16.877	75.7223	34.3612	3.2865	-1.4846	167.0756	3.7873	-.1884	3.792	2.2198	92.8474	2.2171	-.1103	86.0695	48.206				1				0
80	6.08	40.1624	16.8941	75.5835	34.2876	3.2876	-1.4781	166.9277	3.7884	-.1819	3.7928	2.2203	92.7496	2.2177	-.1065	86.0802	48.2672				1				0
80	6.09	40.2748	16.9553	75.3612	34.1899	3.2868	-1.4656	166.7812	3.7876	-.1694	3.7913	2.2194	92.561	2.2172	-.0992	86.072	48.3866				1				0
80	6.1	40.3873	17.0165	75.1388	34.0922	3.2859	-1.4531	166.6347	3.7867	-.1569	3.79	2.2186	92.372	2.2167	-.0918	86.0639	48.5061				1				0
80	6.11	40.4525	17.0606	75.0552	34.068	3.2839	-1.447	166.6362	3.7847	-.1508	3.7877	2.2173	92.281	2.2156	-.0882	86.045	48.5643				1				0
80	6.12	40.5177	17.1047	74.9715	34.0437	3.282	-1.4409	166.6377	3.7827	-.1447	3.7855	2.216	92.1899	2.2144	-.0847	86.0261	48.6224				1				0
80	6.13	40.5829	17.1488	74.8879	34.0195	3.28	-1.4348	166.6392	3.7808	-.1385	3.7833	2.2147	92.0987	2.2132	-.0811	86.0072	48.6805				1				0
80	6.14	40.6482	17.1929	74.8043	33.9953	3.278	-1.4287	166.6407	3.7788	-.1324	3.7811	2.2134	92.0074	2.2121	-.0775	85.9884	48.7386				1				0
80	6.15	40.7392	17.3423	74.6682	34.0558	3.2618	-1.4184	166.8055	3.7625	-.1222	3.7645	2.2037	91.86	2.2026	-.0715	85.8337	48.8363				1				0
80	6.16	40.8301	17.4917	74.5321	34.1164	3.2455	-1.4082	166.9703	3.7463	-.1119	3.748	2.1941	91.7116	2.1931	-.0655	85.6794	48.9338				1				0
80	6.17	40.8559	17.597	74.4796	34.2011	3.2313	-1.404	167.1337	3.7321	-.1078	3.7337	2.1857	91.6546	2.1848	-.0631	85.5442	48.9732				1				0
80	6.18	40.8816	17.7023	74.4271	34.2859	3.2172	-1.3999	167.297	3.718	-.1037	3.7194	2.1773	91.5974	2.1765	-.0607	85.4092	49.0126				1				0
80	6.19	40.9074	17.8076	74.3746	34.3707	3.203	-1.3958	167.4603	3.7038	-.0996	3.7052	2.169	91.5397	2.1682	-.0583	85.2745	49.0518				1				0
80	6.2	40.9331	17.9129	74.3222	34.4554	3.1889	-1.3917	167.6237	3.6897	-.0954	3.6909	2.1606	91.4818	2.1599	-.0559	85.1401	49.091				1				0
80	6.21	40.9297	18.1245	74.0393	34.5679	3.1573	-1.3808	167.6613	3.6581	-.0846	3.659	2.1419	91.3246	2.1414	-.0495	84.8386	49.1944				1				0
80	6.22	40.9263	18.336	73.7564	34.6803	3.1256	-1.3699	167.699	3.6264	-.0737	3.6272	2.1233	91.1648	2.1228	-.0432	84.5373	49.2978				1				0
80	6.23	40.8971	18.4422	73.526	34.708	3.108	-1.3632	167.5733	3.6088	-.067	3.6094	2.1129	91.063	2.1125	-.0392	84.3695	49.3623				1				0
80	6.24	40.8679	18.5484	73.2956	34.7357	3.0904	-1.3564	167.4476	3.5912	-.0602	3.5917	2.1025	90.96	2.1022	-.0352	84.2015	49.4269				1				0
80	6.25	40.8387	18.6546	73.0652	34.7634	3.0727	-1.3496	167.3219	3.5735	-.0534	3.5739	2.0921	90.8559	2.0918	-.0312	84.0333	49.4916				1				0
80	6.26	40.8095	18.7608	72.8348	34.791	3.055	-1.3428	167.1962	3.5558	-.0466	3.5561	2.0817	90.7506	2.0815	-.0273	83.8648	49.5563				1				0
80	6.27	40.728	18.9399	72.4781	34.8637	3.0233	-1.3336	167.0097	3.5241	-.0374	3.5243	2.063	90.6082	2.0629	-.0219	83.5628	49.6437				1				0
80	6.28	40.6465	19.119	72.1214	34.9363	2.9915	-1.3244	166.8232	3.4923	-.0282	3.4924	2.0444	90.4628	2.0443	-.0165	83.2602	49.7313				1				0
80	6.29	40.5941	19.1919	71.9951	34.9813	2.9775	-1.322	166.7625	3.4783	-.0258	3.4784	2.0361	90.4256	2.0361	-.0151	83.1266	49.7539				1				0
80	6.3	40.5417	19.2648	71.8688	35.0263	2.9635	-1.3197	166.7016	3.4643	-.0235	3.4643	2.0279	90.3881	2.0279	-.0137	82.9929	49.7765				1				0
80	6.31	40.4894	19.3377	71.7425	35.0713	2.9494	-1.3173	166.6409	3.4502	-.0211	3.4503	2.0197	90.3503	2.0196	-.0123	82.8592	49.7991				1				0
80	6.32	40.437	19.4106	71.6161	35.1162	2.9354	-1.3149	166.5801	3.4362	-.0187	3.4362	2.0114	90.3121	2.0114	-.011	82.7253	49.8218				1				0
80	6.33	40.4388	19.5718	71.2879	35.118	2.9133	-1.3025	166.4164	3.414	-.0063	3.4141	1.9985	90.1052	1.9985	-.0037	82.5147	49.9403				1				0
80	6.34	40.4405	19.7329	70.9596	35.1197	2.8911	-1.29	166.2527	3.3919	.0062	3.3919	1.9855	89.8953	1.9855	.0036	82.3038	50.059				1				0
80	6.35	40.4945	19.8211	70.7577	35.0765	2.883	-1.2799	166.1498	3.3838	.0163	3.3839	1.9808	89.7241	1.9808	.0095	82.2269	50.1552				1				0
80	6.36	40.5486	19.9093	70.5558	35.0332	2.8749	-1.2698	166.0469	3.3757	.0264	3.3758	1.9761	89.5519	1.976	.0155	82.1499	50.2514				1				0
80	6.37	40.6027	19.9975	70.3539	34.99	2.8669	-1.2597	165.944	3.3676	.0365	3.3678	1.9714	89.3786	1.9713	.0214	82.0728	50.3478				1				0
80	6.38	40.6173	20.1001	70.2071	35.0176	2.8534	-1.253	165.9421	3.3542	.0432	3.3545	1.9636	89.2628	1.9634	.0253	81.9451	50.4111				1				0
80	6.39	40.6319	20.2027	70.0603	35.0453	2.84	-1.2464	165.9402	3.3408	.0498	3.3412	1.9558	89.146	1.9556	.0292	81.8173	50.4743				1				0
80	6.4	40.6465	20.3053	69.9135	35.073	2.8266	-1.2398	165.9383	3.3274	.0564	3.3279	1.948	89.0283	1.9477	.033	81.6896	50.5375				1				0
80	6.41	40.607	20.3197	69.9687	35.1439	2.8213	-1.2433	166.0393	3.3221	.0529	3.3225	1.9449	89.0871	1.9446	.031	81.6393	50.5042				1				0
80	6.42	40.5675	20.3341	70.0238	35.2149	2.8161	-1.2468	166.1403	3.3168	.0494	3.3172	1.9418	89.146	1.9415	.0289	81.589	50.4709				1				0
80	6.43	40.528	20.3485	70.079	35.2858	2.8108	-1.2503	166.2413	3.3116	.046	3.3119	1.9386	89.205	1.9385	.0269	81.5388	50.4377				1				0
80	6.44	40.3727	20.2585	70.2783	35.3835	2.8118	-1.2651	166.2929	3.3125	.0311	3.3127	1.9391	89.462	1.939	.0182	81.5481	50.2962				1				0
80	6.45	40.2173	20.1685	70.4775	35.4812	2.8127	-1.2799	166.3446	3.3135	.0163	3.3136	1.9396	89.7188	1.9396	.0095	81.5574	50.1549				1				0
80	6.46	40.1014	20.0641	70.6216	35.5081	2.819	-1.2913	166.2952	3.3198	.0049	3.3198	1.9433	89.9155	1.9433	.0029	81.6169	50.0466				1				0
80	6.47	39.9856	19.9597	70.7657	35.5349	2.8252	-1.3027	166.2459	3.326	-.0065	3.326	1.9469	90.1117	1.9469	-.0038	81.6763	49.9383				1				0
80	6.48	39.8697	19.8553	70.9098	35.5617	2.8315	-1.3141	166.1965	3.3323	-.0179	3.3323	1.9506	90.3072	1.9506	-.0105	81.7359	49.8298				1				0
80	6.49	39.7538	19.7509	71.0539	35.5885	2.8377	-1.3255	166.1472	3.3385	-.0293	3.3387	1.9543	90.5021	1.9542	-.0171	81.7955	49.7214				1				0
80	6.5	39.4286	19.3611	71.6268	35.6274	2.8701	-1.3636	166.0439	3.3709	-.0674	3.3716	1.9736	91.1456	1.9732	-.0395	82.104	49.358				1				0
80	6.51	39.1033	18.9714	72.1997	35.6663	2.9026	-1.4018	165.9407	3.4034	-.1056	3.405	1.9932	91.7775	1.9922	-.0618	82.4129	48.9941				1				0
80	6.52	38.8938	18.6861	72.6285	35.6785	2.9287	-1.4286	165.8869	3.4295	-.1324	3.4321	2.009	92.2112	2.0075	-.0775	82.6623	48.7389				1				0
80	6.53	38.6844	18.4008	73.0572	35.6906	2.9549	-1.4554	165.833	3.4557	-.1592	3.4594	2.025	92.6383	2.0229	-.0932	82.9118	48.4834				1				0
80	6.54	38.475	18.1155	73.486	35.7027	2.9812	-1.4823	165.7791	3.482	-.1861	3.4869	2.0411	93.0591	2.0382	-.1089	83.1614	48.2278				1				0
80	6.55	38.2656	17.8301	73.9147	35.7148	3.0074	-1.5091	165.7253	3.5082	-.2129	3.5146	2.0574	93.4734	2.0536	-.1246	83.4113	47.972				1				0
80	6.56	37.9386	17.2748	74.976	35.8168	3.0631	-1.5642	166.0062	3.5639	-.268	3.574	2.0921	94.2997	2.0862	-.1569	83.9419	47.4481				1				0
80	6.57	37.6116	16.7195	76.0372	35.9189	3.1186	-1.619	166.2872	3.6194	-.3228	3.6338	2.1272	95.0962	2.1187	-.1889	84.4707	46.9259				1				0
80	6.58	37.494	16.4495	76.6697	36.0089	3.1478	-1.6469	166.622	3.6486	-.3507	3.6654	2.1457	95.4896	2.1358	-.2053	84.7486	46.6604				1				0
80	6.59	37.3764	16.1794	77.3022	36.0988	3.1769	-1.6746	166.9568	3.6777	-.3784	3.6971	2.1642	95.8748	2.1529	-.2215	85.0255	46.3961				1				0
80	6.6	37.2588	15.9094	77.9346	36.1888	3.2058	-1.7023	167.2916	3.7066	-.4061	3.7288	2.1828	96.2518	2.1698	-.2377	85.3012	46.1328				1				0
80	6.61	37.1412	15.6394	78.5671	36.2787	3.2347	-1.7298	167.6265	3.7355	-.4336	3.7605	2.2014	96.621	2.1867	-.2538	85.5758	45.8705				1				0
80	6.62	37.1258	15.4	79.1435	36.328	3.2655	-1.7505	167.9973	3.7663	-.4543	3.7936	2.2208	96.8774	2.2048	-.2659	85.8698	45.6736				1				0
80	6.63	37.1103	15.1606	79.72	36.3773	3.2963	-1.7711	168.3682	3.7971	-.4748	3.8266	2.2401	97.1282	2.2228	-.278	86.1624	45.4776				1				0
80	6.64	37.2125	15.1912	79.6639	36.3367	3.2984	-1.7643	168.4042	3.7992	-.4681	3.8279	2.2408	97.0241	2.224	-.274	86.1827	45.5419				1				0
80	6.65	37.3146	15.2218	79.6079	36.296	3.3005	-1.7576	168.4403	3.8013	-.4614	3.8292	2.2416	96.9201	2.2253	-.2701	86.2029	45.6061				1				0
80	6.66	37.4167	15.2524	79.5518	36.2554	3.3026	-1.7508	168.4763	3.8034	-.4546	3.8305	2.2424	96.8162	2.2265	-.2661	86.2232	45.6703				1				0
80	6.67	37.5189	15.283	79.4958	36.2147	3.3048	-1.7441	168.5124	3.8056	-.4479	3.8318	2.2431	96.7124	2.2278	-.2622	86.2434	45.7344				1				0
80	6.68	37.706	15.4522	79.0759	36.1256	3.292	-1.7217	168.3597	3.7928	-.4255	3.8165	2.2342	96.4005	2.2203	-.2491	86.1215	45.948				1				0
80	6.69	37.8931	15.6214	78.6561	36.0365	3.2791	-1.6992	168.2071	3.7799	-.403	3.8014	2.2253	96.0855	2.2128	-.2359	85.9994	46.162				1				0
80	6.7	37.9781	15.76	78.2922	35.9881	3.2642	-1.6834	168.0184	3.7649	-.3872	3.7848	2.2156	95.8721	2.204	-.2267	85.8566	46.3122				1				0
80	6.71	38.063	15.8986	77.9284	35.9397	3.2491	-1.6676	167.8297	3.7499	-.3714	3.7683	2.2059	95.6564	2.1952	-.2174	85.7136	46.4628				1				0
80	6.72	38.148	16.0372	77.5646	35.8912	3.2341	-1.6518	167.6411	3.7349	-.3556	3.7518	2.1962	95.4383	2.1864	-.2081	85.5702	46.6137				1				0
80	6.73	38.3875	16.3045	76.9348	35.752	3.2128	-1.6187	167.3788	3.7136	-.3225	3.7276	2.1821	94.9639	2.1739	-.1888	85.3678	46.9282				1				0
80	6.74	38.6269	16.5719	76.305	35.6127	3.1915	-1.5856	167.1165	3.6923	-.2894	3.7036	2.1681	94.4819	2.1614	-.1694	85.1647	47.2436				1				0
80	6.75	38.8664	16.8392	75.6752	35.4735	3.1701	-1.5524	166.8542	3.6709	-.2562	3.6798	2.1541	93.9921	2.1489	-.15	84.9609	47.5601				1				0
80	6.76	39.0209	16.9679	75.4092	35.3826	3.1639	-1.5351	166.7806	3.6647	-.2389	3.6725	2.1498	93.7305	2.1453	-.1399	84.9017	47.7243				1				0
80	6.77	39.1754	17.0966	75.1432	35.2918	3.1577	-1.5179	166.707	3.6585	-.2217	3.6652	2.1455	93.4676	2.1416	-.1298	84.8425	47.8887				1				0
80	6.78	39.3299	17.2253	74.8772	35.201	3.1514	-1.5006	166.6334	3.6522	-.2044	3.658	2.1413	93.2035	2.138	-.1197	84.7832	48.0532				1				0
80	6.79	39.6826	17.4926	74.4245	35.0462	3.1404	-1.4661	166.6459	3.6412	-.1699	3.6451	2.1338	92.6713	2.1315	-.0994	84.6777	48.3821				1				0
80	6.8	40.0354	17.7599	73.9717	34.8914	3.1293	-1.4316	166.6584	3.6301	-.1354	3.6326	2.1265	92.1355	2.125	-.0792	84.5723	48.7109				1				0
80	6.81	40.2336	17.8985	73.7849	34.8274	3.1245	-1.4144	166.7444	3.6253	-.1182	3.6272	2.1233	91.8667	2.1222	-.0692	84.5262	48.8747				1				0
80	6.82	40.4319	18.0372	73.5981	34.7634	3.1196	-1.3972	166.8305	3.6204	-.101	3.6218	2.1202	91.5975	2.1193	-.0591	84.4802	49.0384				1				0
80	6.83	40.6301	18.1758	73.4113	34.6993	3.1148	-1.38	166.9165	3.6156	-.0838	3.6166	2.1171	91.3277	2.1165	-.0491	84.4343	49.2019				1				0
80	6.84	40.8284	18.3144	73.2245	34.6353	3.11	-1.3629	167.0026	3.6108	-.0666	3.6114	2.114	91.0574	2.1137	-.039	84.3884	49.3653				1				0
80	6.85	41.0378	18.4008	73.115	34.5298	3.1145	-1.3479	167.0835	3.6153	-.0517	3.6157	2.1166	90.8194	2.1163	-.0303	84.4318	49.5076				1				0
80	6.86	41.2473	18.4872	73.0056	34.4243	3.1191	-1.333	167.1644	3.6199	-.0368	3.6201	2.1191	90.5821	2.119	-.0215	84.4751	49.6497				1				0
80	6.87	41.2584	18.435	73.083	34.3828	3.1285	-1.3352	167.1592	3.6293	-.039	3.6295	2.1246	90.6152	2.1245	-.0228	84.5643	49.6289				1				0
80	6.88	41.2696	18.3828	73.1604	34.3413	3.1378	-1.3374	167.154	3.6386	-.0412	3.6389	2.1301	90.6481	2.13	-.0241	84.6535	49.608				1				0
80	6.89	41.2807	18.3306	73.2378	34.2998	3.1472	-1.3396	167.1489	3.648	-.0434	3.6482	2.1356	90.6809	2.1355	-.0254	84.7427	49.5871				1				0
80	6.9	41.2919	18.2784	73.3152	34.2582	3.1566	-1.3417	167.1437	3.6573	-.0455	3.6576	2.1411	90.7134	2.141	-.0267	84.8319	49.5663				1				0
80	6.91	41.1683	17.9877	73.7199	34.1588	3.1928	-1.3628	167.0347	3.6936	-.0665	3.6942	2.1625	91.0322	2.1622	-.039	85.1769	49.3662				1				0
80	6.92	41.0447	17.6969	74.1247	34.0593	3.2291	-1.3838	166.9256	3.7298	-.0876	3.7309	2.184	91.345	2.1834	-.0513	85.5223	49.166				1				0
80	6.93	40.91	17.4584	74.452	34.0014	3.256	-1.4026	166.8217	3.7568	-.1064	3.7583	2.2001	91.6228	2.1992	-.0623	85.7788	48.9863				1				0
80	6.94	40.7752	17.2199	74.7794	33.9434	3.2829	-1.4215	166.7179	3.7837	-.1253	3.7858	2.2162	91.897	2.215	-.0734	86.0356	48.8065				1				0
80	6.95	40.6404	16.9814	75.1068	33.8854	3.3099	-1.4404	166.614	3.8107	-.1442	3.8135	2.2324	92.1674	2.2308	-.0844	86.2927	48.6264				1				0
80	6.96	40.5057	16.7429	75.4341	33.8275	3.337	-1.4594	166.5102	3.8378	-.1632	3.8412	2.2486	92.4344	2.2466	-.0955	86.5501	48.4461				1				0
80	6.97	40.3469	16.4414	75.9758	33.8318	3.37	-1.4868	166.5959	3.8707	-.1906	3.8754	2.2687	92.8194	2.2659	-.1116	86.8643	48.1845				1				0
80	6.98	40.1881	16.1398	76.5176	33.8361	3.4029	-1.5143	166.6817	3.9037	-.2181	3.9098	2.2888	93.1973	2.2852	-.1277	87.1781	47.9232				1				0
80	6.99	40.1641	16.0768	76.732	33.8984	3.4088	-1.5227	166.8713	3.9096	-.2265	3.9161	2.2925	93.3161	2.2887	-.1326	87.234	47.8426				1				0
80	7	40.1401	16.0138	76.9463	33.9607	3.4146	-1.5312	167.0609	3.9154	-.235	3.9225	2.2962	93.4343	2.2921	-.1376	87.2897	47.7622				1				0
80	7.01	40.116	15.9508	77.1607	34.023	3.4205	-1.5396	167.2505	3.9213	-.2434	3.9288	2.2999	93.5518	2.2955	-.1425	87.3453	47.682				1				0
80	7.02	40.092	15.8878	77.3751	34.0852	3.4263	-1.548	167.4402	3.9271	-.2518	3.9351	2.3037	93.6687	2.2989	-.1474	87.4008	47.6019				1				0
80	7.03	40.0482	15.8131	77.5575	34.1432	3.4317	-1.5569	167.562	3.9325	-.2607	3.9411	2.3071	93.7925	2.3021	-.1526	87.4521	47.5174				1				0
80	7.04	40.0045	15.7384	77.7398	34.2011	3.4371	-1.5657	167.6838	3.9379	-.2695	3.9471	2.3106	93.9157	2.3052	-.1578	87.5034	47.4329				1				0
80	7.05	39.9847	15.7267	77.7078	34.1968	3.4366	-1.5662	167.6161	3.9374	-.27	3.9467	2.3104	93.9233	2.305	-.1581	87.4993	47.4282				1				0
80	7.06	39.965	15.715	77.6758	34.1925	3.4362	-1.5667	167.5483	3.937	-.2705	3.9463	2.3102	93.931	2.3048	-.1584	87.4953	47.4235				1				0
80	7.07	39.9452	15.7033	77.6438	34.1882	3.4358	-1.5672	167.4805	3.9366	-.271	3.9459	2.31	93.9386	2.3045	-.1587	87.4913	47.4187				1				0
80	7.08	39.9255	15.6916	77.6117	34.1838	3.4354	-1.5677	167.4127	3.9362	-.2715	3.9455	2.3097	93.9462	2.3043	-.159	87.4873	47.414				1				0
80	7.09	39.8397	15.6655	77.5673	34.2046	3.4318	-1.5715	167.277	3.9326	-.2753	3.9422	2.3078	94.0039	2.3022	-.1611	87.4533	47.3784				1				0
80	7.1	39.7538	15.6394	77.5228	34.2254	3.4282	-1.5752	167.1414	3.929	-.279	3.9389	2.3059	94.0618	2.3001	-.1633	87.4193	47.3428				1				0
80	7.11	39.6878	15.625	77.5103	34.2505	3.4251	-1.5785	167.0735	3.9259	-.2822	3.936	2.3042	94.1122	2.2982	-.1652	87.3894	47.3119				1				0
80	7.12	39.6217	15.6106	77.4979	34.2755	3.4219	-1.5817	167.0057	3.9227	-.2855	3.9331	2.3025	94.1626	2.2964	-.1671	87.3594	47.281				1				0
80	7.13	39.5556	15.5962	77.4854	34.3006	3.4188	-1.585	166.9378	3.9196	-.2887	3.9302	2.3008	94.2132	2.2945	-.169	87.3293	47.2501				1				0
80	7.14	39.3882	15.5512	77.5468	34.3802	3.4131	-1.5955	166.8664	3.9139	-.2993	3.9253	2.2979	94.3732	2.2912	-.1752	87.2751	47.1494				1				0
80	7.15	39.2209	15.5062	77.6082	34.4598	3.4074	-1.6061	166.795	3.9082	-.3099	3.9204	2.295	94.5337	2.2879	-.1814	87.2208	47.0486				1				0
80	7.16	39.0535	15.4612	77.6695	34.5393	3.4017	-1.6167	166.7236	3.9025	-.3205	3.9156	2.2922	94.6948	2.2845	-.1876	87.1664	46.9478				1				0
80	7.17	38.9522	15.4306	77.7434	34.5938	3.3991	-1.624	166.72	3.8999	-.3278	3.9137	2.2911	94.8047	2.283	-.1919	87.1422	46.878				1				0
80	7.18	38.8509	15.4	77.8172	34.6483	3.3966	-1.6313	166.7164	3.8974	-.3351	3.9118	2.29	94.9148	2.2815	-.1962	87.118	46.8082				1				0
80	7.19	38.7497	15.3694	77.8911	34.7028	3.3941	-1.6387	166.7129	3.8948	-.3425	3.9099	2.2889	95.0249	2.2801	-.2005	87.0937	46.7385				1				0
80	7.2	38.6192	15.3829	77.9693	34.8421	3.3816	-1.647	166.8135	3.8824	-.3508	3.8982	2.282	95.1637	2.2727	-.2054	86.9748	46.6586				1				0
80	7.21	38.4887	15.3964	78.0476	34.9813	3.3691	-1.6554	166.9141	3.8699	-.3592	3.8865	2.2752	95.3031	2.2654	-.2103	86.856	46.5789				1				0
80	7.22	38.4596	15.4405	78.0521	35.0661	3.3592	-1.6565	167.0182	3.86	-.3603	3.8767	2.2694	95.3321	2.2596	-.2109	86.7615	46.569				1				0
80	7.23	38.4304	15.4846	78.0565	35.1508	3.3493	-1.6575	167.1223	3.8501	-.3613	3.867	2.2637	95.3611	2.2538	-.2115	86.6672	46.559				1				0
80	7.24	38.4012	15.5287	78.061	35.2356	3.3394	-1.6586	167.2265	3.8402	-.3623	3.8572	2.258	95.3903	2.248	-.2121	86.573	46.5491				1				0
80	7.25	38.372	15.5728	78.0654	35.3204	3.3295	-1.6596	167.3306	3.8303	-.3634	3.8475	2.2523	95.4196	2.2422	-.2127	86.4789	46.5392				1				0
80	7.26	38.3128	15.7222	77.8759	35.4536	3.3018	-1.6552	167.3645	3.8026	-.359	3.8195	2.2359	95.3927	2.226	-.2101	86.2155	46.5813				1				0
80	7.27	38.2536	15.8716	77.6865	35.5868	3.2742	-1.6507	167.3984	3.775	-.3545	3.7916	2.2196	95.3654	2.2099	-.2075	85.9522	46.6234				1				0
80	7.28	38.2235	15.9769	77.4925	35.6352	3.2564	-1.6453	167.3282	3.7572	-.3491	3.7733	2.2089	95.308	2.1994	-.2043	85.7825	46.6755				1				0
80	7.29	38.1935	16.0822	77.2986	35.6836	3.2385	-1.6398	167.258	3.7393	-.3436	3.7551	2.1982	95.25	2.189	-.2011	85.6127	46.7277				1				0
80	7.3	38.1635	16.1875	77.1047	35.7321	3.2207	-1.6343	167.1877	3.7215	-.3381	3.7368	2.1875	95.1913	2.1785	-.1979	85.4428	46.7799				1				0
80	7.31	38.1334	16.2928	76.9108	35.7805	3.2028	-1.6288	167.1175	3.7036	-.3326	3.7185	2.1768	95.1321	2.1681	-.1947	85.2727	46.8321				1				0
80	7.32	38.0364	16.4405	76.6555	35.8895	3.1737	-1.6243	167.0218	3.6745	-.3281	3.6891	2.1595	95.1018	2.151	-.192	84.9951	46.8757				1				0
80	7.33	37.9394	16.5881	76.4002	35.9985	3.1445	-1.6197	166.9261	3.6453	-.3235	3.6596	2.1423	95.071	2.1339	-.1894	84.7171	46.9193				1				0
80	7.34	37.8725	16.6304	76.3388	36.059	3.1332	-1.6206	166.9007	3.634	-.3244	3.6485	2.1357	95.1009	2.1273	-.1899	84.6096	46.9106				1				0
80	7.35	37.8055	16.6727	76.2774	36.1196	3.1219	-1.6215	166.8752	3.6227	-.3253	3.6373	2.1292	95.1311	2.1207	-.1904	84.502	46.9019				1				0
80	7.36	37.7386	16.715	76.216	36.1801	3.1106	-1.6224	166.8497	3.6114	-.3262	3.6261	2.1227	95.1615	2.1141	-.191	84.3944	46.8932				1				0
80	7.37	37.6717	16.7573	76.1546	36.2407	3.0993	-1.6233	166.8242	3.6001	-.3271	3.6149	2.1161	95.192	2.1074	-.1915	84.2867	46.8845				1				0
80	7.38	37.6159	16.7546	76.1377	36.245	3.0968	-1.6253	166.7532	3.5976	-.3291	3.6127	2.1148	95.2268	2.106	-.1927	84.2632	46.8656				1				0
80	7.39	37.5601	16.7519	76.1208	36.2493	3.0944	-1.6273	166.6821	3.5952	-.3311	3.6104	2.1134	95.2617	2.1045	-.1938	84.2397	46.8468				1				0
80	7.4	37.5712	16.7069	76.1653	36.1931	3.1032	-1.6284	166.6365	3.604	-.3322	3.6193	2.1187	95.2656	2.1097	-.1944	84.324	46.8366				1				0
80	7.41	37.5824	16.6619	76.2098	36.1369	3.1121	-1.6294	166.5909	3.6129	-.3332	3.6282	2.1239	95.2695	2.1149	-.1951	84.4083	46.8265				1				0
80	7.42	37.5936	16.6169	76.2543	36.0806	3.1209	-1.6305	166.5453	3.6217	-.3343	3.6371	2.1291	95.2734	2.1201	-.1957	84.4926	46.8163				1				0
80	7.43	37.6047	16.5719	76.2988	36.0244	3.1298	-1.6316	166.4998	3.6306	-.3354	3.646	2.1343	95.2773	2.1253	-.1963	84.577	46.8062				1				0
80	7.44	37.5103	16.3702	76.7177	36.0288	3.154	-1.6505	166.627	3.6548	-.3543	3.672	2.1495	95.5366	2.1395	-.2074	84.8078	46.626				1				0
80	7.45	37.4159	16.1686	77.1367	36.0331	3.1782	-1.6694	166.7543	3.679	-.3732	3.6979	2.1647	95.7918	2.1536	-.2184	85.0382	46.446				1				0
80	7.46	37.3103	16.012	77.5112	36.0936	3.1935	-1.6872	166.9272	3.6943	-.391	3.7149	2.1747	96.0409	2.1626	-.2289	85.1839	46.2767				1				0
80	7.47	37.2048	15.8554	77.8857	36.1542	3.2088	-1.7049	167.1	3.7096	-.4087	3.732	2.1847	96.2872	2.1715	-.2392	85.3292	46.1076				1				0
80	7.48	37.0992	15.6988	78.2602	36.2147	3.224	-1.7226	167.2729	3.7248	-.4264	3.7491	2.1947	96.5307	2.1805	-.2496	85.4743	45.939				1				0
80	7.49	36.9936	15.5422	78.6347	36.2753	3.2392	-1.7403	167.4458	3.74	-.4441	3.7663	2.2047	96.7715	2.1894	-.26	85.6191	45.7706				1				0
80	7.5	36.8314	15.4144	78.9977	36.4093	3.2451	-1.7601	167.6528	3.7459	-.4639	3.7745	2.2096	97.0593	2.1928	-.2715	85.6749	45.5822				1				0
80	7.51	36.6692	15.2866	79.3606	36.5434	3.2509	-1.7798	167.8597	3.7517	-.4836	3.7827	2.2144	97.345	2.1962	-.2831	85.7306	45.3943				1				0
80	7.52	36.6125	15.3154	79.349	36.6169	3.2416	-1.7819	167.8939	3.7424	-.4857	3.7738	2.2092	97.3953	2.1908	-.2843	85.642	45.3739				1				0
80	7.53	36.5559	15.3442	79.3375	36.6904	3.2323	-1.7841	167.9279	3.7331	-.4879	3.7649	2.2039	97.4457	2.1853	-.2856	85.5536	45.3536				1				0
80	7.54	36.4992	15.373	79.3259	36.7639	3.223	-1.7862	167.9621	3.7238	-.49	3.7559	2.1987	97.4964	2.1799	-.2868	85.4651	45.3332				1				0
80	7.55	36.234	15.3928	79.2281	36.9291	3.1987	-1.7968	167.784	3.6995	-.5006	3.7332	2.1854	97.7065	2.1656	-.2931	85.2333	45.2322				1				0
80	7.56	35.9688	15.4126	79.1302	37.0943	3.1743	-1.8074	167.606	3.6751	-.5112	3.7105	2.1721	97.9196	2.1514	-.2993	85.0009	45.131				1				0
80	7.57	35.7036	15.4324	79.0323	37.2595	3.1499	-1.8181	167.4279	3.6506	-.5219	3.6878	2.1588	98.1358	2.137	-.3055	84.7681	45.0296				1				0
80	7.58	35.4951	15.4234	78.9461	37.3512	3.1347	-1.8266	167.2157	3.6355	-.5304	3.6739	2.1507	98.3011	2.1281	-.3105	84.6234	44.9483				1				0
80	7.59	35.2865	15.4144	78.8598	37.4429	3.1194	-1.8352	167.0036	3.6202	-.539	3.6601	2.1426	98.4681	2.1192	-.3155	84.4783	44.8668				1				0
80	7.6	35.0779	15.4054	78.7735	37.5346	3.1042	-1.8438	166.7914	3.6049	-.5476	3.6463	2.1345	98.6368	2.1103	-.3205	84.3328	44.7851				1				0
80	7.61	34.6016	15.3271	78.8242	37.782	3.0786	-1.8705	166.5348	3.5794	-.5743	3.6252	2.1221	99.1157	2.0953	-.3362	84.0893	44.5302				1				0
80	7.62	34.1252	15.2488	78.8749	38.0293	3.0529	-1.8974	166.2782	3.5537	-.6012	3.6042	2.1098	99.6016	2.0803	-.3519	83.845	44.2745				1				0
80	7.63	33.8575	15.1795	79.0119	38.185	3.0426	-1.9156	166.2338	3.5434	-.6194	3.5972	2.1057	99.9149	2.0743	-.3626	83.747	44.1012				1				0
80	7.64	33.5897	15.1102	79.1489	38.3407	3.0324	-1.9338	166.1894	3.5331	-.6376	3.5902	2.1016	100.2296	2.0682	-.3732	83.649	43.9277				1				0
80	7.65	33.3219	15.0409	79.2859	38.4964	3.0221	-1.952	166.145	3.5228	-.6558	3.5834	2.0976	100.5456	2.0622	-.3839	83.5509	43.7541				1				0
80	7.66	33.0541	14.9716	79.4229	38.6521	3.0117	-1.9703	166.1006	3.5125	-.6741	3.5766	2.0937	100.863	2.0562	-.3946	83.4527	43.5804				1				0
80	7.67	32.7837	14.8996	79.6444	38.8285	3.0029	-1.9904	166.1562	3.5037	-.6942	3.5718	2.0909	101.2073	2.051	-.4064	83.3685	43.3885				1				0
80	7.68	32.5134	14.8275	79.8659	39.005	2.9941	-2.0106	166.2118	3.4948	-.7144	3.5671	2.0881	101.5523	2.0458	-.4182	83.2842	43.1966				1				0
80	7.69	32.5108	14.8248	79.9504	39.0257	2.9955	-2.0125	166.3118	3.4963	-.7163	3.5689	2.0892	101.5774	2.0467	-.4193	83.2982	43.1786				1				0
80	7.7	32.5082	14.8221	80.0349	39.0465	2.997	-2.0144	166.4118	3.4978	-.7181	3.5707	2.0902	101.6024	2.0475	-.4204	83.3121	43.1605				1				0
80	7.71	32.5057	14.8194	80.1194	39.0673	2.9984	-2.0162	166.5117	3.4992	-.72	3.5725	2.0913	101.6275	2.0484	-.4215	83.326	43.1425				1				0
80	7.72	32.5031	14.8167	80.2039	39.088	2.9999	-2.0181	166.6117	3.5007	-.7219	3.5744	2.0923	101.6524	2.0492	-.4226	83.3399	43.1245				1				0
80	7.73	32.5297	14.7861	80.4138	39.1036	3.0087	-2.0219	166.8333	3.5095	-.7257	3.5838	2.0979	101.6826	2.0544	-.4248	83.424	43.0888				1				0
80	7.74	32.5563	14.7555	80.6238	39.1192	3.0175	-2.0256	167.0548	3.5183	-.7294	3.5932	2.1034	101.7125	2.0596	-.427	83.508	43.0532				1				0
80	7.75	32.5855	14.7276	80.7492	39.114	3.0249	-2.0275	167.1763	3.5257	-.7313	3.6007	2.1078	101.7176	2.0639	-.4281	83.578	43.0356				1				0
80	7.76	32.6147	14.6997	80.8746	39.1088	3.0322	-2.0293	167.2978	3.533	-.7331	3.6083	2.1122	101.7227	2.0682	-.4291	83.6479	43.018				1				0
80	7.77	32.6438	14.6718	81	39.1036	3.0396	-2.0312	167.4193	3.5404	-.735	3.6158	2.1166	101.7277	2.0725	-.4302	83.7177	43.0004				1				0
80	7.78	32.673	14.6439	81.1255	39.0984	3.0469	-2.033	167.5408	3.5477	-.7368	3.6234	2.1211	101.7327	2.0767	-.4313	83.7874	42.9828				1				0
80	7.79	32.6404	14.4504	81.4653	39.0093	3.0764	-2.046	167.5654	3.5771	-.7498	3.6549	2.1395	101.8383	2.094	-.4389	84.068	42.8591				1				0
80	7.8	32.6078	14.2569	81.8051	38.9202	3.1058	-2.059	167.59	3.6066	-.7628	3.6864	2.158	101.942	2.1113	-.4465	84.3486	42.7353				1				0
80	7.81	32.546	14.0913	82.0195	38.8363	3.128	-2.0702	167.4931	3.6288	-.774	3.7104	2.172	102.0399	2.1243	-.4531	84.5601	42.6289				1				0
80	7.82	32.4842	13.9257	82.2338	38.7524	3.1502	-2.0814	167.3962	3.651	-.7852	3.7345	2.1861	102.1366	2.1373	-.4596	84.7718	42.5224				1				0
80	7.83	32.4224	13.7601	82.4482	38.6685	3.1725	-2.0926	167.2992	3.6733	-.7964	3.7586	2.2003	102.2322	2.1503	-.4662	84.9837	42.4157				1				0
80	7.84	32.3606	13.5945	82.6626	38.5846	3.1948	-2.1038	167.2023	3.6956	-.8076	3.7828	2.2144	102.3267	2.1634	-.4727	85.1959	42.3089				1				0
80	7.85	32.3434	13.3947	82.9152	38.4393	3.2264	-2.1142	167.0927	3.7272	-.818	3.8159	2.2338	102.3785	2.1819	-.4789	85.4972	42.2094				1				0
80	7.86	32.3263	13.1948	83.1679	38.294	3.2581	-2.1247	166.983	3.7589	-.8285	3.8491	2.2533	102.4296	2.2004	-.485	85.7988	42.1098				1				0
80	7.87	32.3709	13.1606	83.2061	38.2326	3.2674	-2.1239	166.9703	3.7682	-.8277	3.858	2.2585	102.3884	2.2059	-.4845	85.8877	42.1172				1				0
80	7.88	32.4155	13.1264	83.2444	38.1712	3.2768	-2.1231	166.9576	3.7775	-.8269	3.867	2.2637	102.3475	2.2114	-.4841	85.9766	42.1246				1				0
80	7.89	32.4602	13.0922	83.2826	38.1098	3.2861	-2.1223	166.9448	3.7869	-.8261	3.876	2.269	102.3068	2.2168	-.4836	86.0656	42.132				1				0
80	7.9	32.6619	13.1282	83.231	37.9887	3.2968	-2.11	167.0098	3.7976	-.8138	3.8838	2.2736	102.0958	2.2231	-.4764	86.1674	42.2492				1				0
80	7.91	32.8636	13.1642	83.1794	37.8676	3.3075	-2.0977	167.0748	3.8083	-.8015	3.8917	2.2782	101.8858	2.2294	-.4692	86.2691	42.3663				1				0
80	7.92	33.0653	13.2002	83.1278	37.7465	3.3181	-2.0855	167.1399	3.8189	-.7893	3.8996	2.2829	101.6768	2.2356	-.462	86.3708	42.4833				1				0
80	7.93	33.2223	13.2704	83.038	37.6868	3.3195	-2.074	167.2176	3.8203	-.7778	3.8986	2.2823	101.5074	2.2364	-.4553	86.3835	42.5928				1				0
80	7.94	33.3794	13.3407	82.9482	37.6271	3.3208	-2.0625	167.2953	3.8216	-.7663	3.8977	2.2817	101.338	2.2372	-.4486	86.3963	42.7022				1				0
80	7.95	33.5365	13.4109	82.8583	37.5675	3.3222	-2.051	167.3731	3.8229	-.7548	3.8967	2.2812	101.1687	2.238	-.4419	86.409	42.8115				1				0
80	7.96	33.9656	13.5855	82.4803	37.3227	3.3287	-2.017	167.354	3.8295	-.7208	3.8967	2.2812	100.6595	2.2418	-.4219	86.4713	43.1354				1				0
80	7.97	34.3947	13.7601	82.1022	37.0779	3.3352	-1.983	167.3349	3.836	-.6868	3.897	2.2813	100.1502	2.2456	-.402	86.5335	43.4593				1				0
80	7.98	34.6668	13.8645	81.814	36.8928	3.3404	-1.9604	167.2381	3.8412	-.6642	3.8982	2.282	99.8099	2.2487	-.3888	86.5832	43.6745				1				0
80	7.99	34.9389	13.9689	81.5258	36.7077	3.3457	-1.9378	167.1413	3.8465	-.6416	3.8996	2.2828	99.4694	2.2517	-.3756	86.6329	43.8899				1				0
80	8	35.211	14.0733	81.2375	36.5226	3.3509	-1.9151	167.0444	3.8517	-.6189	3.9011	2.2837	99.1287	2.2548	-.3623	86.6826	44.1055				1				0
80	8.01	35.483	14.1777	80.9493	36.3375	3.3561	-1.8925	166.9476	3.8569	-.5962	3.9027	2.2847	98.7879	2.2578	-.349	86.7324	44.3214				1				0
80	8.02	35.9911	14.3253	80.5864	36.0253	3.3723	-1.8554	166.9282	3.8731	-.5592	3.9132	2.2908	98.216	2.2673	-.3274	86.8864	44.6741				1				0
80	8.03	36.4992	14.4729	80.2235	35.7131	3.3885	-1.8184	166.9087	3.8892	-.5222	3.9241	2.2972	97.647	2.2768	-.3057	87.0404	45.0268				1				0
80	8.04	36.7353	14.5161	80.1487	35.5859	3.3994	-1.8041	166.986	3.9002	-.5079	3.9331	2.3025	97.4194	2.2832	-.2973	87.1443	45.163				1				0
80	8.05	36.9713	14.5593	80.074	35.4588	3.4103	-1.7898	167.0634	3.9111	-.4936	3.9421	2.3077	97.193	2.2896	-.2889	87.2482	45.2991				1				0
80	8.06	37.2073	14.6025	79.9993	35.3316	3.4212	-1.7755	167.1408	3.922	-.4793	3.9511	2.313	96.9678	2.2959	-.2806	87.3519	45.4351				1				0
80	8.07	37.4434	14.6457	79.9246	35.2045	3.432	-1.7613	167.2181	3.9328	-.4651	3.9602	2.3184	96.7439	2.3023	-.2722	87.4556	45.5709				1				0
80	8.08	38.0184	14.7609	79.7386	34.8888	3.4581	-1.726	167.4068	3.9589	-.4298	3.9822	2.3312	96.1962	2.3176	-.2516	87.7039	45.9066				1				0
80	8.09	38.5934	14.8762	79.5527	34.5731	3.4841	-1.6908	167.5954	3.9849	-.3946	4.0044	2.3442	95.6558	2.3328	-.231	87.9516	46.2415				1				0
80	8.1	38.9325	14.9482	79.4415	34.3845	3.4993	-1.6699	167.7067	4.0001	-.3737	4.0175	2.3519	95.3376	2.3417	-.2188	88.0958	46.4408				1				0
80	8.11	39.2715	15.0202	79.3303	34.196	3.5144	-1.649	167.818	4.0152	-.3528	4.0307	2.3596	95.0218	2.3505	-.2065	88.2398	46.6398				1				0
80	8.12	39.6105	15.0922	79.2192	34.0074	3.5295	-1.6282	167.9292	4.0303	-.332	4.0439	2.3674	94.7086	2.3594	-.1943	88.3837	46.8385				1				0
80	8.13	39.9495	15.1642	79.108	33.8188	3.5446	-1.6073	168.0405	4.0454	-.3111	4.0573	2.3752	94.3978	2.3682	-.1821	88.5273	47.037				1				0
80	8.14	40.6954	15.4288	78.4942	33.3803	3.5609	-1.5504	167.9987	4.0617	-.2542	4.0697	2.3825	93.5805	2.3778	-.1488	88.6832	47.5795				1				0
80	8.15	41.4412	15.6934	77.8804	32.9418	3.5773	-1.4934	167.9568	4.0781	-.1972	4.0829	2.3902	92.7679	2.3874	-.1154	88.8391	48.1222				1				0
80	8.16	41.848	15.886	77.3778	32.6918	3.5786	-1.4571	167.8037	4.0794	-.1609	4.0826	2.39	92.2585	2.3882	-.0942	88.8516	48.4678				1				0
80	8.17	42.2549	16.0786	76.8752	32.4419	3.58	-1.4207	167.6506	4.0807	-.1245	4.0826	2.3901	91.7481	2.3889	-.0729	88.8642	48.8139				1				0
80	8.18	42.6617	16.2712	76.3726	32.1919	3.5813	-1.3843	167.4974	4.0821	-.0881	4.083	2.3903	91.2368	2.3897	-.0516	88.8768	49.1607				1				0
80	8.19	43.0685	16.4639	75.87	31.9419	3.5826	-1.3479	167.3443	4.0834	-.0517	4.0837	2.3907	90.7247	2.3905	-.0302	88.8894	49.5081				1				0
80	8.2	43.9139	16.9328	74.7447	31.4749	3.5742	-1.2688	167.0663	4.075	.0274	4.0751	2.3856	89.6149	2.3856	.016	88.8097	50.2609				1				0
80	8.21	44.7593	17.4017	73.6194	31.0078	3.5658	-1.1895	166.7883	4.0666	.1067	4.068	2.3815	88.4971	2.3807	.0625	88.7297	51.0161				1				0
80	8.22	45.1979	17.678	72.9967	30.7907	3.5561	-1.1468	166.6634	4.0569	.1494	4.0596	2.3766	87.8912	2.375	.0875	88.6369	51.4227				1				0
80	8.23	45.6365	17.9543	72.374	30.5736	3.5463	-1.1041	166.5385	4.0471	.1921	4.0517	2.3719	87.2819	2.3692	.1125	88.5441	51.8299				1				0
80	8.24	46.0751	18.2307	71.7514	30.3565	3.5366	-1.0613	166.4136	4.0374	.235	4.0442	2.3675	86.6694	2.3635	.1375	88.451	52.2377				1				0
80	8.25	46.5137	18.507	71.1287	30.1394	3.5268	-1.0184	166.2888	4.0276	.2778	4.0371	2.3634	86.0538	2.3578	.1627	88.3579	52.646				1				0
80	8.26	47.4981	19.0767	69.9811	29.6845	3.5136	-.93	166.2404	4.0144	.3663	4.0311	2.3598	84.7871	2.3501	.2144	88.2323	53.4881				1				0
80	8.27	48.4826	19.6465	68.8336	29.2295	3.5004	-.8415	166.1922	4.0012	.4547	4.027	2.3574	83.5164	2.3424	.2662	88.1067	54.3307				1				0
80	8.28	49.0284	19.9399	68.3088	28.9917	3.497	-.7961	166.2688	3.9978	.5001	4.029	2.3586	82.8695	2.3404	.2928	88.0745	54.763				1				0
80	8.29	49.5743	20.2333	67.7839	28.7538	3.4937	-.7507	166.3453	3.9945	.5455	4.0315	2.3601	82.2238	2.3384	.3193	88.0424	55.195				1				0
80	8.3	50.1202	20.5267	67.2591	28.5159	3.4903	-.7054	166.4219	3.9911	.5908	4.0346	2.3619	81.5797	2.3364	.3459	88.0103	55.6266				1				0
80	8.31	51.1415	21.1019	66.2326	28.0696	3.4809	-.6188	166.5456	3.9817	.6774	4.0389	2.3644	80.3444	2.3309	.3966	87.9205	56.4516				1				0
80	8.32	52.1629	21.677	65.206	27.6233	3.4714	-.5323	166.6692	3.9722	.7639	4.045	2.368	79.1142	2.3254	.4472	87.8308	57.2754				1				0
80	8.33	53.1842	22.2521	64.1795	27.177	3.462	-.4459	166.7928	3.9628	.8503	4.053	2.3727	77.89	2.3199	.4978	87.7412	58.0979				1				0
80	8.34	53.6597	22.5338	63.6778	26.9686	3.456	-.4047	166.8399	3.9568	.8915	4.056	2.3744	77.3028	2.3164	.5219	87.6837	58.4904				1				0
80	8.35	54.1352	22.8156	63.1761	26.7601	3.45	-.3635	166.8869	3.9507	.9327	4.0593	2.3764	76.7169	2.3128	.546	87.6261	58.8827				1				0
80	8.36	54.6107	23.0973	62.6744	26.5517	3.4439	-.3223	166.934	3.9447	.9739	4.0631	2.3786	76.1323	2.3093	.5701	87.5686	59.2748				1				0
80	8.37	55.1454	23.4843	61.9983	26.3294	3.4278	-.2714	166.9574	3.9286	1.0248	4.0601	2.3769	75.3795	2.2999	.6	87.4156	59.7603				1				0
80	8.38	55.6801	23.8713	61.3222	26.1071	3.4118	-.2204	166.9808	3.9126	1.0758	4.0578	2.3755	74.626	2.2905	.6298	87.2626	60.2457				1				0
80	8.39	55.7393	23.9766	61.1479	26.0933	3.4018	-.2106	166.9571	3.9025	1.0856	4.0507	2.3714	74.4542	2.2846	.6355	87.1671	60.3394				1				0
80	8.4	55.7985	24.0819	60.9735	26.0794	3.3917	-.2007	166.9335	3.8925	1.0955	4.0437	2.3673	74.2817	2.2787	.6413	87.0715	60.4331				1				0
80	8.41	55.8578	24.1872	60.7992	26.0656	3.3817	-.1909	166.9098	3.8825	1.1053	4.0367	2.3632	74.1086	2.2728	.6471	86.9759	60.5268				1				0
80	8.42	55.917	24.2926	60.6248	26.0518	3.3716	-.181	166.8861	3.8724	1.1152	4.0298	2.3591	73.9349	2.267	.6528	86.8802	60.6206				1				0
80	8.43	55.9178	24.4042	60.4095	26.0448	3.3576	-.1718	166.7764	3.8584	1.1244	4.0189	2.3527	73.7527	2.2587	.6583	86.7464	60.7088				1				0
80	8.44	55.9187	24.5158	60.1943	26.0379	3.3435	-.1625	166.6667	3.8443	1.1337	4.008	2.3463	73.5692	2.2505	.6637	86.6125	60.797				1				0
80	8.45	55.8603	24.5221	60.1534	26.0448	3.3395	-.1631	166.5806	3.8403	1.1331	4.004	2.344	73.5611	2.2482	.6633	86.5743	60.7914				1				0
80	8.46	55.802	24.5284	60.1124	26.0518	3.3355	-.1637	166.4946	3.8363	1.1325	4	2.3416	73.5529	2.2458	.663	86.536	60.7858				1				0
80	8.47	55.7436	24.5347	60.0715	26.0587	3.3315	-.1643	166.4085	3.8323	1.1319	3.9959	2.3393	73.5447	2.2434	.6626	86.4977	60.7801				1				0
80	8.48	55.6853	24.541	60.0306	26.0656	3.3274	-.1649	166.3224	3.8282	1.1313	3.9919	2.3369	73.5365	2.2411	.6623	86.4594	60.7745				1				0
80	8.49	55.4535	24.4888	60.1658	26.1936	3.3191	-.1803	166.3017	3.8198	1.1159	3.9795	2.3296	73.7148	2.2362	.6533	86.3794	60.6279				1				0
80	8.5	55.2218	24.4366	60.301	26.3216	3.3107	-.1957	166.281	3.8114	1.1005	3.9672	2.3224	73.8942	2.2313	.6443	86.2995	60.4813				1				0
80	8.51	55.0484	24.3781	60.4772	26.4427	3.3063	-.2105	166.3463	3.8071	1.0858	3.9589	2.3176	74.0823	2.2287	.6356	86.258	60.3405				1				0
80	8.52	54.875	24.3196	60.6533	26.5638	3.3019	-.2252	166.4117	3.8027	1.071	3.9507	2.3127	74.271	2.2261	.627	86.2165	60.1998				1				0
80	8.53	54.7017	24.2611	60.8294	26.6849	3.2976	-.24	166.477	3.7984	1.0562	3.9425	2.308	74.4603	2.2236	.6183	86.1751	60.0592				1				0
80	8.54	54.5283	24.2025	61.0056	26.806	3.2932	-.2547	166.5424	3.794	1.0415	3.9344	2.3032	74.6503	2.221	.6097	86.1337	59.9188				1				0
80	8.55	54.1197	24.0117	61.4121	27.0317	3.2907	-.2892	166.5753	3.7915	1.007	3.9229	2.2965	75.1263	2.2196	.5895	86.1095	59.5903				1				0
80	8.56	53.7112	23.8209	61.8186	27.2575	3.2882	-.3237	166.6082	3.789	.9725	3.9118	2.29	75.6048	2.2181	.5693	86.0854	59.2619				1				0
80	8.57	53.476	23.6886	62.049	27.3621	3.29	-.3435	166.5758	3.7908	.9527	3.9087	2.2881	75.8921	2.2191	.5577	86.1026	59.0737				1				0
80	8.58	53.2409	23.5563	62.2794	27.4668	3.2918	-.3632	166.5434	3.7926	.933	3.9056	2.2864	76.1799	2.2202	.5462	86.1198	58.8853				1				0
80	8.59	53.0057	23.424	62.5098	27.5714	3.2936	-.383	166.5109	3.7944	.9132	3.9027	2.2847	76.4682	2.2212	.5346	86.137	58.6969				1				0
80	8.6	52.7705	23.2917	62.7402	27.6761	3.2954	-.4028	166.4785	3.7962	.8934	3.8999	2.283	76.7571	2.2223	.523	86.1543	58.5085				1				0
80	8.61	52.2169	23.0343	63.305	27.9979	3.2912	-.4503	166.5541	3.792	.846	3.8852	2.2744	77.4239	2.2198	.4952	86.1142	58.0567				1				0
80	8.62	51.6633	22.7769	63.8699	28.3196	3.287	-.4976	166.6297	3.7878	.7986	3.8711	2.2661	78.095	2.2174	.4675	86.0742	57.6053				1				0
80	8.63	51.3449	22.6518	64.2044	28.5367	3.281	-.5252	166.7378	3.7818	.771	3.8596	2.2594	78.4769	2.2139	.4513	86.0171	57.3429				1				0
80	8.64	51.0265	22.5266	64.5389	28.7538	3.275	-.5527	166.8458	3.7758	.7435	3.8483	2.2528	78.8606	2.2103	.4352	85.96	57.0807				1				0
80	8.65	50.7081	22.4015	64.8733	28.9709	3.269	-.5802	166.9538	3.7698	.716	3.8372	2.2463	79.2461	2.2068	.4191	85.903	56.8189				1				0
80	8.66	50.1408	22.1702	65.3741	29.2996	3.2601	-.6257	166.9847	3.7609	.6705	3.8202	2.2363	79.8907	2.2016	.3925	85.8178	56.3861				1				0
80	8.67	49.5734	21.9389	65.875	29.6283	3.2511	-.6711	167.0155	3.7519	.6251	3.8036	2.2266	80.5407	2.1964	.3659	85.7326	55.9535				1				0
80	8.68	49.0061	21.7076	66.3758	29.9569	3.2422	-.7165	167.0464	3.743	.5797	3.7876	2.2172	81.1961	2.1911	.3394	85.6475	55.521				1				0
80	8.69	48.7572	21.6014	66.5421	30.0685	3.2392	-.7345	166.9692	3.74	.5617	3.782	2.2139	81.4594	2.1894	.3288	85.6192	55.3492				1				0
80	8.7	48.5083	21.4952	66.7085	30.1801	3.2362	-.7526	166.892	3.737	.5436	3.7764	2.2107	81.7236	2.1876	.3182	85.5908	55.1772				1				0
80	8.71	48.2594	21.389	66.8748	30.2917	3.2333	-.7707	166.8148	3.734	.5255	3.7708	2.2074	81.9889	2.1859	.3076	85.5624	55.005				1				0
80	8.72	47.5539	21.0694	67.4548	30.6394	3.2273	-.8259	166.7175	3.7281	.4704	3.7577	2.1997	82.8093	2.1824	.2753	85.5057	54.4796				1				0
80	8.73	46.8484	20.7499	68.0348	30.9871	3.2214	-.8811	166.6202	3.7221	.4151	3.7452	2.1924	83.6363	2.1789	.243	85.449	53.9535				1				0
80	8.74	46.3918	20.5366	68.4484	31.2232	3.2184	-.9182	166.6	3.7192	.378	3.7383	2.1884	84.1966	2.1772	.2213	85.4207	53.6				1				0
80	8.75	45.9352	20.3233	68.8621	31.4593	3.2154	-.9553	166.5799	3.7162	.3409	3.7318	2.1846	84.759	2.1754	.1996	85.3925	53.2465				1				0
80	8.76	45.4786	20.11	69.2757	31.6954	3.2125	-.9925	166.5597	3.7132	.3038	3.7256	2.181	85.3235	2.1737	.1778	85.3642	52.8929				1				0
80	8.77	45.022	19.8967	69.6894	31.9316	3.2095	-1.0296	166.5396	3.7103	.2666	3.7198	2.1776	85.89	2.172	.1561	85.336	52.5391				1				0
80	8.78	44.2366	19.4799	70.5949	32.3658	3.2121	-1.1	166.6773	3.7129	.1962	3.718	2.1765	86.9749	2.1735	.1149	85.3606	51.8687				1				0
80	8.79	43.4513	19.0632	71.5005	32.8	3.2147	-1.1703	166.815	3.7154	.1259	3.7176	2.1762	88.0587	2.175	.0737	85.3852	51.1994				1				0
80	8.8	43.1226	18.8598	71.9924	32.998	3.2202	-1.2034	166.9729	3.721	.0928	3.7221	2.1789	88.5706	2.1782	.0544	85.438	50.8843				1				0
80	8.81	42.7939	18.6564	72.4843	33.1961	3.2257	-1.2364	167.1307	3.7265	.0598	3.727	2.1817	89.0803	2.1815	.035	85.4907	50.5697				1				0
80	8.82	42.4652	18.453	72.9763	33.3942	3.2313	-1.2693	167.2886	3.732	.0269	3.7321	2.1848	89.5877	2.1847	.0157	85.5432	50.2558				1				0
80	8.83	42.1364	18.2496	73.4682	33.5922	3.2368	-1.3022	167.4464	3.7375	-.006	3.7376	2.1879	90.0927	2.1879	-.0035	85.5957	49.9424				1				0
80	8.84	41.5983	17.8994	74.1914	33.8569	3.2486	-1.3538	167.546	3.7493	-.0576	3.7498	2.1951	90.8799	2.1948	-.0337	85.7081	49.4516				1				0
80	8.85	41.0602	17.5493	74.9146	34.1216	3.2603	-1.4053	167.6457	3.7611	-.1091	3.7627	2.2027	91.661	2.2017	-.0638	85.8203	48.9613				1				0
80	8.86	40.8507	17.4026	75.1459	34.1882	3.2667	-1.424	167.5874	3.7674	-.1278	3.7696	2.2067	91.9426	2.2054	-.0748	85.8804	48.783				1				0
80	8.87	40.6413	17.2559	75.3772	34.2548	3.273	-1.4427	167.5292	3.7737	-.1465	3.7766	2.2108	92.2234	2.2091	-.0858	85.9405	48.6046				1				0
80	8.88	40.4319	17.1092	75.6085	34.3214	3.2793	-1.4615	167.4709	3.7801	-.1653	3.7837	2.2149	92.5034	2.2128	-.0967	86.0006	48.4261				1				0
80	8.89	40.2225	16.9625	75.8397	34.388	3.2856	-1.4802	167.4127	3.7864	-.184	3.7909	2.2191	92.7825	2.2165	-.1077	86.0608	48.2474				1				0
80	8.9	39.8088	16.6961	76.2578	34.5255	3.2948	-1.5158	167.2882	3.7956	-.2196	3.8019	2.2256	93.3118	2.2219	-.1286	86.1486	47.9082				1				0
80	8.91	39.3951	16.4297	76.6759	34.663	3.304	-1.5515	167.1637	3.8048	-.2553	3.8134	2.2323	93.8387	2.2273	-.1494	86.2365	47.5686				1				0
80	8.92	39.1908	16.3099	76.8627	34.7339	3.3069	-1.5684	167.0974	3.8077	-.2722	3.8174	2.2347	94.0886	2.229	-.1593	86.2641	47.4078				1				0
80	8.93	38.9865	16.1902	77.0495	34.8049	3.3098	-1.5853	167.0312	3.8106	-.2891	3.8216	2.2371	94.3381	2.2307	-.1692	86.2918	47.2469				1				0
80	8.94	38.7823	16.0705	77.2363	34.8758	3.3128	-1.6022	166.9649	3.8135	-.306	3.8258	2.2396	94.5873	2.2324	-.1791	86.3195	47.0859				1				0
80	8.95	38.578	15.9508	77.4231	34.9467	3.3157	-1.6191	166.8987	3.8165	-.3229	3.8301	2.2421	94.8361	2.2341	-.189	86.3472	46.9248				1				0
80	8.96	38.1806	15.7492	77.7612	35.1145	3.3162	-1.651	166.8055	3.817	-.3547	3.8335	2.2441	95.3097	2.2345	-.2077	86.3525	46.6215				1				0
80	8.97	37.7832	15.5476	78.0992	35.2823	3.3168	-1.6828	166.7124	3.8176	-.3866	3.8371	2.2462	95.783	2.2348	-.2263	86.3577	46.3178				1				0
80	8.98	37.5901	15.4657	78.2504	35.3792	3.3144	-1.6978	166.6854	3.8152	-.4016	3.8363	2.2457	96.0085	2.2334	-.2351	86.3352	46.1756				1				0
80	8.99	37.397	15.3838	78.4016	35.4761	3.312	-1.7127	166.6585	3.8128	-.4165	3.8355	2.2453	96.2341	2.232	-.2438	86.3127	46.0333				1				0
80	9	37.2039	15.3019	78.5529	35.5729	3.3097	-1.7277	166.6316	3.8105	-.4314	3.8348	2.2449	96.4599	2.2306	-.2526	86.2901	45.891				1				0
80	9.01	37.0108	15.22	78.7041	35.6698	3.3073	-1.7426	166.6047	3.8081	-.4464	3.8342	2.2445	96.6858	2.2293	-.2613	86.2676	45.7486				1				0
80	9.02	36.6975	15.211	78.8189	35.9474	3.2821	-1.7619	166.6748	3.7829	-.4657	3.8114	2.2312	97.0181	2.2145	-.2726	86.0275	45.5648				1				0
80	9.03	36.3842	15.202	78.9336	36.2251	3.2569	-1.7812	166.7449	3.7577	-.485	3.7889	2.218	97.354	2.1997	-.2839	85.7875	45.3812				1				0
80	9.04	36.2641	15.2749	78.8971	36.4059	3.2341	-1.7855	166.8419	3.7349	-.4893	3.7668	2.2051	97.4637	2.1864	-.2864	85.5704	45.34				1				0
80	9.05	36.1439	15.3478	78.8607	36.5866	3.2113	-1.7898	166.939	3.7121	-.4936	3.7448	2.1922	97.5746	2.173	-.289	85.3535	45.2988				1				0
80	9.06	36.0238	15.4207	78.8242	36.7674	3.1886	-1.7941	167.036	3.6894	-.4979	3.7228	2.1793	97.6866	2.1597	-.2915	85.1369	45.2577				1				0
80	9.07	35.9645	15.616	78.552	36.9404	3.1523	-1.7872	167.0729	3.6531	-.491	3.6859	2.1577	97.6546	2.1385	-.2874	84.7912	45.3241				1				0
80	9.08	35.9053	15.8113	78.2798	37.1134	3.116	-1.7802	167.1098	3.6168	-.484	3.649	2.1361	97.622	2.1172	-.2833	84.4456	45.3905				1				0
80	9.09	35.8461	16.0066	78.0076	37.2864	3.0797	-1.7732	167.1467	3.5805	-.477	3.6122	2.1145	97.5887	2.096	-.2792	84.1001	45.4569				1				0
80	9.1	35.907	16.129	77.7719	37.2786	3.0661	-1.7619	167.0865	3.5669	-.4657	3.5972	2.1057	97.439	2.088	-.2726	83.9705	45.5645				1				0
80	9.11	35.968	16.2514	77.5361	37.2708	3.0525	-1.7506	167.0263	3.5533	-.4544	3.5822	2.097	97.2879	2.08	-.266	83.8407	45.6722				1				0
80	9.12	36.0289	16.3738	77.3004	37.263	3.0389	-1.7393	166.9662	3.5396	-.4431	3.5673	2.0882	97.1354	2.072	-.2594	83.7109	45.7799				1				0
80	9.13	36.2212	16.5809	76.8743	37.1609	3.0239	-1.7147	166.8373	3.5247	-.4185	3.5495	2.0778	96.7709	2.0633	-.245	83.5689	46.0144				1				0
80	9.14	36.4134	16.7879	76.4482	37.0589	3.009	-1.69	166.7084	3.5098	-.3938	3.5318	2.0674	96.4021	2.0545	-.2305	83.4266	46.2494				1				0
80	9.15	36.5447	16.8725	76.2578	36.9646	3.0077	-1.6767	166.6396	3.5085	-.3805	3.5291	2.0658	96.1893	2.0538	-.2227	83.4144	46.3764				1				0
80	9.16	36.6761	16.9571	76.0675	36.8703	3.0064	-1.6633	166.5709	3.5072	-.3671	3.5264	2.0643	95.9759	2.053	-.2149	83.4023	46.5035				1				0
80	9.17	36.8074	17.0417	75.8771	36.7761	3.0052	-1.65	166.5022	3.506	-.3538	3.5238	2.0627	95.762	2.0523	-.2071	83.3901	46.6307				1				0
80	9.18	36.9387	17.1263	75.6867	36.6818	3.0039	-1.6366	166.4335	3.5047	-.3404	3.5212	2.0612	95.5477	2.0515	-.1993	83.3779	46.758				1				0
80	9.19	37.1567	17.2811	75.4368	36.5788	2.9992	-1.616	166.4534	3.5	-.3198	3.5146	2.0574	95.2213	2.0488	-.1872	83.3337	46.9539				1				0
80	9.2	37.3747	17.4359	75.1868	36.4759	2.9946	-1.5955	166.4733	3.4954	-.2993	3.5082	2.0536	94.8938	2.0461	-.1752	83.2895	47.1497				1				0
80	9.21	37.4614	17.5061	75.1272	36.4673	2.9913	-1.5883	166.562	3.492	-.2921	3.5042	2.0513	94.7818	2.0441	-.171	83.2576	47.2179				1				0
80	9.22	37.5481	17.5763	75.0676	36.4586	2.9879	-1.5812	166.6506	3.4887	-.285	3.5003	2.049	94.6696	2.0422	-.1668	83.2257	47.2861				1				0
80	9.23	37.6348	17.6465	75.008	36.45	2.9846	-1.574	166.7393	3.4853	-.2778	3.4964	2.0467	94.5573	2.0402	-.1626	83.1938	47.3542				1				0
80	9.24	37.7214	17.7167	74.9484	36.4413	2.9812	-1.5669	166.8279	3.482	-.2707	3.4925	2.0444	94.4449	2.0383	-.1584	83.162	47.4222				1				0
80	9.25	37.8768	17.8634	74.7474	36.4102	2.9718	-1.5513	166.8978	3.4725	-.2551	3.4819	2.0382	94.2009	2.0327	-.1493	83.0719	47.5709				1				0
80	9.26	38.0321	18.0102	74.5463	36.379	2.9623	-1.5357	166.9677	3.4631	-.2395	3.4714	2.032	93.9555	2.0272	-.1402	82.9818	47.7194				1				0
80	9.27	38.1008	18.0867	74.4049	36.3566	2.9562	-1.5272	166.9489	3.457	-.231	3.4647	2.0281	93.8227	2.0236	-.1352	82.9235	47.8001				1				0
80	9.28	38.1695	18.1632	74.2635	36.3341	2.9501	-1.5187	166.9301	3.4508	-.2225	3.458	2.0242	93.6893	2.02	-.1302	82.8652	47.8809				1				0
80	9.29	38.2381	18.2397	74.122	36.3116	2.9439	-1.5102	166.9114	3.4447	-.214	3.4514	2.0203	93.5553	2.0164	-.1253	82.8069	47.9617				1				0
80	9.3	38.3068	18.3162	73.9806	36.2891	2.9378	-1.5017	166.8926	3.4386	-.2055	3.4447	2.0164	93.4208	2.0128	-.1203	82.7485	48.0424				1				0
80	9.31	38.5102	18.4944	73.6043	36.1732	2.9278	-1.4783	166.7821	3.4286	-.1821	3.4334	2.0098	93.0396	2.007	-.1066	82.6529	48.2661				1				0
80	9.32	38.7136	18.6726	73.228	36.0573	2.9177	-1.4548	166.6715	3.4185	-.1585	3.4222	2.0032	92.6555	2.0011	-.0928	82.5572	48.49				1				0
80	9.33	38.8484	18.7743	72.9932	35.9639	2.9138	-1.4397	166.5797	3.4146	-.1435	3.4176	2.0005	92.4067	1.9988	-.084	82.5198	48.6332				1				0
80	9.34	38.9831	18.876	72.7583	35.8705	2.9099	-1.4247	166.4879	3.4107	-.1285	3.4131	1.9979	92.157	1.9965	-.0752	82.4824	48.7766				1				0
80	9.35	39.1179	18.9777	72.5235	35.7771	2.9059	-1.4096	166.3961	3.4067	-.1134	3.4086	1.9953	91.9063	1.9942	-.0664	82.445	48.9201				1				0
80	9.36	39.2526	19.0794	72.2886	35.6836	2.902	-1.3945	166.3043	3.4028	-.0983	3.4042	1.9927	91.6548	1.9919	-.0575	82.4075	49.0638				1				0
80	9.37	39.5547	19.2882	71.8759	35.5089	2.8959	-1.3643	166.2278	3.3967	-.0681	3.3974	1.9887	91.1482	1.9883	-.0398	82.3497	49.3517				1				0
80	9.38	39.8568	19.497	71.4631	35.3342	2.8899	-1.334	166.1512	3.3907	-.0378	3.3909	1.9849	90.6391	1.9848	-.0221	82.2919	49.6398				1				0
80	9.39	40.0242	19.6042	71.2852	35.2529	2.8877	-1.3189	166.1665	3.3885	-.0227	3.3886	1.9836	90.3837	1.9835	-.0133	82.2717	49.7839				1				0
80	9.4	40.1916	19.7113	71.1073	35.1716	2.8856	-1.3038	166.1817	3.3864	-.0076	3.3864	1.9823	90.128	1.9823	-.0044	82.2514	49.9279				1				0
80	9.41	40.3589	19.8184	70.9294	35.0903	2.8835	-1.2887	166.197	3.3843	.0076	3.3843	1.981	89.8721	1.981	.0044	82.2312	50.0719				1				0
80	9.42	40.5263	19.9255	70.7515	35.009	2.8814	-1.2735	166.2123	3.3822	.0227	3.3822	1.9798	89.6159	1.9798	.0133	82.211	50.2159				1				0
80	9.43	40.6945	20.0596	70.6252	34.9856	2.8752	-1.2597	166.3649	3.376	.0365	3.3762	1.9763	89.38	1.9762	.0214	82.1523	50.3479				1				0
80	9.44	40.8627	20.1937	70.4989	34.9623	2.8691	-1.2458	166.5176	3.3698	.0504	3.3702	1.9728	89.1436	1.9726	.0295	82.0937	50.4797				1				0
80	9.45	40.8636	20.2207	70.5505	35.0202	2.865	-1.2471	166.655	3.3658	.0491	3.3662	1.9704	89.1641	1.9702	.0287	82.0554	50.4677				1				0
80	9.46	40.8645	20.2477	70.6021	35.0782	2.861	-1.2484	166.7924	3.3618	.0478	3.3621	1.9681	89.1846	1.9679	.028	82.0172	50.4557				1				0
80	9.47	40.8653	20.2747	70.6536	35.1361	2.857	-1.2496	166.9298	3.3578	.0466	3.3581	1.9657	89.2051	1.9655	.0273	81.979	50.4437				1				0
80	9.48	40.7975	20.2972	70.7159	35.2434	2.848	-1.2547	167.054	3.3488	.0415	3.349	1.9604	89.2898	1.9603	.0243	81.8932	50.3953				1				0
80	9.49	40.7297	20.3197	70.7782	35.3506	2.839	-1.2598	167.1782	3.3398	.0364	3.34	1.9551	89.3749	1.955	.0213	81.8075	50.347				1				0
80	9.5	40.6619	20.3422	70.8405	35.4579	2.83	-1.2648	167.3025	3.3308	.0314	3.331	1.9498	89.4603	1.9497	.0184	81.722	50.2988				1				0
80	9.51	40.5932	20.3377	70.8511	35.5072	2.825	-1.2686	167.2893	3.3258	.0276	3.3259	1.9469	89.5252	1.9468	.0161	81.6744	50.2625				1				0
80	9.52	40.5246	20.3332	70.8618	35.5565	2.82	-1.2725	167.2761	3.3208	.0237	3.3209	1.9439	89.5904	1.9439	.0139	81.6267	50.2261				1				0
80	9.53	40.4559	20.3287	70.8725	35.6058	2.815	-1.2763	167.2629	3.3158	.0199	3.3159	1.941	89.6558	1.9409	.0117	81.5791	50.1897				1				0
80	9.54	40.2422	20.2747	70.9054	35.7053	2.8058	-1.2885	167.1276	3.3066	.0077	3.3066	1.9355	89.8665	1.9355	.0045	81.4912	50.0734				1				0
80	9.55	40.0285	20.2207	70.9383	35.8047	2.7965	-1.3007	166.9922	3.2973	-.0045	3.2973	1.9301	90.0788	1.9301	-.0027	81.4032	49.9568				1				0
80	9.56	39.8834	20.1712	70.9605	35.8549	2.7923	-1.3092	166.8701	3.2931	-.013	3.2931	1.9277	90.2255	1.9276	-.0076	81.3628	49.8766				1				0
80	9.57	39.7384	20.1217	70.9828	35.9051	2.7881	-1.3176	166.7479	3.2888	-.0214	3.2889	1.9252	90.3728	1.9252	-.0125	81.3223	49.7962				1				0
80	9.58	39.5933	20.0722	71.005	35.9552	2.7838	-1.3261	166.6258	3.2846	-.0298	3.2847	1.9227	90.5207	1.9227	-.0175	81.2818	49.7157				1				0
80	9.59	39.4483	20.0227	71.0273	36.0054	2.7795	-1.3345	166.5036	3.2803	-.0383	3.2806	1.9203	90.6692	1.9202	-.0224	81.2412	49.6351				1				0
80	9.6	39.0887	19.8634	71.1874	36.1429	2.7742	-1.3592	166.2823	3.2749	-.063	3.2756	1.9174	91.1026	1.917	-.0369	81.1899	49.3997				1				0
80	9.61	38.7291	19.7041	71.3475	36.2804	2.7688	-1.384	166.0611	3.2695	-.0878	3.2707	1.9145	91.5385	1.9139	-.0514	81.1385	49.1637				1				0
80	9.62	38.5145	19.5943	71.4854	36.3678	2.7676	-1.4003	165.9619	3.2684	-.1041	3.2701	1.9142	91.8245	1.9132	-.0609	81.1278	49.0084				1				0
80	9.63	38.2999	19.4844	71.6233	36.4552	2.7665	-1.4166	165.8628	3.2673	-.1204	3.2695	1.9138	92.111	1.9125	-.0705	81.1171	48.853				1				0
80	9.64	38.0853	19.3746	71.7611	36.5425	2.7654	-1.433	165.7636	3.2662	-.1368	3.269	1.9135	92.3979	1.9119	-.0801	81.1064	48.6974				1				0
80	9.65	37.8708	19.2648	71.899	36.6299	2.7642	-1.4493	165.6645	3.265	-.1531	3.2686	1.9133	92.6852	1.9112	-.0896	81.0956	48.5416				1				0
80	9.66	37.4391	19.047	72.2611	36.8574	2.7612	-1.4848	165.6045	3.262	-.1886	3.2674	1.9126	93.3092	1.9094	-.1104	81.0664	48.2037				1				0
80	9.67	37.0073	18.8292	72.6231	37.0848	2.7581	-1.5203	165.5445	3.2589	-.2241	3.2666	1.9121	93.934	1.9076	-.1312	81.0371	47.8656				1				0
80	9.68	36.7902	18.7212	72.8473	37.225	2.7562	-1.5394	165.5836	3.257	-.2432	3.266	1.9118	94.2705	1.9065	-.1424	81.0186	47.6838				1				0
80	9.69	36.5731	18.6132	73.0714	37.3651	2.7542	-1.5585	165.6228	3.255	-.2623	3.2656	1.9115	94.6069	1.9053	-.1535	81.0002	47.502				1				0
80	9.7	36.3559	18.5052	73.2956	37.5052	2.7523	-1.5776	165.6619	3.2531	-.2814	3.2652	1.9113	94.9433	1.9042	-.1647	80.9817	47.3203				1				0
80	9.71	36.1388	18.3972	73.5198	37.6453	2.7504	-1.5966	165.701	3.2511	-.3004	3.265	1.9112	95.2796	1.9031	-.1759	80.9633	47.1388				1				0
80	9.72	35.8512	18.2721	73.7609	37.8235	2.7451	-1.62	165.7077	3.2459	-.3238	3.262	1.9095	95.6971	1.9	-.1895	80.9136	46.916				1				0
80	9.73	35.5637	18.147	74.0019	38.0017	2.7399	-1.6434	165.7143	3.2407	-.3472	3.2593	1.9078	96.1153	1.897	-.2032	80.8639	46.6932				1				0
80	9.74	35.4933	18.1299	74.0188	38.0397	2.7366	-1.6478	165.6817	3.2374	-.3515	3.2565	1.9062	96.1974	1.8951	-.2058	80.8327	46.6519				1				0
80	9.75	35.423	18.1128	74.0357	38.0778	2.7334	-1.6521	165.6492	3.2342	-.3559	3.2537	1.9046	96.2796	1.8931	-.2083	80.8014	46.6106				1				0
80	9.76	35.3526	18.0957	74.0526	38.1158	2.7301	-1.6564	165.6167	3.2309	-.3602	3.2509	1.9029	96.362	1.8912	-.2109	80.7702	46.5692				1				0
80	9.77	35.2822	18.0786	74.0695	38.1539	2.7268	-1.6608	165.5842	3.2276	-.3646	3.2481	1.9013	96.4446	1.8893	-.2134	80.7389	46.5279				1				0
80	9.78	35.1449	18.0471	74.2003	38.2836	2.7199	-1.672	165.6759	3.2207	-.3758	3.2425	1.898	96.6547	1.8853	-.22	80.6733	46.4213				1				0
80	9.79	35.0076	18.0156	74.3311	38.4134	2.713	-1.6831	165.7675	3.2138	-.3869	3.237	1.8948	96.8653	1.8812	-.2265	80.6078	46.3149				1				0
80	9.8	34.9406	18.0012	74.4449	38.5051	2.7094	-1.69	165.8917	3.2102	-.3938	3.2343	1.8932	96.9928	1.8791	-.2305	80.5736	46.2499				1				0
80	9.81	34.8737	17.9868	74.5588	38.5967	2.7059	-1.6968	166.0159	3.2067	-.4006	3.2316	1.8916	97.1204	1.877	-.2345	80.5395	46.1851				1				0
80	9.82	34.8067	17.9724	74.6726	38.6884	2.7023	-1.7036	166.1401	3.2031	-.4074	3.2289	1.89	97.2479	1.8749	-.2385	80.5055	46.1203				1				0
80	9.83	34.7192	17.9678	74.7918	38.8086	2.6956	-1.7114	166.2875	3.1964	-.4152	3.2232	1.8867	97.4005	1.871	-.243	80.4417	46.046				1				0
80	9.84	34.6316	17.9634	74.911	38.9289	2.6889	-1.7192	166.4349	3.1897	-.423	3.2176	1.8834	97.5534	1.8671	-.2476	80.3781	45.9718				1				0
80	9.85	34.5441	17.9588	75.0302	39.0491	2.6822	-1.7269	166.5823	3.183	-.4307	3.212	1.8802	97.7065	1.8632	-.2521	80.3146	45.8978				1				0
80	9.86	34.5235	17.9688	75.0356	39.0776	2.6791	-1.7279	166.6055	3.1799	-.4317	3.2091	1.8785	97.7319	1.8614	-.2527	80.285	45.8882				1				0
80	9.87	34.5029	17.9787	75.0409	39.1062	2.676	-1.729	166.6286	3.1768	-.4328	3.2061	1.8767	97.7572	1.8596	-.2533	80.2553	45.8786				1				0
80	9.88	34.4823	17.9886	75.0463	39.1347	2.6729	-1.73	166.6518	3.1737	-.4338	3.2032	1.875	97.7826	1.8577	-.2539	80.2257	45.8689				1				0
80	9.89	34.4565	18.0021	75.0125	39.1468	2.6691	-1.7301	166.6179	3.1699	-.4338	3.1994	1.8728	97.7934	1.8555	-.254	80.1895	45.8681				1				0
80	9.9	34.4308	18.0156	74.9787	39.1589	2.6653	-1.7301	166.5839	3.1661	-.4339	3.1957	1.8706	97.8042	1.8533	-.254	80.1533	45.8673				1				0
80	9.91	34.4256	18.0192	74.9395	39.1425	2.6646	-1.7292	166.5268	3.1654	-.433	3.1949	1.8701	97.7895	1.8529	-.2535	80.1467	45.8761				1				0
80	9.92	34.4205	18.0228	74.9004	39.1261	2.6639	-1.7283	166.4697	3.1647	-.4321	3.1941	1.8697	97.7748	1.8525	-.2529	80.1401	45.8848				1				0
80	9.93	34.4153	18.0264	74.8612	39.1096	2.6632	-1.7274	166.4126	3.164	-.4312	3.1933	1.8692	97.76	1.8521	-.2524	80.1335	45.8936				1				0
80	9.94	34.4102	18.03	74.8221	39.0932	2.6625	-1.7264	166.3554	3.1633	-.4302	3.1925	1.8687	97.7453	1.8517	-.2518	80.1269	45.9024				1				0
80	9.95	34.496	18.0786	74.7758	39.0603	2.6629	-1.7199	166.4108	3.1637	-.4237	3.1919	1.8684	97.6276	1.8519	-.248	80.1301	45.965				1				0
80	9.96	34.5818	18.1272	74.7296	39.0275	2.6632	-1.7133	166.466	3.164	-.4171	3.1914	1.8681	97.51	1.852	-.2442	80.1332	46.0275				1				0
80	9.97	34.6728	18.1722	74.7225	39.011	2.6642	-1.7077	166.5785	3.165	-.4115	3.1917	1.8682	97.4074	1.8526	-.2409	80.143	46.0812				1				0
80	9.98	34.7638	18.2172	74.7153	38.9946	2.6652	-1.7021	166.6909	3.166	-.4059	3.1919	1.8684	97.3049	1.8532	-.2376	80.1527	46.1347				1				0
80	9.99	34.8548	18.2622	74.7082	38.9782	2.6663	-1.6964	166.8033	3.1671	-.4002	3.1922	1.8686	97.2026	1.8538	-.2343	80.1625	46.1882				1				0
80	10	34.9458	18.3072	74.7011	38.9617	2.6673	-1.6908	166.9158	3.1681	-.3946	3.1926	1.8688	97.1005	1.8544	-.231	80.1722	46.2416				1				0
80	10.01	35.1646	18.3999	74.6531	38.8925	2.6717	-1.6769	167.1101	3.1725	-.3807	3.1952	1.8703	96.8425	1.857	-.2228	80.214	46.3745				1				0
80	10.02	35.3835	18.4926	74.605	38.8233	2.6761	-1.663	167.3045	3.1769	-.3668	3.198	1.8719	96.5855	1.8596	-.2147	80.2557	46.5071				1				0
80	10.03	35.5114	18.5403	74.5641	38.7706	2.6794	-1.6546	167.3864	3.1802	-.3584	3.2003	1.8733	96.4304	1.8615	-.2098	80.2878	46.5864				1				0
80	10.04	35.6392	18.588	74.5232	38.7178	2.6828	-1.6463	167.4683	3.1836	-.3501	3.2028	1.8747	96.2758	1.8635	-.2049	80.3198	46.6657				1				0
80	10.05	35.7671	18.6357	74.4823	38.6651	2.6861	-1.638	167.5502	3.1869	-.3418	3.2052	1.8762	96.1215	1.8655	-.2001	80.3517	46.7448				1				0
80	10.06	35.895	18.6834	74.4414	38.6123	2.6895	-1.6297	167.6321	3.1903	-.3335	3.2077	1.8776	95.9676	1.8674	-.1952	80.3837	46.8239				1				0
80	10.07	36.1122	18.7842	74.3631	38.5362	2.6927	-1.615	167.7956	3.1934	-.3187	3.2093	1.8786	95.7	1.8693	-.1866	80.4138	46.9643				1				0
80	10.08	36.3293	18.885	74.2848	38.4601	2.6958	-1.6002	167.9592	3.1966	-.304	3.211	1.8796	95.4332	1.8711	-.178	80.4438	47.1044				1				0
80	10.09	36.4186	18.9381	74.2474	38.4367	2.6956	-1.5938	168.0408	3.1964	-.2976	3.2102	1.8791	95.3194	1.871	-.1742	80.442	47.1656				1				0
80	10.1	36.5078	18.9912	74.2101	38.4134	2.6954	-1.5874	168.1225	3.1962	-.2912	3.2095	1.8787	95.2057	1.8709	-.1705	80.4402	47.2267				1				0
80	10.11	36.5971	19.0443	74.1727	38.39	2.6952	-1.581	168.2041	3.196	-.2848	3.2087	1.8782	95.0919	1.8708	-.1667	80.4384	47.2878				1				0
80	10.12	36.6864	19.0974	74.1354	38.3667	2.6951	-1.5746	168.2858	3.1958	-.2784	3.2079	1.8778	94.9783	1.8707	-.1629	80.4366	47.3488				1				0
80	10.13	36.7533	19.146	73.9539	38.2776	2.6938	-1.5653	168.1308	3.1946	-.2691	3.2059	1.8766	94.8151	1.87	-.1575	80.4246	47.4371				1				0
80	10.14	36.8202	19.1946	73.7724	38.1885	2.6925	-1.556	167.9758	3.1933	-.2598	3.2039	1.8754	94.6514	1.8692	-.1521	80.4126	47.5256				1				0
80	10.15	36.7979	19.1901	73.6283	38.1228	2.6915	-1.5531	167.7391	3.1923	-.2569	3.2026	1.8746	94.6012	1.8686	-.1504	80.4024	47.5533				1				0
80	10.16	36.7756	19.1856	73.4842	38.057	2.6904	-1.5502	167.5025	3.1912	-.254	3.2013	1.8739	94.5508	1.868	-.1487	80.3921	47.581				1				0
80	10.17	36.7533	19.1811	73.3401	37.9913	2.6893	-1.5473	167.2658	3.1901	-.2511	3.2	1.8731	94.5002	1.8673	-.147	80.3818	47.6088				1				0
80	10.18	36.731	19.1766	73.196	37.9255	2.6882	-1.5444	167.0292	3.189	-.2482	3.1986	1.8723	94.4495	1.8667	-.1453	80.3715	47.6367				1				0
80	10.19	37.0134	19.3071	72.6516	37.6073	2.6917	-1.5128	166.5793	3.1925	-.2165	3.1998	1.873	93.8804	1.8687	-.1268	80.4045	47.9377				1				0
80	10.2	37.2957	19.4376	72.1072	37.289	2.6952	-1.481	166.1295	3.196	-.1848	3.2013	1.8739	93.3088	1.8708	-.1082	80.4378	48.2403				1				0
80	10.21	37.6004	19.5727	71.7069	37.0364	2.6998	-1.4521	165.9163	3.2006	-.1559	3.2043	1.8757	92.7888	1.8735	-.0913	80.4815	48.5152				1				0
80	10.22	37.9051	19.7077	71.3066	36.7838	2.7044	-1.4232	165.7032	3.2052	-.127	3.2077	1.8776	92.2686	1.8761	-.0743	80.5253	48.7907				1				0
80	10.23	38.2098	19.8427	70.9063	36.5313	2.709	-1.3942	165.49	3.2098	-.098	3.2113	1.8797	91.7481	1.8788	-.0573	80.5692	49.067				1				0
80	10.24	39.1608	20.1028	70.2863	35.8592	2.7485	-1.3242	165.409	3.2493	-.0279	3.2494	1.902	90.4928	1.902	-.0164	80.9454	49.7339				1				0
80	10.25	40.1117	20.3629	69.6662	35.1872	2.788	-1.2541	165.3281	3.2888	.0421	3.2891	1.9253	89.2659	1.9251	.0247	81.322	50.4013				1				0
80	10.26	41.0627	20.623	69.0462	34.5151	2.8276	-1.1839	165.2471	3.3284	.1123	3.3303	1.9494	88.0676	1.9483	.0657	81.6989	51.0695				1				0
80	10.27	41.709	20.7481	68.8265	34.0956	2.8624	-1.1431	165.3793	3.3632	.1531	3.3667	1.9707	87.3937	1.9687	.0896	82.0303	51.458				1				0
80	10.28	42.3553	20.8732	68.6068	33.6761	2.8971	-1.1024	165.5114	3.3979	.1938	3.4034	1.9923	86.7353	1.989	.1135	82.3611	51.8459				1				0
80	10.29	43.0016	20.9983	68.3871	33.2566	2.9318	-1.0617	165.6436	3.4326	.2345	3.4406	2.014	86.0921	2.0093	.1373	82.6914	52.2332				1				0
80	10.3	44.0538	21.173	68.3648	32.7593	2.9885	-1.0082	166.3509	3.4893	.288	3.5011	2.0495	85.2808	2.0425	.1686	83.231	52.7433				1				0
80	10.31	45.1061	21.3476	68.3426	32.262	3.0446	-.955	167.0582	3.5454	.3412	3.5618	2.085	84.5037	2.0754	.1997	83.766	53.2491				1				0
80	10.32	45.5121	21.3971	68.5401	32.1841	3.0662	-.9424	167.6333	3.567	.3538	3.5845	2.0983	84.3357	2.0881	.2071	83.9716	53.3695				1				0
80	10.33	45.918	21.4466	68.7375	32.1063	3.0877	-.9299	168.2084	3.5885	.3663	3.6071	2.1115	84.1709	2.1006	.2145	84.1759	53.489				1				0
80	10.34	46.324	21.4961	68.935	32.0284	3.109	-.9174	168.7835	3.6098	.3788	3.6296	2.1247	84.0093	2.1131	.2217	84.3787	53.6077				1				0
80	10.35	46.7299	21.5456	69.1325	31.9506	3.1301	-.905	169.3586	3.6309	.3912	3.6519	2.1378	83.8508	2.1255	.229	84.5801	53.7256				1				0
80	10.36	47.2355	21.5492	69.0694	31.6392	3.1653	-.8799	169.4932	3.666	.4163	3.6896	2.1598	83.5221	2.1461	.2437	84.9147	53.9644				1				0
80	10.37	47.741	21.5528	69.0062	31.3278	3.2003	-.8549	169.6278	3.7011	.4413	3.7273	2.1819	83.2005	2.1666	.2583	85.2488	54.2028				1				0
80	10.38	47.8406	21.5069	68.7456	31.0943	3.2146	-.842	169.1873	3.7154	.4542	3.7431	2.1912	83.0303	2.175	.2659	85.3848	54.3257				1				0
80	10.39	47.9401	21.461	68.4849	30.8608	3.229	-.829	168.7468	3.7298	.4672	3.7589	2.2004	82.8606	2.1834	.2735	85.5215	54.4492				1				0
80	10.4	48.0397	21.4151	68.2243	30.6272	3.2434	-.816	168.3063	3.7442	.4802	3.7749	2.2098	82.6915	2.1918	.2811	85.6589	54.5734				1				0
80	10.41	48.1392	21.3692	67.9636	30.3937	3.2579	-.8029	167.8658	3.7587	.4933	3.7909	2.2192	82.5229	2.2003	.2888	85.7971	54.6982				1				0
80	10.42	48.2405	21.1739	67.8266	30.065	3.2936	-.7952	167.3061	3.7944	.501	3.8273	2.2405	82.4783	2.2212	.2933	86.1371	54.7714				1				0
80	10.43	48.3418	20.9785	67.6897	29.7364	3.3296	-.7875	166.7464	3.8303	.5087	3.864	2.262	82.4343	2.2423	.2978	86.4794	54.8452				1				0
80	10.44	48.3435	20.8291	67.8133	29.6412	3.3508	-.793	166.6272	3.8516	.5032	3.8843	2.2739	82.556	2.2547	.2946	86.6818	54.7928				1				0
80	10.45	48.3452	20.6797	67.937	29.5461	3.3721	-.7985	166.508	3.8729	.4977	3.9047	2.2858	82.6767	2.2672	.2914	86.8845	54.7403				1				0
80	10.46	48.347	20.5303	68.0606	29.4509	3.3934	-.804	166.3888	3.8942	.4922	3.9252	2.2978	82.7962	2.2797	.2881	87.0875	54.6877				1				0
80	10.47	48.3487	20.3809	68.1842	29.3558	3.4147	-.8095	166.2696	3.9155	.4867	3.9457	2.3098	82.9147	2.2922	.2849	87.2908	54.6351				1				0
80	10.48	48.5409	20.074	68.5881	29.1249	3.4715	-.8173	166.3279	3.9723	.4789	4.001	2.3423	83.1257	2.3254	.2803	87.8313	54.5609				1				0
80	10.49	48.7332	19.7671	68.992	28.8939	3.5282	-.8251	166.3861	4.029	.4711	4.0564	2.3747	83.3308	2.3586	.2758	88.3714	54.4867				1				0
80	10.5	48.9237	19.6096	69.2722	28.7581	3.5634	-.8274	166.5636	4.0642	.4689	4.0912	2.3951	83.4194	2.3793	.2745	88.707	54.4653				1				0
80	10.51	49.1143	19.452	69.5524	28.6223	3.5986	-.8296	166.741	4.0994	.4666	4.1259	2.4154	83.5062	2.3999	.2732	89.0418	54.444				1				0
80	10.52	49.3048	19.2945	69.8326	28.4865	3.6337	-.8318	166.9185	4.1345	.4644	4.1605	2.4356	83.5915	2.4204	.2719	89.3759	54.4227				1				0
80	10.53	49.4953	19.137	70.1128	28.3507	3.6687	-.8341	167.0959	4.1695	.4621	4.195	2.4559	83.6751	2.4409	.2706	89.7093	54.4014				1				0
80	10.54	49.8249	19.0272	70.1368	28.08	3.7066	-.8211	167.069	4.2074	.4751	4.2342	2.4788	83.558	2.4632	.2781	90.0707	54.5244				1				0
80	10.55	50.1545	18.9174	70.1608	27.8093	3.7446	-.8082	167.042	4.2454	.488	4.2733	2.5018	83.4431	2.4854	.2857	90.4322	54.6474				1				0
80	10.56	50.2935	18.9651	69.9046	27.6744	3.7476	-.793	166.8377	4.2484	.5032	4.2781	2.5046	83.2456	2.4872	.2946	90.4613	54.792				1				0
80	10.57	50.4326	19.0128	69.6485	27.5394	3.7507	-.7778	166.6333	4.2515	.5184	4.283	2.5074	83.0482	2.489	.3035	90.4905	54.9371				1				0
80	10.58	50.5716	19.0605	69.3923	27.4045	3.7538	-.7625	166.4289	4.2546	.5337	4.2879	2.5103	82.8506	2.4908	.3124	90.5199	55.0825				1				0
80	10.59	50.66	19.2	69.0186	27.3613	3.7386	-.7453	166.24	4.2393	.5509	4.275	2.5027	82.5958	2.4819	.3225	90.3747	55.2468				1				0
80	10.6	50.7484	19.3395	68.645	27.318	3.7233	-.728	166.051	4.2241	.5682	4.2621	2.4952	82.3388	2.4729	.3326	90.2293	55.4115				1				0
80	10.61	50.8368	19.479	68.2714	27.2748	3.708	-.7107	165.8621	4.2088	.5855	4.2493	2.4877	82.0797	2.4639	.3428	90.0835	55.5765				1				0
80	10.62	50.7862	19.5709	68.154	27.3665	3.6896	-.7087	165.8775	4.1904	.5875	4.2314	2.4772	82.0192	2.4532	.3439	89.9086	55.5951				1				0
80	10.63	50.7355	19.6627	68.0366	27.4581	3.6713	-.7068	165.8929	4.1721	.5894	4.2135	2.4667	81.9583	2.4424	.3451	89.7338	55.6137				1				0
80	10.64	50.6849	19.7545	67.9192	27.5498	3.6529	-.7048	165.9084	4.1537	.5914	4.1956	2.4562	81.8969	2.4317	.3462	89.559	55.6323				1				0
80	10.65	50.7038	20.0254	67.5936	27.6744	3.615	-.6906	165.9971	4.1158	.6056	4.1601	2.4354	81.6298	2.4095	.3545	89.198	55.7674				1				0
80	10.66	50.7227	20.2963	67.268	27.7989	3.5771	-.6765	166.0859	4.0779	.6198	4.1247	2.4147	81.3584	2.3873	.3628	88.8374	55.9024				1				0
80	10.67	50.7922	20.4754	67.0599	27.8318	3.5576	-.6642	166.1592	4.0584	.632	4.1073	2.4045	81.149	2.3759	.37	88.6515	56.0188				1				0
80	10.68	50.8617	20.6545	66.8517	27.8647	3.5381	-.652	166.2326	4.0389	.6442	4.09	2.3943	80.938	2.3645	.3771	88.4658	56.135				1				0
80	10.69	50.9312	20.8336	66.6435	27.8975	3.5186	-.6398	166.3059	4.0194	.6564	4.0727	2.3842	80.7254	2.353	.3843	88.2803	56.2512				1				0
80	10.7	51.0008	21.0127	66.4354	27.9304	3.4992	-.6276	166.3793	4	.6686	4.0555	2.3741	80.5112	2.3416	.3914	88.0949	56.3672				1				0
80	10.71	51.0926	21.326	66.084	28.003	3.4636	-.608	166.5056	3.9644	.6882	4.0237	2.3555	80.1515	2.3208	.4029	87.7558	56.5545				1				0
80	10.72	51.1844	21.6392	65.7326	28.0757	3.428	-.5884	166.6319	3.9288	.7079	3.9921	2.337	79.7866	2.3	.4144	87.4173	56.7415				1				0
80	10.73	51.2067	21.7733	65.5894	28.1155	3.4119	-.5809	166.6849	3.9127	.7153	3.9775	2.3285	79.6395	2.2905	.4188	87.2637	56.8126				1				0
80	10.74	51.2291	21.9074	65.4462	28.1553	3.3958	-.5734	166.7379	3.8966	.7228	3.963	2.32	79.4914	2.2811	.4231	87.1103	56.8837				1				0
80	10.75	51.2514	22.0415	65.303	28.1951	3.3797	-.566	166.7909	3.8805	.7303	3.9486	2.3115	79.3424	2.2717	.4275	86.9569	56.9548				1				0
80	10.76	51.2737	22.1756	65.1598	28.2348	3.3636	-.5585	166.8439	3.8644	.7377	3.9342	2.3031	79.1923	2.2622	.4319	86.8037	57.0258				1				0
80	10.77	51.3595	22.298	65.0192	28.2245	3.3539	-.5483	166.9012	3.8547	.748	3.9266	2.2987	79.0191	2.2566	.4379	86.7118	57.1234				1				0
80	10.78	51.4453	22.4204	64.8787	28.2141	3.3443	-.538	166.9585	3.8451	.7582	3.9191	2.2943	78.8453	2.2509	.4439	86.62	57.2209				1				0
80	10.79	51.5089	22.4087	64.8813	28.1639	3.3507	-.5352	166.9628	3.8515	.761	3.926	2.2983	78.8235	2.2547	.4455	86.6812	57.2475				1				0
80	10.8	51.5724	22.397	64.884	28.1138	3.3572	-.5324	166.9672	3.858	.7638	3.9328	2.3023	78.8017	2.2585	.4471	86.7425	57.2741				1				0
80	10.81	51.6359	22.3853	64.8867	28.0636	3.3636	-.5296	166.9715	3.8644	.7666	3.9397	2.3063	78.78	2.2622	.4488	86.8037	57.3007				1				0
80	10.82	51.6994	22.3736	64.8893	28.0134	3.37	-.5268	166.9758	3.8708	.7694	3.9465	2.3103	78.7584	2.266	.4504	86.865	57.3273				1				0
80	10.83	51.6814	22.1207	65.1767	27.888	3.4052	-.5393	166.8668	3.906	.7569	3.9787	2.3292	79.0333	2.2866	.4431	87.2002	57.2086				1				0
80	10.84	51.6633	21.8678	65.464	27.7626	3.4405	-.5518	166.7577	3.9413	.7444	4.0109	2.3481	79.304	2.3073	.4358	87.5357	57.0897				1				0
80	10.85	51.5818	21.6266	65.7486	27.6873	3.4693	-.5671	166.6444	3.9701	.7291	4.0365	2.363	79.5934	2.3241	.4268	87.8104	56.944				1				0
80	10.86	51.5003	21.3854	66.0333	27.6121	3.4982	-.5824	166.531	3.999	.7138	4.0622	2.3781	79.8794	2.3411	.4179	88.0855	56.7982				1				0
80	10.87	51.4187	21.1442	66.318	27.5368	3.5271	-.5977	166.4177	4.0279	.6985	4.088	2.3932	80.1622	2.358	.4089	88.3609	56.6521				1				0
80	10.88	51.3372	20.9029	66.6026	27.4616	3.5561	-.6131	166.3044	4.0569	.6831	4.114	2.4084	80.4419	2.375	.3999	88.6367	56.5059				1				0
80	10.89	51.2651	20.7409	66.7788	27.4218	3.5738	-.6239	166.2066	4.0746	.6723	4.1297	2.4176	80.6301	2.3854	.3936	88.8056	56.4033				1				0
80	10.9	51.193	20.5789	66.9549	27.382	3.5916	-.6346	166.1088	4.0923	.6616	4.1455	2.4269	80.8172	2.3958	.3873	88.9747	56.3005				1				0
80	10.91	51.2024	20.6581	66.8464	27.4175	3.5803	-.63	166.1244	4.0811	.6662	4.1351	2.4208	80.7292	2.3891	.39	88.8673	56.3444				1				0
80	10.92	51.2119	20.7373	66.7378	27.4529	3.569	-.6254	166.14	4.0698	.6708	4.1247	2.4147	80.6408	2.3825	.3927	88.76	56.3883				1				0
80	10.93	51.2213	20.8165	66.6293	27.4884	3.5577	-.6208	166.1556	4.0585	.6754	4.1143	2.4086	80.552	2.3759	.3954	88.6527	56.4322				1				0
80	10.94	51.2308	20.8957	66.5208	27.5239	3.5465	-.6162	166.1712	4.0473	.68	4.104	2.4026	80.4628	2.3693	.3981	88.5453	56.476				1				0
80	10.95	51.175	21.1838	66.2575	27.7306	3.5011	-.6075	166.3468	4.0019	.6887	4.0608	2.3772	80.2349	2.3428	.4032	88.1136	56.5595				1				0
80	10.96	51.1192	21.4718	65.9942	27.9373	3.4559	-.5987	166.5225	3.9567	.6975	4.0177	2.352	80.0026	2.3163	.4083	87.6828	56.6427				1				0
80	10.97	51.054	21.6806	65.8394	28.1086	3.422	-.5946	166.6825	3.9228	.7016	3.985	2.3329	79.8594	2.2964	.4107	87.3598	56.6821				1				0
80	10.98	50.9887	21.8894	65.6846	28.2798	3.3881	-.5905	166.8426	3.8889	.7058	3.9524	2.3138	79.714	2.2766	.4132	87.0374	56.7215				1				0
80	10.99	50.9235	22.0982	65.5298	28.4511	3.3543	-.5863	167.0026	3.8551	.7099	3.9199	2.2948	79.5666	2.2568	.4156	86.7156	56.7607				1				0
80	11	50.624	22.3502	65.3181	28.7607	3.2987	-.5902	167.053	3.7995	.706	3.8646	2.2623	79.474	2.2242	.4133	86.186	56.7237				1				0
80	11.01	50.3244	22.6022	65.1064	29.0704	3.2432	-.5941	167.1034	3.744	.7021	3.8092	2.2299	79.3788	2.1917	.411	85.6567	56.6866				1				0
80	11.02	50.0249	22.8543	64.8947	29.38	3.1876	-.598	167.1539	3.6884	.6982	3.7539	2.1975	79.2809	2.1592	.4087	85.1278	56.6496				1				0
80	11.03	49.7906	22.8975	64.8377	29.5184	3.1657	-.606	167.0442	3.6665	.6902	3.7309	2.184	79.3391	2.1463	.404	84.9186	56.5733				1				0
80	11.04	49.5563	22.9407	64.7808	29.6568	3.1437	-.614	166.9346	3.6445	.6822	3.7078	2.1705	79.3981	2.1334	.3993	84.7091	56.4968				1				0
80	11.05	49.322	22.9839	64.7239	29.7952	3.1216	-.6221	166.8249	3.6224	.6741	3.6846	2.1569	79.4579	2.1205	.3946	84.4993	56.4203				1				0
80	11.06	48.958	22.9497	64.7283	29.9474	3.1018	-.6385	166.5835	3.6026	.6577	3.6621	2.1438	79.6543	2.1089	.385	84.3104	56.2635				1				0
80	11.07	48.5941	22.9155	64.7328	30.0996	3.0819	-.655	166.342	3.5827	.6412	3.6396	2.1306	79.8537	2.0972	.3753	84.1209	56.1063				1				0
80	11.08	48.4645	22.8381	64.7942	30.1135	3.0841	-.6635	166.2102	3.5849	.6327	3.6403	2.131	79.9908	2.0985	.3704	84.1419	56.0258				1				0
80	11.09	48.3349	22.7607	64.8555	30.1273	3.0863	-.672	166.0784	3.5871	.6242	3.641	2.1314	80.128	2.0998	.3654	84.1629	55.9452				1				0
80	11.1	48.2053	22.6833	64.9169	30.1412	3.0885	-.6804	165.9467	3.5893	.6158	3.6418	2.1318	80.2654	2.1011	.3605	84.184	55.8644				1				0
80	11.11	48.0757	22.6058	64.9783	30.155	3.0907	-.6889	165.8149	3.5915	.6073	3.6425	2.1323	80.403	2.1024	.3555	84.2051	55.7835				1				0
80	11.12	47.9006	22.4672	65.2825	30.2501	3.098	-.7087	165.9005	3.5988	.5875	3.6464	2.1346	80.7275	2.1067	.3439	84.2741	55.5957				1				0
80	11.13	47.7256	22.3286	65.5868	30.3453	3.1052	-.7284	165.9862	3.606	.5678	3.6505	2.1369	81.0511	2.1109	.3324	84.3431	55.408				1				0
80	11.14	47.6801	22.2674	65.8296	30.4266	3.1102	-.7395	166.2037	3.611	.5567	3.6537	2.1388	81.2361	2.1138	.3259	84.3907	55.3018				1				0
80	11.15	47.6346	22.2062	66.0724	30.5079	3.1152	-.7506	166.4211	3.616	.5456	3.6569	2.1407	81.4204	2.1168	.3194	84.4383	55.1958				1				0
80	11.16	47.5891	22.145	66.3153	30.5892	3.1202	-.7617	166.6386	3.621	.5345	3.6602	2.1426	81.6038	2.1197	.3129	84.4856	55.0901				1				0
80	11.17	47.5436	22.0838	66.5581	30.6705	3.1252	-.7728	166.856	3.626	.5234	3.6635	2.1446	81.7864	2.1226	.3064	84.5329	54.9846				1				0
80	11.18	47.4028	21.938	66.9157	30.7777	3.1348	-.793	167.0343	3.6356	.5032	3.6703	2.1485	82.1199	2.1282	.2946	84.6249	54.7923				1				0
80	11.19	47.2621	21.7922	67.2733	30.885	3.1445	-.8132	167.2126	3.6453	.483	3.6771	2.1525	82.4515	2.1339	.2828	84.7168	54.6004				1				0
80	11.2	47.1668	21.7076	67.3881	30.9109	3.1492	-.8223	167.1734	3.65	.4739	3.6806	2.1546	82.6023	2.1366	.2774	84.7616	54.5133				1				0
80	11.21	47.0715	21.623	67.5028	30.9369	3.1539	-.8315	167.1343	3.6547	.4647	3.6841	2.1566	82.753	2.1394	.2721	84.8065	54.4261				1				0
80	11.22	46.9763	21.5384	67.6176	30.9628	3.1586	-.8406	167.0951	3.6594	.4556	3.6876	2.1587	82.9034	2.1422	.2667	84.8514	54.3389				1				0
80	11.23	46.881	21.4538	67.7324	30.9888	3.1633	-.8498	167.0559	3.6641	.4464	3.6912	2.1608	83.0535	2.1449	.2613	84.8963	54.2516				1				0
80	11.24	46.524	21.0442	68.3088	31.0485	3.1948	-.8897	166.9255	3.6956	.4065	3.7179	2.1764	83.7229	2.1633	.238	85.1959	53.8714				1				0
80	11.25	46.1669	20.6347	68.8852	31.1082	3.2263	-.9297	166.795	3.7271	.3665	3.7451	2.1923	84.3837	2.1818	.2146	85.496	53.4906				1				0
80	11.26	45.9051	20.3098	69.3469	31.1419	3.2531	-.9605	166.7037	3.7539	.3357	3.7689	2.2063	84.8901	2.1975	.1965	85.7513	53.197				1				0
80	11.27	45.6434	19.9849	69.8086	31.1756	3.2799	-.9914	166.6124	3.7807	.3048	3.793	2.2204	85.3906	2.2132	.1784	86.0069	52.903				1				0
80	11.28	45.3816	19.66	70.2702	31.2093	3.3068	-1.0223	166.5211	3.8076	.2739	3.8174	2.2347	85.8854	2.2289	.1603	86.2627	52.6087				1				0
80	11.29	45.1198	19.335	70.7319	31.2431	3.3337	-1.0532	166.4298	3.8345	.243	3.8422	2.2492	86.3743	2.2447	.1422	86.5189	52.314				1				0
80	11.3	44.689	18.6888	71.7949	31.3105	3.3944	-1.1148	166.4832	3.8952	.1814	3.8995	2.2828	87.3343	2.2803	.1062	87.0975	51.7272				1				0
80	11.31	44.2581	18.0426	72.858	31.378	3.4552	-1.1764	166.5366	3.956	.1198	3.9578	2.3169	88.2656	2.3158	.0701	87.6758	51.1408				1				0
80	11.32	44.089	17.7212	73.4593	31.4117	3.4889	-1.2069	166.6813	3.9897	.0893	3.9907	2.3362	88.7183	2.3356	.0523	87.9968	50.8501				1				0
80	11.33	43.9199	17.3999	74.0606	31.4455	3.5225	-1.2374	166.826	4.0233	.0588	4.0237	2.3556	89.1628	2.3553	.0344	88.3173	50.5599				1				0
80	11.34	43.7509	17.0786	74.662	31.4792	3.5561	-1.2678	166.9706	4.0569	.0284	4.057	2.375	89.5993	2.375	.0166	88.6372	50.2702				1				0
80	11.35	43.5818	16.7573	75.2633	31.5129	3.5897	-1.2982	167.1153	4.0904	-.002	4.0904	2.3946	90.0279	2.3946	-.0012	88.9566	49.981				1				0
80	11.36	43.4221	16.4261	75.9056	31.5588	3.6244	-1.3296	167.3125	4.1252	-.0334	4.1254	2.4151	90.4636	2.415	-.0195	89.2879	49.6821				1				0
80	11.37	43.2625	16.0948	76.5478	31.6046	3.6591	-1.3609	167.5098	4.1599	-.0647	4.1604	2.4356	90.891	2.4353	-.0379	89.6184	49.3838				1				0
80	11.38	43.2719	16.0849	76.5887	31.6167	3.6604	-1.362	167.5623	4.1612	-.0658	4.1617	2.4364	90.9054	2.4361	-.0385	89.6307	49.3737				1				0
80	11.39	43.2814	16.075	76.6297	31.6288	3.6617	-1.363	167.6149	4.1625	-.0668	4.1631	2.4372	90.9198	2.4368	-.0391	89.6431	49.3636				1				0
80	11.4	43.2908	16.0651	76.6706	31.6409	3.663	-1.3641	167.6675	4.1638	-.0679	4.1644	2.4379	90.9341	2.4376	-.0397	89.6554	49.3534				1				0
80	11.41	43.4753	16.2217	76.3112	31.583	3.6508	-1.3436	167.5913	4.1516	-.0474	4.1519	2.4306	90.6537	2.4304	-.0277	89.5391	49.5489				1				0
80	11.42	43.6599	16.3783	75.9518	31.525	3.6386	-1.323	167.5151	4.1394	-.0268	4.1395	2.4233	90.3713	2.4233	-.0157	89.4228	49.7445				1				0
80	11.43	43.8444	16.535	75.5924	31.4671	3.6264	-1.3025	167.4389	4.1272	-.0063	4.1272	2.4161	90.087	2.4161	-.0037	89.3063	49.9403				1				0
80	11.44	44.0195	16.7015	75.1921	31.397	3.6128	-1.2808	167.3102	4.1136	.0154	4.1136	2.4082	89.7854	2.4082	.009	89.1772	50.1467				1				0
80	11.45	44.1946	16.868	74.7918	31.327	3.5992	-1.2591	167.1814	4.1	.0371	4.1002	2.4003	89.4814	2.4002	.0217	89.048	50.3534				1				0
80	11.46	44.3697	17.0345	74.3915	31.2569	3.5857	-1.2374	167.0526	4.0864	.0588	4.0869	2.3925	89.175	2.3923	.0345	88.9185	50.5605				1				0
80	11.47	44.5868	17.3027	73.7822	31.1886	3.5596	-1.2062	166.8603	4.0604	.09	4.0614	2.3776	88.7304	2.377	.0527	88.6706	50.857				1				0
80	11.48	44.804	17.5709	73.1729	31.1203	3.5335	-1.175	166.668	4.0343	.1212	4.0361	2.3628	88.2793	2.3618	.071	88.4222	51.1542				1				0
80	11.49	44.846	17.6726	72.9638	31.122	3.5211	-1.1656	166.6045	4.0219	.1306	4.024	2.3557	88.1403	2.3545	.0765	88.3036	51.2437				1				0
80	11.5	44.8881	17.7743	72.7548	31.1237	3.5086	-1.1562	166.5409	4.0094	.14	4.0119	2.3486	88.0002	2.3472	.082	88.185	51.3333				1				0
80	11.51	44.9301	17.876	72.5457	31.1255	3.4962	-1.1468	166.4774	3.997	.1494	3.9997	2.3415	87.8593	2.3399	.0875	88.0662	51.4229				1				0
80	11.52	44.9722	17.9778	72.3367	31.1272	3.4837	-1.1374	166.4138	3.9845	.1588	3.9876	2.3344	87.7174	2.3326	.093	87.9474	51.5126				1				0
80	11.53	45.2142	18.2379	71.9186	31.0848	3.4627	-1.1101	166.4555	3.9635	.1861	3.9679	2.3228	87.3113	2.3203	.109	87.7476	51.7726				1				0
80	11.54	45.4563	18.498	71.5005	31.0424	3.4417	-1.0828	166.4972	3.9425	.2134	3.9483	2.3114	86.9015	2.308	.1249	87.5478	52.0325				1				0
80	11.55	45.6562	18.6564	71.2915	30.9983	3.4333	-1.065	166.6024	3.9341	.2312	3.9408	2.307	86.636	2.303	.1354	87.4672	52.2024				1				0
80	11.56	45.8562	18.8148	71.0824	30.9542	3.4248	-1.0471	166.7076	3.9256	.2491	3.9335	2.3027	86.3697	2.2981	.1458	87.3867	52.372				1				0
80	11.57	46.0562	18.9732	70.8734	30.9101	3.4164	-1.0294	166.8129	3.9172	.2668	3.9262	2.2984	86.1029	2.2931	.1562	87.3062	52.5414				1				0
80	11.58	46.2562	19.1316	70.6643	30.866	3.4079	-1.0116	166.9181	3.9087	.2846	3.9191	2.2942	85.8354	2.2882	.1666	87.2259	52.7106				1				0
80	11.59	46.7008	19.4718	70.1644	30.731	3.3916	-.971	167.0681	3.8924	.3252	3.906	2.2866	85.2239	2.2786	.1904	87.0704	53.0973				1				0
80	11.6	47.1454	19.8121	69.6645	30.5961	3.3753	-.9305	167.218	3.8761	.3658	3.8933	2.2792	84.6095	2.2691	.2141	86.9153	53.4834				1				0
80	11.61	47.39	19.9939	69.3736	30.5053	3.3674	-.9076	167.2627	3.8682	.3886	3.8877	2.2759	84.2637	2.2645	.2275	86.8403	53.7007				1				0
80	11.62	47.6346	20.1757	69.0827	30.4145	3.3596	-.8848	167.3074	3.8604	.4114	3.8822	2.2727	83.9172	2.2599	.2408	86.7653	53.9179				1				0
80	11.63	47.8792	20.3575	68.7918	30.3237	3.3517	-.862	167.3522	3.8525	.4342	3.8769	2.2695	83.5698	2.2552	.2542	86.6903	54.1351				1				0
80	11.64	48.1238	20.5393	68.5009	30.2328	3.3438	-.8392	167.3969	3.8446	.457	3.8717	2.2665	83.2217	2.2506	.2675	86.6154	54.352				1				0
80	11.65	48.4766	20.8516	67.8898	30.059	3.3261	-.7993	167.277	3.8269	.4969	3.859	2.259	82.6024	2.2402	.2909	86.4462	54.732				1				0
80	11.66	48.8293	21.164	67.2787	29.8851	3.3083	-.7594	167.1571	3.8091	.5368	3.8467	2.2519	81.9781	2.2298	.3143	86.2767	55.1125				1				0
80	11.67	48.9374	21.2945	66.9584	29.8021	3.2983	-.7422	166.9925	3.7991	.554	3.8393	2.2475	81.703	2.224	.3243	86.182	55.2764				1				0
80	11.68	49.0456	21.425	66.6382	29.7191	3.2883	-.7249	166.8278	3.7891	.5713	3.832	2.2432	81.4264	2.2182	.3344	86.087	55.4407				1				0
80	11.69	49.1537	21.5555	66.318	29.636	3.2784	-.7077	166.6632	3.7791	.5885	3.8247	2.239	81.1481	2.2123	.3445	85.9919	55.6052				1				0
80	11.7	49.2619	21.686	65.9977	29.553	3.2683	-.6903	166.4986	3.7691	.6059	3.8175	2.2348	80.8682	2.2064	.3547	85.8965	55.7701				1				0
80	11.71	49.3271	21.8624	65.6748	29.54	3.2487	-.6745	166.4043	3.7495	.6217	3.8007	2.2249	80.5857	2.1949	.3639	85.7093	55.9208				1				0
80	11.72	49.3923	22.0388	65.3519	29.5271	3.229	-.6587	166.3101	3.7298	.6375	3.7839	2.2151	80.3003	2.1834	.3732	85.5219	56.0717				1				0
80	11.73	49.3494	22.0847	65.3492	29.5971	3.2194	-.6602	166.3805	3.7202	.636	3.7741	2.2094	80.2986	2.1778	.3723	85.4302	56.0571				1				0
80	11.74	49.3065	22.1306	65.3466	29.6672	3.2098	-.6617	166.4509	3.7106	.6345	3.7644	2.2037	80.2969	2.1721	.3714	85.3387	56.0425				1				0
80	11.75	49.2636	22.1765	65.3439	29.7372	3.2002	-.6633	166.5213	3.701	.6329	3.7547	2.198	80.2952	2.1665	.3705	85.2473	56.028				1				0
80	11.76	49.2593	22.2944	65.2647	29.8281	3.1829	-.6599	166.6465	3.6837	.6363	3.7382	2.1883	80.1997	2.1564	.3725	85.0824	56.06				1				0
80	11.77	49.255	22.4123	65.1856	29.9189	3.1656	-.6566	166.7718	3.6664	.6396	3.7218	2.1787	80.1036	2.1463	.3744	84.9178	56.0919				1				0
80	11.78	49.2507	22.5302	65.1064	30.0097	3.1483	-.6532	166.897	3.6491	.643	3.7053	2.1691	80.0067	2.1361	.3764	84.7535	56.1238				1				0
80	11.79	49.2893	22.6022	65.0299	30.0304	3.1406	-.6483	166.9519	3.6414	.6479	3.6986	2.1651	79.9118	2.1316	.3793	84.6803	56.1702				1				0
80	11.8	49.328	22.6743	64.9534	30.0512	3.133	-.6435	167.0068	3.6337	.6527	3.6919	2.1612	79.8165	2.1271	.3821	84.6071	56.2165				1				0
80	11.81	49.3666	22.7463	64.8769	30.072	3.1253	-.6386	167.0617	3.6261	.6576	3.6852	2.1573	79.721	2.1227	.385	84.534	56.2628				1				0
80	11.82	49.3949	22.9236	64.6518	30.1308	3.1025	-.6281	167.1011	3.6033	.6681	3.6647	2.1453	79.4952	2.1093	.3911	84.3173	56.3633				1				0
80	11.83	49.4232	23.1009	64.4268	30.1896	3.0798	-.6175	167.1405	3.5806	.6787	3.6443	2.1333	79.2671	2.096	.3973	84.1007	56.4637				1				0
80	11.84	49.4129	23.2062	64.2782	30.2276	3.0647	-.6118	167.125	3.5655	.6844	3.6306	2.1253	79.1345	2.0872	.4006	83.957	56.5179				1				0
80	11.85	49.4026	23.3115	64.1297	30.2657	3.0496	-.6061	167.1095	3.5504	.6901	3.6168	2.1172	79.001	2.0783	.404	83.8133	56.572				1				0
80	11.86	49.3923	23.4168	63.9811	30.3038	3.0345	-.6005	167.094	3.5353	.6958	3.6031	2.1092	78.8664	2.0695	.4073	83.6696	56.6262				1				0
80	11.87	49.382	23.5221	63.8326	30.3418	3.0194	-.5948	167.0785	3.5202	.7014	3.5894	2.1012	78.7307	2.0607	.4106	83.5258	56.6804				1				0
80	11.88	49.279	23.6256	63.6111	30.379	2.9991	-.5902	166.8947	3.4998	.706	3.5703	2.09	78.5957	2.0487	.4133	83.3318	56.7235				1				0
80	11.89	49.1761	23.7291	63.3896	30.4162	2.9786	-.5857	166.7109	3.4794	.7105	3.5512	2.0788	78.459	2.0368	.4159	83.1374	56.7666				1				0
80	11.9	49.0834	23.7273	63.3166	30.4153	2.9733	-.5869	166.5426	3.4741	.7093	3.5458	2.0756	78.4604	2.0337	.4152	83.0869	56.7554				1				0
80	11.91	48.9907	23.7255	63.2437	30.4145	2.968	-.5881	166.3743	3.4688	.7081	3.5404	2.0724	78.4618	2.0306	.4145	83.0363	56.7442				1				0
80	11.92	48.898	23.7237	63.1707	30.4136	2.9627	-.5892	166.206	3.4635	.707	3.5349	2.0692	78.4632	2.0274	.4138	82.9855	56.733				1				0
80	11.93	48.8053	23.7219	63.0978	30.4127	2.9573	-.5904	166.0377	3.4581	.7058	3.5294	2.066	78.4646	2.0243	.4132	82.9346	56.7218				1				0
80	11.94	48.5092	23.4573	63.4954	30.4499	2.9764	-.6189	165.9118	3.4772	.6773	3.5426	2.0737	78.9778	2.0355	.3965	83.1165	56.4505				1				0
80	11.95	48.2131	23.1927	63.893	30.4871	2.9956	-.6474	165.7859	3.4964	.6488	3.556	2.0816	79.4878	2.0467	.3798	83.2987	56.1789				1				0
80	11.96	48.0096	22.9299	64.3636	30.5252	3.02	-.6747	165.8283	3.5208	.6215	3.5752	2.0929	79.9894	2.061	.3638	83.5315	55.9189				1				0
80	11.97	47.8062	22.6671	64.8342	30.5632	3.0445	-.702	165.8707	3.5452	.5942	3.5947	2.1043	80.4854	2.0753	.3478	83.7642	55.659				1				0
80	11.98	47.6028	22.4042	65.3048	30.6013	3.0689	-.7293	165.9131	3.5697	.5669	3.6144	2.1158	80.9758	2.0896	.3319	83.9968	55.3993				1				0
80	11.99	47.3994	22.1414	65.7753	30.6394	3.0933	-.7565	165.9555	3.5941	.5397	3.6344	2.1275	81.4605	2.1039	.3159	84.2293	55.1397				1				0
80	12	47.2269	21.7787	66.5341	30.7077	3.1329	-.7935	166.2474	3.6337	.5027	3.6683	2.1474	82.1232	2.1271	.2943	84.6065	54.7877				1				0
80	12.01	47.0544	21.416	67.2929	30.776	3.1723	-.8303	166.5393	3.6731	.4659	3.7026	2.1674	82.7714	2.1502	.2727	84.9822	54.437				1				0
80	12.02	47.0853	21.3161	67.5811	30.8063	3.1874	-.8399	166.7888	3.6882	.4563	3.7163	2.1755	82.9477	2.159	.2671	85.1257	54.3455				1				0
80	12.03	47.1162	21.2162	67.8693	30.8366	3.2024	-.8495	167.0383	3.7032	.4467	3.7301	2.1835	83.1221	2.1678	.2615	85.2688	54.2542				1				0
80	12.04	47.1471	21.1163	68.1576	30.8668	3.2174	-.8591	167.2877	3.7182	.4371	3.7438	2.1916	83.2947	2.1766	.2559	85.4114	54.1632				1				0
80	12.05	47.178	21.0163	68.4458	30.8971	3.2323	-.8686	167.5372	3.7331	.4276	3.7575	2.1996	83.4656	2.1853	.2503	85.5536	54.0725				1				0
80	12.06	47.1908	20.929	68.7118	30.9533	3.2433	-.8784	167.785	3.7441	.4178	3.7673	2.2054	83.632	2.1917	.2446	85.6577	53.9795				1				0
80	12.07	47.2037	20.8417	68.9777	31.0095	3.2542	-.8881	168.0327	3.755	.4081	3.7771	2.2111	83.797	2.1981	.2389	85.7615	53.8868				1				0
80	12.08	47.1857	20.8543	68.9555	31.0355	3.2502	-.8884	168.031	3.751	.4079	3.7731	2.2088	83.7945	2.1958	.2388	85.7238	53.8843				1				0
80	12.09	47.1677	20.8669	68.9333	31.0614	3.2463	-.8886	168.0293	3.747	.4076	3.7692	2.2064	83.792	2.1935	.2386	85.6862	53.8818				1				0
80	12.1	47.1497	20.8795	68.911	31.0874	3.2423	-.8889	168.0276	3.7431	.4073	3.7652	2.2041	83.7895	2.1912	.2384	85.6485	53.8793				1				0
80	12.11	47.1316	20.8921	68.8888	31.1133	3.2384	-.8891	168.0259	3.7391	.4071	3.7612	2.2018	83.7869	2.1889	.2383	85.6109	53.8768				1				0
80	12.12	47.0527	20.857	68.7402	31.0511	3.238	-.8882	167.701	3.7388	.408	3.761	2.2017	83.7717	2.1887	.2389	85.6078	53.8861				1				0
80	12.13	46.9737	20.8219	68.5917	30.9888	3.2377	-.8872	167.3761	3.7385	.409	3.7608	2.2015	83.7563	2.1885	.2394	85.6047	53.8954				1				0
80	12.14	46.9128	20.7742	68.4653	30.9006	3.2414	-.8859	167.0529	3.7421	.4103	3.7646	2.2037	83.7435	2.1906	.2402	85.6395	53.9072				1				0
80	12.15	46.8518	20.7265	68.339	30.8123	3.245	-.8847	166.7297	3.7458	.4115	3.7683	2.206	83.7307	2.1928	.2409	85.6744	53.9191				1				0
80	12.16	46.7909	20.6788	68.2127	30.7241	3.2487	-.8834	166.4065	3.7495	.4128	3.7721	2.2082	83.7179	2.1949	.2416	85.7095	53.9311				1				0
80	12.17	46.675	20.4403	68.4725	30.6575	3.2748	-.8997	166.2453	3.7756	.3965	3.7964	2.2224	84.0047	2.2102	.2321	85.9581	53.7764				1				0
80	12.18	46.5592	20.2018	68.7322	30.5909	3.301	-.916	166.0841	3.8018	.3802	3.8207	2.2366	84.2884	2.2255	.2226	86.2072	53.6214				1				0
80	12.19	46.4433	19.9633	68.992	30.5243	3.3272	-.9323	165.9229	3.828	.3639	3.8452	2.251	84.569	2.2409	.2131	86.4568	53.4661				1				0
80	12.2	46.3884	19.7725	69.378	30.5459	3.3495	-.9497	166.0848	3.8503	.3465	3.8659	2.2631	84.8582	2.254	.2028	86.6698	53.2997				1				0
80	12.21	46.3334	19.5817	69.7641	30.5676	3.3719	-.9672	166.2467	3.8726	.329	3.8866	2.2752	85.1437	2.2671	.1926	86.8824	53.1336				1				0
80	12.22	46.2785	19.3908	70.1502	30.5892	3.3941	-.9846	166.4087	3.8949	.3116	3.9074	2.2874	85.4256	2.2801	.1824	87.0945	52.9679				1				0
80	12.23	46.2897	19.0326	70.8992	30.5676	3.4445	-1.0124	166.789	3.9453	.2838	3.9555	2.3156	85.8859	2.3096	.1661	87.5741	52.7026				1				0
80	12.24	46.3008	18.6744	71.6482	30.5459	3.4946	-1.0402	167.1693	3.9954	.2561	4.0036	2.3438	86.3332	2.339	.1499	88.0515	52.4386				1				0
80	12.25	46.3669	18.507	72.0111	30.5027	3.5225	-1.0505	167.3877	4.0233	.2457	4.0308	2.3597	86.506	2.3553	.1438	88.3175	52.3396				1				0
80	12.26	46.433	18.3396	72.374	30.4595	3.5504	-1.0609	167.6061	4.0512	.2353	4.058	2.3756	86.676	2.3716	.1377	88.5827	52.2409				1				0
80	12.27	46.4991	18.1722	72.737	30.4162	3.5782	-1.0713	167.8244	4.079	.225	4.0852	2.3915	86.8434	2.3879	.1317	88.8473	52.1424				1				0
80	12.28	46.5652	18.0048	73.0999	30.373	3.6059	-1.0816	168.0428	4.1067	.2146	4.1123	2.4074	87.0081	2.4041	.1257	89.1112	52.0442				1				0
80	12.29	46.7711	17.8625	73.2663	30.1844	3.6405	-1.0789	168.0844	4.1413	.2173	4.147	2.4278	86.9965	2.4244	.1272	89.4413	52.0695				1				0
80	12.3	46.9771	17.7203	73.4326	29.9958	3.6752	-1.0763	168.1259	4.176	.22	4.1818	2.4481	86.985	2.4447	.1288	89.7713	52.0948				1				0
80	12.31	47.117	17.7455	73.236	29.8505	3.6823	-1.0633	167.9491	4.1831	.2329	4.1895	2.4527	86.813	2.4489	.1364	89.8387	52.2183				1				0
80	12.32	47.2569	17.7707	73.0394	29.7052	3.6894	-1.0503	167.7723	4.1902	.2459	4.1974	2.4573	86.6412	2.453	.144	89.9062	52.3421				1				0
80	12.33	47.3968	17.7959	72.8428	29.5599	3.6965	-1.0373	167.5955	4.1973	.2589	4.2052	2.4619	86.4697	2.4572	.1516	89.9739	52.4661				1				0
80	12.34	47.5367	17.8211	72.6462	29.4146	3.7036	-1.0242	167.4187	4.2044	.272	4.2132	2.4665	86.2985	2.4614	.1592	90.0418	52.5904				1				0
80	12.35	47.8964	18.0039	72.0743	29.1543	3.7032	-.9876	167.1287	4.204	.3086	4.2153	2.4677	85.801	2.4611	.1807	90.0377	52.9395				1				0
80	12.36	48.256	18.1866	71.5023	28.8939	3.7027	-.9508	166.8387	4.2035	.3454	4.2177	2.4692	85.3023	2.4609	.2022	90.0336	53.2897				1				0
80	12.37	48.4757	18.3441	71.1269	28.7789	3.6952	-.9271	166.7255	4.1959	.3691	4.2121	2.4659	84.973	2.4564	.2161	89.9614	53.5152				1				0
80	12.38	48.6954	18.5016	70.7515	28.6639	3.6876	-.9034	166.6123	4.1883	.3928	4.2067	2.4627	84.6424	2.452	.23	89.889	53.7409				1				0
80	12.39	48.9151	18.6591	70.3761	28.5488	3.6799	-.8797	166.4991	4.1807	.4165	4.2014	2.4596	84.3105	2.4475	.2438	89.8166	53.9669				1				0
80	12.4	49.1349	18.8166	70.0007	28.4338	3.6723	-.8559	166.386	4.1731	.4403	4.1963	2.4566	83.9773	2.4431	.2578	89.744	54.1932				1				0
80	12.41	49.5623	19.1766	69.2828	28.2625	3.6501	-.8093	166.2843	4.1509	.4869	4.1793	2.4467	83.3102	2.43	.285	89.5321	54.6368				1				0
80	12.42	49.9897	19.5366	68.565	28.0913	3.6278	-.7627	166.1826	4.1286	.5335	4.1629	2.4371	82.6369	2.417	.3123	89.3199	55.081				1				0
80	12.43	50.1974	19.7392	68.2225	28.035	3.6132	-.7399	166.1941	4.114	.5563	4.1514	2.4303	82.2991	2.4084	.3257	89.1806	55.2981				1				0
80	12.44	50.4051	19.9417	67.88	27.9788	3.5986	-.7171	166.2056	4.0993	.5791	4.14	2.4237	81.9594	2.3998	.339	89.0413	55.5151				1				0
80	12.45	50.6128	20.1442	67.5375	27.9226	3.5839	-.6943	166.2172	4.0847	.6019	4.1288	2.4171	81.6179	2.3913	.3524	88.9021	55.7321				1				0
80	12.46	50.8205	20.3467	67.1951	27.8664	3.5693	-.6716	166.2287	4.0701	.6247	4.1178	2.4106	81.2746	2.3827	.3657	88.7628	55.9491				1				0
80	12.47	51.1398	20.6131	66.817	27.792	3.5536	-.6419	166.3619	4.0544	.6543	4.1069	2.4043	80.832	2.3735	.3831	88.6135	56.2319				1				0
80	12.48	51.4591	20.8795	66.4389	27.7176	3.538	-.6122	166.4952	4.0388	.684	4.0963	2.398	80.3878	2.3644	.4004	88.4645	56.5142				1				0
80	12.49	51.5707	20.9434	66.4034	27.6995	3.5369	-.6053	166.6169	4.0377	.6909	4.0964	2.3981	80.2906	2.3638	.4044	88.4546	56.5797				1				0
80	12.5	51.6822	21.0073	66.3678	27.6813	3.5359	-.5985	166.7386	4.0367	.6977	4.0965	2.3982	80.1935	2.3632	.4085	88.4447	56.6451				1				0
80	12.51	51.7938	21.0712	66.3322	27.6631	3.5349	-.5916	166.8604	4.0357	.7046	4.0967	2.3983	80.0965	2.3625	.4125	88.4348	56.7103				1				0
80	12.52	52.0187	21.254	66.0671	27.5931	3.5255	-.5706	166.9328	4.0263	.7256	4.0912	2.3951	79.7838	2.3571	.4248	88.3461	56.9107				1				0
80	12.53	52.2435	21.4367	65.802	27.523	3.5162	-.5496	167.0052	4.017	.7467	4.0858	2.3919	79.4705	2.3516	.4371	88.2574	57.111				1				0
80	12.54	52.4684	21.6194	65.5369	27.4529	3.5069	-.5285	167.0777	4.0077	.7677	4.0806	2.3888	79.1566	2.3462	.4494	88.1688	57.3111				1				0
80	12.55	52.5817	21.7382	65.3074	27.4011	3.4987	-.5143	167.0284	3.9994	.7819	4.0751	2.3857	78.9385	2.3413	.4577	88.0899	57.4464				1				0
80	12.56	52.695	21.857	65.0779	27.3492	3.4904	-.5001	166.9791	3.9912	.7961	4.0698	2.3825	78.7197	2.3365	.466	88.011	57.5817				1				0
80	12.57	52.8083	21.9758	64.8484	27.2973	3.4821	-.4859	166.9298	3.9829	.8103	4.0645	2.3794	78.5002	2.3316	.4744	87.932	57.7172				1				0
80	12.58	52.9525	22.1927	64.4472	27.2341	3.4633	-.4631	166.8266	3.9641	.8331	4.0507	2.3713	78.131	2.3206	.4877	87.7532	57.9345				1				0
80	12.59	53.0967	22.4096	64.046	27.171	3.4445	-.4402	166.7233	3.9453	.856	4.0371	2.3634	77.7589	2.3096	.5011	87.5742	58.152				1				0
80	12.6	53.1276	22.5077	63.8744	27.1597	3.434	-.4316	166.6694	3.9348	.8646	4.0287	2.3584	77.6077	2.3035	.5061	87.4742	58.234				1				0
80	12.61	53.1585	22.6058	63.7027	27.1485	3.4235	-.423	166.6155	3.9243	.8732	4.0203	2.3535	77.4558	2.2973	.5112	87.3742	58.3159				1				0
80	12.62	53.1894	22.704	63.531	27.1372	3.413	-.4144	166.5616	3.9138	.8818	4.0119	2.3486	77.3031	2.2912	.5162	87.2741	58.3979				1				0
80	12.63	53.2203	22.8021	63.3593	27.126	3.4025	-.4058	166.5076	3.9033	.8904	4.0035	2.3437	77.1497	2.285	.5213	87.1739	58.48				1				0
80	12.64	53.1748	22.8759	63.2748	27.1701	3.3901	-.4039	166.4956	3.8909	.8923	3.9919	2.3369	77.0835	2.2777	.5224	87.0557	58.4981				1				0
80	12.65	53.1293	22.9497	63.1903	27.2142	3.3777	-.402	166.4835	3.8784	.8942	3.9802	2.33	77.017	2.2705	.5235	86.9375	58.5162				1				0
80	12.66	53.0529	22.9254	63.2775	27.2696	3.3758	-.4087	166.5253	3.8766	.8875	3.9768	2.3281	77.1052	2.2694	.5195	86.9196	58.4522				1				0
80	12.67	52.9765	22.9011	63.3646	27.3249	3.3739	-.4154	166.5672	3.8747	.8808	3.9735	2.3261	77.1936	2.2683	.5156	86.9017	58.3882				1				0
80	12.68	52.9001	22.8768	63.4518	27.3803	3.372	-.4222	166.609	3.8728	.874	3.9702	2.3242	77.2821	2.2672	.5117	86.8838	58.3242				1				0
80	12.69	52.8237	22.8525	63.539	27.4356	3.3701	-.4289	166.6509	3.8709	.8673	3.9669	2.3223	77.3707	2.2661	.5077	86.8659	58.2603				1				0
80	12.7	52.5474	22.631	64.0078	27.5922	3.3807	-.46	166.7784	3.8815	.8362	3.9705	2.3244	77.8423	2.2722	.4895	86.9662	57.9638				1				0
80	12.71	52.271	22.4096	64.4766	27.7488	3.3912	-.4911	166.906	3.892	.8051	3.9744	2.3266	78.3124	2.2784	.4713	87.0664	57.6677				1				0
80	12.72	52.071	22.2125	64.8582	27.85	3.4036	-.5155	166.9917	3.9044	.7807	3.9817	2.3309	78.6918	2.2856	.4571	87.1844	57.4357				1				0
80	12.73	51.8711	22.0154	65.2398	27.9511	3.4159	-.5398	167.0774	3.9167	.7564	3.9891	2.3353	79.0695	2.2929	.4428	87.3022	57.2039				1				0
80	12.74	51.6711	21.8183	65.6214	28.0523	3.4283	-.5641	167.1631	3.9291	.7321	3.9967	2.3397	79.4453	2.3001	.4286	87.4199	56.9723				1				0
80	12.75	51.4711	21.6212	66.0031	28.1535	3.4407	-.5884	167.2489	3.9414	.7078	4.0045	2.3443	79.8194	2.3074	.4144	87.5375	56.741				1				0
80	12.76	51.0351	21.1586	66.7663	28.279	3.4746	-.6384	167.2389	3.9754	.6578	4.0295	2.3589	80.604	2.3273	.3851	87.8611	56.2651				1				0
80	12.77	50.5991	20.6959	67.5295	28.4044	3.5086	-.6883	167.2289	4.0094	.6079	4.0552	2.374	81.379	2.3472	.3559	88.1847	55.7892				1				0
80	12.78	50.3631	20.4304	67.9112	28.4286	3.5303	-.7141	167.1332	4.0311	.5821	4.0729	2.3843	81.783	2.3599	.3408	88.3913	55.5439				1				0
80	12.79	50.127	20.1649	68.2928	28.4528	3.552	-.7399	167.0375	4.0528	.5563	4.0908	2.3948	82.1839	2.3726	.3257	88.598	55.2983				1				0
80	12.8	49.891	19.8994	68.6744	28.477	3.5737	-.7657	166.9418	4.0745	.5305	4.1089	2.4054	82.5818	2.3853	.3106	88.805	55.0524				1				0
80	12.81	49.655	19.6339	69.056	28.5012	3.5955	-.7915	166.8461	4.0963	.5047	4.1273	2.4162	82.9766	2.3981	.2954	89.0123	54.8063				1				0
80	12.82	49.3091	19.3638	69.4243	28.5782	3.6102	-.8221	166.6754	4.111	.4741	4.1382	2.4226	83.4213	2.4066	.2776	89.152	54.5153				1				0
80	12.83	48.9632	19.0938	69.7926	28.6552	3.6249	-.8527	166.5048	4.1257	.4435	4.1494	2.4292	83.8646	2.4153	.2596	89.2919	54.2237				1				0
80	12.84	48.8533	19.0893	69.7792	28.708	3.6177	-.8574	166.4298	4.1185	.4388	4.1418	2.4247	83.9187	2.4111	.2569	89.2241	54.1789				1				0
80	12.85	48.7435	19.0848	69.7659	28.7607	3.6106	-.8621	166.3549	4.1114	.4341	4.1342	2.4203	83.973	2.4069	.2541	89.1562	54.1341				1				0
80	12.86	48.6336	19.0803	69.7525	28.8135	3.6035	-.8668	166.28	4.1043	.4294	4.1267	2.4158	84.0277	2.4027	.2514	89.0882	54.0893				1				0
80	12.87	48.5238	19.0758	69.7392	28.8662	3.5963	-.8715	166.205	4.0971	.4247	4.1191	2.4114	84.0825	2.3985	.2486	89.0201	54.0444				1				0
80	12.88	48.2603	19.0938	69.7694	29.0548	3.5744	-.8847	166.1783	4.0752	.4115	4.0959	2.3978	84.2345	2.3857	.2409	88.8114	53.9187				1				0
80	12.89	47.9968	19.1118	69.7997	29.2434	3.5525	-.8979	166.1516	4.0533	.3983	4.0728	2.3843	84.3882	2.3729	.2332	88.6026	53.793				1				0
80	12.9	47.8431	19.1343	69.8433	29.3792	3.5377	-.9064	166.1999	4.0385	.3898	4.0573	2.3752	84.4868	2.3642	.2282	88.4621	53.7124				1				0
80	12.91	47.6895	19.1568	69.8868	29.5149	3.523	-.9149	166.2481	4.0238	.3813	4.0418	2.3661	84.5862	2.3556	.2232	88.3216	53.6318				1				0
80	12.92	47.5359	19.1793	69.9304	29.6507	3.5082	-.9233	166.2964	4.009	.3729	4.0263	2.3571	84.6862	2.3469	.2183	88.1813	53.5512				1				0
80	12.93	47.3471	19.2963	69.9562	29.8998	3.477	-.9319	166.4995	3.9777	.3643	3.9944	2.3384	84.7675	2.3286	.2133	87.8832	53.4693				1				0
80	12.94	47.1582	19.4133	69.982	30.1489	3.4457	-.9405	166.7026	3.9465	.3557	3.9625	2.3197	84.8499	2.3103	.2082	87.5859	53.3876				1				0
80	12.95	46.9694	19.5303	70.0078	30.398	3.4146	-.9491	166.9056	3.9154	.3471	3.9307	2.3011	84.9334	2.2921	.2032	87.2894	53.3061				1				0
80	12.96	46.9342	19.6249	69.99	30.5113	3.3982	-.9492	167.0605	3.899	.347	3.9144	2.2915	84.9141	2.2825	.2031	87.1329	53.3048				1				0
80	12.97	46.899	19.7194	69.9722	30.6247	3.3818	-.9493	167.2153	3.8825	.3469	3.898	2.2819	84.8947	2.2729	.2031	86.9766	53.3035				1				0
80	12.98	46.8638	19.8139	69.9545	30.738	3.3654	-.9495	167.3701	3.8662	.3467	3.8817	2.2723	84.8751	2.2633	.203	86.8207	53.3023				1				0
80	12.99	47.0278	20.0677	69.6511	30.757	3.3418	-.9291	167.5036	3.8426	.3671	3.8601	2.2597	84.5432	2.2494	.2149	86.5959	53.496				1				0
80	13	47.1917	20.3215	69.3478	30.776	3.3182	-.9088	167.637	3.819	.3874	3.8386	2.2471	84.208	2.2356	.2268	86.3715	53.6893				1				0
80	13.01	47.3908	20.4808	69.0622	30.6817	3.311	-.8884	167.6156	3.8118	.4078	3.8335	2.2441	83.8928	2.2314	.2388	86.3024	53.8842				1				0
80	13.02	47.5899	20.6401	68.7767	30.5875	3.3037	-.8679	167.5942	3.8045	.4283	3.8285	2.2412	83.5767	2.2271	.2507	86.2333	54.0791				1				0
80	13.03	47.7891	20.7994	68.4911	30.4932	3.2964	-.8474	167.5728	3.7972	.4488	3.8237	2.2384	83.2597	2.2229	.2627	86.1641	54.2741				1				0
80	13.04	47.9882	20.9587	68.2056	30.3989	3.2892	-.8269	167.5514	3.79	.4693	3.8189	2.2356	82.9418	2.2186	.2747	86.095	54.4691				1				0
80	13.05	48.365	21.2648	67.5927	30.1913	3.2749	-.7857	167.4138	3.7757	.5105	3.81	2.2304	82.2995	2.2103	.2989	85.9589	54.8622				1				0
80	13.06	48.7418	21.5708	66.9798	29.9837	3.2606	-.7443	167.2761	3.7614	.5519	3.8017	2.2255	81.6532	2.2019	.3231	85.8227	55.2559				1				0
80	13.07	48.9194	21.7175	66.6524	29.8704	3.2536	-.7235	167.1598	3.7543	.5727	3.7978	2.2232	81.3263	2.1978	.3353	85.7557	55.4546				1				0
80	13.08	49.0971	21.8642	66.3251	29.7571	3.2465	-.7026	167.0435	3.7473	.5936	3.794	2.221	80.9984	2.1936	.3475	85.6885	55.6536				1				0
80	13.09	49.2748	22.0109	65.9977	29.6438	3.2394	-.6817	166.9272	3.7402	.6145	3.7904	2.2189	80.6693	2.1895	.3598	85.6212	55.8528				1				0
80	13.1	49.4524	22.1576	65.6704	29.5305	3.2324	-.6607	166.8109	3.7332	.6355	3.7869	2.2168	80.3391	2.1854	.372	85.5539	56.0523				1				0
80	13.11	49.6696	22.3961	65.2336	29.4328	3.2155	-.6333	166.7321	3.7163	.6629	3.775	2.2098	79.8858	2.1755	.3881	85.3935	56.3136				1				0
80	13.12	49.8867	22.6346	64.7968	29.335	3.1987	-.6058	166.6532	3.6995	.6904	3.7633	2.203	79.4291	2.1656	.4042	85.2329	56.5751				1				0
80	13.13	49.9262	22.7265	64.6874	29.3506	3.1889	-.5994	166.6907	3.6897	.6968	3.7549	2.1981	79.3051	2.1599	.4079	85.1399	56.6365				1				0
80	13.14	49.9657	22.8183	64.578	29.3662	3.1791	-.5929	166.7281	3.6799	.7033	3.7465	2.1932	79.1806	2.1542	.4117	85.047	56.6979				1				0
80	13.15	50.0051	22.9101	64.4686	29.3817	3.1694	-.5865	166.7655	3.6702	.7097	3.7382	2.1883	79.0556	2.1485	.4155	84.9542	56.7592				1				0
80	13.16	50.0446	23.0019	64.3592	29.3973	3.1597	-.5801	166.803	3.6604	.7162	3.7298	2.1834	78.9301	2.1428	.4192	84.8613	56.8205				1				0
80	13.17	49.9614	23.0946	64.2311	29.4769	3.1408	-.5786	166.7639	3.6416	.7176	3.7117	2.1728	78.8518	2.1318	.4201	84.6822	56.8347				1				0
80	13.18	49.8781	23.1873	64.103	29.5565	3.122	-.5771	166.7248	3.6228	.7191	3.6935	2.1621	78.7727	2.1207	.421	84.5029	56.8489				1				0
80	13.19	49.7554	23.1882	64.0843	29.6205	3.1129	-.582	166.6483	3.6137	.7142	3.6836	2.1563	78.8207	2.1154	.4181	84.4163	56.8017				1				0
80	13.2	49.6327	23.1891	64.0656	29.6845	3.1038	-.587	166.5718	3.6046	.7092	3.6737	2.1505	78.869	2.1101	.4152	84.3297	56.7545				1				0
80	13.21	49.5099	23.19	64.0469	29.7485	3.0947	-.5919	166.4953	3.5955	.7043	3.6638	2.1448	78.9176	2.1048	.4123	84.2429	56.7073				1				0
80	13.22	49.3872	23.1909	64.0283	29.8125	3.0856	-.5969	166.4188	3.5864	.6993	3.6539	2.139	78.9665	2.0994	.4094	84.1561	56.66				1				0
80	13.23	49.013	23.1207	64.183	30.0391	3.0676	-.6203	166.3558	3.5684	.6759	3.6318	2.126	79.2747	2.0889	.3957	83.9844	56.437				1				0
80	13.24	48.6388	23.0505	64.3378	30.2657	3.0495	-.6438	166.2928	3.5503	.6524	3.6098	2.1131	79.5869	2.0783	.3819	83.8125	56.2138				1				0
80	13.25	48.3873	22.9794	64.5113	30.4283	3.0406	-.6622	166.3063	3.5414	.634	3.5977	2.106	79.8502	2.0731	.3711	83.7276	56.038				1				0
80	13.26	48.1358	22.9083	64.6847	30.5909	3.0317	-.6807	166.3197	3.5325	.6155	3.5857	2.099	80.1153	2.0678	.3603	83.6428	55.8624				1				0
80	13.27	47.8843	22.8372	64.8582	30.7535	3.0228	-.6991	166.3332	3.5236	.5971	3.5738	2.092	80.3821	2.0626	.3495	83.5579	55.6867				1				0
80	13.28	47.5282	22.7382	65.1526	31.0052	3.0102	-.7268	166.4242	3.511	.5694	3.5568	2.0821	80.7885	2.0552	.3333	83.4379	55.4226				1				0
80	13.29	47.172	22.6391	65.4471	31.2569	2.9976	-.7545	166.5151	3.4984	.5417	3.5401	2.0723	81.1984	2.0479	.3171	83.318	55.1588				1				0
80	13.3	46.8158	22.5401	65.7415	31.5086	2.985	-.7822	166.6061	3.4858	.514	3.5235	2.0626	81.6117	2.0405	.3009	83.1982	54.8953				1				0
80	13.31	46.7111	22.5122	65.8625	31.5977	2.9813	-.7914	166.6835	3.4821	.5048	3.5185	2.0597	81.7519	2.0384	.2955	83.1632	54.8073				1				0
80	13.32	46.6064	22.4843	65.9835	31.6868	2.9777	-.8007	166.761	3.4785	.4955	3.5136	2.0568	81.8923	2.0362	.2901	83.1282	54.7194				1				0
80	13.33	46.5016	22.4564	66.1045	31.7759	2.974	-.8099	166.8384	3.4748	.4863	3.5087	2.0539	82.0329	2.034	.2847	83.0932	54.6315				1				0
80	13.34	46.4484	22.3952	66.2308	31.7871	2.9799	-.8168	166.8616	3.4806	.4794	3.5135	2.0567	82.1583	2.0375	.2806	83.149	54.5654				1				0
80	13.35	46.3952	22.334	66.3571	31.7984	2.9857	-.8238	166.8847	3.4865	.4724	3.5184	2.0596	82.2833	2.0409	.2766	83.2048	54.4993				1				0
80	13.36	46.4467	22.3007	66.3624	31.7205	2.9952	-.8215	166.8304	3.496	.4747	3.5281	2.0653	82.2675	2.0465	.2779	83.2955	54.521				1				0
80	13.37	46.4982	22.2674	66.3678	31.6427	3.0048	-.8192	166.7761	3.5056	.477	3.5379	2.071	82.2518	2.0521	.2792	83.3863	54.5426				1				0
80	13.38	46.5497	22.2341	66.3731	31.5648	3.0143	-.817	166.7218	3.5151	.4792	3.5476	2.0767	82.2362	2.0577	.2805	83.4772	54.5643				1				0
80	13.39	46.6012	22.2008	66.3785	31.487	3.0239	-.8147	166.6675	3.5247	.4815	3.5574	2.0824	82.2206	2.0633	.2819	83.5682	54.586				1				0
80	13.4	46.5077	21.848	66.8757	31.3841	3.0687	-.8385	166.6154	3.5694	.4577	3.5987	2.1066	82.693	2.0895	.2679	83.9948	54.359				1				0
80	13.41	46.4141	21.4952	67.373	31.2811	3.1135	-.8624	166.5634	3.6143	.4339	3.6402	2.1309	83.155	2.1157	.254	84.4216	54.132				1				0
80	13.42	46.2691	21.1757	67.8649	31.2561	3.1487	-.8885	166.5657	3.6495	.4077	3.6722	2.1497	83.6251	2.1364	.2387	84.7573	53.8833				1				0
80	13.43	46.124	20.8561	68.3568	31.231	3.184	-.9146	166.5679	3.6848	.3816	3.7045	2.1685	84.087	2.157	.2234	85.0929	53.6346				1				0
80	13.44	45.979	20.5366	68.8487	31.2059	3.2192	-.9407	166.5702	3.72	.3555	3.7369	2.1876	84.5408	2.1776	.2081	85.4285	53.3859				1				0
80	13.45	45.8339	20.2171	69.3407	31.1808	3.2545	-.9668	166.5725	3.7552	.3294	3.7697	2.2067	84.9869	2.1983	.1928	85.7642	53.1372				1				0
80	13.46	45.5198	19.6528	70.2791	31.2206	3.3111	-1.0183	166.6723	3.8119	.2779	3.822	2.2374	85.8297	2.2315	.1627	86.3036	52.6471				1				0
80	13.47	45.2056	19.0884	71.2176	31.2604	3.3677	-1.0697	166.7721	3.8685	.2265	3.8751	2.2685	86.6486	2.2646	.1326	86.8424	52.1575				1				0
80	13.48	45.0366	18.8436	71.6642	31.3252	3.389	-1.0949	166.8696	3.8898	.2013	3.895	2.2801	87.0382	2.2771	.1178	87.0456	51.9167				1				0
80	13.49	44.8675	18.5988	72.1107	31.3901	3.4103	-1.1202	166.9671	3.9111	.176	3.9151	2.2919	87.4233	2.2896	.103	87.2485	51.6762				1				0
80	13.5	44.6984	18.354	72.5573	31.455	3.4316	-1.1454	167.0647	3.9324	.1508	3.9353	2.3037	87.8041	2.302	.0883	87.4512	51.436				1				0
80	13.51	44.5293	18.1092	73.0038	31.5199	3.4528	-1.1706	167.1622	3.9536	.1256	3.9556	2.3157	88.1806	2.3145	.0735	87.6537	51.1961				1				0
80	13.52	44.386	17.9012	73.3766	31.5873	3.4698	-1.1921	167.2511	3.9706	.1041	3.972	2.3252	88.4981	2.3244	.0609	87.8152	50.9915				1				0
80	13.53	44.2427	17.6933	73.7493	31.6548	3.4867	-1.2136	167.3401	3.9875	.0826	3.9884	2.3348	88.8127	2.3343	.0484	87.9765	50.7871				1				0
80	13.54	44.2684	17.7302	73.6755	31.6574	3.4825	-1.2099	167.3315	3.9833	.0863	3.9842	2.3324	88.7586	2.3318	.0505	87.9359	50.8221				1				0
80	13.55	44.2942	17.7671	73.6016	31.66	3.4782	-1.2062	167.3229	3.979	.09	3.98	2.3299	88.7043	2.3293	.0527	87.8952	50.8571				1				0
80	13.56	44.3199	17.804	73.5278	31.6626	3.4739	-1.2025	167.3143	3.9747	.0937	3.9758	2.3275	88.65	2.3268	.0548	87.8545	50.8921				1				0
80	13.57	44.3456	17.8409	73.454	31.6652	3.4697	-1.1989	167.3057	3.9705	.0973	3.9716	2.325	88.5955	2.3243	.057	87.8138	50.9271				1				0
80	13.58	44.3139	17.8481	73.3303	31.647	3.4658	-1.1968	167.1393	3.9666	.0994	3.9678	2.3228	88.564	2.3221	.0582	87.7768	50.947				1				0
80	13.59	44.2821	17.8553	73.2067	31.6288	3.4619	-1.1947	166.973	3.9627	.1015	3.964	2.3205	88.5324	2.3198	.0594	87.7396	50.9669				1				0
80	13.6	44.2246	17.8256	73.1568	31.6081	3.4622	-1.1963	166.8152	3.963	.0999	3.9643	2.3207	88.5556	2.32	.0585	87.7432	50.9517				1				0
80	13.61	44.1671	17.7959	73.107	31.5873	3.4626	-1.1979	166.6574	3.9634	.0983	3.9646	2.3209	88.5789	2.3202	.0576	87.7468	50.9365				1				0
80	13.62	44.1096	17.7662	73.0572	31.5666	3.463	-1.1995	166.4996	3.9638	.0967	3.965	2.3211	88.6021	2.3204	.0566	87.7504	50.9212				1				0
80	13.63	44.0521	17.7365	73.0074	31.5458	3.4634	-1.2011	166.3419	3.9642	.0951	3.9653	2.3213	88.6254	2.3207	.0557	87.754	50.9059				1				0
80	13.64	43.8487	17.6078	73.1613	31.6003	3.4672	-1.2172	166.2181	3.968	.079	3.9688	2.3234	88.8589	2.3229	.0463	87.7906	50.7527				1				0
80	13.65	43.6453	17.4791	73.3152	31.6548	3.4711	-1.2333	166.0944	3.9719	.0629	3.9724	2.3255	89.0924	2.3252	.0368	87.8273	50.5993				1				0
80	13.66	43.4994	17.3801	73.5189	31.73	3.4745	-1.2478	166.1284	3.9753	.0484	3.9756	2.3274	89.3018	2.3272	.0284	87.8602	50.4614				1				0
80	13.67	43.3535	17.2811	73.7226	31.8053	3.478	-1.2622	166.1625	3.9788	.034	3.9789	2.3293	89.5108	2.3292	.0199	87.8932	50.3235				1				0
80	13.68	43.2076	17.1821	73.9263	31.8805	3.4815	-1.2767	166.1965	3.9822	.0195	3.9823	2.3313	89.7194	2.3312	.0114	87.9261	50.1857				1				0
80	13.69	42.872	16.9661	74.4654	32.0916	3.4879	-1.3117	166.395	3.9887	-.0155	3.9888	2.3351	90.223	2.335	-.0091	87.988	49.8522				1				0
80	13.7	42.5364	16.7501	75.0044	32.3026	3.4944	-1.3467	166.5935	3.9952	-.0505	3.9955	2.339	90.7237	2.3388	-.0295	88.0497	49.5194				1				0
80	13.71	42.2008	16.5341	75.5435	32.5137	3.5009	-1.3815	166.7921	4.0017	-.0853	4.0026	2.3432	91.2214	2.3426	-.0499	88.1113	49.1874				1				0
80	13.72	42.0111	16.4171	75.8789	32.6495	3.5039	-1.4019	166.9565	4.0047	-.1057	4.0061	2.3452	91.5123	2.3444	-.0619	88.1399	48.9931				1				0
80	13.73	41.8214	16.3	76.2142	32.7853	3.5069	-1.4223	167.121	4.0077	-.1261	4.0097	2.3473	91.8021	2.3462	-.0738	88.1686	48.7991				1				0
80	13.74	41.6318	16.183	76.5496	32.9211	3.5099	-1.4426	167.2855	4.0107	-.1464	4.0134	2.3495	92.0907	2.3479	-.0857	88.1971	48.6056				1				0
80	13.75	41.5142	16.1128	76.7729	33.011	3.5116	-1.4555	167.4109	4.0124	-.1593	4.0156	2.3508	92.2738	2.3489	-.0933	88.2136	48.4827				1				0
80	13.76	41.3966	16.0426	76.9962	33.101	3.5134	-1.4684	167.5363	4.0142	-.1722	4.0179	2.3521	92.4564	2.3499	-.1008	88.2301	48.36				1				0
80	13.77	41.4687	16.0894	76.8841	33.0551	3.5121	-1.461	167.4973	4.0129	-.1648	4.0163	2.3512	92.352	2.3492	-.0965	88.2181	48.4303				1				0
80	13.78	41.5408	16.1362	76.772	33.0093	3.5109	-1.4536	167.4583	4.0116	-.1574	4.0147	2.3503	92.2474	2.3485	-.0922	88.2061	48.5006				1				0
80	13.79	41.6129	16.183	76.6599	32.9634	3.5096	-1.4463	167.4193	4.0104	-.1501	4.0132	2.3494	92.1428	2.3477	-.0878	88.1941	48.5709				1				0
80	13.8	41.685	16.2298	76.5478	32.9176	3.5083	-1.4389	167.3802	4.0091	-.1427	4.0117	2.3485	92.038	2.347	-.0835	88.1821	48.6413				1				0
80	13.81	42.0103	16.4306	76.1155	32.7533	3.5025	-1.4081	167.3096	4.0033	-.1119	4.0049	2.3445	91.6014	2.3436	-.0655	88.1268	48.9341				1				0
80	13.82	42.3356	16.6313	75.6832	32.5889	3.4967	-1.3774	167.2389	3.9975	-.0812	3.9983	2.3407	91.163	2.3402	-.0475	88.0715	49.2271				1				0
80	13.83	42.5887	16.7852	75.3629	32.4704	3.4922	-1.354	167.2073	3.993	-.0578	3.9934	2.3378	90.8291	2.3375	-.0338	88.0282	49.4497				1				0
80	13.84	42.8419	16.9391	75.0427	32.3519	3.4876	-1.3306	167.1757	3.9884	-.0344	3.9886	2.3349	90.4942	2.3349	-.0201	87.9849	49.6724				1				0
80	13.85	43.0951	17.093	74.7225	32.2334	3.4831	-1.3072	167.144	3.9839	-.011	3.9839	2.3322	90.1583	2.3322	-.0064	87.9416	49.8951				1				0
80	13.86	43.3483	17.2469	74.4022	32.1149	3.4785	-1.2838	167.1124	3.9793	.0124	3.9793	2.3295	89.8216	2.3295	.0073	87.8982	50.118				1				0
80	13.87	43.8667	17.5493	73.7858	31.8632	3.4719	-1.2369	167.065	3.9727	.0593	3.9732	2.3259	89.1454	2.3257	.0347	87.8355	50.5644				1				0
80	13.88	44.3851	17.8517	73.1693	31.6115	3.4653	-1.1901	167.0177	3.9661	.1062	3.9676	2.3226	88.4669	2.3218	.0621	87.7728	51.011				1				0
80	13.89	44.6503	18.0003	72.8731	31.4783	3.4633	-1.1666	167.002	3.9641	.1296	3.9662	2.3219	88.1271	2.3206	.0759	87.7534	51.2345				1				0
80	13.9	44.9155	18.1488	72.5769	31.3451	3.4613	-1.1431	166.9863	3.9621	.1531	3.965	2.3212	87.787	2.3194	.0896	87.734	51.4581				1				0
80	13.91	45.1808	18.2973	72.2806	31.2119	3.4593	-1.1196	166.9706	3.96	.1766	3.964	2.3205	87.4467	2.3182	.1034	87.7147	51.6818				1				0
80	13.92	45.446	18.4458	71.9844	31.0787	3.4572	-1.0961	166.9549	3.958	.2001	3.9631	2.32	87.1062	2.317	.1171	87.6953	51.9055				1				0
80	13.93	45.876	18.7005	71.5112	30.8807	3.4519	-1.0581	166.9683	3.9526	.2381	3.9598	2.3181	86.5527	2.3139	.1394	87.6442	52.2677				1				0
80	13.94	46.306	18.9552	71.0379	30.6826	3.4465	-1.0201	166.9817	3.9473	.2761	3.9569	2.3164	85.9984	2.3108	.1617	87.5932	52.6298				1				0
80	13.95	46.4707	19.0614	70.8609	30.6177	3.4432	-1.0055	167.0108	3.944	.2907	3.9547	2.3151	85.7851	2.3088	.1702	87.5615	52.7682				1				0
80	13.96	46.6355	19.1676	70.6839	30.5529	3.4398	-.991	167.0399	3.9406	.3052	3.9524	2.3138	85.5716	2.3069	.1787	87.5298	52.9065				1				0
80	13.97	46.8003	19.2738	70.5069	30.488	3.4365	-.9765	167.069	3.9373	.3197	3.9503	2.3125	85.358	2.3049	.1872	87.4982	53.0447				1				0
80	13.98	46.9651	19.38	70.3298	30.4231	3.4332	-.962	167.0981	3.934	.3342	3.9482	2.3113	85.1442	2.303	.1956	87.4665	53.1829				1				0
80	13.99	47.1926	19.5159	70.0612	30.3159	3.4299	-.9414	167.0856	3.9307	.3548	3.9467	2.3104	84.8422	2.301	.2077	87.4351	53.379				1				0
80	14	47.42	19.6519	69.7926	30.2086	3.4266	-.9208	167.073	3.9274	.3754	3.9453	2.3096	84.54	2.2991	.2198	87.4037	53.5752				1				0
80	14.01	47.4827	19.6816	69.7009	30.1662	3.4266	-.9147	167.0314	3.9274	.3815	3.9459	2.31	84.4518	2.2991	.2233	87.404	53.6334				1				0
80	14.02	47.5453	19.7113	69.6093	30.1239	3.4267	-.9086	166.9897	3.9274	.3876	3.9465	2.3103	84.3636	2.2992	.2269	87.4042	53.6915				1				0
80	14.03	47.608	19.741	69.5177	30.0815	3.4267	-.9025	166.9481	3.9275	.3937	3.9472	2.3107	84.2754	2.2992	.2305	87.4044	53.7497				1				0
80	14.04	47.6706	19.7707	69.4261	30.0391	3.4267	-.8964	166.9064	3.9275	.3998	3.9478	2.3111	84.1872	2.2992	.2341	87.4047	53.8079				1				0
80	14.05	47.7384	19.8409	69.29	30.0183	3.4211	-.8882	166.8876	3.9219	.408	3.943	2.3083	84.0611	2.2959	.2388	87.3513	53.8855				1				0
80	14.06	47.8062	19.9111	69.1539	29.9976	3.4155	-.8801	166.8687	3.9163	.4161	3.9383	2.3055	83.9346	2.2926	.2436	87.2978	53.9632				1				0
80	14.07	47.8114	19.9516	69.1094	30.0192	3.4098	-.878	166.8915	3.9106	.4182	3.9329	2.3024	83.8964	2.2893	.2448	87.2442	53.9826				1				0
80	14.08	47.8165	19.9921	69.0649	30.0408	3.4042	-.876	166.9143	3.905	.4202	3.9275	2.2992	83.8581	2.286	.246	87.1905	54.002				1				0
80	14.09	47.8217	20.0326	69.0204	30.0624	3.3986	-.874	166.9371	3.8994	.4222	3.9222	2.2961	83.8198	2.2827	.2472	87.1369	54.0214				1				0
80	14.1	47.9006	20.2117	68.7909	30.0884	3.3794	-.8608	166.9917	3.8802	.4354	3.9045	2.2857	83.5968	2.2715	.2549	86.954	54.1471				1				0
80	14.11	47.9796	20.3908	68.5614	30.1143	3.3602	-.8476	167.0462	3.861	.4486	3.8869	2.2754	83.372	2.2602	.2626	86.7711	54.2727				1				0
80	14.12	48.0586	20.5699	68.3319	30.1403	3.341	-.8344	167.1007	3.8418	.4618	3.8694	2.2652	83.1453	2.249	.2704	86.5884	54.3983				1				0
80	14.13	48.1324	20.7085	68.1469	30.1446	3.3274	-.8232	167.1324	3.8282	.473	3.8573	2.2581	82.9569	2.241	.2769	86.4593	54.5045				1				0
80	14.14	48.2062	20.8471	67.9619	30.1489	3.3139	-.8121	167.1641	3.8147	.4841	3.8453	2.251	82.7674	2.2331	.2834	86.3302	54.6106				1				0
80	14.15	48.28	20.9857	67.7768	30.1533	3.3003	-.801	167.1958	3.8011	.4953	3.8332	2.244	82.5767	2.2252	.2899	86.2011	54.7167				1				0
80	14.16	48.3916	21.2558	67.3507	30.1489	3.2718	-.7785	167.147	3.7726	.5177	3.8079	2.2291	82.1861	2.2085	.3031	85.9293	54.9306				1				0
80	14.17	48.5032	21.5258	66.9246	30.1446	3.2432	-.756	167.0982	3.744	.5402	3.7828	2.2144	81.79	2.1917	.3162	85.6573	55.1447				1				0
80	14.18	48.5409	21.6572	66.6836	30.136	3.2282	-.7447	167.0177	3.729	.5515	3.7696	2.2067	81.5866	2.1829	.3229	85.5142	55.2528				1				0
80	14.19	48.5787	21.7886	66.4425	30.1273	3.2132	-.7333	166.9371	3.7139	.5629	3.7564	2.1989	81.3815	2.1741	.3295	85.3709	55.361				1				0
80	14.2	48.6165	21.92	66.2014	30.1187	3.1981	-.7219	166.8566	3.6989	.5743	3.7432	2.1912	81.1749	2.1653	.3362	85.2275	55.4693				1				0
80	14.21	48.6542	22.0514	65.9604	30.11	3.183	-.7105	166.776	3.6838	.5857	3.7301	2.1835	80.9665	2.1565	.3428	85.0839	55.5778				1				0
80	14.22	48.6757	22.2782	65.6357	30.1602	3.1539	-.696	166.7498	3.6547	.6002	3.7037	2.1681	80.6738	2.1394	.3514	84.807	55.7162				1				0
80	14.23	48.6971	22.505	65.311	30.2104	3.1249	-.6815	166.7235	3.6257	.6147	3.6774	2.1527	80.3768	2.1224	.3599	84.53	55.8547				1				0
80	14.24	48.6808	22.6004	65.2274	30.2692	3.1109	-.6783	166.7778	3.6117	.6179	3.6642	2.1449	80.292	2.1142	.3617	84.397	55.8845				1				0
80	14.25	48.6645	22.6959	65.1438	30.328	3.0969	-.6752	166.8321	3.5977	.621	3.6509	2.1372	80.2067	2.106	.3635	84.264	55.9143				1				0
80	14.26	48.6482	22.7913	65.0601	30.3868	3.083	-.6721	166.8864	3.5838	.6241	3.6377	2.1295	80.1207	2.0979	.3654	84.1311	55.9441				1				0
80	14.27	48.6319	22.8867	64.9765	30.4456	3.069	-.6689	166.9407	3.5698	.6273	3.6245	2.1217	80.0342	2.0897	.3672	83.9983	55.9739				1				0
80	14.28	48.5795	23.0415	64.8146	30.5494	3.0442	-.6643	166.985	3.5449	.6319	3.6008	2.1079	79.8925	2.0751	.3699	83.7613	56.0184				1				0
80	14.29	48.5272	23.1963	64.6527	30.6532	3.0193	-.6596	167.0294	3.5201	.6366	3.5772	2.094	79.749	2.0606	.3727	83.5245	56.0628				1				0
80	14.3	48.4911	23.2557	64.5744	30.6982	3.0083	-.6581	167.0194	3.5091	.6381	3.5667	2.0878	79.6933	2.0542	.3736	83.4202	56.0775				1				0
80	14.31	48.4551	23.3151	64.4962	30.7432	2.9974	-.6565	167.0095	3.4982	.6397	3.5562	2.0817	79.6372	2.0477	.3745	83.3159	56.0923				1				0
80	14.32	48.419	23.3745	64.4179	30.7881	2.9864	-.655	166.9996	3.4872	.6412	3.5457	2.0756	79.5808	2.0413	.3754	83.2116	56.107				1				0
80	14.33	48.383	23.4339	64.3396	30.8331	2.9755	-.6534	166.9896	3.4763	.6428	3.5352	2.0694	79.524	2.0349	.3763	83.1072	56.1217				1				0
80	14.34	48.1907	23.4852	64.2506	30.9602	2.9539	-.6588	166.8868	3.4547	.6374	3.513	2.0564	79.5469	2.0223	.3731	82.9017	56.0701				1				0
80	14.35	47.9985	23.5365	64.1617	31.0874	2.9323	-.6643	166.7841	3.4331	.6319	3.4908	2.0434	79.5701	2.0096	.3699	82.6959	56.0185				1				0
80	14.36	47.8423	23.5284	64.151	31.1696	2.9216	-.6712	166.6913	3.4224	.625	3.479	2.0365	79.6514	2.0034	.3658	82.5945	55.952				1				0
80	14.37	47.6861	23.5203	64.1403	31.2517	2.911	-.6782	166.5984	3.4118	.618	3.4673	2.0296	79.7333	1.9971	.3617	82.4929	55.8855				1				0
80	14.38	47.5299	23.5122	64.1297	31.3339	2.9003	-.6852	166.5056	3.4011	.611	3.4555	2.0228	79.8159	1.9909	.3577	82.3912	55.8188				1				0
80	14.39	47.3737	23.5041	64.119	31.4161	2.8896	-.6922	166.4128	3.3904	.604	3.4438	2.0159	79.8991	1.9846	.3536	82.2894	55.7522				1				0
80	14.4	47.0733	23.4438	64.1306	31.5406	2.8754	-.7071	166.1882	3.3762	.5891	3.4272	2.0062	80.1028	1.9763	.3448	82.1546	55.6102				1				0
80	14.41	46.7729	23.3835	64.1421	31.6652	2.8613	-.7221	165.9636	3.362	.5741	3.4107	1.9965	80.3091	1.968	.3361	82.0194	55.4679				1				0
80	14.42	46.6287	23.3313	64.1644	31.7076	2.8578	-.73	165.8319	3.3586	.5662	3.406	1.9937	80.4307	1.966	.3314	81.9863	55.3924				1				0
80	14.43	46.4845	23.2791	64.1866	31.7499	2.8543	-.7379	165.7001	3.3551	.5583	3.4012	1.991	80.5529	1.964	.3268	81.9532	55.3168				1				0
80	14.44	46.3403	23.2269	64.2088	31.7923	2.8508	-.7459	165.5683	3.3516	.5503	3.3965	1.9882	80.6756	1.9619	.3221	81.92	55.2411				1				0
80	14.45	46.1995	23.1612	64.3254	31.8632	2.8496	-.7571	165.5493	3.3504	.5391	3.3935	1.9864	80.859	1.9612	.3156	81.9087	55.1344				1				0
80	14.46	46.0588	23.0955	64.4419	31.9342	2.8484	-.7683	165.5303	3.3492	.5279	3.3906	1.9847	81.0427	1.9605	.309	81.8975	55.0277				1				0
80	14.47	45.918	23.0298	64.5584	32.0051	2.8473	-.7795	165.5113	3.348	.5167	3.3877	1.983	81.2269	1.9598	.3025	81.8862	54.9209				1				0
80	14.48	45.9215	23.0163	64.6527	32.0336	2.8496	-.7827	165.6241	3.3504	.5135	3.3895	1.9841	81.2866	1.9612	.3006	81.9081	54.8903				1				0
80	14.49	45.9249	23.0028	64.747	32.0622	2.8519	-.7859	165.7368	3.3527	.5103	3.3913	1.9851	81.3461	1.9625	.2987	81.93	54.8597				1				0
80	14.5	45.9283	22.9893	64.8413	32.0907	2.8542	-.7891	165.8496	3.355	.5071	3.3931	1.9862	81.4055	1.9639	.2968	81.9519	54.8291				1				0
80	14.51	46.0193	23.0253	64.9685	32.1383	2.8559	-.7891	166.1514	3.3567	.5071	3.3948	1.9872	81.4083	1.9649	.2969	81.9681	54.83				1				0
80	14.52	46.1103	23.0613	65.0957	32.1859	2.8576	-.789	166.4531	3.3584	.5072	3.3964	1.9882	81.4111	1.9659	.2969	81.9843	54.8308				1				0
80	14.53	46.1978	23.1108	65.1286	32.2049	2.857	-.7857	166.6421	3.3578	.5105	3.3963	1.9881	81.3549	1.9655	.2988	81.9787	54.8621				1				0
80	14.54	46.2854	23.1603	65.1615	32.2239	2.8564	-.7824	166.8311	3.3572	.5138	3.3963	1.9881	81.2988	1.9652	.3008	81.973	54.8932				1				0
80	14.55	46.3729	23.2098	65.1945	32.2429	2.8558	-.7791	167.0201	3.3566	.5171	3.3962	1.988	81.2429	1.9648	.3027	81.9674	54.9243				1				0
80	14.56	46.4604	23.2593	65.2274	32.262	2.8552	-.7759	167.2091	3.356	.5203	3.3961	1.988	81.187	1.9645	.3046	81.9618	54.9554				1				0
80	14.57	46.6021	23.3538	65.1117	32.2179	2.8527	-.7645	167.2855	3.3534	.5317	3.3953	1.9875	80.9902	1.963	.3113	81.9376	55.064				1				0
80	14.58	46.7437	23.4483	64.9961	32.1737	2.8501	-.7531	167.3618	3.3509	.5431	3.3946	1.9871	80.7934	1.9615	.3179	81.9134	55.1726				1				0
80	14.59	46.7978	23.4933	64.8475	32.1106	2.8482	-.7449	167.2492	3.3489	.5513	3.394	1.9867	80.6519	1.9604	.3227	81.8947	55.2505				1				0
80	14.6	46.8518	23.5383	64.699	32.0475	2.8462	-.7367	167.1366	3.347	.5595	3.3934	1.9864	80.5102	1.9592	.3275	81.876	55.3284				1				0
80	14.61	46.9059	23.5833	64.5504	31.9843	2.8442	-.7285	167.024	3.345	.5677	3.3928	1.9861	80.3682	1.9581	.3323	81.8573	55.4065				1				0
80	14.62	46.96	23.6283	64.4019	31.9212	2.8423	-.7203	166.9113	3.343	.5759	3.3923	1.9857	80.226	1.9569	.3371	81.8385	55.4846				1				0
80	14.63	46.9806	23.6814	64.2231	31.8693	2.8368	-.7125	166.7543	3.3376	.5837	3.3883	1.9834	80.0795	1.9537	.3417	81.7866	55.5594				1				0
80	14.64	47.0012	23.7345	64.0443	31.8174	2.8313	-.7046	166.5974	3.3321	.5916	3.3842	1.981	79.9324	1.9505	.3463	81.7346	55.6343				1				0
80	14.65	46.9677	23.7426	64.014	31.8286	2.8279	-.705	166.553	3.3287	.5912	3.3808	1.979	79.9282	1.9485	.3461	81.7014	55.6308				1				0
80	14.66	46.9342	23.7507	63.9838	31.8399	2.8244	-.7053	166.5086	3.3252	.5909	3.3773	1.9769	79.924	1.9464	.3459	81.6682	55.6273				1				0
80	14.67	46.9007	23.7588	63.9535	31.8511	2.8209	-.7057	166.4642	3.3217	.5905	3.3738	1.9749	79.9197	1.9444	.3457	81.635	55.6238				1				0
80	14.68	46.8673	23.7669	63.9233	31.8624	2.8174	-.7061	166.4199	3.3182	.5901	3.3703	1.9728	79.9155	1.9423	.3454	81.6018	55.6203				1				0
80	14.69	46.7085	23.7156	63.99	31.9385	2.8126	-.7163	166.3526	3.3134	.5799	3.3637	1.969	80.0721	1.9395	.3395	81.5557	55.5232				1				0
80	14.7	46.5497	23.6643	64.0567	32.0146	2.8077	-.7265	166.2854	3.3085	.5697	3.3572	1.9652	80.2294	1.9367	.3335	81.5097	55.426				1				0
80	14.71	46.4244	23.6049	64.1537	32.0795	2.8064	-.7363	166.2625	3.3072	.5599	3.3542	1.9634	80.3911	1.9359	.3277	81.4969	55.3323				1				0
80	14.72	46.2991	23.5455	64.2506	32.1443	2.805	-.7462	166.2396	3.3058	.5501	3.3513	1.9617	80.5532	1.9351	.322	81.4841	55.2386				1				0
80	14.73	46.1738	23.4861	64.3476	32.2092	2.8037	-.756	166.2167	3.3045	.5402	3.3484	1.96	80.7155	1.9343	.3162	81.4713	55.1449				1				0
80	14.74	46.0485	23.4267	64.4446	32.2741	2.8024	-.7658	166.1938	3.3031	.5304	3.3455	1.9583	80.8783	1.9335	.3105	81.4585	55.0511				1				0
80	14.75	45.8313	23.3106	64.6056	32.3701	2.8018	-.7828	166.1176	3.3026	.5134	3.3423	1.9564	81.1637	1.9332	.3005	81.4532	54.8896				1				0
80	14.76	45.6142	23.1945	64.7666	32.4661	2.8012	-.7998	166.0414	3.302	.4964	3.3391	1.9546	81.4499	1.9329	.2906	81.4479	54.728				1				0
80	14.77	45.5224	23.1378	64.8306	32.4972	2.802	-.8069	165.988	3.3028	.4893	3.3389	1.9544	81.5727	1.9333	.2864	81.4554	54.6603				1				0
80	14.78	45.4305	23.0811	64.8947	32.5284	2.8028	-.814	165.9346	3.3036	.4822	3.3386	1.9543	81.6955	1.9338	.2823	81.4629	54.5924				1				0
80	14.79	45.3387	23.0244	64.9587	32.5595	2.8036	-.8211	165.8813	3.3044	.4751	3.3384	1.9542	81.8185	1.9343	.2781	81.4704	54.5246				1				0
80	14.8	45.2468	22.9677	65.0228	32.5906	2.8044	-.8283	165.8279	3.3052	.4679	3.3381	1.954	81.9416	1.9347	.2739	81.4779	54.4567				1				0
80	14.81	45.1945	22.8885	65.1713	32.6201	2.8111	-.8367	165.8743	3.3119	.4595	3.3436	1.9572	82.1017	1.9386	.269	81.5417	54.3758				1				0
80	14.82	45.1421	22.8093	65.3199	32.6495	2.8178	-.8452	165.9207	3.3186	.451	3.3491	1.9604	82.2611	1.9426	.264	81.6054	54.2951				1				0
80	14.83	45.1816	22.7868	65.4044	32.6477	2.8237	-.8466	166.0205	3.3245	.4496	3.3547	1.9637	82.2974	1.946	.2632	81.6616	54.2823				1				0
80	14.84	45.2211	22.7643	65.4889	32.646	2.8296	-.8479	166.1202	3.3304	.4483	3.3604	1.967	82.3335	1.9495	.2624	81.7177	54.2695				1				0
80	14.85	45.2606	22.7418	65.5734	32.6443	2.8354	-.8493	166.22	3.3362	.447	3.366	1.9704	82.3695	1.9529	.2616	81.7737	54.2567				1				0
80	14.86	45.3146	22.7058	65.7451	32.6624	2.8443	-.853	166.4279	3.3451	.4432	3.3744	1.9752	82.4529	1.9581	.2594	81.8584	54.2209				1				0
80	14.87	45.3687	22.6698	65.9168	32.6806	2.8532	-.8568	166.6358	3.354	.4394	3.3827	1.9801	82.5356	1.9633	.2572	81.9429	54.1852				1				0
80	14.88	45.4228	22.6337	66.0885	32.6988	2.8621	-.8605	166.8438	3.3629	.4357	3.391	1.985	82.6177	1.9685	.255	82.0273	54.1495				1				0
80	14.89	45.4374	22.6202	66.1756	32.7187	2.8651	-.8629	166.9519	3.3659	.4333	3.3936	1.9865	82.6646	1.9703	.2536	82.0559	54.1266				1				0
80	14.9	45.452	22.6067	66.2628	32.7385	2.8681	-.8653	167.0601	3.3689	.4309	3.3963	1.9881	82.7113	1.972	.2522	82.0844	54.1037				1				0
80	14.91	45.4666	22.5932	66.35	32.7584	2.8711	-.8677	167.1682	3.3719	.4285	3.399	1.9896	82.7578	1.9738	.2508	82.1129	54.0808				1				0
80	14.92	45.3902	22.5302	66.4843	32.8121	2.8737	-.8766	167.2168	3.3744	.4196	3.4004	1.9905	82.912	1.9753	.2456	82.1376	53.9961				1				0
80	14.93	45.3138	22.4672	66.6186	32.8657	2.8762	-.8855	167.2654	3.377	.4107	3.4019	1.9914	83.0659	1.9768	.2404	82.1622	53.9115				1				0
80	14.94	45.2228	22.4177	66.6658	32.8994	2.8758	-.892	167.2057	3.3766	.4042	3.4007	1.9907	83.1738	1.9766	.2366	82.1584	53.8495				1				0
80	14.95	45.1318	22.3682	66.7129	32.9332	2.8754	-.8985	167.1461	3.3762	.3977	3.3996	1.99	83.2819	1.9763	.2328	82.1546	53.7876				1				0
80	14.96	45.0409	22.3187	66.7601	32.9669	2.875	-.905	167.0865	3.3758	.3912	3.3984	1.9893	83.3901	1.9761	.229	82.1507	53.7256				1				0
80	14.97	44.9499	22.2692	66.8072	33.0006	2.8746	-.9115	167.0269	3.3754	.3847	3.3973	1.9886	83.4985	1.9759	.2252	82.1469	53.6636				1				0
80	14.98	44.58	22.1036	67.0332	33.171	2.8695	-.9384	166.8878	3.3702	.3578	3.3892	1.9839	83.9395	1.9728	.2095	82.0976	53.4079				1				0
80	14.99	44.21	21.938	67.2591	33.3414	2.8643	-.9653	166.7486	3.3651	.3309	3.3813	1.9793	84.3834	1.9698	.1937	82.0482	53.1517				1				0
80	15	43.9311	21.8219	67.4379	33.4781	2.8595	-.9856	166.669	3.3603	.3106	3.3746	1.9754	84.7197	1.967	.1818	82.0026	52.9577				1				0
80	15.01	43.6522	21.7058	67.6167	33.6147	2.8547	-1.006	166.5894	3.3555	.2902	3.368	1.9715	85.0577	1.9642	.1699	81.9569	52.7634				1				0
80	15.02	43.3732	21.5897	67.7955	33.7514	2.8499	-1.0265	166.5098	3.3507	.2697	3.3615	1.9677	85.3974	1.9614	.1579	81.9113	52.569				1				0
80	15.03	43.0943	21.4736	67.9743	33.888	2.8451	-1.0469	166.4302	3.3459	.2493	3.3552	1.964	85.7386	1.9586	.1459	81.8655	52.3744				1				0
80	15.04	42.4162	21.1874	68.4787	34.2565	2.8336	-1.0991	166.3388	3.3344	.1971	3.3402	1.9552	86.6165	1.9518	.1154	81.7559	51.8775				1				0
80	15.05	41.7382	20.9011	68.9831	34.625	2.8221	-1.1513	166.2474	3.3228	.1449	3.326	1.9469	87.503	1.9451	.0848	81.6461	51.38				1				0
80	15.06	41.3391	20.731	69.3086	34.8568	2.8153	-1.183	166.2355	3.3161	.1132	3.3181	1.9423	88.0456	1.9411	.0662	81.5822	51.0777				1				0
80	15.07	40.94	20.5609	69.6342	35.0886	2.8086	-1.2148	166.2237	3.3094	.0814	3.3104	1.9378	88.5908	1.9372	.0477	81.5182	50.7754				1				0
80	15.08	40.5409	20.3908	69.9598	35.3204	2.8019	-1.2465	166.2119	3.3027	.0497	3.3031	1.9335	89.1385	1.9333	.0291	81.4543	50.473				1				0
80	15.09	40.1418	20.2207	70.2854	35.5522	2.7952	-1.2783	166.2	3.296	.0179	3.296	1.9294	89.6888	1.9293	.0105	81.3903	50.1705				1				0
80	15.1	39.7822	20.1208	70.4882	35.7675	2.782	-1.3033	166.1587	3.2828	-.0071	3.2828	1.9216	90.1238	1.9216	-.0041	81.2643	49.9324				1				0
80	15.11	39.4226	20.0209	70.691	35.9829	2.7687	-1.3283	166.1174	3.2695	-.0321	3.2697	1.9139	90.5625	1.9138	-.0188	81.1382	49.6943				1				0
80	15.12	39.462	20.0911	70.5682	35.9665	2.7622	-1.3215	166.0878	3.263	-.0253	3.2631	1.9101	90.4449	1.91	-.0148	81.0761	49.7587				1				0
80	15.13	39.5015	20.1613	70.4455	35.95	2.7557	-1.3148	166.0583	3.2565	-.0186	3.2565	1.9062	90.3267	1.9062	-.0109	81.014	49.8231				1				0
80	15.14	39.541	20.2315	70.3227	35.9336	2.7492	-1.308	166.0288	3.2499	-.0118	3.25	1.9024	90.208	1.9024	-.0069	80.9518	49.8876				1				0
80	15.15	39.5805	20.3017	70.2	35.9172	2.7426	-1.3012	165.9993	3.2434	-.005	3.2434	1.8985	90.0888	1.8985	-.0029	80.8896	49.9521				1				0
80	15.16	39.8697	20.5429	69.7961	35.7805	2.7316	-1.2712	165.9893	3.2324	.025	3.2325	1.8921	89.5562	1.8921	.0147	80.7843	50.2384				1				0
80	15.17	40.159	20.7841	69.3923	35.6439	2.7205	-1.2411	165.9792	3.2213	.0551	3.2218	1.8859	89.02	1.8856	.0323	80.679	50.5248				1				0
80	15.18	40.4087	20.9551	69.1112	35.5236	2.716	-1.2178	165.9986	3.2168	.0784	3.2177	1.8835	88.6041	1.8829	.0459	80.6359	50.7465				1				0
80	15.19	40.6585	21.1262	68.8301	35.4034	2.7115	-1.1945	166.0181	3.2122	.1017	3.2139	1.8812	88.1873	1.8803	.0595	80.5928	50.9682				1				0
80	15.2	40.9082	21.2972	68.549	35.2832	2.7069	-1.1713	166.0375	3.2077	.1249	3.2102	1.8791	87.7696	1.8777	.0731	80.5498	51.1899				1				0
80	15.21	41.3545	21.5267	68.0908	35.0107	2.7094	-1.1321	165.9828	3.2102	.1641	3.2144	1.8816	87.0731	1.8791	.0961	80.5735	51.5632				1				0
80	15.22	41.8008	21.7562	67.6327	34.7383	2.7119	-1.0928	165.928	3.2127	.2034	3.2191	1.8843	86.3781	1.8806	.119	80.5972	51.9367				1				0
80	15.23	42.2472	21.9857	67.1746	34.4658	2.7144	-1.0536	165.8733	3.2152	.2426	3.2243	1.8874	85.6848	1.882	.142	80.6209	52.3106				1				0
80	15.24	42.4437	22.0442	66.9976	34.3136	2.7214	-1.0376	165.7991	3.2222	.2586	3.2326	1.8922	85.4115	1.8861	.1514	80.6877	52.4629				1				0
80	15.25	42.6402	22.1027	66.8206	34.1614	2.7285	-1.0216	165.7249	3.2292	.2746	3.2409	1.8971	85.1394	1.8903	.1607	80.7547	52.6153				1				0
80	15.26	42.8368	22.1612	66.6435	34.0091	2.7355	-1.0056	165.6507	3.2363	.2906	3.2493	1.902	84.8684	1.8944	.1701	80.8217	52.7679				1				0
80	15.27	43.1947	22.1666	66.6088	33.7566	2.7635	-.9868	165.7267	3.2643	.3094	3.2789	1.9193	84.5849	1.9108	.1811	81.0883	52.947				1				0
80	15.28	43.5526	22.172	66.5742	33.504	2.7915	-.968	165.8028	3.2922	.3282	3.3086	1.9367	84.3068	1.9271	.1921	81.3547	53.1259				1				0
80	15.29	43.714	22.1189	66.7165	33.4037	2.8123	-.9652	165.953	3.3131	.331	3.3296	1.949	84.2955	1.9394	.1937	81.5536	53.152				1				0
80	15.3	43.8753	22.0658	66.8588	33.3033	2.8332	-.9625	166.1033	3.334	.3337	3.3506	1.9613	84.2844	1.9516	.1953	81.7522	53.178				1				0
80	15.31	44.0367	22.0127	67.0011	33.203	2.854	-.9598	166.2535	3.3548	.3364	3.3716	1.9736	84.2734	1.9638	.1969	81.9504	53.2041				1				0
80	15.32	44.198	21.9596	67.1435	33.1027	2.8748	-.9571	166.4038	3.3756	.3392	3.3926	1.9859	84.2626	1.9759	.1985	82.1482	53.23				1				0
80	15.33	44.4341	21.5798	67.9503	32.9167	2.9485	-.9757	166.8809	3.4493	.3205	3.4641	2.0278	84.6917	2.0191	.1876	82.8503	53.0522				1				0
80	15.34	44.6701	21.2	68.7571	32.7308	3.0218	-.9943	167.3579	3.5226	.3019	3.5355	2.0696	85.1012	2.062	.1767	83.5484	52.8754				1				0
80	15.35	44.7447	20.8732	69.4216	32.6451	3.0743	-1.0155	167.6847	3.5751	.2807	3.5861	2.0992	85.5105	2.0928	.1643	84.0482	52.6734				1				0
80	15.36	44.8194	20.5465	70.0861	32.5595	3.1265	-1.0366	168.0116	3.6273	.2596	3.6366	2.1288	85.9069	2.1234	.152	84.5461	52.4721				1				0
80	15.37	44.8941	20.2198	70.7506	32.4739	3.1786	-1.0577	168.3384	3.6794	.2385	3.6871	2.1584	86.2909	2.1539	.1396	85.042	52.2717				1				0
80	15.38	44.9688	19.8931	71.4151	32.3883	3.2305	-1.0786	168.6652	3.7313	.2176	3.7376	2.188	86.663	2.1843	.1274	85.536	52.072				1				0
80	15.39	45.4348	19.5718	71.891	32.0155	3.3081	-1.0759	168.9131	3.8089	.2203	3.8152	2.2334	86.6899	2.2297	.129	86.2749	52.098				1				0
80	15.4	45.9009	19.2504	72.3669	31.6427	3.3854	-1.0732	169.1609	3.8862	.223	3.8926	2.2788	86.7156	2.275	.1306	87.0117	52.124				1				0
80	15.41	46.2922	19.2558	72.1783	31.3555	3.4114	-1.0496	169.0819	3.9122	.2466	3.9199	2.2947	86.3928	2.2902	.1444	87.2588	52.3488				1				0
80	15.42	46.6836	19.2612	71.9898	31.0684	3.4373	-1.026	169.003	3.9381	.2703	3.9474	2.3108	86.0742	2.3054	.1582	87.5061	52.5739				1				0
80	15.43	47.075	19.2666	71.8012	30.7812	3.4633	-1.0023	168.924	3.9641	.2939	3.975	2.327	85.7598	2.3206	.1721	87.7536	52.7991				1				0
80	15.44	47.4664	19.272	71.6126	30.494	3.4893	-.9786	168.845	3.9901	.3176	4.0028	2.3433	85.4494	2.3359	.1859	88.0013	53.0246				1				0
80	15.45	48.0577	19.4925	70.8031	30.04	3.4995	-.9237	168.3933	4.0003	.3725	4.0176	2.3519	84.6795	2.3418	.2181	88.0979	53.548				1				0
80	15.46	48.6491	19.7131	69.9936	29.5859	3.5097	-.8684	167.9416	4.0105	.4278	4.0332	2.3611	83.9114	2.3478	.2504	88.195	54.0742				1				0
80	15.47	48.849	19.9282	69.3727	29.4189	3.4937	-.8368	167.5688	3.9945	.4594	4.0208	2.3538	83.4394	2.3384	.2689	88.0427	54.3752				1				0
80	15.48	49.049	20.1433	68.7518	29.252	3.4776	-.8051	167.1961	3.9784	.4911	4.0086	2.3467	82.9624	2.329	.2875	87.8897	54.6775				1				0
80	15.49	49.249	20.3584	68.1309	29.0851	3.4615	-.7732	166.8234	3.9623	.523	3.9967	2.3397	82.4803	2.3196	.3062	87.7361	54.9812				1				0
80	15.5	49.449	20.5735	67.51	28.9181	3.4453	-.7411	166.4506	3.9461	.5551	3.9849	2.3328	81.9932	2.3101	.3249	87.5818	55.2863				1				0
80	15.51	49.5408	20.8948	66.7618	28.855	3.4067	-.7085	166.0525	3.9075	.5877	3.9515	2.3132	81.4462	2.2875	.3441	87.2146	55.5975				1				0
80	15.52	49.6327	21.2162	66.0137	28.7919	3.368	-.6756	165.6544	3.8688	.6206	3.9183	2.2938	80.8873	2.2648	.3633	86.8457	55.9101				1				0
80	15.53	49.5245	21.3224	65.8865	28.8957	3.3457	-.6751	165.6291	3.8465	.6211	3.8963	2.2809	80.8279	2.2517	.3636	86.633	55.9149				1				0
80	15.54	49.4164	21.4286	65.7593	28.9994	3.3233	-.6746	165.6037	3.8241	.6216	3.8743	2.268	80.7679	2.2386	.3639	86.4202	55.9197				1				0
80	15.55	49.3082	21.5348	65.6321	29.1032	3.301	-.6741	165.5784	3.8018	.6221	3.8523	2.2551	80.7072	2.2255	.3642	86.2073	55.9245				1				0
80	15.56	49.2001	21.641	65.5049	29.207	3.2786	-.6736	165.553	3.7794	.6226	3.8303	2.2423	80.6458	2.2125	.3645	85.9943	55.9293				1				0
80	15.57	48.9838	21.8435	65.448	29.508	3.2342	-.68	165.7833	3.735	.6162	3.7855	2.216	80.6311	2.1865	.3607	85.5717	55.869				1				0
80	15.58	48.7675	22.046	65.3911	29.809	3.19	-.6863	166.0136	3.6908	.6099	3.7408	2.1898	80.6162	2.1605	.3571	85.1502	55.8089				1				0
80	15.59	48.6594	22.1423	65.4613	30.0062	3.1681	-.6931	166.2692	3.6689	.6031	3.7182	2.1766	80.6646	2.1477	.3531	84.9421	55.7442				1				0
80	15.6	48.5512	22.2386	65.5316	30.2034	3.1464	-.6998	166.5249	3.6471	.5964	3.6956	2.1633	80.7134	2.135	.3491	84.7347	55.6797				1				0
80	15.61	48.4431	22.3349	65.6019	30.4006	3.1246	-.7066	166.7805	3.6254	.5896	3.6731	2.1502	80.7627	2.1223	.3452	84.5279	55.6154				1				0
80	15.62	48.5332	22.6076	65.3119	30.4785	3.0938	-.6899	166.9312	3.5946	.6063	3.6454	2.1339	80.4253	2.1042	.3549	84.2341	55.7747				1				0
80	15.63	48.6233	22.8804	65.0219	30.5563	3.063	-.6732	167.0819	3.5638	.623	3.6178	2.1178	80.0834	2.0862	.3647	83.9409	55.9337				1				0
80	15.64	48.7134	23.1531	64.7319	30.6342	3.0323	-.6565	167.2326	3.5331	.6397	3.5905	2.1018	79.7369	2.0682	.3745	83.6481	56.0925				1				0
80	15.65	48.9117	23.3295	64.3716	30.5148	3.023	-.633	167.1276	3.5238	.6632	3.5857	2.099	79.3416	2.0628	.3882	83.5602	56.316				1				0
80	15.66	49.11	23.5059	64.0114	30.3954	3.0138	-.6095	167.0227	3.5146	.6867	3.581	2.0963	78.9448	2.0574	.402	83.4721	56.5398				1				0
80	15.67	49.3082	23.6823	63.6511	30.2761	3.0045	-.586	166.9177	3.5053	.7102	3.5765	2.0936	78.5464	2.0519	.4157	83.3839	56.7639				1				0
80	15.68	49.3829	23.8137	63.3024	30.1818	2.9929	-.5686	166.6808	3.4937	.7276	3.5687	2.089	78.2363	2.0451	.4259	83.2734	56.9292				1				0
80	15.69	49.4576	23.9451	62.9537	30.0875	2.9813	-.5512	166.4439	3.4821	.745	3.5609	2.0845	77.9239	2.0383	.4361	83.1627	57.095				1				0
80	15.7	49.334	23.9001	62.9652	30.1126	2.979	-.5574	166.312	3.4797	.7388	3.5573	2.0824	78.0137	2.037	.4325	83.1404	57.0359				1				0
80	15.71	49.2104	23.8551	62.9768	30.1377	2.9766	-.5636	166.18	3.4774	.7326	3.5537	2.0803	78.1038	2.0356	.4288	83.118	56.9768				1				0
80	15.72	49.0868	23.8101	62.9884	30.1628	2.9743	-.5699	166.0481	3.475	.7263	3.5501	2.0782	78.1942	2.0342	.4252	83.0956	56.9175				1				0
80	15.73	48.9632	23.7651	62.9999	30.1879	2.9719	-.5761	165.9161	3.4727	.7201	3.5466	2.0761	78.285	2.0328	.4215	83.0732	56.8582				1				0
80	15.74	48.6345	23.4825	63.4314	30.2795	2.9885	-.6084	165.8279	3.4893	.6878	3.5565	2.0819	78.8484	2.0426	.4026	83.2317	56.5508				1				0
80	15.75	48.3058	23.1999	63.8628	30.3712	3.0052	-.6407	165.7397	3.506	.6555	3.5667	2.0879	79.4093	2.0523	.3837	83.3902	56.2432				1				0
80	15.76	48.1006	22.9623	64.2827	30.4378	3.0242	-.6667	165.7834	3.525	.6295	3.5807	2.0961	79.8743	2.0634	.3685	83.571	55.9954				1				0
80	15.77	47.8955	22.7247	64.7025	30.5044	3.0431	-.6927	165.8271	3.5439	.6035	3.595	2.1044	80.3355	2.0745	.3533	83.7518	55.7478				1				0
80	15.78	47.6904	22.487	65.1224	30.571	3.0621	-.7187	165.8708	3.5629	.5775	3.6094	2.1129	80.7927	2.0857	.3381	83.9324	55.5003				1				0
80	15.79	47.4852	22.2494	65.5423	30.6376	3.0811	-.7447	165.9146	3.5819	.5516	3.6241	2.1215	81.2461	2.0968	.3229	84.1129	55.2529				1				0
80	15.8	47.1196	21.6617	66.4825	30.7111	3.1357	-.7998	165.975	3.6365	.4965	3.6702	2.1485	82.2261	2.1288	.2906	84.6333	54.7281				1				0
80	15.81	46.754	21.0739	67.4228	30.7847	3.1903	-.8548	166.0354	3.6911	.4414	3.7174	2.1761	83.1808	2.1607	.2584	85.1533	54.2037				1				0
80	15.82	46.5935	20.7238	67.9432	30.7916	3.226	-.8839	166.0521	3.7268	.4123	3.7495	2.1949	83.6873	2.1816	.2413	85.493	53.9264				1				0
80	15.83	46.433	20.3737	68.4636	30.7985	3.2616	-.913	166.0688	3.7624	.3832	3.7819	2.2139	84.1851	2.2025	.2243	85.8327	53.6492				1				0
80	15.84	46.2725	20.0236	68.984	30.8054	3.2973	-.9421	166.0854	3.7981	.3541	3.8146	2.233	84.6742	2.2234	.2073	86.1723	53.372				1				0
80	15.85	46.112	19.6735	69.5043	30.8123	3.3329	-.9712	166.1021	3.8337	.325	3.8475	2.2523	85.155	2.2443	.1902	86.5118	53.0949				1				0
80	15.86	45.9438	19.2342	70.3405	30.9265	3.3768	-1.013	166.445	3.8776	.2832	3.8879	2.276	85.8223	2.2699	.1658	86.9293	52.6975				1				0
80	15.87	45.7755	18.795	71.1767	31.0407	3.4205	-1.0545	166.7879	3.9212	.2417	3.9287	2.2999	86.4731	2.2955	.1415	87.3452	52.3018				1				0
80	15.88	45.7678	18.7059	71.4925	31.1479	3.4285	-1.067	167.1142	3.9293	.2292	3.936	2.3042	86.6615	2.3002	.1342	87.422	52.1829				1				0
80	15.89	45.7601	18.6168	71.8083	31.2552	3.4366	-1.0794	167.4404	3.9374	.2168	3.9433	2.3084	86.8486	2.305	.1269	87.4986	52.0646				1				0
80	15.9	45.7524	18.5277	72.1241	31.3624	3.4446	-1.0918	167.7666	3.9454	.2044	3.9507	2.3127	87.0342	2.3096	.1197	87.5749	51.9467				1				0
80	15.91	45.7446	18.4386	72.4399	31.4697	3.4525	-1.1041	168.0928	3.9533	.1921	3.958	2.317	87.2185	2.3143	.1124	87.6508	51.8293				1				0
80	15.92	45.7455	18.3135	72.6996	31.506	3.4667	-1.1147	168.2646	3.9675	.1815	3.9716	2.325	87.3803	2.3226	.1063	87.7853	51.7289				1				0
80	15.93	45.7464	18.1884	72.9594	31.5423	3.4808	-1.1252	168.4364	3.9816	.171	3.9852	2.333	87.5406	2.3308	.1001	87.9196	51.6287				1				0
80	15.94	45.7549	18.1524	72.9033	31.4714	3.487	-1.1235	168.2821	3.9878	.1727	3.9915	2.3367	87.5196	2.3345	.1011	87.9786	51.6452				1				0
80	15.95	45.7635	18.1164	72.8473	31.4005	3.4932	-1.1217	168.1277	3.994	.1745	3.9978	2.3403	87.4986	2.3381	.1021	88.0377	51.6617				1				0
80	15.96	45.7721	18.0804	72.7912	31.3296	3.4994	-1.12	167.9733	4.0002	.1762	4.0041	2.344	87.4777	2.3418	.1032	88.0969	51.6782				1				0
80	15.97	45.6537	17.994	72.7832	31.301	3.5038	-1.1263	167.7319	4.0046	.1699	4.0082	2.3465	87.5704	2.3444	.0995	88.1394	51.6182				1				0
80	15.98	45.5352	17.9075	72.7752	31.2725	3.5083	-1.1326	167.4905	4.0091	.1636	4.0124	2.3489	87.6633	2.347	.0958	88.1819	51.5581				1				0
80	15.99	45.4168	17.8211	72.7672	31.2439	3.5128	-1.1389	167.2491	4.0136	.1573	4.0167	2.3514	87.7562	2.3496	.0921	88.2246	51.4977				1				0
80	16	45.2898	17.7707	72.8153	31.2863	3.511	-1.147	167.1621	4.0118	.1492	4.0146	2.3502	87.8704	2.3486	.0873	88.2076	51.4208				1				0
80	16.01	45.1627	17.7203	72.8633	31.3287	3.5092	-1.1551	167.0751	4.01	.1411	4.0125	2.349	87.9848	2.3475	.0826	88.1906	51.3438				1				0
80	16.02	45.0357	17.6699	72.9113	31.3711	3.5074	-1.1632	166.9881	4.0082	.133	4.0104	2.3478	88.0995	2.3465	.0779	88.1736	51.2667				1				0
80	16.03	44.7473	17.5007	73.2556	31.4965	3.5123	-1.1891	167.0001	4.0131	.1071	4.0145	2.3501	88.4706	2.3493	.0627	88.2195	51.0204				1				0
80	16.04	44.4589	17.3315	73.5998	31.6219	3.5171	-1.2149	167.0122	4.0179	.0813	4.0187	2.3526	88.8409	2.3521	.0476	88.2654	50.7742				1				0
80	16.05	44.2976	17.2127	73.8961	31.705	3.5237	-1.2326	167.1113	4.0245	.0636	4.025	2.3563	89.095	2.356	.0372	88.3282	50.6055				1				0
80	16.06	44.1362	17.0939	74.1923	31.788	3.5303	-1.2503	167.2104	4.031	.0459	4.0313	2.36	89.3479	2.3598	.0269	88.3909	50.437				1				0
80	16.07	43.9749	16.9751	74.4885	31.871	3.5368	-1.268	167.3095	4.0376	.0282	4.0377	2.3637	89.5997	2.3637	.0165	88.4536	50.2687				1				0
80	16.08	43.8135	16.8563	74.7847	31.9541	3.5434	-1.2856	167.4086	4.0442	.0106	4.0442	2.3675	89.8504	2.3675	.0062	88.5162	50.1005				1				0
80	16.09	43.453	16.5701	75.338	32.031	3.5642	-1.3214	167.3922	4.065	-.0252	4.065	2.3797	90.3553	2.3797	-.0148	88.7139	49.7599				1				0
80	16.1	43.0926	16.2838	75.8913	32.108	3.5849	-1.3572	167.3757	4.0857	-.061	4.0862	2.3921	90.8551	2.3919	-.0357	88.9117	49.4192				1				0
80	16.11	42.8934	16.1164	76.1484	32.102	3.5992	-1.3754	167.2602	4.1	-.0792	4.1007	2.4006	91.1062	2.4002	-.0463	89.0473	49.246				1				0
80	16.12	42.6943	15.949	76.4055	32.0959	3.6134	-1.3936	167.1447	4.1142	-.0974	4.1154	2.4092	91.3559	2.4086	-.057	89.1831	49.0726				1				0
80	16.13	42.4952	15.7816	76.6626	32.0898	3.6277	-1.4118	167.0292	4.1285	-.1156	4.1301	2.4179	91.6041	2.4169	-.0677	89.319	48.8989				1				0
80	16.14	42.2961	15.6142	76.9197	32.0838	3.642	-1.4301	166.9137	4.1428	-.1339	4.145	2.4266	91.851	2.4253	-.0784	89.4552	48.7249				1				0
80	16.15	41.9665	15.3694	77.2568	32.0803	3.6603	-1.4576	166.673	4.1611	-.1614	4.1642	2.4378	92.2213	2.436	-.0945	89.6295	48.4629				1				0
80	16.16	41.6369	15.1246	77.5939	32.0769	3.6787	-1.4852	166.4323	4.1795	-.189	4.1837	2.4493	92.5892	2.4468	-.1106	89.8044	48.2				1				0
80	16.17	41.5065	15.0472	77.674	32.0795	3.6827	-1.4945	166.3071	4.1835	-.1983	4.1882	2.4519	92.7135	2.4491	-.1161	89.8427	48.1116				1				0
80	16.18	41.376	14.9698	77.7541	32.0821	3.6867	-1.5038	166.1819	4.1875	-.2076	4.1926	2.4545	92.8378	2.4515	-.1215	89.881	48.0231				1				0
80	16.19	41.2455	14.8924	77.8341	32.0847	3.6907	-1.5131	166.0567	4.1915	-.2169	4.1971	2.4571	92.962	2.4538	-.127	89.9194	47.9345				1				0
80	16.2	41.1151	14.8149	77.9142	32.0873	3.6948	-1.5224	165.9315	4.1956	-.2262	4.2017	2.4598	93.0861	2.4562	-.1324	89.9578	47.8457				1				0
80	16.21	40.9323	14.9014	77.803	32.2576	3.6674	-1.5271	165.8942	4.1682	-.2309	4.1746	2.4439	93.171	2.4402	-.1352	89.6969	47.8007				1				0
80	16.22	40.7495	14.9878	77.6918	32.428	3.64	-1.5319	165.857	4.1408	-.2356	4.1475	2.428	93.2572	2.4241	-.138	89.4359	47.7557				1				0
80	16.23	40.6971	15.1516	77.5005	32.5958	3.6086	-1.5272	165.945	4.1094	-.231	4.1159	2.4095	93.2179	2.4057	-.1353	89.1369	47.7996				1				0
80	16.24	40.6447	15.3154	77.3093	32.7636	3.5772	-1.5226	166.033	4.078	-.2264	4.0843	2.391	93.1781	2.3873	-.1326	88.8382	47.8435				1				0
80	16.25	40.5924	15.4792	77.118	32.9314	3.5459	-1.518	166.121	4.0467	-.2218	4.0528	2.3725	93.1377	2.369	-.1299	88.5399	47.8873				1				0
80	16.26	40.54	15.643	76.9268	33.0992	3.5146	-1.5134	166.209	4.0154	-.2172	4.0213	2.3541	93.0967	2.3507	-.1272	88.2418	47.9311				1				0
80	16.27	40.1615	15.9427	76.716	33.6562	3.4351	-1.5229	166.4764	3.9359	-.2267	3.9424	2.3079	93.2969	2.3041	-.1327	87.4849	47.8407				1				0
80	16.28	39.783	16.2424	76.5051	34.2133	3.3559	-1.5324	166.7439	3.8567	-.2362	3.8639	2.2619	93.5046	2.2577	-.1383	86.7304	47.7505				1				0
80	16.29	39.4569	16.3783	76.4856	34.6025	3.3079	-1.5464	166.9233	3.8087	-.2502	3.8169	2.2344	93.7587	2.2296	-.1465	86.2737	47.617				1				0
80	16.3	39.1307	16.5143	76.466	34.9917	3.2601	-1.5604	167.1027	3.7609	-.2642	3.7702	2.207	94.0186	2.2016	-.1547	85.818	47.4837				1				0
80	16.31	38.8046	16.6502	76.4464	35.3809	3.2124	-1.5744	167.2821	3.7131	-.2782	3.7235	2.1797	94.2844	2.1736	-.1628	85.3633	47.3507				1				0
80	16.32	38.4784	16.7861	76.4268	35.7701	3.1647	-1.5883	167.4615	3.6655	-.2921	3.6771	2.1525	94.5563	2.1457	-.171	84.9095	47.218				1				0
80	16.33	37.9729	16.9769	76.2552	36.2709	3.095	-1.6061	167.4759	3.5958	-.3099	3.6091	2.1127	94.9264	2.1049	-.1814	84.2453	47.0483				1				0
80	16.34	37.4674	17.1677	76.0835	36.7717	3.0252	-1.624	167.4903	3.526	-.3278	3.5412	2.0729	95.3105	2.064	-.1919	83.5812	46.8785				1				0
80	16.35	37.288	17.2226	75.9314	36.8833	3.0029	-1.6279	167.3253	3.5037	-.3317	3.5194	2.0602	95.4081	2.051	-.1942	83.3687	46.841				1				0
80	16.36	37.1086	17.2775	75.7793	36.9949	2.9806	-1.6319	167.1602	3.4814	-.3357	3.4975	2.0473	95.5071	2.0379	-.1965	83.1557	46.8033				1				0
80	16.37	36.9292	17.3324	75.6271	37.1065	2.9582	-1.6358	166.9953	3.459	-.3396	3.4756	2.0345	95.6075	2.0248	-.1988	82.9424	46.7656				1				0
80	16.38	36.8383	17.5187	75.2357	37.1886	2.9237	-1.6266	166.7813	3.4245	-.3304	3.4404	2.0139	95.5106	2.0046	-.1934	82.6141	46.8536				1				0
80	16.39	36.7473	17.705	74.8443	37.2708	2.8891	-1.6173	166.5674	3.3899	-.3211	3.4051	1.9932	95.4113	1.9843	-.188	82.2849	46.9417				1				0
80	16.4	36.6563	17.8913	74.4529	37.353	2.8545	-1.608	166.3535	3.3553	-.3118	3.3697	1.9725	95.3098	1.964	-.1825	81.9549	47.0301				1				0
80	16.41	36.7447	18.0228	74.2136	37.3236	2.8424	-1.5948	166.3047	3.3432	-.2986	3.3565	1.9648	95.1036	1.957	-.1748	81.8398	47.1563				1				0
80	16.42	36.8331	18.1542	73.9743	37.2941	2.8303	-1.5815	166.2558	3.3311	-.2853	3.3433	1.957	94.8958	1.9499	-.167	81.7246	47.2826				1				0
80	16.43	36.9215	18.2856	73.7351	37.2647	2.8182	-1.5683	166.2069	3.319	-.2721	3.3301	1.9493	94.6861	1.9428	-.1593	81.6094	47.409				1				0
80	16.44	36.9301	18.4638	73.4557	37.3244	2.7927	-1.5571	166.174	3.2935	-.2609	3.3038	1.9339	94.53	1.9279	-.1527	81.3669	47.5148				1				0
80	16.45	36.9387	18.642	73.1764	37.3841	2.7673	-1.546	166.1412	3.2681	-.2498	3.2776	1.9186	94.3714	1.913	-.1462	81.1243	47.6207				1				0
80	16.46	36.8589	18.6888	73.1364	37.4732	2.7539	-1.5482	166.1572	3.2547	-.252	3.2644	1.9109	94.427	1.9052	-.1475	80.9972	47.6002				1				0
80	16.47	36.779	18.7356	73.0964	37.5623	2.7406	-1.5503	166.1733	3.2414	-.2541	3.2513	1.9032	94.4831	1.8973	-.1488	80.8701	47.5796				1				0
80	16.48	36.6992	18.7824	73.0563	37.6514	2.7272	-1.5525	166.1893	3.228	-.2563	3.2382	1.8955	94.5396	1.8895	-.15	80.743	47.5591				1				0
80	16.49	36.6194	18.8292	73.0163	37.7405	2.7139	-1.5547	166.2054	3.2147	-.2585	3.225	1.8878	94.5966	1.8817	-.1513	80.6159	47.5385				1				0
80	16.5	36.4847	18.8913	72.8829	37.8391	2.6937	-1.5567	166.0979	3.1945	-.2605	3.2051	1.8761	94.6624	1.8699	-.1525	80.4236	47.5188				1				0
80	16.51	36.3499	18.9534	72.7494	37.9377	2.6735	-1.5588	165.9904	3.1743	-.2626	3.1851	1.8644	94.7291	1.8581	-.1537	80.231	47.4991				1				0
80	16.52	36.295	18.9687	72.656	37.9472	2.6666	-1.5587	165.8669	3.1674	-.2625	3.1782	1.8604	94.7378	1.854	-.1537	80.1655	47.4999				1				0
80	16.53	36.24	18.984	72.5626	37.9567	2.6597	-1.5586	165.7434	3.1605	-.2624	3.1714	1.8564	94.7465	1.85	-.1536	80.0998	47.5007				1				0
80	16.54	36.1851	18.9993	72.4692	37.9662	2.6528	-1.5585	165.6199	3.1536	-.2623	3.1645	1.8523	94.7553	1.8459	-.1536	80.0341	47.5015				1				0
80	16.55	36.1302	19.0146	72.3758	37.9757	2.6459	-1.5585	165.4963	3.1467	-.2623	3.1576	1.8483	94.7642	1.8419	-.1535	79.9683	47.5024				1				0
80	16.56	36.0263	19.0452	72.3687	38.0786	2.633	-1.563	165.5189	3.1338	-.2668	3.1451	1.841	94.8665	1.8343	-.1562	79.8452	47.4589				1				0
80	16.57	35.9225	19.0758	72.3616	38.1816	2.62	-1.5676	165.5415	3.1208	-.2714	3.1326	1.8337	94.9696	1.8268	-.1588	79.7223	47.4155				1				0
80	16.58	35.8736	19.0911	72.4479	38.275	2.6141	-1.5722	165.6875	3.1149	-.276	3.1271	1.8304	95.0636	1.8233	-.1616	79.6654	47.3714				1				0
80	16.59	35.8246	19.1064	72.5342	38.3684	2.6081	-1.5768	165.8336	3.1089	-.2806	3.1215	1.8272	95.1579	1.8198	-.1643	79.6087	47.3274				1				0
80	16.6	35.7757	19.1217	72.6204	38.4618	2.6022	-1.5814	165.9797	3.103	-.2852	3.116	1.824	95.2522	1.8163	-.167	79.552	47.2834				1				0
80	16.61	35.7268	19.137	72.7067	38.5552	2.5962	-1.5861	166.1258	3.097	-.2899	3.1106	1.8208	95.3468	1.8128	-.1697	79.4954	47.2395				1				0
80	16.62	35.6126	19.146	72.8571	38.7196	2.586	-1.5959	166.3353	3.0867	-.2996	3.1013	1.8153	95.5446	1.8068	-.1754	79.3975	47.1462				1				0
80	16.63	35.4985	19.155	73.0074	38.8839	2.5757	-1.6056	166.5448	3.0765	-.3094	3.092	1.8099	95.7432	1.8008	-.1811	79.2999	47.0532				1				0
80	16.64	35.4333	19.1487	73.0714	38.9548	2.5714	-1.6108	166.6082	3.0722	-.3146	3.0882	1.8077	95.8468	1.7983	-.1841	79.2586	47.0039				1				0
80	16.65	35.368	19.1424	73.1355	39.0257	2.567	-1.616	166.6717	3.0678	-.3198	3.0844	1.8055	95.9507	1.7957	-.1872	79.2173	46.9546				1				0
80	16.66	35.3028	19.1361	73.1995	39.0967	2.5627	-1.6211	166.7351	3.0635	-.3249	3.0807	1.8033	96.0547	1.7932	-.1902	79.176	46.9053				1				0
80	16.67	35.2376	19.1298	73.2636	39.1676	2.5584	-1.6263	166.7986	3.0592	-.3301	3.0769	1.8011	96.1589	1.7907	-.1932	79.1348	46.8561				1				0
80	16.68	35.3483	19.2432	73.0474	39.1053	2.5512	-1.6128	166.7443	3.052	-.3166	3.0684	1.7961	95.9216	1.7865	-.1853	79.0667	46.9852				1				0
80	16.69	35.459	19.3566	72.8313	39.043	2.5441	-1.5992	166.69	3.0449	-.303	3.0599	1.7911	95.6829	1.7823	-.1774	78.9986	47.1143				1				0
80	16.7	35.635	19.4763	72.5511	38.9098	2.5412	-1.5804	166.5722	3.042	-.2842	3.0553	1.7884	95.3381	1.7806	-.1664	78.9716	47.293				1				0
80	16.71	35.8109	19.5961	72.2709	38.7766	2.5384	-1.5617	166.4545	3.0392	-.2655	3.0508	1.7857	94.9918	1.779	-.1554	78.9446	47.4718				1				0
80	16.72	35.9869	19.7158	71.9906	38.6434	2.5356	-1.5429	166.3367	3.0363	-.2466	3.0463	1.7832	94.644	1.7773	-.1444	78.9175	47.651				1				0
80	16.73	36.1628	19.8355	71.7104	38.5102	2.5327	-1.524	166.2189	3.0335	-.2278	3.042	1.7806	94.2948	1.7756	-.1333	78.8904	47.8304				1				0
80	16.74	36.5267	20.0686	71.2301	38.2698	2.529	-1.4881	166.0952	3.0298	-.1919	3.0359	1.777	93.6237	1.7735	-.1123	78.8552	48.1726				1				0
80	16.75	36.8906	20.3017	70.7497	38.0293	2.5253	-1.4521	165.9714	3.0261	-.1559	3.0301	1.7736	92.9491	1.7713	-.0912	78.82	48.5153				1				0
80	16.76	37.0786	20.4151	70.5496	37.9221	2.5245	-1.435	165.9653	3.0253	-.1388	3.0284	1.7727	92.6271	1.7708	-.0812	78.8119	48.678				1				0
80	16.77	37.2665	20.5285	70.3494	37.8148	2.5236	-1.4179	165.9593	3.0244	-.1217	3.0269	1.7717	92.3047	1.7703	-.0712	78.8038	48.8407				1				0
80	16.78	37.4545	20.6419	70.1493	37.7076	2.5228	-1.4008	165.9533	3.0236	-.1046	3.0254	1.7709	91.9821	1.7698	-.0612	78.7958	49.0035				1				0
80	16.79	37.7892	20.8336	69.8699	37.5476	2.5227	-1.3729	166.0404	3.0234	-.0767	3.0244	1.7703	91.4537	1.7697	-.0449	78.7947	49.2693				1				0
80	16.8	38.124	21.0253	69.5906	37.3876	2.5225	-1.3451	166.1275	3.0233	-.0488	3.0237	1.7699	90.9257	1.7697	-.0286	78.7937	49.5348				1				0
80	16.81	38.4587	21.2171	69.3113	37.2275	2.5224	-1.3172	166.2146	3.0232	-.021	3.0233	1.7697	90.3979	1.7696	-.0123	78.7926	49.8				1				0
80	16.82	38.6055	21.2954	69.2321	37.1748	2.5232	-1.3064	166.3078	3.024	-.0102	3.024	1.7701	90.1939	1.77	-.006	78.7996	49.9026				1				0
80	16.83	38.7522	21.3737	69.153	37.122	2.5239	-1.2957	166.4009	3.0247	.0005	3.0247	1.7705	89.9901	1.7705	.0003	78.8067	50.005				1				0
80	16.84	38.899	21.452	69.0738	37.0693	2.5246	-1.2849	166.494	3.0254	.0113	3.0255	1.7709	89.7867	1.7709	.0066	78.8137	50.1073				1				0
80	16.85	39.2346	21.6401	68.8434	36.9309	2.5251	-1.2587	166.649	3.0259	.0375	3.0261	1.7713	89.2904	1.7712	.0219	78.8182	50.3569				1				0
80	16.86	39.5702	21.8282	68.613	36.7925	2.5256	-1.2326	166.8039	3.0264	.0636	3.0271	1.7719	88.7952	1.7715	.0373	78.8228	50.6061				1				0
80	16.87	39.759	21.938	68.4618	36.7069	2.5254	-1.2171	166.8656	3.0261	.0791	3.0272	1.7719	88.5028	1.7713	.0463	78.8204	50.7533				1				0
80	16.88	39.9478	22.0478	68.3106	36.6212	2.5251	-1.2017	166.9274	3.0259	.0945	3.0274	1.772	88.2106	1.7712	.0553	78.818	50.9003				1				0
80	16.89	40.1366	22.1576	68.1593	36.5356	2.5249	-1.1862	166.9892	3.0256	.11	3.0276	1.7722	87.9187	1.771	.0644	78.8157	51.0472				1				0
80	16.9	40.3255	22.2674	68.0081	36.45	2.5246	-1.1708	167.051	3.0254	.1254	3.028	1.7724	87.627	1.7709	.0734	78.8133	51.194				1				0
80	16.91	40.6456	22.4681	67.7573	36.3237	2.5222	-1.1447	167.1947	3.023	.1515	3.0268	1.7717	87.1315	1.7695	.0887	78.7901	51.4426				1				0
80	16.92	40.9657	22.6689	67.5064	36.1974	2.5197	-1.1187	167.3384	3.0205	.1775	3.0257	1.7711	86.6365	1.768	.1039	78.767	51.6907				1				0
80	16.93	41.0971	22.7598	67.4068	36.1568	2.5176	-1.108	167.4203	3.0184	.1882	3.0242	1.7702	86.4324	1.7668	.1102	78.7463	51.7923				1				0
80	16.94	41.2284	22.8507	67.3071	36.1161	2.5154	-1.0974	167.5023	3.0162	.1988	3.0227	1.7693	86.2283	1.7655	.1164	78.7256	51.8937				1				0
80	16.95	41.3597	22.9416	67.2075	36.0755	2.5132	-1.0867	167.5842	3.014	.2095	3.0213	1.7685	86.0242	1.7642	.1226	78.7049	51.9951				1				0
80	16.96	41.491	23.0325	67.1079	36.0348	2.5111	-1.0761	167.6662	3.0118	.2201	3.0199	1.7677	85.8201	1.763	.1288	78.6842	52.0963				1				0
80	16.97	41.7073	23.1837	66.7449	35.8592	2.5074	-1.0519	167.4951	3.0082	.2443	3.0181	1.7666	85.3574	1.7608	.143	78.6495	52.3265				1				0
80	16.98	41.9236	23.3349	66.382	35.6836	2.5038	-1.0277	167.3241	3.0046	.2685	3.0165	1.7657	84.8932	1.7587	.1572	78.6148	52.5572				1				0
80	16.99	42.0085	23.3952	66.1187	35.5487	2.5023	-1.0141	167.0712	3.0031	.2822	3.0163	1.7656	84.6326	1.7578	.1652	78.6006	52.6871				1				0
80	17	42.0935	23.4555	65.8554	35.4138	2.5008	-1.0004	166.8182	3.0016	.2958	3.0161	1.7655	84.3711	1.7569	.1732	78.5864	52.8175				1				0
80	17.01	42.1785	23.5158	65.5921	35.2789	2.4993	-.9866	166.5652	3.0001	.3096	3.016	1.7654	84.1089	1.7561	.1812	78.5722	52.9482				1				0
80	17.02	42.2635	23.5761	65.3288	35.1439	2.4978	-.9729	166.3123	2.9986	.3233	3.016	1.7654	83.8458	1.7552	.1893	78.5579	53.0793				1				0
80	17.03	42.4514	23.7093	64.6403	34.7936	2.4941	-.9387	165.5946	2.9949	.3575	3.0161	1.7655	83.1931	1.753	.2092	78.5225	53.4046				1				0
80	17.04	42.6394	23.8425	63.9518	34.4433	2.4903	-.9043	164.877	2.9911	.3919	3.0167	1.7658	82.535	1.7508	.2294	78.4867	53.7327				1				0
80	17.05	42.7424	23.9154	63.5265	34.228	2.4881	-.8836	164.4123	2.9888	.4126	3.0172	1.7661	82.1407	1.7495	.2415	78.4652	53.9293				1				0
80	17.06	42.8454	23.9883	63.1013	34.0126	2.4858	-.8629	163.9476	2.9866	.4333	3.0179	1.7665	81.7443	1.7482	.2537	78.4436	54.127				1				0
80	17.07	42.9484	24.0612	62.6761	33.7972	2.4835	-.842	163.483	2.9843	.4542	3.0187	1.7669	81.3459	1.7468	.2659	78.4219	54.3259				1				0
80	17.08	43.0514	24.1341	62.2509	33.5819	2.4812	-.821	163.0183	2.982	.4752	3.0196	1.7675	80.9454	1.7455	.2782	78.4	54.5259				1				0
80	17.09	43.2994	24.2791	61.8755	33.3872	2.4799	-.7943	162.8412	2.9806	.5019	3.0226	1.7693	80.4409	1.7447	.2938	78.3871	54.7805				1				0
80	17.1	43.5474	24.424	61.5001	33.1926	2.4785	-.7675	162.6642	2.9793	.5287	3.0258	1.7712	79.9364	1.7439	.3095	78.3742	55.0356				1				0
80	17.11	43.6925	24.496	61.55	33.2134	2.4795	-.7619	162.9518	2.9802	.5343	3.0278	1.7723	79.836	1.7445	.3127	78.3833	55.0885				1				0
80	17.12	43.8375	24.568	61.5998	33.2342	2.4804	-.7564	163.2394	2.9812	.5398	3.0297	1.7734	79.7362	1.745	.316	78.3923	55.1412				1				0
80	17.13	43.9826	24.64	61.6496	33.2549	2.4813	-.7509	163.5271	2.9821	.5453	3.0316	1.7745	79.6368	1.7456	.3192	78.4013	55.1938				1				0
80	17.14	44.3808	24.8443	61.6336	33.2272	2.4835	-.7299	164.0859	2.9843	.5663	3.0376	1.778	79.2554	1.7469	.3315	78.4222	55.3934				1				0
80	17.15	44.7791	25.0486	61.6176	33.1996	2.4857	-.7091	164.6448	2.9865	.5871	3.0437	1.7816	78.8781	1.7481	.3437	78.443	55.5916				1				0
80	17.16	45.1773	25.2529	61.6016	33.1719	2.4879	-.6884	165.2037	2.9887	.6078	3.0499	1.7852	78.5048	1.7494	.3558	78.4637	55.7885				1				0
80	17.17	45.4305	25.3852	61.5357	33.1234	2.4891	-.6732	165.4749	2.9899	.623	3.0541	1.7877	78.2293	1.7501	.3647	78.4755	55.9336				1				0
80	17.18	45.6837	25.5175	61.4699	33.075	2.4904	-.658	165.7462	2.9912	.6382	3.0585	1.7903	77.9555	1.7509	.3736	78.4872	56.0783				1				0
80	17.19	45.9369	25.6498	61.4041	33.0266	2.4916	-.6428	166.0174	2.9924	.6534	3.0629	1.7928	77.6833	1.7516	.3824	78.4989	56.2225				1				0
80	17.2	46.3738	25.8749	60.994	32.7853	2.4936	-.6059	166.0279	2.9944	.6904	3.073	1.7988	77.0176	1.7528	.4041	78.5184	56.5748				1				0
80	17.21	46.8106	26.0999	60.5839	32.5439	2.4957	-.5689	166.0383	2.9965	.7273	3.0835	1.8049	76.3563	1.754	.4257	78.538	56.9271				1				0
80	17.22	46.9943	26.1926	60.2396	32.3511	2.4965	-.5468	165.7776	2.9973	.7494	3.0896	1.8085	75.9629	1.7545	.4386	78.5458	57.1369				1				0
80	17.23	47.178	26.2853	59.8954	32.1582	2.4974	-.5247	165.5168	2.9981	.7715	3.0958	1.8121	75.5698	1.755	.4516	78.5538	57.3474				1				0
80	17.24	47.3616	26.378	59.5511	31.9653	2.4982	-.5026	165.2561	2.999	.7936	3.1022	1.8159	75.1771	1.7554	.4646	78.5617	57.5585				1				0
80	17.25	47.5453	26.4707	59.2069	31.7724	2.499	-.4803	164.9953	2.9998	.8159	3.1088	1.8197	74.7848	1.7559	.4776	78.5696	57.7704				1				0
80	17.26	47.7779	26.5724	58.8706	31.564	2.5024	-.456	164.7849	3.0032	.8402	3.1185	1.8254	74.37	1.7579	.4918	78.6016	58.0019				1				0
80	17.27	48.0105	26.6741	58.5344	31.3555	2.5057	-.4316	164.5745	3.0065	.8646	3.1284	1.8312	73.9567	1.7599	.5061	78.6335	58.2339				1				0
80	17.28	48.0594	26.6831	58.5424	31.34	2.5082	-.4297	164.6249	3.009	.8666	3.1313	1.8329	73.9344	1.7613	.5072	78.6575	58.2529				1				0
80	17.29	48.1083	26.6921	58.5504	31.3244	2.5108	-.4277	164.6752	3.0115	.8685	3.1343	1.8346	73.9122	1.7628	.5084	78.6814	58.2718				1				0
80	17.3	48.1573	26.7011	58.5584	31.3088	2.5133	-.4257	164.7256	3.0141	.8705	3.1373	1.8364	73.89	1.7643	.5096	78.7053	58.2908				1				0
80	17.31	48.2062	26.7101	58.5664	31.2932	2.5158	-.4237	164.7759	3.0166	.8725	3.1402	1.8381	73.8679	1.7657	.5107	78.7291	58.3097				1				0
80	17.32	48.3881	26.7812	58.8849	31.4299	2.52	-.4276	165.4841	3.0208	.8686	3.1432	1.8399	73.9576	1.7682	.5085	78.7698	58.2726				1				0
80	17.33	48.5701	26.8523	59.2033	31.5666	2.5243	-.4314	166.1923	3.0251	.8648	3.1462	1.8416	74.0464	1.7707	.5062	78.8101	58.2359				1				0
80	17.34	48.7031	26.9144	59.5138	31.7188	2.526	-.4372	166.8501	3.0268	.859	3.1463	1.8417	74.1564	1.7717	.5028	78.8264	58.1807				1				0
80	17.35	48.8362	26.9765	59.8242	31.871	2.5277	-.443	167.5079	3.0285	.8532	3.1464	1.8417	74.2656	1.7727	.4994	78.8427	58.126				1				0
80	17.36	48.9692	27.0386	60.1347	32.0233	2.5294	-.4487	168.1658	3.0302	.8475	3.1465	1.8418	74.3738	1.7737	.4961	78.8589	58.0718				1				0
80	17.37	49.1022	27.1007	60.4451	32.1755	2.5311	-.4543	168.8236	3.0319	.8419	3.1466	1.8418	74.4813	1.7747	.4928	78.8749	58.0179				1				0
80	17.38	49.1555	27.1178	60.817	32.358	2.5331	-.466	169.4482	3.0338	.8302	3.1454	1.8411	74.6957	1.7759	.486	78.8937	57.9067				1				0
80	17.39	49.2087	27.1349	61.1888	32.5405	2.535	-.4776	170.0729	3.0358	.8186	3.1442	1.8405	74.9088	1.777	.4792	78.9124	57.7964				1				0
80	17.4	49.1288	27.0899	61.2502	32.5708	2.5353	-.4836	170.0397	3.0361	.8126	3.143	1.8397	75.0166	1.7772	.4756	78.9154	57.7389				1				0
80	17.41	49.049	27.0449	61.3116	32.601	2.5356	-.4897	170.0065	3.0364	.8065	3.1417	1.839	75.1245	1.7774	.4721	78.9183	57.6813				1				0
80	17.42	48.9692	26.9999	61.3729	32.6313	2.5359	-.4957	169.9734	3.0367	.8005	3.1405	1.8383	75.2326	1.7775	.4686	78.9213	57.6238				1				0
80	17.43	48.8894	26.9549	61.4343	32.6616	2.5363	-.5018	169.9402	3.037	.7944	3.1392	1.8375	75.3407	1.7777	.465	78.9242	57.5662				1				0
80	17.44	48.5255	26.7506	61.5046	32.7005	2.5367	-.5218	169.4812	3.0375	.7744	3.1346	1.8349	75.697	1.778	.4533	78.9284	57.3754				1				0
80	17.45	48.1616	26.5463	61.5749	32.7394	2.5371	-.5419	169.0221	3.0379	.7543	3.1302	1.8322	76.0562	1.7782	.4415	78.9326	57.1835				1				0
80	17.46	47.8775	26.387	61.5838	32.7481	2.5373	-.5561	168.5963	3.038	.7401	3.1269	1.8303	76.3083	1.7783	.4332	78.9338	57.0489				1				0
80	17.47	47.5934	26.2277	61.5927	32.7567	2.5374	-.5703	168.1704	3.0382	.7259	3.1237	1.8284	76.5622	1.7784	.4249	78.935	56.9135				1				0
80	17.48	47.3093	26.0684	61.6016	32.7654	2.5375	-.5846	167.7446	3.0383	.7116	3.1205	1.8266	76.8178	1.7785	.4166	78.9363	56.7774				1				0
80	17.49	47.0252	25.9091	61.6104	32.774	2.5377	-.5989	167.3187	3.0384	.6973	3.1174	1.8248	77.0753	1.7785	.4081	78.9375	56.6407				1				0
80	17.5	46.4484	25.5733	62.017	32.9885	2.5396	-.6429	167.0273	3.0404	.6533	3.1098	1.8203	77.8724	1.7797	.3824	78.956	56.2222				1				0
80	17.51	45.8717	25.2376	62.4235	33.203	2.5415	-.687	166.7358	3.0423	.6092	3.1027	1.8162	78.676	1.7808	.3566	78.9744	55.8023				1				0
80	17.52	45.579	25.0612	62.8211	33.4089	2.5433	-.7164	166.8702	3.0441	.5798	3.0988	1.8139	79.2169	1.7819	.3394	78.9916	55.5216				1				0
80	17.53	45.2863	24.8848	63.2188	33.6147	2.5451	-.7459	167.0046	3.0459	.5503	3.0952	1.8118	79.7582	1.7829	.3221	79.0087	55.2413				1				0
80	17.54	44.9936	24.7084	63.6164	33.8206	2.5469	-.7752	167.139	3.0477	.521	3.0919	1.8098	80.2999	1.784	.3049	79.0258	54.9615				1				0
80	17.55	44.5894	24.4573	64.2764	34.1614	2.5501	-.8198	167.4845	3.0509	.4764	3.0878	1.8075	81.1256	1.7858	.2788	79.056	54.5367				1				0
80	17.56	44.1852	24.2062	64.9365	34.5021	2.5533	-.8643	167.8299	3.054	.4319	3.0844	1.8055	81.9499	1.7877	.2528	79.0862	54.1137				1				0
80	17.57	43.7809	23.955	65.5965	34.8429	2.5564	-.9085	168.1754	3.0572	.3877	3.0817	1.8038	82.7724	1.7895	.2269	79.1162	53.6925				1				0
80	17.58	43.6693	23.8803	65.859	34.9779	2.5578	-.9236	168.3865	3.0586	.3727	3.0812	1.8036	83.0533	1.7903	.2181	79.1292	53.5491				1				0
80	17.59	43.5577	23.8056	66.1214	35.1128	2.5591	-.9386	168.5975	3.0599	.3576	3.0808	1.8033	83.3336	1.7911	.2093	79.1423	53.4061				1				0
80	17.6	43.4462	23.7309	66.3838	35.2477	2.5605	-.9535	168.8086	3.0613	.3427	3.0804	1.8031	83.6133	1.7919	.2006	79.1552	53.2634				1				0
80	17.61	43.3775	23.6913	66.4176	35.2737	2.5602	-.9585	168.7601	3.061	.3377	3.0795	1.8026	83.7037	1.7917	.1977	79.1521	53.2165				1				0
80	17.62	43.3088	23.6517	66.4514	35.2996	2.5598	-.9634	168.7116	3.0606	.3328	3.0787	1.8021	83.7942	1.7915	.1948	79.1489	53.1696				1				0
80	17.63	43.3518	23.6868	66.2228	35.1906	2.5581	-.9534	168.452	3.0589	.3428	3.0781	1.8017	83.6049	1.7905	.2007	79.1327	53.2652				1				0
80	17.64	43.3947	23.7219	65.9942	35.0816	2.5564	-.9433	168.1924	3.0572	.3529	3.0775	1.8014	83.415	1.7895	.2066	79.1165	53.3612				1				0
80	17.65	43.4376	23.757	65.7655	34.9727	2.5547	-.9332	167.9328	3.0555	.363	3.077	1.8011	83.2245	1.7885	.2125	79.1003	53.4574				1				0
80	17.66	43.4805	23.7921	65.5369	34.8637	2.553	-.923	167.6732	3.0538	.3732	3.0765	1.8008	83.0333	1.7875	.2184	79.0839	53.5539				1				0
80	17.67	43.5878	23.883	65.1091	34.6743	2.5481	-.9026	167.2541	3.0489	.3936	3.0742	1.7995	82.6436	1.7847	.2304	79.0374	53.7488				1				0
80	17.68	43.6951	23.9739	64.6812	34.4848	2.5432	-.882	166.835	3.044	.4142	3.0721	1.7982	82.2514	1.7818	.2424	78.9906	53.9447				1				0
80	17.69	43.7594	24.0297	64.4819	34.4044	2.54	-.8716	166.6755	3.0408	.4246	3.0703	1.7972	82.0517	1.7799	.2485	78.9602	54.0434				1				0
80	17.7	43.8238	24.0855	64.2827	34.324	2.5368	-.8613	166.516	3.0376	.4349	3.0686	1.7962	81.8515	1.7781	.2546	78.9298	54.1423				1				0
80	17.71	43.8882	24.1413	64.0834	34.2435	2.5336	-.8509	166.3565	3.0344	.4453	3.0669	1.7952	81.6506	1.7762	.2607	78.8993	54.2414				1				0
80	17.72	43.9526	24.1971	63.8841	34.1631	2.5304	-.8404	166.1969	3.0312	.4558	3.0653	1.7943	81.4491	1.7743	.2668	78.8688	54.3407				1				0
80	17.73	44.2263	24.3466	63.418	33.9183	2.5299	-.81	165.9092	3.0306	.4862	3.0694	1.7967	80.8849	1.774	.2846	78.8632	54.6309				1				0
80	17.74	44.5001	24.496	62.9519	33.6735	2.5293	-.7794	165.6215	3.0301	.5168	3.0738	1.7992	80.3203	1.7736	.3025	78.8577	54.9222				1				0
80	17.75	44.7096	24.5896	62.685	33.5092	2.5319	-.7592	165.4934	3.0327	.537	3.0799	1.8028	79.9595	1.7752	.3143	78.8829	55.1139				1				0
80	17.76	44.919	24.6832	62.4182	33.3449	2.5346	-.7391	165.3652	3.0353	.5571	3.086	1.8064	79.5996	1.7767	.3261	78.9081	55.3058				1				0
80	17.77	45.1284	24.7768	62.1513	33.1805	2.5372	-.7189	165.237	3.038	.5773	3.0924	1.8101	79.2406	1.7783	.3379	78.9333	55.4981				1				0
80	17.78	45.3378	24.8704	61.8844	33.0162	2.5399	-.6987	165.1088	3.0406	.5975	3.0988	1.8139	78.8825	1.7798	.3498	78.9586	55.6906				1				0
80	17.79	45.8897	25.1062	61.4281	32.6944	2.5491	-.6543	165.1184	3.0498	.6419	3.1167	1.8243	78.1152	1.7852	.3757	79.0461	56.1129				1				0
80	17.8	46.4416	25.342	60.9717	32.3727	2.5582	-.61	165.128	3.059	.6862	3.1351	1.8351	77.3568	1.7906	.4017	79.1337	56.5352				1				0
80	17.81	46.784	25.4842	60.7823	32.2153	2.5648	-.586	165.2658	3.0656	.7102	3.1467	1.8419	76.9561	1.7944	.4157	79.1957	56.7639				1				0
80	17.82	47.1265	25.6264	60.5928	32.0578	2.5713	-.562	165.4036	3.0721	.7342	3.1586	1.8489	76.5591	1.7982	.4298	79.2577	56.9923				1				0
80	17.83	47.4689	25.7687	60.4033	31.9004	2.5778	-.5381	165.5413	3.0786	.7581	3.1705	1.8559	76.1656	1.802	.4438	79.3196	57.2202				1				0
80	17.84	47.8114	25.9109	60.2138	31.743	2.5843	-.5142	165.6791	3.085	.782	3.1826	1.8629	75.7758	1.8058	.4578	79.3813	57.4478				1				0
80	17.85	48.2465	26.1071	60.2663	31.7283	2.5895	-.4954	166.3482	3.0903	.8008	3.1924	1.8686	75.473	1.8089	.4687	79.4313	57.6263				1				0
80	17.86	48.6817	26.3033	60.3188	31.7136	2.5947	-.4769	167.0174	3.0955	.8193	3.2021	1.8744	75.1743	1.812	.4796	79.4809	57.8033				1				0
80	17.87	48.7744	26.3573	60.5608	31.8563	2.5935	-.482	167.5488	3.0943	.8142	3.1996	1.8729	75.2574	1.8112	.4766	79.4692	57.7545				1				0
80	17.88	48.8671	26.4113	60.8027	31.999	2.5923	-.4871	168.0801	3.093	.8091	3.1971	1.8714	75.34	1.8105	.4736	79.4575	57.706				1				0
80	17.89	48.9598	26.4653	61.0447	32.1417	2.591	-.4921	168.6115	3.0918	.8041	3.1947	1.87	75.4223	1.8098	.4707	79.4459	57.6578				1				0
80	17.9	48.7143	26.3717	61.3818	32.4021	2.5833	-.5173	168.8699	3.0841	.7789	3.1809	1.862	75.8258	1.8053	.4559	79.3722	57.4183				1				0
80	17.91	48.4688	26.2781	61.719	32.6624	2.5756	-.5424	169.1283	3.0764	.7538	3.1674	1.854	76.2314	1.8007	.4413	79.2987	57.1794				1				0
80	17.92	48.2234	26.1845	62.0561	32.9228	2.5679	-.5674	169.3867	3.0687	.7288	3.154	1.8462	76.6393	1.7962	.4266	79.2254	56.9413				1				0
80	17.93	47.8852	26.0369	62.1513	33.0404	2.5613	-.5876	169.1138	3.0621	.7086	3.143	1.8398	76.9702	1.7924	.4148	79.1629	56.7487				1				0
80	17.94	47.547	25.8893	62.2465	33.158	2.5547	-.6079	168.8408	3.0555	.6883	3.1321	1.8334	77.3045	1.7885	.4029	79.1002	56.5556				1				0
80	17.95	47.2089	25.7416	62.3417	33.2757	2.5481	-.6282	168.5678	3.0489	.668	3.1212	1.827	77.6422	1.7847	.391	79.0373	56.3618				1				0
80	17.96	45.8923	25.1305	62.2474	33.4253	2.5283	-.6908	166.6954	3.0291	.6054	3.089	1.8081	78.6986	1.7731	.3543	78.8488	55.7653				1				0
80	17.97	44.5757	24.5194	62.1531	33.5749	2.5081	-.7549	164.823	3.0089	.5413	3.0572	1.7895	79.8016	1.7612	.3168	78.6561	55.1552				1				0
80	17.98	43.5972	24.0558	61.9636	33.6069	2.4943	-.7991	163.2236	2.9951	.4971	3.0361	1.7772	80.5758	1.7532	.291	78.5249	54.7346				1				0
80	17.99	42.6188	23.5923	61.7741	33.6389	2.4803	-.8441	161.6242	2.9811	.4521	3.0152	1.7649	81.3764	1.7449	.2646	78.3912	54.3057				1				0
80	18	41.6403	23.1288	61.5847	33.6709	2.466	-.89	160.0247	2.9668	.4062	2.9944	1.7528	82.2044	1.7366	.2377	78.2548	53.8682				1				0
80	18.01	40.6619	22.6653	61.3952	33.7029	2.4513	-.9369	158.4253	2.9521	.3593	2.9739	1.7407	83.0608	1.728	.2103	78.1156	53.4219				1				0
80	18.02	38.1128	24.1242	60.8979	34.9753	2.1456	-.9939	158.1102	2.6464	.3023	2.6636	1.5591	83.483	1.549	.177	75.2039	52.8792				1				0
80	18.03	35.5637	25.5832	60.4007	36.2476	1.8387	-1.0511	157.7952	2.3395	.2451	2.3523	1.3768	84.0188	1.3693	.1435	72.2807	52.3344				1				0
80	18.04	33.9931	27.5058	60.0929	37.4879	1.5545	-1.0597	159.0796	2.0553	.2365	2.0688	1.2109	83.4346	1.2029	.1384	69.5739	52.2528				1				0
80	18.05	32.4224	29.4283	59.7851	38.7282	1.2748	-1.0681	160.364	1.7756	.2281	1.7902	1.0478	82.6792	1.0392	.1335	66.9105	52.1725				1				0
80	18.06	30.8518	31.3508	59.4773	39.9685	.9996	-1.0764	161.6484	1.5004	.2198	1.5164	.8875	81.6649	.8781	.1287	64.2894	52.0935				1				0
80	18.07	29.2811	33.2733	59.1695	41.2088	.7287	-1.0845	162.9328	1.2295	.2117	1.2476	.7302	80.2324	.7196	.1239	61.7096	52.0158				1				0
80	18.08	26.0806	38.8123	56.2527	45.1962	-.0856	-1.0267	166.3417	.4152	.2695	.495	.2897	57.0128	.243	.1577	53.9542	52.5666				1				0
80	18.09	22.88	44.3512	53.3358	49.1835	-.8672	-.9712	169.7506	-.3664	.325	.4898	.2867	311.572	-.2145	.1902	46.5102	53.0953				1				0
80	18.1	21.2502	47.9677	50.7268	51.9305	-1.3808	-.9089	171.8751	-.88	.3873	.9615	.5627	293.7518	-.5151	.2266	41.6186	53.6882				1				0
80	18.11	19.6203	51.5841	48.1177	54.6776	-1.8819	-.8482	173.9997	-1.3811	.448	1.452	.8498	287.9715	-.8083	.2622	36.8465	54.2666				1				0
80	18.12	17.9904	55.2005	45.5086	57.4246	-2.3709	-.7889	176.1242	-1.8701	.5073	1.9377	1.1341	285.1762	-1.0945	.2969	32.1895	54.8311				1				0
80	18.13	16.3605	58.817	42.8996	60.1716	-2.8482	-.7311	178.2487	-2.3474	.5651	2.4145	1.4132	283.5357	-1.374	.3308	27.6435	55.3821				1				0
80	18.14	13.9754	64.0121	37.476	62.5	-3.5851	-.5772	177.9635	-3.0843	.719	3.167	1.8538	283.1216	-1.8054	.4208	20.6256	56.8473				1				0
80	18.15	11.5902	69.2072	32.0524	64.8284	-4.3243	-.4229	177.6782	-3.8235	.8733	3.922	2.296	282.8658	-2.2383	.5112	13.5852	58.3172				1				0
80	18.16	10.8349	70.7859	29.2378	64.4098	-4.6132	-.3206	175.2685	-4.1124	.9756	4.2265	2.4743	283.3462	-2.4075	.5712	10.8344	59.2917				1				0
80	18.17	10.0796	72.3646	26.4233	63.9911	-4.9101	-.2154	172.8587	-4.4093	1.0808	4.5398	2.6579	283.7727	-2.5815	.6327	8.0068	60.2933				1				0
80	18.18	9.3244	73.9433	23.6087	63.5725	-5.2154	-.1073	170.449	-4.7146	1.1889	4.8622	2.8468	284.1539	-2.7603	.6961	5.0993	61.3232				1				0
80	18.19	8.5691	75.522	20.7942	63.1539	-5.5294	.004	168.0392	-5.0286	1.3002	5.194	3.0412	284.4967	-2.9444	.7613	2.1084	62.3827				1				0
80	18.2	8.0996	77.585	17.357	62.7915	-5.8904	.156	165.833	-5.3896	1.4522	5.5818	3.2685	285.0797	-3.156	.8503	0	63.8302				1				0
80	18.21	7.6301	79.6479	13.9197	62.4291	-6.2611	.3121	163.6268	-5.7603	1.6083	5.9806	3.5023	285.5996	-3.3733	.9418	0	65.3167				1				0
80	18.22	7.9159	80.1321	13.297	62.4853	-6.2988	.3498	163.8304	-5.798	1.646	6.0271	3.5296	285.8485	-3.3954	.9639	0	65.676				1				0
80	18.23	8.2017	80.6164	12.6744	62.5415	-6.3365	.3874	164.034	-5.8357	1.6836	6.0737	3.5569	286.093	-3.4175	.9859	0	66.0344				1				0
80	18.24	8.4875	81.1006	12.0517	62.5977	-6.374	.4249	164.2375	-5.8732	1.7212	6.1202	3.5842	286.3333	-3.4395	1.0079	0	66.3919				1				0
80	18.25	8.7733	81.5848	11.429	62.654	-6.4115	.4624	164.4411	-5.9107	1.7586	6.1668	3.6115	286.5692	-3.4615	1.0299	0	66.7485				1				0
80	18.26	9.0188	82.0799	10.43	62.5112	-6.4845	.5171	164.0399	-5.9837	1.8133	6.2524	3.6617	286.8593	-3.5043	1.062	0	67.2698				1				0
80	18.27	9.2643	82.5749	9.431	62.3685	-6.5578	.5721	163.6387	-6.057	1.8683	6.3386	3.7123	287.1428	-3.5473	1.0942	0	67.7937				1				0
80	18.28	9.2239	82.5857	9.0548	62.1696	-6.594	.5899	163.034	-6.0932	1.8861	6.3785	3.7356	287.1993	-3.5686	1.1046	0	67.9628				1				0
80	18.29	9.1836	82.5965	8.6785	61.9707	-6.6305	.6078	162.4292	-6.1297	1.904	6.4186	3.7592	287.2555	-3.59	1.1151	0	68.1332				1				0
80	18.3	9.1433	82.6073	8.3022	61.7717	-6.6673	.6258	161.8245	-6.1665	1.922	6.4591	3.7829	287.3114	-3.6116	1.1257	0	68.3049				1				0
80	18.31	8.8145	81.7603	8.0086	62.2838	-6.7222	.589	160.8673	-6.2214	1.8852	6.5008	3.8074	286.8582	-3.6437	1.1041	0	67.9547				1				0
80	18.32	8.4858	80.9134	7.7151	62.7958	-6.7777	.5518	159.9101	-6.2769	1.848	6.5433	3.8323	286.4055	-3.6763	1.0824	0	67.6004				1				0
80	18.33	8.1571	80.0664	7.4215	63.3078	-6.8339	.5142	158.9529	-6.3331	1.8104	6.5868	3.8578	285.9532	-3.7092	1.0603	0	67.2418				1				0
80	18.34	7.8687	79.2087	7.5043	64.0188	-6.8522	.4582	158.6005	-6.3514	1.7544	6.5893	3.8593	285.4412	-3.72	1.0275	0	66.7084				1				0
80	18.35	7.5803	78.3509	7.587	64.7298	-6.8706	.4019	158.248	-6.3698	1.6981	6.5923	3.8611	284.9273	-3.7308	.9946	0	66.1727				1				0
80	18.36	7.292	77.4932	7.6697	65.4408	-6.8891	.3454	157.8956	-6.3883	1.6416	6.5959	3.8632	284.4117	-3.7416	.9615	0	65.6347				1				0
80	18.37	6.8508	75.1116	8.1848	67.7302	-6.881	.179	157.8774	-6.3802	1.4752	6.5485	3.8354	283.0185	-3.7368	.864	0	64.0491				1				0
80	18.38	6.4096	72.7301	8.6998	70.0197	-6.8728	.0124	157.8593	-6.3721	1.3086	6.505	3.8099	281.6056	-3.732	.7664	0	62.4632				1				0
80	18.39	6.2569	71.2063	9.1322	71.5982	-6.8462	-.0965	158.1935	-6.3455	1.1997	6.4579	3.7822	280.7064	-3.7164	.7026	0	61.4259				1				0
80	18.4	6.1041	69.6825	9.5645	73.1767	-6.8198	-.205	158.5278	-6.319	1.0912	6.4125	3.7556	279.798	-3.7008	.6391	0	60.3928				1				0
80	18.41	5.9513	68.1587	9.9968	74.7552	-6.7934	-.313	158.862	-6.2926	.9832	6.3689	3.73	278.8809	-3.6853	.5758	0	59.3642				1				0
80	18.42	5.7985	66.6349	10.4291	76.3337	-6.7671	-.4205	159.1963	-6.2663	.8757	6.3272	3.7056	277.9553	-3.6699	.5128	0	58.3399				1				0
80	18.43	5.5728	63.3569	11.5313	79.6646	-6.6841	-.6496	160.1255	-6.1833	.6466	6.217	3.641	275.9695	-3.6212	.3786	0	56.1577				1				0
80	18.44	5.3471	60.0788	12.6334	82.9954	-6.6021	-.8761	161.0548	-6.1013	.4201	6.1157	3.5816	273.9387	-3.5731	.246	0	54.0008				1				0
80	18.45	5.2741	58.3246	13.3033	84.7478	-6.5463	-.9957	161.6498	-6.0455	.3005	6.053	3.5447	272.8456	-3.5404	.176	0	52.8618				1				0
80	18.46	5.2012	56.5704	13.9731	86.5001	-6.4909	-1.1144	162.2448	-5.9901	.1818	5.9929	3.5095	271.7382	-3.5079	.1064	0	51.7313				1				0
80	18.47	5.1282	54.8162	14.6429	88.2525	-6.4359	-1.2323	162.8399	-5.9352	.0639	5.9355	3.4759	270.6172	-3.4757	.0374	0	50.609				1				0
80	18.48	5.0553	53.062	15.3128	90.0048	-6.3814	-1.3492	163.4349	-5.8806	-.053	5.8808	3.4438	269.4832	-3.4437	-.0311	0	49.4948				1				0
80	18.49	4.9797	49.8317	16.7103	92.6083	-6.2534	-1.5515	164.13	-5.7526	-.2553	5.7583	3.372	267.4588	-3.3687	-.1495	0	47.5685				1				0
80	18.5	4.9042	46.6014	18.1077	95.2117	-6.1266	-1.7521	164.8251	-5.6258	-.4559	5.6442	3.3051	265.3672	-3.2943	-.267	0	45.6583				1				0
80	18.51	4.9016	45.1253	18.8354	96.0628	-6.0533	-1.8376	164.9252	-5.5525	-.5414	5.5788	3.2668	264.4307	-3.2513	-.317	0	44.8436				1				0
80	18.52	4.8991	43.6492	19.5631	96.9139	-5.98	-1.9231	165.0252	-5.4793	-.6269	5.515	3.2294	263.4734	-3.2084	-.3671	0	44.0299				1				0
80	18.53	4.8965	42.1731	20.2907	97.765	-5.9069	-2.0084	165.1253	-5.4061	-.7122	5.4528	3.1929	262.4951	-3.1656	-.417	0	43.2172				1				0
80	18.54	4.8939	40.697	21.0184	98.6161	-5.8339	-2.0936	165.2254	-5.3331	-.7974	5.3924	3.1575	261.4958	-3.1228	-.4669	0	42.4054				1				0
80	18.55	4.9411	37.9365	22.7761	99.7068	-5.6505	-2.2491	165.3605	-5.1497	-.9529	5.2371	3.0665	259.5171	-3.0153	-.5579	.955	40.9252				1				0
80	18.56	4.9883	35.1761	24.5339	100.7975	-5.4674	-2.4042	165.4957	-4.9666	-1.108	5.0887	2.9795	257.4236	-2.908	-.6488	2.6987	39.4474				1				0
80	18.57	5.0381	33.8917	25.564	101.0371	-5.3572	-2.4744	165.5308	-4.8564	-1.1782	4.9973	2.9259	256.3631	-2.8434	-.6898	3.7488	38.7791				1				0
80	18.58	5.0879	32.6073	26.5941	101.2766	-5.247	-2.5445	165.5659	-4.7462	-1.2483	4.9076	2.8734	255.2639	-2.7788	-.7309	4.7984	38.1111				1				0
80	18.59	5.1377	31.3229	27.6242	101.5162	-5.1368	-2.6147	165.601	-4.636	-1.3184	4.8198	2.8219	254.1246	-2.7143	-.7719	5.8476	37.4434				1				0
80	18.6	5.1874	30.0385	28.6543	101.7558	-5.0267	-2.6847	165.6361	-4.5259	-1.3885	4.7341	2.7717	252.9441	-2.6498	-.813	6.8964	36.7759				1				0
80	18.61	5.3093	27.5904	31.2856	101.5837	-4.7471	-2.8174	165.769	-4.2463	-1.5212	4.5106	2.6407	250.2899	-2.486	-.8906	9.5589	35.512				1				0
80	18.62	5.4312	25.1422	33.9169	101.4116	-4.468	-2.95	165.9019	-3.9672	-1.6537	4.2981	2.5163	247.371	-2.3225	-.9682	12.2171	34.25				1				0
80	18.63	5.5033	23.9784	35.5181	100.9999	-4.299	-3.0124	165.9997	-3.7982	-1.7162	4.168	2.44	245.6844	-2.2236	-1.0047	13.8265	33.6552				1				0
80	18.64	5.5754	22.8147	37.1193	100.5882	-4.1302	-3.0748	166.0975	-3.6294	-1.7786	4.0418	2.3661	243.8929	-2.1247	-1.0412	15.434	33.061				1				0
80	18.65	5.6475	21.6509	38.7205	100.1764	-3.9616	-3.1371	166.1953	-3.4608	-1.8409	3.92	2.2948	241.9903	-2.026	-1.0777	17.0396	32.4675				1				0
80	18.66	5.8698	19.7806	41.8917	98.886	-3.6213	-3.2318	166.428	-3.1206	-1.9356	3.6721	2.1496	238.1899	-1.8267	-1.1331	20.2805	31.5659				1				0
80	18.67	6.0921	17.9102	45.063	97.5955	-3.282	-3.3262	166.6608	-2.7812	-2.03	3.4433	2.0156	233.8745	-1.628	-1.1883	23.5123	30.6667				1				0
80	18.68	6.3144	16.0399	48.2342	96.305	-2.9436	-3.4203	166.8935	-2.4428	-2.1241	3.2372	1.8949	228.9916	-1.4299	-1.2434	26.7351	29.7701				1				0
80	18.69	6.4646	15.3334	49.8043	95.4262	-2.773	-3.4525	167.0285	-2.2722	-2.1563	3.1325	1.8336	226.4998	-1.33	-1.2622	28.3598	29.4641				1				0
80	18.7	6.6148	14.6268	51.3744	94.5475	-2.6027	-3.4846	167.1634	-2.1019	-2.1884	3.0343	1.7761	223.8456	-1.2303	-1.2809	29.9819	29.1586				1				0
80	18.71	6.765	13.9203	52.9444	93.6687	-2.4326	-3.5166	167.2984	-1.9318	-2.2204	2.9432	1.7227	221.025	-1.1308	-1.2997	31.6014	28.8535				1				0
80	18.72	7.1323	12.9437	55.4948	91.7684	-2.1377	-3.5509	167.3393	-1.6369	-2.2547	2.7862	1.6309	215.9801	-.9581	-1.3197	34.4102	28.5269				1				0
80	18.73	7.4997	11.9672	58.0451	89.8682	-1.8429	-3.5852	167.3801	-1.3421	-2.289	2.6534	1.5531	210.3854	-.7856	-1.3398	37.2177	28.2004				1				0
80	18.74	7.7168	11.6971	59.0254	88.8467	-1.7175	-3.5875	167.2861	-1.2167	-2.2913	2.5943	1.5185	207.9689	-.7122	-1.3411	38.4123	28.178				1				0
80	18.75	7.9339	11.4271	60.0057	87.8252	-1.5919	-3.5899	167.192	-1.0911	-2.2936	2.54	1.4867	205.4415	-.6387	-1.3425	39.6082	28.1557				1				0
80	18.76	8.1511	11.1571	60.986	86.8037	-1.4662	-3.5922	167.0979	-.9654	-2.296	2.4907	1.4578	202.806	-.5651	-1.3439	40.8054	28.1334				1				0
80	18.77	8.3682	10.8871	61.9663	85.7822	-1.3404	-3.5946	167.0038	-.8396	-2.2983	2.4469	1.4322	200.067	-.4914	-1.3452	42.004	28.111				1				0
80	18.78	8.818	10.4641	63.5986	83.626	-1.1064	-3.5898	166.5066	-.6056	-2.2936	2.3722	1.3885	194.7911	-.3545	-1.3425	44.2322	28.1559				1				0
80	18.79	9.2677	10.041	65.2309	81.4697	-.8711	-3.5851	166.0094	-.3703	-2.2889	2.3186	1.3571	189.1889	-.2167	-1.3397	46.4737	28.2011				1				0
80	18.8	9.5003	9.888	65.883	80.3349	-.7617	-3.578	165.6062	-.2609	-2.2818	2.2966	1.3442	186.5225	-.1527	-1.3355	47.5154	28.269				1				0
80	18.81	9.7329	9.735	66.535	79.2001	-.6518	-3.5708	165.203	-.151	-2.2746	2.2796	1.3342	183.7971	-.0884	-1.3313	48.5623	28.3373				1				0
80	18.82	9.9655	9.582	67.1871	78.0653	-.5413	-3.5636	164.7999	-.0405	-2.2674	2.2677	1.3273	181.0235	-.0237	-1.3271	49.6142	28.406				1				0
80	18.83	10.1981	9.429	67.8391	76.9305	-.4303	-3.5563	164.3967	.0705	-2.2601	2.2612	1.3235	178.2136	.0413	-1.3229	50.6713	28.4749				1				0
80	18.84	10.7603	9.3021	69.2241	74.9092	-.2188	-3.5302	164.1957	.282	-2.234	2.2517	1.3179	172.8062	.165	-1.3076	52.6855	28.7238				1				0
80	18.85	11.3224	9.1752	70.6092	72.8878	-.0068	-3.504	163.9946	.494	-2.2078	2.2624	1.3242	167.3882	.2891	-1.2922	54.7046	28.9734				1				0
80	18.86	11.652	9.2013	71.3422	72.0013	.0927	-3.4852	164.1967	.5935	-2.189	2.268	1.3275	164.8293	.3474	-1.2812	55.6527	29.1524				1				0
80	18.87	11.9816	9.2274	72.0751	71.1147	.1921	-3.4664	164.3989	.6928	-2.1702	2.2782	1.3334	162.2943	.4055	-1.2702	56.5986	29.3311				1				0
80	18.88	12.3112	9.2535	72.8081	70.2282	.2911	-3.4477	164.601	.7919	-2.1515	2.2926	1.3419	159.7927	.4635	-1.2593	57.5421	29.5093				1				0
80	18.89	12.6408	9.2796	73.5411	69.3416	.39	-3.4291	164.8031	.8907	-2.1329	2.3114	1.3529	157.3332	.5214	-1.2484	58.4833	29.687				1				0
80	18.9	13.3754	9.4299	74.5997	67.8159	.552	-3.3822	165.2209	1.0528	-2.086	2.3366	1.3676	153.2201	.6162	-1.2209	60.0264	30.1337				1				0
80	18.91	14.1101	9.5802	75.6583	66.2901	.7132	-3.3355	165.6387	1.214	-2.0393	2.3733	1.3891	149.2346	.7106	-1.1936	61.5618	30.5782				1				0
80	18.92	14.5152	9.7044	75.9838	65.6509	.7761	-3.3074	165.8545	1.2769	-2.0112	2.3823	1.3944	147.5888	.7474	-1.1772	62.161	30.8457				1				0
80	18.93	14.9204	9.8286	76.3094	65.0118	.8389	-3.2794	166.0702	1.3396	-1.9832	2.3933	1.4008	145.961	.7841	-1.1608	62.7586	31.1124				1				0
80	18.94	15.3255	9.9528	76.635	64.3726	.9014	-3.2515	166.2859	1.4022	-1.9553	2.4061	1.4083	144.3534	.8207	-1.1444	63.3546	31.3785				1				0
80	18.95	15.7306	10.077	76.9606	63.7334	.9639	-3.2236	166.5016	1.4647	-1.9274	2.4208	1.4169	142.7682	.8573	-1.1281	63.9491	31.6439				1				0
80	18.96	16.6747	10.3183	77.1331	62.1039	1.0935	-3.1546	166.2299	1.5943	-1.8584	2.4486	1.4332	139.3737	.9332	-1.0877	65.1841	32.3009				1				0
80	18.97	17.6188	10.5595	77.3057	60.4743	1.2236	-3.0854	165.9583	1.7244	-1.7892	2.4849	1.4544	136.056	1.0093	-1.0472	66.423	32.9602				1				0
80	18.98	18.1578	10.6765	77.1527	59.484	1.2919	-3.0437	165.471	1.7927	-1.7475	2.5035	1.4653	134.2678	1.0493	-1.0228	67.0734	33.3575				1				0
80	18.99	18.6968	10.7935	76.9997	58.4936	1.3606	-3.0017	164.9836	1.8614	-1.7055	2.5246	1.4777	132.4973	1.0895	-.9983	67.7277	33.7571				1				0
80	19	19.2358	10.9105	76.8467	57.5033	1.4297	-2.9595	164.4963	1.9305	-1.6633	2.5482	1.4915	130.7476	1.13	-.9735	68.3858	34.1591				1				0
80	19.01	19.7748	11.0275	76.6937	56.5129	1.4992	-2.917	164.0089	2	-1.6208	2.5743	1.5068	129.0215	1.1706	-.9487	69.0479	34.5635				1				0
80	19.02	21.1506	11.4307	76.7097	54.4181	1.6621	-2.8123	163.7091	2.1629	-1.5161	2.6413	1.546	125.0288	1.266	-.8874	70.5988	35.5611				1				0
80	19.03	22.5264	11.834	76.7257	52.3232	1.8255	-2.7071	163.4093	2.3263	-1.4109	2.7208	1.5925	121.2374	1.3616	-.8259	72.1554	36.5625				1				0
80	19.04	23.3633	12.1202	76.8948	51.2187	1.9182	-2.6453	163.5969	2.419	-1.3491	2.7697	1.6212	119.148	1.4159	-.7896	73.0381	37.1519				1				0
80	19.05	24.2001	12.4064	77.0638	50.1142	2.0107	-2.5835	163.7844	2.5115	-1.2873	2.8222	1.6519	117.1383	1.47	-.7535	73.9187	37.74				1				0
80	19.06	25.0369	12.6926	77.2328	49.0097	2.1029	-2.5219	163.972	2.6037	-1.2257	2.8778	1.6845	115.2086	1.524	-.7174	74.7974	38.3267				1				0
80	19.07	26.5011	13.32	77.7389	47.426	2.2408	-2.4167	164.986	2.7416	-1.1205	2.9617	1.7336	112.2293	1.6048	-.6558	76.1104	39.329				1				0
80	19.08	27.9654	13.9473	78.2451	45.8423	2.377	-2.3127	166	2.8778	-1.0165	3.052	1.7865	109.4546	1.6845	-.595	77.4073	40.319				1				0
80	19.09	29.4296	14.5746	78.7512	44.2586	2.5115	-2.21	167.014	3.0123	-.9138	3.1478	1.8426	106.8758	1.7632	-.5349	78.6884	41.297				1				0
80	19.1	30.057	14.9158	79.0884	43.7794	2.555	-2.1682	167.8405	3.0558	-.872	3.1777	1.8601	105.9271	1.7887	-.5104	79.1024	41.6951				1				0
80	19.11	30.6844	15.2569	79.4255	43.3002	2.598	-2.1268	168.667	3.0988	-.8306	3.2082	1.8779	105.0054	1.8139	-.4862	79.5124	42.0892				1				0
80	19.12	31.3118	15.598	79.7627	42.8211	2.6406	-2.0859	169.4935	3.1414	-.7897	3.2392	1.8961	104.1099	1.8388	-.4622	79.9184	42.4795				1				0
80	19.13	32.2739	16.219	79.6799	42.1827	2.672	-2.0121	170.3557	3.1728	-.7159	3.2526	1.9039	102.7151	1.8572	-.4191	80.2172	43.1819				1				0
80	19.14	33.2361	16.8401	79.5972	41.5444	2.7031	-1.9391	171.2178	3.2039	-.6429	3.2677	1.9128	101.3465	1.8754	-.3763	80.513	43.8772				1				0
80	19.15	33.5708	17.12	79.1773	41.3853	2.6923	-1.9061	171.2534	3.1931	-.6099	3.2508	1.9029	100.8142	1.8691	-.357	80.4103	44.1911				1				0
80	19.16	33.9055	17.3999	78.7575	41.2261	2.6815	-1.8732	171.289	3.1823	-.577	3.2342	1.8931	100.2766	1.8628	-.3377	80.3077	44.505				1				0
80	19.17	34.2402	17.6798	78.3376	41.067	2.6707	-1.8402	171.3247	3.1715	-.544	3.2179	1.8836	99.7337	1.8565	-.3185	80.205	44.8187				1				0
80	19.18	34.575	17.9597	77.9177	40.9078	2.66	-1.8073	171.3603	3.1608	-.5111	3.2018	1.8742	99.1855	1.8502	-.2992	80.1025	45.1323				1				0
80	19.19	35.0033	18.3558	76.6457	40.3595	2.641	-1.7454	170.3642	3.1418	-.4492	3.1738	1.8578	98.1359	1.8391	-.2629	79.9221	45.7223				1				0
80	19.2	35.4315	18.7518	75.3736	39.8111	2.6219	-1.6827	169.3681	3.1226	-.3865	3.1465	1.8418	97.0552	1.8278	-.2262	79.7395	46.3194				1				0
80	19.21	35.5251	18.8679	74.5214	39.4219	2.6134	-1.6527	168.3363	3.1142	-.3565	3.1345	1.8348	96.5307	1.8229	-.2087	79.6591	46.6047				1				0
80	19.22	35.6186	18.984	73.6692	39.0327	2.6049	-1.6224	167.3045	3.1057	-.3262	3.1227	1.8279	95.9957	1.8179	-.1909	79.5776	46.8935				1				0
80	19.23	35.7122	19.1001	72.817	38.6434	2.5962	-1.5917	166.2728	3.097	-.2955	3.1111	1.821	95.4499	1.8128	-.173	79.4952	47.186				1				0
80	19.24	35.8058	19.2162	71.9648	38.2542	2.5874	-1.5606	165.2411	3.0882	-.2644	3.0995	1.8143	94.8932	1.8077	-.1548	79.4117	47.482				1				0
80	19.25	36.101	19.4565	70.7604	37.6713	2.5778	-1.5063	163.9892	3.0786	-.2101	3.0858	1.8062	93.9045	1.8021	-.123	79.3201	47.9989				1				0
80	19.26	36.3963	19.6969	69.5559	37.0883	2.5681	-1.4512	162.7373	3.0689	-.155	3.0728	1.7986	92.8918	1.7963	-.0907	79.2272	48.5236				1				0
80	19.27	36.5979	19.8211	69.2037	36.8945	2.5673	-1.4281	162.5172	3.0681	-.1319	3.0709	1.7975	92.4621	1.7959	-.0772	79.2199	48.7436				1				0
80	19.28	36.7996	19.9453	68.8514	36.7008	2.5665	-1.405	162.2971	3.0673	-.1088	3.0693	1.7966	92.0307	1.7954	-.0637	79.2127	48.9642				1				0
80	19.29	37.0013	20.0695	68.4991	36.5071	2.5658	-1.3817	162.077	3.0666	-.0855	3.0678	1.7957	91.5977	1.795	-.0501	79.2054	49.1854				1				0
80	19.3	37.203	20.1937	68.1469	36.3133	2.565	-1.3585	161.8569	3.0658	-.0622	3.0664	1.7949	91.1631	1.7945	-.0364	79.1981	49.4072				1				0
80	19.31	37.5918	20.3692	68.0464	36.1818	2.5726	-1.3327	162.1892	3.0733	-.0365	3.0736	1.7991	90.6809	1.799	-.0214	79.27	49.6522				1				0
80	19.32	37.9806	20.5447	67.9458	36.0504	2.5801	-1.3071	162.5216	3.0809	-.0109	3.0809	1.8034	90.2029	1.8034	-.0064	79.3415	49.8961				1				0
80	19.33	38.1677	20.596	68.1976	36.1126	2.5883	-1.3049	163.074	3.0891	-.0086	3.0891	1.8082	90.1604	1.8082	-.0051	79.4197	49.9177				1				0
80	19.34	38.3548	20.6473	68.4493	36.1749	2.5964	-1.3026	163.6264	3.0972	-.0064	3.0972	1.813	90.1184	1.813	-.0037	79.4974	49.939				1				0
80	19.35	38.542	20.6986	68.7011	36.2372	2.6045	-1.3004	164.1788	3.1053	-.0042	3.1053	1.8177	90.0769	1.8177	-.0024	79.5746	49.9603				1				0
80	19.36	38.7291	20.7499	68.9528	36.2995	2.6126	-1.2982	164.7313	3.1134	-.002	3.1134	1.8224	90.0359	1.8224	-.0011	79.6513	49.9814				1				0
80	19.37	38.9986	20.7508	69.6618	36.4846	2.6349	-1.3066	165.8958	3.1356	-.0104	3.1357	1.8355	90.1901	1.8354	-.0061	79.8633	49.9009				1				0
80	19.38	39.2681	20.7517	70.3708	36.6697	2.6568	-1.3149	167.0602	3.1576	-.0187	3.1577	1.8483	90.34	1.8483	-.011	80.0724	49.8216				1				0
80	19.39	39.3505	20.7013	70.828	36.7925	2.6708	-1.3254	167.6723	3.1716	-.0292	3.1717	1.8566	90.5276	1.8565	-.0171	80.2056	49.7218				1				0
80	19.4	39.4328	20.6509	71.2852	36.9153	2.6847	-1.3358	168.2843	3.1855	-.0396	3.1857	1.8648	90.7123	1.8646	-.0232	80.3379	49.6228				1				0
80	19.41	39.5152	20.6005	71.7425	37.0381	2.6985	-1.3461	168.8963	3.1993	-.0499	3.1996	1.8729	90.894	1.8727	-.0292	80.4691	49.5246				1				0
80	19.42	39.5976	20.5501	72.1997	37.1609	2.7122	-1.3564	169.5084	3.2129	-.0602	3.2135	1.881	91.0728	1.8807	-.0352	80.5995	49.427				1				0
80	19.43	39.5865	20.4124	72.8304	37.3175	2.732	-1.377	170.1468	3.2328	-.0808	3.2338	1.8929	91.4314	1.8923	-.0473	80.7884	49.2307				1				0
80	19.44	39.5753	20.2747	73.4611	37.4741	2.7517	-1.3974	170.7852	3.2525	-.1012	3.254	1.9048	91.7829	1.9038	-.0593	80.9758	49.0358				1				0
80	19.45	39.4818	20.1874	73.6345	37.5078	2.7579	-1.4078	170.8115	3.2587	-.1116	3.2606	1.9086	91.9621	1.9075	-.0653	81.0351	48.9368				1				0
80	19.46	39.3882	20.1001	73.808	37.5415	2.7641	-1.4182	170.8378	3.2649	-.122	3.2672	1.9125	92.1406	1.9111	-.0714	81.0943	48.8378				1				0
80	19.47	39.2947	20.0128	73.9815	37.5752	2.7703	-1.4286	170.8642	3.2711	-.1324	3.2738	1.9163	92.3183	1.9148	-.0775	81.1534	48.7388				1				0
80	19.48	38.8835	19.7185	74.1451	37.5614	2.7824	-1.4568	170.3086	3.2832	-.1605	3.2871	1.9241	92.7996	1.9218	-.094	81.2684	48.471				1				0
80	19.49	38.4724	19.4241	74.3088	37.5476	2.7945	-1.4851	169.753	3.2953	-.1889	3.3007	1.9321	93.28	1.9289	-.1105	81.3841	48.2014				1				0
80	19.5	38.0613	19.1298	74.4725	37.5337	2.8068	-1.5136	169.1974	3.3076	-.2173	3.3147	1.9403	93.7597	1.9361	-.1272	81.5005	47.93				1				0
80	19.51	37.7438	18.9228	74.4627	37.4862	2.8128	-1.5317	168.6154	3.3136	-.2355	3.3219	1.9445	94.0655	1.9396	-.1379	81.5578	47.757				1				0
80	19.52	37.4262	18.7158	74.4529	37.4386	2.8188	-1.55	168.0335	3.3196	-.2538	3.3293	1.9489	94.3722	1.9432	-.1486	81.6155	47.5827				1				0
80	19.53	37.1086	18.5088	74.4431	37.391	2.8249	-1.5684	167.4516	3.3257	-.2722	3.3369	1.9533	94.6796	1.9468	-.1594	81.6737	47.4073				1				0
80	19.54	36.0881	17.7545	75.3122	37.5752	2.8585	-1.6545	166.7301	3.3593	-.3583	3.3784	1.9776	96.0875	1.9664	-.2097	81.9933	46.588				1				0
80	19.55	35.0676	17.0003	76.1813	37.7595	2.8924	-1.7412	166.0087	3.3932	-.445	3.4222	2.0033	97.4722	1.9862	-.2605	82.3158	45.7615				1				0
80	19.56	34.3647	16.4531	77.0602	37.9913	2.92	-1.8092	165.8692	3.4208	-.513	3.459	2.0248	98.5289	2.0024	-.3003	82.5788	45.1143				1				0
80	19.57	33.6618	15.9058	77.9391	38.2231	2.9476	-1.8773	165.7298	3.4484	-.5811	3.497	2.0471	99.5648	2.0186	-.3401	82.8422	44.4659				1				0
80	19.58	32.9588	15.3586	78.818	38.4549	2.9753	-1.9455	165.5903	3.4761	-.6493	3.5362	2.07	100.5797	2.0348	-.3801	83.106	43.8165				1				0
80	19.59	32.2559	14.8113	79.6968	38.6867	3.0031	-2.0138	165.4508	3.5039	-.7176	3.5766	2.0937	101.5737	2.0511	-.42	83.3704	43.166				1				0
80	19.6	31.2011	13.9455	81.2918	39.0707	3.0545	-2.1231	165.5091	3.5553	-.8269	3.6502	2.1368	103.0937	2.0812	-.4841	83.8601	42.1244				1				0
80	19.61	30.1463	13.0796	82.8868	39.4547	3.1059	-2.2324	165.5674	3.6067	-.9362	3.7262	2.1813	104.5517	2.1113	-.5481	84.3496	41.0835				1				0
80	19.62	29.7944	12.761	83.6029	39.607	3.1294	-2.2731	165.7652	3.6302	-.9769	3.7594	2.2007	105.0622	2.1251	-.5719	84.5734	40.6959				1				0
80	19.63	29.4425	12.4424	84.319	39.7592	3.1529	-2.3137	165.963	3.6537	-1.0175	3.7927	2.2202	105.5626	2.1388	-.5957	84.7967	40.3091				1				0
80	19.64	29.0906	12.1238	85.035	39.9114	3.1763	-2.3543	166.1608	3.677	-1.0581	3.8262	2.2399	106.053	2.1525	-.6194	85.0194	39.9233				1				0
80	19.65	28.7387	11.8052	85.7511	40.0637	3.1996	-2.3947	166.3586	3.7004	-1.0985	3.86	2.2596	106.5338	2.1662	-.643	85.2416	39.5384				1				0
80	19.66	28.5644	11.6044	86.2324	40.1527	3.2172	-2.4184	166.554	3.718	-1.1222	3.8836	2.2735	106.7951	2.1765	-.6569	85.4094	39.3126				1				0
80	19.67	28.3902	11.4037	86.7136	40.2418	3.2348	-2.442	166.7494	3.7356	-1.1458	3.9073	2.2874	107.0527	2.1868	-.6708	85.5767	39.0873				1				0
80	19.68	28.5679	11.5216	86.4788	40.1787	3.2291	-2.4254	166.747	3.7299	-1.1292	3.8971	2.2814	106.8438	2.1835	-.6611	85.5228	39.2454				1				0
80	19.69	28.7455	11.6395	86.2439	40.1156	3.2234	-2.4088	166.7446	3.7242	-1.1126	3.8869	2.2754	106.6338	2.1802	-.6513	85.4689	39.4034				1				0
80	19.7	28.9232	11.7575	86.0091	40.0524	3.2178	-2.3922	166.7422	3.7186	-1.096	3.8767	2.2694	106.4228	2.1769	-.6416	85.415	39.5615				1				0
80	19.71	29.1009	11.8754	85.7743	39.9893	3.2121	-2.3757	166.7398	3.7129	-1.0794	3.8666	2.2635	106.2106	2.1735	-.6319	85.3611	39.7196				1				0
80	19.72	29.3086	12.0266	85.414	39.9019	3.2028	-2.3543	166.6511	3.7036	-1.0581	3.8518	2.2548	105.9445	2.1681	-.6194	85.2723	39.9228				1				0
80	19.73	29.5163	12.1778	85.0537	39.8146	3.1935	-2.3329	166.5623	3.6942	-1.0367	3.837	2.2462	105.6759	2.1626	-.6069	85.1833	40.1264				1				0
80	19.74	29.5463	12.2111	84.9283	39.7903	3.1898	-2.3282	166.476	3.6906	-1.032	3.8321	2.2433	105.6222	2.1605	-.6041	85.1483	40.1718				1				0
80	19.75	29.5764	12.2444	84.8029	39.7661	3.1861	-2.3234	166.3897	3.6869	-1.0272	3.8273	2.2405	105.5682	2.1583	-.6013	85.1132	40.2172				1				0
80	19.76	29.6064	12.2777	84.6775	39.7419	3.1824	-2.3186	166.3034	3.6832	-1.0224	3.8225	2.2377	105.514	2.1561	-.5985	85.0781	40.2627				1				0
80	19.77	29.6364	12.311	84.552	39.7177	3.1787	-2.3138	166.2171	3.6795	-1.0176	3.8176	2.2348	105.4597	2.154	-.5957	85.043	40.3083				1				0
80	19.78	29.6639	12.3182	84.5609	39.716	3.1795	-2.3125	166.259	3.6803	-1.0163	3.818	2.2351	105.437	2.1544	-.5949	85.0504	40.3212				1				0
80	19.79	29.6914	12.3254	84.5698	39.7142	3.1803	-2.3111	166.3008	3.6811	-1.0149	3.8184	2.2353	105.4143	2.1549	-.5941	85.0578	40.3341				1				0
80	19.8	29.6888	12.2993	84.7041	39.7367	3.1847	-2.3146	166.4289	3.6855	-1.0184	3.8236	2.2383	105.446	2.1575	-.5961	85.1003	40.3014				1				0
80	19.81	29.6862	12.2732	84.8385	39.7592	3.1892	-2.318	166.5571	3.69	-1.0218	3.8288	2.2414	105.4776	2.1601	-.5981	85.1428	40.2688				1				0
80	19.82	29.6836	12.2471	84.9728	39.7817	3.1937	-2.3214	166.6852	3.6944	-1.0252	3.834	2.2444	105.5091	2.1627	-.6001	85.1852	40.2363				1				0
80	19.83	29.8373	12.2147	85.2948	39.7428	3.2138	-2.3203	167.0895	3.7145	-1.0241	3.8531	2.2556	105.4135	2.1745	-.5995	85.3766	40.2467				1				0
80	19.84	29.9909	12.1823	85.6168	39.7038	3.2338	-2.3192	167.4939	3.7345	-1.023	3.8721	2.2667	105.3194	2.1862	-.5989	85.5671	40.257				1				0
80	19.85	30.1445	12.1499	85.9388	39.6649	3.2537	-2.3181	167.8982	3.7544	-1.0219	3.891	2.2778	105.2266	2.1979	-.5982	85.7566	40.2673				1				0
80	19.86	30.3007	12.1436	86.1265	39.6035	3.2691	-2.3137	168.1744	3.7699	-1.0175	3.9048	2.2859	105.1038	2.2069	-.5956	85.9039	40.3098				1				0
80	19.87	30.4569	12.1373	86.3142	39.5421	3.2845	-2.3092	168.4506	3.7853	-1.013	3.9185	2.2939	104.9823	2.2159	-.593	86.0506	40.3522				1				0
80	19.88	30.6132	12.131	86.5019	39.4807	3.2999	-2.3048	168.7268	3.8007	-1.0086	3.9322	2.3019	104.862	2.2249	-.5904	86.1969	40.3944				1				0
80	19.89	31.0208	12.1805	86.5268	39.2082	3.3288	-2.2824	168.9364	3.8296	-.9862	3.9545	2.315	104.4417	2.2419	-.5773	86.472	40.6073				1				0
80	19.9	31.4285	12.23	86.5517	38.9358	3.3576	-2.2601	169.146	3.8584	-.9639	3.977	2.3282	104.0271	2.2587	-.5643	86.7465	40.8196				1				0
80	19.91	31.68	12.2858	86.3889	38.7247	3.3712	-2.2422	169.0795	3.872	-.946	3.9859	2.3334	103.7297	2.2667	-.5538	86.8758	40.9904				1				0
80	19.92	31.9315	12.3416	86.2262	38.5137	3.3848	-2.2243	169.0129	3.8856	-.9281	3.9949	2.3386	103.4334	2.2746	-.5433	87.0053	41.1613				1				0
80	19.93	32.183	12.3974	86.0634	38.3027	3.3984	-2.2063	168.9464	3.8992	-.9101	4.004	2.344	103.1382	2.2826	-.5328	87.1349	41.3323				1				0
80	19.94	32.4344	12.4532	85.9006	38.0916	3.412	-2.1883	168.8798	3.9128	-.8921	4.0132	2.3494	102.8442	2.2906	-.5223	87.2646	41.5035				1				0
80	19.95	33.0258	12.599	85.3615	37.5657	3.4404	-2.1426	168.552	3.9412	-.8464	4.0311	2.3599	102.1211	2.3072	-.4955	87.5354	41.9387				1				0
80	19.96	33.6171	12.7448	84.8224	37.0399	3.469	-2.0968	168.2243	3.9698	-.8006	4.0497	2.3707	101.4017	2.324	-.4687	87.8073	42.3755				1				0
80	19.97	33.957	12.8348	84.4462	36.725	3.4839	-2.0689	167.963	3.9847	-.7726	4.0589	2.3762	100.9737	2.3327	-.4523	87.9495	42.6414				1				0
80	19.98	34.2969	12.9248	84.0699	36.4102	3.4989	-2.0408	167.7018	3.9997	-.7446	4.0684	2.3817	100.5463	2.3415	-.4359	88.0922	42.9082				1				0
[truncated: 1,005 more rows]
