# Supplementary material for: Dual-Stream deep learning for multimodal feature fusion and classification of balance control in elite freestyle aerial skiers
Source: PLoS One. 2026 Jul 28;21(7):e0337296. doi: 10.1371/journal.pone.0337296 (PMC13411871; doi:10.1371/journal.pone.0337296)
Supplement: S1 Data — (ZIP) [file pone.0337296.s001.zip › data/7.CSV]

Status	Time	Gauge[0]	Gauge[1]	Gauge[2]	Gauge[3]	Platform.COP.X	Platform.COP.Y	Weight	Patient COP.X	Patient COP.Y	Patient COP Len	Tilt Angle	Tilt Direction	Tilt Projection.X	Tilt Projection.Y	Pct Right	Pct Front	EndOfRep	IsomFreeze	Stimulus	TestRunning	OnTarget	GoalMet	TargetSkipped	TargetNbr	PatientFell
C0	0	44.1379	45.4601	38.6511	40.2834	-.149	.2956	168.5325	.1463	-.4101	.4354	.2548	160.3643	.0856	-.24	51.3936	46.0941			1	1				0
80	.01	44.1251	45.4871	38.6128	40.2583	-.1517	.2978	168.4833	.1436	-.4079	.4324	.2531	160.6042	.084	-.2387	51.3677	46.1153				1				0
80	.02	44.1122	45.5141	38.5746	40.2332	-.1544	.3001	168.4341	.1409	-.4057	.4294	.2513	160.8477	.0825	-.2374	51.3418	46.1366				1				0
80	.03	44.0993	45.5411	38.5363	40.2081	-.1572	.3023	168.3849	.1382	-.4034	.4264	.2496	161.0945	.0809	-.2361	51.3158	46.1579				1				0
80	.04	44.0864	45.5681	38.4981	40.183	-.1599	.3045	168.3357	.1354	-.4012	.4234	.2478	161.3453	.0793	-.2348	51.2899	46.1793				1				0
80	.05	44.0684	45.5789	38.45	40.1363	-.1615	.3072	168.2337	.1338	-.3986	.4204	.2461	161.4406	.0783	-.2333	51.2744	46.2042				1				0
80	.06	44.0504	45.5897	38.402	40.0896	-.1631	.3098	168.1317	.1322	-.3959	.4174	.2443	161.5373	.0774	-.2317	51.259	46.2291				1				0
80	.07	44.0452	45.5735	38.3922	40.068	-.162	.3102	168.079	.1333	-.3956	.4174	.2443	161.3768	.078	-.2315	51.2695	46.2327				1				0
80	.08	44.0401	45.5573	38.3824	40.0464	-.1609	.3105	168.0262	.1344	-.3952	.4174	.2443	161.2163	.0787	-.2313	51.2801	46.2363				1				0
80	.09	44.035	45.5411	38.3727	40.0247	-.1598	.3109	167.9734	.1355	-.3948	.4174	.2443	161.0556	.0793	-.2311	51.2906	46.2399				1				0
80	.1	44.0247	45.4853	38.3993	40.0126	-.1556	.3088	167.9219	.1397	-.397	.4208	.2463	160.6075	.0818	-.2323	51.3308	46.2194				1				0
80	.11	44.0144	45.4295	38.426	40.0005	-.1514	.3066	167.8704	.144	-.3991	.4243	.2483	160.1663	.0843	-.2336	51.371	46.1989				1				0
80	.12	44.0041	45.3737	38.4527	39.9884	-.1472	.3045	167.8189	.1482	-.4013	.4278	.2503	159.7319	.0867	-.2348	51.4112	46.1784				1				0
80	.13	43.9989	45.3341	38.4892	39.9979	-.144	.3019	167.8201	.1513	-.4038	.4312	.2524	159.4604	.0885	-.2363	51.4409	46.1543				1				0
80	.14	43.9938	45.2945	38.5257	40.0074	-.1409	.2994	167.8214	.1544	-.4063	.4347	.2544	159.1934	.0904	-.2378	51.4705	46.1303				1				0
80	.15	43.9886	45.2549	38.5621	40.017	-.1378	.2969	167.8226	.1575	-.4088	.4381	.2564	158.9304	.0922	-.2393	51.5001	46.1062				1				0
80	.16	43.9963	45.1847	38.6618	40.0706	-.1315	.2907	167.9134	.1639	-.415	.4462	.2611	158.4543	.0959	-.2429	51.5606	46.0475				1				0
80	.17	44.0041	45.1145	38.7614	40.1242	-.1251	.2846	168.0041	.1702	-.4212	.4543	.2659	157.9955	.0996	-.2465	51.621	45.9889				1				0
80	.18	44.0169	45.0839	38.8245	40.1683	-.1219	.2809	168.0937	.1734	-.4248	.4588	.2685	157.7913	.1015	-.2486	51.6517	45.9543				1				0
80	.19	44.0298	45.0533	38.8877	40.2124	-.1187	.2773	168.1832	.1767	-.4284	.4634	.2712	157.5914	.1034	-.2507	51.6824	45.9198				1				0
80	.2	44.0427	45.0227	38.9509	40.2565	-.1155	.2737	168.2728	.1799	-.432	.468	.2739	157.3957	.1053	-.2528	51.7131	45.8854				1				0
80	.21	44.0555	44.9921	39.014	40.3007	-.1122	.2701	168.3623	.1831	-.4356	.4726	.2766	157.204	.1072	-.255	51.7438	45.851				1				0
80	.22	44.059	44.9507	39.1083	40.3811	-.1092	.264	168.4991	.1861	-.4418	.4794	.2806	157.151	.1089	-.2585	51.7728	45.7927				1				0
80	.23	44.0624	44.9093	39.2026	40.4615	-.1061	.2579	168.6358	.1892	-.4479	.4862	.2845	157.0995	.1107	-.2621	51.8018	45.7346				1				0
80	.24	44.053	44.8985	39.2337	40.4979	-.1063	.2554	168.683	.189	-.4504	.4884	.2859	157.2314	.1106	-.2636	51.8003	45.7107				1				0
80	.25	44.0435	44.8877	39.2649	40.5342	-.1065	.2529	168.7303	.1889	-.4529	.4907	.2872	157.3618	.1105	-.265	51.7987	45.6869				1				0
80	.26	44.0341	44.8769	39.296	40.5705	-.1066	.2504	168.7775	.1887	-.4554	.4929	.2885	157.4912	.1104	-.2665	51.7972	45.6631				1				0
80	.27	44.0247	44.8661	39.3271	40.6068	-.1068	.2479	168.8247	.1885	-.4579	.4952	.2898	157.6192	.1103	-.268	51.7956	45.6393				1				0
80	.28	43.998	44.8175	39.3423	40.6164	-.1054	.2452	168.7741	.1899	-.4606	.4982	.2916	157.5926	.1111	-.2695	51.8086	45.6137				1				0
80	.29	43.9714	44.7689	39.3574	40.6259	-.1041	.2425	168.7236	.1913	-.4632	.5012	.2933	157.5663	.1119	-.2711	51.8215	45.5881				1				0
80	.3	43.9543	44.7311	39.3414	40.5991	-.1026	.2423	168.6258	.1928	-.4634	.5019	.2938	157.4139	.1128	-.2712	51.836	45.5862				1				0
80	.31	43.9371	44.6933	39.3254	40.5722	-.101	.2421	168.528	.1943	-.4636	.5027	.2942	157.2619	.1137	-.2713	51.8505	45.5844				1				0
80	.32	43.9199	44.6555	39.3094	40.5454	-.0995	.2419	168.4302	.1958	-.4638	.5035	.2947	157.1101	.1146	-.2715	51.8651	45.5825				1				0
80	.33	43.9028	44.6177	39.2933	40.5186	-.098	.2417	168.3324	.1974	-.464	.5043	.2951	156.9587	.1155	-.2716	51.8797	45.5806				1				0
80	.34	43.883	44.5493	39.2702	40.4615	-.0939	.2417	168.164	.2014	-.464	.5059	.2961	156.5327	.1179	-.2716	51.9185	45.5808				1				0
80	.35	43.8633	44.4808	39.2471	40.4044	-.0898	.2417	167.9957	.2055	-.464	.5075	.297	156.1086	.1203	-.2716	51.9574	45.581				1				0
80	.36	43.8607	44.4502	39.24	40.3742	-.0873	.242	167.9251	.2081	-.4638	.5083	.2975	155.8354	.1218	-.2714	51.9817	45.5831				1				0
80	.37	43.8581	44.4196	39.2328	40.3439	-.0847	.2422	167.8545	.2106	-.4636	.5092	.298	155.5631	.1233	-.2713	52.0061	45.5852				1				0
80	.38	43.8556	44.389	39.2257	40.3136	-.0821	.2424	167.784	.2132	-.4633	.51	.2985	155.2914	.1248	-.2712	52.0304	45.5873				1				0
80	.39	43.853	44.3584	39.2186	40.2834	-.0796	.2426	167.7134	.2158	-.4631	.5109	.299	155.0203	.1263	-.271	52.0548	45.5894				1				0
80	.4	43.8556	44.2747	39.2586	40.2877	-.0734	.2392	167.6766	.2219	-.4666	.5166	.3024	154.5616	.1299	-.2731	52.1135	45.5566				1				0
80	.41	43.8581	44.191	39.2987	40.292	-.0672	.2357	167.6398	.2281	-.47	.5224	.3057	154.1129	.1335	-.2751	52.1723	45.5238				1				0
80	.42	43.8633	44.1379	39.3458	40.3266	-.0636	.2321	167.6736	.2317	-.4737	.5273	.3086	153.9344	.1356	-.2772	52.2066	45.4889				1				0
80	.43	43.8684	44.0848	39.393	40.3612	-.06	.2284	167.7074	.2353	-.4773	.5322	.3115	153.7592	.1377	-.2794	52.2409	45.4541				1				0
80	.44	43.8736	44.0317	39.4401	40.3958	-.0564	.2247	167.7412	.2389	-.481	.537	.3143	153.5874	.1398	-.2815	52.2752	45.4192				1				0
80	.45	43.8787	43.9786	39.4873	40.4304	-.0528	.2211	167.775	.2425	-.4846	.5419	.3172	153.4186	.1419	-.2836	52.3095	45.3844				1				0
80	.46	43.8779	43.8337	39.618	40.5446	-.0447	.2101	167.8742	.2507	-.4956	.5554	.3251	153.1732	.1467	-.2901	52.3872	45.2796				1				0
80	.47	43.877	43.6888	39.7488	40.6587	-.0365	.1991	167.9734	.2588	-.5066	.5689	.333	152.9399	.1515	-.2965	52.4649	45.1749				1				0
80	.48	43.871	43.597	39.8324	40.7383	-.032	.1918	168.0387	.2634	-.514	.5775	.338	152.8681	.1541	-.3008	52.5083	45.1051				1				0
80	.49	43.865	43.5052	39.916	40.8179	-.0274	.1844	168.1041	.2679	-.5213	.5861	.343	152.7984	.1568	-.3051	52.5517	45.0353				1				0
80	.5	43.859	43.4134	39.9996	40.8975	-.0229	.1771	168.1695	.2725	-.5286	.5947	.3481	152.731	.1595	-.3094	52.595	44.9655				1				0
80	.51	43.823	43.2622	40.1482	41.0324	-.0163	.1639	168.2657	.279	-.5418	.6094	.3567	152.7535	.1633	-.3171	52.6571	44.8401				1				0
80	.52	43.7869	43.111	40.2968	41.1673	-.0098	.1508	168.3619	.2855	-.5549	.6241	.3652	152.7751	.1671	-.3248	52.7191	44.7148				1				0
80	.53	43.7509	42.9598	40.4453	41.3022	-.0033	.1376	168.4582	.292	-.5681	.6387	.3738	152.7955	.1709	-.3325	52.7811	44.5897				1				0
80	.54	43.7208	42.9003	40.5103	41.3576	-.0014	.1318	168.489	.294	-.5739	.6448	.3774	152.8775	.1721	-.3359	52.7998	44.534				1				0
80	.55	43.6908	42.8409	40.5752	41.413	.0006	.126	168.5199	.2959	-.5798	.6509	.381	152.9579	.1732	-.3393	52.8185	44.4784				1				0
80	.56	43.6607	42.7815	40.6401	41.4683	.0026	.1201	168.5507	.2979	-.5856	.657	.3845	153.0367	.1744	-.3427	52.8372	44.4228				1				0
80	.57	43.5646	42.6627	40.7504	41.5583	.0047	.1086	168.536	.3001	-.5971	.6683	.3911	153.3179	.1756	-.3495	52.8579	44.3133				1				0
80	.58	43.4685	42.5439	40.8607	41.6482	.0069	.0971	168.5214	.3022	-.6086	.6795	.3977	153.5898	.1769	-.3562	52.8785	44.2038				1				0
80	.59	43.4024	42.4845	40.9061	41.6828	.0071	.0915	168.4758	.3025	-.6143	.6847	.4007	153.7853	.177	-.3595	52.8805	44.1498				1				0
80	.6	43.3363	42.4251	40.9515	41.7174	.0073	.0858	168.4303	.3027	-.6199	.6899	.4038	153.9779	.1771	-.3628	52.8825	44.0957				1				0
80	.61	43.2702	42.3657	40.9968	41.752	.0075	.0801	168.3848	.3029	-.6256	.6951	.4068	154.1678	.1773	-.3661	52.8845	44.0417				1				0
80	.62	43.2041	42.3063	41.0422	41.7866	.0077	.0744	168.3392	.3031	-.6313	.7003	.4098	154.355	.1774	-.3695	52.8865	43.9876				1				0
80	.63	43.1106	42.2181	41.1338	41.8428	.0093	.0653	168.3053	.3046	-.6404	.7092	.4151	154.5637	.1783	-.3748	52.901	43.9006				1				0
80	.64	43.017	42.1299	41.2254	41.899	.0108	.0562	168.2714	.3061	-.6496	.7181	.4203	154.7673	.1792	-.3802	52.9154	43.8135				1				0
80	.65	42.9896	42.1011	41.2717	41.9207	.0121	.0527	168.283	.3074	-.653	.7218	.4224	154.7899	.1799	-.3822	52.9279	43.7807				1				0
80	.66	42.9621	42.0723	41.318	41.9423	.0134	.0493	168.2946	.3087	-.6565	.7255	.4246	154.8123	.1807	-.3842	52.9404	43.7478				1				0
80	.67	42.9346	42.0435	41.3642	41.9639	.0147	.0458	168.3063	.3101	-.6599	.7291	.4267	154.8345	.1815	-.3862	52.9529	43.715				1				0
80	.68	42.9072	42.0147	41.4105	41.9855	.016	.0424	168.3179	.3114	-.6634	.7328	.4289	154.8564	.1822	-.3882	52.9654	43.6821				1				0
80	.69	42.8651	41.9742	41.4959	42.0175	.0186	.0368	168.3527	.314	-.6689	.739	.4325	154.856	.1838	-.3915	52.9903	43.6292				1				0
80	.7	42.8231	41.9337	41.5813	42.0495	.0213	.0312	168.3876	.3166	-.6745	.7451	.4361	154.8557	.1853	-.3947	53.0151	43.5763				1				0
80	.71	42.8085	41.922	41.6204	42.0599	.0226	.0291	168.4108	.3179	-.6766	.7476	.4375	154.8339	.186	-.396	53.0276	43.5562				1				0
80	.72	42.7939	41.9103	41.6595	42.0703	.0239	.027	168.434	.3192	-.6787	.75	.4389	154.8123	.1868	-.3972	53.04	43.5362				1				0
80	.73	42.7793	41.8986	41.6987	42.0807	.0252	.0249	168.4572	.3205	-.6808	.7525	.4404	154.7908	.1876	-.3984	53.0524	43.5161				1				0
80	.74	42.7647	41.8869	41.7378	42.0911	.0265	.0228	168.4805	.3218	-.6829	.7549	.4418	154.7695	.1883	-.3997	53.0648	43.496				1				0
80	.75	42.7458	41.9022	41.7779	42.0902	.0268	.0216	168.5161	.3221	-.6841	.7562	.4425	154.7851	.1885	-.4004	53.0679	43.4847				1				0
80	.76	42.7269	41.9175	41.8179	42.0893	.0271	.0204	168.5516	.3225	-.6853	.7574	.4433	154.8006	.1887	-.4011	53.0711	43.4734				1				0
80	.77	42.7226	41.9445	41.8188	42.0781	.0262	.0213	168.564	.3215	-.6844	.7561	.4425	154.8375	.1882	-.4005	53.0619	43.4821				1				0
80	.78	42.7183	41.9715	41.8197	42.0668	.0252	.0223	168.5764	.3205	-.6835	.7549	.4418	154.8745	.1876	-.4	53.0527	43.4908				1				0
80	.79	42.7141	41.9985	41.8206	42.0556	.0242	.0232	168.5887	.3196	-.6826	.7537	.4411	154.9116	.187	-.3995	53.0434	43.4995				1				0
80	.8	42.7098	42.0255	41.8214	42.0444	.0233	.0241	168.6011	.3186	-.6816	.7524	.4404	154.9488	.1865	-.3989	53.0342	43.5082				1				0
80	.81	42.6617	42.03	41.8232	42.0167	.0221	.0236	168.5316	.3174	-.6821	.7524	.4403	155.044	.1858	-.3992	53.0232	43.5037				1				0
80	.82	42.6136	42.0345	41.825	41.989	.0209	.0231	168.4621	.3163	-.6826	.7523	.4403	155.1393	.1851	-.3995	53.0122	43.4991				1				0
80	.83	42.5699	42.012	41.8259	41.9726	.0208	.0217	168.3803	.3161	-.684	.7535	.441	155.197	.185	-.4003	53.0104	43.4858				1				0
80	.84	42.5261	41.9895	41.8268	41.9561	.0206	.0203	168.2985	.3159	-.6854	.7547	.4417	155.2545	.1849	-.4011	53.0086	43.4725				1				0
80	.85	42.4823	41.967	41.8277	41.9397	.0204	.0189	168.2167	.3157	-.6868	.7559	.4424	155.312	.1848	-.4019	53.0068	43.4592				1				0
80	.86	42.4308	41.9364	41.8348	41.9388	.0197	.0165	168.1408	.3151	-.6892	.7578	.4435	155.4335	.1844	-.4034	53.0007	43.4359				1				0
80	.87	42.3793	41.9058	41.8419	41.938	.0191	.014	168.065	.3144	-.6917	.7598	.4447	155.5544	.184	-.4048	52.9945	43.4125				1				0
80	.88	42.3278	41.8752	41.849	41.9371	.0184	.0116	167.9891	.3138	-.6941	.7618	.4458	155.6748	.1836	-.4062	52.9884	43.3892				1				0
80	.89	42.3201	41.8671	41.8553	41.9527	.018	.0105	167.9951	.3133	-.6952	.7625	.4463	155.7383	.1834	-.4069	52.9841	43.3792				1				0
80	.9	42.3124	41.859	41.8615	41.9682	.0175	.0095	168.0011	.3129	-.6962	.7633	.4467	155.8017	.1831	-.4075	52.9797	43.3693				1				0
80	.91	42.3047	41.8509	41.8677	41.9838	.0171	.0085	168.007	.3124	-.6973	.7641	.4472	155.8649	.1828	-.4081	52.9754	43.3593				1				0
80	.92	42.2841	41.8464	41.8935	42.0305	.0152	.0057	168.0545	.3105	-.7	.7658	.4482	156.0761	.1817	-.4097	52.9575	43.3334				1				0
80	.93	42.2635	41.8419	41.9193	42.0772	.0133	.003	168.1019	.3087	-.7027	.7675	.4492	156.2863	.1806	-.4113	52.9397	43.3076				1				0
80	.94	42.2506	41.8455	41.9389	42.1084	.0119	.0014	168.1433	.3072	-.7044	.7685	.4497	156.4333	.1798	-.4122	52.9261	43.2917				1				0
80	.95	42.2377	41.8491	41.9584	42.1395	.0105	-.0003	168.1847	.3058	-.706	.7694	.4503	156.5798	.179	-.4132	52.9126	43.2758				1				0
80	.96	42.2248	41.8527	41.978	42.1706	.0091	-.002	168.2262	.3044	-.7077	.7704	.4509	156.726	.1782	-.4142	52.8991	43.26				1				0
80	.97	42.212	41.8563	41.9976	42.2018	.0077	-.0036	168.2676	.303	-.7094	.7714	.4514	156.8716	.1773	-.4152	52.8856	43.2441				1				0
80	.98	42.1802	41.8473	42.0429	42.2589	.0059	-.0076	168.3293	.3012	-.7133	.7743	.4532	157.1057	.1763	-.4175	52.869	43.2063				1				0
80	.99	42.1484	41.8383	42.0883	42.3159	.0042	-.0116	168.391	.2995	-.7173	.7773	.4549	157.338	.1753	-.4198	52.8524	43.1685				1				0
80	1	42.1296	41.8257	42.1141	42.3419	.0038	-.0139	168.4113	.2992	-.7196	.7793	.4561	157.4254	.1751	-.4212	52.8493	43.1465				1				0
80	1.01	42.1107	41.8131	42.1399	42.3678	.0035	-.0162	168.4315	.2989	-.7219	.7813	.4573	157.5123	.1749	-.4225	52.8462	43.1245				1				0
80	1.02	42.0918	41.8005	42.1657	42.3938	.0032	-.0185	168.4518	.2985	-.7242	.7833	.4585	157.5988	.1747	-.4239	52.8431	43.1025				1				0
80	1.03	42.0729	41.7879	42.1915	42.4197	.0029	-.0208	168.472	.2982	-.7265	.7854	.4596	157.6848	.1745	-.4252	52.84	43.0806				1				0
80	1.04	42.0274	41.7681	42.2315	42.463	.0014	-.0249	168.49	.2967	-.7307	.7886	.4615	157.8964	.1737	-.4276	52.8261	43.0414				1				0
80	1.05	41.9819	41.7483	42.2716	42.5062	0	-.029	168.508	.2953	-.7348	.7919	.4635	158.1062	.1728	-.43	52.8122	43.0022				1				0
80	1.06	41.9553	41.7411	42.2858	42.5235	-.0012	-.0309	168.5057	.2941	-.7366	.7931	.4642	158.231	.1722	-.4311	52.8014	42.9849				1				0
80	1.07	41.9287	41.7339	42.3	42.5408	-.0023	-.0327	168.5034	.293	-.7384	.7944	.4649	158.3554	.1715	-.4321	52.7906	42.9677				1				0
80	1.08	41.9021	41.7267	42.3143	42.5581	-.0035	-.0345	168.5012	.2919	-.7402	.7957	.4657	158.4794	.1708	-.4332	52.7798	42.9504				1				0
80	1.09	41.8755	41.7195	42.3285	42.5754	-.0046	-.0363	168.4989	.2907	-.742	.7969	.4664	158.603	.1702	-.4343	52.769	42.9331				1				0
80	1.1	41.8403	41.7132	42.3329	42.5797	-.006	-.0377	168.4662	.2893	-.7434	.7977	.4669	158.7369	.1693	-.4351	52.7552	42.9198				1				0
80	1.11	41.8051	41.7069	42.3374	42.5841	-.0075	-.0391	168.4335	.2878	-.7448	.7985	.4673	158.8705	.1685	-.4359	52.7414	42.9065				1				0
80	1.12	41.7966	41.7078	42.3276	42.5711	-.0078	-.0387	168.403	.2875	-.7444	.798	.467	158.8812	.1683	-.4357	52.7383	42.9104				1				0
80	1.13	41.788	41.7087	42.3178	42.5581	-.0081	-.0383	168.3726	.2872	-.744	.7975	.4667	158.8919	.1681	-.4354	52.7353	42.9143				1				0
80	1.14	41.7794	41.7096	42.308	42.5452	-.0084	-.0379	168.3421	.2869	-.7436	.797	.4665	158.9026	.1679	-.4352	52.7323	42.9182				1				0
80	1.15	41.7708	41.7105	42.2983	42.5322	-.0088	-.0374	168.3117	.2866	-.7432	.7965	.4662	158.9135	.1677	-.4349	52.7292	42.9221				1				0
80	1.16	41.7845	41.7249	42.276	42.4933	-.008	-.035	168.2787	.2874	-.7407	.7945	.465	158.795	.1682	-.4335	52.7369	42.9457				1				0
80	1.17	41.7983	41.7393	42.2538	42.4543	-.0072	-.0325	168.2457	.2882	-.7382	.7925	.4638	158.6759	.1687	-.4321	52.7446	42.9692				1				0
80	1.18	41.8206	41.7528	42.2413	42.4284	-.006	-.0304	168.2431	.2893	-.7362	.791	.4629	158.5456	.1693	-.4308	52.7553	42.9888				1				0
80	1.19	41.8429	41.7663	42.2289	42.4024	-.0049	-.0284	168.2405	.2904	-.7341	.7895	.462	158.4148	.17	-.4296	52.7661	43.0085				1				0
80	1.2	41.8652	41.7798	42.2164	42.3765	-.0038	-.0263	168.2379	.2916	-.7321	.788	.4612	158.2834	.1706	-.4284	52.7768	43.0281				1				0
80	1.21	41.8875	41.7933	42.204	42.3505	-.0026	-.0243	168.2353	.2927	-.73	.7865	.4603	158.1516	.1713	-.4272	52.7875	43.0477				1				0
80	1.22	41.9725	41.8311	42.1799	42.2883	.0017	-.0185	168.2718	.297	-.7242	.7827	.4581	157.7001	.1738	-.4238	52.8286	43.103				1				0
80	1.23	42.0575	41.8689	42.1559	42.226	.006	-.0126	168.3083	.3013	-.7184	.779	.4559	157.2445	.1763	-.4204	52.8697	43.1584				1				0
80	1.24	42.1201	41.8932	42.1444	42.1897	.0092	-.0089	168.3473	.3045	-.7146	.7768	.4546	156.921	.1782	-.4182	52.9001	43.194				1				0
80	1.25	42.1828	41.9175	42.1328	42.1533	.0124	-.0052	168.3864	.3077	-.7109	.7746	.4533	156.5958	.1801	-.416	52.9304	43.2297				1				0
80	1.26	42.2454	41.9418	42.1212	42.117	.0155	-.0014	168.4254	.3109	-.7071	.7725	.4521	156.2689	.1819	-.4139	52.9607	43.2653				1				0
80	1.27	42.3433	41.9526	42.099	42.0348	.023	.0045	168.4297	.3183	-.7012	.7701	.4507	155.5869	.1863	-.4104	53.0313	43.3216				1				0
80	1.28	42.4411	41.9634	42.0768	41.9527	.0304	.0104	168.4339	.3257	-.6953	.7678	.4494	154.9006	.1906	-.4069	53.1019	43.3779				1				0
80	1.29	42.539	41.9742	42.0545	41.8705	.0378	.0163	168.4382	.3331	-.6894	.7657	.4481	154.2105	.195	-.4035	53.1726	43.4341				1				0
80	1.3	42.5742	41.9607	42.0438	41.8247	.042	.0185	168.4033	.3374	-.6872	.7656	.4481	153.854	.1974	-.4022	53.213	43.4548				1				0
80	1.31	42.6093	41.9472	42.0332	41.7788	.0463	.0207	168.3685	.3416	-.6851	.7655	.448	153.4973	.1999	-.4009	53.2534	43.4755				1				0
80	1.32	42.6445	41.9337	42.0225	41.733	.0505	.0228	168.3337	.3458	-.6829	.7655	.448	153.1403	.2024	-.3997	53.2938	43.4963				1				0
80	1.33	42.7166	41.8986	42.0127	41.6439	.06	.0266	168.2718	.3553	-.6791	.7664	.4486	152.3831	.2079	-.3975	53.3837	43.5323				1				0
80	1.34	42.7887	41.8635	42.0029	41.5548	.0694	.0304	168.2099	.3647	-.6753	.7675	.4492	151.6273	.2135	-.3952	53.4736	43.5683				1				0
80	1.35	42.8256	41.8419	42.0038	41.5116	.0746	.032	168.1829	.3699	-.6737	.7686	.4498	151.2295	.2165	-.3943	53.5232	43.5836				1				0
80	1.36	42.8625	41.8203	42.0047	41.4683	.0798	.0336	168.1558	.3751	-.6721	.7697	.4505	150.8326	.2195	-.3934	53.5727	43.5989				1				0
80	1.37	42.8994	41.7987	42.0056	41.4251	.085	.0352	168.1288	.3803	-.6705	.7709	.4512	150.4366	.2226	-.3924	53.6222	43.6142				1				0
80	1.38	42.9363	41.7771	42.0065	41.3818	.0902	.0368	168.1017	.3855	-.6689	.7721	.4518	150.0419	.2256	-.3915	53.6718	43.6295				1				0
80	1.39	43.0265	41.7663	42.0109	41.3135	.099	.0408	168.1172	.3943	-.6649	.773	.4524	149.3313	.2308	-.3891	53.7554	43.6674				1				0
80	1.4	43.1166	41.7555	42.0154	41.2452	.1077	.0448	168.1326	.4031	-.6609	.7742	.4531	148.6228	.2359	-.3868	53.8389	43.7052				1				0
80	1.41	43.1698	41.7663	42.0189	41.2201	.1113	.0471	168.1751	.4066	-.6586	.774	.453	148.3064	.238	-.3854	53.8728	43.7278				1				0
80	1.42	43.223	41.7771	42.0225	41.195	.1149	.0495	168.2176	.4102	-.6562	.7739	.4529	147.9901	.2401	-.3841	53.9068	43.7503				1				0
80	1.43	43.2762	41.7879	42.026	41.1699	.1184	.0519	168.2601	.4138	-.6539	.7738	.4529	147.6737	.2422	-.3827	53.9407	43.7728				1				0
80	1.44	43.3294	41.7987	42.0296	41.1448	.122	.0542	168.3025	.4173	-.6515	.7737	.4528	147.3575	.2442	-.3813	53.9746	43.7953				1				0
80	1.45	43.4719	41.8257	42.0234	41.0765	.1309	.061	168.3975	.4262	-.6448	.7729	.4523	146.5328	.2495	-.3773	54.0593	43.8595				1				0
80	1.46	43.6144	41.8527	42.0172	41.0082	.1398	.0677	168.4924	.4351	-.638	.7723	.452	145.7075	.2546	-.3734	54.1439	43.9236				1				0
80	1.47	43.7037	41.8689	42.0074	40.9649	.1451	.0721	168.5448	.4404	-.6337	.7717	.4516	145.1977	.2578	-.3708	54.1946	43.9652				1				0
80	1.48	43.7929	41.8851	41.9976	40.9217	.1504	.0764	168.5972	.4458	-.6293	.7712	.4513	144.6875	.2609	-.3683	54.2454	44.0068				1				0
80	1.49	43.8822	41.9013	41.9878	40.8784	.1557	.0808	168.6497	.4511	-.6249	.7707	.4511	144.1771	.264	-.3657	54.296	44.0484				1				0
80	1.5	43.9714	41.9175	41.978	40.8352	.1611	.0852	168.7021	.4564	-.6206	.7703	.4508	143.6662	.2671	-.3632	54.3467	44.09				1				0
80	1.51	44.1096	41.9364	41.922	40.7305	.1695	.094	168.6985	.4649	-.6117	.7683	.4497	142.7689	.2721	-.358	54.4273	44.1738				1				0
80	1.52	44.2478	41.9553	41.8659	40.6259	.178	.1028	168.6949	.4733	-.6029	.7665	.4486	141.8671	.277	-.3529	54.5079	44.2577				1				0
80	1.53	44.2967	41.958	41.8197	40.5645	.1811	.1072	168.6388	.4765	-.5985	.765	.4477	141.4757	.2789	-.3503	54.5379	44.3				1				0
80	1.54	44.3456	41.9607	41.7734	40.503	.1843	.1117	168.5828	.4796	-.594	.7635	.4468	141.0825	.2807	-.3477	54.568	44.3424				1				0
80	1.55	44.3946	41.9634	41.7272	40.4416	.1875	.1161	168.5267	.4828	-.5896	.762	.446	140.6875	.2826	-.3451	54.598	44.3848				1				0
80	1.56	44.4435	41.9661	41.6809	40.3802	.1906	.1206	168.4707	.486	-.5851	.7606	.4452	140.2908	.2844	-.3425	54.6281	44.4272				1				0
80	1.57	44.5336	41.9814	41.5875	40.2687	.1954	.1293	168.3711	.4908	-.5765	.7571	.4431	139.5909	.2872	-.3374	54.6739	44.5099				1				0
80	1.58	44.6237	41.9967	41.4941	40.1571	.2002	.138	168.2716	.4956	-.5678	.7536	.4411	138.8838	.29	-.3323	54.7197	44.5927				1				0
80	1.59	44.6649	42.0093	41.4469	40.1069	.2019	.1422	168.2281	.4972	-.5635	.7515	.4398	138.5769	.291	-.3298	54.7355	44.633				1				0
80	1.6	44.7061	42.0219	41.3998	40.0567	.2035	.1464	168.1845	.4989	-.5593	.7495	.4386	138.2681	.292	-.3273	54.7512	44.6734				1				0
80	1.61	44.7473	42.0345	41.3527	40.0066	.2052	.1507	168.141	.5005	-.5551	.7474	.4374	137.9575	.2929	-.3248	54.7669	44.7137				1				0
80	1.62	44.8254	42.111	41.2726	39.9365	.2048	.1591	168.1455	.5001	-.5466	.7409	.4336	137.5439	.2927	-.3199	54.7628	44.7943				1				0
80	1.63	44.9035	42.1875	41.1925	39.8665	.2043	.1676	168.15	.4997	-.5381	.7343	.4298	137.123	.2924	-.3149	54.7587	44.8749				1				0
80	1.64	44.9816	42.264	41.1125	39.7964	.2039	.1761	168.1545	.4992	-.5297	.7279	.426	136.6945	.2922	-.31	54.7546	44.9555				1				0
80	1.65	45.0185	42.3279	41.0796	39.7765	.2018	.1803	168.2025	.4972	-.5255	.7234	.4234	136.5854	.291	-.3075	54.7348	44.9957				1				0
80	1.66	45.0554	42.3918	41.0466	39.7566	.1997	.1845	168.2505	.4951	-.5212	.7189	.4207	136.4749	.2897	-.3051	54.715	45.0358				1				0
80	1.67	45.0924	42.4557	41.0137	39.7367	.1977	.1887	168.2985	.493	-.517	.7144	.4181	136.3631	.2885	-.3026	54.6952	45.0759				1				0
80	1.68	45.1584	42.5592	40.9532	39.69	.195	.1963	168.3609	.4903	-.5094	.7071	.4138	136.0935	.287	-.2981	54.6699	45.1484				1				0
80	1.69	45.2245	42.6627	40.8928	39.6433	.1923	.2039	168.4233	.4877	-.5018	.6997	.4095	135.8183	.2854	-.2937	54.6446	45.2208				1				0
80	1.7	45.2537	42.7023	40.8652	39.6165	.1918	.2073	168.4377	.4871	-.4984	.6969	.4079	135.6578	.2851	-.2917	54.639	45.2532				1				0
80	1.71	45.2829	42.7419	40.8376	39.5897	.1912	.2107	168.4521	.4865	-.495	.6941	.4062	135.496	.2847	-.2897	54.6335	45.2856				1				0
80	1.72	45.3121	42.7815	40.81	39.5629	.1906	.2141	168.4665	.4859	-.4916	.6912	.4046	135.333	.2844	-.2877	54.628	45.3179				1				0
80	1.73	45.3413	42.8211	40.7825	39.536	.19	.2175	168.4809	.4854	-.4882	.6884	.4029	135.1685	.2841	-.2857	54.6225	45.3503				1				0
80	1.74	45.3541	42.8616	40.7211	39.4798	.1884	.2223	168.4167	.4838	-.4834	.6839	.4003	134.9775	.2831	-.2829	54.6074	45.3962				1				0
80	1.75	45.367	42.9021	40.6597	39.4236	.1869	.2272	168.3525	.4822	-.4786	.6794	.3976	134.7838	.2822	-.2801	54.5923	45.4422				1				0
80	1.76	45.3507	42.903	40.6259	39.3942	.1859	.2286	168.2738	.4812	-.4771	.6776	.3966	134.7576	.2816	-.2792	54.5827	45.4559				1				0
80	1.77	45.3344	42.9039	40.5921	39.3648	.1848	.23	168.1952	.4802	-.4757	.6759	.3956	134.7311	.281	-.2784	54.5732	45.4695				1				0
80	1.78	45.3181	42.9048	40.5583	39.3354	.1838	.2315	168.1166	.4792	-.4743	.6742	.3946	134.7046	.2804	-.2776	54.5636	45.4832				1				0
80	1.79	45.3018	42.9057	40.5245	39.306	.1828	.2329	168.038	.4782	-.4728	.6725	.3936	134.6778	.2799	-.2767	54.554	45.4969				1				0
80	1.8	45.2889	42.9165	40.4809	39.2636	.1817	.2354	167.9499	.477	-.4704	.6699	.3921	134.5985	.2792	-.2753	54.5429	45.5203				1				0
80	1.81	45.276	42.9273	40.4373	39.2212	.1805	.2378	167.8619	.4758	-.4679	.6674	.3906	134.5184	.2785	-.2738	54.5318	45.5437				1				0
80	1.82	45.2795	42.9372	40.4275	39.2082	.1804	.2388	167.8525	.4757	-.4669	.6665	.3901	134.4654	.2784	-.2732	54.5304	45.5534				1				0
80	1.83	45.2829	42.9471	40.4177	39.1953	.1802	.2399	167.843	.4755	-.4659	.6657	.3896	134.4124	.2783	-.2727	54.5289	45.5631				1				0
80	1.84	45.2863	42.9571	40.408	39.1823	.18	.2409	167.8336	.4754	-.4649	.6649	.3891	134.3591	.2782	-.2721	54.5274	45.5728				1				0
80	1.85	45.2898	42.9669	40.3982	39.1693	.1799	.2419	167.8242	.4752	-.4638	.6641	.3886	134.3056	.2781	-.2715	54.5259	45.5825				1				0
80	1.86	45.3018	42.9958	40.4151	39.1849	.179	.242	167.8975	.4744	-.4637	.6634	.3882	134.3497	.2776	-.2714	54.5177	45.5837				1				0
80	1.87	45.3138	43.0246	40.432	39.2005	.1782	.2421	167.9708	.4735	-.4636	.6627	.3878	134.3939	.2771	-.2713	54.5095	45.5849				1				0
80	1.88	45.3224	43.0435	40.4587	39.229	.1775	.2413	168.0535	.4728	-.4645	.6628	.3879	134.4915	.2767	-.2718	54.5028	45.5764				1				0
80	1.89	45.331	43.0624	40.4853	39.2575	.1768	.2404	168.1362	.4721	-.4654	.6629	.388	134.5889	.2763	-.2724	54.4961	45.568				1				0
80	1.9	45.3395	43.0813	40.512	39.2861	.1761	.2395	168.2189	.4714	-.4663	.663	.388	134.6862	.2759	-.2729	54.4894	45.5595				1				0
80	1.91	45.3481	43.1002	40.5387	39.3146	.1754	.2386	168.3016	.4707	-.4671	.6632	.3881	134.7833	.2755	-.2734	54.4828	45.551				1				0
80	1.92	45.3421	43.102	40.5814	39.3605	.1747	.2359	168.386	.47	-.4698	.6646	.389	134.987	.2751	-.275	54.4766	45.5254				1				0
80	1.93	45.3361	43.1038	40.6241	39.4063	.1741	.2332	168.4703	.4694	-.4725	.666	.3898	135.1896	.2747	-.2765	54.4705	45.4998				1				0
80	1.94	45.3215	43.0867	40.6401	39.4236	.1741	.2314	168.4719	.4695	-.4743	.6674	.3906	135.2952	.2748	-.2776	54.4711	45.4826				1				0
80	1.95	45.3069	43.0696	40.6561	39.4409	.1742	.2296	168.4735	.4695	-.4761	.6687	.3914	135.4003	.2748	-.2787	54.4717	45.4654				1				0
80	1.96	45.2923	43.0525	40.6721	39.4582	.1743	.2278	168.4751	.4696	-.4779	.67	.3921	135.505	.2748	-.2797	54.4723	45.4482				1				0
80	1.97	45.2777	43.0354	40.6882	39.4755	.1743	.226	168.4768	.4696	-.4797	.6714	.3929	135.6093	.2749	-.2808	54.4728	45.431				1				0
80	1.98	45.2563	43.0012	40.7015	39.4833	.1753	.2239	168.4422	.4706	-.4818	.6735	.3942	135.6749	.2754	-.282	54.482	45.4112				1				0
80	1.99	45.2348	42.9669	40.7148	39.4911	.1762	.2218	168.4077	.4716	-.4839	.6757	.3954	135.7402	.276	-.2832	54.4911	45.3913				1				0
80	2	45.228	42.9498	40.7122	39.4816	.1771	.2215	168.3716	.4725	-.4842	.6765	.3959	135.7021	.2765	-.2834	54.4997	45.3887				1				0
80	2.01	45.2211	42.9327	40.7095	39.472	.178	.2213	168.3354	.4734	-.4845	.6773	.3964	135.6641	.277	-.2835	54.5083	45.386				1				0
80	2.02	45.2142	42.9156	40.7068	39.4625	.1789	.221	168.2992	.4743	-.4847	.6782	.3969	135.6261	.2776	-.2837	54.5169	45.3833				1				0
80	2.03	45.2211	42.9066	40.7015	39.447	.1803	.2215	168.2762	.4756	-.4842	.6787	.3972	135.5126	.2784	-.2834	54.5296	45.3886				1				0
80	2.04	45.228	42.8976	40.6962	39.4314	.1816	.2221	168.2532	.477	-.4836	.6793	.3975	135.3991	.2791	-.2831	54.5424	45.3938				1				0
80	2.05	45.2348	42.8886	40.6908	39.4158	.183	.2226	168.2301	.4783	-.4831	.6798	.3979	135.2859	.2799	-.2827	54.5552	45.3991				1				0
80	2.06	45.2486	42.8967	40.6882	39.4098	.1834	.2235	168.2432	.4787	-.4823	.6795	.3977	135.2101	.2802	-.2822	54.5594	45.407				1				0
80	2.07	45.2623	42.9048	40.6855	39.4037	.1838	.2243	168.2563	.4792	-.4814	.6793	.3975	135.1344	.2804	-.2818	54.5636	45.4149				1				0
80	2.08	45.276	42.9129	40.6828	39.3977	.1843	.2251	168.2695	.4796	-.4806	.679	.3974	135.0585	.2807	-.2813	54.5678	45.4228				1				0
80	2.09	45.2975	42.9318	40.6766	39.4003	.1839	.2263	168.3062	.4793	-.4794	.6779	.3967	135.0098	.2805	-.2806	54.5644	45.434				1				0
80	2.1	45.3189	42.9507	40.6704	39.4029	.1836	.2275	168.3429	.4789	-.4783	.6768	.3961	134.961	.2803	-.2799	54.561	45.4452				1				0
80	2.11	45.3267	42.9616	40.6668	39.4115	.1828	.2278	168.3665	.4781	-.4779	.676	.3956	134.9884	.2798	-.2797	54.5534	45.4484				1				0
80	2.12	45.3344	42.9724	40.6632	39.4202	.182	.2282	168.3901	.4773	-.4776	.6752	.3952	135.0158	.2793	-.2795	54.5458	45.4516				1				0
80	2.13	45.3421	42.9832	40.6597	39.4288	.1812	.2285	168.4138	.4765	-.4772	.6744	.3947	135.0432	.2789	-.2793	54.5383	45.4549				1				0
80	2.14	45.3498	42.994	40.6561	39.4374	.1804	.2288	168.4374	.4757	-.4769	.6736	.3942	135.0707	.2784	-.2791	54.5307	45.4581				1				0
80	2.15	45.3541	43.0219	40.6303	39.4418	.1777	.2303	168.4481	.473	-.4754	.6706	.3925	135.1464	.2768	-.2782	54.5047	45.4722				1				0
80	2.16	45.3584	43.0498	40.6045	39.4461	.1749	.2318	168.4588	.4703	-.4739	.6677	.3908	135.2228	.2752	-.2774	54.4788	45.4862				1				0
80	2.17	45.355	43.0669	40.5823	39.4418	.173	.2329	168.4459	.4683	-.4728	.6655	.3895	135.2719	.2741	-.2767	54.4605	45.497				1				0
80	2.18	45.3516	43.084	40.5601	39.4374	.1711	.234	168.433	.4664	-.4717	.6633	.3882	135.3212	.273	-.2761	54.4421	45.5078				1				0
80	2.19	45.3481	43.1011	40.5378	39.4331	.1692	.2352	168.4201	.4645	-.4705	.6612	.387	135.3709	.2718	-.2754	54.4238	45.5186				1				0
80	2.2	45.3447	43.1182	40.5156	39.4288	.1672	.2363	168.4072	.4626	-.4694	.659	.3857	135.4209	.2707	-.2747	54.4054	45.5294				1				0
80	2.21	45.3172	43.1389	40.4658	39.4176	.1629	.2379	168.3394	.4583	-.4678	.6549	.3833	135.5913	.2682	-.2738	54.3643	45.5447				1				0
80	2.22	45.2898	43.1596	40.416	39.4063	.1586	.2395	168.2716	.4539	-.4662	.6507	.3808	135.7639	.2657	-.2728	54.3232	45.5599				1				0
80	2.23	45.2657	43.1632	40.3884	39.3994	.1562	.24	168.2166	.4516	-.4657	.6487	.3797	135.8861	.2643	-.2726	54.3005	45.5644				1				0
80	2.24	45.2417	43.1668	40.3608	39.3925	.1538	.2405	168.1617	.4492	-.4653	.6467	.3785	136.0092	.2629	-.2723	54.2777	45.5689				1				0
80	2.25	45.2177	43.1704	40.3332	39.3856	.1514	.2409	168.1068	.4468	-.4648	.6447	.3773	136.1332	.2615	-.272	54.2549	45.5733				1				0
80	2.26	45.1936	43.174	40.3057	39.3786	.149	.2414	168.0519	.4444	-.4643	.6427	.3761	136.2579	.2601	-.2717	54.2322	45.5778				1				0
80	2.27	45.1396	43.1794	40.2772	39.4003	.1435	.2403	167.9964	.4389	-.4654	.6397	.3744	136.6806	.2569	-.2724	54.1798	45.5675				1				0
80	2.28	45.0855	43.1848	40.2487	39.4219	.1381	.2392	167.9408	.4334	-.4665	.6367	.3727	137.1074	.2536	-.273	54.1275	45.5572				1				0
80	2.29	45.0554	43.1866	40.2478	39.4504	.1349	.2377	167.9403	.4303	-.4681	.6358	.3721	137.4074	.2518	-.2739	54.0979	45.5424				1				0
80	2.3	45.0254	43.1884	40.2469	39.479	.1318	.2361	167.9397	.4272	-.4696	.6348	.3715	137.7085	.25	-.2748	54.0684	45.5276				1				0
80	2.31	44.9954	43.1902	40.2461	39.5075	.1287	.2346	167.9391	.4241	-.4712	.6339	.371	138.0102	.2482	-.2757	54.0389	45.5128				1				0
80	2.32	44.9653	43.192	40.2452	39.536	.1256	.233	167.9385	.421	-.4727	.633	.3705	138.313	.2464	-.2767	54.0093	45.498				1				0
80	2.33	44.8761	43.1839	40.2745	39.6199	.1188	.2271	167.9544	.4141	-.4786	.6329	.3704	139.1322	.2424	-.2801	53.9438	45.442				1				0
80	2.34	44.7868	43.1758	40.3039	39.7038	.1119	.2213	167.9703	.4072	-.4845	.6329	.3704	139.9514	.2383	-.2835	53.8783	45.386				1				0
80	2.35	44.7276	43.1659	40.3341	39.7592	.1081	.2169	167.9868	.4034	-.4888	.6338	.3709	140.4644	.2361	-.2861	53.8423	45.3448				1				0
80	2.36	44.6684	43.156	40.3644	39.8146	.1043	.2126	168.0033	.3997	-.4931	.6347	.3715	140.9757	.2339	-.2886	53.8064	45.3036				1				0
80	2.37	44.6091	43.1461	40.3946	39.8699	.1006	.2083	168.0197	.3959	-.4974	.6358	.3721	141.4854	.2317	-.2911	53.7704	45.2624				1				0
80	2.38	44.5499	43.1362	40.4249	39.9253	.0968	.204	168.0362	.3921	-.5018	.6368	.3727	141.9932	.2295	-.2937	53.7345	45.2213				1				0
80	2.39	44.3834	43.0795	40.5147	40.0611	.0889	.1915	168.0386	.3842	-.5143	.6419	.3757	143.2335	.2249	-.301	53.6594	45.1024				1				0
80	2.4	44.2169	43.0228	40.6045	40.1969	.081	.179	168.041	.3764	-.5267	.6474	.3789	144.4534	.2203	-.3083	53.5844	44.9835				1				0
80	2.41	44.1096	42.976	40.6641	40.2773	.0769	.1708	168.027	.3723	-.5349	.6517	.3814	145.1646	.2179	-.313	53.5453	44.9058				1				0
80	2.42	44.0023	42.9291	40.7237	40.3577	.0728	.1627	168.013	.3681	-.5431	.6561	.384	145.8663	.2155	-.3178	53.5061	44.828				1				0
80	2.43	43.8951	42.8823	40.7833	40.4382	.0687	.1545	167.9989	.364	-.5512	.6606	.3866	146.5586	.2131	-.3226	53.467	44.7502				1				0
80	2.44	43.7328	42.7896	40.9194	40.6155	.0631	.1387	168.0574	.3584	-.5671	.6708	.3926	147.7057	.2098	-.3319	53.4134	44.5993				1				0
80	2.45	43.5706	42.6969	41.0555	40.7928	.0575	.1228	168.1159	.3528	-.5829	.6814	.3988	148.817	.2065	-.3412	53.3599	44.4484				1				0
80	2.46	43.4084	42.6042	41.1916	40.9701	.0518	.107	168.1744	.3472	-.5988	.6921	.4051	149.8934	.2032	-.3504	53.3064	44.2976				1				0
80	2.47	43.3535	42.5583	41.2681	41.067	.0503	.0993	168.2469	.3457	-.6064	.698	.4085	150.3159	.2023	-.3549	53.2921	44.2247				1				0
80	2.48	43.2985	42.5124	41.3447	41.1639	.0488	.0917	168.3195	.3442	-.6141	.7039	.412	150.7308	.2014	-.3594	53.2777	44.1518				1				0
80	2.49	43.2436	42.4665	41.4212	41.2607	.0473	.084	168.392	.3427	-.6217	.7099	.4155	151.1385	.2005	-.3639	53.2634	44.0789				1				0
80	2.5	43.1715	42.4044	41.543	41.4181	.045	.0725	168.5371	.3403	-.6332	.7189	.4207	151.7455	.1992	-.3706	53.2411	43.9691				1				0
80	2.51	43.0994	42.3423	41.6649	41.5756	.0427	.061	168.6822	.338	-.6448	.728	.4261	152.3363	.1978	-.3773	53.2189	43.8594				1				0
80	2.52	43.0823	42.3261	41.7103	41.6361	.0418	.0571	168.7547	.3372	-.6486	.731	.4278	152.5352	.1973	-.3796	53.211	43.8225				1				0
80	2.53	43.0651	42.3099	41.7556	41.6967	.041	.0532	168.8273	.3363	-.6525	.7341	.4296	152.7324	.1968	-.3819	53.2031	43.7855				1				0
80	2.54	43.0479	42.2937	41.801	41.7572	.0402	.0493	168.8998	.3355	-.6564	.7372	.4314	152.9277	.1964	-.3842	53.1952	43.7486				1				0
80	2.55	43.0308	42.2775	41.8464	41.8177	.0393	.0455	168.9724	.3347	-.6603	.7402	.4332	153.1213	.1959	-.3864	53.1873	43.7117				1				0
80	2.56	43.005	42.2469	41.873	41.8757	.038	.0416	169.0006	.3333	-.6642	.7431	.4349	153.3492	.1951	-.3887	53.1746	43.6745				1				0
80	2.57	42.9793	42.2163	41.8997	41.9336	.0367	.0377	169.0289	.332	-.6681	.746	.4366	153.5753	.1943	-.391	53.1619	43.6374				1				0
80	2.58	42.9707	42.2019	41.8811	41.931	.0362	.0376	168.9847	.3315	-.6681	.7458	.4365	153.6114	.194	-.391	53.157	43.637				1				0
80	2.59	42.9621	42.1875	41.8624	41.9285	.0356	.0376	168.9404	.331	-.6682	.7456	.4364	153.6476	.1937	-.391	53.1522	43.6366				1				0
80	2.6	42.9535	42.1731	41.8437	41.9259	.0351	.0375	168.8962	.3305	-.6682	.7454	.4363	153.6839	.1934	-.3911	53.1474	43.6363				1				0
80	2.61	42.9449	42.1587	41.825	41.9233	.0346	.0375	168.8519	.33	-.6682	.7453	.4362	153.7201	.1931	-.3911	53.1425	43.6359				1				0
80	2.62	42.9415	42.1497	41.7699	41.8895	.0339	.0396	168.7506	.3292	-.6661	.743	.4348	153.7008	.1927	-.3898	53.1351	43.6563				1				0
80	2.63	42.9381	42.1407	41.7147	41.8558	.0331	.0418	168.6493	.3284	-.6639	.7407	.4335	153.6815	.1922	-.3886	53.1277	43.6767				1				0
80	2.64	42.9432	42.1461	41.6782	41.8247	.0328	.044	168.5922	.3281	-.6618	.7387	.4323	153.6252	.192	-.3873	53.1251	43.6975				1				0
80	2.65	42.9484	42.1515	41.6418	41.7935	.0325	.0461	168.5351	.3279	-.6596	.7366	.4311	153.5687	.1919	-.386	53.1226	43.7182				1				0
80	2.66	42.9535	42.1569	41.6053	41.7624	.0323	.0483	168.4781	.3276	-.6574	.7345	.4299	153.5119	.1917	-.3847	53.12	43.739				1				0
80	2.67	42.9587	42.1623	41.5688	41.7312	.032	.0505	168.421	.3273	-.6552	.7324	.4287	153.4546	.1916	-.3835	53.1174	43.7598				1				0
80	2.68	42.9355	42.1632	41.503	41.6906	.0295	.0529	168.2923	.3249	-.6528	.7292	.4268	153.5443	.1901	-.3821	53.094	43.7825				1				0
80	2.69	42.9123	42.1641	41.4372	41.6499	.0271	.0553	168.1635	.3224	-.6505	.726	.4249	153.6349	.1887	-.3807	53.0705	43.8051				1				0
80	2.7	42.884	42.1596	41.4078	41.6404	.0249	.0555	168.0918	.3202	-.6503	.7248	.4242	153.7837	.1874	-.3806	53.0495	43.807				1				0
80	2.71	42.8557	42.1551	41.3785	41.6309	.0227	.0556	168.0201	.318	-.6501	.7237	.4235	153.9332	.1861	-.3805	53.0286	43.8088				1				0
80	2.72	42.8273	42.1506	41.3491	41.6214	.0205	.0558	167.9484	.3158	-.6499	.7226	.4229	154.0832	.1848	-.3803	53.0077	43.8106				1				0
80	2.73	42.799	42.1461	41.3197	41.6119	.0183	.056	167.8768	.3136	-.6497	.7214	.4222	154.2338	.1835	-.3802	52.9867	43.8124				1				0
80	2.74	42.7595	42.1587	41.2931	41.611	.0143	.0561	167.8223	.3097	-.6497	.7197	.4212	154.515	.1812	-.3802	52.9492	43.8128				1				0
80	2.75	42.7201	42.1713	41.2664	41.6102	.0104	.0561	167.7679	.3057	-.6496	.718	.4202	154.7977	.1789	-.3802	52.9116	43.8131				1				0
80	2.76	42.7089	42.1884	41.269	41.6188	.0086	.056	167.7852	.304	-.6498	.7174	.4198	154.9285	.1779	-.3803	52.8951	43.8117				1				0
80	2.77	42.6977	42.2055	41.2717	41.6275	.0069	.0558	167.8024	.3022	-.6499	.7168	.4195	155.0593	.1769	-.3804	52.8786	43.8102				1				0
80	2.78	42.6866	42.2226	41.2744	41.6361	.0052	.0556	167.8197	.3005	-.6501	.7162	.4191	155.1905	.1759	-.3805	52.862	43.8087				1				0
80	2.79	42.6857	42.282	41.2913	41.6742	.0011	.0557	167.9332	.2964	-.65	.7144	.4181	155.4886	.1735	-.3804	52.8228	43.8093				1				0
80	2.8	42.6849	42.3414	41.3082	41.7122	-.0031	.0558	168.0467	.2923	-.65	.7127	.4171	155.7879	.1711	-.3804	52.7835	43.8099				1				0
80	2.81	42.684	42.4008	41.3251	41.7503	-.0072	.0558	168.1602	.2882	-.6499	.7109	.4161	156.0882	.1686	-.3804	52.7444	43.8105				1				0
80	2.82	42.6943	42.4431	41.3393	41.7797	-.0096	.056	168.2564	.2858	-.6497	.7098	.4154	156.2567	.1673	-.3802	52.7217	43.8125				1				0
80	2.83	42.7046	42.4854	41.3535	41.8091	-.0119	.0563	168.3527	.2834	-.6495	.7086	.4147	156.4255	.1659	-.3801	52.6991	43.8146				1				0
80	2.84	42.7149	42.5277	41.3678	41.8385	-.0143	.0565	168.4489	.281	-.6493	.7075	.414	156.5947	.1645	-.38	52.6764	43.8167				1				0
80	2.85	42.7698	42.6303	41.3669	41.8532	-.0175	.0604	168.6203	.2779	-.6453	.7026	.4112	156.7052	.1626	-.3777	52.6462	43.854				1				0
80	2.86	42.8248	42.7329	41.366	41.8679	-.0207	.0643	168.7916	.2747	-.6414	.6978	.4084	156.817	.1608	-.3754	52.616	43.8913				1				0
80	2.87	42.8694	42.7932	41.3509	41.8532	-.0215	.068	168.8667	.2739	-.6377	.694	.4062	156.7575	.1603	-.3732	52.6084	43.9266				1				0
80	2.88	42.914	42.8535	41.3358	41.8385	-.0223	.0717	168.9418	.2731	-.634	.6903	.404	156.6974	.1598	-.3711	52.6008	43.9618				1				0
80	2.89	42.9587	42.9138	41.3206	41.8238	-.0231	.0754	169.0169	.2723	-.6303	.6866	.4018	156.6368	.1594	-.3689	52.5932	43.997				1				0
80	2.9	43.0033	42.9742	41.3055	41.8091	-.0238	.0791	169.0921	.2715	-.6266	.6829	.3997	156.5756	.1589	-.3667	52.5856	44.0321				1				0
80	2.91	43.0702	43.0804	41.2166	41.7269	-.0262	.0886	169.0941	.2692	-.6171	.6733	.394	156.4345	.1575	-.3612	52.5635	44.1227				1				0
80	2.92	43.1372	43.1866	41.1276	41.6448	-.0285	.0981	169.0961	.2669	-.6076	.6636	.3884	156.2894	.1562	-.3556	52.5415	44.2133				1				0
80	2.93	43.1595	43.2325	41.0538	41.5773	-.03	.104	169.023	.2653	-.6018	.6577	.3849	156.2061	.1553	-.3522	52.527	44.2688				1				0
80	2.94	43.1818	43.2784	40.9799	41.5098	-.0315	.1098	168.95	.2638	-.5959	.6517	.3814	156.1213	.1544	-.3488	52.5125	44.3244				1				0
80	2.95	43.2041	43.3243	40.9061	41.4424	-.033	.1156	168.8769	.2623	-.5901	.6458	.3779	156.0349	.1535	-.3454	52.4981	44.3801				1				0
80	2.96	43.2264	43.3702	40.8323	41.3749	-.0346	.1215	168.8038	.2608	-.5842	.6398	.3744	155.9467	.1526	-.3419	52.4836	44.4358				1				0
80	2.97	43.2264	43.4521	40.6624	41.2382	-.0404	.1324	168.5791	.2549	-.5733	.6274	.3672	156.028	.1492	-.3355	52.4278	44.5398				1				0
80	2.98	43.2264	43.534	40.4925	41.1016	-.0463	.1434	168.3545	.2491	-.5624	.615	.36	156.1128	.1458	-.3291	52.3719	44.6442				1				0
80	2.99	43.2041	43.57	40.3964	41.0324	-.0506	.1485	168.2029	.2447	-.5573	.6086	.3562	156.2926	.1432	-.3261	52.3305	44.6928				1				0
80	3	43.1818	43.606	40.3003	40.9632	-.055	.1536	168.0513	.2404	-.5522	.6022	.3524	156.4764	.1407	-.3231	52.2891	44.7414				1				0
80	3.01	43.1595	43.642	40.2042	40.894	-.0593	.1587	167.8997	.236	-.547	.5958	.3487	156.6647	.1381	-.3202	52.2475	44.7902				1				0
80	3.02	43.1372	43.678	40.1082	40.8248	-.0637	.1638	167.7482	.2316	-.5419	.5893	.3449	156.8574	.1356	-.3172	52.2059	44.839				1				0
80	3.03	43.0831	43.7131	39.9934	40.7608	-.0709	.1685	167.5504	.2244	-.5373	.5823	.3408	157.3267	.1314	-.3144	52.1376	44.8833				1				0
80	3.04	43.029	43.7482	39.8787	40.6968	-.0781	.1731	167.3527	.2173	-.5326	.5752	.3366	157.8087	.1271	-.3117	52.0691	44.9277				1				0
80	3.05	42.9973	43.7473	39.86	40.702	-.0809	.1726	167.3065	.2145	-.5331	.5746	.3363	158.0858	.1255	-.312	52.0424	44.923				1				0
80	3.06	42.9655	43.7464	39.8413	40.7072	-.0837	.1722	167.2604	.2116	-.5336	.574	.3359	158.3636	.1239	-.3123	52.0157	44.9184				1				0
80	3.07	42.9338	43.7455	39.8226	40.7124	-.0865	.1717	167.2143	.2088	-.5341	.5734	.3356	158.6421	.1222	-.3126	51.989	44.9137				1				0
80	3.08	42.902	43.7446	39.8039	40.7175	-.0893	.1712	167.1681	.206	-.5345	.5729	.3353	158.9212	.1206	-.3128	51.9623	44.9091				1				0
80	3.09	42.8763	43.7509	39.8502	40.7937	-.0924	.1671	167.271	.2029	-.5386	.5756	.3369	159.3539	.1188	-.3152	51.9328	44.8703				1				0
80	3.1	42.8505	43.7572	39.8965	40.8698	-.0955	.1631	167.374	.1999	-.5427	.5783	.3385	159.782	.117	-.3176	51.9034	44.8317				1				0
80	3.11	42.8565	43.7644	39.9614	40.9407	-.0958	.1595	167.523	.1996	-.5462	.5816	.3404	159.9292	.1168	-.3197	51.9008	44.7977				1				0
80	3.12	42.8625	43.7716	40.0263	41.0116	-.096	.1559	167.6721	.1993	-.5498	.5848	.3423	160.0746	.1166	-.3218	51.8981	44.7638				1				0
80	3.13	42.8685	43.7788	40.0913	41.0826	-.0963	.1524	167.8212	.199	-.5534	.5881	.3442	160.218	.1165	-.3239	51.8955	44.73				1				0
80	3.14	42.8746	43.786	40.1562	41.1535	-.0966	.1488	167.9702	.1987	-.5569	.5913	.3461	160.3596	.1163	-.3259	51.8928	44.6962				1				0
80	3.15	42.8728	43.7536	40.2825	41.291	-.0955	.1403	168.2	.1999	-.5654	.5997	.351	160.5315	.117	-.3309	51.9034	44.6154				1				0
80	3.16	42.8711	43.7212	40.4088	41.4285	-.0944	.1319	168.4297	.201	-.5738	.608	.3558	160.6982	.1176	-.3358	51.914	44.5349				1				0
80	3.17	42.8634	43.6816	40.4702	41.4951	-.093	.127	168.5103	.2024	-.5788	.6131	.3588	160.7277	.1184	-.3387	51.9273	44.488				1				0
80	3.18	42.8557	43.642	40.5316	41.5617	-.0916	.1221	168.591	.2038	-.5837	.6182	.3618	160.7567	.1192	-.3416	51.9405	44.4412				1				0
80	3.19	42.8479	43.6024	40.593	41.6283	-.0902	.1171	168.6716	.2051	-.5886	.6233	.3648	160.7852	.1201	-.3445	51.9537	44.3944				1				0
80	3.2	42.8128	43.5286	40.6579	41.7105	-.0891	.11	168.7097	.2062	-.5957	.6304	.3689	160.9039	.1207	-.3486	51.9642	44.3266				1				0
80	3.21	42.7776	43.4548	40.7229	41.7927	-.088	.1029	168.7479	.2073	-.6028	.6375	.3731	161.02	.1213	-.3528	51.9746	44.2588				1				0
80	3.22	42.7424	43.381	40.7878	41.8748	-.0869	.0958	168.786	.2084	-.6099	.6446	.3772	161.1333	.122	-.357	51.9851	44.1911				1				0
80	3.23	42.7149	43.3468	40.7913	41.8904	-.0872	.0936	168.7434	.2081	-.6122	.6466	.3784	161.2209	.1218	-.3583	51.9823	44.17				1				0
80	3.24	42.6874	43.3126	40.7949	41.906	-.0875	.0914	168.7009	.2079	-.6144	.6486	.3796	161.3079	.1216	-.3596	51.9796	44.1489				1				0
80	3.25	42.66	43.2784	40.7985	41.9215	-.0878	.0891	168.6584	.2076	-.6166	.6506	.3808	161.3944	.1215	-.3609	51.9768	44.1278				1				0
80	3.26	42.5939	43.1974	40.8065	41.9388	-.0875	.0844	168.5366	.2078	-.6213	.6551	.3834	161.5077	.1216	-.3636	51.9789	44.0829				1				0
80	3.27	42.5278	43.1164	40.8145	41.9561	-.0873	.0797	168.4148	.208	-.626	.6597	.3861	161.6195	.1217	-.3664	51.981	44.038				1				0
80	3.28	42.4892	43.0696	40.8189	41.9579	-.0868	.0772	168.3355	.2085	-.6285	.6622	.3876	161.6461	.122	-.3678	51.9859	44.0141				1				0
80	3.29	42.4506	43.0228	40.8234	41.9596	-.0863	.0747	168.2563	.209	-.631	.6647	.389	161.6725	.1223	-.3693	51.9907	43.9902				1				0
80	3.3	42.4119	42.976	40.8278	41.9613	-.0858	.0722	168.177	.2095	-.6335	.6673	.3905	161.6986	.1226	-.3708	51.9956	43.9663				1				0
80	3.31	42.3733	42.9291	40.8323	41.9631	-.0853	.0697	168.0978	.21	-.636	.6698	.392	161.7246	.1229	-.3722	52.0005	43.9424				1				0
80	3.32	42.3424	42.849	40.8696	41.9795	-.0818	.0651	168.0406	.2136	-.6406	.6753	.3952	161.5624	.125	-.3749	52.034	43.899				1				0
80	3.33	42.3115	42.7689	40.907	41.9959	-.0782	.0606	167.9834	.2171	-.6452	.6807	.3984	161.4027	.1271	-.3776	52.0675	43.8556				1				0
80	3.34	42.3192	42.7356	40.9399	42.0106	-.0752	.0585	168.0054	.2201	-.6472	.6836	.4001	161.2184	.1288	-.3788	52.0962	43.8361				1				0
80	3.35	42.327	42.7023	40.9728	42.0253	-.0722	.0565	168.0274	.2231	-.6493	.6865	.4018	161.0357	.1306	-.38	52.1248	43.8166				1				0
80	3.36	42.3347	42.669	41.0057	42.04	-.0692	.0544	168.0495	.2261	-.6513	.6894	.4035	160.8547	.1323	-.3812	52.1534	43.7972				1				0
80	3.37	42.3424	42.6357	41.0386	42.0547	-.0662	.0524	168.0715	.2291	-.6533	.6923	.4052	160.6752	.1341	-.3824	52.182	43.7777				1				0
80	3.38	42.3871	42.6015	41.1063	42.0764	-.0599	.0502	168.1712	.2355	-.6556	.6966	.4077	160.2429	.1378	-.3837	52.2425	43.7566				1				0
80	3.39	42.4317	42.5673	41.1739	42.098	-.0535	.048	168.2708	.2418	-.6578	.7008	.4102	159.8163	.1415	-.385	52.3029	43.7355				1				0
80	3.4	42.4686	42.5664	41.2085	42.1049	-.0502	.0478	168.3485	.2451	-.658	.7021	.4109	159.5659	.1435	-.3851	52.3346	43.7338				1				0
80	3.41	42.5055	42.5655	41.2432	42.1118	-.0469	.0476	168.4261	.2485	-.6581	.7035	.4117	159.3165	.1454	-.3852	52.3664	43.7321				1				0
80	3.42	42.5424	42.5646	41.2779	42.1187	-.0435	.0474	168.5037	.2518	-.6583	.7048	.4125	159.0684	.1474	-.3853	52.3981	43.7304				1				0
80	3.43	42.5793	42.5637	41.3126	42.1257	-.0402	.0472	168.5813	.2551	-.6585	.7062	.4133	158.8214	.1493	-.3854	52.4298	43.7287				1				0
80	3.44	42.648	42.5448	41.3633	42.1127	-.0326	.0476	168.6688	.2628	-.6582	.7087	.4148	158.2363	.1538	-.3852	52.5026	43.7317				1				0
80	3.45	42.7166	42.5259	41.414	42.0997	-.0249	.0479	168.7563	.2704	-.6579	.7113	.4163	157.6558	.1583	-.385	52.5753	43.7346				1				0
80	3.46	42.7484	42.5079	41.43	42.0798	-.0206	.0483	168.7662	.2747	-.6574	.7125	.417	157.3199	.1608	-.3847	52.6164	43.7392				1				0
80	3.47	42.7801	42.4899	41.4461	42.0599	-.0163	.0488	168.776	.279	-.6569	.7137	.4177	156.9853	.1633	-.3845	52.6575	43.7438				1				0
80	3.48	42.8119	42.4719	41.4621	42.04	-.012	.0493	168.7859	.2833	-.6564	.715	.4184	156.6518	.1658	-.3842	52.6986	43.7485				1				0
80	3.49	42.8437	42.4539	41.4781	42.0201	-.0077	.0498	168.7958	.2877	-.6559	.7162	.4192	156.3196	.1684	-.3839	52.7397	43.7531				1				0
80	3.5	42.8823	42.4089	41.4772	41.9527	-.0001	.0515	168.7211	.2952	-.6542	.7177	.42	155.7109	.1728	-.3829	52.8117	43.7696				1				0
80	3.51	42.9209	42.3639	41.4763	41.8852	.0075	.0533	168.6463	.3028	-.6524	.7193	.421	155.1043	.1772	-.3818	52.8838	43.7862				1				0
80	3.52	42.9278	42.3369	41.4594	41.8376	.0107	.0545	168.5617	.3061	-.6512	.7195	.4211	154.8268	.1791	-.3811	52.9148	43.7982				1				0
80	3.53	42.9346	42.3099	41.4425	41.7901	.014	.0558	168.4771	.3093	-.6499	.7198	.4213	154.5493	.181	-.3804	52.9459	43.8101				1				0
80	3.54	42.9415	42.2829	41.4256	41.7425	.0172	.0571	168.3925	.3126	-.6487	.7201	.4214	154.2717	.1829	-.3796	52.977	43.8221				1				0
80	3.55	42.9715	42.2442	41.3998	41.6534	.0239	.06	168.269	.3193	-.6457	.7203	.4216	153.6896	.1869	-.3779	53.0406	43.8506				1				0
80	3.56	43.0016	42.2055	41.374	41.5643	.0306	.063	168.1454	.326	-.6427	.7206	.4217	153.107	.1908	-.3761	53.1043	43.8791				1				0
80	3.57	43.0316	42.1668	41.3482	41.4752	.0373	.066	168.0219	.3327	-.6397	.721	.422	152.5242	.1947	-.3744	53.1682	43.9077				1				0
80	3.58	43.0548	42.1551	41.3393	41.4337	.0407	.0678	167.9829	.3361	-.638	.7211	.422	152.2192	.1967	-.3734	53.2008	43.9242				1				0
80	3.59	43.078	42.1434	41.3304	41.3922	.0442	.0695	167.944	.3395	-.6362	.7211	.422	151.914	.1987	-.3723	53.2334	43.9408				1				0
80	3.6	43.1011	42.1317	41.3215	41.3507	.0476	.0712	167.905	.3429	-.6345	.7212	.4221	151.6088	.2007	-.3713	53.266	43.9573				1				0
80	3.61	43.1629	42.1389	41.318	41.3057	.0525	.0745	167.9255	.3478	-.6312	.7207	.4218	151.1461	.2035	-.3694	53.3123	43.9884				1				0
80	3.62	43.2247	42.1461	41.3144	41.2607	.0573	.0778	167.946	.3526	-.628	.7202	.4215	150.6828	.2064	-.3675	53.3585	44.0194				1				0
80	3.63	43.2634	42.165	41.3197	41.2573	.0587	.0793	168.0054	.3541	-.6264	.7196	.4211	150.5247	.2072	-.3666	53.372	44.0339				1				0
80	3.64	43.302	42.1839	41.3251	41.2538	.0602	.0808	168.0648	.3555	-.6249	.719	.4208	150.3665	.2081	-.3657	53.3856	44.0484				1				0
80	3.65	43.3406	42.2028	41.3304	41.2503	.0616	.0823	168.1242	.3569	-.6234	.7183	.4204	150.2082	.2089	-.3648	53.3991	44.0628				1				0
80	3.66	43.3792	42.2217	41.3358	41.2469	.063	.0838	168.1836	.3583	-.6219	.7177	.4201	150.0497	.2097	-.364	53.4126	44.0773				1				0
80	3.67	43.4307	42.2577	41.3366	41.2512	.0636	.0861	168.2763	.3589	-.6196	.7161	.4191	149.9204	.21	-.3626	53.4181	44.0986				1				0
80	3.68	43.4822	42.2937	41.3375	41.2555	.0641	.0883	168.369	.3595	-.6174	.7144	.4181	149.7908	.2104	-.3613	53.4236	44.1199				1				0
80	3.69	43.4951	42.3108	41.3331	41.2633	.0633	.089	168.4023	.3586	-.6167	.7134	.4175	149.8202	.2099	-.3609	53.4155	44.1268				1				0
80	3.7	43.508	42.3279	41.3286	41.2711	.0625	.0898	168.4356	.3578	-.616	.7123	.4169	149.8496	.2094	-.3605	53.4075	44.1336				1				0
80	3.71	43.5208	42.345	41.3242	41.2789	.0616	.0905	168.4689	.3569	-.6152	.7113	.4163	149.8791	.2089	-.3601	53.3995	44.1405				1				0
80	3.72	43.5337	42.3621	41.3197	41.2867	.0608	.0912	168.5022	.3561	-.6145	.7102	.4157	149.9088	.2084	-.3597	53.3915	44.1474				1				0
80	3.73	43.5449	42.3711	41.2984	41.2875	.0598	.0923	168.5019	.3551	-.6134	.7088	.4148	149.9339	.2078	-.359	53.3818	44.1581				1				0
80	3.74	43.556	42.3801	41.277	41.2884	.0587	.0935	168.5016	.3541	-.6123	.7073	.4139	149.959	.2072	-.3583	53.3722	44.1688				1				0
80	3.75	43.5543	42.372	41.2601	41.2815	.0586	.0939	168.468	.3539	-.6119	.7068	.4137	149.9544	.2071	-.3581	53.3706	44.1727				1				0
80	3.76	43.5526	42.3639	41.2432	41.2746	.0584	.0943	168.4343	.3537	-.6115	.7064	.4134	149.9498	.207	-.3579	53.369	44.1766				1				0
80	3.77	43.5509	42.3558	41.2263	41.2676	.0582	.0947	168.4007	.3536	-.6111	.706	.4132	149.9451	.2069	-.3576	53.3673	44.1805				1				0
80	3.78	43.5492	42.3477	41.2094	41.2607	.0581	.0951	168.367	.3534	-.6106	.7055	.4129	149.9406	.2068	-.3574	53.3657	44.1844				1				0
80	3.79	43.5835	42.3432	41.1881	41.2296	.0605	.0974	168.3444	.3559	-.6083	.7048	.4125	149.6737	.2083	-.356	53.3892	44.2062				1				0
80	3.8	43.6178	42.3387	41.1667	41.1985	.063	.0997	168.3217	.3583	-.606	.7041	.412	149.4063	.2097	-.3547	53.4126	44.2281				1				0
80	3.81	43.6539	42.3423	41.1623	41.1742	.0656	.1016	168.3327	.361	-.6042	.7038	.4119	149.1435	.2113	-.3536	53.4377	44.2461				1				0
80	3.82	43.6899	42.3459	41.1578	41.15	.0683	.1035	168.3437	.3636	-.6023	.7035	.4117	148.8806	.2128	-.3525	53.4628	44.2641				1				0
80	3.83	43.726	42.3495	41.1534	41.1258	.0709	.1053	168.3547	.3662	-.6004	.7033	.4116	148.6175	.2143	-.3514	53.4878	44.2821				1				0
80	3.84	43.762	42.3531	41.1489	41.1016	.0735	.1072	168.3657	.3689	-.5985	.703	.4114	148.3542	.2159	-.3503	53.5129	44.3001				1				0
80	3.85	43.8702	42.3756	41.1436	41.0523	.08	.1123	168.4417	.3754	-.5934	.7022	.4109	147.6842	.2197	-.3473	53.5749	44.3486				1				0
80	3.86	43.9783	42.3981	41.1383	41.003	.0865	.1174	168.5177	.3819	-.5883	.7014	.4105	147.0133	.2235	-.3443	53.6368	44.397				1				0
80	3.87	44.0504	42.417	41.1374	40.9779	.0904	.1206	168.5827	.3857	-.5851	.7008	.4102	146.6057	.2258	-.3424	53.6736	44.4274				1				0
80	3.88	44.1225	42.4359	41.1365	40.9528	.0943	.1238	168.6477	.3896	-.5819	.7003	.4099	146.1978	.228	-.3406	53.7104	44.4579				1				0
80	3.89	44.1946	42.4548	41.1356	40.9277	.0981	.127	168.7127	.3935	-.5787	.6998	.4096	145.7897	.2303	-.3387	53.7472	44.4883				1				0
80	3.9	44.2667	42.4737	41.1347	40.9026	.102	.1302	168.7778	.3973	-.5755	.6994	.4093	145.3813	.2325	-.3368	53.784	44.5186				1				0
80	3.91	44.3911	42.5295	41.0805	40.8084	.1074	.1393	168.8095	.4028	-.5665	.6951	.4068	144.5863	.2357	-.3315	53.8359	44.6051				1				0
80	3.92	44.5156	42.5853	41.0262	40.7141	.1129	.1483	168.8412	.4082	-.5574	.6909	.4043	143.782	.2389	-.3262	53.8878	44.6915				1				0
80	3.93	44.5679	42.6222	40.9728	40.6449	.1145	.1542	168.8079	.4098	-.5515	.6871	.4021	143.3844	.2398	-.3228	53.903	44.7476				1				0
80	3.94	44.6203	42.6591	40.9194	40.5757	.1161	.1601	168.7746	.4114	-.5456	.6833	.3999	142.9821	.2408	-.3193	53.9183	44.8037				1				0
80	3.95	44.6727	42.696	40.8661	40.5065	.1177	.166	168.7413	.413	-.5397	.6796	.3977	142.5751	.2417	-.3159	53.9335	44.8599				1				0
80	3.96	44.7027	42.7284	40.7469	40.3724	.1184	.175	168.5504	.4138	-.5308	.673	.3939	142.0611	.2422	-.3106	53.9407	44.945				1				0
80	3.97	44.7327	42.7608	40.6277	40.2384	.1192	.1839	168.3596	.4145	-.5218	.6664	.39	141.5356	.2426	-.3054	53.948	45.0303				1				0
80	3.98	44.7628	42.7932	40.5085	40.1043	.12	.1929	168.1688	.4153	-.5128	.6599	.3862	140.9985	.2431	-.3001	53.9553	45.1158				1				0
80	3.99	44.7405	42.7887	40.4426	40.0394	.1191	.196	168.0113	.4145	-.5098	.657	.3845	140.8868	.2426	-.2983	53.9474	45.1451				1				0
80	4	44.7181	42.7842	40.3768	39.9746	.1183	.199	167.8538	.4136	-.5067	.6541	.3828	140.7738	.2421	-.2965	53.9394	45.1743				1				0
80	4.01	44.6958	42.7797	40.311	39.9097	.1175	.2021	167.6963	.4128	-.5036	.6512	.3811	140.6597	.2416	-.2947	53.9314	45.2037				1				0
80	4.02	44.6958	42.7959	40.2398	39.8431	.1165	.2066	167.5747	.4118	-.4992	.6471	.3787	140.4768	.241	-.2921	53.9222	45.246				1				0
80	4.03	44.6958	42.8121	40.1687	39.7765	.1155	.211	167.4531	.4109	-.4947	.6431	.3764	140.2914	.2405	-.2895	53.9129	45.2883				1				0
80	4.04	44.7181	42.8328	40.1633	39.7748	.1154	.2124	167.4891	.4107	-.4934	.642	.3757	140.223	.2404	-.2887	53.9117	45.3012				1				0
80	4.05	44.7405	42.8535	40.158	39.773	.1153	.2137	167.525	.4106	-.492	.6408	.3751	140.1543	.2403	-.288	53.9105	45.314				1				0
80	4.06	44.7628	42.8742	40.1526	39.7713	.1151	.2151	167.561	.4105	-.4907	.6397	.3744	140.0855	.2402	-.2872	53.9093	45.3269				1				0
80	4.07	44.7851	42.8949	40.1473	39.7696	.115	.2164	167.5969	.4104	-.4893	.6386	.3738	140.0164	.2402	-.2864	53.9081	45.3398				1				0
80	4.08	44.8615	42.9958	40.1669	39.7921	.1135	.2199	167.8162	.4088	-.4858	.635	.3716	139.9208	.2393	-.2843	53.8935	45.3729				1				0
80	4.09	44.9379	43.0966	40.1865	39.8146	.112	.2234	168.0354	.4073	-.4824	.6313	.3695	139.8244	.2384	-.2823	53.8789	45.4059				1				0
80	4.1	44.9919	43.1767	40.2114	39.8388	.1106	.2255	168.2187	.4059	-.4803	.6288	.368	139.7974	.2375	-.2811	53.8656	45.4261				1				0
80	4.11	45.046	43.2568	40.2363	39.863	.1092	.2276	168.402	.4045	-.4781	.6263	.3665	139.7704	.2367	-.2798	53.8522	45.4463				1				0
80	4.12	45.1001	43.3369	40.2612	39.8872	.1078	.2297	168.5853	.4031	-.476	.6238	.3651	139.7432	.2359	-.2786	53.8389	45.4664				1				0
80	4.13	45.1541	43.417	40.2861	39.9114	.1064	.2318	168.7686	.4017	-.4739	.6213	.3636	139.7159	.2351	-.2774	53.8257	45.4864				1				0
80	4.14	45.2563	43.561	40.2727	39.9028	.1039	.2389	168.9928	.3992	-.4668	.6142	.3595	139.464	.2336	-.2732	53.802	45.5541				1				0
80	4.15	45.3584	43.705	40.2594	39.8941	.1014	.246	169.2169	.3967	-.4597	.6073	.3554	139.2071	.2322	-.2691	53.7784	45.6216				1				0
80	4.16	45.4065	43.7689	40.2211	39.8613	.1003	.251	169.2578	.3956	-.4547	.6028	.3528	138.9754	.2316	-.2661	53.768	45.6691				1				0
80	4.17	45.4545	43.8328	40.1829	39.8284	.0992	.256	169.2986	.3946	-.4498	.5983	.3501	138.7404	.2309	-.2632	53.7577	45.7167				1				0
80	4.18	45.5026	43.8967	40.1446	39.7955	.0981	.261	169.3395	.3935	-.4448	.5938	.3475	138.5019	.2303	-.2603	53.7473	45.7642				1				0
80	4.19	45.5507	43.9606	40.1064	39.7627	.097	.266	169.3803	.3924	-.4398	.5894	.3449	138.2599	.2296	-.2574	53.7369	45.8117				1				0
80	4.2	45.6056	44.0578	39.9756	39.6251	.0953	.2777	169.2642	.3907	-.428	.5795	.3391	137.6107	.2286	-.2505	53.7206	45.9239				1				0
80	4.21	45.6605	44.155	39.8449	39.4876	.0936	.2895	169.148	.3889	-.4162	.5696	.3334	136.938	.2276	-.2436	53.7042	46.0363				1				0
80	4.22	45.6674	44.1883	39.7523	39.383	.093	.2964	168.991	.3883	-.4094	.5642	.3302	136.5113	.2273	-.2396	53.6982	46.1014				1				0
80	4.23	45.6743	44.2216	39.6598	39.2783	.0923	.3032	168.834	.3877	-.4025	.5588	.3271	136.0755	.2269	-.2356	53.6922	46.1666				1				0
80	4.24	45.6811	44.2549	39.5673	39.1736	.0917	.3101	168.677	.387	-.3957	.5535	.3239	135.6305	.2265	-.2316	53.6861	46.2319				1				0
80	4.25	45.688	44.2882	39.4748	39.069	.0911	.3169	168.52	.3864	-.3888	.5481	.3208	135.1759	.2261	-.2275	53.6801	46.2973				1				0
80	4.26	45.6914	44.3269	39.3067	38.8649	.0913	.3291	168.1899	.3866	-.3767	.5398	.3159	134.2519	.2263	-.2204	53.6821	46.4128				1				0
80	4.27	45.6949	44.3656	39.1386	38.6607	.0915	.3413	167.8598	.3868	-.3645	.5315	.3111	133.295	.2264	-.2133	53.6842	46.5288				1				0
80	4.28	45.6914	44.371	39.0629	38.5613	.0924	.3465	167.6867	.3877	-.3592	.5285	.3093	132.8143	.2269	-.2102	53.6923	46.5792				1				0
80	4.29	45.688	44.3764	38.9873	38.4618	.0932	.3518	167.5136	.3886	-.3539	.5256	.3076	132.3273	.2274	-.2071	53.7005	46.6296				1				0
80	4.3	45.6846	44.3818	38.9117	38.3623	.0941	.3571	167.3405	.3894	-.3486	.5226	.3059	131.8336	.2279	-.204	53.7087	46.6801				1				0
80	4.31	45.6811	44.3872	38.8361	38.2629	.0949	.3625	167.1674	.3903	-.3433	.5198	.3042	131.3336	.2284	-.2009	53.7169	46.7308				1				0
80	4.32	45.7266	44.4133	38.7818	38.1548	.0987	.3692	167.0766	.394	-.3365	.5182	.3033	130.4982	.2306	-.197	53.7529	46.795				1				0
80	4.33	45.7721	44.4394	38.7276	38.0466	.1025	.3759	166.9858	.3978	-.3298	.5167	.3024	129.657	.2328	-.193	53.7889	46.8592				1				0
80	4.34	45.821	44.4601	38.7489	38.038	.1054	.3774	167.0681	.4007	-.3284	.5181	.3032	129.3317	.2345	-.1922	53.8166	46.8726				1				0
80	4.35	45.87	44.4808	38.7703	38.0293	.1083	.3788	167.1504	.4037	-.327	.5195	.304	129.0085	.2362	-.1914	53.8443	46.886				1				0
80	4.36	45.9189	44.5015	38.7916	38.0207	.1112	.3802	167.2328	.4066	-.3256	.5208	.3048	128.6874	.2379	-.1905	53.872	46.8994				1				0
80	4.37	46.0373	44.5691	38.8806	38.0665	.1158	.3809	167.5535	.4111	-.3249	.524	.3067	128.3161	.2406	-.1901	53.9154	46.906				1				0
80	4.38	46.1558	44.6366	38.9695	38.1124	.1203	.3816	167.8742	.4157	-.3242	.5271	.3085	127.9508	.2433	-.1897	53.9586	46.9126				1				0
80	4.39	46.2742	44.7041	39.0585	38.1582	.1248	.3822	168.195	.4202	-.3235	.5303	.3103	127.5911	.2459	-.1893	54.0017	46.9192				1				0
80	4.4	46.3437	44.7509	39.1261	38.2127	.1265	.3815	168.4334	.4218	-.3242	.532	.3114	127.5438	.2469	-.1897	54.0173	46.9126				1				0
80	4.41	46.4132	44.7977	39.1937	38.2672	.1281	.3808	168.6718	.4234	-.3249	.5337	.3124	127.4969	.2478	-.1901	54.0328	46.9059				1				0
80	4.42	46.4828	44.8445	39.2613	38.3217	.1297	.3802	168.9102	.4251	-.3256	.5354	.3134	127.4505	.2488	-.1905	54.0482	46.8993				1				0
80	4.43	46.5832	44.8931	39.3094	38.3494	.1332	.3817	169.135	.4285	-.3241	.5373	.3144	127.0977	.2508	-.1897	54.0811	46.9137				1				0
80	4.44	46.6836	44.9417	39.3574	38.377	.1366	.3832	169.3597	.432	-.3225	.5391	.3155	126.7483	.2528	-.1888	54.1139	46.9282				1				0
80	4.45	46.7145	44.9435	39.3378	38.3502	.1385	.3854	169.346	.4338	-.3203	.5393	.3156	126.4432	.2539	-.1875	54.1314	46.9493				1				0
80	4.46	46.7454	44.9453	39.3182	38.3234	.1403	.3876	169.3323	.4356	-.3181	.5394	.3157	126.1383	.255	-.1862	54.1489	46.9703				1				0
80	4.47	46.7763	44.9471	39.2987	38.2966	.1421	.3898	169.3186	.4375	-.3159	.5396	.3158	125.8336	.256	-.1849	54.1664	46.9914				1				0
80	4.48	46.8072	44.9489	39.2791	38.2698	.144	.392	169.305	.4393	-.3137	.5398	.3159	125.5291	.2571	-.1836	54.1838	47.0125				1				0
80	4.49	46.7643	44.9282	39.1679	38.1954	.1412	.396	169.0558	.4365	-.3097	.5353	.3133	125.3565	.2555	-.1813	54.1576	47.0501				1				0
80	4.5	46.7214	44.9075	39.0567	38.121	.1385	.3999	168.8066	.4338	-.3058	.5307	.3106	125.1805	.2539	-.179	54.1313	47.0878				1				0
80	4.51	46.6476	44.885	38.9651	38.0735	.1338	.4017	168.5711	.4292	-.304	.526	.3078	125.3146	.2512	-.1779	54.0873	47.1044				1				0
80	4.52	46.5737	44.8625	38.8735	38.0259	.1292	.4034	168.3356	.4245	-.3023	.5212	.305	125.4516	.2485	-.1769	54.0433	47.1211				1				0
80	4.53	46.4999	44.84	38.7818	37.9783	.1246	.4052	168.1001	.4199	-.3005	.5164	.3022	125.5915	.2457	-.1759	53.9991	47.1379				1				0
80	4.54	46.4261	44.8175	38.6902	37.9307	.1199	.407	167.8645	.4152	-.2988	.5116	.2994	125.7343	.243	-.1749	53.9547	47.1546				1				0
80	4.55	46.2982	44.7914	38.5817	37.8866	.1117	.4077	167.5579	.407	-.2981	.5045	.2953	126.2137	.2382	-.1744	53.8765	47.1614				1				0
80	4.56	46.1704	44.7653	38.4732	37.8425	.1035	.4084	167.2513	.3988	-.2973	.4974	.2911	126.7087	.2334	-.174	53.798	47.1681				1				0
80	4.57	46.1163	44.7617	38.4563	37.846	.0999	.4073	167.1802	.3952	-.2984	.4952	.2898	127.0532	.2313	-.1746	53.7642	47.158				1				0
80	4.58	46.0622	44.7581	38.4394	37.8494	.0963	.4063	167.1091	.3917	-.2995	.493	.2886	127.4011	.2292	-.1753	53.7303	47.1479				1				0
80	4.59	46.0081	44.7545	38.4225	37.8529	.0928	.4052	167.038	.3881	-.3005	.4909	.2873	127.7524	.2271	-.1759	53.6963	47.1378				1				0
80	4.6	45.9541	44.7509	38.4056	37.8564	.0892	.4041	166.9668	.3845	-.3016	.4887	.286	128.1071	.2251	-.1765	53.6623	47.1276				1				0
80	4.61	45.833	44.7554	38.4483	37.9515	.0801	.397	166.9882	.3755	-.3088	.4861	.2845	129.4317	.2197	-.1807	53.576	47.0593				1				0
80	4.62	45.712	44.7599	38.491	38.0466	.0711	.3898	167.0095	.3664	-.3159	.4838	.2831	130.7694	.2144	-.1849	53.4896	46.9911				1				0
80	4.63	45.6451	44.768	38.5506	38.1383	.0656	.3837	167.1019	.3609	-.322	.4837	.2831	131.7404	.2112	-.1885	53.4373	46.9331				1				0
80	4.64	45.5781	44.7761	38.6102	38.23	.0601	.3776	167.1944	.3554	-.3281	.4837	.2831	132.7104	.208	-.192	53.3851	46.8752				1				0
80	4.65	45.5112	44.7842	38.6698	38.3217	.0546	.3715	167.2868	.35	-.3342	.4839	.2832	133.679	.2048	-.1956	53.333	46.8173				1				0
80	4.66	45.4442	44.7923	38.7294	38.4134	.0492	.3655	167.3792	.3445	-.3403	.4842	.2834	134.6456	.2016	-.1991	53.2809	46.7595				1				0
80	4.67	45.1009	44.687	38.9188	38.6858	.0329	.34	167.3925	.3282	-.3657	.4914	.2876	138.0942	.1921	-.214	53.1256	46.5172				1				0
80	4.68	44.7576	44.5817	39.1083	38.9583	.0166	.3146	167.4059	.3119	-.3911	.5003	.2928	141.4317	.1825	-.2289	52.9703	46.2749				1				0
80	4.69	44.4813	44.4682	39.2382	39.139	.0057	.2952	167.3267	.301	-.4105	.5091	.2979	143.7492	.1762	-.2403	52.867	46.0901				1				0
80	4.7	44.2049	44.3548	39.3681	39.3198	-.0052	.2758	167.2476	.2902	-.43	.5187	.3036	145.9864	.1698	-.2516	52.7635	45.9051				1				0
80	4.71	43.9285	44.2414	39.4979	39.5006	-.016	.2563	167.1685	.2793	-.4494	.5291	.3097	148.1411	.1635	-.263	52.6599	45.7199				1				0
80	4.72	43.4221	43.9525	39.8787	39.9659	-.0314	.2104	167.2192	.2639	-.4953	.5613	.3285	151.9497	.1545	-.2899	52.5137	45.2824				1				0
80	4.73	42.9158	43.6636	40.2594	40.4313	-.0467	.1645	167.27	.2486	-.5413	.5956	.3486	155.3307	.1455	-.3168	52.3676	44.8452				1				0
80	4.74	42.4094	43.3747	40.6401	40.8966	-.0621	.1186	167.3208	.2333	-.5871	.6318	.3697	158.3322	.1365	-.3436	52.2216	44.4082				1				0
80	4.75	42.1793	43.1992	40.891	41.1812	-.0665	.0922	167.4506	.2288	-.6135	.6548	.3832	159.5437	.1339	-.359	52.1794	44.1573				1				0
80	4.76	41.9493	43.0237	41.1418	41.4657	-.0709	.0659	167.5805	.2244	-.6398	.678	.3968	160.6709	.1313	-.3744	52.1373	43.9068				1				0
80	4.77	41.7193	42.8481	41.3927	41.7503	-.0753	.0397	167.7104	.22	-.666	.7014	.4105	161.7213	.1288	-.3898	52.0952	43.6567				1				0
80	4.78	41.3983	42.6168	41.8472	42.2883	-.0839	-.0033	168.1507	.2114	-.7091	.7399	.433	163.3954	.1237	-.415	52.0138	43.2469				1				0
80	4.79	41.0773	42.3855	42.3018	42.8263	-.0924	-.0461	168.5909	.2029	-.7519	.7788	.4558	164.8954	.1188	-.44	51.9327	42.8393				1				0
80	4.8	40.9863	42.3297	42.5055	43.0797	-.0965	-.0628	168.9012	.1988	-.7685	.7938	.4646	165.4938	.1164	-.4498	51.8937	42.681				1				0
80	4.81	40.8954	42.2739	42.7092	43.3331	-.1006	-.0793	169.2116	.1947	-.7851	.8088	.4734	166.068	.114	-.4595	51.8547	42.5233				1				0
80	4.82	40.8044	42.2181	42.9129	43.5865	-.1047	-.0958	169.5219	.1907	-.8016	.8239	.4822	166.6191	.1116	-.4691	51.8159	42.3662				1				0
80	4.83	40.7134	42.1623	43.1166	43.84	-.1087	-.1123	169.8323	.1866	-.818	.839	.491	167.1485	.1092	-.4787	51.7773	42.2096				1				0
80	4.84	40.5915	42.0408	43.3728	44.166	-.112	-.1347	170.1712	.1833	-.8404	.8602	.5034	167.6948	.1073	-.4919	51.7459	41.9959				1				0
80	4.85	40.4697	41.9193	43.629	44.4921	-.1153	-.1571	170.5101	.18	-.8628	.8814	.5158	168.2129	.1054	-.505	51.7147	41.783				1				0
80	4.86	40.4388	41.8536	43.6815	44.5648	-.1145	-.1631	170.5386	.1808	-.8688	.8874	.5194	168.2453	.1058	-.5085	51.7218	41.7254				1				0
80	4.87	40.4079	41.7879	43.734	44.6374	-.1138	-.1692	170.5671	.1815	-.8749	.8935	.5229	168.2773	.1062	-.512	51.729	41.6678				1				0
80	4.88	40.377	41.7222	43.7865	44.7101	-.113	-.1752	170.5957	.1823	-.8809	.8996	.5265	168.3088	.1067	-.5156	51.7361	41.6102				1				0
80	4.89	40.3461	41.6565	43.839	44.7827	-.1123	-.1812	170.6242	.183	-.887	.9057	.53	168.34	.1071	-.5191	51.7432	41.5527				1				0
80	4.9	40.2903	41.5431	43.782	44.7542	-.111	-.1838	170.3695	.1843	-.8895	.9084	.5317	168.2929	.1079	-.5206	51.7555	41.5282				1				0
80	4.91	40.2345	41.4297	43.7251	44.7256	-.1097	-.1864	170.1149	.1856	-.8921	.9112	.5333	168.2462	.1086	-.5221	51.7678	41.5037				1				0
80	4.92	40.2096	41.382	43.6157	44.6244	-.1092	-.1829	169.8317	.1862	-.8886	.9079	.5314	168.1675	.109	-.5201	51.773	41.5369				1				0
80	4.93	40.1847	41.3342	43.5063	44.5233	-.1086	-.1794	169.5485	.1867	-.8851	.9046	.5294	168.088	.1093	-.518	51.7783	41.5702				1				0
80	4.94	40.1598	41.2865	43.3968	44.4221	-.1081	-.1759	169.2653	.1873	-.8816	.9013	.5275	168.0077	.1096	-.516	51.7835	41.6037				1				0
80	4.95	40.1349	41.2388	43.2874	44.3209	-.1075	-.1724	168.9821	.1878	-.8781	.898	.5255	167.9265	.1099	-.5139	51.7888	41.6372				1				0
80	4.96	40.1547	41.2226	43.0739	44.1288	-.107	-.1614	168.5801	.1883	-.8672	.8874	.5193	167.7491	.1102	-.5075	51.7933	41.7412				1				0
80	4.97	40.1744	41.2064	42.8604	43.9368	-.1066	-.1505	168.1781	.1888	-.8562	.8768	.5131	167.5665	.1105	-.5011	51.7978	41.8458				1				0
80	4.98	40.219	41.2379	42.7564	43.846	-.1066	-.143	168.0594	.1887	-.8488	.8695	.5089	167.4664	.1104	-.4967	51.797	41.9165				1				0
80	4.99	40.2637	41.2694	42.6523	43.7552	-.1067	-.1356	167.9406	.1886	-.8413	.8622	.5046	167.3644	.1104	-.4924	51.7963	41.9874				1				0
80	5	40.3083	41.3009	42.5482	43.6644	-.1068	-.1281	167.8218	.1885	-.8339	.8549	.5003	167.2606	.1103	-.488	51.7955	42.0583				1				0
80	5.01	40.3529	41.3324	42.4441	43.5736	-.1069	-.1207	167.7031	.1884	-.8264	.8476	.4961	167.1548	.1103	-.4837	51.7947	42.1294				1				0
80	5.02	40.4902	41.517	42.2609	43.4369	-.1116	-.1028	167.705	.1837	-.8085	.8291	.4853	167.2003	.1075	-.4732	51.7494	42.2996				1				0
80	5.03	40.6276	41.7015	42.0776	43.3002	-.1164	-.0849	167.7069	.1789	-.7907	.8107	.4744	167.2478	.1047	-.4627	51.7042	42.4699				1				0
80	5.04	40.7203	41.8545	41.9985	43.2544	-.1211	-.0746	167.8276	.1743	-.7803	.7995	.4679	167.4093	.102	-.4567	51.6598	42.5688				1				0
80	5.05	40.813	42.0075	41.9193	43.2086	-.1257	-.0642	167.9483	.1696	-.7699	.7884	.4614	167.5751	.0993	-.4506	51.6155	42.6675				1				0
80	5.06	40.9057	42.1605	41.8401	43.1627	-.1304	-.0538	168.069	.165	-.7596	.7773	.4549	167.7453	.0966	-.4445	51.5713	42.7661				1				0
80	5.07	40.9984	42.3135	41.761	43.1169	-.135	-.0435	168.1897	.1603	-.7492	.7662	.4484	167.9202	.0938	-.4385	51.5271	42.8645				1				0
80	5.08	41.2224	42.6105	41.5902	42.9828	-.1404	-.0205	168.4059	.155	-.7263	.7426	.4346	167.9542	.0907	-.425	51.476	43.0832				1				0
80	5.09	41.4464	42.9075	41.4194	42.8487	-.1457	.0024	168.622	.1496	-.7034	.7191	.4208	167.9904	.0876	-.4116	51.425	43.3014				1				0
80	5.1	41.5777	43.0516	41.3277	42.7605	-.1464	.015	168.7175	.1489	-.6907	.7066	.4135	167.8354	.0871	-.4043	51.4181	43.4215				1				0
80	5.11	41.709	43.1956	41.2361	42.6723	-.1472	.0276	168.813	.1482	-.6782	.6942	.4063	167.6752	.0867	-.3969	51.4111	43.5413				1				0
80	5.12	41.8403	43.3396	41.1445	42.5841	-.1479	.0401	168.9085	.1474	-.6656	.6817	.399	167.5093	.0863	-.3895	51.4042	43.6611				1				0
80	5.13	41.994	43.5538	40.9239	42.3817	-.1519	.062	168.8533	.1434	-.6437	.6595	.386	167.4385	.0839	-.3767	51.366	43.8696				1				0
80	5.14	42.1476	43.768	40.7033	42.1793	-.1559	.0839	168.7982	.1394	-.6218	.6372	.3729	167.3626	.0816	-.3639	51.3277	44.0783				1				0
80	5.15	42.3012	43.9822	40.4827	41.9769	-.1599	.1059	168.743	.1354	-.5999	.6149	.3599	167.2812	.0792	-.3511	51.2894	44.2871				1				0
80	5.16	42.3235	44.0524	40.3537	41.8627	-.1632	.1153	168.5924	.1321	-.5905	.6051	.3541	167.3905	.0773	-.3456	51.258	44.3765				1				0
80	5.17	42.3459	44.1226	40.2247	41.7485	-.1666	.1247	168.4417	.1288	-.581	.5951	.3483	167.5037	.0754	-.3401	51.2264	44.4662				1				0
80	5.18	42.3682	44.1928	40.0957	41.6344	-.1699	.1341	168.2911	.1255	-.5716	.5852	.3425	167.6208	.0734	-.3345	51.1949	44.556				1				0
80	5.19	42.3484	44.2693	39.8876	41.4597	-.1768	.1466	167.965	.1186	-.5591	.5716	.3345	168.0273	.0694	-.3272	51.1292	44.675				1				0
80	5.2	42.3287	44.3458	39.6794	41.2849	-.1837	.1591	167.6389	.1116	-.5466	.5579	.3265	168.4554	.0653	-.3199	51.0633	44.7944				1				0
80	5.21	42.2866	44.3521	39.6002	41.2244	-.1873	.1622	167.4634	.1081	-.5435	.5542	.3243	168.7559	.0632	-.3181	51.0291	44.8236				1				0
80	5.22	42.2446	44.3584	39.5211	41.1639	-.1909	.1653	167.2879	.1045	-.5405	.5505	.3222	169.061	.0611	-.3163	50.9948	44.8528				1				0
80	5.23	42.2025	44.3647	39.4419	41.1033	-.1945	.1684	167.1125	.1008	-.5374	.5468	.32	169.3709	.059	-.3145	50.9605	44.8822				1				0
80	5.24	42.1605	44.371	39.3627	41.0428	-.1981	.1714	166.937	.0972	-.5343	.5431	.3178	169.6857	.0569	-.3127	50.926	44.9116				1				0
80	5.25	42.1476	44.4574	39.3147	41.0272	-.2048	.1753	166.9469	.0905	-.5305	.5381	.3149	170.3142	.053	-.3105	50.8623	44.948				1				0
80	5.26	42.1347	44.5438	39.2667	41.0116	-.2115	.1791	166.9568	.0838	-.5266	.5333	.3121	170.9541	.0491	-.3082	50.7985	44.9845				1				0
80	5.27	42.1639	44.624	39.2978	41.0566	-.2146	.1798	167.1422	.0808	-.5259	.5321	.3114	171.2671	.0473	-.3078	50.7694	44.9914				1				0
80	5.28	42.1931	44.7041	39.3289	41.1016	-.2176	.1806	167.3276	.0777	-.5252	.5309	.3107	171.5808	.0455	-.3074	50.7403	44.9983				1				0
80	5.29	42.2223	44.7842	39.3601	41.1466	-.2206	.1813	167.513	.0747	-.5245	.5297	.31	171.8951	.0437	-.3069	50.7113	45.0052				1				0
80	5.3	42.2514	44.8643	39.3912	41.1915	-.2237	.182	167.6984	.0716	-.5237	.5286	.3094	172.2102	.0419	-.3065	50.6824	45.0121				1				0
80	5.31	42.3072	44.9768	39.4721	41.2806	-.2265	.1816	168.0368	.0688	-.5241	.5286	.3094	172.5202	.0403	-.3068	50.6554	45.0082				1				0
80	5.32	42.363	45.0893	39.5531	41.3697	-.2293	.1812	168.3751	.066	-.5246	.5287	.3094	172.8289	.0386	-.307	50.6286	45.0042				1				0
80	5.33	42.3896	45.1217	39.6029	41.4138	-.2291	.18	168.528	.0662	-.5257	.5298	.3101	172.8224	.0387	-.3077	50.6305	44.9935				1				0
80	5.34	42.4162	45.1541	39.6527	41.4579	-.2289	.1789	168.681	.0664	-.5268	.531	.3108	172.8159	.0389	-.3083	50.6324	44.9827				1				0
80	5.35	42.4428	45.1865	39.7025	41.502	-.2287	.1778	168.8339	.0666	-.5279	.5321	.3114	172.8094	.039	-.309	50.6343	44.9719				1				0
80	5.36	42.4694	45.2189	39.7523	41.5462	-.2285	.1767	168.9868	.0668	-.5291	.5333	.3121	172.803	.0391	-.3096	50.6363	44.9612				1				0
80	5.37	42.4574	45.2108	39.7862	41.579	-.2286	.1742	169.0334	.0667	-.5315	.5357	.3135	172.845	.039	-.3111	50.6354	44.9379				1				0
80	5.38	42.4454	45.2027	39.82	41.6119	-.2287	.1718	169.0799	.0666	-.534	.5381	.3149	172.8866	.039	-.3125	50.6346	44.9146				1				0
80	5.39	42.4068	45.1622	39.8039	41.6006	-.229	.1704	168.9736	.0663	-.5353	.5394	.3157	172.9345	.0388	-.3133	50.6319	44.902				1				0
80	5.4	42.3682	45.1217	39.7879	41.5894	-.2293	.1691	168.8672	.0661	-.5366	.5407	.3164	172.9823	.0387	-.3141	50.6291	44.8893				1				0
80	5.41	42.3295	45.0812	39.7719	41.5782	-.2296	.1678	168.7608	.0658	-.5379	.542	.3172	173.0299	.0385	-.3148	50.6264	44.8767				1				0
80	5.42	42.2909	45.0407	39.7559	41.5669	-.2299	.1664	168.6544	.0655	-.5393	.5432	.3179	173.0773	.0383	-.3156	50.6236	44.864				1				0
80	5.43	42.2317	44.9597	39.7177	41.5263	-.2289	.165	168.4353	.0664	-.5408	.5448	.3189	172.9999	.0389	-.3165	50.6324	44.8499				1				0
80	5.44	42.1725	44.8787	39.6794	41.4856	-.228	.1635	168.2162	.0673	-.5423	.5464	.3198	172.9228	.0394	-.3174	50.6412	44.8357				1				0
80	5.45	42.1519	44.8382	39.6572	41.4562	-.2268	.1633	168.1034	.0685	-.5424	.5467	.32	172.7984	.0401	-.3174	50.6527	44.8342				1				0
80	5.46	42.1313	44.7977	39.6349	41.4268	-.2256	.1632	167.9907	.0698	-.5426	.547	.3201	172.6738	.0408	-.3175	50.6643	44.8328				1				0
80	5.47	42.1107	44.7572	39.6127	41.3974	-.2244	.163	167.8779	.071	-.5427	.5473	.3203	172.5492	.0415	-.3176	50.676	44.8313				1				0
80	5.48	42.1073	44.7095	39.6251	41.3974	-.2215	.1613	167.8392	.0738	-.5444	.5494	.3216	172.281	.0432	-.3186	50.7028	44.8148				1				0
80	5.49	42.1038	44.6618	39.6376	41.3974	-.2187	.1595	167.8006	.0766	-.5462	.5515	.3228	172.0147	.0448	-.3197	50.7297	44.7983				1				0
80	5.5	42.1004	44.6141	39.6501	41.3974	-.2159	.1578	167.7619	.0794	-.5479	.5536	.324	171.7502	.0465	-.3207	50.7566	44.7818				1				0
80	5.51	42.1175	44.6069	39.6847	41.4268	-.2143	.1562	167.8359	.081	-.5495	.5554	.3251	171.6105	.0474	-.3216	50.7718	44.7668				1				0
80	5.52	42.1347	44.5997	39.7194	41.4562	-.2127	.1547	167.91	.0826	-.5511	.5572	.3261	171.4718	.0484	-.3225	50.787	44.7518				1				0
80	5.53	42.1519	44.5925	39.7541	41.4856	-.2111	.1531	167.9841	.0842	-.5526	.559	.3272	171.3342	.0493	-.3234	50.8022	44.7368				1				0
80	5.54	42.2188	44.615	39.8191	41.5323	-.2077	.1523	168.1852	.0876	-.5534	.5603	.3279	171.0008	.0513	-.3239	50.8347	44.7292				1				0
80	5.55	42.2858	44.6375	39.884	41.579	-.2043	.1515	168.3863	.0911	-.5542	.5617	.3287	170.6698	.0533	-.3244	50.8672	44.7216				1				0
80	5.56	42.3356	44.6672	39.9142	41.5963	-.2025	.1523	168.5133	.0929	-.5535	.5612	.3284	170.4736	.0544	-.3239	50.8846	44.7289				1				0
80	5.57	42.3853	44.6969	39.9445	41.6136	-.2006	.153	168.6403	.0947	-.5527	.5607	.3282	170.2775	.0554	-.3235	50.9019	44.7363				1				0
80	5.58	42.4351	44.7266	39.9747	41.6309	-.1988	.1538	168.7673	.0965	-.5519	.5603	.3279	170.0814	.0565	-.323	50.9192	44.7436				1				0
80	5.59	42.4849	44.7563	40.005	41.6482	-.197	.1546	168.8943	.0983	-.5512	.5599	.3277	169.8852	.0575	-.3226	50.9364	44.7509				1				0
80	5.6	42.5699	44.7959	40.0032	41.6275	-.1937	.1585	168.9964	.1017	-.5472	.5565	.3257	169.4734	.0595	-.3202	50.9684	44.7887				1				0
80	5.61	42.6548	44.8355	40.0014	41.6067	-.1903	.1625	169.0984	.105	-.5432	.5533	.3238	169.057	.0615	-.3179	51.0003	44.8265				1				0
80	5.62	42.69	44.8454	39.9694	41.5686	-.1888	.1657	169.0734	.1066	-.54	.5504	.3221	168.8356	.0624	-.316	51.015	44.8571				1				0
80	5.63	42.7252	44.8553	39.9374	41.5306	-.1872	.1689	169.0484	.1081	-.5368	.5476	.3205	168.6118	.0633	-.3142	51.0297	44.8876				1				0
80	5.64	42.7604	44.8652	39.9054	41.4925	-.1857	.1721	169.0235	.1097	-.5336	.5447	.3188	168.3856	.0642	-.3123	51.0445	44.9182				1				0
80	5.65	42.7956	44.8751	39.8733	41.4545	-.1841	.1753	168.9985	.1112	-.5304	.5419	.3172	168.157	.0651	-.3104	51.0592	44.9487				1				0
80	5.66	42.8411	44.8661	39.7933	41.3515	-.1804	.1816	168.852	.115	-.5242	.5366	.3141	167.6304	.0673	-.3068	51.0948	45.008				1				0
80	5.67	42.8866	44.8571	39.7132	41.2486	-.1766	.1878	168.7055	.1187	-.5179	.5313	.311	167.0923	.0695	-.3031	51.1304	45.0674				1				0
80	5.68	42.8969	44.8382	39.6652	41.1837	-.1744	.1908	168.584	.1209	-.5149	.5289	.3095	166.7874	.0708	-.3013	51.1513	45.0962				1				0
80	5.69	42.9072	44.8193	39.6171	41.1189	-.1723	.1939	168.4625	.1231	-.5119	.5265	.3081	166.4793	.072	-.2996	51.1722	45.1251				1				0
80	5.7	42.9175	44.8004	39.5691	41.054	-.17	.1969	168.3409	.1253	-.5088	.524	.3067	166.1678	.0733	-.2978	51.1932	45.154				1				0
80	5.71	42.9278	44.7815	39.5211	40.9891	-.1678	.1999	168.2194	.1275	-.5058	.5216	.3053	165.853	.0746	-.296	51.2142	45.1829				1				0
80	5.72	42.9338	44.7428	39.4348	40.8862	-.165	.2046	167.9975	.1304	-.5012	.5179	.3031	165.419	.0763	-.2933	51.2416	45.2269				1				0
80	5.73	42.9398	44.7041	39.3485	40.7833	-.1621	.2092	167.7756	.1333	-.4965	.5141	.3009	164.9774	.078	-.2906	51.2691	45.271				1				0
80	5.74	42.9355	44.6843	39.3102	40.7452	-.1614	.2108	167.6752	.1339	-.495	.5128	.3001	164.8582	.0784	-.2897	51.2756	45.286				1				0
80	5.75	42.9312	44.6645	39.272	40.7072	-.1607	.2123	167.5748	.1346	-.4934	.5114	.2993	164.7383	.0788	-.2888	51.2821	45.3011				1				0
80	5.76	42.9269	44.6447	39.2337	40.6691	-.16	.2139	167.4744	.1353	-.4918	.5101	.2985	164.6177	.0792	-.2878	51.2886	45.3162				1				0
80	5.77	42.9226	44.6249	39.1955	40.6311	-.1594	.2155	167.374	.136	-.4902	.5087	.2977	164.4963	.0796	-.2869	51.2951	45.3313				1				0
80	5.78	42.9089	44.5853	39.1982	40.6207	-.1574	.2143	167.313	.1379	-.4914	.5104	.2987	164.3246	.0807	-.2876	51.3133	45.3199				1				0
80	5.79	42.8952	44.5457	39.2008	40.6103	-.1555	.2131	167.2519	.1398	-.4926	.5121	.2997	164.1539	.0818	-.2883	51.3316	45.3085				1				0
80	5.8	42.8857	44.5258	39.2417	40.638	-.1543	.2103	167.2913	.1411	-.4954	.5151	.3015	164.1062	.0826	-.2899	51.3434	45.282				1				0
80	5.81	42.8763	44.5061	39.2827	40.6657	-.153	.2076	167.3306	.1423	-.4982	.5181	.3032	164.0591	.0833	-.2916	51.3552	45.2555				1				0
80	5.82	42.8668	44.4862	39.3236	40.6933	-.1518	.2048	167.37	.1435	-.501	.5211	.305	164.0125	.084	-.2932	51.3669	45.229				1				0
80	5.83	42.8574	44.4664	39.3645	40.721	-.1506	.202	167.4093	.1448	-.5037	.5241	.3067	163.9664	.0847	-.2948	51.3787	45.2026				1				0
80	5.84	42.8325	44.3971	39.5024	40.8283	-.1466	.1924	167.5603	.1487	-.5134	.5345	.3128	163.8458	.087	-.3005	51.4162	45.1107				1				0
80	5.85	42.8076	44.3278	39.6403	40.9355	-.1427	.1827	167.7112	.1526	-.523	.5448	.3189	163.7299	.0893	-.3061	51.4537	45.0191				1				0
80	5.86	42.7922	44.2783	39.7372	41.0151	-.14	.1759	167.8228	.1553	-.5298	.5521	.3231	163.6599	.0909	-.3101	51.4794	44.9539				1				0
80	5.87	42.7767	44.2288	39.8342	41.0947	-.1373	.1691	167.9344	.158	-.5367	.5595	.3274	163.5918	.0925	-.3141	51.5051	44.8888				1				0
80	5.88	42.7613	44.1793	39.9311	41.1742	-.1346	.1622	168.046	.1607	-.5435	.5668	.3317	163.5255	.0941	-.3181	51.5308	44.8238				1				0
80	5.89	42.7132	44.0137	40.1197	41.3368	-.1272	.1464	168.1835	.1681	-.5593	.584	.3418	163.273	.0984	-.3273	51.6009	44.6731				1				0
80	5.9	42.6651	43.8481	40.3083	41.4994	-.1199	.1306	168.321	.1754	-.5751	.6013	.3519	163.0354	.1027	-.3366	51.6709	44.5226				1				0
80	5.91	42.6171	43.6825	40.4969	41.6621	-.1125	.1148	168.4585	.1828	-.5909	.6185	.362	162.8113	.107	-.3458	51.7408	44.3724				1				0
80	5.92	42.5845	43.5664	40.5885	41.7451	-.1079	.1058	168.4845	.1874	-.5999	.6285	.3678	162.6473	.1097	-.3511	51.7852	44.2868				1				0
80	5.93	42.5518	43.4503	40.6802	41.8281	-.1032	.0969	168.5104	.1921	-.6089	.6385	.3737	162.4884	.1124	-.3563	51.8296	44.2013				1				0
80	5.94	42.5192	43.3342	40.7718	41.9112	-.0986	.0879	168.5363	.1968	-.6178	.6484	.3795	162.3345	.1152	-.3616	51.874	44.1158				1				0
80	5.95	42.4703	43.1794	40.9177	42.0314	-.0919	.0748	168.5987	.2034	-.6309	.6629	.388	162.1276	.1191	-.3692	51.9375	43.9915				1				0
80	5.96	42.4214	43.0246	41.0635	42.1516	-.0852	.0618	168.6611	.2101	-.6439	.6773	.3964	161.9297	.123	-.3769	52.001	43.8673				1				0
80	5.97	42.4051	42.9859	41.1178	42.1888	-.0832	.0577	168.6975	.2121	-.648	.6818	.399	161.8755	.1241	-.3792	52.0201	43.8285				1				0
80	5.98	42.3888	42.9471	41.1721	42.226	-.0812	.0537	168.734	.2141	-.6521	.6863	.4017	161.8219	.1253	-.3816	52.0392	43.7898				1				0
80	5.99	42.3725	42.9084	41.2263	42.2632	-.0792	.0496	168.7704	.2161	-.6561	.6908	.4043	161.7691	.1265	-.384	52.0583	43.7511				1				0
80	6	42.3562	42.8697	41.2806	42.3004	-.0772	.0455	168.8069	.2181	-.6602	.6953	.4069	161.717	.1277	-.3864	52.0774	43.7123				1				0
80	6.01	42.3613	42.8004	41.3429	42.3185	-.0712	.0415	168.8232	.2241	-.6642	.701	.4103	161.3559	.1312	-.3887	52.1343	43.6742				1				0
80	6.02	42.3665	42.7311	41.4051	42.3367	-.0653	.0375	168.8394	.2301	-.6682	.7067	.4136	161.0006	.1347	-.3911	52.1912	43.6361				1				0
80	6.03	42.3879	42.7005	41.4131	42.3177	-.0613	.0376	168.8193	.2341	-.6682	.708	.4143	160.695	.137	-.391	52.2291	43.6366				1				0
80	6.04	42.4094	42.6699	41.4212	42.2986	-.0573	.0376	168.7991	.238	-.6681	.7092	.4151	160.3904	.1393	-.391	52.2669	43.6371				1				0
80	6.05	42.4308	42.6393	41.4292	42.2796	-.0533	.0377	168.7789	.242	-.668	.7105	.4158	160.0868	.1416	-.391	52.3048	43.6377				1				0
80	6.06	42.4523	42.6087	41.4372	42.2606	-.0494	.0377	168.7588	.246	-.668	.7118	.4166	159.7843	.144	-.3909	52.3427	43.6382				1				0
80	6.07	42.4995	42.5718	41.4292	42.1949	-.0422	.0401	168.6953	.2531	-.6656	.7121	.4168	159.1809	.1481	-.3896	52.4106	43.6605				1				0
80	6.08	42.5467	42.5349	41.4212	42.1291	-.0351	.0424	168.6319	.2602	-.6633	.7125	.417	158.5778	.1523	-.3882	52.4785	43.6828				1				0
80	6.09	42.5724	42.5286	41.4051	42.0824	-.0319	.0447	168.5886	.2634	-.661	.7116	.4164	158.2741	.1542	-.3869	52.5085	43.7046				1				0
80	6.1	42.5982	42.5223	41.3891	42.0357	-.0288	.047	168.5453	.2666	-.6587	.7106	.4159	157.9694	.156	-.3855	52.5386	43.7264				1				0
80	6.11	42.6239	42.516	41.3731	41.989	-.0256	.0493	168.5021	.2697	-.6564	.7097	.4153	157.6637	.1578	-.3842	52.5687	43.7482				1				0
80	6.12	42.6497	42.5097	41.3571	41.9423	-.0225	.0516	168.4588	.2729	-.6541	.7088	.4148	157.3571	.1597	-.3828	52.5988	43.7701				1				0
80	6.13	42.7372	42.5439	41.3046	41.8428	-.0174	.0592	168.4286	.2779	-.6465	.7037	.4119	156.7386	.1627	-.3784	52.6469	43.8424				1				0
80	6.14	42.8248	42.5781	41.2521	41.7434	-.0123	.0668	168.3984	.283	-.6389	.6988	.409	156.1112	.1656	-.3739	52.6951	43.9149				1				0
80	6.15	42.8866	42.6186	41.2157	41.6906	-.0104	.0721	168.4115	.2849	-.6336	.6947	.4066	155.7909	.1667	-.3708	52.7132	43.9654				1				0
80	6.16	42.9484	42.6591	41.1792	41.6378	-.0086	.0774	168.4245	.2868	-.6283	.6907	.4042	155.4668	.1678	-.3677	52.7313	44.016				1				0
80	6.17	43.0102	42.6996	41.1427	41.5851	-.0067	.0827	168.4376	.2887	-.623	.6866	.4019	155.1389	.169	-.3646	52.7493	44.0665				1				0
80	6.18	43.072	42.7401	41.1063	41.5323	-.0048	.088	168.4507	.2906	-.6177	.6826	.3995	154.8072	.1701	-.3615	52.7674	44.117				1				0
80	6.19	43.1629	42.7959	41.0378	41.4259	-.0011	.097	168.4225	.2943	-.6088	.6762	.3957	154.2021	.1722	-.3563	52.8025	44.2021				1				0
80	6.2	43.2539	42.8517	40.9693	41.3195	.0026	.1059	168.3944	.298	-.5998	.6698	.392	153.5852	.1744	-.3511	52.8377	44.2873				1				0
80	6.21	43.2831	42.867	40.9372	41.2659	.0044	.1095	168.3533	.2997	-.5962	.6673	.3905	153.3085	.1754	-.3489	52.8547	44.3219				1				0
80	6.22	43.3123	42.8823	40.9052	41.2123	.0062	.1132	168.3121	.3015	-.5926	.6649	.3891	153.0295	.1765	-.3468	52.8718	44.3566				1				0
80	6.23	43.3415	42.8976	40.8732	41.1587	.008	.1168	168.271	.3033	-.5889	.6624	.3877	152.7485	.1775	-.3447	52.8889	44.3913				1				0
80	6.24	43.4127	42.939	40.8225	41.0653	.0117	.124	168.2395	.307	-.5818	.6578	.385	152.1793	.1797	-.3405	52.9238	44.4594				1				0
80	6.25	43.4839	42.9804	40.7718	40.9718	.0153	.1311	168.208	.3107	-.5746	.6532	.3823	151.6019	.1818	-.3363	52.9587	44.5275				1				0
80	6.26	43.5552	43.0219	40.7211	40.8784	.019	.1383	168.1765	.3143	-.5675	.6487	.3797	151.0161	.184	-.3321	52.9937	44.5957				1				0
80	6.27	43.5972	43.048	40.7024	40.8386	.0209	.1418	168.1862	.3162	-.5639	.6465	.3784	150.7204	.1851	-.33	53.0115	44.6291				1				0
80	6.28	43.6393	43.0741	40.6837	40.7989	.0227	.1453	168.1959	.3181	-.5604	.6444	.3771	150.4225	.1862	-.328	53.0293	44.6625				1				0
80	6.29	43.6813	43.1002	40.665	40.7591	.0246	.1488	168.2056	.32	-.5569	.6423	.3759	150.1229	.1873	-.3259	53.0472	44.6959				1				0
80	6.3	43.7646	43.1398	40.6339	40.6873	.0289	.1551	168.2255	.3242	-.5507	.639	.374	149.5127	.1897	-.3223	53.0877	44.7555				1				0
80	6.31	43.8478	43.1794	40.6028	40.6155	.0331	.1613	168.2455	.3285	-.5444	.6358	.3721	148.8964	.1922	-.3186	53.1282	44.815				1				0
80	6.32	43.889	43.1929	40.5903	40.5835	.0355	.164	168.2557	.3308	-.5417	.6347	.3715	148.5842	.1936	-.317	53.1509	44.8411				1				0
80	6.33	43.9302	43.2064	40.5779	40.5515	.0379	.1668	168.2659	.3332	-.5389	.6336	.3708	148.2709	.195	-.3154	53.1736	44.8673				1				0
80	6.34	43.9714	43.2199	40.5654	40.5195	.0403	.1695	168.2762	.3356	-.5362	.6326	.3702	147.9566	.1964	-.3138	53.1964	44.8934				1				0
80	6.35	44.0126	43.2334	40.5529	40.4875	.0427	.1723	168.2864	.338	-.5335	.6315	.3696	147.6412	.1978	-.3122	53.2191	44.9195				1				0
80	6.36	44.1371	43.246	40.5325	40.4217	.0506	.1784	168.3373	.3459	-.5273	.6306	.3691	146.7345	.2025	-.3086	53.2945	44.978				1				0
80	6.37	44.2615	43.2586	40.512	40.356	.0585	.1846	168.3881	.3538	-.5212	.6299	.3687	145.8261	.2071	-.305	53.3699	45.0365				1				0
80	6.38	44.3448	43.2577	40.504	40.3223	.064	.188	168.4287	.3594	-.5178	.6303	.3689	145.2366	.2103	-.303	53.4226	45.0689				1				0
80	6.39	44.428	43.2568	40.496	40.2885	.0696	.1914	168.4694	.3649	-.5144	.6307	.3691	144.6481	.2136	-.301	53.4752	45.1012				1				0
80	6.4	44.5113	43.2559	40.488	40.2548	.0751	.1947	168.51	.3704	-.511	.6311	.3694	144.0606	.2168	-.2991	53.5278	45.1335				1				0
80	6.41	44.5945	43.255	40.48	40.2211	.0806	.1981	168.5506	.3759	-.5076	.6316	.3697	143.4744	.22	-.2971	53.5804	45.1658				1				0
80	6.42	44.737	43.2343	40.4489	40.1372	.0915	.2047	168.5573	.3868	-.501	.633	.3705	142.3293	.2264	-.2932	53.6841	45.2283				1				0
80	6.43	44.8795	43.2136	40.4177	40.0533	.1024	.2113	168.5641	.3977	-.4945	.6346	.3714	141.1896	.2328	-.2894	53.7878	45.2907				1				0
80	6.44	44.9387	43.1938	40.3946	40.0031	.1078	.2144	168.5302	.4031	-.4913	.6355	.3719	140.6333	.2359	-.2875	53.8389	45.3209				1				0
80	6.45	44.9979	43.174	40.3715	39.9529	.1131	.2176	168.4963	.4085	-.4881	.6365	.3725	140.0786	.2391	-.2857	53.8901	45.351				1				0
80	6.46	45.0572	43.1542	40.3484	39.9028	.1185	.2208	168.4625	.4138	-.485	.6375	.3731	139.5254	.2422	-.2838	53.9413	45.3812				1				0
80	6.47	45.1164	43.1344	40.3252	39.8526	.1239	.2239	168.4286	.4192	-.4818	.6386	.3738	138.9738	.2453	-.282	53.9925	45.4114				1				0
80	6.48	45.1799	43.0696	40.2754	39.7514	.1331	.2283	168.2763	.4284	-.4774	.6415	.3754	138.099	.2507	-.2794	54.08	45.4529				1				0
80	6.49	45.2434	43.0048	40.2256	39.6502	.1423	.2327	168.124	.4376	-.4731	.6444	.3772	137.2305	.2561	-.2769	54.1677	45.4945				1				0
80	6.5	45.2477	42.9598	40.1989	39.5992	.1461	.2338	168.0056	.4414	-.4719	.6462	.3782	136.9096	.2583	-.2762	54.2041	45.5059				1				0
80	6.51	45.252	42.9147	40.1722	39.5482	.1499	.235	167.8871	.4453	-.4707	.6479	.3792	136.59	.2606	-.2755	54.2406	45.5173				1				0
80	6.52	45.2563	42.8697	40.1455	39.4971	.1538	.2362	167.7687	.4491	-.4695	.6497	.3802	136.2716	.2628	-.2748	54.2771	45.5287				1				0
80	6.53	45.2606	42.8247	40.1188	39.4461	.1576	.2374	167.6503	.4529	-.4683	.6515	.3813	135.9547	.2651	-.2741	54.3137	45.5401				1				0
80	6.54	45.3129	42.7968	40.1064	39.4003	.1634	.2398	167.6164	.4587	-.4659	.6539	.3827	135.4462	.2685	-.2727	54.3689	45.5625				1				0
80	6.55	45.3653	42.7689	40.0939	39.3544	.1692	.2421	167.5826	.4645	-.4636	.6563	.3841	134.9413	.2719	-.2713	54.4241	45.5849				1				0
80	6.56	45.4133	42.786	40.1082	39.3596	.1711	.2433	167.6672	.4665	-.4624	.6568	.3844	134.7504	.273	-.2706	54.4426	45.5959				1				0
80	6.57	45.4614	42.8031	40.1224	39.3648	.1731	.2444	167.7517	.4684	-.4613	.6574	.3848	134.5601	.2741	-.27	54.4611	45.6069				1				0
80	6.58	45.5095	42.8202	40.1366	39.37	.175	.2456	167.8363	.4704	-.4601	.658	.3851	134.3702	.2753	-.2693	54.4796	45.6178				1				0
80	6.59	45.5575	42.8373	40.1509	39.3752	.177	.2467	167.9209	.4723	-.459	.6586	.3854	134.181	.2764	-.2686	54.498	45.6288				1				0
80	6.6	45.6073	42.8724	40.1865	39.4098	.1776	.2469	168.076	.4729	-.4588	.6589	.3856	134.1316	.2768	-.2685	54.504	45.6305				1				0
80	6.61	45.6571	42.9075	40.222	39.4444	.1782	.2471	168.231	.4735	-.4586	.6592	.3858	134.0823	.2771	-.2684	54.51	45.6322				1				0
80	6.62	45.6588	42.9255	40.2434	39.4738	.1769	.2461	168.3015	.4722	-.4596	.659	.3857	134.2215	.2764	-.269	54.4976	45.623				1				0
80	6.63	45.6605	42.9436	40.2647	39.5032	.1756	.2452	168.372	.4709	-.4605	.6587	.3855	134.3605	.2756	-.2695	54.4852	45.6138				1				0
80	6.64	45.6623	42.9616	40.2861	39.5326	.1743	.2442	168.4425	.4696	-.4615	.6584	.3854	134.4998	.2749	-.2701	54.4728	45.6047				1				0
80	6.65	45.652	42.9813	40.3012	39.5663	.1718	.243	168.5008	.4671	-.4627	.6575	.3848	134.7266	.2734	-.2708	54.4488	45.5935				1				0
80	6.66	45.6417	43.0012	40.3163	39.6001	.1693	.2419	168.5592	.4646	-.4639	.6565	.3842	134.954	.2719	-.2715	54.4248	45.5823				1				0
80	6.67	45.6314	43.021	40.3314	39.6338	.1668	.2407	168.6175	.4621	-.465	.6556	.3837	135.1819	.2704	-.2722	54.4009	45.5711				1				0
80	6.68	45.6193	43.0228	40.3252	39.6381	.1655	.2405	168.6054	.4609	-.4652	.6549	.3833	135.2705	.2697	-.2723	54.3893	45.5691				1				0
80	6.69	45.6073	43.0246	40.319	39.6424	.1643	.2403	168.5933	.4597	-.4655	.6542	.3829	135.3593	.269	-.2724	54.3777	45.567				1				0
80	6.7	45.5953	43.0264	40.3128	39.6468	.1631	.2401	168.5812	.4584	-.4657	.6535	.3824	135.4483	.2683	-.2725	54.3661	45.565				1				0
80	6.71	45.5369	43.0399	40.2745	39.6416	.1579	.2401	168.4929	.4532	-.4656	.6498	.3803	135.7703	.2653	-.2725	54.3165	45.5658				1				0
80	6.72	45.4786	43.0534	40.2363	39.6364	.1527	.2402	168.4046	.448	-.4655	.6461	.3781	136.0962	.2622	-.2724	54.2669	45.5666				1				0
80	6.73	45.4322	43.0651	40.2042	39.6269	.1487	.2405	168.3284	.444	-.4652	.6431	.3764	136.3344	.2599	-.2723	54.2288	45.5695				1				0
80	6.74	45.3859	43.0768	40.1722	39.6174	.1447	.2408	168.2522	.44	-.4649	.6401	.3746	136.575	.2575	-.2721	54.1907	45.5724				1				0
80	6.75	45.3395	43.0885	40.1402	39.6078	.1407	.2411	168.176	.436	-.4646	.6372	.3729	136.818	.2552	-.2719	54.1525	45.5752				1				0
80	6.76	45.2932	43.1002	40.1082	39.5983	.1367	.2414	168.0999	.432	-.4643	.6342	.3712	137.0636	.2528	-.2717	54.1143	45.5781				1				0
80	6.77	45.2048	43.1263	40.0726	39.6096	.1286	.2405	168.0132	.4239	-.4652	.6294	.3684	137.6606	.2481	-.2723	54.0373	45.5692				1				0
80	6.78	45.1164	43.1524	40.037	39.6208	.1205	.2396	167.9266	.4158	-.4662	.6247	.3656	138.2674	.2434	-.2728	53.9601	45.5603				1				0
80	6.79	45.0743	43.1668	40.0334	39.6416	.1164	.2383	167.9161	.4117	-.4674	.6229	.3645	138.623	.241	-.2735	53.9213	45.5486				1				0
80	6.8	45.0323	43.1812	40.0299	39.6623	.1123	.2371	167.9057	.4077	-.4686	.6211	.3635	138.9808	.2386	-.2743	53.8824	45.5369				1				0
80	6.81	44.9902	43.1956	40.0263	39.6831	.1082	.2359	167.8952	.4036	-.4699	.6194	.3625	139.3405	.2362	-.275	53.8435	45.5251				1				0
80	6.82	44.9482	43.21	40.0228	39.7038	.1042	.2346	167.8848	.3995	-.4711	.6177	.3615	139.7024	.2338	-.2757	53.8046	45.5134				1				0
80	6.83	44.8658	43.2415	40.0459	39.7817	.0956	.2303	167.9348	.3909	-.4754	.6155	.3602	140.5691	.2288	-.2782	53.7231	45.4725				1				0
80	6.84	44.7834	43.273	40.069	39.8595	.087	.226	167.9849	.3824	-.4797	.6134	.359	141.4413	.2238	-.2807	53.6415	45.4316				1				0
80	6.85	44.743	43.2901	40.0957	39.9166	.0826	.223	168.0454	.3779	-.4827	.6131	.3588	141.9464	.2212	-.2825	53.5989	45.4025				1				0
80	6.86	44.7027	43.3072	40.1224	39.9737	.0781	.2199	168.106	.3734	-.4858	.6127	.3586	142.4517	.2185	-.2843	53.5563	45.3734				1				0
80	6.87	44.6624	43.3243	40.1491	40.0308	.0736	.2169	168.1665	.3689	-.4888	.6124	.3584	142.9571	.2159	-.2861	53.5138	45.3443				1				0
80	6.88	44.622	43.3414	40.1758	40.0879	.0691	.2138	168.227	.3645	-.4919	.6122	.3583	143.4625	.2133	-.2879	53.4713	45.3153				1				0
80	6.89	44.5182	43.3603	40.214	40.1951	.0594	.2074	168.2876	.3548	-.4984	.6117	.358	144.5544	.2076	-.2917	53.3788	45.2536				1				0
80	6.9	44.4143	43.3792	40.2523	40.3024	.0497	.2009	168.3481	.3451	-.5048	.6115	.3579	145.6466	.202	-.2955	53.2864	45.192				1				0
80	6.91	44.3508	43.381	40.2638	40.3525	.0445	.1975	168.3482	.3398	-.5083	.6114	.3578	146.2338	.1989	-.2975	53.2364	45.1594				1				0
80	6.92	44.2873	43.3828	40.2754	40.4027	.0392	.194	168.3482	.3346	-.5117	.6114	.3578	146.8209	.1958	-.2995	53.1864	45.1267				1				0
80	6.93	44.2238	43.3846	40.287	40.4529	.034	.1906	168.3482	.3293	-.5151	.6114	.3578	147.4082	.1927	-.3015	53.1365	45.0941				1				0
80	6.94	44.1603	43.3864	40.2985	40.503	.0287	.1872	168.3482	.3241	-.5185	.6115	.3579	147.9952	.1897	-.3035	53.0865	45.0615				1				0
80	6.95	44.0478	43.3657	40.335	40.5947	.0213	.1799	168.3432	.3167	-.5258	.6138	.3592	148.941	.1853	-.3077	53.0158	44.9925				1				0
80	6.96	43.9354	43.345	40.3715	40.6864	.0139	.1727	168.3383	.3092	-.533	.6162	.3607	149.8796	.181	-.312	52.9452	44.9235				1				0
80	6.97	43.8865	43.3225	40.3964	40.7279	.0117	.1689	168.3333	.3071	-.5369	.6185	.362	150.2313	.1797	-.3142	52.9245	44.8871				1				0
80	6.98	43.8375	43.3	40.4213	40.7694	.0096	.1651	168.3282	.3049	-.5407	.6207	.3633	150.5804	.1784	-.3164	52.9038	44.8507				1				0
80	6.99	43.7886	43.2775	40.4462	40.811	.0074	.1612	168.3233	.3027	-.5445	.623	.3646	150.9271	.1772	-.3187	52.8831	44.8143				1				0
80	7	43.7397	43.255	40.4711	40.8525	.0052	.1574	168.3183	.3006	-.5483	.6253	.366	151.2713	.1759	-.3209	52.8624	44.7779				1				0
80	7.01	43.6865	43.2082	40.5174	40.9251	.0036	.1513	168.3372	.2989	-.5544	.6299	.3686	151.67	.1749	-.3245	52.8466	44.7199				1				0
80	7.02	43.6333	43.1614	40.5636	40.9978	.0019	.1452	168.356	.2972	-.5605	.6344	.3713	152.0627	.174	-.328	52.8309	44.6618				1				0
80	7.03	43.629	43.1371	40.585	41.0289	.0024	.143	168.3799	.2978	-.5628	.6367	.3726	152.1174	.1743	-.3294	52.8358	44.6402				1				0
80	7.04	43.6247	43.1128	40.6063	41.0601	.0029	.1407	168.4038	.2983	-.565	.6389	.3739	152.1717	.1746	-.3307	52.8407	44.6186				1				0
80	7.05	43.6204	43.0885	40.6277	41.0912	.0035	.1384	168.4277	.2988	-.5673	.6412	.3753	152.2257	.1749	-.332	52.8456	44.597				1				0
80	7.06	43.6135	43.0534	40.6641	41.1595	.0033	.1343	168.4906	.2986	-.5714	.6448	.3773	152.4108	.1748	-.3344	52.8438	44.5578				1				0
80	7.07	43.6067	43.0183	40.7006	41.2279	.0031	.1302	168.5534	.2984	-.5756	.6483	.3794	152.5938	.1747	-.3368	52.8421	44.5185				1				0
80	7.08	43.5998	42.9832	40.7371	41.2962	.0029	.1261	168.6162	.2982	-.5797	.6519	.3815	152.7745	.1745	-.3393	52.8403	44.4793				1				0
80	7.09	43.5972	42.9724	40.7522	41.3334	.0022	.1242	168.6552	.2975	-.5815	.6532	.3823	152.9033	.1741	-.3403	52.8337	44.4617				1				0
80	7.1	43.5947	42.9616	40.7673	41.3706	.0015	.1224	168.6941	.2968	-.5834	.6545	.3831	153.0313	.1737	-.3414	52.827	44.4441				1				0
80	7.11	43.5921	42.9507	40.7825	41.4078	.0008	.1205	168.733	.2961	-.5852	.6559	.3839	153.1588	.1733	-.3425	52.8204	44.4265				1				0
80	7.12	43.5535	42.9201	40.7798	41.4614	-.0024	.1172	168.7148	.2929	-.5885	.6574	.3847	153.5413	.1714	-.3444	52.7895	44.395				1				0
80	7.13	43.5148	42.8895	40.7771	41.515	-.0057	.1139	168.6965	.2897	-.5918	.6589	.3856	153.922	.1695	-.3464	52.7587	44.3634				1				0
80	7.14	43.4788	42.8697	40.7593	41.5314	-.0082	.1124	168.6393	.2871	-.5933	.6591	.3858	154.177	.168	-.3472	52.7344	44.3494				1				0
80	7.15	43.4427	42.8499	40.7415	41.5479	-.0108	.1109	168.5821	.2846	-.5948	.6594	.3859	154.432	.1665	-.3481	52.7102	44.3354				1				0
80	7.16	43.4067	42.8301	40.7237	41.5643	-.0133	.1095	168.5249	.282	-.5963	.6596	.386	154.6869	.1651	-.349	52.6859	44.3213				1				0
80	7.17	43.3706	42.8103	40.706	41.5807	-.0159	.108	168.4677	.2795	-.5977	.6598	.3862	154.9419	.1636	-.3498	52.6616	44.3073				1				0
80	7.18	43.29	42.7932	40.6526	41.5998	-.0227	.1063	168.3356	.2726	-.5994	.6585	.3854	155.5458	.1595	-.3508	52.5961	44.2913				1				0
80	7.19	43.2093	42.7761	40.5992	41.6188	-.0296	.1046	168.2034	.2657	-.6011	.6572	.3846	156.1532	.1555	-.3518	52.5305	44.2754				1				0
80	7.2	43.1647	42.7788	40.5636	41.6214	-.034	.1044	168.1285	.2614	-.6013	.6556	.3837	156.507	.153	-.3519	52.4892	44.2734				1				0
80	7.21	43.12	42.7815	40.528	41.624	-.0383	.1042	168.0536	.257	-.6015	.6541	.3828	156.8627	.1504	-.352	52.4478	44.2715				1				0
80	7.22	43.0754	42.7842	40.4925	41.6266	-.0427	.104	167.9787	.2527	-.6017	.6526	.3819	157.2203	.1479	-.3521	52.4065	44.2696				1				0
80	7.23	43.0308	42.7869	40.4569	41.6292	-.047	.1038	167.9038	.2483	-.6019	.6511	.3811	157.58	.1453	-.3523	52.365	44.2677				1				0
80	7.24	42.9398	42.831	40.3982	41.6759	-.0592	.1029	167.8449	.2361	-.6028	.6474	.3789	158.6093	.1382	-.3528	52.2489	44.2588				1				0
80	7.25	42.8488	42.8751	40.3395	41.7226	-.0714	.102	167.786	.2239	-.6038	.644	.3769	159.6508	.1311	-.3534	52.1327	44.2499				1				0
80	7.26	42.8025	42.9165	40.3163	41.7667	-.0792	.1012	167.802	.2161	-.6045	.642	.3757	160.3299	.1265	-.3538	52.058	44.2429				1				0
80	7.27	42.7561	42.958	40.2932	41.8108	-.0871	.1005	167.8181	.2082	-.6052	.6401	.3746	161.013	.1219	-.3542	51.9833	44.2359				1				0
80	7.28	42.7098	42.9994	40.2701	41.8549	-.0949	.0998	167.8341	.2004	-.606	.6382	.3735	161.7	.1173	-.3546	51.9086	44.229				1				0
80	7.29	42.6634	43.0408	40.2469	41.899	-.1028	.099	167.8502	.1926	-.6067	.6365	.3725	162.3907	.1127	-.3551	51.8339	44.222				1				0
80	7.3	42.5819	43.1371	40.2176	42.0193	-.1193	.0969	167.9558	.1761	-.6089	.6338	.3709	163.8726	.103	-.3563	51.6767	44.2012				1				0
80	7.31	42.5003	43.2334	40.1882	42.1395	-.1358	.0947	168.0614	.1596	-.611	.6315	.3696	165.3644	.0934	-.3576	51.5197	44.1805				1				0
80	7.32	42.4652	43.2883	40.182	42.2156	-.1444	.0932	168.151	.1509	-.6125	.6308	.3692	166.1572	.0883	-.3585	51.4374	44.1668				1				0
80	7.33	42.43	43.3432	40.1758	42.2917	-.153	.0918	168.2406	.1423	-.6139	.6302	.3688	166.9508	.0833	-.3593	51.3552	44.153				1				0
80	7.34	42.3948	43.3981	40.1695	42.3678	-.1617	.0904	168.3302	.1337	-.6154	.6297	.3685	167.7451	.0782	-.3601	51.273	44.1393				1				0
80	7.35	42.3596	43.453	40.1633	42.444	-.1703	.0889	168.4198	.1251	-.6168	.6294	.3683	168.5394	.0732	-.361	51.191	44.1256				1				0
80	7.36	42.2892	43.5151	40.1526	42.5469	-.1826	.0861	168.5038	.1127	-.6196	.6298	.3686	169.6899	.066	-.3626	51.0735	44.0986				1				0
80	7.37	42.2188	43.5772	40.142	42.6498	-.1949	.0833	168.5878	.1004	-.6225	.6305	.369	170.8372	.0588	-.3643	50.9562	44.0717				1				0
80	7.38	42.1836	43.5844	40.1375	42.6766	-.1986	.0819	168.5822	.0967	-.6239	.6313	.3695	171.1906	.0566	-.3651	50.9208	44.0584				1				0
80	7.39	42.1484	43.5916	40.1331	42.7034	-.2024	.0805	168.5766	.093	-.6253	.6321	.37	171.5431	.0544	-.3659	50.8854	44.0451				1				0
80	7.4	42.1133	43.5988	40.1286	42.7302	-.2061	.0791	168.5709	.0892	-.6267	.633	.3705	171.8948	.0522	-.3668	50.8499	44.0319				1				0
80	7.41	42.0635	43.5871	40.1233	42.7475	-.2092	.0771	168.5214	.0861	-.6287	.6345	.3714	172.1996	.0504	-.3679	50.8202	44.0127				1				0
80	7.42	42.0137	43.5754	40.118	42.7648	-.2123	.075	168.4719	.083	-.6307	.6361	.3723	172.5031	.0486	-.3691	50.7904	43.9935				1				0
80	7.43	41.9639	43.5637	40.1126	42.7821	-.2155	.073	168.4224	.0799	-.6327	.6377	.3732	172.8052	.0467	-.3703	50.7607	43.9743				1				0
80	7.44	41.9493	43.5448	40.1117	42.7726	-.2149	.0724	168.3785	.0805	-.6333	.6384	.3736	172.759	.0471	-.3706	50.7663	43.9684				1				0
80	7.45	41.9347	43.5259	40.1108	42.7631	-.2143	.0718	168.3346	.0811	-.6339	.6391	.374	172.713	.0474	-.371	50.772	43.9625				1				0
80	7.46	41.9201	43.507	40.11	42.7536	-.2137	.0712	168.2907	.0817	-.6346	.6398	.3744	172.6669	.0478	-.3714	50.7777	43.9566				1				0
80	7.47	41.9262	43.4566	40.1393	42.719	-.2077	.0701	168.241	.0877	-.6356	.6416	.3755	172.1461	.0513	-.372	50.835	43.9464				1				0
80	7.48	41.9322	43.4062	40.1687	42.6844	-.2016	.069	168.1914	.0937	-.6367	.6436	.3766	171.628	.0548	-.3726	50.8924	43.9362				1				0
80	7.49	41.9528	43.3747	40.1989	42.6593	-.1962	.0686	168.1857	.0991	-.6371	.6448	.3774	171.1571	.058	-.3729	50.944	43.932				1				0
80	7.5	41.9734	43.3432	40.2291	42.6342	-.1908	.0681	168.1799	.1045	-.6376	.6461	.3781	170.6879	.0612	-.3731	50.9957	43.9278				1				0
80	7.51	41.994	43.3117	40.2594	42.6092	-.1854	.0677	168.1742	.11	-.638	.6474	.3789	170.2207	.0644	-.3734	51.0473	43.9236				1				0
80	7.52	42.0146	43.2802	40.2896	42.5841	-.1799	.0673	168.1684	.1154	-.6385	.6488	.3797	169.7553	.0675	-.3737	51.099	43.9193				1				0
80	7.53	42.0558	43.237	40.3457	42.5503	-.1711	.0666	168.1888	.1242	-.6392	.6511	.3811	169.0019	.0727	-.3741	51.183	43.9128				1				0
80	7.54	42.097	43.1938	40.4017	42.5166	-.1623	.0659	168.209	.133	-.6398	.6535	.3825	168.254	.0779	-.3745	51.267	43.9063				1				0
80	7.55	42.1175	43.1821	40.4275	42.508	-.1589	.0657	168.2351	.1364	-.6401	.6545	.383	167.9671	.0799	-.3746	51.2994	43.904				1				0
80	7.56	42.1381	43.1704	40.4533	42.4993	-.1555	.0654	168.2611	.1398	-.6403	.6554	.3836	167.6811	.0818	-.3747	51.3317	43.9018				1				0
80	7.57	42.1587	43.1587	40.4791	42.4907	-.1521	.0652	168.2872	.1432	-.6406	.6564	.3841	167.3959	.0838	-.3749	51.3641	43.8995				1				0
80	7.58	42.1793	43.147	40.5049	42.482	-.1487	.0649	168.3132	.1466	-.6408	.6574	.3847	167.1118	.0858	-.375	51.3964	43.8972				1				0
80	7.59	42.1896	43.1263	40.5352	42.4777	-.1454	.0639	168.3287	.1499	-.6418	.6591	.3857	166.8496	.0878	-.3756	51.4281	43.8876				1				0
80	7.6	42.1999	43.1056	40.5654	42.4734	-.1421	.0629	168.3443	.1533	-.6428	.6608	.3868	166.5891	.0897	-.3762	51.4597	43.8779				1				0
80	7.61	42.1896	43.0966	40.5698	42.4777	-.1421	.0621	168.3337	.1532	-.6436	.6616	.3872	166.6104	.0897	-.3767	51.4591	43.8705				1				0
80	7.62	42.1793	43.0876	40.5743	42.482	-.1422	.0614	168.3232	.1531	-.6444	.6623	.3876	166.6316	.0896	-.3771	51.4584	43.8631				1				0
80	7.63	42.169	43.0786	40.5787	42.4863	-.1423	.0606	168.3127	.1531	-.6451	.6631	.3881	166.6529	.0896	-.3776	51.4578	43.8557				1				0
80	7.64	42.1587	43.0696	40.5832	42.4907	-.1423	.0598	168.3022	.153	-.6459	.6638	.3885	166.674	.0895	-.378	51.4571	43.8484				1				0
80	7.65	42.127	43.0327	40.5965	42.5045	-.1421	.0572	168.2607	.1532	-.6486	.6664	.39	166.7098	.0897	-.3796	51.459	43.8232				1				0
80	7.66	42.0952	42.9958	40.6099	42.5183	-.1419	.0545	168.2192	.1534	-.6512	.669	.3916	166.7453	.0898	-.3811	51.4609	43.7979				1				0
80	7.67	42.0738	42.9678	40.6188	42.5279	-.1417	.0526	168.1882	.1537	-.6531	.6709	.3927	166.7596	.0899	-.3822	51.4635	43.7801				1				0
80	7.68	42.0523	42.9399	40.6277	42.5374	-.1414	.0508	168.1573	.1539	-.655	.6728	.3938	166.7738	.0901	-.3833	51.4661	43.7623				1				0
80	7.69	42.0309	42.912	40.6366	42.5469	-.1411	.0489	168.1264	.1542	-.6568	.6747	.3949	166.7881	.0902	-.3844	51.4686	43.7444				1				0
80	7.7	42.0094	42.8841	40.6455	42.5564	-.1409	.047	168.0954	.1545	-.6587	.6766	.396	166.8022	.0904	-.3855	51.4712	43.7266				1				0
80	7.71	41.9622	42.8247	40.6899	42.5945	-.1399	.0418	168.0713	.1554	-.664	.6819	.3991	166.8276	.0909	-.3886	51.4799	43.6766				1				0
80	7.72	41.915	42.7653	40.7344	42.6325	-.139	.0365	168.0473	.1563	-.6692	.6872	.4022	166.8525	.0915	-.3917	51.4887	43.6265				1				0
80	7.73	41.8892	42.7338	40.77	42.661	-.1384	.0331	168.0541	.157	-.6726	.6907	.4042	166.8635	.0919	-.3936	51.4949	43.5944				1				0
80	7.74	41.8635	42.7023	40.8056	42.6896	-.1377	.0298	168.061	.1576	-.676	.6941	.4062	166.8744	.0922	-.3956	51.5012	43.5622				1				0
80	7.75	41.8377	42.6708	40.8412	42.7181	-.1371	.0264	168.0679	.1583	-.6793	.6975	.4082	166.8851	.0926	-.3976	51.5074	43.5301				1				0
80	7.76	41.812	42.6393	40.8767	42.7467	-.1364	.023	168.0747	.1589	-.6827	.701	.4102	166.8957	.093	-.3996	51.5136	43.498				1				0
80	7.77	41.7236	42.5637	40.9639	42.828	-.1368	.0138	168.0792	.1586	-.692	.7099	.4155	167.0921	.0928	-.405	51.5103	43.4099				1				0
80	7.78	41.6352	42.4881	41.0511	42.9093	-.1371	.0045	168.0837	.1582	-.7012	.7188	.4207	167.2836	.0926	-.4104	51.507	43.3219				1				0
80	7.79	41.5725	42.444	41.1027	42.962	-.1381	-.0013	168.0813	.1572	-.7071	.7243	.4239	167.4629	.092	-.4138	51.4975	43.266				1				0
80	7.8	41.5099	42.3999	41.1543	43.0148	-.1391	-.0072	168.0789	.1562	-.7129	.7299	.4271	167.6394	.0914	-.4172	51.488	43.2101				1				0
80	7.81	41.4472	42.3558	41.2059	43.0676	-.1401	-.0131	168.0765	.1552	-.7188	.7354	.4304	167.8134	.0909	-.4207	51.4784	43.1543				1				0
80	7.82	41.3133	42.2964	41.3162	43.2051	-.1452	-.0253	168.131	.1501	-.7311	.7463	.4368	168.3943	.0879	-.4279	51.4299	43.0376				1				0
80	7.83	41.1795	42.237	41.4265	43.3426	-.1503	-.0376	168.1856	.145	-.7433	.7573	.4432	168.9582	.0849	-.435	51.3814	42.9209				1				0
80	7.84	41.0456	42.1776	41.5368	43.4801	-.1554	-.0498	168.2401	.14	-.7555	.7684	.4497	169.5054	.0819	-.4422	51.3329	42.8044				1				0
80	7.85	40.9743	42.1623	41.5955	43.5649	-.1595	-.0562	168.297	.1359	-.7619	.7739	.4529	169.889	.0795	-.4459	51.294	42.7437				1				0
80	7.86	40.9031	42.147	41.6542	43.6497	-.1636	-.0625	168.354	.1318	-.7683	.7795	.4562	170.2667	.0771	-.4496	51.2551	42.6831				1				0
80	7.87	40.8318	42.1317	41.7129	43.7344	-.1676	-.0689	168.4109	.1277	-.7746	.7851	.4595	170.6389	.0747	-.4534	51.2162	42.6226				1				0
80	7.88	40.7606	42.093	41.8108	43.8486	-.17	-.0778	168.513	.1253	-.7835	.7935	.4644	170.9116	.0734	-.4586	51.1937	42.5379				1				0
80	7.89	40.6894	42.0543	41.9086	43.9628	-.1724	-.0867	168.6151	.123	-.7924	.8019	.4693	171.1782	.072	-.4637	51.1712	42.4534				1				0
80	7.9	40.6894	42.0309	41.9478	43.9922	-.1706	-.0892	168.6602	.1247	-.7949	.8046	.4709	171.0851	.073	-.4652	51.1875	42.4294				1				0
80	7.91	40.6894	42.0075	41.9869	44.0216	-.1689	-.0917	168.7054	.1264	-.7974	.8074	.4725	170.9926	.074	-.4667	51.2039	42.4054				1				0
80	7.92	40.6894	41.9841	42.026	44.051	-.1672	-.0942	168.7505	.1281	-.8	.8102	.4741	170.9008	.075	-.4682	51.2202	42.3814				1				0
80	7.93	40.6894	41.9607	42.0652	44.0804	-.1655	-.0967	168.7957	.1298	-.8025	.8129	.4758	170.8096	.076	-.4697	51.2365	42.3574				1				0
80	7.94	40.6799	41.922	42.0874	44.0942	-.1636	-.0991	168.7836	.1317	-.8048	.8155	.4773	170.7051	.0771	-.471	51.2545	42.3351				1				0
80	7.95	40.6705	41.8833	42.1097	44.1081	-.1617	-.1014	168.7715	.1336	-.8072	.8181	.4788	170.6013	.0782	-.4724	51.2724	42.3128				1				0
80	7.96	40.661	41.868	42.0928	44.0925	-.1616	-.1012	168.7143	.1338	-.807	.818	.4787	170.5873	.0783	-.4723	51.2741	42.3145				1				0
80	7.97	40.6516	41.8527	42.0759	44.0769	-.1614	-.1011	168.6571	.134	-.8068	.8178	.4786	170.5732	.0784	-.4722	51.2757	42.3162				1				0
80	7.98	40.6422	41.8374	42.059	44.0614	-.1612	-.1009	168.5999	.1341	-.8066	.8177	.4786	170.5592	.0785	-.4721	51.2774	42.318				1				0
80	7.99	40.6327	41.8221	42.0421	44.0458	-.161	-.1007	168.5427	.1343	-.8064	.8175	.4785	170.5451	.0786	-.472	51.279	42.3197				1				0
80	8	40.6156	41.7978	42.002	43.9879	-.1599	-.0992	168.4032	.1354	-.8049	.8163	.4777	170.4496	.0793	-.4711	51.2898	42.3338				1				0
80	8.01	40.5984	41.7735	41.962	43.9299	-.1588	-.0977	168.2638	.1366	-.8035	.815	.477	170.3538	.0799	-.4702	51.3006	42.348				1				0
80	8.02	40.5907	41.7645	41.9389	43.8875	-.1578	-.0964	168.1815	.1375	-.8022	.8139	.4763	170.2717	.0805	-.4695	51.3097	42.3604				1				0
80	8.03	40.5829	41.7555	41.9157	43.8451	-.1569	-.0951	168.0993	.1385	-.8008	.8127	.4757	170.1893	.081	-.4687	51.3189	42.3729				1				0
80	8.04	40.5752	41.7465	41.8926	43.8028	-.1559	-.0938	168.0171	.1394	-.7995	.8116	.475	170.1067	.0816	-.4679	51.3281	42.3854				1				0
80	8.05	40.5675	41.7375	41.8695	43.7604	-.1549	-.0925	167.9348	.1404	-.7982	.8105	.4743	170.0237	.0822	-.4672	51.3372	42.3979				1				0
80	8.06	40.5289	41.7141	41.8597	43.731	-.1548	-.0932	167.8336	.1405	-.7989	.8112	.4747	170.0232	.0823	-.4676	51.3385	42.3913				1				0
80	8.07	40.4902	41.6907	41.8499	43.7016	-.1547	-.0939	167.7324	.1407	-.7996	.8119	.4752	170.0226	.0823	-.468	51.3397	42.3847				1				0
80	8.08	40.4594	41.6763	41.8633	43.7145	-.1555	-.0959	167.7134	.1398	-.8016	.8137	.4762	170.1049	.0818	-.4691	51.3317	42.3656				1				0
80	8.09	40.4285	41.6619	41.8766	43.7275	-.1563	-.0979	167.6944	.139	-.8036	.8156	.4773	170.1869	.0814	-.4703	51.3238	42.3465				1				0
80	8.1	40.3976	41.6475	41.8899	43.7405	-.1572	-.0999	167.6754	.1382	-.8056	.8174	.4784	170.2686	.0809	-.4715	51.3158	42.3274				1				0
80	8.11	40.3667	41.6331	41.9033	43.7535	-.158	-.1019	167.6565	.1373	-.8076	.8192	.4795	170.35	.0804	-.4727	51.3079	42.3082				1				0
80	8.12	40.2808	41.6241	41.9576	43.8339	-.1632	-.1083	167.6964	.1321	-.814	.8247	.4826	170.7792	.0773	-.4764	51.2585	42.2476				1				0
80	8.13	40.195	41.6151	42.0118	43.9143	-.1684	-.1146	167.7362	.127	-.8204	.8301	.4858	171.2025	.0743	-.4801	51.2092	42.1869				1				0
80	8.14	40.1401	41.6205	42.0527	43.9818	-.1727	-.119	167.7951	.1226	-.8247	.8338	.488	171.5432	.0718	-.4827	51.1678	42.1455				1				0
80	8.15	40.0851	41.6259	42.0937	44.0493	-.1771	-.1234	167.8539	.1183	-.8291	.8375	.4901	171.8806	.0692	-.4852	51.1265	42.104				1				0
80	8.16	40.0302	41.6313	42.1346	44.1167	-.1814	-.1277	167.9128	.1139	-.8334	.8412	.4923	172.2148	.0667	-.4878	51.0852	42.0626				1				0
80	8.17	39.8792	41.6187	42.2404	44.2594	-.1902	-.1391	167.9977	.1052	-.8448	.8514	.4983	172.9041	.0616	-.4944	51.0016	41.954				1				0
80	8.18	39.7281	41.6061	42.3463	44.4022	-.1989	-.1505	168.0826	.0964	-.8562	.8616	.5043	173.5764	.0564	-.5011	50.9181	41.8455				1				0
80	8.19	39.577	41.5935	42.4521	44.5449	-.2077	-.1619	168.1675	.0876	-.8676	.872	.5103	174.232	.0513	-.5078	50.8346	41.7372				1				0
80	8.2	39.4809	41.5755	42.5171	44.6201	-.2121	-.1689	168.1936	.0832	-.8746	.8786	.5142	174.566	.0487	-.5119	50.7924	41.6702				1				0
80	8.21	39.3848	41.5575	42.582	44.6954	-.2166	-.1759	168.2196	.0788	-.8817	.8852	.5181	174.895	.0461	-.516	50.7501	41.6031				1				0
80	8.22	39.2887	41.5395	42.647	44.7706	-.221	-.183	168.2457	.0743	-.8887	.8918	.5219	175.219	.0435	-.5201	50.7079	41.5361				1				0
80	8.23	39.1556	41.5053	42.7644	44.9012	-.2266	-.1944	168.3265	.0688	-.9001	.9028	.5283	175.6306	.0403	-.5268	50.655	41.4272				1				0
80	8.24	39.0226	41.4711	42.8818	45.0318	-.2321	-.2058	168.4073	.0632	-.9116	.9138	.5348	176.0318	.037	-.5335	50.6022	41.3184				1				0
80	8.25	38.9857	41.4549	42.9343	45.0872	-.2332	-.2102	168.462	.0621	-.916	.9181	.5373	176.1202	.0364	-.5361	50.5916	41.2765				1				0
80	8.26	38.9488	41.4387	42.9868	45.1425	-.2343	-.2146	168.5167	.061	-.9204	.9224	.5398	176.2076	.0357	-.5386	50.581	41.2347				1				0
80	8.27	38.9119	41.4225	43.0392	45.1979	-.2354	-.219	168.5715	.0599	-.9248	.9267	.5424	176.2942	.0351	-.5412	50.5704	41.1929				1				0
80	8.28	38.875	41.4062	43.0917	45.2533	-.2366	-.2234	168.6262	.0588	-.9291	.931	.5449	176.38	.0344	-.5438	50.5598	41.1511				1				0
80	8.29	38.802	41.3648	43.1691	45.3216	-.2376	-.2306	168.6576	.0577	-.9363	.9381	.549	176.474	.0338	-.548	50.5495	41.0828				1				0
80	8.3	38.7291	41.3234	43.2465	45.3899	-.2387	-.2377	168.6889	.0566	-.9435	.9452	.5532	176.5666	.0331	-.5522	50.5391	41.0147				1				0
80	8.31	38.693	41.2982	43.2714	45.4029	-.2387	-.2405	168.6656	.0566	-.9462	.9479	.5548	176.5754	.0331	-.5538	50.5393	40.9882				1				0
80	8.32	38.657	41.273	43.2963	45.4159	-.2387	-.2433	168.6422	.0566	-.949	.9507	.5564	176.5841	.0332	-.5554	50.5395	40.9617				1				0
80	8.33	38.6209	41.2478	43.3212	45.4288	-.2387	-.2461	168.6188	.0567	-.9518	.9535	.558	176.5927	.0332	-.557	50.5397	40.9352				1				0
80	8.34	38.5849	41.2226	43.3461	45.4418	-.2386	-.2489	168.5955	.0567	-.9546	.9563	.5597	176.6013	.0332	-.5587	50.5399	40.9087				1				0
80	8.35	38.5308	41.1668	43.3906	45.4444	-.2365	-.2533	168.5327	.0588	-.959	.9608	.5623	176.4914	.0344	-.5613	50.56	40.8664				1				0
80	8.36	38.4767	41.111	43.4351	45.447	-.2344	-.2577	168.4698	.0609	-.9635	.9654	.565	176.3824	.0357	-.5639	50.5801	40.8241				1				0
80	8.37	38.4587	41.0804	43.4547	45.4366	-.2323	-.2594	168.4304	.063	-.9651	.9672	.5661	176.2649	.0369	-.5649	50.6001	40.8082				1				0
80	8.38	38.4407	41.0498	43.4742	45.4262	-.2302	-.2611	168.391	.0651	-.9668	.969	.5671	176.1479	.0381	-.5658	50.62	40.7924				1				0
80	8.39	38.4227	41.0192	43.4938	45.4159	-.2281	-.2627	168.3515	.0672	-.9685	.9708	.5682	176.0313	.0393	-.5668	50.6399	40.7765				1				0
80	8.4	38.4046	40.9886	43.5134	45.4055	-.226	-.2644	168.3121	.0693	-.9701	.9726	.5692	175.915	.0406	-.5678	50.6599	40.7607				1				0
80	8.41	38.3978	40.9436	43.549	45.3873	-.2215	-.2664	168.2777	.0739	-.9721	.9749	.5706	175.6539	.0432	-.5689	50.7036	40.7418				1				0
80	8.42	38.3909	40.8986	43.5845	45.3692	-.2169	-.2684	168.2432	.0785	-.9741	.9772	.5719	175.394	.0459	-.5701	50.7474	40.723				1				0
80	8.43	38.4021	40.8842	43.6006	45.3614	-.2144	-.2687	168.2482	.081	-.9744	.9778	.5722	175.2494	.0474	-.5703	50.7712	40.72				1				0
80	8.44	38.4132	40.8698	43.6166	45.3536	-.2119	-.269	168.2532	.0835	-.9747	.9783	.5725	175.105	.0489	-.5705	50.795	40.7171				1				0
80	8.45	38.4244	40.8554	43.6326	45.3458	-.2094	-.2693	168.2582	.086	-.975	.9788	.5729	174.9608	.0503	-.5706	50.8188	40.7141				1				0
80	8.46	38.4355	40.841	43.6486	45.338	-.2069	-.2696	168.2632	.0885	-.9753	.9793	.5732	174.8167	.0518	-.5708	50.8426	40.7111				1				0
80	8.47	38.4201	40.7762	43.6815	45.3527	-.2035	-.2732	168.2305	.0918	-.9789	.9832	.5754	174.6399	.0538	-.5729	50.8748	40.6768				1				0
80	8.48	38.4046	40.7114	43.7144	45.3674	-.2001	-.2768	168.1979	.0952	-.9825	.9871	.5777	174.4644	.0557	-.575	50.9069	40.6425				1				0
80	8.49	38.378	40.661	43.7313	45.3899	-.1992	-.2801	168.1602	.0961	-.9858	.9905	.5797	174.4324	.0562	-.577	50.9152	40.6111				1				0
80	8.5	38.3514	40.6106	43.7482	45.4124	-.1984	-.2834	168.1226	.097	-.9891	.9939	.5817	174.4006	.0568	-.5789	50.9236	40.5797				1				0
80	8.51	38.3248	40.5602	43.7651	45.4349	-.1975	-.2867	168.085	.0979	-.9924	.9972	.5836	174.3689	.0573	-.5808	50.9319	40.5483				1				0
80	8.52	38.2982	40.5098	43.782	45.4574	-.1966	-.29	168.0474	.0987	-.9957	1.0006	.5856	174.3376	.0578	-.5828	50.9403	40.5168				1				0
80	8.53	38.2218	40.4045	43.8496	45.5447	-.1962	-.2994	168.0207	.0992	-1.0051	1.01	.5911	174.3657	.058	-.5883	50.9444	40.4273				1				0
80	8.54	38.1454	40.2992	43.9172	45.6321	-.1957	-.3088	167.9939	.0996	-1.0145	1.0194	.5966	174.3935	.0583	-.5938	50.9485	40.3376				1				0
80	8.55	38.0956	40.2443	43.9679	45.697	-.1962	-.3149	168.0048	.0991	-1.0207	1.0255	.6002	174.4515	.058	-.5973	50.9443	40.2795				1				0
80	8.56	38.0459	40.1894	44.0186	45.7618	-.1966	-.321	168.0157	.0987	-1.0268	1.0315	.6037	174.5089	.0578	-.6009	50.94	40.2214				1				0
80	8.57	37.9961	40.1345	44.0694	45.8267	-.1971	-.3271	168.0266	.0983	-1.0329	1.0375	.6072	174.5656	.0575	-.6045	50.9358	40.1632				1				0
80	8.58	37.8631	40.0301	44.1957	45.9547	-.1986	-.3408	168.0435	.0967	-1.0465	1.051	.6151	174.7182	.0566	-.6125	50.9214	40.0333				1				0
80	8.59	37.73	39.9257	44.322	46.0827	-.2001	-.3544	168.0604	.0952	-1.0601	1.0644	.623	174.8669	.0557	-.6205	50.907	39.9035				1				0
80	8.6	37.597	39.8212	44.4483	46.2107	-.2016	-.368	168.0773	.0937	-1.0738	1.0779	.6308	175.0119	.0549	-.6284	50.8926	39.7736				1				0
80	8.61	37.5137	39.7717	44.5239	46.2739	-.2027	-.3756	168.0833	.0927	-1.0813	1.0853	.6352	175.1026	.0542	-.6328	50.8824	39.7019				1				0
80	8.62	37.4305	39.7222	44.5995	46.337	-.2038	-.3831	168.0893	.0916	-1.0888	1.0927	.6395	175.1922	.0536	-.6373	50.8722	39.6301				1				0
80	8.63	37.3472	39.6727	44.6751	46.4002	-.2048	-.3906	168.0952	.0905	-1.0964	1.1001	.6438	175.2805	.053	-.6417	50.862	39.5584				1				0
80	8.64	37.3086	39.6052	44.8166	46.4823	-.2002	-.3995	168.2127	.0951	-1.1053	1.1093	.6493	175.0817	.0557	-.6469	50.9058	39.4738				1				0
80	8.65	37.27	39.5377	44.958	46.5645	-.1956	-.4084	168.3302	.0997	-1.1141	1.1186	.6547	174.8863	.0584	-.6521	50.9495	39.3893				1				0
80	8.66	37.3146	39.5197	45.0238	46.5835	-.19	-.4097	168.4417	.1054	-1.1155	1.1204	.6557	174.6046	.0617	-.6528	51.0034	39.3765				1				0
80	8.67	37.3592	39.5017	45.0897	46.6025	-.1843	-.4111	168.5532	.111	-1.1168	1.1223	.6568	174.3242	.065	-.6536	51.0571	39.3637				1				0
80	8.68	37.4039	39.4837	45.1555	46.6216	-.1787	-.4124	168.6647	.1166	-1.1182	1.1242	.658	174.0451	.0683	-.6544	51.1108	39.3509				1				0
80	8.69	37.4485	39.4657	45.2213	46.6406	-.1731	-.4138	168.7762	.1223	-1.1195	1.1262	.6591	173.7673	.0716	-.6552	51.1644	39.3382				1				0
80	8.7	37.536	39.4216	45.2952	46.6034	-.1608	-.4134	168.8562	.1346	-1.1191	1.1272	.6597	173.1437	.0788	-.655	51.2815	39.3418				1				0
80	8.71	37.6236	39.3775	45.369	46.5662	-.1485	-.413	168.9363	.1468	-1.1187	1.1283	.6604	172.522	.0859	-.6547	51.3985	39.3455				1				0
80	8.72	37.6665	39.3514	45.377	46.51	-.1418	-.4113	168.9049	.1535	-1.117	1.1275	.6599	172.1741	.0899	-.6537	51.4621	39.3619				1				0
80	8.73	37.7094	39.3253	45.385	46.4538	-.1351	-.4096	168.8735	.1602	-1.1153	1.1267	.6594	171.8257	.0938	-.6527	51.5258	39.3783				1				0
80	8.74	37.7523	39.2992	45.393	46.3976	-.1284	-.4078	168.8421	.1669	-1.1136	1.126	.659	171.4766	.0977	-.6517	51.5894	39.3947				1				0
80	8.75	37.7952	39.2731	45.401	46.3413	-.1218	-.4061	168.8107	.1736	-1.1118	1.1253	.6586	171.127	.1016	-.6507	51.6531	39.4111				1				0
80	8.76	37.8699	39.1849	45.4144	46.2107	-.1064	-.4035	168.6799	.1889	-1.1093	1.1253	.6586	170.3337	.1106	-.6492	51.7994	39.4355				1				0
80	8.77	37.9446	39.0967	45.4277	46.0801	-.091	-.401	168.5491	.2043	-1.1067	1.1254	.6587	169.5394	.1196	-.6477	51.946	39.4599				1				0
80	8.78	37.9763	39.0346	45.433	46.0057	-.0823	-.4001	168.4497	.213	-1.1059	1.1262	.6591	169.0961	.1247	-.6472	52.0289	39.4678				1				0
80	8.79	38.0081	38.9725	45.4384	45.9314	-.0736	-.3993	168.3503	.2218	-1.105	1.1271	.6596	168.653	.1298	-.6467	52.1119	39.4758				1				0
80	8.8	38.0399	38.9104	45.4437	45.857	-.0649	-.3985	168.2509	.2305	-1.1042	1.128	.6602	168.2101	.1349	-.6462	52.195	39.4838				1				0
80	8.81	38.0716	38.8483	45.449	45.7826	-.0561	-.3976	168.1515	.2392	-1.1034	1.129	.6608	167.7674	.14	-.6458	52.2782	39.4918				1				0
80	8.82	38.2055	38.7934	45.4642	45.6589	-.0396	-.3925	168.122	.2558	-1.0982	1.1276	.6599	166.89	.1497	-.6427	52.4359	39.5408				1				0
80	8.83	38.3394	38.7385	45.4793	45.5352	-.023	-.3873	168.0924	.2723	-1.0931	1.1265	.6593	166.0103	.1594	-.6397	52.5936	39.5898				1				0
80	8.84	38.4415	38.7457	45.4891	45.4859	-.0152	-.3831	168.1622	.2801	-1.0888	1.1242	.658	165.5719	.1639	-.6372	52.6678	39.6307				1				0
80	8.85	38.5437	38.7529	45.4989	45.4366	-.0074	-.3788	168.232	.2879	-1.0845	1.1221	.6567	165.1321	.1685	-.6347	52.742	39.6716				1				0
80	8.86	38.6458	38.7601	45.5086	45.3873	.0004	-.3745	168.3018	.2957	-1.0802	1.1199	.6555	164.691	.1731	-.6322	52.8161	39.7124				1				0
80	8.87	38.7479	38.7673	45.5184	45.338	.0081	-.3702	168.3717	.3035	-1.0759	1.1179	.6543	164.2487	.1776	-.6297	52.8901	39.7532				1				0
80	8.88	38.9179	38.7871	45.5042	45.2437	.0197	-.3617	168.4529	.3151	-1.0675	1.113	.6514	163.5553	.1844	-.6247	53.0007	39.8337				1				0
80	8.89	39.0878	38.8069	45.49	45.1495	.0313	-.3533	168.5341	.3267	-1.059	1.1083	.6486	162.8565	.1912	-.6198	53.1112	39.9141				1				0
80	8.9	39.1556	38.8195	45.466	45.1045	.0352	-.3491	168.5455	.3305	-1.0549	1.1054	.647	162.6028	.1934	-.6174	53.1478	39.9538				1				0
80	8.91	39.2234	38.8321	45.4419	45.0595	.039	-.345	168.5569	.3344	-1.0507	1.1026	.6453	162.3477	.1957	-.6149	53.1843	39.9934				1				0
80	8.92	39.2912	38.8447	45.4179	45.0145	.0429	-.3408	168.5684	.3382	-1.0465	1.0998	.6437	162.0914	.1979	-.6125	53.2209	40.0331				1				0
80	8.93	39.359	38.8573	45.3939	44.9696	.0467	-.3366	168.5798	.342	-1.0424	1.097	.6421	161.8339	.2002	-.6101	53.2574	40.0727				1				0
80	8.94	39.4534	38.8762	45.329	44.8779	.0519	-.3292	168.5365	.3472	-1.035	1.0917	.6389	161.4551	.2032	-.6057	53.3066	40.1432				1				0
80	8.95	39.5479	38.8951	45.264	44.7862	.057	-.3218	168.4932	.3524	-1.0276	1.0863	.6358	161.0723	.2062	-.6014	53.3559	40.2136				1				0
80	8.96	39.5745	38.9014	45.2231	44.7395	.0584	-.3186	168.4384	.3537	-1.0243	1.0837	.6342	160.95	.207	-.5995	53.3686	40.2445				1				0
80	8.97	39.6011	38.9077	45.1822	44.6928	.0597	-.3154	168.3837	.355	-1.0211	1.0811	.6327	160.827	.2078	-.5976	53.3813	40.2754				1				0
80	8.98	39.6277	38.914	45.1413	44.6461	.061	-.3121	168.329	.3564	-1.0178	1.0784	.6312	160.7033	.2086	-.5957	53.3941	40.3062				1				0
80	8.99	39.6603	38.9059	45.0781	44.5622	.0642	-.3076	168.2065	.3595	-1.0133	1.0752	.6293	160.465	.2104	-.593	53.4241	40.3495				1				0
80	9	39.6929	38.8978	45.0149	44.4783	.0673	-.303	168.0839	.3627	-1.0088	1.072	.6274	160.2249	.2123	-.5904	53.4541	40.3927				1				0
80	9.01	39.7255	38.8897	44.9518	44.3944	.0705	-.2985	167.9614	.3658	-1.0042	1.0688	.6255	159.983	.2141	-.5877	53.4842	40.4361				1				0
80	9.02	39.7315	38.8753	44.9296	44.3572	.0723	-.2972	167.8936	.3677	-1.0029	1.0682	.6252	159.8674	.2152	-.587	53.5015	40.4485				1				0
80	9.03	39.7375	38.8609	44.9073	44.32	.0741	-.2959	167.8257	.3695	-1.0016	1.0676	.6248	159.7516	.2162	-.5862	53.5189	40.4608				1				0
80	9.04	39.7435	38.8465	44.8851	44.2828	.076	-.2946	167.7579	.3713	-1.0003	1.067	.6245	159.6357	.2173	-.5854	53.5362	40.4732				1				0
80	9.05	39.7212	38.8159	44.9038	44.2776	.0776	-.2965	167.7185	.373	-1.0022	1.0694	.6259	159.5887	.2183	-.5866	53.5519	40.455				1				0
80	9.06	39.6989	38.7853	44.9224	44.2724	.0793	-.2984	167.679	.3746	-1.0041	1.0717	.6272	159.5419	.2192	-.5877	53.5676	40.4367				1				0
80	9.07	39.6706	38.7691	44.9634	44.3044	.0791	-.3016	167.7075	.3744	-1.0074	1.0747	.629	159.6107	.2191	-.5896	53.5659	40.406				1				0
80	9.08	39.6423	38.7529	45.0043	44.3364	.0789	-.3049	167.7358	.3742	-1.0106	1.0777	.6307	159.6791	.219	-.5915	53.5643	40.3753				1				0
80	9.09	39.6139	38.7367	45.0452	44.3684	.0787	-.3081	167.7642	.3741	-1.0138	1.0806	.6324	159.7471	.2189	-.5933	53.5626	40.3447				1				0
80	9.1	39.5856	38.7205	45.0861	44.4004	.0786	-.3113	167.7926	.3739	-1.017	1.0836	.6342	159.8148	.2188	-.5952	53.5609	40.314				1				0
80	9.11	39.5419	38.6881	45.2062	44.4895	.0795	-.319	167.9256	.3748	-1.0247	1.0911	.6386	159.9082	.2194	-.5997	53.5698	40.2408				1				0
80	9.12	39.4981	38.6557	45.3263	44.5786	.0804	-.3267	168.0587	.3758	-1.0324	1.0987	.643	160.0003	.2199	-.6042	53.5786	40.1676				1				0
80	9.13	39.4826	38.6395	45.4055	44.6357	.0815	-.3311	168.1633	.3769	-1.0369	1.1032	.6457	160.0256	.2206	-.6068	53.5892	40.1251				1				0
80	9.14	39.4672	38.6233	45.4846	44.6928	.0826	-.3356	168.2679	.378	-1.0413	1.1078	.6483	160.0508	.2212	-.6094	53.5997	40.0827				1				0
80	9.15	39.4517	38.6071	45.5638	44.7499	.0837	-.34	168.3725	.3791	-1.0458	1.1123	.651	160.0757	.2219	-.612	53.6101	40.0403				1				0
80	9.16	39.4363	38.5909	45.643	44.8069	.0848	-.3445	168.4771	.3802	-1.0502	1.1169	.6537	160.1003	.2225	-.6146	53.6206	39.998				1				0
80	9.17	39.4449	38.5891	45.7417	44.8701	.0871	-.3484	168.6457	.3824	-1.0542	1.1214	.6563	160.0618	.2238	-.617	53.6419	39.9603				1				0
80	9.18	39.4534	38.5873	45.8405	44.9332	.0893	-.3524	168.8144	.3846	-1.0581	1.1258	.6589	160.0236	.2251	-.6193	53.6631	39.9228				1				0
80	9.19	39.4775	38.6017	45.86	44.9393	.0904	-.3519	168.8784	.3858	-1.0576	1.1258	.6589	159.961	.2258	-.619	53.6739	39.9274				1				0
80	9.2	39.5015	38.6161	45.8796	44.9453	.0916	-.3514	168.9425	.3869	-1.0571	1.1257	.6588	159.8984	.2264	-.6187	53.6847	39.9321				1				0
80	9.21	39.5255	38.6305	45.8992	44.9514	.0927	-.3509	169.0066	.388	-1.0566	1.1256	.6588	159.8359	.2271	-.6184	53.6954	39.9367				1				0
80	9.22	39.5496	38.6449	45.9187	44.9574	.0938	-.3504	169.0706	.3891	-1.0562	1.1256	.6588	159.7735	.2278	-.6181	53.7062	39.9413				1				0
80	9.23	39.6328	38.6773	45.8867	44.9064	.0973	-.3449	169.1032	.3926	-1.0506	1.1216	.6564	159.5078	.2298	-.6149	53.7394	39.9943				1				0
80	9.24	39.7161	38.7097	45.8547	44.8554	.1008	-.3393	169.1358	.3961	-1.045	1.1176	.6541	159.2405	.2318	-.6116	53.7727	40.0472				1				0
80	9.25	39.7753	38.7277	45.8031	44.7983	.1032	-.3342	169.1044	.3985	-1.04	1.1137	.6518	159.0341	.2332	-.6087	53.7952	40.0955				1				0
80	9.26	39.8345	38.7457	45.7515	44.7412	.1055	-.3292	169.0729	.4009	-1.0349	1.1098	.6495	158.8262	.2346	-.6057	53.8178	40.1438				1				0
80	9.27	39.8937	38.7637	45.6999	44.6841	.1079	-.3241	169.0415	.4032	-1.0298	1.106	.6473	158.6168	.236	-.6027	53.8403	40.1922				1				0
80	9.28	39.953	38.7817	45.6483	44.627	.1103	-.319	169.01	.4056	-1.0247	1.1021	.645	158.4058	.2374	-.5997	53.8629	40.2405				1				0
80	9.29	40.1092	38.8519	45.49	44.4592	.1151	-.3039	168.9103	.4105	-1.0096	1.0899	.6379	157.8758	.2402	-.5909	53.9093	40.3843				1				0
80	9.3	40.2654	38.9221	45.3316	44.2914	.12	-.2888	168.8105	.4153	-.9945	1.0778	.6308	157.3332	.2431	-.5821	53.9557	40.5282				1				0
80	9.31	40.3624	38.9743	45.2249	44.1807	.1225	-.2788	168.7423	.4179	-.9845	1.0695	.6259	157.0022	.2446	-.5762	53.9795	40.6238				1				0
80	9.32	40.4594	39.0265	45.1181	44.07	.125	-.2687	168.674	.4204	-.9745	1.0613	.6211	156.6659	.246	-.5703	54.0034	40.7194				1				0
80	9.33	40.5563	39.0787	45.0114	43.9593	.1275	-.2587	168.6057	.4229	-.9644	1.053	.6163	156.3239	.2475	-.5644	54.0273	40.8152				1				0
80	9.34	40.7263	39.2119	44.7854	43.7266	.1298	-.2378	168.4503	.4252	-.9435	1.0349	.6057	155.7424	.2488	-.5522	54.0493	41.0141				1				0
80	9.35	40.8962	39.3451	44.5595	43.494	.1322	-.2169	168.2948	.4275	-.9226	1.0168	.5951	155.139	.2502	-.54	54.0713	41.2134				1				0
80	9.36	41.0662	39.4783	44.3335	43.2613	.1345	-.1959	168.1393	.4298	-.9016	.9988	.5846	154.5127	.2516	-.5277	54.0934	41.4131				1				0
80	9.37	41.1391	39.5593	44.2143	43.1394	.1343	-.185	168.0522	.4296	-.8907	.9889	.5788	154.2518	.2514	-.5213	54.0915	41.5167				1				0
80	9.38	41.2121	39.6403	44.0951	43.0174	.1341	-.1741	167.965	.4294	-.8799	.979	.573	153.9853	.2513	-.5149	54.0896	41.6205				1				0
80	9.39	41.285	39.7213	43.9759	42.8954	.1339	-.1632	167.8778	.4292	-.8689	.9692	.5672	153.713	.2512	-.5086	54.0878	41.7243				1				0
80	9.4	41.4095	39.8771	43.7918	42.7155	.1321	-.1454	167.7939	.4275	-.8511	.9524	.5574	153.3307	.2502	-.4981	54.0713	41.8944				1				0
80	9.41	41.5339	40.0328	43.6077	42.5356	.1304	-.1275	167.71	.4258	-.8332	.9357	.5476	152.9343	.2492	-.4876	54.0548	42.0646				1				0
80	9.42	41.5854	40.1075	43.5427	42.4777	.1289	-.1205	167.7133	.4242	-.8263	.9288	.5436	152.8237	.2483	-.4836	54.0402	42.1307				1				0
80	9.43	41.6369	40.1822	43.4778	42.4197	.1274	-.1136	167.7166	.4227	-.8193	.9219	.5396	152.7114	.2474	-.4795	54.0256	42.1968				1				0
80	9.44	41.6884	40.2569	43.4129	42.3618	.1258	-.1067	167.7199	.4212	-.8124	.9151	.5356	152.5974	.2465	-.4755	54.011	42.2629				1				0
80	9.45	41.7399	40.3316	43.3479	42.3038	.1243	-.0997	167.7232	.4196	-.8055	.9082	.5315	152.4817	.2456	-.4714	53.9964	42.329				1				0
80	9.46	41.8635	40.5188	43.2385	42.2191	.1197	-.0856	167.8399	.4151	-.7913	.8936	.523	152.3224	.2429	-.4631	53.953	42.4635				1				0
80	9.47	41.9871	40.706	43.1291	42.1343	.1152	-.0715	167.9565	.4105	-.7772	.879	.5144	152.158	.2403	-.4549	53.9096	42.5979				1				0
80	9.48	42.0592	40.8185	43.0846	42.1075	.1122	-.0643	168.0698	.4075	-.7701	.8712	.5099	152.1133	.2385	-.4507	53.8809	42.6661				1				0
80	9.49	42.1313	40.931	43.0401	42.0807	.1092	-.0572	168.1831	.4045	-.7629	.8635	.5054	152.068	.2367	-.4465	53.8523	42.7342				1				0
80	9.5	42.2034	41.0435	42.9957	42.0539	.1061	-.05	168.2964	.4015	-.7558	.8558	.5009	152.0219	.235	-.4423	53.8236	42.8022				1				0
80	9.51	42.2755	41.156	42.9512	42.0271	.1031	-.0429	168.4097	.3985	-.7486	.8481	.4963	151.9749	.2332	-.4381	53.795	42.8701				1				0
80	9.52	42.4016	41.3693	42.8186	41.957	.0955	-.0278	168.5466	.3908	-.7336	.8312	.4865	151.9514	.2287	-.4293	53.7224	43.0136				1				0
80	9.53	42.5278	41.5827	42.6861	41.8869	.0879	-.0128	168.6835	.3832	-.7185	.8143	.4766	151.9269	.2243	-.4205	53.6498	43.1568				1				0
80	9.54	42.5819	41.6835	42.598	41.8437	.0833	-.0049	168.7071	.3786	-.7106	.8052	.4712	151.9519	.2216	-.4159	53.6058	43.2323				1				0
80	9.55	42.636	41.7843	42.51	41.8004	.0786	.003	168.7306	.374	-.7027	.796	.4659	151.9774	.2189	-.4113	53.5617	43.3077				1				0
80	9.56	42.69	41.8851	42.4219	41.7572	.074	.011	168.7542	.3694	-.6948	.7868	.4605	152.0035	.2162	-.4066	53.5177	43.3832				1				0
80	9.57	42.7441	41.9859	42.3338	41.714	.0694	.0189	168.7778	.3647	-.6868	.7777	.4551	152.0302	.2135	-.402	53.4737	43.4586				1				0
80	9.58	42.8368	42.1785	42.1319	41.5833	.0608	.036	168.7305	.3561	-.6697	.7585	.4439	151.9981	.2084	-.392	53.3917	43.6216				1				0
80	9.59	42.9295	42.3711	41.93	41.4527	.0522	.0531	168.6833	.3475	-.6526	.7394	.4327	151.9645	.2034	-.3819	53.3097	43.7847				1				0
80	9.6	42.9681	42.4629	41.8161	41.3654	.0482	.0623	168.6125	.3435	-.6434	.7294	.4269	151.9014	.201	-.3766	53.2716	43.8724				1				0
80	9.61	43.0067	42.5547	41.7023	41.278	.0442	.0715	168.5417	.3395	-.6342	.7193	.421	151.8364	.1987	-.3712	53.2336	43.9602				1				0
80	9.62	43.0454	42.6465	41.5884	41.1907	.0402	.0808	168.4709	.3355	-.625	.7093	.4151	151.7696	.1964	-.3658	53.1955	44.0481				1				0
80	9.63	43.084	42.7383	41.4745	41.1033	.0362	.09	168.4001	.3315	-.6157	.6993	.4093	151.7009	.194	-.3604	53.1573	44.136				1				0
80	9.64	43.1329	42.8787	41.2842	40.9476	.0298	.105	168.2434	.3252	-.6008	.6831	.3998	151.5746	.1903	-.3516	53.0969	44.2784				1				0
80	9.65	43.1818	43.0192	41.0938	40.7919	.0235	.1199	168.0867	.3188	-.5858	.6669	.3903	151.442	.1866	-.3428	53.0364	44.4211				1				0
80	9.66	43.1921	43.0678	41.0173	40.7236	.0212	.1257	168.0008	.3165	-.5801	.6608	.3867	151.3828	.1852	-.3395	53.0141	44.4756				1				0
80	9.67	43.2024	43.1164	40.9408	40.6553	.0188	.1314	167.9148	.3141	-.5743	.6546	.3831	151.3224	.1839	-.3361	52.9918	44.5302				1				0
80	9.68	43.2127	43.165	40.8643	40.5869	.0165	.1371	167.8289	.3118	-.5686	.6485	.3795	151.2608	.1825	-.3328	52.9695	44.5849				1				0
80	9.69	43.223	43.2136	40.7878	40.5186	.0141	.1429	167.743	.3095	-.5628	.6423	.3759	151.198	.1811	-.3294	52.9472	44.6396				1				0
80	9.7	43.3217	43.3333	40.689	40.4243	.0128	.1543	167.7684	.3082	-.5514	.6317	.3697	150.801	.1804	-.3227	52.9349	44.7485				1				0
80	9.71	43.4204	43.453	40.5903	40.3301	.0115	.1658	167.7938	.3069	-.54	.6211	.3635	150.3905	.1796	-.316	52.9226	44.8574				1				0
80	9.72	43.5088	43.5241	40.5681	40.3041	.0126	.1714	167.9051	.3079	-.5343	.6167	.3609	150.045	.1802	-.3127	52.9326	44.9113				1				0
80	9.73	43.5972	43.5952	40.5458	40.2782	.0136	.1771	168.0164	.309	-.5286	.6123	.3584	149.695	.1808	-.3094	52.9427	44.9653				1				0
80	9.74	43.6856	43.6663	40.5236	40.2522	.0147	.1827	168.1277	.31	-.523	.608	.3558	149.3404	.1814	-.3061	52.9527	45.0191				1				0
80	9.75	43.9371	43.8823	40.4578	40.1631	.0176	.1997	168.4403	.313	-.5061	.595	.3482	148.2662	.1832	-.2962	52.9806	45.1803				1				0
80	9.76	44.1886	44.0983	40.3919	40.074	.0206	.2165	168.7529	.3159	-.4892	.5823	.3408	147.1487	.1849	-.2863	53.0085	45.3409				1				0
80	9.77	44.4401	44.3143	40.3261	39.985	.0235	.2333	169.0655	.3188	-.4724	.5699	.3335	145.9864	.1866	-.2765	53.0363	45.5009				1				0
80	9.78	44.6031	44.4592	40.2825	39.9218	.0253	.2445	169.2667	.3207	-.4612	.5618	.3288	145.1914	.1877	-.2699	53.054	45.6072				1				0
80	9.79	44.7662	44.6042	40.2389	39.8587	.0272	.2556	169.468	.3225	-.4501	.5537	.3241	144.3751	.1888	-.2634	53.0718	45.7134				1				0
80	9.8	44.9293	44.7491	40.1953	39.7955	.0291	.2667	169.6692	.3244	-.439	.5458	.3195	143.5369	.1899	-.2569	53.0895	45.8192				1				0
80	9.81	45.2305	44.9624	40.0094	39.5663	.0356	.2922	169.7687	.3309	-.4136	.5297	.31	141.3316	.1937	-.242	53.1519	46.0614				1				0
80	9.82	45.5318	45.1757	39.8235	39.3371	.0422	.3176	169.8681	.3375	-.3882	.5144	.301	138.9938	.1975	-.2272	53.2142	46.3033				1				0
80	9.83	45.67	45.2441	39.6812	39.1711	.0469	.3319	169.7663	.3422	-.3738	.5068	.2966	137.5266	.2003	-.2188	53.259	46.4401				1				0
80	9.84	45.8082	45.3125	39.5389	39.005	.0516	.3463	169.6645	.3469	-.3594	.4995	.2923	136.0139	.203	-.2103	53.3039	46.577				1				0
80	9.85	45.9463	45.3809	39.3965	38.8389	.0563	.3607	169.5627	.3516	-.345	.4926	.2883	134.4559	.2058	-.2019	53.3489	46.7141				1				0
80	9.86	46.0845	45.4493	39.2542	38.6728	.061	.3751	169.4609	.3564	-.3306	.4861	.2845	132.853	.2086	-.1935	53.3939	46.8514				1				0
80	9.87	46.3042	45.56	38.9091	38.2975	.0682	.405	169.0708	.3635	-.3007	.4718	.2761	129.5986	.2127	-.176	53.4619	47.1362				1				0
80	9.88	46.524	45.6707	38.5639	37.9221	.0753	.4351	168.6807	.3707	-.2707	.459	.2686	126.1356	.2169	-.1584	53.5302	47.4224				1				0
80	9.89	46.6055	45.713	38.3611	37.7128	.0778	.4507	168.3924	.3731	-.255	.4519	.2645	124.3543	.2184	-.1493	53.5534	47.5711				1				0
80	9.9	46.687	45.7553	38.1583	37.5035	.0802	.4664	168.1041	.3756	-.2394	.4454	.2606	122.5124	.2198	-.1401	53.5767	47.7203				1				0
80	9.91	46.7686	45.7976	37.9555	37.2941	.0827	.4821	167.8158	.378	-.2236	.4392	.257	120.6104	.2212	-.1309	53.6001	47.87				1				0
80	9.92	46.8501	45.8399	37.7526	37.0848	.0851	.4979	167.5275	.3805	-.2079	.4336	.2537	118.65	.2227	-.1217	53.6235	48.0203				1				0
80	9.93	46.9926	45.8957	37.4582	36.7596	.0913	.522	167.1061	.3867	-.1837	.4281	.2505	115.4177	.2263	-.1075	53.6825	48.25				1				0
80	9.94	47.1351	45.9515	37.1637	36.4344	.0975	.5462	166.6848	.3929	-.1595	.424	.2482	112.0962	.2299	-.0933	53.7417	48.4809				1				0
80	9.95	47.196	45.965	37.0721	36.3185	.1013	.5546	166.5517	.3966	-.1512	.4244	.2484	110.8625	.2321	-.0885	53.7773	48.5604				1				0
80	9.96	47.2569	45.9785	36.9805	36.2026	.105	.5629	166.4186	.4004	-.1428	.4251	.2488	109.6298	.2343	-.0836	53.813	48.64				1				0
80	9.97	47.3179	45.992	36.8889	36.0867	.1088	.5713	166.2855	.4041	-.1344	.4259	.2492	108.3993	.2365	-.0787	53.8487	48.7198				1				0
80	9.98	47.3788	46.0055	36.7973	35.9708	.1125	.5797	166.1524	.4079	-.126	.4269	.2498	107.1721	.2387	-.0738	53.8844	48.7996				1				0
80	9.99	47.4621	46.0109	36.7759	35.9137	.1183	.5844	166.1626	.4137	-.1214	.4311	.2523	106.3524	.2421	-.071	53.9397	48.844				1				0
80	10	47.5453	46.0163	36.7546	35.8566	.1241	.589	166.1729	.4195	-.1167	.4354	.2548	105.5487	.2455	-.0683	53.995	48.8884				1				0
80	10.01	47.5676	46.0082	36.8248	35.9154	.1262	.5853	166.3161	.4215	-.1204	.4384	.2566	105.9476	.2467	-.0705	54.0144	48.8529				1				0
80	10.02	47.5899	46.0001	36.8951	35.9743	.1282	.5816	166.4595	.4235	-.1242	.4414	.2583	106.3407	.2479	-.0727	54.0337	48.8174				1				0
80	10.03	47.6123	45.992	36.9654	36.0331	.1302	.5778	166.6028	.4256	-.1279	.4444	.2601	106.7277	.2491	-.0749	54.053	48.7819				1				0
80	10.04	47.6346	45.9839	37.0357	36.0919	.1323	.5741	166.7461	.4276	-.1316	.4474	.2618	107.1087	.2502	-.077	54.0722	48.7465				1				0
80	10.05	47.6792	45.9929	37.226	36.264	.1347	.5641	167.1622	.43	-.1417	.4527	.265	108.2359	.2517	-.0829	54.0952	48.6507				1				0
80	10.06	47.7238	46.0019	37.4164	36.4361	.1371	.554	167.5783	.4324	-.1517	.4582	.2682	109.3312	.2531	-.0888	54.118	48.5554				1				0
80	10.07	47.7462	46.019	37.5365	36.5494	.1374	.5477	167.8511	.4328	-.158	.4607	.2696	110.0545	.2533	-.0925	54.1217	48.4954				1				0
80	10.08	47.7685	46.0361	37.6566	36.6627	.1378	.5415	168.1239	.4332	-.1643	.4633	.2711	110.7679	.2535	-.0961	54.1254	48.4356				1				0
80	10.09	47.7908	46.0532	37.7767	36.7761	.1382	.5352	168.3967	.4335	-.1705	.4659	.2727	111.4709	.2537	-.0998	54.129	48.376				1				0
80	10.1	47.7607	46.0181	37.9377	36.9257	.1388	.524	168.6422	.4342	-.1817	.4707	.2755	112.7107	.2541	-.1063	54.135	48.2694				1				0
80	10.11	47.7307	45.983	38.0987	37.0753	.1395	.5129	168.8877	.4348	-.1929	.4757	.2784	113.9213	.2545	-.1129	54.1409	48.1631				1				0
80	10.12	47.7007	45.9479	38.2597	37.225	.1401	.5017	169.1332	.4354	-.204	.4808	.2814	115.1031	.2548	-.1194	54.1469	48.0572				1				0
80	10.13	47.6483	45.8957	38.3006	37.2613	.1403	.4968	169.1059	.4357	-.2089	.4832	.2828	115.6213	.255	-.1223	54.1492	48.0101				1				0
80	10.14	47.596	45.8435	38.3415	37.2976	.1406	.4918	169.0786	.4359	-.2139	.4856	.2842	116.1348	.2551	-.1252	54.1516	47.9631				1				0
80	10.15	47.5436	45.7913	38.3824	37.3339	.1408	.4869	169.0513	.4362	-.2188	.488	.2856	116.6433	.2553	-.1281	54.1539	47.916				1				0
80	10.16	47.39	45.6275	38.426	37.3677	.142	.4767	168.8112	.4374	-.2291	.4937	.2889	117.6417	.256	-.1341	54.1654	47.8185				1				0
80	10.17	47.2363	45.4637	38.4696	37.4014	.1432	.4664	168.571	.4386	-.2393	.4996	.2924	118.6197	.2567	-.1401	54.177	47.7208				1				0
80	10.18	47.1351	45.3521	38.4723	37.3988	.1442	.4611	168.3582	.4395	-.2446	.503	.2944	119.0989	.2572	-.1432	54.1862	47.6701				1				0
80	10.19	47.0338	45.2405	38.475	37.3962	.1452	.4558	168.1454	.4405	-.25	.5065	.2964	119.5727	.2578	-.1463	54.1954	47.6193				1				0
80	10.2	46.9325	45.1289	38.4776	37.3936	.1462	.4504	167.9326	.4415	-.2553	.51	.2985	120.0412	.2584	-.1494	54.2047	47.5684				1				0
80	10.21	46.8312	45.0173	38.4803	37.391	.1471	.445	167.7198	.4425	-.2607	.5135	.3006	120.5044	.259	-.1526	54.214	47.5173				1				0
80	10.22	46.6124	44.7887	38.5488	37.4801	.1468	.4289	167.4299	.4422	-.2768	.5217	.3053	122.0458	.2588	-.162	54.2112	47.3639				1				0
80	10.23	46.3935	44.5601	38.6173	37.5692	.1465	.4128	167.14	.4419	-.293	.5302	.3103	123.5441	.2586	-.1715	54.2083	47.2099				1				0
80	10.24	46.2759	44.443	38.6831	37.6609	.1453	.402	167.0629	.4406	-.3037	.5351	.3132	124.5811	.2579	-.1778	54.1962	47.1073				1				0
80	10.25	46.1583	44.326	38.7489	37.7526	.144	.3912	166.9859	.4393	-.3145	.5403	.3162	125.5997	.2571	-.1841	54.184	47.0046				1				0
80	10.26	46.0408	44.209	38.8148	37.8442	.1427	.3804	166.9088	.438	-.3253	.5456	.3193	126.5996	.2564	-.1904	54.1718	46.9018				1				0
80	10.27	45.9232	44.092	38.8806	37.9359	.1414	.3696	166.8317	.4368	-.3361	.5511	.3225	127.5809	.2556	-.1967	54.1596	46.7989				1				0
80	10.28	45.6751	43.8859	39.1332	38.2309	.1371	.3414	166.9251	.4324	-.3644	.5654	.3309	130.1197	.2531	-.2132	54.118	46.5299				1				0
80	10.29	45.4271	43.6798	39.3859	38.5258	.1327	.3132	167.0185	.428	-.3926	.5808	.3399	132.526	.2505	-.2298	54.0765	46.2612				1				0
80	10.3	45.2966	43.5907	39.5727	38.7291	.1296	.2958	167.189	.425	-.4099	.5904	.3456	133.9689	.2487	-.2399	54.0472	46.0959				1				0
80	10.31	45.1662	43.5016	39.7595	38.9323	.1266	.2785	167.3595	.4219	-.4272	.6004	.3514	135.3618	.2469	-.25	54.018	45.931				1				0
80	10.32	45.0357	43.4125	39.9463	39.1356	.1235	.2612	167.53	.4188	-.4445	.6108	.3574	136.7056	.2451	-.2602	53.9888	45.7664				1				0
80	10.33	44.9052	43.3234	40.1331	39.3388	.1204	.2439	167.7005	.4158	-.4618	.6214	.3637	138.0013	.2433	-.2703	53.9597	45.6021				1				0
80	10.34	44.6941	43.2163	40.4764	39.7229	.1128	.2143	168.1097	.4082	-.4914	.6388	.3739	140.2886	.2389	-.2876	53.8872	45.3197				1				0
80	10.35	44.483	43.1092	40.8198	40.1069	.1053	.1848	168.5188	.4006	-.5209	.6572	.3846	142.4409	.2344	-.3049	53.8151	45.0387				1				0
80	10.36	44.4023	43.0912	40.9764	40.2877	.1007	.1725	168.7575	.3961	-.5333	.6643	.3888	143.3988	.2318	-.3121	53.772	44.9212				1				0
80	10.37	44.3216	43.0732	41.1329	40.4684	.0962	.1602	168.9962	.3915	-.5456	.6715	.393	144.3335	.2292	-.3193	53.729	44.8041				1				0
80	10.38	44.2409	43.0552	41.2895	40.6492	.0917	.1479	169.2348	.387	-.5578	.679	.3974	145.2454	.2265	-.3265	53.6862	44.6873				1				0
80	10.39	44.1603	43.0372	41.4461	40.83	.0872	.1357	169.4735	.3826	-.5701	.6865	.4018	146.1348	.2239	-.3336	53.6435	44.5709				1				0
80	10.4	43.9448	42.9678	41.6604	41.0903	.0775	.1146	169.6635	.3728	-.5911	.6989	.409	147.759	.2182	-.346	53.5509	44.3702				1				0
80	10.41	43.7294	42.8985	41.8748	41.3507	.0678	.0936	169.8535	.3631	-.6121	.7118	.4166	149.3223	.2125	-.3583	53.4585	44.1701				1				0
80	10.42	43.5947	42.8472	41.9326	41.4303	.0626	.0847	169.8048	.3579	-.621	.7168	.4195	150.0448	.2095	-.3635	53.4085	44.0856				1				0
80	10.43	43.4599	42.7959	41.9905	41.5098	.0573	.0758	169.7561	.3526	-.6299	.7219	.4225	150.7577	.2064	-.3686	53.3585	44.001				1				0
80	10.44	43.3251	42.7446	42.0483	41.5894	.0521	.067	169.7075	.3474	-.6388	.7271	.4256	151.4607	.2033	-.3738	53.3085	43.9164				1				0
80	10.45	43.1904	42.6933	42.1061	41.669	.0468	.0581	169.6588	.3421	-.6477	.7325	.4287	152.154	.2002	-.379	53.2585	43.8318				1				0
80	10.46	42.9853	42.6024	42.1266	41.739	.0386	.0475	169.4533	.334	-.6582	.7381	.432	153.098	.1955	-.3852	53.1807	43.731				1				0
80	10.47	42.7801	42.5115	42.147	41.8091	.0305	.0369	169.2478	.3258	-.6689	.744	.4354	154.0297	.1907	-.3915	53.1028	43.6299				1				0
80	10.48	42.7098	42.4719	42.1097	41.7996	.0275	.0352	169.0909	.3229	-.6706	.7443	.4356	154.2893	.189	-.3925	53.075	43.6136				1				0
80	10.49	42.6394	42.4323	42.0723	41.7901	.0246	.0334	168.9341	.32	-.6723	.7445	.4357	154.5492	.1873	-.3935	53.0472	43.5973				1				0
80	10.5	42.569	42.3927	42.0349	41.7805	.0217	.0317	168.7772	.317	-.674	.7448	.4359	154.8094	.1855	-.3945	53.0193	43.581				1				0
80	10.51	42.4488	42.3279	41.9842	41.7676	.017	.0284	168.5286	.3124	-.6773	.7459	.4365	155.242	.1828	-.3964	52.9749	43.5494				1				0
80	10.52	42.3287	42.2631	41.9335	41.7546	.0124	.0251	168.2799	.3077	-.6806	.747	.4372	155.6746	.1801	-.3983	52.9303	43.5177				1				0
80	10.53	42.2085	42.1983	41.8828	41.7416	.0077	.0218	168.0313	.303	-.684	.7481	.4378	156.1071	.1773	-.4003	52.8857	43.486				1				0
80	10.54	42.1587	42.1731	41.8695	41.7382	.0059	.0201	167.9395	.3013	-.6856	.7488	.4383	156.2787	.1763	-.4012	52.8691	43.4707				1				0
80	10.55	42.109	42.1479	41.8561	41.7347	.0042	.0185	167.8477	.2995	-.6872	.7496	.4387	156.45	.1753	-.4022	52.8525	43.4553				1				0
80	10.56	42.0592	42.1227	41.8428	41.7312	.0024	.0169	167.7559	.2978	-.6888	.7504	.4392	156.6212	.1743	-.4031	52.8359	43.44				1				0
80	10.57	41.9416	42.0849	41.8695	41.7883	-.0031	.0103	167.6843	.2922	-.6955	.7543	.4415	157.2111	.171	-.407	52.7827	43.3766				1				0
80	10.58	41.824	42.0471	41.8962	41.8454	-.0087	.0036	167.6127	.2866	-.7021	.7584	.4438	157.7954	.1677	-.4109	52.7295	43.3132				1				0
80	10.59	41.7562	42.0345	41.9362	41.906	-.0126	-.0014	167.6329	.2828	-.7072	.7616	.4457	158.2061	.1655	-.4139	52.6929	43.2651				1				0
80	10.6	41.6884	42.0219	41.9762	41.9665	-.0164	-.0065	167.653	.2789	-.7122	.7649	.4476	158.6133	.1632	-.4168	52.6564	43.2171				1				0
80	10.61	41.6206	42.0093	42.0163	42.0271	-.0203	-.0115	167.6732	.2751	-.7172	.7682	.4496	159.0169	.161	-.4198	52.6198	43.1691				1				0
80	10.62	41.5528	41.9967	42.0563	42.0876	-.0241	-.0166	167.6934	.2712	-.7223	.7715	.4515	159.4169	.1587	-.4227	52.5833	43.1211				1				0
80	10.63	41.3451	41.94	42.1915	42.2554	-.0334	-.0324	167.732	.2619	-.7381	.7832	.4584	160.4601	.1533	-.432	52.4948	42.9706				1				0
80	10.64	41.1374	41.8833	42.3267	42.4232	-.0427	-.0482	167.7706	.2527	-.7539	.7951	.4653	161.472	.1479	-.4412	52.4062	42.8202				1				0
80	10.65	40.9975	41.8392	42.4219	42.5304	-.0481	-.0589	167.789	.2472	-.7646	.8036	.4703	162.0847	.1447	-.4475	52.3543	42.7178				1				0
80	10.66	40.8576	41.7951	42.5171	42.6377	-.0536	-.0697	167.8074	.2417	-.7754	.8122	.4753	162.6844	.1415	-.4538	52.3023	42.6154				1				0
80	10.67	40.7177	41.751	42.6123	42.7449	-.0591	-.0804	167.8259	.2363	-.7861	.8209	.4804	163.2714	.1383	-.4601	52.2503	42.513				1				0
80	10.68	40.5778	41.7069	42.7074	42.8522	-.0645	-.0912	167.8443	.2308	-.7969	.8296	.4856	163.8459	.1351	-.4664	52.1983	42.4106				1				0
80	10.69	40.3255	41.6133	42.9521	43.065	-.0709	-.1134	167.9558	.2244	-.8192	.8494	.4971	164.6775	.1314	-.4794	52.1376	42.1984				1				0
80	10.7	40.0731	41.5197	43.1967	43.2777	-.0773	-.1357	168.0672	.2181	-.8414	.8692	.5087	165.4701	.1276	-.4924	52.0769	41.9864				1				0
80	10.71	39.9607	41.4702	43.3461	43.3833	-.0782	-.1472	168.1603	.2172	-.8529	.8801	.5151	165.7159	.1271	-.4992	52.0682	41.8768				1				0
80	10.72	39.8483	41.4207	43.4956	43.4888	-.0791	-.1587	168.2533	.2162	-.8644	.8911	.5215	165.9554	.1266	-.5059	52.0594	41.7673				1				0
80	10.73	39.7358	41.3711	43.645	43.5943	-.08	-.1702	168.3463	.2153	-.8759	.902	.5279	166.1888	.126	-.5126	52.0507	41.658				1				0
80	10.74	39.6234	41.3216	43.7945	43.6998	-.0809	-.1817	168.4393	.2144	-.8874	.9129	.5343	166.4164	.1255	-.5193	52.042	41.5488				1				0
80	10.75	39.4989	41.2685	44.0418	43.8832	-.0812	-.1982	168.6924	.2142	-.904	.929	.5437	166.6716	.1253	-.529	52.0396	41.3909				1				0
80	10.76	39.3745	41.2154	44.2891	44.0666	-.0814	-.2147	168.9456	.2139	-.9205	.945	.5531	166.9174	.1252	-.5387	52.0372	41.2336				1				0
80	10.77	39.3625	41.2118	44.3869	44.1444	-.0808	-.2198	169.1056	.2146	-.9256	.9501	.5561	166.948	.1256	-.5417	52.0435	41.1852				1				0
80	10.78	39.3505	41.2082	44.4848	44.2223	-.0801	-.2249	169.2657	.2152	-.9306	.9552	.559	166.9783	.126	-.5447	52.0498	41.1369				1				0
80	10.79	39.3384	41.2046	44.5826	44.3001	-.0795	-.23	169.4258	.2159	-.9357	.9603	.562	167.0081	.1263	-.5476	52.056	41.0886				1				0
80	10.8	39.3264	41.201	44.6805	44.3779	-.0788	-.235	169.5859	.2165	-.9407	.9653	.565	167.0376	.1267	-.5506	52.0623	41.0405				1				0
80	10.81	39.2535	41.1488	44.7392	44.448	-.0804	-.242	169.5895	.2149	-.9477	.9718	.5688	167.2224	.1258	-.5547	52.047	40.974				1				0
80	10.82	39.1805	41.0966	44.7979	44.5181	-.082	-.249	169.5931	.2133	-.9547	.9783	.5725	167.4048	.1249	-.5588	52.0317	40.9074				1				0
80	10.83	39.1196	41.048	44.7588	44.5103	-.0843	-.251	169.4366	.2111	-.9567	.9797	.5734	167.5591	.1235	-.5599	52.0101	40.8887				1				0
80	10.84	39.0586	40.9994	44.7196	44.5025	-.0865	-.2529	169.2802	.2088	-.9586	.9811	.5742	167.7133	.1222	-.5611	51.9884	40.8701				1				0
80	10.85	38.9977	40.9508	44.6805	44.4947	-.0888	-.2549	169.1237	.2065	-.9606	.9826	.575	167.8673	.1209	-.5622	51.9668	40.8514				1				0
80	10.86	38.8793	40.8581	44.5826	44.4376	-.0924	-.257	168.7576	.203	-.9627	.9839	.5758	168.0948	.1188	-.5634	51.933	40.8313				1				0
80	10.87	38.7608	40.7654	44.4848	44.3805	-.0959	-.2591	168.3915	.1994	-.9648	.9852	.5766	168.3227	.1167	-.5647	51.8991	40.8111				1				0
80	10.88	38.6424	40.6727	44.3869	44.3235	-.0995	-.2612	168.0255	.1958	-.967	.9866	.5774	168.5509	.1146	-.5659	51.8651	40.7909				1				0
80	10.89	38.5849	40.6286	44.3282	44.2742	-.1008	-.2614	167.8158	.1946	-.9671	.9865	.5773	168.6255	.1139	-.566	51.8529	40.7894				1				0
80	10.9	38.5274	40.5845	44.2695	44.2248	-.1021	-.2615	167.6062	.1933	-.9673	.9864	.5773	168.7003	.1131	-.5661	51.8407	40.788				1				0
80	10.91	38.4699	40.5404	44.2108	44.1755	-.1033	-.2617	167.3966	.192	-.9674	.9863	.5772	168.7752	.1124	-.5662	51.8284	40.7866				1				0
80	10.92	38.4201	40.4873	44.1939	44.1582	-.1032	-.2638	167.2595	.1921	-.9695	.9884	.5785	168.7933	.1124	-.5674	51.8294	40.7663				1				0
80	10.93	38.3703	40.4342	44.177	44.1409	-.1031	-.2659	167.1224	.1922	-.9717	.9905	.5797	168.8114	.1125	-.5687	51.8304	40.746				1				0
80	10.94	38.378	40.4252	44.2188	44.173	-.1017	-.2679	167.1949	.1936	-.9737	.9927	.581	168.7547	.1133	-.5698	51.8437	40.7271				1				0
80	10.95	38.3857	40.4162	44.2606	44.205	-.1004	-.2699	167.2675	.195	-.9756	.9949	.5823	168.6983	.1141	-.571	51.857	40.7082				1				0
80	10.96	38.3935	40.4072	44.3024	44.237	-.099	-.2719	167.34	.1964	-.9776	.9971	.5836	168.6422	.1149	-.5722	51.8702	40.6894				1				0
80	10.97	38.4012	40.3982	44.3442	44.269	-.0976	-.2739	167.4126	.1978	-.9796	.9994	.5849	168.5864	.1157	-.5733	51.8835	40.6705				1				0
80	10.98	38.4776	40.4351	44.4465	44.3684	-.0952	-.2758	167.7276	.2001	-.9815	1.0017	.5863	168.478	.1171	-.5745	51.9056	40.652				1				0
80	10.99	38.554	40.472	44.5488	44.4679	-.0929	-.2778	168.0427	.2024	-.9835	1.0041	.5877	168.3704	.1185	-.5756	51.9277	40.6334				1				0
80	11	38.6226	40.5179	44.6093	44.5354	-.092	-.2777	168.2852	.2033	-.9835	1.0043	.5878	168.3181	.119	-.5756	51.9366	40.6337				1				0
80	11.01	38.6913	40.5638	44.6698	44.6028	-.0911	-.2777	168.5277	.2043	-.9834	1.0044	.5878	168.2659	.1196	-.5756	51.9454	40.634				1				0
80	11.02	38.76	40.6097	44.7303	44.6703	-.0901	-.2777	168.7702	.2052	-.9834	1.0046	.5879	168.2139	.1201	-.5755	51.9542	40.6343				1				0
80	11.03	38.8286	40.6556	44.7908	44.7378	-.0892	-.2776	169.0128	.2061	-.9834	1.0047	.588	168.162	.1206	-.5755	51.963	40.6345				1				0
80	11.04	38.9556	40.7159	44.8264	44.7628	-.0852	-.2737	169.2607	.2101	-.9795	1.0018	.5863	167.8918	.123	-.5732	52.0012	40.6717				1				0
80	11.05	39.0827	40.7762	44.8619	44.7879	-.0812	-.2699	169.5087	.2141	-.9756	.9988	.5846	167.6208	.1253	-.571	52.0393	40.7088				1				0
80	11.06	39.141	40.7906	44.837	44.7455	-.0781	-.266	169.5142	.2172	-.9717	.9957	.5827	167.3998	.1271	-.5687	52.0686	40.7456				1				0
80	11.07	39.1994	40.805	44.8121	44.7032	-.075	-.2621	169.5197	.2203	-.9678	.9926	.5809	167.1774	.1289	-.5664	52.098	40.7825				1				0
80	11.08	39.2578	40.8194	44.7872	44.6608	-.072	-.2582	169.5252	.2234	-.964	.9895	.5791	166.9537	.1307	-.5642	52.1274	40.8193				1				0
80	11.09	39.3161	40.8338	44.7623	44.6184	-.0689	-.2544	169.5306	.2265	-.9601	.9865	.5773	166.7285	.1325	-.5619	52.1567	40.8561				1				0
80	11.1	39.4431	40.8725	44.6031	44.4506	-.0641	-.241	169.3693	.2313	-.9468	.9746	.5704	166.2739	.1353	-.5541	52.2024	40.9833				1				0
80	11.11	39.5702	40.9112	44.4439	44.2828	-.0593	-.2277	169.208	.2361	-.9334	.9628	.5635	165.8071	.1382	-.5463	52.2482	41.1107				1				0
80	11.12	39.6388	40.9355	44.3095	44.1574	-.0576	-.2181	169.0413	.2378	-.9239	.954	.5583	165.5665	.1392	-.5407	52.2646	41.2014				1				0
80	11.13	39.7075	40.9598	44.1752	44.032	-.0558	-.2086	168.8745	.2395	-.9143	.9452	.5532	165.3209	.1402	-.5351	52.281	41.2922				1				0
80	11.14	39.7762	40.9841	44.0409	43.9066	-.0541	-.199	168.7077	.2412	-.9048	.9364	.548	165.0701	.1412	-.5295	52.2975	41.3833				1				0
80	11.15	39.8448	41.0084	43.9066	43.7811	-.0524	-.1894	168.541	.243	-.8952	.9276	.5429	164.8142	.1422	-.5239	52.3141	41.4745				1				0
80	11.16	39.9367	41.0426	43.6717	43.5632	-.0504	-.1737	168.2142	.2449	-.8795	.9129	.5343	164.4374	.1434	-.5147	52.3327	41.6241				1				0
80	11.17	40.0285	41.0768	43.4369	43.3452	-.0484	-.158	167.8874	.2469	-.8637	.8983	.5257	164.0468	.1445	-.5055	52.3514	41.7743				1				0
80	11.18	40.0517	41.0867	43.3364	43.2527	-.0482	-.1518	167.7274	.2471	-.8575	.8924	.5223	163.9245	.1446	-.5019	52.3535	41.8329				1				0
80	11.19	40.0748	41.0966	43.2358	43.1601	-.048	-.1457	167.5674	.2473	-.8514	.8866	.5189	163.8005	.1448	-.4983	52.3557	41.8915				1				0
80	11.2	40.098	41.1065	43.1353	43.0676	-.0478	-.1395	167.4074	.2476	-.8452	.8807	.5155	163.6745	.1449	-.4947	52.3578	41.9503				1				0
80	11.21	40.1212	41.1164	43.0348	42.975	-.0475	-.1333	167.2475	.2478	-.839	.8749	.512	163.5466	.145	-.491	52.3599	42.0092				1				0
80	11.22	40.1598	41.1578	42.9423	42.9084	-.049	-.1267	167.1684	.2463	-.8324	.8681	.5081	163.5166	.1442	-.4872	52.3458	42.0723				1				0
80	11.23	40.1984	41.1992	42.8498	42.8418	-.0505	-.1201	167.0893	.2448	-.8258	.8613	.5041	163.4861	.1433	-.4833	52.3317	42.1354				1				0
80	11.24	40.2139	41.2307	42.8578	42.8678	-.0522	-.1196	167.1702	.2431	-.8254	.8604	.5036	163.587	.1423	-.483	52.3154	42.1394				1				0
80	11.25	40.2293	41.2622	42.8658	42.8937	-.0539	-.1192	167.2511	.2414	-.8249	.8595	.5031	163.6879	.1413	-.4828	52.2992	42.1434				1				0
80	11.26	40.2448	41.2937	42.8738	42.9197	-.0556	-.1188	167.332	.2397	-.8245	.8587	.5025	163.7889	.1403	-.4826	52.283	42.1474				1				0
80	11.27	40.2971	41.3783	42.9289	43.0018	-.0585	-.1186	167.6063	.2368	-.8243	.8577	.502	163.9724	.1386	-.4824	52.2553	42.1491				1				0
80	11.28	40.3495	41.463	42.9841	43.084	-.0614	-.1184	167.8805	.2339	-.8242	.8567	.5014	164.1558	.1369	-.4823	52.2276	42.1509				1				0
80	11.29	40.4018	41.5476	43.0392	43.1662	-.0643	-.1182	168.1548	.231	-.824	.8557	.5008	164.3389	.1352	-.4822	52.2	42.1526				1				0
80	11.3	40.4388	41.6007	43.0864	43.2224	-.0655	-.1185	168.3482	.2298	-.8242	.8556	.5008	164.4207	.1345	-.4824	52.1886	42.1504				1				0
80	11.31	40.4757	41.6538	43.1335	43.2786	-.0667	-.1187	168.5416	.2286	-.8244	.8555	.5007	164.5023	.1338	-.4825	52.1772	42.1482				1				0
80	11.32	40.5126	41.7069	43.1807	43.3348	-.0679	-.1189	168.735	.2274	-.8247	.8555	.5007	164.5837	.1331	-.4826	52.1658	42.1459				1				0
80	11.33	40.5606	41.8005	43.2092	43.3859	-.0713	-.1171	168.9561	.2241	-.8228	.8528	.4991	164.7664	.1311	-.4815	52.134	42.1638				1				0
80	11.34	40.6087	41.8941	43.2376	43.4369	-.0746	-.1152	169.1773	.2207	-.8209	.8501	.4975	164.9498	.1292	-.4805	52.1023	42.1816				1				0
80	11.35	40.6199	41.9346	43.2189	43.4317	-.0767	-.1131	169.2051	.2186	-.8188	.8475	.496	165.0525	.1279	-.4792	52.0819	42.2016				1				0
80	11.36	40.631	41.9751	43.2003	43.4265	-.0789	-.111	169.2329	.2165	-.8167	.8449	.4945	165.1558	.1267	-.478	52.0615	42.2217				1				0
80	11.37	40.6422	42.0156	43.1816	43.4213	-.081	-.1089	169.2607	.2143	-.8146	.8423	.493	165.2598	.1254	-.4768	52.0412	42.2417				1				0
80	11.38	40.6533	42.0561	43.1629	43.4161	-.0831	-.1068	169.2885	.2122	-.8125	.8398	.4915	165.3643	.1242	-.4755	52.0208	42.2617				1				0
80	11.39	40.6104	42.0615	43.0739	43.3495	-.0868	-.1037	169.0954	.2085	-.8094	.8358	.4892	165.5519	.122	-.4737	51.9861	42.2916				1				0
80	11.4	40.5675	42.0669	42.985	43.2829	-.0905	-.1005	168.9023	.2049	-.8062	.8319	.4868	165.7416	.1199	-.4719	51.9513	42.3216				1				0
80	11.41	40.5134	42.0318	42.9147	43.2215	-.092	-.0995	168.6815	.2034	-.8052	.8305	.486	165.8256	.119	-.4712	51.9368	42.3316				1				0
80	11.42	40.4594	41.9967	42.8444	43.1601	-.0935	-.0984	168.4606	.2018	-.8041	.8291	.4852	165.91	.1181	-.4706	51.9222	42.3415				1				0
80	11.43	40.4053	41.9616	42.7742	43.0987	-.095	-.0974	168.2397	.2003	-.8031	.8277	.4844	165.9949	.1172	-.47	51.9077	42.3516				1				0
80	11.44	40.3512	41.9265	42.7039	43.0373	-.0966	-.0963	168.0189	.1988	-.802	.8263	.4836	166.0804	.1163	-.4694	51.8931	42.3616				1				0
80	11.45	40.3057	41.9031	42.6176	42.9707	-.0988	-.0941	167.7971	.1965	-.7998	.8236	.482	166.1948	.115	-.4681	51.8717	42.3827				1				0
80	11.46	40.2602	41.8797	42.5313	42.9041	-.1011	-.0919	167.5753	.1943	-.7976	.8209	.4805	166.3104	.1137	-.4668	51.8503	42.4038				1				0
80	11.47	40.2688	41.8914	42.5153	42.8989	-.1018	-.0907	167.5744	.1936	-.7964	.8196	.4797	166.3394	.1133	-.4661	51.8436	42.4148				1				0
80	11.48	40.2774	41.9031	42.4993	42.8937	-.1025	-.0896	167.5735	.1929	-.7953	.8183	.4789	166.3684	.1129	-.4654	51.8368	42.4258				1				0
80	11.49	40.286	41.9148	42.4833	42.8885	-.1032	-.0884	167.5726	.1922	-.7941	.8171	.4782	166.3975	.1125	-.4648	51.8301	42.4368				1				0
80	11.5	40.2946	41.9265	42.4673	42.8833	-.1039	-.0873	167.5717	.1915	-.793	.8158	.4774	166.4267	.112	-.4641	51.8233	42.4478				1				0
80	11.51	40.3486	41.9787	42.4735	42.9171	-.1051	-.0853	167.7179	.1902	-.7911	.8136	.4762	166.4777	.1113	-.463	51.8118	42.4661				1				0
80	11.52	40.4027	42.0309	42.4797	42.9508	-.1063	-.0834	167.8641	.189	-.7891	.8115	.4749	166.5288	.1106	-.4618	51.8003	42.4844				1				0
80	11.53	40.4482	42.0714	42.502	42.9897	-.1068	-.0826	168.0113	.1885	-.7884	.8106	.4744	166.5505	.1103	-.4614	51.7956	42.4917				1				0
80	11.54	40.4937	42.1119	42.5242	43.0286	-.1073	-.0819	168.1584	.188	-.7876	.8097	.4739	166.5722	.1101	-.461	51.7908	42.499				1				0
80	11.55	40.5392	42.1524	42.5464	43.0676	-.1078	-.0811	168.3056	.1875	-.7868	.8089	.4734	166.5939	.1098	-.4605	51.7861	42.5062				1				0
80	11.56	40.5847	42.1929	42.5687	43.1065	-.1083	-.0804	168.4527	.187	-.7861	.808	.4729	166.6157	.1095	-.4601	51.7814	42.5134				1				0
80	11.57	40.6602	42.2577	42.5731	43.1238	-.1083	-.077	168.6148	.187	-.7827	.8048	.471	166.5605	.1095	-.4581	51.7814	42.5455				1				0
80	11.58	40.7357	42.3225	42.5776	43.1411	-.1083	-.0736	168.7769	.187	-.7794	.8015	.4691	166.5049	.1095	-.4561	51.7813	42.5774				1				0
80	11.59	40.7658	42.3468	42.5598	43.1195	-.1078	-.071	168.7918	.1875	-.7768	.7991	.4677	166.4271	.1098	-.4546	51.786	42.6022				1				0
80	11.6	40.7958	42.3711	42.542	43.0978	-.1073	-.0684	168.8067	.188	-.7742	.7967	.4663	166.3489	.11	-.4531	51.7907	42.627				1				0
80	11.61	40.8258	42.3954	42.5242	43.0762	-.1068	-.0658	168.8217	.1885	-.7716	.7943	.4648	166.2702	.1103	-.4516	51.7954	42.6517				1				0
80	11.62	40.8559	42.4197	42.5064	43.0546	-.1063	-.0632	168.8366	.189	-.769	.7919	.4634	166.191	.1106	-.45	51.8	42.6765				1				0
80	11.63	40.9572	42.4953	42.4121	42.956	-.1048	-.053	168.8206	.1905	-.7587	.7823	.4578	165.9055	.1115	-.4441	51.8143	42.7739				1				0
80	11.64	41.0584	42.5709	42.3178	42.8574	-.1033	-.0428	168.8046	.192	-.7485	.7727	.4523	165.613	.1124	-.4381	51.8286	42.8713				1				0
80	11.65	41.1297	42.6222	42.2413	42.7804	-.1023	-.0352	168.7736	.193	-.7409	.7656	.4481	165.3979	.113	-.4336	51.8382	42.944				1				0
80	11.66	41.2009	42.6735	42.1648	42.7034	-.1013	-.0275	168.7427	.194	-.7332	.7585	.4439	165.1787	.1136	-.4291	51.8478	43.0167				1				0
80	11.67	41.2721	42.7248	42.0883	42.6265	-.1003	-.0199	168.7117	.195	-.7256	.7514	.4397	164.9553	.1141	-.4247	51.8575	43.0895				1				0
80	11.68	41.4146	42.8436	41.9246	42.4569	-.0989	-.0034	168.6398	.1965	-.7091	.7359	.4307	164.5139	.115	-.415	51.8712	43.2463				1				0
80	11.69	41.5571	42.9624	41.761	42.2874	-.0974	.0131	168.5679	.1979	-.6927	.7204	.4216	164.0532	.1158	-.4054	51.885	43.4032				1				0
80	11.7	41.6996	43.0813	41.5973	42.1179	-.096	.0295	168.496	.1994	-.6762	.705	.4126	163.5719	.1167	-.3957	51.8988	43.5602				1				0
80	11.71	41.7708	43.1488	41.5101	42.0253	-.0955	.0384	168.455	.1998	-.6673	.6966	.4077	163.3319	.1169	-.3906	51.9029	43.6444				1				0
80	11.72	41.842	43.2163	41.4229	41.9328	-.0951	.0472	168.414	.2002	-.6585	.6883	.4028	163.0859	.1172	-.3854	51.9071	43.7286				1				0
80	11.73	41.9133	43.2838	41.3358	41.8402	-.0947	.0561	168.373	.2007	-.6496	.6799	.3979	162.8338	.1174	-.3802	51.9112	43.8129				1				0
80	11.74	42.0626	43.4053	41.1765	41.6629	-.0924	.073	168.3073	.203	-.6328	.6645	.3889	162.2162	.1188	-.3703	51.933	43.9736				1				0
80	11.75	42.212	43.5268	41.0173	41.4856	-.0901	.0899	168.2417	.2052	-.6159	.6492	.3799	161.5689	.1201	-.3604	51.9547	44.1345				1				0
80	11.76	42.2901	43.5808	40.9452	41.4008	-.0882	.0979	168.2169	.2071	-.6078	.6421	.3758	161.1858	.1212	-.3557	51.9723	44.2111				1				0
80	11.77	42.3682	43.6348	40.8732	41.3161	-.0864	.1059	168.1922	.2089	-.5998	.6351	.3717	160.7942	.1223	-.351	51.9899	44.2877				1				0
80	11.78	42.4463	43.6888	40.8011	41.2313	-.0845	.114	168.1675	.2108	-.5918	.6282	.3676	160.3937	.1234	-.3463	52.0075	44.3643				1				0
80	11.79	42.5244	43.7428	40.7291	41.1466	-.0827	.122	168.1428	.2126	-.5837	.6212	.3636	159.9842	.1244	-.3416	52.0251	44.4409				1				0
80	11.8	42.6677	43.8418	40.5965	40.9909	-.0793	.1368	168.0969	.216	-.5689	.6086	.3562	159.2081	.1264	-.333	52.0574	44.5816				1				0
80	11.81	42.811	43.9408	40.464	40.8352	-.0759	.1516	168.051	.2194	-.5541	.596	.3488	158.3986	.1284	-.3243	52.0897	44.7225				1				0
80	11.82	42.8763	43.9858	40.4035	40.7643	-.0744	.1583	168.0298	.221	-.5474	.5903	.3455	158.0188	.1293	-.3204	52.1044	44.7866				1				0
80	11.83	42.9415	44.0308	40.343	40.6933	-.0728	.1651	168.0087	.2225	-.5407	.5847	.3422	157.6315	.1302	-.3164	52.119	44.8508				1				0
80	11.84	43.0067	44.0758	40.2825	40.6224	-.0713	.1718	167.9875	.224	-.5339	.579	.3389	157.2365	.1311	-.3125	52.1337	44.915				1				0
80	11.85	43.072	44.1208	40.222	40.5515	-.0697	.1785	167.9663	.2256	-.5272	.5734	.3356	156.8336	.132	-.3085	52.1484	44.9792				1				0
80	11.86	43.1861	44.2009	40.1269	40.4347	-.0669	.1899	167.9486	.2284	-.5159	.5642	.3302	156.1192	.1337	-.3019	52.1752	45.087				1				0
80	11.87	43.3003	44.281	40.0317	40.318	-.0641	.2012	167.9309	.2312	-.5045	.555	.3248	155.3809	.1353	-.2953	52.2019	45.1948				1				0
80	11.88	43.3492	44.3161	39.997	40.2721	-.0629	.2058	167.9344	.2325	-.5	.5514	.3227	155.0634	.1361	-.2926	52.214	45.2384				1				0
80	11.89	43.3981	44.3512	39.9623	40.2263	-.0616	.2103	167.9379	.2337	-.4954	.5478	.3206	154.7417	.1368	-.2899	52.226	45.282				1				0
80	11.9	43.447	44.3863	39.9276	40.1804	-.0603	.2149	167.9414	.235	-.4908	.5442	.3185	154.4157	.1375	-.2873	52.2381	45.3255				1				0
80	11.91	43.4959	44.4214	39.8929	40.1346	-.0591	.2195	167.9449	.2363	-.4862	.5406	.3164	154.0855	.1383	-.2846	52.2501	45.3691				1				0
80	11.92	43.5569	44.4745	39.8493	40.0766	-.0579	.2255	167.9574	.2374	-.4803	.5357	.3135	153.6975	.1389	-.2811	52.2608	45.426				1				0
80	11.93	43.6178	44.5276	39.8057	40.0187	-.0568	.2314	167.9699	.2385	-.4743	.5309	.3107	153.3025	.1396	-.2776	52.2716	45.483				1				0
80	11.94	43.6298	44.5457	39.7968	40.0066	-.057	.2328	167.9789	.2384	-.4729	.5296	.3099	153.2474	.1395	-.2768	52.2703	45.4964				1				0
80	11.95	43.6419	44.5637	39.7879	39.9945	-.0571	.2343	167.9879	.2382	-.4715	.5282	.3092	153.192	.1394	-.2759	52.269	45.5098				1				0
80	11.96	43.6539	44.5817	39.779	39.9824	-.0572	.2357	167.9969	.2381	-.4701	.5269	.3084	153.1363	.1394	-.2751	52.2677	45.5232				1				0
80	11.97	43.6659	44.5997	39.7701	39.9702	-.0574	.2371	168.0059	.238	-.4687	.5256	.3076	153.0804	.1393	-.2743	52.2664	45.5366				1				0
80	11.98	43.6607	44.6069	39.7666	39.9677	-.058	.2373	168.0018	.2373	-.4684	.5251	.3073	153.1345	.1389	-.2741	52.2599	45.5388				1				0
80	11.99	43.6556	44.6141	39.763	39.9651	-.0587	.2375	167.9977	.2366	-.4682	.5246	.307	153.1887	.1385	-.274	52.2535	45.541				1				0
80	12	43.6384	44.6033	39.7684	39.9746	-.0593	.2364	167.9846	.2361	-.4694	.5254	.3075	153.2988	.1382	-.2747	52.2484	45.5298				1				0
80	12.01	43.6213	44.5925	39.7737	39.9841	-.0598	.2352	167.9715	.2355	-.4705	.5262	.308	153.4085	.1379	-.2754	52.2432	45.5187				1				0
80	12.02	43.6041	44.5817	39.779	39.9936	-.0603	.234	167.9584	.235	-.4717	.527	.3084	153.5178	.1375	-.2761	52.2381	45.5075				1				0
80	12.03	43.5414	44.5376	39.7968	40.0308	-.0623	.2296	167.9066	.2331	-.4761	.5301	.3103	153.919	.1364	-.2787	52.2196	45.4653				1				0
80	12.04	43.4788	44.4934	39.8146	40.068	-.0642	.2252	167.8548	.2311	-.4806	.5333	.3121	154.3156	.1353	-.2813	52.2012	45.4231				1				0
80	12.05	43.4161	44.4493	39.8324	40.1052	-.0662	.2207	167.8031	.2292	-.485	.5364	.3139	154.7078	.1341	-.2838	52.1827	45.3809				1				0
80	12.06	43.3706	44.416	39.8449	40.1329	-.0676	.2175	167.7644	.2278	-.4883	.5388	.3153	154.991	.1333	-.2858	52.1693	45.3499				1				0
80	12.07	43.3251	44.3827	39.8573	40.1605	-.069	.2142	167.7257	.2264	-.4915	.5411	.3167	155.2718	.1325	-.2877	52.1559	45.3188				1				0
80	12.08	43.2797	44.3494	39.8698	40.1882	-.0704	.2109	167.6871	.225	-.4948	.5435	.3181	155.5502	.1317	-.2896	52.1425	45.2877				1				0
80	12.09	43.2024	44.2576	39.9694	40.3015	-.0703	.2002	167.731	.225	-.5055	.5533	.3238	156.0027	.1317	-.2958	52.1431	45.1858				1				0
80	12.1	43.1252	44.1658	40.069	40.4148	-.0702	.1896	167.7749	.2251	-.5162	.5631	.3296	156.4391	.1317	-.3021	52.1437	45.084				1				0
80	12.11	43.0934	44.1073	40.1562	40.5005	-.0688	.1821	167.8574	.2266	-.5236	.5705	.3339	156.6017	.1326	-.3064	52.1577	45.0134				1				0
80	12.12	43.0617	44.0488	40.2434	40.5861	-.0673	.1747	167.9399	.228	-.531	.5779	.3382	156.7599	.1335	-.3108	52.1717	44.9429				1				0
80	12.13	43.0299	43.9903	40.3306	40.6717	-.0658	.1673	168.0225	.2295	-.5384	.5853	.3425	156.9141	.1343	-.3151	52.1856	44.8724				1				0
80	12.14	42.9981	43.9318	40.4177	40.7573	-.0644	.1599	168.105	.231	-.5458	.5926	.3468	157.0643	.1352	-.3194	52.1995	44.802				1				0
80	12.15	42.9801	43.8661	40.5823	40.9191	-.0617	.1483	168.3476	.2336	-.5574	.6044	.3537	157.2624	.1367	-.3262	52.2247	44.6914				1				0
80	12.16	42.9621	43.8004	40.7469	41.0808	-.0591	.1368	168.5902	.2362	-.569	.6161	.3606	157.4524	.1383	-.333	52.2498	44.5812				1				0
80	12.17	42.9758	43.7932	40.8243	41.1569	-.0579	.1326	168.7502	.2374	-.5732	.6204	.3631	157.501	.1389	-.3355	52.261	44.5412				1				0
80	12.18	42.9896	43.786	40.9017	41.233	-.0568	.1284	168.9103	.2386	-.5774	.6247	.3656	157.5487	.1396	-.3379	52.2722	44.5013				1				0
80	12.19	43.0033	43.7788	40.979	41.3092	-.0556	.1242	169.0703	.2397	-.5815	.629	.3681	157.5956	.1403	-.3404	52.2833	44.4614				1				0
80	12.2	43.017	43.7716	41.0564	41.3853	-.0544	.12	169.2303	.2409	-.5857	.6333	.3707	157.6419	.141	-.3428	52.2944	44.4217				1				0
80	12.21	43.0342	43.7752	41.1169	41.4501	-.0539	.117	169.3765	.2414	-.5887	.6363	.3724	157.702	.1413	-.3445	52.2993	44.3932				1				0
80	12.22	43.0514	43.7788	41.1774	41.515	-.0534	.114	169.5226	.2419	-.5917	.6392	.3741	157.7614	.1416	-.3463	52.3041	44.3648				1				0
80	12.23	43.0548	43.7896	41.1605	41.5038	-.0541	.1152	169.5087	.2413	-.5905	.6379	.3733	157.776	.1412	-.3456	52.2978	44.376				1				0
80	12.24	43.0582	43.8004	41.1436	41.4925	-.0547	.1164	169.4948	.2406	-.5893	.6366	.3726	157.7907	.1408	-.3449	52.2916	44.3872				1				0
80	12.25	43.0617	43.8112	41.1267	41.4813	-.0554	.1176	169.4809	.24	-.5882	.6352	.3718	157.8056	.1404	-.3442	52.2853	44.3984				1				0
80	12.26	43.0651	43.822	41.1098	41.47	-.056	.1187	169.4669	.2393	-.587	.6339	.371	157.8204	.1401	-.3435	52.2791	44.4097				1				0
80	12.27	43.0917	43.8652	40.9951	41.3654	-.0574	.1268	169.3174	.2379	-.5789	.6259	.3663	157.6588	.1392	-.3388	52.2658	44.4867				1				0
80	12.28	43.1183	43.9084	40.8803	41.2607	-.0588	.1349	169.1678	.2365	-.5708	.6179	.3616	157.4927	.1384	-.3341	52.2526	44.5638				1				0
80	12.29	43.1415	43.9408	40.7825	41.1673	-.0595	.1419	169.0321	.2358	-.5639	.6112	.3577	157.3075	.138	-.33	52.2456	44.6298				1				0
80	12.3	43.1647	43.9732	40.6846	41.0739	-.0603	.1488	168.8964	.235	-.5569	.6045	.3538	157.118	.1376	-.3259	52.2386	44.6959				1				0
80	12.31	43.1878	44.0056	40.5868	40.9805	-.061	.1558	168.7607	.2343	-.55	.5978	.3499	156.9239	.1371	-.3219	52.2316	44.7621				1				0
80	12.32	43.211	44.038	40.4889	40.8871	-.0618	.1627	168.625	.2336	-.543	.5911	.346	156.7251	.1367	-.3178	52.2245	44.8285				1				0
80	12.33	43.2513	44.155	40.2807	40.7011	-.0668	.1782	168.3882	.2285	-.5275	.5748	.3364	156.5784	.1337	-.3087	52.1762	44.9764				1				0
80	12.34	43.2917	44.272	40.0726	40.5152	-.0719	.1938	168.1515	.2234	-.5119	.5585	.3269	156.4227	.1307	-.2996	52.1277	45.1247				1				0
80	12.35	43.3088	44.3566	39.9623	40.4226	-.0763	.2024	168.0504	.2191	-.5033	.5489	.3213	156.4807	.1282	-.2946	52.0862	45.2064				1				0
80	12.36	43.326	44.4412	39.852	40.3301	-.0806	.211	167.9493	.2147	-.4947	.5393	.3156	156.5408	.1257	-.2895	52.0447	45.2883				1				0
80	12.37	43.3432	44.5258	39.7417	40.2375	-.085	.2196	167.8482	.2103	-.4861	.5297	.31	156.6031	.1231	-.2845	52.0032	45.3703				1				0
80	12.38	43.3603	44.6105	39.6314	40.145	-.0894	.2282	167.7471	.206	-.4775	.52	.3043	156.6679	.1205	-.2795	51.9616	45.4523				1				0
80	12.39	43.405	44.7779	39.4615	40.0135	-.0976	.2426	167.6578	.1977	-.4631	.5035	.2947	156.8766	.1157	-.271	51.8833	45.5897				1				0
80	12.4	43.4496	44.9453	39.2916	39.882	-.1058	.2571	167.5685	.1895	-.4486	.487	.285	157.0997	.1109	-.2626	51.8049	45.7273				1				0
80	12.41	43.4771	45.0281	39.232	39.8431	-.1097	.2629	167.5802	.1857	-.4428	.4802	.281	157.2532	.1087	-.2592	51.7682	45.7826				1				0
80	12.42	43.5045	45.1109	39.1724	39.8042	-.1135	.2687	167.592	.1818	-.437	.4733	.277	157.4113	.1064	-.2558	51.7316	45.8378				1				0
80	12.43	43.532	45.1937	39.1128	39.7653	-.1174	.2745	167.6037	.178	-.4312	.4665	.273	157.5739	.1042	-.2524	51.695	45.8931				1				0
80	12.44	43.5844	45.3224	39.0656	39.7341	-.122	.2816	167.7065	.1734	-.4242	.4582	.2682	157.77	.1015	-.2482	51.6511	45.9603				1				0
80	12.45	43.6367	45.4511	39.0185	39.703	-.1266	.2886	167.8093	.1688	-.4171	.45	.2633	157.9731	.0988	-.2441	51.6072	46.0274				1				0
80	12.46	43.6891	45.5798	38.9713	39.6718	-.1312	.2956	167.912	.1642	-.4101	.4417	.2585	158.1836	.0961	-.24	51.5634	46.0944				1				0
80	12.47	43.714	45.6257	38.9838	39.6796	-.1319	.2969	168.0031	.1634	-.4088	.4403	.2577	158.2147	.0956	-.2393	51.5562	46.1063				1				0
80	12.48	43.7388	45.6716	38.9962	39.6874	-.1327	.2981	168.0941	.1626	-.4076	.4388	.2568	158.2458	.0952	-.2385	51.549	46.1181				1				0
80	12.49	43.7637	45.7175	39.0087	39.6952	-.1334	.2994	168.1852	.1619	-.4064	.4374	.256	158.2773	.0947	-.2378	51.5418	46.13				1				0
80	12.5	43.7903	45.7715	39.0176	39.709	-.135	.3008	168.2885	.1603	-.4049	.4355	.2549	158.3976	.0938	-.237	51.5271	46.1435				1				0
80	12.51	43.8169	45.8255	39.0265	39.7229	-.1365	.3022	168.3918	.1588	-.4035	.4336	.2538	158.5188	.0929	-.2362	51.5123	46.1571				1				0
80	12.52	43.8187	45.8336	39.0229	39.7289	-.1373	.3024	168.4041	.158	-.4033	.4332	.2535	158.6083	.0925	-.236	51.5047	46.1588				1				0
80	12.53	43.8204	45.8417	39.0194	39.735	-.1381	.3026	168.4164	.1572	-.4031	.4327	.2532	158.6977	.092	-.2359	51.4971	46.1605				1				0
80	12.54	43.8221	45.8498	39.0158	39.741	-.1389	.3028	168.4288	.1564	-.403	.4323	.253	158.7875	.0915	-.2358	51.4895	46.1622				1				0
80	12.55	43.8238	45.8579	39.0122	39.7471	-.1397	.3029	168.4411	.1556	-.4028	.4318	.2527	158.8773	.0911	-.2357	51.4819	46.164				1				0
80	12.56	43.7903	45.8264	38.9962	39.7454	-.1406	.3018	168.3584	.1547	-.4039	.4326	.2532	159.0428	.0905	-.2364	51.4735	46.1529				1				0
80	12.57	43.7569	45.7949	38.9802	39.7436	-.1415	.3006	168.2757	.1538	-.4051	.4333	.2536	159.2077	.09	-.2371	51.465	46.1418				1				0
80	12.58	43.7217	45.7553	38.9678	39.7359	-.1416	.2993	168.1806	.1537	-.4065	.4346	.2543	159.2821	.09	-.2379	51.4641	46.129				1				0
80	12.59	43.6865	45.7157	38.9553	39.7281	-.1417	.2979	168.0856	.1536	-.4078	.4358	.255	159.3561	.0899	-.2387	51.4632	46.1162				1				0
80	12.6	43.6513	45.6761	38.9429	39.7203	-.1418	.2966	167.9906	.1535	-.4092	.437	.2558	159.4299	.0899	-.2395	51.4623	46.1033				1				0
80	12.61	43.6161	45.6365	38.9304	39.7125	-.1419	.2952	167.8955	.1535	-.4105	.4382	.2565	159.5034	.0898	-.2402	51.4615	46.0905				1				0
80	12.62	43.5732	45.5465	38.9651	39.7454	-.1395	.2898	167.8302	.1559	-.416	.4442	.26	159.4576	.0912	-.2434	51.4845	46.0384				1				0
80	12.63	43.5303	45.4565	38.9998	39.7782	-.137	.2843	167.7648	.1583	-.4214	.4502	.2635	159.4129	.0926	-.2466	51.5076	45.9863				1				0
80	12.64	43.5226	45.4061	39.0469	39.8189	-.1345	.2802	167.7945	.1608	-.4255	.4549	.2662	159.2986	.0941	-.2491	51.5316	45.9471				1				0
80	12.65	43.5148	45.3557	39.0941	39.8595	-.132	.2761	167.8241	.1633	-.4297	.4597	.269	159.1866	.0956	-.2515	51.5555	45.908				1				0
80	12.66	43.5071	45.3053	39.1412	39.9002	-.1295	.272	167.8538	.1658	-.4338	.4644	.2718	159.0769	.0971	-.2539	51.5794	45.8688				1				0
80	12.67	43.4994	45.2549	39.1884	39.9408	-.127	.2678	167.8835	.1684	-.4379	.4691	.2746	158.9696	.0985	-.2563	51.6034	45.8297				1				0
80	12.68	43.4951	45.1613	39.3094	40.0498	-.1218	.2585	168.0155	.1736	-.4472	.4797	.2808	158.7867	.1016	-.2617	51.6531	45.7409				1				0
80	12.69	43.4908	45.0677	39.4303	40.1588	-.1165	.2492	168.1476	.1788	-.4565	.4903	.2869	158.6122	.1046	-.2672	51.7028	45.6522				1				0
80	12.7	43.4942	45.0245	39.5042	40.2271	-.1138	.244	168.25	.1815	-.4617	.4961	.2904	158.5405	.1062	-.2702	51.7286	45.6026				1				0
80	12.71	43.4977	44.9813	39.578	40.2955	-.1111	.2388	168.3524	.1842	-.4669	.5019	.2938	158.4705	.1078	-.2733	51.7543	45.5531				1				0
80	12.72	43.5011	44.9381	39.6518	40.3638	-.1084	.2336	168.4548	.1869	-.4721	.5078	.2972	158.4022	.1094	-.2763	51.78	45.5037				1				0
80	12.73	43.5045	44.8949	39.7257	40.4321	-.1057	.2284	168.5572	.1896	-.4773	.5136	.3006	158.3355	.111	-.2793	51.8057	45.4543				1				0
80	12.74	43.5183	44.8391	39.8369	40.5264	-.1013	.2214	168.7206	.1941	-.4844	.5218	.3054	158.1674	.1136	-.2835	51.8481	45.3869				1				0
80	12.75	43.532	44.7833	39.9481	40.6207	-.0968	.2143	168.884	.1985	-.4914	.53	.3102	158.0047	.1162	-.2876	51.8905	45.3197				1				0
80	12.76	43.5423	44.7707	39.9854	40.6466	-.0951	.2124	168.945	.2003	-.4933	.5324	.3116	157.9053	.1172	-.2887	51.9073	45.3017				1				0
80	12.77	43.5526	44.7581	40.0228	40.6726	-.0933	.2105	169.006	.202	-.4952	.5348	.313	157.8068	.1182	-.2898	51.924	45.2837				1				0
80	12.78	43.5629	44.7455	40.0601	40.6985	-.0916	.2086	169.067	.2038	-.4971	.5373	.3144	157.7093	.1193	-.2909	51.9408	45.2657				1				0
80	12.79	43.5818	44.7266	40.0681	40.6778	-.0882	.209	169.0542	.2071	-.4967	.5382	.315	157.3655	.1212	-.2907	51.9726	45.2692				1				0
80	12.8	43.6007	44.7077	40.0761	40.657	-.0849	.2094	169.0415	.2105	-.4964	.5391	.3155	157.0228	.1232	-.2905	52.0044	45.2727				1				0
80	12.81	43.6195	44.6888	40.0842	40.6362	-.0815	.2097	169.0287	.2138	-.496	.5401	.3161	156.6815	.1251	-.2903	52.0362	45.2762				1				0
80	12.82	43.6281	44.6825	40.0548	40.5895	-.0799	.212	168.9549	.2154	-.4937	.5387	.3153	156.4315	.1261	-.289	52.0513	45.2977				1				0
80	12.83	43.6367	44.6762	40.0254	40.5428	-.0784	.2142	168.8811	.217	-.4915	.5372	.3144	156.1799	.127	-.2876	52.0664	45.3192				1				0
80	12.84	43.6453	44.6699	39.9961	40.4961	-.0768	.2165	168.8074	.2186	-.4892	.5358	.3136	155.9269	.1279	-.2863	52.0816	45.3407				1				0
80	12.85	43.671	44.7005	39.9	40.382	-.0762	.2241	168.6535	.2192	-.4816	.5292	.3097	155.5328	.1283	-.2819	52.0873	45.413				1				0
80	12.86	43.6968	44.7311	39.8039	40.2678	-.0756	.2317	168.4996	.2198	-.474	.5225	.3058	155.1281	.1286	-.2774	52.093	45.4853				1				0
80	12.87	43.714	44.768	39.7372	40.2003	-.0766	.237	168.4195	.2188	-.4687	.5173	.3027	154.9796	.128	-.2743	52.0835	45.5361				1				0
80	12.88	43.7311	44.8049	39.6705	40.1329	-.0776	.2424	168.3393	.2178	-.4634	.512	.2996	154.8279	.1275	-.2712	52.074	45.5869				1				0
80	12.89	43.7483	44.8418	39.6038	40.0654	-.0786	.2477	168.2592	.2168	-.458	.5067	.2966	154.6729	.1269	-.2681	52.0645	45.6378				1				0
80	12.9	43.7654	44.8787	39.5371	39.9979	-.0796	.253	168.1791	.2158	-.4527	.5015	.2935	154.5145	.1263	-.2649	52.055	45.6887				1				0
80	12.91	43.7938	44.939	39.4321	39.9019	-.0817	.2613	168.0668	.2137	-.4445	.4932	.2886	154.3263	.125	-.2601	52.0348	45.767				1				0
80	12.92	43.8221	44.9993	39.3271	39.8059	-.0838	.2695	167.9544	.2115	-.4362	.4848	.2837	154.1314	.1238	-.2553	52.0146	45.8454				1				0
80	12.93	43.8333	45.0227	39.2889	39.7774	-.0849	.2724	167.9222	.2104	-.4334	.4817	.2819	154.103	.1231	-.2536	52.0038	45.8727				1				0
80	12.94	43.8444	45.0461	39.2506	39.7488	-.0861	.2752	167.89	.2093	-.4305	.4787	.2801	154.0743	.1225	-.2519	51.9931	45.9001				1				0
80	12.95	43.8556	45.0695	39.2124	39.7203	-.0872	.2781	167.8577	.2081	-.4276	.4756	.2783	154.0451	.1218	-.2503	51.9823	45.9275				1				0
80	12.96	43.8667	45.0929	39.1741	39.6917	-.0883	.281	167.8255	.207	-.4247	.4725	.2765	154.0157	.1212	-.2486	51.9716	45.9548				1				0
80	12.97	43.8933	45.1181	39.1492	39.6718	-.0885	.2837	167.8325	.2068	-.4221	.47	.2751	153.8923	.1211	-.247	51.9699	45.9803				1				0
80	12.98	43.9199	45.1433	39.1243	39.652	-.0887	.2863	167.8395	.2067	-.4194	.4675	.2736	153.7676	.1209	-.2454	51.9682	46.0058				1				0
80	12.99	43.9354	45.1451	39.1377	39.6606	-.0877	.2861	167.8787	.2076	-.4196	.4681	.274	153.6741	.1215	-.2456	51.9772	46.0039				1				0
80	13	43.9508	45.1469	39.151	39.6693	-.0868	.2859	167.918	.2086	-.4198	.4687	.2743	153.5809	.1221	-.2457	51.9863	46.0021				1				0
80	13.01	43.9663	45.1487	39.1644	39.6779	-.0858	.2857	167.9572	.2095	-.42	.4693	.2747	153.488	.1226	-.2458	51.9953	46.0002				1				0
80	13.02	43.9817	45.1505	39.1777	39.6866	-.0849	.2855	167.9965	.2105	-.4202	.4699	.275	153.3955	.1232	-.2459	52.0043	45.9983				1				0
80	13.03	44.0109	45.1577	39.2071	39.7134	-.0836	.2848	168.089	.2117	-.4209	.4711	.2757	153.2941	.1239	-.2463	52.0166	45.9915				1				0
80	13.04	44.0401	45.1649	39.2364	39.7402	-.0823	.2841	168.1816	.213	-.4216	.4724	.2764	153.1932	.1247	-.2467	52.0288	45.9848				1				0
80	13.05	44.0538	45.1703	39.2524	39.7583	-.082	.2836	168.2349	.2134	-.4221	.473	.2768	153.1843	.1249	-.247	52.032	45.98				1				0
80	13.06	44.0676	45.1757	39.2684	39.7765	-.0816	.2831	168.2882	.2137	-.4226	.4736	.2772	153.1756	.1251	-.2473	52.0353	45.9751				1				0
80	13.07	44.0813	45.1811	39.2844	39.7947	-.0813	.2826	168.3415	.214	-.4231	.4742	.2775	153.1668	.1253	-.2476	52.0385	45.9703				1				0
80	13.08	44.095	45.1865	39.3005	39.8128	-.081	.2821	168.3948	.2144	-.4236	.4748	.2779	153.158	.1255	-.2479	52.0417	45.9655				1				0
80	13.09	44.1156	45.1883	39.3236	39.8284	-.0796	.2815	168.4559	.2157	-.4242	.4759	.2785	153.0421	.1263	-.2483	52.0546	45.9602				1				0
80	13.1	44.1362	45.1901	39.3467	39.844	-.0782	.281	168.517	.2171	-.4247	.477	.2792	152.9268	.1271	-.2486	52.0676	45.9549				1				0
80	13.11	44.1431	45.1865	39.3538	39.8414	-.0772	.2809	168.5248	.2181	-.4248	.4775	.2795	152.8203	.1277	-.2486	52.0773	45.9545				1				0
80	13.12	44.15	45.1829	39.3609	39.8388	-.0762	.2809	168.5326	.2191	-.4248	.478	.2798	152.7141	.1283	-.2486	52.087	45.954				1				0
80	13.13	44.1568	45.1793	39.3681	39.8362	-.0752	.2809	168.5404	.2202	-.4249	.4785	.2801	152.608	.1288	-.2487	52.0968	45.9536				1				0
80	13.14	44.1637	45.1757	39.3752	39.8336	-.0742	.2808	168.5482	.2212	-.4249	.479	.2804	152.5023	.1294	-.2487	52.1065	45.9531				1				0
80	13.15	44.174	45.1694	39.3716	39.8172	-.0727	.2815	168.5322	.2227	-.4242	.4791	.2804	152.3071	.1303	-.2483	52.1206	45.9597				1				0
80	13.16	44.1843	45.1631	39.3681	39.8007	-.0712	.2822	168.5162	.2241	-.4235	.4792	.2804	152.112	.1312	-.2479	52.1347	45.9663				1				0
80	13.17	44.1877	45.1604	39.3574	39.7869	-.0707	.2829	168.4924	.2246	-.4228	.4788	.2802	152.0221	.1314	-.2474	52.139	45.9733				1				0
80	13.18	44.1912	45.1577	39.3467	39.773	-.0703	.2837	168.4686	.2251	-.4221	.4783	.2799	151.9319	.1317	-.247	52.1434	45.9804				1				0
80	13.19	44.1946	45.155	39.336	39.7592	-.0698	.2844	168.4448	.2255	-.4213	.4779	.2797	151.8415	.132	-.2466	52.1478	45.9874				1				0
80	13.2	44.1783	45.1532	39.3138	39.7454	-.071	.285	168.3906	.2243	-.4207	.4768	.279	151.9329	.1313	-.2462	52.1366	45.993				1				0
80	13.21	44.162	45.1514	39.2916	39.7315	-.0722	.2856	168.3365	.2232	-.4201	.4757	.2784	152.0249	.1306	-.2459	52.1253	45.9987				1				0
80	13.22	44.1457	45.1496	39.2693	39.7177	-.0734	.2862	168.2823	.222	-.4195	.4747	.2778	152.1171	.1299	-.2455	52.1141	46.0043				1				0
80	13.23	44.1259	45.1505	39.2578	39.7177	-.075	.286	168.2519	.2203	-.4197	.474	.2774	152.3009	.129	-.2456	52.0985	46.0029				1				0
80	13.24	44.1062	45.1514	39.2462	39.7177	-.0766	.2859	168.2215	.2187	-.4198	.4734	.2771	152.4852	.128	-.2457	52.0828	46.0014				1				0
80	13.25	44.0864	45.1523	39.2346	39.7177	-.0783	.2857	168.1911	.2171	-.42	.4728	.2767	152.6701	.127	-.2458	52.0672	46				1				0
80	13.26	44.0684	45.1694	39.2409	39.7497	-.0813	.2846	168.2284	.214	-.4212	.4724	.2765	153.0639	.1252	-.2465	52.0381	45.989				1				0
80	13.27	44.0504	45.1865	39.2471	39.7817	-.0844	.2834	168.2657	.2109	-.4223	.4721	.2763	153.4581	.1235	-.2472	52.0089	45.9781				1				0
80	13.28	44.0521	45.2027	39.2649	39.8137	-.0858	.2824	168.3334	.2095	-.4233	.4723	.2764	153.6657	.1226	-.2477	51.9955	45.9686				1				0
80	13.29	44.0538	45.2189	39.2827	39.8457	-.0872	.2814	168.4011	.2081	-.4243	.4726	.2766	153.873	.1218	-.2483	51.982	45.9591				1				0
80	13.3	44.0555	45.2351	39.3005	39.8777	-.0886	.2804	168.4688	.2067	-.4253	.4729	.2767	154.08	.121	-.2489	51.9685	45.9496				1				0
80	13.31	44.0573	45.2513	39.3182	39.9097	-.09	.2794	168.5365	.2053	-.4263	.4731	.2769	154.2864	.1201	-.2495	51.9551	45.9401				1				0
80	13.32	44.0375	45.2801	39.3094	39.9348	-.0942	.2792	168.5618	.2011	-.4265	.4716	.276	154.7531	.1177	-.2496	51.9156	45.9378				1				0
80	13.33	44.0178	45.3089	39.3005	39.9599	-.0983	.279	168.587	.197	-.4268	.47	.2751	155.2227	.1153	-.2498	51.8761	45.9355				1				0
80	13.34	43.9963	45.3215	39.2738	39.9529	-.1011	.2797	168.5446	.1943	-.426	.4682	.274	155.4883	.1137	-.2493	51.85	45.9427				1				0
80	13.35	43.9749	45.3341	39.2471	39.946	-.1038	.2805	168.5021	.1915	-.4253	.4664	.273	155.7561	.1121	-.2489	51.8239	45.9499				1				0
80	13.36	43.9534	45.3467	39.2204	39.9391	-.1066	.2812	168.4596	.1888	-.4245	.4646	.2719	156.0261	.1105	-.2484	51.7978	45.9571				1				0
80	13.37	43.932	45.3593	39.1937	39.9322	-.1093	.282	168.4172	.186	-.4237	.4628	.2708	156.2983	.1089	-.248	51.7717	45.9644				1				0
80	13.38	43.8659	45.353	39.1466	39.9166	-.114	.2819	168.2821	.1813	-.4238	.4609	.2698	156.8356	.1061	-.248	51.7269	45.964				1				0
80	13.39	43.7998	45.3467	39.0994	39.9011	-.1187	.2819	168.147	.1766	-.4238	.4592	.2687	157.3781	.1034	-.248	51.682	45.9636				1				0
80	13.4	43.7551	45.3278	39.079	39.8924	-.1207	.2811	168.0543	.1746	-.4246	.4591	.2687	157.6427	.1022	-.2485	51.6633	45.9559				1				0
80	13.41	43.7105	45.3089	39.0585	39.8838	-.1227	.2803	167.9617	.1727	-.4254	.4591	.2687	157.9078	.1011	-.249	51.6446	45.9483				1				0
80	13.42	43.6659	45.29	39.038	39.8751	-.1246	.2795	167.869	.1707	-.4262	.4591	.2687	158.1732	.0999	-.2495	51.6258	45.9406				1				0
80	13.43	43.6213	45.2711	39.0176	39.8665	-.1266	.2787	167.7764	.1687	-.427	.4592	.2687	158.4388	.0988	-.2499	51.6071	45.933				1				0
80	13.44	43.5809	45.245	39.0291	39.8838	-.1276	.2761	167.7388	.1677	-.4296	.4612	.2699	158.6773	.0981	-.2514	51.5972	45.9083				1				0
80	13.45	43.5406	45.2189	39.0407	39.9011	-.1287	.2735	167.7012	.1667	-.4322	.4632	.2711	158.9138	.0975	-.253	51.5872	45.8836				1				0
80	13.46	43.5449	45.2117	39.0727	39.927	-.1277	.2717	167.7563	.1676	-.434	.4652	.2723	158.8857	.0981	-.254	51.5961	45.8666				1				0
80	13.47	43.5492	45.2045	39.1048	39.9529	-.1268	.2699	167.8114	.1685	-.4358	.4672	.2735	158.8581	.0986	-.255	51.605	45.8496				1				0
80	13.48	43.5535	45.1973	39.1368	39.9789	-.1259	.2682	167.8664	.1695	-.4376	.4692	.2746	158.8305	.0992	-.2561	51.6139	45.8326				1				0
80	13.49	43.5577	45.1901	39.1688	40.0048	-.1249	.2664	167.9215	.1704	-.4394	.4712	.2758	158.8031	.0997	-.2571	51.6227	45.8157				1				0
80	13.5	43.5749	45.1856	39.24	40.0706	-.1235	.2627	168.071	.1719	-.443	.4752	.2781	158.7975	.1006	-.2593	51.6368	45.7805				1				0
80	13.51	43.5921	45.1811	39.3111	40.1363	-.122	.259	168.2206	.1733	-.4467	.4792	.2804	158.792	.1015	-.2614	51.6509	45.7454				1				0
80	13.52	43.6049	45.1838	39.3503	40.1761	-.1214	.2571	168.3151	.1739	-.4486	.4812	.2816	158.813	.1018	-.2626	51.6562	45.7273				1				0
80	13.53	43.6178	45.1865	39.3894	40.2159	-.1209	.2552	168.4096	.1744	-.4505	.4831	.2828	158.8337	.1021	-.2637	51.6614	45.7092				1				0
80	13.54	43.6307	45.1892	39.4286	40.2557	-.1203	.2533	168.5041	.175	-.4524	.4851	.2839	158.8544	.1024	-.2648	51.6666	45.6911				1				0
80	13.55	43.6436	45.1919	39.4677	40.2955	-.1198	.2514	168.5986	.1755	-.4543	.4871	.2851	158.8748	.1027	-.2659	51.6718	45.673				1				0
80	13.56	43.6487	45.2009	39.5184	40.3534	-.1203	.2486	168.7214	.1751	-.4571	.4895	.2865	159.0444	.1025	-.2675	51.6673	45.6464				1				0
80	13.57	43.6539	45.2099	39.5691	40.4114	-.1207	.2458	168.8442	.1746	-.4599	.492	.2879	159.2121	.1022	-.2692	51.6628	45.6197				1				0
80	13.58	43.6461	45.2162	39.5807	40.4295	-.1218	.2449	168.8725	.1736	-.4608	.4924	.2882	159.3601	.1016	-.2697	51.6532	45.6111				1				0
80	13.59	43.6384	45.2225	39.5922	40.4477	-.1228	.244	168.9008	.1726	-.4617	.4929	.2885	159.5078	.101	-.2702	51.6435	45.6025				1				0
80	13.6	43.6307	45.2288	39.6038	40.4659	-.1238	.2431	168.9291	.1715	-.4626	.4934	.2888	159.6551	.1004	-.2708	51.6338	45.5939				1				0
80	13.61	43.5844	45.1928	39.5905	40.4555	-.1245	.2416	168.8231	.1708	-.4641	.4945	.2894	159.7957	.1	-.2716	51.6266	45.5799				1				0
80	13.62	43.538	45.1568	39.5771	40.4451	-.1253	.2401	168.717	.17	-.4656	.4957	.2901	159.9355	.0995	-.2725	51.6195	45.5659				1				0
80	13.63	43.4917	45.1208	39.5638	40.4347	-.126	.2387	168.6109	.1693	-.4671	.4968	.2907	160.0751	.0991	-.2733	51.6124	45.5519				1				0
80	13.64	43.453	45.0785	39.5389	40.4062	-.1258	.2381	168.4765	.1696	-.4676	.4974	.2911	160.0685	.0992	-.2737	51.6149	45.5464				1				0
80	13.65	43.4144	45.0362	39.514	40.3776	-.1255	.2375	168.3422	.1698	-.4682	.498	.2915	160.0617	.0994	-.274	51.6175	45.541				1				0
80	13.66	43.3758	44.9939	39.489	40.3491	-.1252	.237	168.2078	.1701	-.4688	.4987	.2919	160.0553	.0996	-.2743	51.6201	45.5355				1				0
80	13.67	43.2771	44.9039	39.4739	40.3396	-.1261	.2327	167.9944	.1692	-.473	.5024	.294	160.3156	.099	-.2768	51.6117	45.4949				1				0
80	13.68	43.1784	44.8139	39.4588	40.3301	-.127	.2284	167.7811	.1683	-.4773	.5061	.2962	160.5729	.0985	-.2793	51.6032	45.4543				1				0
80	13.69	43.1183	44.7662	39.4686	40.3491	-.1282	.2247	167.7021	.1672	-.481	.5092	.298	160.8339	.0978	-.2815	51.5922	45.419				1				0
80	13.7	43.0582	44.7185	39.4784	40.3681	-.1293	.221	167.6232	.166	-.4847	.5123	.2999	161.0919	.0972	-.2837	51.5812	45.3838				1				0
80	13.71	42.9981	44.6708	39.4882	40.3871	-.1305	.2173	167.5442	.1649	-.4884	.5155	.3017	161.3472	.0965	-.2858	51.5702	45.3485				1				0
80	13.72	42.9381	44.6231	39.4979	40.4062	-.1316	.2136	167.4652	.1637	-.4921	.5186	.3035	161.5995	.0958	-.288	51.5591	45.3132				1				0
80	13.73	42.799	44.5168	39.5896	40.5152	-.1342	.2012	167.4206	.1611	-.5045	.5296	.31	162.2876	.0943	-.2953	51.5345	45.1952				1				0
80	13.74	42.66	44.4106	39.6812	40.6241	-.1368	.1888	167.3759	.1585	-.5169	.5407	.3164	162.948	.0928	-.3025	51.5099	45.0772				1				0
80	13.75	42.581	44.3521	39.763	40.7141	-.1382	.1802	167.4103	.1571	-.5256	.5485	.321	163.3557	.092	-.3076	51.4964	44.9947				1				0
80	13.76	42.5021	44.2936	39.8449	40.804	-.1396	.1715	167.4446	.1557	-.5342	.5565	.3257	163.7516	.0911	-.3127	51.4828	44.9121				1				0
80	13.77	42.4231	44.2351	39.9267	40.894	-.1411	.1628	167.4789	.1543	-.5429	.5644	.3303	164.1361	.0903	-.3177	51.4693	44.8296				1				0
80	13.78	42.3441	44.1766	40.0085	40.9839	-.1425	.1542	167.5133	.1529	-.5515	.5723	.335	164.5099	.0895	-.3228	51.4558	44.7472				1				0
80	13.79	42.1896	44.02	40.2203	41.2106	-.143	.1332	167.6405	.1523	-.5725	.5925	.3467	165.1027	.0891	-.3351	51.4506	44.5472				1				0
80	13.8	42.0352	43.8634	40.432	41.4372	-.1436	.1122	167.7677	.1518	-.5935	.6126	.3585	165.6556	.0888	-.3474	51.4455	44.3474				1				0
80	13.81	41.9596	43.7653	40.5618	41.5738	-.1427	.0999	167.8606	.1527	-.6058	.6248	.3656	165.8572	.0893	-.3546	51.4539	44.2302				1				0
80	13.82	41.8841	43.6672	40.6917	41.7105	-.1418	.0876	167.9535	.1535	-.6181	.6369	.3728	166.051	.0899	-.3618	51.4622	44.113				1				0
80	13.83	41.8086	43.5691	40.8216	41.8471	-.1409	.0753	168.0464	.1544	-.6304	.6491	.3799	166.2373	.0904	-.369	51.4706	43.996				1				0
80	13.84	41.733	43.471	40.9515	41.9838	-.14	.063	168.1393	.1553	-.6427	.6612	.387	166.4165	.0909	-.3761	51.4789	43.8792				1				0
80	13.85	41.6455	43.2955	41.1943	42.2355	-.1359	.0419	168.3708	.1595	-.6638	.6827	.3995	166.491	.0933	-.3885	51.5188	43.6781				1				0
80	13.86	41.558	43.12	41.4372	42.4872	-.1317	.0209	168.6023	.1636	-.6848	.7041	.4121	166.5608	.0958	-.4008	51.5586	43.4776				1				0
80	13.87	41.5459	43.0426	41.5501	42.6022	-.1284	.0121	168.7409	.1669	-.6937	.7135	.4176	166.4675	.0977	-.406	51.59	43.3938				1				0
80	13.88	41.5339	42.9651	41.6631	42.7173	-.1251	.0033	168.8795	.1702	-.7024	.7228	.423	166.3769	.0996	-.4111	51.6213	43.3101				1				0
80	13.89	41.5219	42.8877	41.7761	42.8323	-.1218	-.0055	169.018	.1735	-.7112	.7321	.4285	166.2886	.1016	-.4162	51.6526	43.2265				1				0
80	13.9	41.5099	42.8103	41.8891	42.9473	-.1185	-.0143	169.1566	.1768	-.72	.7414	.4339	166.2027	.1035	-.4214	51.6839	43.143				1				0
80	13.91	41.4738	42.6735	42.0109	43.0875	-.1143	-.0263	169.2458	.181	-.732	.754	.4413	166.1097	.1059	-.4284	51.724	43.0288				1				0
80	13.92	41.4378	42.5367	42.1328	43.2276	-.1101	-.0382	169.3349	.1852	-.744	.7667	.4487	166.0199	.1084	-.4354	51.764	42.9146				1				0
80	13.93	41.4138	42.4773	42.1417	43.2527	-.1092	-.0415	169.2854	.1861	-.7472	.7701	.4507	166.011	.1089	-.4373	51.7728	42.8837				1				0
80	13.94	41.3897	42.4179	42.1506	43.2777	-.1083	-.0447	169.236	.1871	-.7505	.7734	.4527	166.0024	.1095	-.4392	51.7817	42.8527				1				0
80	13.95	41.3657	42.3585	42.1595	43.3028	-.1073	-.048	169.1865	.188	-.7537	.7768	.4546	165.9937	.11	-.4411	51.7906	42.8217				1				0
80	13.96	41.3357	42.2595	42.1461	43.289	-.1039	-.0509	169.0303	.1914	-.7566	.7804	.4567	165.8028	.112	-.4428	51.8229	42.7944				1				0
80	13.97	41.3056	42.1605	42.1328	43.2752	-.1005	-.0537	168.8741	.1948	-.7594	.784	.4589	165.6132	.114	-.4445	51.8553	42.7672				1				0
80	13.98	41.2756	42.0615	42.1194	43.2613	-.0971	-.0566	168.7178	.1982	-.7623	.7877	.461	165.4251	.116	-.4462	51.8877	42.7398				1				0
80	13.99	41.2696	42.0219	42.0972	43.2224	-.0946	-.0562	168.6111	.2007	-.7619	.7879	.4611	165.2439	.1175	-.4459	51.9113	42.7436				1				0
80	14	41.2636	41.9823	42.075	43.1835	-.0922	-.0558	168.5043	.2032	-.7615	.7882	.4613	165.0625	.1189	-.4457	51.9349	42.7473				1				0
80	14.01	41.2576	41.9427	42.0527	43.1445	-.0897	-.0554	168.3975	.2056	-.7611	.7884	.4614	164.8809	.1204	-.4455	51.9585	42.7511				1				0
80	14.02	41.2481	41.8905	41.9931	43.0693	-.0868	-.0534	168.201	.2085	-.7592	.7873	.4608	164.6435	.122	-.4443	51.9856	42.7699				1				0
80	14.03	41.2387	41.8383	41.9335	42.994	-.084	-.0515	168.0045	.2113	-.7572	.7861	.4601	164.4049	.1237	-.4431	52.0128	42.7887				1				0
80	14.04	41.2352	41.8257	41.8962	42.9577	-.0836	-.0499	167.9148	.2117	-.7556	.7847	.4593	164.3481	.1239	-.4422	52.0163	42.8037				1				0
80	14.05	41.2318	41.8131	41.8588	42.9214	-.0833	-.0483	167.8251	.2121	-.754	.7833	.4584	164.2911	.1241	-.4413	52.0198	42.8187				1				0
80	14.06	41.2284	41.8005	41.8214	42.8851	-.0829	-.0467	167.7354	.2124	-.7525	.7819	.4576	164.2339	.1243	-.4404	52.0233	42.8338				1				0
80	14.07	41.2249	41.7879	41.7841	42.8487	-.0825	-.0451	167.6456	.2128	-.7509	.7804	.4568	164.1763	.1245	-.4395	52.0268	42.8488				1				0
80	14.08	41.2215	41.8014	41.7574	42.8479	-.0847	-.0441	167.6282	.2106	-.7498	.7789	.4558	164.3094	.1233	-.4388	52.006	42.8588				1				0
80	14.09	41.2181	41.8149	41.7307	42.847	-.0869	-.0431	167.6107	.2085	-.7488	.7773	.4549	164.4431	.122	-.4382	51.9853	42.8687				1				0
80	14.1	41.2181	41.841	41.7414	42.8825	-.0894	-.0436	167.6829	.2059	-.7493	.7771	.4548	164.6344	.1205	-.4385	51.9611	42.8636				1				0
80	14.11	41.2181	41.8671	41.7521	42.9179	-.092	-.0441	167.7552	.2034	-.7499	.777	.4547	164.8255	.119	-.4389	51.9369	42.8584				1				0
80	14.12	41.2181	41.8932	41.7627	42.9534	-.0945	-.0447	167.8274	.2008	-.7504	.7768	.4546	165.0165	.1175	-.4392	51.9127	42.8533				1				0
80	14.13	41.2181	41.9193	41.7734	42.9889	-.097	-.0452	167.8996	.1983	-.7509	.7767	.4546	165.2075	.1161	-.4395	51.8886	42.8482				1				0
80	14.14	41.2	41.9751	41.8037	43.0857	-.104	-.0477	168.0645	.1913	-.7534	.7773	.4549	165.7529	.112	-.4409	51.8218	42.8249				1				0
80	14.15	41.182	42.0309	41.8339	43.1826	-.111	-.0501	168.2294	.1843	-.7558	.778	.4553	166.2963	.1079	-.4423	51.7552	42.8018				1				0
80	14.16	41.164	42.0606	41.8535	43.244	-.1155	-.052	168.3221	.1798	-.7577	.7788	.4558	166.6483	.1053	-.4435	51.7127	42.7837				1				0
80	14.17	41.146	42.0903	41.873	43.3054	-.12	-.0539	168.4147	.1754	-.7596	.7796	.4563	166.9991	.1026	-.4446	51.6703	42.7657				1				0
80	14.18	41.128	42.12	41.8926	43.3668	-.1244	-.0558	168.5074	.1709	-.7615	.7804	.4568	167.3489	.1	-.4457	51.6279	42.7476				1				0
80	14.19	41.1099	42.1497	41.9122	43.4282	-.1289	-.0577	168.6001	.1665	-.7634	.7813	.4573	167.6974	.0974	-.4468	51.5855	42.7296				1				0
80	14.2	41.0636	42.1974	41.9068	43.4948	-.1372	-.0593	168.6627	.1582	-.765	.7812	.4572	168.3191	.0926	-.4477	51.5063	42.7141				1				0
80	14.21	41.0172	42.2451	41.9015	43.5614	-.1455	-.0609	168.7253	.1499	-.7667	.7812	.4572	168.9403	.0877	-.4487	51.4272	42.6985				1				0
80	14.22	40.9889	42.2631	41.8766	43.5666	-.1494	-.0607	168.6953	.146	-.7664	.7802	.4566	169.2162	.0854	-.4485	51.3903	42.7008				1				0
80	14.23	40.9606	42.2811	41.8517	43.5718	-.1532	-.0604	168.6652	.1421	-.7662	.7792	.456	169.4929	.0832	-.4484	51.3533	42.7032				1				0
80	14.24	40.9323	42.2991	41.8268	43.577	-.1571	-.0602	168.6352	.1382	-.7659	.7783	.4555	169.7703	.0809	-.4483	51.3164	42.7056				1				0
80	14.25	40.9039	42.3171	41.8019	43.5822	-.161	-.0599	168.6051	.1343	-.7657	.7774	.455	170.0485	.0786	-.4481	51.2794	42.708				1				0
80	14.26	40.8507	42.3693	41.7263	43.5995	-.1711	-.0584	168.5458	.1243	-.7641	.7741	.4531	170.7617	.0727	-.4472	51.1836	42.7229				1				0
80	14.27	40.7975	42.4215	41.6507	43.6168	-.1811	-.0568	168.4865	.1142	-.7625	.771	.4513	171.4814	.0668	-.4463	51.0877	42.7378				1				0
80	14.28	40.7726	42.4557	41.6	43.6289	-.1873	-.0555	168.4572	.108	-.7612	.7688	.45	171.9225	.0632	-.4455	51.0289	42.7504				1				0
80	14.29	40.7477	42.4899	41.5492	43.641	-.1935	-.0542	168.4279	.1018	-.7599	.7667	.4487	172.3662	.0596	-.4447	50.97	42.763				1				0
80	14.3	40.7228	42.5241	41.4985	43.6531	-.1997	-.0528	168.3986	.0957	-.7586	.7646	.4475	172.8126	.056	-.444	50.911	42.7755				1				0
80	14.31	40.698	42.5583	41.4478	43.6652	-.2059	-.0515	168.3694	.0895	-.7573	.7625	.4463	173.2616	.0524	-.4432	50.8521	42.7881				1				0
80	14.32	40.6705	42.5943	41.3954	43.6921	-.2131	-.0506	168.3522	.0822	-.7563	.7608	.4452	173.7939	.0481	-.4426	50.7833	42.7971				1				0
80	14.33	40.643	42.6303	41.3429	43.7189	-.2203	-.0496	168.3351	.075	-.7554	.7591	.4443	174.3288	.0439	-.4421	50.7144	42.8061				1				0
80	14.34	40.6404	42.6321	41.3411	43.7336	-.2214	-.05	168.3472	.074	-.7557	.7594	.4444	174.4095	.0433	-.4423	50.7045	42.8025				1				0
80	14.35	40.6379	42.6339	41.3393	43.7483	-.2224	-.0504	168.3594	.0729	-.7561	.7596	.4446	174.4901	.0427	-.4425	50.6946	42.7989				1				0
80	14.36	40.6353	42.6357	41.3375	43.763	-.2234	-.0508	168.3715	.0719	-.7565	.7599	.4447	174.5707	.0421	-.4427	50.6848	42.7953				1				0
80	14.37	40.5898	42.5934	41.3242	43.7569	-.2241	-.0527	168.2643	.0712	-.7584	.7618	.4458	174.6347	.0417	-.4439	50.6784	42.7769				1				0
80	14.38	40.5443	42.5511	41.3108	43.7509	-.2248	-.0546	168.1572	.0706	-.7604	.7636	.4469	174.6985	.0413	-.445	50.672	42.7585				1				0
80	14.39	40.4988	42.5088	41.2975	43.7448	-.2255	-.0566	168.05	.0699	-.7623	.7655	.448	174.7621	.0409	-.4461	50.6656	42.7401				1				0
80	14.4	40.4559	42.4647	41.2859	43.7241	-.2251	-.0581	167.9306	.0702	-.7639	.7671	.4489	174.7456	.0411	-.447	50.669	42.7252				1				0
80	14.41	40.413	42.4206	41.2744	43.7033	-.2247	-.0597	167.8113	.0706	-.7654	.7687	.4499	174.729	.0413	-.448	50.6725	42.7103				1				0
80	14.42	40.3701	42.3765	41.2628	43.6825	-.2244	-.0613	167.6919	.071	-.767	.7703	.4508	174.7126	.0415	-.4489	50.676	42.6954				1				0
80	14.43	40.286	42.2919	41.2931	43.6843	-.2231	-.0669	167.5552	.0723	-.7726	.776	.4542	174.6563	.0423	-.4522	50.6883	42.6416				1				0
80	14.44	40.2019	42.2073	41.3233	43.686	-.2218	-.0726	167.4185	.0736	-.7783	.7818	.4575	174.6007	.0431	-.4555	50.7006	42.5878				1				0
80	14.45	40.1607	42.1668	41.3651	43.7085	-.2209	-.0766	167.4011	.0745	-.7824	.7859	.46	174.5617	.0436	-.4579	50.7094	42.5489				1				0
80	14.46	40.1195	42.1263	41.4069	43.731	-.2199	-.0807	167.3837	.0754	-.7865	.7901	.4624	174.5232	.0441	-.4603	50.7181	42.51				1				0
80	14.47	40.0783	42.0858	41.4487	43.7535	-.219	-.0848	167.3663	.0763	-.7905	.7942	.4648	174.485	.0447	-.4627	50.7269	42.4711				1				0
80	14.48	40.0371	42.0453	41.4905	43.7759	-.2181	-.0889	167.3488	.0773	-.7946	.7984	.4672	174.4472	.0452	-.4651	50.7357	42.4322				1				0
80	14.49	39.886	41.9823	41.6444	43.9048	-.2212	-.1027	167.4176	.0741	-.8084	.8118	.4751	174.7602	.0434	-.4731	50.7061	42.3005				1				0
80	14.5	39.735	41.9193	41.7983	44.0337	-.2243	-.1165	167.4863	.071	-.8223	.8253	.483	175.0627	.0416	-.4812	50.6765	42.1689				1				0
80	14.51	39.6251	41.8968	41.9104	44.1401	-.2283	-.1263	167.5724	.067	-.832	.8347	.4885	175.3954	.0392	-.4869	50.6382	42.0763				1				0
80	14.52	39.5152	41.8743	42.0225	44.2465	-.2324	-.136	167.6585	.063	-.8417	.844	.494	175.7207	.0369	-.4926	50.5998	41.9838				1				0
80	14.53	39.4054	41.8518	42.1346	44.3529	-.2364	-.1457	167.7446	.059	-.8514	.8534	.4995	176.0383	.0345	-.4983	50.5616	41.8915				1				0
80	14.54	39.2955	41.8293	42.2467	44.4592	-.2404	-.1554	167.8307	.0549	-.8611	.8628	.505	176.3487	.0322	-.504	50.5233	41.7992				1				0
80	14.55	39.1496	41.8014	42.4726	44.653	-.2444	-.1716	168.0766	.051	-.8774	.8788	.5143	176.6757	.0298	-.5135	50.4854	41.6442				1				0
80	14.56	39.0037	41.7735	42.6985	44.8467	-.2483	-.1879	168.3225	.047	-.8936	.8948	.5237	176.9901	.0275	-.523	50.4475	41.4897				1				0
80	14.57	38.9677	41.7681	42.8124	44.9341	-.2483	-.1944	168.4822	.047	-.9001	.9014	.5275	177.0103	.0275	-.5268	50.4477	41.4273				1				0
80	14.58	38.9316	41.7627	42.9263	45.0215	-.2483	-.2009	168.642	.047	-.9067	.9079	.5313	177.0301	.0275	-.5306	50.448	41.3651				1				0
80	14.59	38.8956	41.7573	43.0401	45.1088	-.2483	-.2075	168.8018	.0471	-.9132	.9144	.5352	177.0497	.0275	-.5345	50.4482	41.3029				1				0
80	14.6	38.8595	41.7519	43.154	45.1962	-.2482	-.214	168.9615	.0471	-.9197	.9209	.539	177.0688	.0276	-.5383	50.4485	41.2409				1				0
80	14.61	38.7977	41.7222	43.2901	45.2844	-.2473	-.2225	169.0944	.0481	-.9283	.9295	.544	177.035	.0281	-.5433	50.4579	41.1594				1				0
80	14.62	38.7359	41.6925	43.4262	45.3726	-.2463	-.2311	169.2272	.0491	-.9368	.9381	.549	177.0018	.0287	-.5483	50.4673	41.078				1				0
80	14.63	38.7102	41.6682	43.4484	45.3735	-.2453	-.2331	169.2003	.05	-.9389	.9402	.5503	176.9498	.0293	-.5495	50.4765	41.0584				1				0
80	14.64	38.6844	41.6439	43.4707	45.3743	-.2443	-.2352	169.1733	.051	-.9409	.9423	.5515	176.898	.0298	-.5507	50.4856	41.0388				1				0
80	14.65	38.6587	41.6196	43.4929	45.3752	-.2434	-.2373	169.1464	.052	-.943	.9444	.5527	176.8465	.0304	-.5519	50.4948	41.0192				1				0
80	14.66	38.6329	41.5953	43.5152	45.3761	-.2424	-.2393	169.1194	.0529	-.945	.9465	.554	176.7952	.031	-.5531	50.504	40.9996				1				0
80	14.67	38.5977	41.5494	43.4938	45.3432	-.2415	-.2402	168.9841	.0538	-.946	.9475	.5545	176.7425	.0315	-.5536	50.5128	40.9907				1				0
80	14.68	38.5625	41.5035	43.4725	45.3103	-.2406	-.2412	168.8488	.0548	-.9469	.9485	.5551	176.6899	.0321	-.5542	50.5216	40.9818				1				0
80	14.69	38.5531	41.4819	43.4289	45.2766	-.2406	-.2401	168.7404	.0547	-.9458	.9474	.5545	176.6883	.032	-.5535	50.5212	40.9925				1				0
80	14.7	38.5437	41.4603	43.3853	45.2429	-.2406	-.2389	168.6321	.0547	-.9447	.9462	.5538	176.6867	.032	-.5529	50.5208	41.0033				1				0
80	14.71	38.5342	41.4387	43.3417	45.2091	-.2407	-.2378	168.5237	.0547	-.9435	.9451	.5531	176.6851	.032	-.5522	50.5205	41.014				1				0
80	14.72	38.5591	41.4144	43.2759	45.1374	-.2381	-.2342	168.3867	.0572	-.9399	.9416	.5511	176.515	.0335	-.5501	50.5451	41.0487				1				0
80	14.73	38.584	41.39	43.21	45.0656	-.2355	-.2305	168.2497	.0598	-.9362	.9382	.5491	176.3435	.035	-.5479	50.5698	41.0834				1				0
80	14.74	38.6089	41.3657	43.1442	44.9938	-.2329	-.2269	168.1126	.0624	-.9326	.9347	.547	176.1703	.0365	-.5458	50.5945	41.1182				1				0
80	14.75	38.6432	41.363	43.122	44.9557	-.2303	-.2243	168.084	.0651	-.9301	.9323	.5457	175.9985	.0381	-.5443	50.6196	41.1422				1				0
80	14.76	38.6776	41.3603	43.0997	44.9177	-.2276	-.2218	168.0553	.0677	-.9276	.93	.5443	175.8259	.0396	-.5429	50.6447	41.1661				1				0
80	14.77	38.7119	41.3576	43.0775	44.8796	-.225	-.2193	168.0266	.0703	-.925	.9277	.5429	175.6523	.0412	-.5414	50.6698	41.1901				1				0
80	14.78	38.7497	41.3612	43.0481	44.8415	-.2229	-.2163	168.0006	.0725	-.922	.9249	.5413	175.5063	.0424	-.5396	50.6901	41.2186				1				0
80	14.79	38.7874	41.3648	43.0188	44.8035	-.2207	-.2133	167.9745	.0746	-.9191	.9221	.5397	175.3596	.0437	-.5379	50.7105	41.2471				1				0
80	14.8	38.7909	41.3711	43.0117	44.8035	-.2212	-.2129	167.9772	.0741	-.9186	.9216	.5394	175.3883	.0434	-.5376	50.7057	41.2516				1				0
80	14.81	38.7943	41.3774	43.0046	44.8035	-.2217	-.2124	167.9798	.0736	-.9181	.9211	.5391	175.4171	.0431	-.5373	50.7009	41.2561				1				0
80	14.82	38.7977	41.3837	42.9974	44.8035	-.2222	-.2119	167.9824	.0731	-.9176	.9205	.5388	175.4458	.0428	-.5371	50.6961	41.2606				1				0
80	14.83	38.8012	41.39	42.9903	44.8035	-.2227	-.2114	167.985	.0726	-.9172	.92	.5385	175.4747	.0425	-.5368	50.6913	41.2651				1				0
80	14.84	38.7891	41.4035	42.985	44.8277	-.2255	-.2119	168.0054	.0698	-.9176	.9203	.5386	175.6481	.0409	-.537	50.6651	41.2607				1				0
80	14.85	38.7771	41.417	42.9796	44.8519	-.2283	-.2124	168.0257	.0671	-.9181	.9205	.5387	175.8215	.0393	-.5373	50.6388	41.2564				1				0
80	14.86	38.7617	41.4243	42.9814	44.8761	-.2305	-.2133	168.0435	.0648	-.919	.9213	.5392	175.9657	.0379	-.5379	50.6173	41.2475				1				0
80	14.87	38.7462	41.4315	42.9832	44.9004	-.2328	-.2142	168.0612	.0626	-.9199	.9221	.5396	176.1096	.0366	-.5384	50.5958	41.2387				1				0
80	14.88	38.7308	41.4387	42.985	44.9246	-.235	-.2151	168.079	.0603	-.9209	.9228	.5401	176.2533	.0353	-.5389	50.5743	41.2298				1				0
80	14.89	38.7153	41.4459	42.9868	44.9488	-.2373	-.2161	168.0967	.058	-.9218	.9236	.5406	176.3966	.034	-.5395	50.5528	41.221				1				0
80	14.9	38.6784	41.4477	43.0135	44.9955	-.2402	-.219	168.135	.0551	-.9248	.9264	.5422	176.588	.0323	-.5412	50.5251	41.1927				1				0
80	14.91	38.6415	41.4495	43.0401	45.0422	-.2431	-.222	168.1733	.0522	-.9277	.9292	.5438	176.7783	.0306	-.543	50.4973	41.1645				1				0
80	14.92	38.6201	41.4441	43.065	45.0647	-.2438	-.224	168.1938	.0516	-.9298	.9312	.545	176.8258	.0302	-.5442	50.4911	41.1451				1				0
80	14.93	38.5986	41.4387	43.09	45.0872	-.2444	-.2261	168.2144	.0509	-.9318	.9332	.5462	176.8731	.0298	-.5453	50.4848	41.1257				1				0
80	14.94	38.5771	41.4333	43.1149	45.1097	-.2451	-.2281	168.2349	.0502	-.9338	.9352	.5473	176.9203	.0294	-.5465	50.4785	41.1063				1				0
80	14.95	38.5557	41.4279	43.1398	45.1322	-.2457	-.2301	168.2555	.0496	-.9359	.9372	.5485	176.9672	.029	-.5477	50.4722	41.087				1				0
80	14.96	38.5377	41.4243	43.2118	45.1806	-.2451	-.2339	168.3543	.0502	-.9397	.941	.5507	176.9425	.0294	-.55	50.478	41.0507				1				0
80	14.97	38.5196	41.4207	43.2839	45.229	-.2445	-.2378	168.4532	.0508	-.9435	.9448	.553	176.918	.0297	-.5522	50.4838	41.0145				1				0
80	14.98	38.5231	41.4225	43.331	45.255	-.2433	-.2395	168.5315	.0521	-.9453	.9467	.5541	176.8473	.0305	-.5532	50.4959	40.9976				1				0
80	14.99	38.5265	41.4243	43.3782	45.2809	-.242	-.2413	168.6099	.0533	-.947	.9485	.5551	176.7769	.0312	-.5543	50.5079	40.9808				1				0
80	15	38.5299	41.4261	43.4253	45.3069	-.2407	-.2431	168.6882	.0546	-.9488	.9504	.5562	176.7069	.032	-.5553	50.5199	40.9639				1				0
80	15.01	38.5334	41.4279	43.4725	45.3328	-.2395	-.2448	168.7665	.0559	-.9506	.9522	.5573	176.6372	.0327	-.5563	50.5319	40.9471				1				0
80	15.02	38.5377	41.3864	43.5436	45.3224	-.233	-.2475	168.7902	.0623	-.9532	.9553	.5591	176.261	.0365	-.5579	50.5933	40.9216				1				0
80	15.03	38.542	41.345	43.6148	45.3121	-.2266	-.2502	168.8139	.0687	-.9559	.9584	.5609	175.8872	.0402	-.5594	50.6546	40.8962				1				0
80	15.04	38.5428	41.3018	43.6388	45.2757	-.2214	-.2511	168.7592	.0739	-.9568	.9597	.5617	175.5823	.0433	-.56	50.704	40.8875				1				0
80	15.05	38.5437	41.2586	43.6628	45.2394	-.2162	-.252	168.7045	.0791	-.9577	.961	.5624	175.2781	.0463	-.5605	50.7534	40.8788				1				0
80	15.06	38.5445	41.2154	43.6868	45.2031	-.211	-.2529	168.6499	.0843	-.9586	.9623	.5632	174.9745	.0493	-.5611	50.8029	40.8701				1				0
80	15.07	38.5454	41.1722	43.7109	45.1668	-.2058	-.2538	168.5952	.0895	-.9596	.9637	.564	174.6716	.0524	-.5616	50.8523	40.8614				1				0
80	15.08	38.5514	41.066	43.7518	45.0759	-.1937	-.2555	168.4451	.1016	-.9612	.9665	.5657	173.9647	.0595	-.5625	50.9678	40.8459				1				0
80	15.09	38.5574	40.9598	43.7927	44.9851	-.1816	-.2571	168.295	.1138	-.9628	.9695	.5674	173.2608	.0666	-.5635	51.0835	40.8305				1				0
80	15.1	38.5625	40.8968	43.8096	44.9306	-.1746	-.2578	168.1996	.1207	-.9635	.971	.5683	172.8586	.0707	-.5639	51.1497	40.8237				1				0
80	15.11	38.5677	40.8338	43.8265	44.8761	-.1677	-.2585	168.1042	.1277	-.9642	.9726	.5692	172.4571	.0747	-.5643	51.216	40.8169				1				0
80	15.12	38.5728	40.7708	43.8434	44.8217	-.1607	-.2592	168.0087	.1346	-.9649	.9743	.5702	172.0565	.0788	-.5647	51.2823	40.8102				1				0
80	15.13	38.6492	40.7051	43.8834	44.7326	-.147	-.2576	167.9703	.1483	-.9633	.9747	.5704	171.2466	.0868	-.5638	51.4127	40.8254				1				0
80	15.14	38.7256	40.6394	43.9235	44.6435	-.1333	-.256	167.932	.162	-.9617	.9753	.5708	170.4371	.0948	-.5629	51.5431	40.8407				1				0
80	15.15	38.802	40.5737	43.9635	44.5544	-.1196	-.2544	167.8936	.1757	-.9601	.9761	.5713	169.6284	.1028	-.5619	51.6736	40.856				1				0
80	15.16	38.8732	40.571	43.9866	44.5198	-.1129	-.2521	167.9507	.1824	-.9578	.975	.5706	169.2164	.1068	-.5606	51.7374	40.878				1				0
80	15.17	38.9445	40.5683	44.0098	44.4852	-.1062	-.2498	168.0077	.1891	-.9555	.974	.5701	168.8039	.1107	-.5592	51.8012	40.9				1				0
80	15.18	39.0157	40.5656	44.0329	44.4506	-.0995	-.2475	168.0648	.1958	-.9532	.9731	.5695	168.3907	.1146	-.5579	51.865	40.922				1				0
80	15.19	39.1179	40.5728	44.0524	44.4073	-.0915	-.2436	168.1505	.2038	-.9494	.971	.5683	167.8816	.1193	-.5556	51.9414	40.9584				1				0
80	15.2	39.22	40.58	44.072	44.3641	-.0835	-.2398	168.2361	.2119	-.9456	.969	.5671	167.3707	.124	-.5534	52.0177	40.9948				1				0
80	15.21	39.2509	40.5899	44.0685	44.3555	-.0821	-.2383	168.2647	.2132	-.944	.9678	.5664	167.2742	.1248	-.5525	52.0304	41.0092				1				0
80	15.22	39.2818	40.5998	44.0649	44.3468	-.0808	-.2368	168.2933	.2145	-.9425	.9666	.5657	167.1774	.1256	-.5516	52.0431	41.0236				1				0
80	15.23	39.3127	40.6097	44.0613	44.3382	-.0795	-.2353	168.3219	.2159	-.941	.9655	.565	167.0805	.1263	-.5507	52.0558	41.038				1				0
80	15.24	39.3436	40.6196	44.0578	44.3295	-.0781	-.2338	168.3505	.2172	-.9395	.9643	.5644	166.9833	.1271	-.5499	52.0685	41.0523				1				0
80	15.25	39.3676	40.6133	44.0471	44.3062	-.076	-.2324	168.3342	.2194	-.9381	.9634	.5638	166.839	.1284	-.549	52.0891	41.0658				1				0
80	15.26	39.3917	40.607	44.0364	44.2828	-.0738	-.2309	168.3179	.2215	-.9367	.9625	.5633	166.6944	.1296	-.5482	52.1097	41.0793				1				0
80	15.27	39.3848	40.5908	44.0293	44.2681	-.073	-.231	168.273	.2224	-.9368	.9628	.5635	166.6473	.1301	-.5483	52.1176	41.0784				1				0
80	15.28	39.3779	40.5746	44.0222	44.2534	-.0721	-.2311	168.2281	.2232	-.9369	.9631	.5637	166.6003	.1306	-.5483	52.1256	41.0774				1				0
80	15.29	39.3711	40.5584	44.0151	44.2387	-.0713	-.2312	168.1832	.224	-.937	.9634	.5638	166.5533	.1311	-.5484	52.1336	41.0765				1				0
80	15.3	39.3642	40.5422	44.008	44.224	-.0705	-.2313	168.1383	.2249	-.9371	.9637	.564	166.5062	.1316	-.5484	52.1415	41.0756				1				0
80	15.31	39.3444	40.5017	44.0364	44.2162	-.0676	-.2336	168.0988	.2277	-.9394	.9666	.5657	166.3728	.1333	-.5498	52.1688	41.0537				1				0
80	15.32	39.3247	40.4612	44.0649	44.2084	-.0647	-.2359	168.0592	.2306	-.9417	.9695	.5674	166.2402	.135	-.5511	52.1961	41.0317				1				0
80	15.33	39.3118	40.4369	44.1005	44.2153	-.0627	-.2381	168.0645	.2326	-.9439	.9721	.5689	166.155	.1361	-.5524	52.2155	41.0107				1				0
80	15.34	39.299	40.4126	44.1361	44.2223	-.0607	-.2404	168.0699	.2347	-.9461	.9748	.5705	166.0702	.1373	-.5537	52.2348	40.9897				1				0
80	15.35	39.2861	40.3883	44.1716	44.2292	-.0587	-.2426	168.0752	.2367	-.9483	.9774	.572	165.9859	.1385	-.555	52.2541	40.9687				1				0
80	15.36	39.2732	40.364	44.2072	44.2361	-.0566	-.2448	168.0805	.2387	-.9505	.98	.5736	165.902	.1397	-.5563	52.2735	40.9476				1				0
80	15.37	39.238	40.3181	44.2962	44.2569	-.0526	-.25	168.1091	.2427	-.9558	.9861	.5771	165.7511	.1421	-.5594	52.3116	40.8975				1				0
80	15.38	39.2028	40.2722	44.3851	44.2776	-.0486	-.2553	168.1378	.2467	-.961	.9922	.5807	165.6021	.1444	-.5624	52.3496	40.8474				1				0
80	15.39	39.1805	40.2506	44.4385	44.2914	-.0467	-.2583	168.1611	.2487	-.9641	.9956	.5827	165.536	.1455	-.5642	52.3684	40.8184				1				0
80	15.4	39.1582	40.229	44.4919	44.3053	-.0447	-.2614	168.1844	.2506	-.9671	.9991	.5847	165.4704	.1467	-.566	52.3871	40.7893				1				0
80	15.41	39.1359	40.2074	44.5453	44.3191	-.0427	-.2644	168.2076	.2526	-.9702	1.0025	.5867	165.4052	.1478	-.5678	52.4059	40.7603				1				0
80	15.42	39.1136	40.1858	44.5986	44.333	-.0408	-.2675	168.2309	.2546	-.9732	1.006	.5888	165.3406	.149	-.5696	52.4246	40.7312				1				0
80	15.43	39.0286	40.0949	44.725	44.3831	-.0366	-.2773	168.2316	.2587	-.983	1.0165	.5949	165.254	.1514	-.5753	52.4641	40.638				1				0
80	15.44	38.9436	40.004	44.8513	44.4333	-.0325	-.2871	168.2321	.2629	-.9928	1.027	.6011	165.1691	.1539	-.581	52.5036	40.5449				1				0
80	15.45	38.881	39.9347	44.9242	44.4696	-.0303	-.2938	168.2095	.2651	-.9995	1.0341	.6052	165.1478	.1551	-.585	52.5244	40.4807				1				0
80	15.46	38.8183	39.8654	44.9972	44.506	-.0281	-.3005	168.1868	.2672	-1.0063	1.0412	.6093	165.1268	.1564	-.5889	52.5452	40.4165				1				0
80	15.47	38.7557	39.796	45.0701	44.5423	-.0259	-.3073	168.1641	.2694	-1.013	1.0482	.6135	165.1061	.1577	-.5929	52.566	40.3523				1				0
80	15.48	38.693	39.7267	45.143	44.5786	-.0237	-.314	168.1414	.2716	-1.0198	1.0553	.6176	165.0856	.159	-.5968	52.5868	40.288				1				0
80	15.49	38.6037	39.6043	45.3147	44.6712	-.018	-.3271	168.194	.2773	-1.0329	1.0695	.6259	164.9724	.1623	-.6045	52.6409	40.1631				1				0
80	15.5	38.5145	39.4819	45.4864	44.7637	-.0124	-.3403	168.2465	.283	-1.046	1.0836	.6342	164.8622	.1656	-.6122	52.695	40.0382				1				0
80	15.51	38.4879	39.4288	45.5851	44.8199	-.0089	-.3466	168.3218	.2865	-1.0524	1.0906	.6383	164.7725	.1677	-.6159	52.7282	39.9776				1				0
80	15.52	38.4613	39.3757	45.6839	44.8761	-.0054	-.353	168.397	.2899	-1.0587	1.0977	.6424	164.6839	.1697	-.6196	52.7614	39.9171				1				0
80	15.53	38.4347	39.3226	45.7826	44.9324	-.0019	-.3593	168.4723	.2934	-1.0651	1.1047	.6466	164.5966	.1717	-.6233	52.7946	39.8566				1				0
80	15.54	38.4553	39.2704	45.9107	44.9808	.0058	-.3648	168.6172	.3011	-1.0705	1.1121	.6508	164.2895	.1762	-.6265	52.8678	39.8046				1				0
80	15.55	38.4759	39.2182	46.0388	45.0292	.0135	-.3702	168.7621	.3088	-1.076	1.1194	.6551	163.9869	.1807	-.6297	52.9409	39.7527				1				0
80	15.56	38.4965	39.166	46.1669	45.0777	.0211	-.3757	168.9071	.3165	-1.0814	1.1268	.6594	163.6887	.1852	-.6329	53.0139	39.7009				1				0
80	15.57	38.5437	39.1669	46.1963	45.0699	.0253	-.3748	168.9767	.3206	-1.0805	1.1271	.6596	163.4717	.1877	-.6324	53.0537	39.7094				1				0
80	15.58	38.5909	39.1678	46.2256	45.0621	.0295	-.3739	169.0464	.3248	-1.0796	1.1274	.6598	163.2549	.1901	-.6319	53.0936	39.7179				1				0
80	15.59	38.6381	39.1687	46.255	45.0543	.0337	-.373	169.1161	.329	-1.0787	1.1278	.6601	163.0385	.1926	-.6313	53.1334	39.7263				1				0
80	15.6	38.6939	39.1345	46.2674	45.0024	.0414	-.3714	169.0982	.3368	-1.0771	1.1285	.6605	162.6372	.1971	-.6304	53.2074	39.742				1				0
80	15.61	38.7497	39.1003	46.2799	44.9505	.0492	-.3697	169.0804	.3445	-1.0754	1.1293	.6609	162.2363	.2016	-.6294	53.2813	39.7577				1				0
80	15.62	38.7582	39.0652	46.263	44.9064	.0528	-.369	168.9928	.3481	-1.0747	1.1297	.6611	162.051	.2037	-.629	53.3155	39.7649				1				0
80	15.63	38.7668	39.0301	46.2461	44.8623	.0564	-.3682	168.9053	.3517	-1.0739	1.13	.6614	161.8657	.2059	-.6285	53.3497	39.7722				1				0
80	15.64	38.7754	38.995	46.2292	44.8182	.06	-.3674	168.8178	.3553	-1.0732	1.1304	.6616	161.6803	.208	-.6281	53.384	39.7795				1				0
80	15.65	38.784	38.9599	46.2123	44.7741	.0636	-.3667	168.7302	.3589	-1.0724	1.1309	.6618	161.4948	.2101	-.6276	53.4183	39.7868				1				0
80	15.66	38.7651	38.8672	46.1669	44.6859	.0696	-.3666	168.4851	.3649	-1.0723	1.1327	.6629	161.2068	.2136	-.6276	53.4753	39.7875				1				0
80	15.67	38.7462	38.7745	46.1215	44.5976	.0756	-.3665	168.2399	.3709	-1.0722	1.1346	.664	160.919	.2171	-.6275	53.5324	39.7882				1				0
80	15.68	38.7188	38.7169	46.0931	44.5535	.078	-.3672	168.0822	.3733	-1.0729	1.136	.6649	160.8166	.2185	-.6279	53.5551	39.7816				1				0
80	15.69	38.6913	38.6593	46.0646	44.5094	.0803	-.3679	167.9246	.3757	-1.0736	1.1375	.6657	160.7143	.2199	-.6283	53.5779	39.775				1				0
80	15.7	38.6638	38.6017	46.0362	44.4653	.0827	-.3686	167.767	.3781	-1.0743	1.1389	.6666	160.6121	.2213	-.6288	53.6007	39.7684				1				0
80	15.71	38.6364	38.5441	46.0077	44.4212	.0851	-.3693	167.6093	.3805	-1.075	1.1404	.6674	160.51	.2227	-.6292	53.6235	39.7618				1				0
80	15.72	38.5849	38.4523	46.0326	44.4082	.0892	-.3739	167.4779	.3845	-1.0796	1.1461	.6707	160.3969	.225	-.6319	53.662	39.7178				1				0
80	15.73	38.5334	38.3605	46.0575	44.3952	.0932	-.3785	167.3466	.3885	-1.0843	1.1518	.6741	160.2847	.2274	-.6346	53.7005	39.6737				1				0
80	15.74	38.5093	38.3263	46.1109	44.4264	.0948	-.3825	167.3728	.3902	-1.0882	1.156	.6766	160.2742	.2284	-.6369	53.716	39.6364				1				0
80	15.75	38.4853	38.292	46.1642	44.4575	.0965	-.3864	167.3991	.3918	-1.0921	1.1603	.6791	160.2638	.2293	-.6392	53.7315	39.599				1				0
80	15.76	38.4613	38.2579	46.2176	44.4887	.0981	-.3903	167.4254	.3934	-1.096	1.1645	.6815	160.2535	.2303	-.6415	53.747	39.5616				1				0
80	15.77	38.4372	38.2236	46.271	44.5198	.0997	-.3942	167.4517	.3951	-1.0999	1.1687	.684	160.2432	.2312	-.6438	53.7626	39.5243				1				0
80	15.78	38.4209	38.1921	46.4284	44.6244	.1031	-.4024	167.666	.3984	-1.1081	1.1775	.6892	160.225	.2332	-.6485	53.7942	39.4468				1				0
80	15.79	38.4046	38.1606	46.5859	44.7291	.1064	-.4105	167.8803	.4017	-1.1162	1.1863	.6943	160.2071	.2351	-.6533	53.8257	39.3696				1				0
80	15.8	38.4124	38.1633	46.69	44.8026	.108	-.4147	168.0683	.4034	-1.1204	1.1908	.6969	160.1992	.2361	-.6557	53.8417	39.3297				1				0
80	15.81	38.4201	38.166	46.7941	44.8761	.1097	-.4188	168.2563	.4051	-1.1246	1.1953	.6996	160.1914	.2371	-.6582	53.8577	39.2899				1				0
80	15.82	38.4278	38.1687	46.8981	44.9497	.1114	-.423	168.4443	.4067	-1.1287	1.1998	.7022	160.1837	.238	-.6606	53.8736	39.2502				1				0
80	15.83	38.4355	38.1714	47.0022	45.0232	.1131	-.4272	168.6324	.4084	-1.1329	1.2043	.7048	160.1761	.239	-.663	53.8895	39.2106				1				0
80	15.84	38.4432	38.1183	47.1703	45.1209	.1195	-.4352	168.8528	.4149	-1.1409	1.214	.7105	160.0183	.2428	-.6678	53.951	39.1339				1				0
80	15.85	38.451	38.0652	47.3385	45.2187	.126	-.4432	169.0733	.4213	-1.149	1.2238	.7162	159.8634	.2466	-.6725	54.0124	39.0574				1				0
80	15.86	38.451	38.0094	47.4025	45.2429	.1307	-.4471	169.1058	.4261	-1.1529	1.2291	.7193	159.7166	.2494	-.6747	54.0579	39.0203				1				0
80	15.87	38.451	37.9536	47.4666	45.2671	.1355	-.451	169.1382	.4309	-1.1568	1.2344	.7224	159.5711	.2522	-.677	54.1034	38.9832				1				0
80	15.88	38.451	37.8978	47.5306	45.2913	.1403	-.4549	169.1707	.4356	-1.1607	1.2397	.7256	159.4269	.255	-.6793	54.149	38.9461				1				0
80	15.89	38.4244	37.7772	47.5653	45.2861	.1471	-.4601	169.053	.4425	-1.1659	1.247	.7298	159.217	.259	-.6823	54.214	38.8966				1				0
80	15.9	38.3978	37.6566	47.6	45.2809	.154	-.4653	168.9353	.4493	-1.1711	1.2543	.7341	159.0094	.263	-.6854	54.2791	38.847				1				0
80	15.91	38.3712	37.536	47.6347	45.2757	.1608	-.4706	168.8176	.4562	-1.1763	1.2616	.7384	158.8039	.267	-.6884	54.3443	38.7974				1				0
80	15.92	38.3445	37.4712	47.6053	45.2463	.1629	-.4719	168.6674	.4582	-1.1776	1.2636	.7395	158.738	.2682	-.6892	54.3641	38.7848				1				0
80	15.93	38.3179	37.4064	47.576	45.2169	.165	-.4732	168.5172	.4603	-1.1789	1.2656	.7407	158.6723	.2694	-.69	54.3838	38.7721				1				0
80	15.94	38.2913	37.3416	47.5466	45.1875	.167	-.4745	168.3671	.4624	-1.1803	1.2676	.7419	158.6066	.2706	-.6908	54.4036	38.7595				1				0
80	15.95	38.2295	37.194	47.5333	45.165	.1721	-.48	168.1218	.4674	-1.1858	1.2746	.746	158.4859	.2736	-.694	54.4517	38.7069				1				0
80	15.96	38.1677	37.0464	47.5199	45.1425	.1772	-.4856	167.8766	.4725	-1.1913	1.2816	.7501	158.3661	.2765	-.6972	54.4999	38.6543				1				0
80	15.97	38.1326	36.9636	47.5359	45.1495	.1801	-.4898	167.7815	.4755	-1.1955	1.2866	.753	158.312	.2783	-.6997	54.5282	38.6143				1				0
80	15.98	38.0974	36.8808	47.552	45.1564	.1831	-.494	167.6865	.4784	-1.1997	1.2916	.7559	158.2582	.28	-.7021	54.5565	38.5742				1				0
80	15.99	38.0622	36.798	47.568	45.1633	.1861	-.4982	167.5914	.4814	-1.2039	1.2966	.7589	158.2048	.2818	-.7046	54.5849	38.5342				1				0
80	16	38.027	36.7151	47.584	45.1702	.1891	-.5024	167.4963	.4844	-1.2081	1.3016	.7618	158.1517	.2835	-.7071	54.6133	38.494				1				0
80	16.01	37.9798	36.6269	47.6649	45.2645	.1904	-.5109	167.5361	.4858	-1.2167	1.3101	.7667	158.2356	.2843	-.7121	54.6263	38.4127				1				0
80	16.02	37.9326	36.5387	47.7459	45.3588	.1918	-.5195	167.576	.4871	-1.2252	1.3185	.7717	158.3184	.2851	-.7171	54.6392	38.3313				1				0
80	16.03	37.9206	36.5333	47.8108	45.4461	.1902	-.5238	167.7108	.4855	-1.2295	1.3219	.7737	158.4529	.2841	-.7196	54.6237	38.2903				1				0
80	16.04	37.9085	36.5279	47.8757	45.5335	.1885	-.5281	167.8457	.4839	-1.2338	1.3253	.7757	158.5865	.2832	-.7221	54.6082	38.2493				1				0
80	16.05	37.8965	36.5225	47.9407	45.6208	.1869	-.5324	167.9806	.4822	-1.2381	1.3287	.7777	158.7192	.2822	-.7246	54.5928	38.2084				1				0
80	16.06	37.8845	36.5171	48.0056	45.7082	.1853	-.5367	168.1155	.4806	-1.2424	1.3321	.7797	158.851	.2813	-.7271	54.5774	38.1675				1				0
80	16.07	37.8613	36.5522	48.0964	45.8604	.179	-.5423	168.3704	.4743	-1.248	1.3351	.7814	159.1908	.2776	-.7304	54.5172	38.1142				1				0
80	16.08	37.8382	36.5873	48.1871	46.0127	.1727	-.5479	168.6253	.468	-1.2536	1.3381	.7831	159.5282	.2739	-.7337	54.4571	38.0611				1				0
80	16.09	37.827	36.6278	48.2129	46.0775	.168	-.5492	168.7453	.4633	-1.2549	1.3377	.7829	159.7361	.2712	-.7344	54.4124	38.0486				1				0
80	16.1	37.8158	36.6683	48.2387	46.1424	.1633	-.5505	168.8653	.4586	-1.2562	1.3373	.7827	159.9439	.2684	-.7352	54.3677	38.0362				1				0
80	16.11	37.8047	36.7089	48.2645	46.2073	.1586	-.5518	168.9853	.4539	-1.2575	1.3369	.7825	160.1515	.2657	-.736	54.3232	38.0238				1				0
80	16.12	37.7935	36.7494	48.2903	46.2721	.1539	-.5531	169.1053	.4493	-1.2588	1.3366	.7823	160.3588	.2629	-.7367	54.2787	38.0114				1				0
80	16.13	37.7583	36.8286	48.2574	46.3431	.1429	-.5526	169.1873	.4382	-1.2584	1.3325	.7799	160.7996	.2565	-.7365	54.1735	38.0155				1				0
80	16.14	37.7232	36.9078	48.2245	46.414	.1319	-.5522	169.2693	.4272	-1.2579	1.3285	.7775	161.2426	.25	-.7362	54.0685	38.0196				1				0
80	16.15	37.6991	36.9465	48.1657	46.42	.1255	-.5505	169.2314	.4208	-1.2562	1.3248	.7754	161.4796	.2463	-.7352	54.0078	38.0361				1				0
80	16.16	37.6751	36.9852	48.107	46.4261	.1191	-.5487	169.1934	.4144	-1.2545	1.3212	.7732	161.7179	.2426	-.7342	53.9471	38.0527				1				0
80	16.17	37.6511	37.0239	48.0483	46.4322	.1127	-.547	169.1554	.4081	-1.2527	1.3175	.7711	161.9577	.2388	-.7332	53.8863	38.0692				1				0
80	16.18	37.627	37.0626	47.9896	46.4382	.1063	-.5453	169.1174	.4017	-1.251	1.3139	.769	162.1989	.2351	-.7322	53.8255	38.0857				1				0
80	16.19	37.5755	37.1616	47.8055	46.4071	.0912	-.5385	168.9496	.3865	-1.2443	1.3029	.7626	162.7433	.2262	-.7282	53.6811	38.1498				1				0
80	16.2	37.524	37.2606	47.6213	46.3759	.076	-.5318	168.7819	.3713	-1.2375	1.292	.7562	163.2982	.2173	-.7243	53.5364	38.214				1				0
80	16.21	37.4966	37.3209	47.4959	46.3387	.0672	-.5268	168.6521	.3625	-1.2325	1.2847	.7519	163.6104	.2122	-.7214	53.4525	38.2616				1				0
80	16.22	37.4691	37.3812	47.3705	46.3016	.0583	-.5218	168.5223	.3537	-1.2275	1.2775	.7476	163.9268	.207	-.7184	53.3684	38.3094				1				0
80	16.23	37.4416	37.4415	47.2451	46.2644	.0495	-.5168	168.3925	.3448	-1.2225	1.2702	.7434	164.2472	.2018	-.7155	53.2842	38.3572				1				0
80	16.24	37.4142	37.5018	47.1196	46.2272	.0407	-.5117	168.2628	.336	-1.2175	1.263	.7392	164.5717	.1966	-.7125	53.1999	38.4051				1				0
80	16.25	37.3558	37.5621	46.9506	46.1805	.0285	-.5063	168.049	.3239	-1.2121	1.2546	.7343	165.0405	.1895	-.7094	53.0843	38.4565				1				0
80	16.26	37.2974	37.6224	46.7816	46.1338	.0164	-.5009	167.8352	.3117	-1.2067	1.2463	.7294	165.5167	.1824	-.7062	52.9684	38.5081				1				0
80	16.27	37.2665	37.6224	46.738	46.1242	.0131	-.5006	167.7512	.3084	-1.2063	1.2451	.7287	165.6588	.1805	-.706	52.9372	38.5116				1				0
80	16.28	37.2356	37.6224	46.6944	46.1147	.0098	-.5002	167.6672	.3051	-1.2059	1.2439	.728	165.8013	.1786	-.7058	52.9059	38.5151				1				0
80	16.29	37.2048	37.6224	46.6508	46.1052	.0065	-.4998	167.5832	.3018	-1.2055	1.2428	.7273	165.9442	.1766	-.7056	52.8745	38.5186				1				0
80	16.3	37.1275	37.5891	46.6766	46.1415	.0037	-.5048	167.5348	.2991	-1.2105	1.2469	.7298	166.1227	.175	-.7085	52.8482	38.4714				1				0
80	16.31	37.0503	37.5558	46.7024	46.1779	.001	-.5097	167.4864	.2963	-1.2155	1.2511	.7322	166.3	.1734	-.7114	52.8219	38.4241				1				0
80	16.32	36.973	37.5225	46.7282	46.2142	-.0018	-.5147	167.4379	.2935	-1.2204	1.2552	.7346	166.4763	.1718	-.7143	52.7956	38.3768				1				0
80	16.33	36.9267	37.4892	46.7976	46.26	-.0013	-.52	167.4735	.2941	-1.2258	1.2605	.7378	166.5094	.1721	-.7174	52.8006	38.3261				1				0
80	16.34	36.8803	37.4559	46.867	46.3059	-.0007	-.5254	167.5091	.2946	-1.2311	1.2658	.7409	166.5421	.1724	-.7205	52.8057	38.2754				1				0
80	16.35	36.834	37.4226	46.9364	46.3517	-.0002	-.5307	167.5447	.2951	-1.2364	1.2711	.744	166.5746	.1727	-.7236	52.8108	38.2247				1				0
80	16.36	36.7464	37.3956	47.0885	46.4815	-.0021	-.5412	167.712	.2932	-1.2469	1.2809	.7497	166.768	.1716	-.7298	52.7924	38.1245				1				0
80	16.37	36.6589	37.3686	47.2406	46.6112	-.0041	-.5517	167.8793	.2913	-1.2574	1.2907	.7554	166.958	.1705	-.7359	52.774	38.0246				1				0
80	16.38	36.6177	37.3749	47.3233	46.6951	-.0065	-.5569	168.011	.2888	-1.2626	1.2952	.758	167.1156	.169	-.7389	52.7506	37.9754				1				0
80	16.39	36.5765	37.3812	47.4061	46.779	-.009	-.562	168.1427	.2864	-1.2677	1.2997	.7607	167.2718	.1676	-.742	52.7272	37.9262				1				0
80	16.4	36.5353	37.3875	47.4888	46.8629	-.0114	-.5672	168.2745	.2839	-1.2729	1.3042	.7633	167.4268	.1662	-.745	52.7038	37.8771				1				0
80	16.41	36.4941	37.3938	47.5715	46.9468	-.0139	-.5723	168.4062	.2815	-1.2781	1.3087	.7659	167.5804	.1647	-.748	52.6805	37.8281				1				0
80	16.42	36.4538	37.4046	47.6934	47.0601	-.016	-.579	168.6118	.2793	-1.2847	1.3147	.7695	167.7333	.1635	-.7519	52.6602	37.7649				1				0
80	16.43	36.4134	37.4154	47.8153	47.1734	-.0181	-.5856	168.8175	.2772	-1.2913	1.3207	.773	167.8843	.1622	-.7558	52.64	37.7018				1				0
80	16.44	36.4143	37.4199	47.8544	47.2028	-.0178	-.5871	168.8914	.2775	-1.2928	1.3223	.7739	167.8846	.1624	-.7566	52.643	37.6876				1				0
80	16.45	36.4151	37.4244	47.8935	47.2322	-.0175	-.5886	168.9653	.2778	-1.2943	1.3238	.7748	167.8848	.1626	-.7575	52.646	37.6734				1				0
80	16.46	36.416	37.4289	47.9327	47.2616	-.0172	-.5901	169.0392	.2781	-1.2958	1.3253	.7757	167.885	.1628	-.7584	52.649	37.6592				1				0
80	16.47	36.4169	37.4334	47.9718	47.291	-.0169	-.5915	169.1131	.2785	-1.2973	1.3268	.7765	167.8853	.163	-.7592	52.652	37.6451				1				0
80	16.48	36.4237	37.4352	47.954	47.2746	-.0167	-.5904	169.0875	.2786	-1.2962	1.3258	.7759	167.8676	.1631	-.7586	52.6537	37.6555				1				0
80	16.49	36.4306	37.437	47.9362	47.2582	-.0165	-.5893	169.062	.2788	-1.2951	1.3248	.7753	167.8499	.1632	-.758	52.6555	37.666				1				0
80	16.5	36.4366	37.4343	47.8793	47.2123	-.0166	-.5868	168.9625	.2787	-1.2925	1.3222	.7738	167.8318	.1631	-.7564	52.6543	37.6906				1				0
80	16.51	36.4426	37.4316	47.8224	47.1665	-.0168	-.5842	168.863	.2786	-1.2899	1.3196	.7723	167.8135	.163	-.7549	52.653	37.7152				1				0
80	16.52	36.4486	37.4289	47.7654	47.1206	-.0169	-.5816	168.7636	.2784	-1.2873	1.3171	.7708	167.7953	.163	-.7534	52.6518	37.7399				1				0
80	16.53	36.4546	37.4262	47.7085	47.0748	-.017	-.579	168.6641	.2783	-1.2847	1.3145	.7693	167.7769	.1629	-.7519	52.6505	37.7646				1				0
80	16.54	36.4469	37.4136	47.5947	46.9848	-.018	-.5747	168.44	.2773	-1.2804	1.3101	.7667	167.7789	.1623	-.7494	52.6412	37.8058				1				0
80	16.55	36.4392	37.401	47.4808	46.8949	-.019	-.5703	168.2158	.2763	-1.2761	1.3056	.7641	167.781	.1617	-.7468	52.6318	37.847				1				0
80	16.56	36.4254	37.3911	47.4239	46.8508	-.0199	-.5686	168.0912	.2755	-1.2743	1.3038	.7631	167.8017	.1612	-.7458	52.6236	37.8635				1				0
80	16.57	36.4117	37.3812	47.3669	46.8067	-.0207	-.5669	167.9665	.2746	-1.2726	1.3019	.762	167.8225	.1607	-.7448	52.6155	37.88				1				0
80	16.58	36.398	37.3713	47.31	46.7626	-.0216	-.5651	167.8418	.2738	-1.2709	1.3	.7609	167.8433	.1602	-.7438	52.6073	37.8965				1				0
80	16.59	36.3842	37.3614	47.2531	46.7184	-.0224	-.5634	167.7171	.2729	-1.2691	1.2981	.7598	167.8643	.1597	-.7428	52.5991	37.913				1				0
80	16.6	36.3825	37.3821	47.1855	46.6916	-.0256	-.5605	167.6417	.2697	-1.2662	1.2946	.7577	167.9763	.1578	-.7411	52.5685	37.9407				1				0
80	16.61	36.3808	37.4028	47.1178	46.6648	-.0289	-.5576	167.5663	.2665	-1.2633	1.2911	.7556	168.0892	.156	-.7394	52.5378	37.9684				1				0
80	16.62	36.3928	37.4334	47.1072	46.6821	-.0312	-.5564	167.6155	.2641	-1.2622	1.2895	.7547	168.1807	.1546	-.7387	52.5154	37.9795				1				0
80	16.63	36.4048	37.464	47.0965	46.6994	-.0336	-.5553	167.6647	.2618	-1.261	1.2879	.7537	168.2725	.1532	-.738	52.493	37.9906				1				0
80	16.64	36.4169	37.4946	47.0858	46.7167	-.0359	-.5541	167.714	.2594	-1.2598	1.2863	.7528	168.3644	.1518	-.7373	52.4707	38.0017				1				0
80	16.65	36.4392	37.563	47.0876	46.7781	-.0412	-.5528	167.8679	.2541	-1.2585	1.2839	.7514	168.5855	.1487	-.7366	52.42	38.0139				1				0
80	16.66	36.4615	37.6314	47.0894	46.8395	-.0465	-.5515	168.0218	.2488	-1.2573	1.2817	.7501	168.8069	.1456	-.7358	52.3694	38.026				1				0
80	16.67	36.4838	37.6998	47.0912	46.9009	-.0518	-.5503	168.1757	.2435	-1.256	1.2794	.7488	169.0288	.1425	-.7351	52.3189	38.0381				1				0
80	16.68	36.4941	37.7376	47.1036	46.9451	-.0548	-.5502	168.2804	.2405	-1.2559	1.2787	.7484	169.1579	.1408	-.735	52.2908	38.0391				1				0
80	16.69	36.5044	37.7754	47.1161	46.9892	-.0578	-.5501	168.3851	.2376	-1.2558	1.2781	.748	169.287	.139	-.735	52.2627	38.0401				1				0
80	16.7	36.5147	37.8132	47.1285	47.0333	-.0607	-.55	168.4897	.2346	-1.2557	1.2774	.7476	169.416	.1373	-.7349	52.2346	38.0411				1				0
80	16.71	36.5087	37.8825	47.1178	47.1007	-.0684	-.5494	168.6098	.2269	-1.2551	1.2755	.7465	169.751	.1328	-.7346	52.1613	38.0466				1				0
80	16.72	36.5027	37.9518	47.1072	47.1682	-.0761	-.5488	168.7299	.2193	-1.2545	1.2736	.7454	170.0865	.1283	-.7342	52.0882	38.052				1				0
80	16.73	36.4864	37.9833	47.084	47.1916	-.0808	-.5483	168.7453	.2145	-1.2541	1.2723	.7446	170.2933	.1255	-.734	52.043	38.0564				1				0
80	16.74	36.4701	38.0148	47.0609	47.2149	-.0856	-.5479	168.7607	.2098	-1.2536	1.271	.7439	170.5005	.1228	-.7337	51.9978	38.0609				1				0
80	16.75	36.4538	38.0463	47.0378	47.2383	-.0903	-.5474	168.7762	.205	-1.2531	1.2698	.7432	170.708	.12	-.7334	51.9527	38.0653				1				0
80	16.76	36.4374	38.0778	47.0147	47.2616	-.095	-.547	168.7916	.2003	-1.2527	1.2686	.7425	170.9159	.1172	-.7331	51.9075	38.0697				1				0
80	16.77	36.404	38.1147	46.9426	47.259	-.1021	-.545	168.7204	.1932	-1.2507	1.2656	.7407	171.2188	.1131	-.732	51.8401	38.0881				1				0
80	16.78	36.3705	38.1516	46.8706	47.2564	-.1092	-.5431	168.6491	.1861	-1.2488	1.2626	.739	171.5234	.1089	-.7309	51.7725	38.1065				1				0
80	16.79	36.3533	38.157	46.8216	47.2305	-.1116	-.5416	168.5625	.1838	-1.2473	1.2608	.7379	171.6193	.1076	-.73	51.7501	38.1205				1				0
80	16.8	36.3362	38.1624	46.7727	47.2045	-.1139	-.5401	168.4759	.1814	-1.2459	1.259	.7369	171.7156	.1062	-.7292	51.7277	38.1345				1				0
80	16.81	36.319	38.1678	46.7238	47.1786	-.1163	-.5387	168.3892	.179	-1.2444	1.2572	.7358	171.8123	.1048	-.7283	51.7052	38.1486				1				0
80	16.82	36.3018	38.1732	46.6749	47.1526	-.1186	-.5372	168.3026	.1767	-1.2429	1.2554	.7348	171.9093	.1034	-.7274	51.6828	38.1626				1				0
80	16.83	36.2907	38.1894	46.6144	47.1189	-.1214	-.5347	168.2134	.1739	-1.2405	1.2526	.7331	172.0201	.1018	-.726	51.6561	38.1861				1				0
80	16.84	36.2795	38.2056	46.5539	47.0852	-.1242	-.5323	168.1242	.1711	-1.238	1.2497	.7314	172.1314	.1001	-.7245	51.6294	38.2097				1				0
80	16.85	36.2855	38.2164	46.5423	47.0774	-.1247	-.5313	168.1217	.1707	-1.237	1.2487	.7308	172.145	.0999	-.724	51.6253	38.2192				1				0
80	16.86	36.2915	38.2272	46.5307	47.0696	-.1251	-.5303	168.1191	.1702	-1.236	1.2477	.7302	172.1585	.0996	-.7234	51.6212	38.2287				1				0
80	16.87	36.2976	38.238	46.5192	47.0618	-.1255	-.5293	168.1166	.1698	-1.235	1.2466	.7296	172.1721	.0994	-.7228	51.617	38.2382				1				0
80	16.88	36.3036	38.2488	46.5076	47.054	-.126	-.5283	168.1141	.1694	-1.234	1.2456	.729	172.1857	.0991	-.7222	51.6129	38.2477				1				0
80	16.89	36.3096	38.2461	46.5094	47.0428	-.1249	-.5279	168.1079	.1704	-1.2337	1.2454	.7289	172.1337	.0998	-.722	51.6233	38.2509				1				0
80	16.9	36.3156	38.2434	46.5112	47.0316	-.1238	-.5276	168.1017	.1715	-1.2333	1.2452	.7288	172.0817	.1004	-.7218	51.6337	38.2541				1				0
80	16.91	36.3156	38.2299	46.5245	47.0281	-.1223	-.5283	168.0981	.1731	-1.234	1.2461	.7293	172.0162	.1013	-.7222	51.6483	38.2478				1				0
80	16.92	36.3156	38.2164	46.5379	47.0246	-.1207	-.5289	168.0945	.1746	-1.2346	1.2469	.7298	171.9508	.1022	-.7226	51.6628	38.2415				1				0
80	16.93	36.3156	38.2029	46.5512	47.0212	-.1192	-.5296	168.0909	.1761	-1.2353	1.2478	.7303	171.8855	.1031	-.723	51.6774	38.2352				1				0
80	16.94	36.3156	38.1894	46.5645	47.0177	-.1177	-.5302	168.0873	.1777	-1.236	1.2487	.7308	171.8203	.104	-.7234	51.692	38.2289				1				0
80	16.95	36.3396	38.175	46.601	47.0021	-.1131	-.5305	168.1178	.1823	-1.2362	1.2495	.7313	171.6131	.1067	-.7235	51.7358	38.2268				1				0
80	16.96	36.3636	38.1606	46.6375	46.9866	-.1085	-.5307	168.1483	.1868	-1.2364	1.2504	.7318	171.4064	.1094	-.7236	51.7795	38.2248				1				0
80	16.97	36.3877	38.1597	46.6606	46.9745	-.1054	-.5302	168.1825	.1899	-1.236	1.2505	.7319	171.2646	.1111	-.7234	51.8087	38.229				1				0
80	16.98	36.4117	38.1588	46.6837	46.9624	-.1024	-.5298	168.2166	.193	-1.2355	1.2505	.7319	171.1228	.1129	-.7231	51.8378	38.2332				1				0
80	16.99	36.4357	38.1579	46.7069	46.9502	-.0993	-.5293	168.2508	.196	-1.2351	1.2505	.7319	170.9811	.1147	-.7228	51.867	38.2374				1				0
80	17	36.4598	38.157	46.73	46.9381	-.0962	-.5289	168.2849	.1991	-1.2346	1.2506	.7319	170.8395	.1165	-.7226	51.8961	38.2417				1				0
80	17.01	36.4392	38.1381	46.7674	46.939	-.0945	-.5311	168.2837	.2008	-1.2368	1.253	.7333	170.7759	.1176	-.7238	51.9128	38.2211				1				0
80	17.02	36.4186	38.1192	46.8047	46.9399	-.0927	-.5332	168.2824	.2026	-1.2389	1.2554	.7347	170.7126	.1186	-.7251	51.9296	38.2005				1				0
80	17.03	36.3739	38.1012	46.819	46.9528	-.094	-.5358	168.247	.2013	-1.2416	1.2578	.7361	170.7903	.1178	-.7266	51.9172	38.1757				1				0
80	17.04	36.3293	38.0832	46.8332	46.9658	-.0953	-.5384	168.2115	.2	-1.2442	1.2601	.7375	170.8677	.1171	-.7282	51.9048	38.1508				1				0
80	17.05	36.2847	38.0652	46.8474	46.9788	-.0966	-.541	168.1761	.1987	-1.2468	1.2625	.7389	170.9448	.1163	-.7297	51.8924	38.126				1				0
80	17.06	36.2143	38.0283	46.9141	47.0117	-.0966	-.5468	168.1684	.1987	-1.2525	1.2682	.7422	170.9852	.1163	-.7331	51.8925	38.071				1				0
80	17.07	36.1439	37.9914	46.9809	47.0445	-.0966	-.5526	168.1607	.1987	-1.2583	1.2739	.7456	171.0252	.1163	-.7364	51.8927	38.016				1				0
80	17.08	36.0735	37.9545	47.0476	47.0774	-.0966	-.5584	168.153	.1987	-1.2641	1.2796	.7489	171.0649	.1163	-.7398	51.8928	37.9611				1				0
80	17.09	36.0478	37.9356	47.1001	47.0973	-.0953	-.5615	168.1808	.2001	-1.2672	1.2829	.7509	171.0287	.1171	-.7417	51.9053	37.931				1				0
80	17.1	36.022	37.9167	47.1525	47.1172	-.094	-.5647	168.2085	.2014	-1.2704	1.2863	.7528	170.9928	.1179	-.7435	51.9179	37.9009				1				0
80	17.11	35.9963	37.8978	47.205	47.1371	-.0926	-.5678	168.2362	.2027	-1.2736	1.2896	.7548	170.957	.1186	-.7454	51.9304	37.8708				1				0
80	17.12	36.0263	37.9068	47.2682	47.1518	-.0891	-.5685	168.3531	.2063	-1.2742	1.2908	.7555	170.8051	.1207	-.7458	51.9644	37.8643				1				0
80	17.13	36.0564	37.9158	47.3313	47.1665	-.0855	-.5692	168.47	.2098	-1.2749	1.2921	.7562	170.6537	.1228	-.7462	51.9984	37.8578				1				0
80	17.14	36.1122	37.9437	47.342	47.1613	-.0832	-.5667	168.5592	.2121	-1.2725	1.29	.755	170.5373	.1241	-.7447	52.0199	37.8813				1				0
80	17.15	36.1679	37.9716	47.3527	47.1561	-.081	-.5643	168.6484	.2143	-1.27	1.288	.7538	170.4205	.1254	-.7433	52.0413	37.9048				1				0
80	17.16	36.2237	37.9995	47.3634	47.1509	-.0788	-.5618	168.7375	.2166	-1.2675	1.2859	.7526	170.3036	.1268	-.7418	52.0627	37.9283				1				0
80	17.17	36.2795	38.0274	47.374	47.1457	-.0765	-.5593	168.8267	.2188	-1.2651	1.2839	.7514	170.1863	.1281	-.7404	52.0841	37.9517				1				0
80	17.18	36.422	38.0832	47.3251	47.0627	-.0704	-.55	168.893	.2249	-1.2557	1.2757	.7466	169.8443	.1316	-.7349	52.1422	38.0408				1				0
80	17.19	36.5645	38.139	47.2762	46.9797	-.0643	-.5406	168.9594	.231	-1.2464	1.2676	.7419	169.4983	.1352	-.7295	52.2004	38.1298				1				0
80	17.2	36.6512	38.1669	47.2166	46.9018	-.0604	-.5337	168.9365	.2349	-1.2395	1.2615	.7383	169.2685	.1375	-.7254	52.2372	38.1955				1				0
80	17.21	36.7378	38.1948	47.157	46.824	-.0566	-.5268	168.9137	.2388	-1.2326	1.2555	.7348	169.0365	.1397	-.7214	52.274	38.2612				1				0
80	17.22	36.8245	38.2227	47.0974	46.7461	-.0527	-.5199	168.8908	.2426	-1.2257	1.2495	.7313	168.8021	.142	-.7173	52.3109	38.3269				1				0
80	17.23	36.9112	38.2506	47.0378	46.6683	-.0488	-.513	168.8679	.2465	-1.2188	1.2434	.7277	168.5654	.1443	-.7133	52.3477	38.3927				1				0
80	17.24	37.0365	38.2803	46.8901	46.5143	-.0437	-.5008	168.7213	.2516	-1.2066	1.2325	.7214	168.221	.1473	-.7062	52.3962	38.5089				1				0
80	17.25	37.1618	38.3101	46.7425	46.3604	-.0386	-.4886	168.5747	.2567	-1.1944	1.2216	.715	167.8699	.1502	-.699	52.4448	38.6252				1				0
80	17.26	37.2005	38.3119	46.6544	46.2843	-.0374	-.4833	168.451	.2579	-1.189	1.2167	.7121	167.7608	.151	-.6959	52.4565	38.6758				1				0
80	17.27	37.2391	38.3137	46.5663	46.2081	-.0362	-.478	168.3272	.2592	-1.1837	1.2118	.7092	167.6507	.1517	-.6928	52.4682	38.7265				1				0
80	17.28	37.2777	38.3155	46.4783	46.132	-.0349	-.4727	168.2034	.2604	-1.1784	1.2068	.7063	167.5394	.1524	-.6897	52.4799	38.7773				1				0
80	17.29	37.3163	38.3173	46.3902	46.0559	-.0337	-.4673	168.0797	.2616	-1.173	1.2019	.7034	167.4272	.1531	-.6865	52.4916	38.8282				1				0
80	17.3	37.4167	38.3893	46.2274	45.9435	-.0348	-.4551	167.9769	.2605	-1.1609	1.1897	.6963	167.3528	.1525	-.6794	52.4809	38.944				1				0
80	17.31	37.5172	38.4613	46.0646	45.831	-.036	-.443	167.8741	.2594	-1.1487	1.1776	.6892	167.2768	.1518	-.6723	52.4701	39.06				1				0
80	17.32	37.579	38.5315	45.9899	45.7947	-.0383	-.4362	167.895	.257	-1.1419	1.1704	.685	167.3162	.1504	-.6683	52.4476	39.125				1				0
80	17.33	37.6408	38.6017	45.9152	45.7584	-.0407	-.4293	167.916	.2546	-1.1351	1.1633	.6808	167.3562	.149	-.6643	52.425	39.1899				1				0
80	17.34	37.7026	38.6719	45.8405	45.722	-.0431	-.4225	167.9369	.2523	-1.1282	1.1561	.6766	167.3965	.1476	-.6603	52.4025	39.2548				1				0
80	17.35	37.7644	38.7421	45.7657	45.6857	-.0454	-.4157	167.9579	.2499	-1.1214	1.1489	.6724	167.4373	.1463	-.6563	52.38	39.3197				1				0
80	17.36	37.8948	38.9626	45.5825	45.6044	-.0551	-.3984	168.0443	.2402	-1.1041	1.1299	.6613	167.7258	.1406	-.6462	52.2877	39.4847				1				0
80	17.37	38.0253	39.1831	45.3992	45.5231	-.0648	-.3811	168.1307	.2305	-1.0868	1.111	.6502	168.0238	.1349	-.6361	52.1956	39.6495				1				0
80	17.38	38.0939	39.3334	45.2907	45.4781	-.0721	-.3706	168.1962	.2232	-1.0763	1.0992	.6433	168.2831	.1306	-.6299	52.1259	39.7495				1				0
80	17.39	38.1626	39.4837	45.1822	45.4332	-.0794	-.3601	168.2617	.2159	-1.0658	1.0875	.6365	168.5479	.1264	-.6238	52.0564	39.8493				1				0
80	17.4	38.2313	39.634	45.0737	45.3882	-.0867	-.3496	168.3271	.2086	-1.0553	1.0758	.6296	168.8182	.1221	-.6176	51.9868	39.9491				1				0
80	17.41	38.2999	39.7843	44.9651	45.3432	-.094	-.3391	168.3926	.2013	-1.0449	1.0641	.6228	169.0942	.1178	-.6115	51.9173	40.0488				1				0
80	17.42	38.4227	40.0229	44.7854	45.2368	-.1035	-.321	168.4678	.1918	-1.0268	1.0445	.6113	169.4179	.1123	-.6009	51.8269	40.2212				1				0
80	17.43	38.5454	40.2614	44.6058	45.1304	-.113	-.303	168.5429	.1823	-1.0087	1.025	.5999	169.7537	.1067	-.5903	51.7365	40.3935				1				0
80	17.44	38.5995	40.3496	44.5346	45.069	-.1152	-.2953	168.5526	.1801	-1.001	1.0171	.5953	169.7995	.1054	-.5859	51.7155	40.4662				1				0
80	17.45	38.6535	40.4378	44.4634	45.0076	-.1174	-.2877	168.5624	.1779	-.9934	1.0092	.5907	169.8461	.1041	-.5814	51.6945	40.5389				1				0
80	17.46	38.7076	40.526	44.3923	44.9462	-.1196	-.2801	168.5721	.1757	-.9858	1.0013	.586	169.8933	.1028	-.5769	51.6735	40.6116				1				0
80	17.47	38.7677	40.6097	44.2811	44.8355	-.1209	-.27	168.4939	.1744	-.9758	.9912	.5801	169.8642	.1021	-.5711	51.6613	40.707				1				0
80	17.48	38.8278	40.6934	44.1699	44.7248	-.1222	-.26	168.4158	.1732	-.9657	.9812	.5742	169.8343	.1013	-.5652	51.6492	40.8024				1				0
80	17.49	38.8878	40.7771	44.0587	44.6141	-.1234	-.25	168.3377	.1719	-.9557	.9711	.5683	169.8039	.1006	-.5593	51.6371	40.8979				1				0
80	17.5	38.8938	40.7726	44.0186	44.5648	-.1225	-.2476	168.2499	.1728	-.9533	.9689	.567	169.7245	.1012	-.5579	51.646	40.9207				1				0
80	17.51	38.8999	40.7681	43.9786	44.5155	-.1216	-.2452	168.162	.1738	-.9509	.9667	.5658	169.6446	.1017	-.5565	51.6549	40.9435				1				0
80	17.52	38.9059	40.7636	43.9386	44.4662	-.1206	-.2428	168.0742	.1747	-.9485	.9645	.5645	169.5642	.1022	-.5551	51.6638	40.9663				1				0
80	17.53	38.8913	40.7348	43.9003	44.4108	-.1191	-.2416	167.9372	.1762	-.9473	.9636	.5639	169.4644	.1031	-.5544	51.678	40.9777				1				0
80	17.54	38.8767	40.706	43.8621	44.3555	-.1177	-.2404	167.8002	.1777	-.9461	.9627	.5634	169.3642	.104	-.5537	51.6922	40.9892				1				0
80	17.55	38.8561	40.6817	43.8639	44.3494	-.1171	-.2416	167.7511	.1782	-.9473	.964	.5642	169.3452	.1043	-.5544	51.6974	40.9777				1				0
80	17.56	38.8355	40.6574	43.8656	44.3433	-.1166	-.2428	167.7019	.1788	-.9485	.9652	.5649	169.3264	.1046	-.5551	51.7026	40.9663				1				0
80	17.57	38.8149	40.6331	43.8674	44.3373	-.116	-.244	167.6527	.1793	-.9497	.9665	.5657	169.3074	.105	-.5558	51.7079	40.9548				1				0
80	17.58	38.7943	40.6088	43.8692	44.3312	-.1155	-.2452	167.6035	.1799	-.951	.9678	.5664	169.2887	.1053	-.5566	51.7131	40.9433				1				0
80	17.59	38.7462	40.5467	43.9315	44.3779	-.114	-.2513	167.6023	.1814	-.9571	.9741	.5701	169.2688	.1062	-.5601	51.7274	40.8851				1				0
80	17.6	38.6982	40.4846	43.9937	44.4246	-.1125	-.2574	167.6012	.1829	-.9632	.9804	.5738	169.2491	.107	-.5637	51.7417	40.8269				1				0
80	17.61	38.6707	40.4468	44.0542	44.4774	-.1115	-.2623	167.6491	.1838	-.9681	.9854	.5767	169.248	.1076	-.5666	51.7507	40.7803				1				0
80	17.62	38.6432	40.409	44.1147	44.5302	-.1106	-.2672	167.6971	.1848	-.973	.9904	.5796	169.247	.1081	-.5694	51.7598	40.7336				1				0
80	17.63	38.6158	40.3712	44.1752	44.5829	-.1096	-.2721	167.7451	.1857	-.9779	.9953	.5825	169.2461	.1087	-.5723	51.7688	40.687				1				0
80	17.64	38.5883	40.3334	44.2357	44.6357	-.1087	-.277	167.7931	.1867	-.9828	1.0003	.5855	169.2451	.1093	-.5752	51.7778	40.6404				1				0
80	17.65	38.5583	40.2785	44.3905	44.7533	-.1054	-.2867	167.9805	.1899	-.9924	1.0104	.5913	169.1654	.1112	-.5808	51.8088	40.5487				1				0
80	17.66	38.5282	40.2236	44.5453	44.871	-.1022	-.2963	168.168	.1932	-1.002	1.0204	.5972	169.0875	.1131	-.5864	51.8398	40.4572				1				0
80	17.67	38.5256	40.2065	44.6396	44.9358	-.0998	-.301	168.3075	.1955	-1.0067	1.0255	.6002	169.011	.1144	-.5892	51.8618	40.4122				1				0
80	17.68	38.5231	40.1894	44.7338	45.0007	-.0975	-.3057	168.447	.1978	-1.0114	1.0306	.6032	168.9354	.1158	-.5919	51.8837	40.3674				1				0
80	17.69	38.5205	40.1723	44.8281	45.0656	-.0953	-.3104	168.5865	.2001	-1.0161	1.0356	.6061	168.8606	.1171	-.5947	51.9055	40.3226				1				0
80	17.7	38.5179	40.1552	44.9224	45.1304	-.093	-.3151	168.726	.2024	-1.0208	1.0407	.6091	168.7867	.1184	-.5974	51.9274	40.2779				1				0
80	17.71	38.5497	40.1444	45.0194	45.1815	-.0884	-.3183	168.8949	.2069	-1.024	1.0447	.6114	168.5762	.1211	-.5993	51.9707	40.2474				1				0
80	17.72	38.5814	40.1336	45.1164	45.2325	-.0839	-.3215	169.0638	.2115	-1.0272	1.0488	.6138	168.3678	.1238	-.6012	52.0139	40.217				1				0
80	17.73	38.6158	40.1399	45.119	45.2187	-.0816	-.32	169.0933	.2137	-1.0257	1.0478	.6132	168.2307	.1251	-.6003	52.0354	40.2312				1				0
80	17.74	38.6501	40.1462	45.1217	45.2048	-.0794	-.3185	169.1228	.216	-1.0242	1.0468	.6126	168.0934	.1264	-.5994	52.0568	40.2453				1				0
80	17.75	38.6844	40.1525	45.1244	45.191	-.0771	-.317	169.1522	.2182	-1.0228	1.0458	.612	167.9559	.1277	-.5986	52.0783	40.2595				1				0
80	17.76	38.7188	40.1588	45.127	45.1771	-.0749	-.3155	169.1817	.2205	-1.0213	1.0448	.6115	167.8182	.129	-.5977	52.0997	40.2736				1				0
80	17.77	38.7994	40.1543	45.0479	45.0699	-.0692	-.3085	169.0714	.2261	-1.0142	1.0391	.6082	167.4318	.1323	-.5936	52.1535	40.3408				1				0
80	17.78	38.8801	40.1498	44.9687	44.9626	-.0636	-.3014	168.9612	.2318	-1.0072	1.0335	.6049	167.0408	.1356	-.5894	52.2073	40.408				1				0
80	17.79	38.9265	40.139	44.8868	44.8692	-.0602	-.2958	168.8215	.2352	-1.0016	1.0288	.6021	166.7861	.1376	-.5862	52.2397	40.4612				1				0
80	17.8	38.9728	40.1282	44.805	44.7758	-.0567	-.2903	168.6818	.2386	-.996	1.0242	.5994	166.5287	.1396	-.5829	52.2723	40.5145				1				0
80	17.81	39.0192	40.1174	44.7232	44.6824	-.0533	-.2847	168.5421	.242	-.9904	1.0195	.5967	166.2685	.1416	-.5796	52.3048	40.5678				1				0
80	17.82	39.0955	40.1165	44.5711	44.5328	-.0496	-.2746	168.3158	.2457	-.9803	1.0106	.5915	165.9286	.1438	-.5737	52.3401	40.6639				1				0
80	17.83	39.1719	40.1156	44.4189	44.3831	-.0459	-.2644	168.0896	.2494	-.9702	1.0017	.5863	165.5818	.146	-.5678	52.3755	40.7602				1				0
80	17.84	39.2483	40.1147	44.2668	44.2335	-.0422	-.2543	167.8633	.2532	-.96	.9928	.5811	165.2278	.1482	-.5619	52.411	40.8568				1				0
80	17.85	39.2784	40.1246	44.1966	44.1773	-.0419	-.2498	167.7768	.2534	-.9555	.9886	.5786	165.1452	.1483	-.5592	52.4137	40.8997				1				0
80	17.86	39.3084	40.1345	44.1263	44.1211	-.0416	-.2453	167.6902	.2537	-.951	.9843	.5761	165.0618	.1485	-.5566	52.4164	40.9426				1				0
80	17.87	39.3384	40.1444	44.056	44.0648	-.0413	-.2408	167.6036	.254	-.9465	.98	.5736	164.9775	.1487	-.554	52.4192	40.9856				1				0
80	17.88	39.4234	40.2335	43.9626	44.0216	-.0441	-.2321	167.6411	.2513	-.9378	.9709	.5682	165.0007	.1471	-.5489	52.393	41.0686				1				0
80	17.89	39.5084	40.3226	43.8692	43.9783	-.0468	-.2234	167.6785	.2485	-.9291	.9618	.5629	165.0242	.1455	-.5438	52.3669	41.1516				1				0
80	17.9	39.5633	40.4018	43.8461	43.9913	-.0498	-.2192	167.8025	.2455	-.9249	.9569	.5601	165.1344	.1437	-.5413	52.3381	41.1914				1				0
80	17.91	39.6182	40.481	43.8229	44.0043	-.0528	-.215	167.9265	.2425	-.9207	.9521	.5572	165.2455	.1419	-.5389	52.3094	41.2312				1				0
80	17.92	39.6732	40.5602	43.7998	44.0173	-.0559	-.2108	168.0504	.2395	-.9166	.9473	.5544	165.3576	.1402	-.5364	52.2807	41.2709				1				0
80	17.93	39.7281	40.6394	43.7767	44.0302	-.0589	-.2067	168.1744	.2365	-.9124	.9425	.5516	165.4707	.1384	-.534	52.252	41.3105				1				0
80	17.94	39.8131	40.841	43.7171	44.0311	-.0677	-.1968	168.4023	.2276	-.9025	.9308	.5448	165.8464	.1332	-.5282	52.1676	41.4044				1				0
80	17.95	39.898	41.0426	43.6575	44.032	-.0766	-.187	168.6301	.2188	-.8927	.9191	.5379	166.2306	.128	-.5225	52.0835	41.4981				1				0
80	17.96	39.9281	41.165	43.621	44.0199	-.0824	-.1813	168.734	.2129	-.887	.9122	.5339	166.5015	.1246	-.5191	52.0279	41.5522				1				0
80	17.97	39.9581	41.2874	43.5845	44.0078	-.0882	-.1756	168.8379	.2071	-.8813	.9054	.5299	166.7762	.1212	-.5158	51.9724	41.6062				1				0
80	17.98	39.9882	41.4099	43.5481	43.9956	-.094	-.17	168.9417	.2013	-.8757	.8985	.5259	167.0548	.1178	-.5125	51.917	41.6602				1				0
80	17.99	40.0182	41.5323	43.5116	43.9835	-.0999	-.1643	169.0456	.1955	-.87	.8917	.5219	167.3372	.1144	-.5092	51.8617	41.7141				1				0
80	18	40.0105	41.6934	43.3968	43.9221	-.111	-.1552	169.0228	.1843	-.8609	.8804	.5153	167.9179	.1079	-.5039	51.7551	41.8006				1				0
80	18.01	40.0027	41.8545	43.2821	43.8607	-.1222	-.1461	169	.1731	-.8518	.8693	.5087	168.5137	.1013	-.4985	51.6486	41.8872				1				0
80	18.02	39.965	41.8932	43.2038	43.8114	-.1276	-.1427	168.8734	.1677	-.8484	.8648	.5061	168.8188	.0981	-.4965	51.5971	41.92				1				0
80	18.03	39.9272	41.9319	43.1255	43.7621	-.133	-.1392	168.7467	.1623	-.8449	.8604	.5035	169.1274	.095	-.4945	51.5456	41.9529				1				0
80	18.04	39.8895	41.9706	43.0473	43.7128	-.1385	-.1358	168.6201	.1569	-.8415	.856	.501	169.4397	.0918	-.4925	51.4941	41.9858				1				0
80	18.05	39.8517	42.0093	42.969	43.6635	-.1439	-.1323	168.4935	.1515	-.838	.8516	.4984	169.7559	.0886	-.4905	51.4424	42.0188				1				0
80	18.06	39.7959	42.0714	42.84	43.5926	-.1529	-.1267	168.2999	.1424	-.8325	.8445	.4943	170.2929	.0833	-.4872	51.3562	42.0718				1				0
80	18.07	39.7401	42.1335	42.711	43.5217	-.162	-.1211	168.1063	.1333	-.8269	.8376	.4902	170.8403	.078	-.4839	51.2698	42.125				1				0
80	18.08	39.7221	42.1569	42.6603	43.5	-.1656	-.119	168.0393	.1297	-.8248	.8349	.4886	171.0632	.0759	-.4827	51.2352	42.1452				1				0
80	18.09	39.7041	42.1803	42.6096	43.4784	-.1693	-.1169	167.9724	.1261	-.8226	.8322	.4871	171.2878	.0738	-.4815	51.2006	42.1653				1				0
80	18.1	39.686	42.2037	42.5589	43.4568	-.1729	-.1148	167.9054	.1224	-.8205	.8296	.4855	171.5139	.0717	-.4802	51.166	42.1854				1				0
80	18.11	39.668	42.2271	42.5082	43.4352	-.1765	-.1127	167.8385	.1188	-.8184	.827	.484	171.7416	.0695	-.479	51.1313	42.2056				1				0
80	18.12	39.6629	42.2676	42.4441	43.417	-.1812	-.1094	167.7916	.1141	-.8152	.8231	.4817	172.032	.0668	-.4771	51.0867	42.2365				1				0
80	18.13	39.6577	42.3081	42.3801	43.3988	-.1859	-.1062	167.7448	.1094	-.8119	.8193	.4795	172.3254	.064	-.4752	51.042	42.2674				1				0
80	18.14	39.6706	42.3252	42.3667	43.4023	-.187	-.1051	167.7648	.1084	-.8108	.818	.4787	172.3873	.0634	-.4745	51.0321	42.2781				1				0
80	18.15	39.6835	42.3423	42.3534	43.4058	-.188	-.104	167.7849	.1073	-.8097	.8168	.478	172.4494	.0628	-.4739	51.0221	42.2887				1				0
80	18.16	39.6963	42.3594	42.3401	43.4092	-.1891	-.1028	167.805	.1063	-.8086	.8155	.4773	172.5117	.0622	-.4732	51.0122	42.2994				1				0
80	18.17	39.7092	42.3765	42.3267	43.4127	-.1901	-.1017	167.8251	.1052	-.8074	.8143	.4766	172.5741	.0616	-.4726	51.0023	42.3101				1				0
80	18.18	39.7367	42.4143	42.3303	43.4274	-.1911	-.1004	167.9086	.1042	-.8061	.8128	.4757	172.6311	.061	-.4718	50.9928	42.3231				1				0
80	18.19	39.7641	42.4521	42.3338	43.4421	-.1921	-.099	167.9922	.1033	-.8047	.8113	.4748	172.6884	.0604	-.471	50.9834	42.336				1				0
80	18.2	39.7787	42.4728	42.3507	43.4533	-.192	-.0988	168.0556	.1033	-.8045	.8111	.4747	172.6827	.0605	-.4708	50.9838	42.3382				1				0
80	18.21	39.7933	42.4935	42.3676	43.4646	-.192	-.0985	168.119	.1034	-.8043	.8109	.4746	172.6771	.0605	-.4707	50.9843	42.3405				1				0
80	18.22	39.8079	42.5142	42.3845	43.4758	-.1919	-.0983	168.1825	.1034	-.804	.8106	.4744	172.6715	.0605	-.4706	50.9848	42.3427				1				0
80	18.23	39.8543	42.5547	42.397	43.4758	-.1909	-.0962	168.2818	.1044	-.8019	.8087	.4733	172.5794	.0611	-.4693	50.9947	42.3629				1				0
80	18.24	39.9006	42.5952	42.4094	43.4758	-.1899	-.094	168.3811	.1055	-.7998	.8067	.4721	172.4869	.0617	-.4681	51.0045	42.3831				1				0
80	18.25	39.947	42.6357	42.4219	43.4758	-.1888	-.0919	168.4804	.1065	-.7977	.8047	.471	172.3942	.0623	-.4668	51.0144	42.4033				1				0
80	18.26	39.9787	42.6555	42.4174	43.4646	-.1878	-.09	168.5163	.1075	-.7958	.803	.47	172.3067	.0629	-.4657	51.0238	42.4213				1				0
80	18.27	40.0105	42.6753	42.413	43.4533	-.1869	-.0882	168.5521	.1085	-.7939	.8013	.4689	172.2188	.0635	-.4646	51.0332	42.4392				1				0
80	18.28	40.0422	42.6951	42.4086	43.4421	-.1859	-.0863	168.588	.1095	-.792	.7995	.4679	172.1306	.0641	-.4635	51.0426	42.4571				1				0
80	18.29	40.0954	42.7185	42.3667	43.3928	-.184	-.0816	168.5735	.1113	-.7874	.7952	.4654	171.9517	.0652	-.4608	51.0603	42.5013				1				0
80	18.3	40.1487	42.7419	42.3249	43.3435	-.1821	-.077	168.559	.1132	-.7827	.7909	.4629	171.7708	.0663	-.4581	51.0781	42.5455				1				0
80	18.31	40.1701	42.7455	42.2876	43.3054	-.1813	-.0742	168.5087	.1141	-.78	.7883	.4613	171.6786	.0668	-.4565	51.0865	42.5718				1				0
80	18.32	40.1916	42.7491	42.2502	43.2674	-.1804	-.0715	168.4583	.115	-.7772	.7856	.4598	171.5858	.0673	-.4549	51.0949	42.5982				1				0
80	18.33	40.213	42.7527	42.2129	43.2293	-.1795	-.0687	168.4079	.1158	-.7744	.783	.4583	171.4924	.0678	-.4532	51.1033	42.6245				1				0
80	18.34	40.2345	42.7563	42.1755	43.1913	-.1786	-.0659	168.3576	.1167	-.7717	.7804	.4568	171.3982	.0683	-.4516	51.1117	42.6509				1				0
80	18.35	40.2439	42.7401	42.107	43.1195	-.1773	-.0623	168.2105	.118	-.768	.777	.4548	171.2627	.0691	-.4495	51.1241	42.6856				1				0
80	18.36	40.2534	42.7239	42.0385	43.0477	-.176	-.0586	168.0635	.1193	-.7644	.7736	.4528	171.1258	.0698	-.4473	51.1366	42.7205				1				0
80	18.37	40.2413	42.7041	42.0074	43.0139	-.1756	-.0577	167.9668	.1198	-.7635	.7728	.4523	171.0846	.0701	-.4468	51.1406	42.7289				1				0
80	18.38	40.2293	42.6843	41.9762	42.9802	-.1751	-.0569	167.8701	.1202	-.7626	.772	.4518	171.0432	.0703	-.4463	51.1447	42.7373				1				0
80	18.39	40.2173	42.6645	41.9451	42.9465	-.1747	-.056	167.7734	.1206	-.7617	.7712	.4513	171.0018	.0706	-.4458	51.1487	42.7458				1				0
80	18.4	40.2053	42.6447	41.914	42.9127	-.1743	-.0551	167.6767	.121	-.7608	.7704	.4509	170.9602	.0708	-.4453	51.1528	42.7543				1				0
80	18.41	40.1916	42.6321	41.8855	42.8946	-.1749	-.0545	167.6038	.1204	-.7603	.7697	.4505	171.002	.0705	-.4449	51.1465	42.7594				1				0
80	18.42	40.1778	42.6195	41.857	42.8764	-.1756	-.054	167.5308	.1197	-.7597	.7691	.4501	171.044	.0701	-.4446	51.1403	42.7646				1				0
80	18.43	40.1761	42.6267	41.8597	42.892	-.1767	-.0543	167.5545	.1186	-.7601	.7693	.4502	171.1276	.0694	-.4448	51.13	42.7613				1				0
80	18.44	40.1744	42.6339	41.8624	42.9076	-.1778	-.0547	167.5782	.1176	-.7604	.7694	.4503	171.2112	.0688	-.445	51.1197	42.758				1				0
80	18.45	40.1727	42.6411	41.865	42.9231	-.1788	-.055	167.602	.1165	-.7608	.7696	.4504	171.2947	.0682	-.4452	51.1094	42.7546				1				0
80	18.46	40.171	42.6483	41.8677	42.9387	-.1799	-.0554	167.6257	.1154	-.7611	.7698	.4505	171.3782	.0675	-.4454	51.0991	42.7513				1				0
80	18.47	40.1735	42.669	41.8988	42.9966	-.1821	-.0572	167.7381	.1132	-.7629	.7713	.4514	171.5566	.0663	-.4465	51.0785	42.7342				1				0
80	18.48	40.1761	42.6897	41.93	43.0546	-.1842	-.059	167.8504	.1111	-.7647	.7727	.4522	171.7341	.065	-.4475	51.058	42.7172				1				0
80	18.49	40.1804	42.7032	41.9584	43.097	-.1853	-.0604	167.9391	.11	-.7661	.774	.453	171.8281	.0644	-.4484	51.0478	42.7034				1				0
80	18.5	40.1847	42.7167	41.9869	43.1394	-.1864	-.0619	168.0277	.1089	-.7676	.7753	.4537	171.9217	.0638	-.4492	51.0376	42.6896				1				0
80	18.51	40.189	42.7302	42.0154	43.1817	-.1875	-.0633	168.1163	.1079	-.769	.7766	.4545	172.0148	.0631	-.4501	51.0274	42.6759				1				0
80	18.52	40.1933	42.7437	42.0438	43.2241	-.1885	-.0647	168.205	.1068	-.7705	.7778	.4552	172.1077	.0625	-.4509	51.0172	42.6622				1				0
80	18.53	40.1993	42.7743	42.0856	43.3072	-.1917	-.0671	168.3664	.1037	-.7729	.7798	.4564	172.3604	.0607	-.4523	50.9873	42.6395				1				0
80	18.54	40.2053	42.8049	42.1275	43.3902	-.1948	-.0695	168.5279	.1005	-.7752	.7817	.4575	172.6115	.0588	-.4537	50.9574	42.6168				1				0
80	18.55	40.207	42.822	42.1408	43.4308	-.1969	-.0705	168.6007	.0985	-.7762	.7824	.4579	172.7705	.0576	-.4543	50.9377	42.6078				1				0
80	18.56	40.2087	42.8391	42.1541	43.4715	-.1989	-.0714	168.6735	.0964	-.7771	.7831	.4583	172.9292	.0564	-.4548	50.918	42.5988				1				0
80	18.57	40.2104	42.8562	42.1675	43.5121	-.201	-.0723	168.7463	.0943	-.7781	.7838	.4587	173.0875	.0552	-.4554	50.8984	42.5898				1				0
80	18.58	40.2036	42.8598	42.163	43.5398	-.2031	-.0731	168.7663	.0922	-.7788	.7842	.459	173.2478	.054	-.4558	50.8782	42.5829				1				0
80	18.59	40.1967	42.8634	42.1586	43.5675	-.2052	-.0738	168.7863	.0901	-.7795	.7847	.4593	173.4077	.0527	-.4562	50.858	42.576				1				0
80	18.6	40.1898	42.867	42.1541	43.5952	-.2074	-.0745	168.8062	.088	-.7802	.7852	.4595	173.5675	.0515	-.4566	50.8378	42.5691				1				0
80	18.61	40.1813	42.8535	42.1364	43.5822	-.2074	-.0743	168.7534	.0879	-.78	.785	.4594	173.5701	.0514	-.4565	50.8372	42.5712				1				0
80	18.62	40.1727	42.84	42.1186	43.5692	-.2075	-.0741	168.7005	.0878	-.7798	.7847	.4593	173.5726	.0514	-.4564	50.8366	42.5732				1				0
80	18.63	40.1641	42.8265	42.1008	43.5563	-.2075	-.0739	168.6477	.0878	-.7796	.7845	.4591	173.5752	.0514	-.4563	50.8361	42.5753				1				0
80	18.64	40.1418	42.8121	42.0483	43.5182	-.2088	-.0724	168.5204	.0865	-.7782	.7829	.4582	173.6568	.0506	-.4554	50.8238	42.589				1				0
80	18.65	40.1195	42.7977	41.9958	43.4801	-.2101	-.071	168.3932	.0852	-.7767	.7814	.4573	173.7388	.0499	-.4546	50.8116	42.6027				1				0
80	18.66	40.1057	42.7968	41.9611	43.4551	-.2113	-.0698	168.3188	.084	-.7755	.78	.4565	173.8186	.0492	-.4539	50.7999	42.6143				1				0
80	18.67	40.092	42.7959	41.9264	43.43	-.2126	-.0685	168.2443	.0828	-.7743	.7787	.4557	173.8987	.0484	-.4531	50.7882	42.626				1				0
80	18.68	40.0783	42.795	41.8917	43.4049	-.2138	-.0673	168.1699	.0815	-.773	.7773	.4549	173.9791	.0477	-.4524	50.7765	42.6376				1				0
80	18.69	40.0645	42.7941	41.857	43.3798	-.215	-.0661	168.0955	.0803	-.7718	.776	.4542	174.0599	.047	-.4517	50.7648	42.6493				1				0
80	18.7	40.0482	42.8031	41.8206	43.3582	-.2171	-.0647	168.0301	.0782	-.7704	.7744	.4532	174.2049	.0458	-.4509	50.7447	42.6625				1				0
80	18.71	40.0319	42.8121	41.7841	43.3366	-.2193	-.0633	167.9647	.0761	-.7691	.7728	.4523	174.3507	.0445	-.4501	50.7245	42.6757				1				0
80	18.72	40.0294	42.822	41.7823	43.34	-.2201	-.0632	167.9737	.0752	-.7689	.7726	.4521	174.4148	.044	-.45	50.7161	42.6772				1				0
80	18.73	40.0268	42.8319	41.7805	43.3435	-.221	-.063	167.9827	.0743	-.7687	.7723	.452	174.4789	.0435	-.4499	50.7077	42.6788				1				0
80	18.74	40.0242	42.8418	41.7788	43.3469	-.2219	-.0628	167.9917	.0734	-.7686	.7721	.4519	174.5431	.043	-.4498	50.6993	42.6803				1				0
80	18.75	40.0216	42.8517	41.777	43.3504	-.2228	-.0627	168.0007	.0725	-.7684	.7718	.4517	174.6073	.0425	-.4497	50.6908	42.6818				1				0
80	18.76	40.0208	42.867	41.8019	43.3833	-.2239	-.0639	168.073	.0714	-.7696	.7729	.4523	174.6985	.0418	-.4504	50.6801	42.6706				1				0
80	18.77	40.0199	42.8823	41.8268	43.4161	-.225	-.065	168.1452	.0703	-.7708	.774	.453	174.7893	.0411	-.4511	50.6694	42.6594				1				0
80	18.78	40.0216	42.8877	41.8535	43.4455	-.2253	-.0664	168.2084	.0701	-.7721	.7753	.4537	174.8159	.041	-.4519	50.6671	42.6467				1				0
80	18.79	40.0233	42.8931	41.8802	43.475	-.2255	-.0677	168.2716	.0698	-.7734	.7766	.4545	174.8423	.0409	-.4527	50.6649	42.634				1				0
80	18.8	40.0251	42.8985	41.9068	43.5044	-.2258	-.069	168.3348	.0696	-.7748	.7779	.4553	174.8687	.0407	-.4534	50.6626	42.6213				1				0
80	18.81	40.0268	42.9039	41.9335	43.5338	-.226	-.0704	168.398	.0693	-.7761	.7792	.456	174.8949	.0406	-.4542	50.6603	42.6086				1				0
80	18.82	40.0199	42.9201	41.954	43.577	-.2282	-.0718	168.4711	.0671	-.7776	.7805	.4568	175.0666	.0393	-.4551	50.6392	42.5945				1				0
80	18.83	40.013	42.9363	41.9745	43.6203	-.2304	-.0733	168.5441	.0649	-.7791	.7818	.4575	175.2375	.038	-.4559	50.6181	42.5804				1				0
80	18.84	40.0045	42.9471	41.9682	43.6341	-.2324	-.0735	168.5539	.0629	-.7792	.7817	.4575	175.3827	.0368	-.456	50.5993	42.5791				1				0
80	18.85	39.9959	42.958	41.962	43.6479	-.2344	-.0736	168.5638	.061	-.7793	.7817	.4575	175.5279	.0357	-.4561	50.5805	42.5777				1				0
80	18.86	39.9873	42.9688	41.9558	43.6618	-.2364	-.0738	168.5736	.059	-.7795	.7817	.4575	175.6731	.0345	-.4562	50.5617	42.5763				1				0
80	18.87	39.9787	42.9795	41.9495	43.6756	-.2383	-.0739	168.5834	.057	-.7796	.7817	.4575	175.8183	.0334	-.4563	50.5429	42.5749				1				0
80	18.88	39.9495	42.9949	41.8935	43.6635	-.2429	-.0724	168.5014	.0524	-.7782	.7799	.4565	176.1457	.0307	-.4554	50.4993	42.5889				1				0
80	18.89	39.9204	43.0102	41.8375	43.6514	-.2475	-.071	168.4194	.0478	-.7767	.7782	.4554	176.4749	.028	-.4546	50.4557	42.6029				1				0
80	18.9	39.8998	43.0147	41.7876	43.6255	-.2501	-.0694	168.3275	.0452	-.7751	.7764	.4544	176.6597	.0265	-.4536	50.4308	42.6183				1				0
80	18.91	39.8792	43.0192	41.7378	43.5995	-.2527	-.0677	168.2356	.0426	-.7735	.7746	.4534	176.8454	.0249	-.4527	50.406	42.6337				1				0
80	18.92	39.8586	43.0237	41.688	43.5736	-.2553	-.0661	168.1438	.04	-.7718	.7729	.4523	177.0322	.0234	-.4517	50.3811	42.6492				1				0
80	18.93	39.838	43.0282	41.6382	43.5476	-.2579	-.0645	168.0519	.0374	-.7702	.7711	.4513	177.2201	.0219	-.4508	50.3562	42.6646				1				0
80	18.94	39.8285	43.0705	41.5768	43.5234	-.2625	-.0612	167.9992	.0328	-.7669	.7676	.4493	177.5497	.0192	-.4489	50.3126	42.6958				1				0
80	18.95	39.8191	43.1128	41.5154	43.4992	-.2671	-.0579	167.9464	.0282	-.7637	.7642	.4472	177.8824	.0165	-.4469	50.2689	42.727				1				0
80	18.96	39.8302	43.1506	41.5039	43.5009	-.2691	-.0563	167.9856	.0263	-.762	.7625	.4462	178.0249	.0154	-.446	50.2503	42.7427				1				0
80	18.97	39.8414	43.1884	41.4923	43.5026	-.271	-.0546	168.0247	.0243	-.7604	.7608	.4452	178.168	.0142	-.445	50.2316	42.7584				1				0
80	18.98	39.8525	43.2262	41.4808	43.5044	-.273	-.053	168.0638	.0224	-.7587	.7591	.4442	178.3117	.0131	-.444	50.213	42.7741				1				0
80	18.99	39.8834	43.3153	41.4505	43.5026	-.2772	-.0487	168.1518	.0181	-.7545	.7547	.4417	178.624	.0106	-.4416	50.1726	42.8146				1				0
80	19	39.9143	43.4044	41.4203	43.5009	-.2814	-.0445	168.2399	.0139	-.7502	.7504	.4391	178.9396	.0081	-.4391	50.1323	42.855				1				0
80	19.01	39.9452	43.4935	41.39	43.4992	-.2857	-.0403	168.3279	.0097	-.746	.746	.4366	179.2586	.0057	-.4366	50.0919	42.8954				1				0
80	19.02	39.965	43.5448	41.3713	43.4957	-.288	-.0377	168.3768	.0074	-.7434	.7434	.4351	179.4316	.0043	-.4351	50.0702	42.9201				1				0
80	19.03	39.9847	43.5961	41.3527	43.4923	-.2902	-.0351	168.4257	.0051	-.7408	.7408	.4336	179.6057	.003	-.4336	50.0485	42.9448				1				0
80	19.04	40.0045	43.6474	41.334	43.4888	-.2925	-.0325	168.4746	.0028	-.7382	.7382	.432	179.7809	.0017	-.432	50.0269	42.9695				1				0
80	19.05	40.0568	43.7347	41.2753	43.443	-.2949	-.0257	168.5097	.0005	-.7314	.7314	.4281	179.9631	.0003	-.4281	50.0045	43.0341				1				0
80	19.06	40.1092	43.822	41.2166	43.3971	-.2972	-.0189	168.5448	-.0019	-.7246	.7246	.4241	180.1486	-.0011	-.4241	49.9821	43.0986				1				0
80	19.07	40.1418	43.858	41.1765	43.3547	-.2973	-.0147	168.531	-.002	-.7205	.7205	.4217	180.1555	-.0011	-.4217	49.9814	43.1385				1				0
80	19.08	40.1744	43.894	41.1365	43.3123	-.2974	-.0105	168.5173	-.002	-.7163	.7163	.4192	180.1626	-.0012	-.4192	49.9806	43.1783				1				0
80	19.09	40.207	43.93	41.0965	43.27	-.2974	-.0064	168.5034	-.0021	-.7121	.7121	.4168	180.1697	-.0012	-.4168	49.9799	43.2182				1				0
80	19.1	40.2396	43.966	41.0564	43.2276	-.2975	-.0022	168.4897	-.0022	-.7079	.7079	.4143	180.1769	-.0013	-.4143	49.9792	43.2581				1				0
80	19.11	40.292	44.0515	40.9648	43.142	-.2996	.0066	168.4503	-.0042	-.6992	.6992	.4092	180.3467	-.0025	-.4092	49.9597	43.3413				1				0
80	19.12	40.3443	44.137	40.8732	43.0563	-.3016	.0153	168.4109	-.0063	-.6904	.6904	.4041	180.5208	-.0037	-.4041	49.9402	43.4246				1				0
80	19.13	40.3641	44.1865	40.8216	43.0131	-.3036	.0199	168.3853	-.0082	-.6859	.6859	.4014	180.6889	-.0048	-.4014	49.9215	43.468				1				0
80	19.14	40.3838	44.236	40.77	42.9698	-.3056	.0244	168.3597	-.0102	-.6813	.6814	.3988	180.8591	-.006	-.3987	49.9027	43.5114				1				0
80	19.15	40.4036	44.2855	40.7184	42.9266	-.3075	.029	168.3341	-.0122	-.6768	.6769	.3961	181.0317	-.0071	-.3961	49.8839	43.5548				1				0
80	19.16	40.4233	44.335	40.6668	42.8833	-.3095	.0335	168.3085	-.0142	-.6722	.6723	.3935	181.2067	-.0083	-.3934	49.8652	43.5982				1				0
80	19.17	40.4911	44.4277	40.5707	42.7847	-.3107	.0434	168.2743	-.0154	-.6623	.6625	.3877	181.3277	-.009	-.3876	49.8538	43.6922				1				0
80	19.18	40.5589	44.5205	40.4747	42.6861	-.3119	.0533	168.2402	-.0165	-.6525	.6527	.382	181.4526	-.0097	-.3818	49.8424	43.7862				1				0
80	19.19	40.607	44.5637	40.4302	42.6308	-.3111	.0586	168.2316	-.0158	-.6471	.6473	.3789	181.3956	-.0092	-.3787	49.8498	43.8367				1				0
80	19.2	40.655	44.6069	40.3857	42.5754	-.3103	.0639	168.223	-.015	-.6418	.642	.3757	181.3375	-.0088	-.3756	49.8573	43.8873				1				0
80	19.21	40.7031	44.6501	40.3412	42.5201	-.3095	.0692	168.2145	-.0142	-.6365	.6367	.3726	181.2786	-.0083	-.3725	49.8647	43.9379				1				0
80	19.22	40.7512	44.6933	40.2968	42.4647	-.3088	.0745	168.2059	-.0134	-.6312	.6314	.3695	181.2186	-.0079	-.3694	49.8721	43.9885				1				0
80	19.23	40.91	44.8067	40.1927	42.3393	-.3053	.0884	168.2486	-.01	-.6173	.6174	.3613	180.926	-.0058	-.3613	49.905	44.121				1				0
80	19.24	41.0687	44.9201	40.0886	42.2139	-.3019	.1023	168.2913	-.0065	-.6034	.6034	.3532	180.6202	-.0038	-.3531	49.9378	44.2534				1				0
80	19.25	41.1795	44.9903	40.029	42.1438	-.2992	.1109	168.3426	-.0039	-.5948	.5948	.3481	180.3724	-.0023	-.3481	49.9632	44.3352				1				0
80	19.26	41.2902	45.0605	39.9694	42.0738	-.2965	.1195	168.3938	-.0012	-.5862	.5862	.3431	180.1174	-.0007	-.3431	49.9886	44.4169				1				0
80	19.27	41.4009	45.1307	39.9098	42.0037	-.2939	.1281	168.4451	.0015	-.5776	.5776	.3381	179.8551	.0009	-.3381	50.0139	44.4986				1				0
80	19.28	41.5116	45.2009	39.8502	41.9336	-.2912	.1367	168.4963	.0041	-.5691	.5691	.3331	179.585	.0024	-.333	50.0393	44.5803				1				0
80	19.29	41.6858	45.3062	39.7105	41.7831	-.2872	.1525	168.4857	.0081	-.5533	.5533	.3238	179.1584	.0048	-.3238	50.0774	44.7308				1				0
80	19.3	41.8601	45.4115	39.5709	41.6326	-.2832	.1683	168.4751	.0121	-.5375	.5376	.3146	178.7067	.0071	-.3145	50.1156	44.8813				1				0
80	19.31	41.9236	45.4466	39.4908	41.5522	-.2819	.1755	168.4132	.0135	-.5302	.5304	.3104	178.5434	.0079	-.3103	50.1284	44.9504				1				0
80	19.32	41.9871	45.4817	39.4108	41.4718	-.2805	.1828	168.3513	.0148	-.523	.5232	.3062	178.3754	.0087	-.3061	50.1413	45.0195				1				0
80	19.33	42.0506	45.5168	39.3307	41.3913	-.2792	.19	168.2894	.0162	-.5157	.5159	.302	178.2025	.0095	-.3018	50.1541	45.0886				1				0
80	19.34	42.121	45.5501	39.2035	41.2625	-.2774	.2002	168.137	.0179	-.5055	.5058	.296	177.9733	.0105	-.2959	50.1704	45.1855				1				0
80	19.35	42.1914	45.5834	39.0763	41.1336	-.2757	.2104	167.9846	.0196	-.4953	.4957	.2901	177.7343	.0115	-.2899	50.1866	45.2825				1				0
80	19.36	42.2617	45.6167	38.9491	41.0047	-.274	.2206	167.8322	.0213	-.4851	.4856	.2842	177.4848	.0125	-.2839	50.2029	45.3797				1				0
80	19.37	42.2686	45.6149	38.9019	40.9563	-.2737	.2235	167.7417	.0217	-.4822	.4827	.2825	177.4273	.0127	-.2822	50.2063	45.4075				1				0
80	19.38	42.2755	45.6131	38.8548	40.9078	-.2733	.2264	167.6512	.022	-.4793	.4798	.2808	177.369	.0129	-.2805	50.2097	45.4354				1				0
80	19.39	42.2823	45.6113	38.8076	40.8594	-.273	.2294	167.5607	.0224	-.4764	.4769	.2791	177.31	.0131	-.2788	50.2132	45.4633				1				0
80	19.4	42.3132	45.632	38.7801	40.8257	-.2721	.2325	167.551	.0232	-.4732	.4738	.2773	177.1937	.0136	-.2769	50.2209	45.4934				1				0
80	19.41	42.3441	45.6527	38.7525	40.7919	-.2713	.2357	167.5413	.024	-.47	.4706	.2754	177.0759	.0141	-.2751	50.2287	45.5235				1				0
80	19.42	42.3682	45.6752	38.7721	40.8066	-.2709	.2359	167.6221	.0245	-.4698	.4704	.2753	177.0193	.0143	-.275	50.233	45.5257				1				0
80	19.43	42.3922	45.6977	38.7916	40.8213	-.2704	.2362	167.7029	.0249	-.4696	.4702	.2752	176.9624	.0146	-.2748	50.2373	45.5278				1				0
80	19.44	42.4162	45.7202	38.8112	40.836	-.27	.2364	167.7837	.0254	-.4693	.47	.2751	176.9056	.0149	-.2747	50.2416	45.53				1				0
80	19.45	42.4403	45.7427	38.8308	40.8507	-.2695	.2366	167.8645	.0258	-.4691	.4698	.275	176.8488	.0151	-.2746	50.246	45.5322				1				0
80	19.46	42.5021	45.8021	38.8993	40.9087	-.2685	.2361	168.1122	.0269	-.4696	.4704	.2753	176.7243	.0157	-.2748	50.256	45.5275				1				0
80	19.47	42.5639	45.8615	38.9678	40.9666	-.2674	.2356	168.3598	.0279	-.4701	.4709	.2756	176.6004	.0163	-.2751	50.266	45.5228				1				0
80	19.48	42.6016	45.8984	39.0167	41.0099	-.2668	.2349	168.5266	.0285	-.4708	.4717	.2761	176.5335	.0167	-.2756	50.2716	45.5159				1				0
80	19.49	42.6394	45.9353	39.0656	41.0531	-.2662	.2342	168.6935	.0291	-.4715	.4724	.2765	176.467	.017	-.276	50.2773	45.5091				1				0
80	19.5	42.6772	45.9722	39.1145	41.0964	-.2656	.2335	168.8603	.0297	-.4723	.4732	.2769	176.4007	.0174	-.2764	50.2829	45.5023				1				0
80	19.51	42.7149	46.0091	39.1635	41.1396	-.265	.2328	169.0272	.0303	-.473	.4739	.2774	176.3349	.0177	-.2768	50.2885	45.4955				1				0
80	19.52	42.7372	46.0307	39.1626	41.144	-.2652	.2338	169.0745	.0301	-.4719	.4729	.2768	176.345	.0176	-.2762	50.2871	45.5055				1				0
80	19.53	42.7595	46.0523	39.1617	41.1483	-.2653	.2349	169.1219	.03	-.4709	.4718	.2761	176.3553	.0176	-.2756	50.2857	45.5155				1				0
80	19.54	42.7441	46.037	39.1119	41.1094	-.2661	.2366	169.0024	.0292	-.4691	.47	.2751	176.432	.0171	-.2745	50.2786	45.5324				1				0
80	19.55	42.7286	46.0217	39.0621	41.0704	-.2668	.2384	168.8829	.0285	-.4673	.4682	.274	176.5094	.0167	-.2735	50.2715	45.5493				1				0
80	19.56	42.7132	46.0064	39.0122	41.0315	-.2676	.2402	168.7634	.0278	-.4656	.4664	.2729	176.5874	.0162	-.2725	50.2644	45.5662				1				0
80	19.57	42.6977	45.9911	38.9624	40.9926	-.2683	.242	168.6439	.027	-.4638	.4646	.2719	176.6662	.0158	-.2714	50.2573	45.5831				1				0
80	19.58	42.666	45.9569	38.8619	40.907	-.2693	.2456	168.3918	.026	-.4601	.4608	.2697	176.7674	.0152	-.2693	50.2475	45.6183				1				0
80	19.59	42.6342	45.9227	38.7614	40.8213	-.2704	.2494	168.1397	.025	-.4564	.4571	.2675	176.8704	.0146	-.2671	50.2376	45.6536				1				0
80	19.6	42.6179	45.9038	38.7107	40.7746	-.2707	.2513	168.0071	.0247	-.4544	.4551	.2664	176.893	.0144	-.266	50.2349	45.6719				1				0
80	19.61	42.6016	45.8849	38.66	40.7279	-.271	.2532	167.8745	.0244	-.4525	.4532	.2652	176.9156	.0143	-.2648	50.2322	45.6903				1				0
80	19.62	42.5853	45.866	38.6093	40.6812	-.2712	.2551	167.7419	.0241	-.4506	.4512	.2641	176.9388	.0141	-.2637	50.2295	45.7087				1				0
80	19.63	42.569	45.8471	38.5586	40.6345	-.2715	.2571	167.6092	.0238	-.4486	.4493	.2629	176.9619	.0139	-.2626	50.2268	45.7272				1				0
80	19.64	42.5536	45.8201	38.5328	40.606	-.271	.2576	167.5124	.0244	-.4482	.4488	.2627	176.8862	.0143	-.2623	50.2322	45.7317				1				0
80	19.65	42.5381	45.7931	38.507	40.5774	-.2704	.258	167.4156	.0249	-.4477	.4484	.2624	176.8102	.0146	-.262	50.2376	45.7363				1				0
80	19.66	42.539	45.785	38.5319	40.5956	-.2695	.2566	167.4515	.0258	-.4491	.4499	.2633	176.7118	.0151	-.2629	50.2458	45.7224				1				0
80	19.67	42.5398	45.7769	38.5568	40.6138	-.2687	.2551	167.4873	.0267	-.4506	.4514	.2642	176.6142	.0156	-.2637	50.2539	45.7085				1				0
80	19.68	42.5407	45.7688	38.5817	40.6319	-.2678	.2537	167.5231	.0275	-.4521	.4529	.2651	176.5172	.0161	-.2646	50.262	45.6946				1				0
80	19.69	42.5415	45.7607	38.6066	40.6501	-.267	.2522	167.559	.0284	-.4535	.4544	.2659	176.4208	.0166	-.2654	50.2702	45.6808				1				0
80	19.7	42.5312	45.7346	38.7009	40.7374	-.2656	.2459	167.7042	.0298	-.4598	.4608	.2697	176.298	.0174	-.2691	50.2833	45.6208				1				0
80	19.71	42.5209	45.7085	38.7952	40.8248	-.2642	.2396	167.8495	.0311	-.4661	.4671	.2734	176.1787	.0182	-.2728	50.2965	45.561				1				0
80	19.72	42.5098	45.6905	38.8646	40.894	-.2637	.2348	167.9589	.0317	-.4709	.472	.2762	176.1537	.0185	-.2756	50.3015	45.5151				1				0
80	19.73	42.4986	45.6725	38.934	40.9632	-.2631	.23	168.0683	.0322	-.4757	.4768	.2791	176.1293	.0188	-.2784	50.3065	45.4692				1				0
80	19.74	42.4875	45.6545	39.0033	41.0324	-.2626	.2252	168.1777	.0327	-.4805	.4817	.2819	176.1054	.0191	-.2812	50.3116	45.4234				1				0
80	19.75	42.4566	45.6122	39.1225	41.1466	-.2615	.2165	168.3379	.0338	-.4893	.4904	.287	176.0488	.0198	-.2863	50.3218	45.3403				1				0
80	19.76	42.4257	45.5699	39.2417	41.2607	-.2605	.2078	168.4981	.0349	-.498	.4992	.2922	175.9942	.0204	-.2914	50.3321	45.2574				1				0
80	19.77	42.3948	45.5276	39.3609	41.3749	-.2594	.1991	168.6582	.0359	-.5067	.5079	.2973	175.9417	.021	-.2965	50.3424	45.1747				1				0
80	19.78	42.375	45.5033	39.4108	41.4199	-.2588	.1952	168.709	.0365	-.5106	.5119	.2996	175.911	.0214	-.2988	50.3476	45.1375				1				0
80	19.79	42.3553	45.479	39.4606	41.4649	-.2583	.1913	168.7597	.037	-.5145	.5158	.3019	175.8809	.0217	-.3011	50.3529	45.1003				1				0
80	19.8	42.3356	45.4547	39.5104	41.5098	-.2577	.1874	168.8105	.0376	-.5184	.5197	.3042	175.8512	.022	-.3034	50.3581	45.0632				1				0
80	19.81	42.3089	45.4322	39.5433	41.5453	-.258	.1841	168.8297	.0373	-.5216	.523	.3061	175.9104	.0218	-.3053	50.3552	45.032				1				0
80	19.82	42.2823	45.4097	39.5762	41.5807	-.2583	.1808	168.849	.037	-.5249	.5262	.308	175.9691	.0216	-.3072	50.3523	45.0009				1				0
80	19.83	42.2755	45.4115	39.5593	41.5712	-.2592	.1814	168.8175	.0361	-.5243	.5255	.3076	176.0575	.0211	-.3068	50.3441	45.0068				1				0
80	19.84	42.2686	45.4133	39.5424	41.5617	-.2601	.1821	168.7861	.0353	-.5237	.5248	.3072	176.1461	.0206	-.3065	50.336	45.0128				1				0
80	19.85	42.2617	45.4151	39.5255	41.5522	-.2609	.1827	168.7546	.0344	-.523	.5242	.3068	176.235	.0201	-.3061	50.3278	45.0187				1				0
80	19.86	42.2549	45.4169	39.5086	41.5427	-.2618	.1833	168.7231	.0336	-.5224	.5235	.3064	176.3241	.0196	-.3057	50.3196	45.0247				1				0
80	19.87	42.2257	45.4169	39.4499	41.5167	-.2651	.185	168.6093	.0303	-.5207	.5216	.3053	176.6741	.0177	-.3048	50.2882	45.0405				1				0
80	19.88	42.1965	45.4169	39.3912	41.4908	-.2684	.1866	168.4954	.027	-.5191	.5198	.3042	177.0271	.0158	-.3038	50.2567	45.0563				1				0
80	19.89	42.1742	45.4151	39.3494	41.4744	-.2708	.1877	168.4131	.0245	-.518	.5186	.3035	177.2911	.0143	-.3032	50.2334	45.0662				1				0
80	19.9	42.1519	45.4133	39.3076	41.4579	-.2733	.1887	168.3307	.0221	-.517	.5175	.3029	177.5566	.0129	-.3026	50.2101	45.0761				1				0
80	19.91	42.1296	45.4115	39.2658	41.4415	-.2757	.1898	168.2483	.0196	-.516	.5163	.3022	177.8236	.0115	-.302	50.1868	45.086				1				0
80	19.92	42.1073	45.4097	39.224	41.4251	-.2782	.1908	168.166	.0172	-.5149	.5152	.3015	178.0919	.01	-.3014	50.1634	45.0959				1				0
80	19.93	42.0558	45.4034	39.1679	41.4164	-.2831	.1911	168.0435	.0123	-.5146	.5147	.3013	178.6343	.0072	-.3012	50.1168	45.0991				1				0
80	19.94	42.0043	45.3971	39.1119	41.4078	-.288	.1915	167.921	.0074	-.5143	.5143	.301	179.1784	.0043	-.301	50.0702	45.1022				1				0
80	19.95	41.9751	45.3926	39.0976	41.4156	-.2904	.1908	167.8809	.0049	-.515	.515	.3014	179.4501	.0029	-.3014	50.0471	45.0955				1				0
80	19.96	41.9459	45.3881	39.0834	41.4233	-.2928	.19	167.8407	.0025	-.5157	.5157	.3018	179.7214	.0015	-.3018	50.0239	45.0887				1				0
80	19.97	41.9167	45.3836	39.0692	41.4311	-.2953	.1893	167.8006	.0001	-.5164	.5164	.3022	179.992	0	-.3022	50.0007	45.0819				1				0
80	19.98	41.8875	45.3791	39.0549	41.4389	-.2977	.1886	167.7605	-.0024	-.5171	.5171	.3026	180.2619	-.0014	-.3026	49.9775	45.0751				1				0
[truncated: 1,005 more rows]
