# Supplementary material for: Dual-Stream deep learning for multimodal feature fusion and classification of balance control in elite freestyle aerial skiers
Source: PLoS One. 2026 Jul 28;21(7):e0337296. doi: 10.1371/journal.pone.0337296 (PMC13411871; doi:10.1371/journal.pone.0337296)
Supplement: S1 Data — (ZIP) [file pone.0337296.s001.zip › data/5.CSV]

Status	Time	Gauge[0]	Gauge[1]	Gauge[2]	Gauge[3]	Platform.COP.X	Platform.COP.Y	Weight	Patient COP.X	Patient COP.Y	Patient COP Len	Tilt Angle	Tilt Direction	Tilt Projection.X	Tilt Projection.Y	Pct Right	Pct Front	EndOfRep	IsomFreeze	Stimulus	TestRunning	OnTarget	GoalMet	TargetSkipped	TargetNbr	PatientFell
C0	0	10.4547	72.3502	11.9574	69.237	-6.1768	.0459	163.9993	-3.7429	1.1635	3.9196	2.2945	287.268	-2.1911	.6811	14.3533	61.0808			1	1				0
80	.01	10.5723	72.2926	12.0232	69.0475	-6.1569	.0511	163.9357	-3.723	1.1687	3.9021	2.2843	287.4284	-2.1794	.6842	14.5431	61.1308				1				0
80	.02	10.8821	71.965	12.2838	68.8564	-6.0985	.0486	163.9874	-3.6646	1.1662	3.8457	2.2513	287.6534	-2.1452	.6827	15.0993	61.107				1				0
80	.03	11.192	71.6374	12.5445	68.6652	-6.0401	.0461	164.0391	-3.6062	1.1637	3.7893	2.2183	287.885	-2.1111	.6812	15.6551	61.0832				1				0
80	.04	11.3842	71.3674	12.7393	68.6635	-6.0017	.0384	164.1544	-3.5679	1.156	3.7505	2.1955	287.9525	-2.0886	.6767	16.0204	61.0095				1				0
80	.05	11.5765	71.0974	12.9341	68.6618	-5.9634	.0307	164.2697	-3.5296	1.1483	3.7116	2.1727	288.0212	-2.0662	.6722	16.3852	60.9359				1				0
80	.06	11.7687	70.8273	13.1289	68.66	-5.9252	.0229	164.385	-3.4913	1.1405	3.6729	2.15	288.0913	-2.0438	.6677	16.7495	60.8623				1				0
80	.07	11.961	70.5573	13.3237	68.6583	-5.887	.0152	164.5004	-3.4531	1.1328	3.6342	2.1274	288.1628	-2.0214	.6631	17.1133	60.7889				1				0
80	.08	12.2932	70.1604	13.6413	68.6479	-5.8238	.0047	164.7428	-3.3899	1.1223	3.5708	2.0903	288.3177	-1.9844	.6569	17.7152	60.6883				1				0
80	.09	12.6253	69.7635	13.9589	68.6376	-5.7608	-.0059	164.9852	-3.3269	1.1117	3.5077	2.0533	288.4778	-1.9475	.6508	18.3153	60.5879				1				0
80	.1	12.7652	69.6366	14.0816	68.6289	-5.7358	-.0087	165.1123	-3.302	1.1089	3.4832	2.039	288.5632	-1.9329	.6491	18.5528	60.5607				1				0
80	.11	12.9051	69.5097	14.2044	68.6203	-5.7109	-.0116	165.2394	-3.2771	1.106	3.4587	2.0246	288.6497	-1.9183	.6474	18.7899	60.5335				1				0
80	.12	13.045	69.3827	14.3271	68.6116	-5.6861	-.0144	165.3665	-3.2522	1.1032	3.4342	2.0103	288.7373	-1.9037	.6458	19.0266	60.5064				1				0
80	.13	13.1849	69.2558	14.4499	68.603	-5.6613	-.0173	165.4936	-3.2274	1.1003	3.4098	1.996	288.826	-1.8892	.6441	19.263	60.4793				1				0
80	.14	13.3368	68.9345	14.6936	68.9195	-5.6274	-.0378	165.8845	-3.1935	1.0798	3.3711	1.9733	288.6818	-1.8694	.6321	19.5855	60.284				1				0
80	.15	13.4887	68.6132	14.9374	69.2361	-5.5937	-.0582	166.2754	-3.1598	1.0594	3.3327	1.9508	288.5349	-1.8496	.6201	19.9064	60.0896				1				0
80	.16	13.5008	68.4188	15.0584	69.5613	-5.5847	-.0757	166.5392	-3.1509	1.0419	3.3186	1.9426	288.297	-1.8444	.6099	19.9919	59.9225				1				0
80	.17	13.5128	68.2244	15.1793	69.8865	-5.5758	-.0932	166.803	-3.1419	1.0244	3.3047	1.9344	288.0578	-1.8391	.5996	20.077	59.756				1				0
80	.18	13.5248	68.03	15.3003	70.2117	-5.5669	-.1107	167.0668	-3.133	1.0069	3.2908	1.9263	287.8174	-1.8339	.5894	20.162	59.5899				1				0
80	.19	13.5368	67.8355	15.4213	70.5369	-5.558	-.128	167.3306	-3.1241	.9896	3.2771	1.9183	287.5757	-1.8287	.5792	20.2466	59.4245				1				0
80	.2	13.5952	67.7122	15.5467	70.8241	-5.5455	-.1411	167.6782	-3.1116	.9765	3.2612	1.909	287.4238	-1.8214	.5716	20.366	59.3003				1				0
80	.21	13.6535	67.5889	15.6721	71.1113	-5.533	-.1541	168.0259	-3.0991	.9635	3.2454	1.8997	287.2711	-1.8141	.564	20.4848	59.1766				1				0
80	.22	13.6999	67.66	15.6766	71.0732	-5.5293	-.1498	168.1097	-3.0954	.9678	3.2432	1.8984	287.3624	-1.8119	.5665	20.5197	59.2173				1				0
80	.23	13.7462	67.7311	15.681	71.0351	-5.5257	-.1455	168.1935	-3.0918	.9721	3.241	1.8971	287.4537	-1.8098	.569	20.5545	59.258				1				0
80	.24	13.7926	67.8022	15.6855	70.9971	-5.522	-.1413	168.2774	-3.0881	.9764	3.2388	1.8958	287.5451	-1.8077	.5715	20.5892	59.2986				1				0
80	.25	13.8389	67.8733	15.6899	70.959	-5.5184	-.137	168.3612	-3.0845	.9806	3.2366	1.8946	287.6365	-1.8055	.574	20.624	59.3392				1				0
80	.26	13.8956	68.0768	15.6054	70.6529	-5.5189	-.119	168.2306	-3.085	.9986	3.2426	1.8981	287.9363	-1.8058	.5845	20.6192	59.5103				1				0
80	.27	13.9522	68.2802	15.5209	70.3467	-5.5194	-.101	168.1	-3.0855	1.0166	3.2486	1.9016	288.2355	-1.8061	.5951	20.6144	59.6817				1				0
80	.28	13.9625	68.4125	15.432	70.0785	-5.5235	-.0873	167.8855	-3.0896	1.0304	3.2569	1.9065	288.4428	-1.8085	.6031	20.5748	59.8129				1				0
80	.29	13.9728	68.5448	15.343	69.8104	-5.5277	-.0734	167.671	-3.0938	1.0442	3.2653	1.9113	288.6496	-1.811	.6112	20.5351	59.9444				1				0
80	.3	13.9831	68.6771	15.2541	69.5423	-5.5319	-.0596	167.4565	-3.098	1.058	3.2737	1.9163	288.8558	-1.8134	.6193	20.4953	60.0763				1				0
80	.31	13.9934	68.8094	15.1651	69.2741	-5.5361	-.0457	167.2421	-3.1022	1.0719	3.2821	1.9212	289.0615	-1.8159	.6274	20.4555	60.2085				1				0
80	.32	13.9883	69.0668	15.0032	68.8633	-5.5474	-.0227	166.9216	-3.1135	1.0949	3.3004	1.9319	289.3748	-1.8225	.6409	20.3476	60.4276				1				0
80	.33	13.9831	69.3242	14.8413	68.4525	-5.5588	.0004	166.6011	-3.1249	1.118	3.3188	1.9427	289.6858	-1.8292	.6544	20.2394	60.6475				1				0
80	.34	13.9677	69.4493	14.7684	68.3098	-5.5659	.0095	166.4951	-3.132	1.1271	3.3287	1.9485	289.7922	-1.8334	.6598	20.1713	60.7344				1				0
80	.35	13.9522	69.5745	14.6954	68.167	-5.5731	.0186	166.3891	-3.1392	1.1363	3.3385	1.9542	289.8982	-1.8376	.6651	20.103	60.8215				1				0
80	.36	13.9368	69.6996	14.6225	68.0243	-5.5802	.0278	166.2831	-3.1464	1.1454	3.3484	1.96	290.0037	-1.8418	.6705	20.0347	60.9087				1				0
80	.37	13.9436	69.9408	14.5522	67.9041	-5.5877	.0401	166.3407	-3.1538	1.1577	3.3596	1.9666	290.1573	-1.8461	.6777	19.9634	61.0259				1				0
80	.38	13.9505	70.182	14.4819	67.7839	-5.5952	.0524	166.3983	-3.1613	1.17	3.3709	1.9732	290.3097	-1.8505	.6849	19.8921	61.143				1				0
80	.39	13.9574	70.4232	14.4116	67.6636	-5.6027	.0647	166.4559	-3.1688	1.1823	3.3822	1.9798	290.4609	-1.8549	.6921	19.8209	61.2601				1				0
80	.4	13.9797	70.5393	14.4143	67.6861	-5.603	.0678	166.6194	-3.1691	1.1854	3.3836	1.9806	290.5086	-1.8551	.6939	19.8181	61.2897				1				0
80	.41	14.002	70.6554	14.417	67.7086	-5.6033	.0709	166.783	-3.1694	1.1885	3.3849	1.9814	290.5561	-1.8553	.6957	19.8152	61.3193				1				0
80	.42	14.0243	70.7715	14.4197	67.7311	-5.6036	.074	166.9466	-3.1697	1.1916	3.3863	1.9822	290.6035	-1.8554	.6975	19.8124	61.3488				1				0
80	.43	13.9617	71.1523	14.3334	67.8859	-5.6254	.0808	167.3332	-3.1915	1.1984	3.4091	1.9956	290.5813	-1.8682	.7015	19.6046	61.4136				1				0
80	.44	13.899	71.533	14.2471	68.0408	-5.6471	.0876	167.7198	-3.2132	1.2052	3.4318	2.0089	290.5595	-1.8809	.7055	19.3977	61.478				1				0
80	.45	13.814	71.7976	14.1581	68.1731	-5.6685	.0913	167.9428	-3.2346	1.2089	3.4531	2.0214	290.4919	-1.8935	.7076	19.194	61.513				1				0
80	.46	13.7291	72.0622	14.0692	68.3054	-5.6899	.0949	168.1659	-3.256	1.2125	3.4744	2.0338	290.4254	-1.906	.7098	18.9907	61.5479				1				0
80	.47	13.6441	72.3268	13.9802	68.4378	-5.7111	.0986	168.3889	-3.2773	1.2162	3.4956	2.0462	290.3598	-1.9184	.7119	18.7881	61.5827				1				0
80	.48	13.5591	72.5914	13.8913	68.5701	-5.7324	.1022	168.6119	-3.2985	1.2198	3.5168	2.0586	290.2952	-1.9308	.714	18.5859	61.6174				1				0
80	.49	13.1737	72.9623	13.6413	69.1954	-5.8022	.0912	168.9728	-3.3683	1.2088	3.5787	2.0949	289.7422	-1.9717	.7076	17.9209	61.5126				1				0
80	.5	12.7884	73.3331	13.3913	69.8208	-5.8717	.0803	169.3336	-3.4378	1.1979	3.6406	2.1311	289.2103	-2.0125	.7012	17.2587	61.4083				1				0
80	.51	12.488	73.4393	13.2303	70.3138	-5.9201	.0657	169.4714	-3.4863	1.1833	3.6816	2.1552	288.7482	-2.0408	.6927	16.7975	61.2696				1				0
80	.52	12.1876	73.5455	13.0693	70.8068	-5.9685	.0512	169.6092	-3.5346	1.1688	3.7228	2.1793	288.2971	-2.0691	.6842	16.3371	61.131				1				0
80	.53	11.8872	73.6517	12.9083	71.2998	-6.0168	.0366	169.747	-3.5829	1.1542	3.7642	2.2035	287.8565	-2.0974	.6757	15.8774	60.9927				1				0
80	.54	11.5868	73.7579	12.7473	71.7928	-6.0649	.0221	169.8848	-3.6311	1.1397	3.8057	2.2279	287.4263	-2.1256	.6672	15.4185	60.8546				1				0
80	.55	11.083	74.027	12.387	72.3646	-6.1511	.0099	169.8616	-3.7172	1.1275	3.8844	2.2739	286.8731	-2.1761	.66	14.5981	60.7378				1				0
80	.56	10.5792	74.2962	12.0268	72.9363	-6.2373	-.0024	169.8383	-3.8034	1.1152	3.9635	2.3203	286.3418	-2.2265	.6528	13.7774	60.6209				1				0
80	.57	10.3758	74.4591	11.8275	73.015	-6.2755	-.0002	169.6773	-3.8416	1.1174	4.0008	2.3421	286.2181	-2.2489	.6541	13.4137	60.6419				1				0
80	.58	10.1723	74.622	11.6282	73.0937	-6.3137	.002	169.5163	-3.8798	1.1196	4.0381	2.364	286.0965	-2.2713	.6554	13.0492	60.6629				1				0
80	.59	9.9689	74.7849	11.429	73.1724	-6.3521	.0042	169.3552	-3.9182	1.1218	4.0756	2.3859	285.9769	-2.2938	.6567	12.684	60.6839				1				0
80	.6	9.7655	74.9478	11.2297	73.2511	-6.3905	.0064	169.1942	-3.9566	1.124	4.1132	2.4079	285.8593	-2.3163	.658	12.3182	60.705				1				0
80	.61	9.4849	75.2583	10.8543	73.0314	-6.4495	.0238	168.6289	-4.0157	1.1414	4.1747	2.444	285.8666	-2.3509	.6682	11.7556	60.8701				1				0
80	.62	9.2042	75.5688	10.4789	72.8117	-6.509	.0412	168.0637	-4.0751	1.1588	4.2367	2.4803	285.8738	-2.3857	.6784	11.1893	61.0363				1				0
80	.63	9.127	75.7164	10.3028	72.5133	-6.5299	.0565	167.6595	-4.096	1.1741	4.261	2.4945	285.9946	-2.3979	.6873	10.9903	61.1819				1				0
80	.64	9.0497	75.8641	10.1267	72.2149	-6.5509	.0718	167.2554	-4.117	1.1895	4.2854	2.5088	286.1147	-2.4102	.6963	10.7904	61.3281				1				0
80	.65	8.9725	76.0117	9.9505	71.9165	-6.572	.0873	166.8512	-4.1381	1.2049	4.3099	2.5232	286.2339	-2.4226	.7054	10.5895	61.4751				1				0
80	.66	8.8952	76.1593	9.7744	71.6181	-6.5932	.1028	166.447	-4.1593	1.2204	4.3346	2.5377	286.3524	-2.435	.7145	10.3876	61.6228				1				0
80	.67	8.7656	76.2268	9.5556	71.382	-6.6229	.1142	165.93	-4.1891	1.2318	4.3664	2.5563	286.3857	-2.4525	.7211	10.1043	61.7312				1				0
80	.68	8.636	76.2943	9.3367	71.1459	-6.6529	.1256	165.4129	-4.219	1.2432	4.3984	2.575	286.4189	-2.47	.7278	9.8191	61.8403				1				0
80	.69	8.5837	76.2142	9.2941	71.2081	-6.6614	.1214	165.3	-4.2275	1.239	4.4053	2.5791	286.335	-2.475	.7254	9.738	61.8001				1				0
80	.7	8.5313	76.1341	9.2514	71.2704	-6.6699	.1172	165.1871	-4.236	1.2348	4.4123	2.5832	286.2513	-2.48	.7229	9.6568	61.76				1				0
80	.71	8.479	76.054	9.2087	71.3327	-6.6785	.113	165.0743	-4.2446	1.2306	4.4194	2.5873	286.1678	-2.485	.7204	9.5755	61.7198				1				0
80	.72	8.4266	75.9739	9.166	71.395	-6.687	.1087	164.9614	-4.2531	1.2263	4.4264	2.5914	286.0844	-2.49	.718	9.4941	61.6795				1				0
80	.73	8.3717	75.7921	9.2291	71.9995	-6.6909	.0829	165.3924	-4.257	1.2005	4.423	2.5895	285.749	-2.4923	.7028	9.4571	61.4335				1				0
80	.74	8.3167	75.6102	9.2923	72.6041	-6.6947	.0572	165.8234	-4.2609	1.1748	4.4199	2.5876	285.4147	-2.4945	.6878	9.4204	61.1887				1				0
80	.75	8.3142	75.5085	9.3981	73.1465	-6.6901	.0359	166.3673	-4.2562	1.1535	4.4097	2.5817	285.1638	-2.4918	.6753	9.4647	60.9857				1				0
80	.76	8.3116	75.4068	9.504	73.6888	-6.6855	.0147	166.9112	-4.2516	1.1323	4.3998	2.5758	284.9134	-2.4891	.6629	9.5087	60.784				1				0
80	.77	8.309	75.3051	9.6098	74.2311	-6.6809	-.0063	167.455	-4.247	1.1113	4.39	2.5701	284.6634	-2.4864	.6506	9.5524	60.5836				1				0
80	.78	8.3073	75.0279	9.8011	75.0562	-6.6697	-.0423	168.1925	-4.2358	1.0753	4.3702	2.5585	284.2445	-2.4798	.6295	9.6589	60.2412				1				0
80	.79	8.3056	74.7507	9.9923	75.8814	-6.6586	-.0779	168.93	-4.2247	1.0397	4.3508	2.5471	283.8255	-2.4733	.6087	9.7645	59.9018				1				0
80	.8	8.3039	74.4735	10.1836	76.7065	-6.6476	-.1132	169.6674	-4.2137	1.0044	4.3318	2.536	283.4065	-2.4669	.588	9.8691	59.5653				1				0
80	.81	8.3047	74.298	10.269	76.9893	-6.6411	-.128	169.861	-4.2072	.9896	4.322	2.5303	283.2357	-2.4631	.5793	9.9312	59.4244				1				0
80	.82	8.3056	74.1224	10.3544	77.2722	-6.6346	-.1428	170.0546	-4.2007	.9748	4.3123	2.5246	283.0645	-2.4593	.5707	9.9932	59.2837				1				0
80	.83	8.3064	73.9469	10.4398	77.555	-6.6281	-.1576	170.2482	-4.1942	.9601	4.3027	2.519	282.8928	-2.4555	.562	10.055	59.1434				1				0
80	.84	8.2893	73.6175	10.4905	77.6458	-6.6225	-.1712	170.0431	-4.1886	.9465	4.2942	2.514	282.7327	-2.4522	.5541	10.1085	59.0138				1				0
80	.85	8.2721	73.2881	10.5412	77.7366	-6.6169	-.1848	169.8381	-4.183	.9328	4.2857	2.509	282.5714	-2.4489	.5461	10.162	58.884				1				0
80	.86	8.2541	73.1342	10.5065	77.5446	-6.6177	-.1837	169.4394	-4.1838	.9339	4.2868	2.5096	282.583	-2.4494	.5467	10.1538	58.8942				1				0
80	.87	8.2361	72.9803	10.4718	77.3526	-6.6186	-.1826	169.0408	-4.1847	.935	4.2879	2.5103	282.5945	-2.4499	.5474	10.1456	58.9045				1				0
80	.88	8.218	72.8264	10.4371	77.1606	-6.6195	-.1815	168.6421	-4.1856	.9361	4.289	2.5109	282.6062	-2.4504	.548	10.1374	58.9149				1				0
80	.89	8.2	72.6725	10.4024	76.9686	-6.6203	-.1805	168.2435	-4.1864	.9372	4.2901	2.5116	282.6179	-2.4509	.5486	10.1291	58.9253				1				0
80	.9	8.1597	72.5221	10.3028	76.646	-6.6277	-.1747	167.6306	-4.1938	.9429	4.2985	2.5165	282.6719	-2.4552	.552	10.0593	58.9804				1				0
80	.91	8.1193	72.3718	10.2032	76.3233	-6.635	-.1688	167.0177	-4.2011	.9488	4.3069	2.5214	282.7262	-2.4595	.5554	9.9891	59.036				1				0
80	.92	8.097	72.3754	10.1382	76.1927	-6.6415	-.1641	166.8034	-4.2076	.9535	4.3143	2.5258	282.7685	-2.4633	.5582	9.9272	59.0811				1				0
80	.93	8.0747	72.379	10.0733	76.0621	-6.648	-.1593	166.5892	-4.2142	.9583	4.3217	2.5301	282.8108	-2.4671	.561	9.8652	59.1264				1				0
80	.94	8.0524	72.3826	10.0084	75.9315	-6.6546	-.1546	166.3749	-4.2207	.963	4.3292	2.5345	282.8531	-2.471	.5638	9.803	59.1717				1				0
80	.95	8.0301	72.3862	9.9434	75.8009	-6.6611	-.1498	166.1606	-4.2272	.9678	4.3366	2.5388	282.8953	-2.4748	.5666	9.7406	59.2172				1				0
80	.96	7.9743	72.3556	9.8367	75.7092	-6.6746	-.1469	165.8758	-4.2407	.9707	4.3504	2.5469	282.8928	-2.4827	.5683	9.6121	59.2448				1				0
80	.97	7.9185	72.325	9.7299	75.6176	-6.6882	-.144	165.591	-4.2543	.9736	4.3643	2.555	282.8904	-2.4906	.57	9.4831	59.2724				1				0
80	.98	7.885	72.2908	9.6881	75.6565	-6.6951	-.1459	165.5205	-4.2612	.9717	4.3706	2.5588	282.8459	-2.4947	.5689	9.4168	59.2544				1				0
80	.99	7.8516	72.2566	9.6463	75.6954	-6.7021	-.1478	165.4499	-4.2682	.9698	4.377	2.5625	282.8015	-2.4988	.5678	9.3504	59.2364				1				0
80	1	7.8181	72.2224	9.6045	75.7343	-6.7091	-.1497	165.3793	-4.2752	.9679	4.3834	2.5662	282.7571	-2.5029	.5667	9.284	59.2184				1				0
80	1.01	7.7846	72.1882	9.5627	75.7732	-6.716	-.1516	165.3088	-4.2822	.966	4.3898	2.57	282.7129	-2.507	.5656	9.2176	59.2004				1				0
80	1.02	7.7271	71.8696	9.617	76.1677	-6.7172	-.1748	165.3813	-4.2833	.9428	4.3858	2.5676	282.4136	-2.5076	.5519	9.207	58.9791				1				0
80	1.03	7.6696	71.551	9.6712	76.5621	-6.7183	-.198	165.4539	-4.2844	.9196	4.382	2.5654	282.114	-2.5083	.5384	9.1963	58.758				1				0
80	1.04	7.6456	71.2666	9.7673	76.9176	-6.7124	-.2193	165.597	-4.2785	.8983	4.3718	2.5594	281.8576	-2.5048	.5259	9.2521	58.5554				1				0
80	1.05	7.6215	70.9821	9.8634	77.273	-6.7066	-.2405	165.7401	-4.2727	.8771	4.3618	2.5536	281.6004	-2.5014	.5135	9.3078	58.3532				1				0
80	1.06	7.5975	70.6977	9.9594	77.6285	-6.7007	-.2617	165.8832	-4.2668	.8559	4.3518	2.5477	281.3425	-2.498	.5011	9.3634	58.1513				1				0
80	1.07	7.5735	70.4133	10.0555	77.984	-6.6949	-.2829	166.0263	-4.261	.8347	4.342	2.542	281.0838	-2.4946	.4887	9.4188	57.9498				1				0
80	1.08	7.5606	69.4916	10.4585	79.0107	-6.6605	-.3484	166.5214	-4.2266	.7692	4.296	2.515	280.315	-2.4744	.4503	9.747	57.3261				1				0
80	1.09	7.5477	68.57	10.8614	80.0374	-6.6262	-.4135	167.0165	-4.1923	.7041	4.251	2.4887	279.5344	-2.4543	.4122	10.0732	56.7061				1				0
80	1.1	7.5589	67.9327	11.1683	80.7085	-6.5978	-.4574	167.3685	-4.1639	.6602	4.216	2.4681	279.0098	-2.4377	.3865	10.3434	56.2879				1				0
80	1.11	7.57	67.2955	11.4752	81.3797	-6.5696	-.5011	167.7205	-4.1357	.6165	4.1814	2.4479	278.4786	-2.4211	.3609	10.6124	55.8715				1				0
80	1.12	7.5812	66.6583	11.7821	82.0509	-6.5415	-.5446	168.0725	-4.1076	.573	4.1473	2.428	277.941	-2.4047	.3354	10.8802	55.4568				1				0
80	1.13	7.5924	65.7159	12.1771	82.774	-6.5026	-.6009	168.2594	-4.0687	.5167	4.1014	2.401	277.2371	-2.3819	.3025	11.2503	54.9207				1				0
80	1.14	7.6035	64.7735	12.5721	83.4971	-6.4638	-.6571	168.4462	-4.0299	.4605	4.0562	2.3745	276.519	-2.3592	.2696	11.6196	54.3858				1				0
80	1.15	7.6147	63.8312	12.967	84.2202	-6.4251	-.7131	168.6331	-3.9913	.4045	4.0117	2.3485	275.7864	-2.3365	.2368	11.988	53.852				1				0
80	1.16	7.6147	63.5261	13.0551	84.2721	-6.4142	-.7262	168.4679	-3.9803	.3914	3.9995	2.3414	275.6163	-2.3301	.2291	12.092	53.7278				1				0
80	1.17	7.6147	63.2209	13.1431	84.324	-6.4033	-.7393	168.3027	-3.9694	.3783	3.9874	2.3343	275.4448	-2.3237	.2215	12.1962	53.6033				1				0
80	1.18	7.6147	62.9158	13.2312	84.3759	-6.3923	-.7524	168.1376	-3.9584	.3653	3.9753	2.3271	275.2719	-2.3173	.2138	12.3006	53.4786				1				0
80	1.19	7.5786	62.4613	13.2543	84.1899	-6.3854	-.7644	167.4842	-3.9515	.3532	3.9673	2.3225	275.1074	-2.3133	.2067	12.3664	53.3636				1				0
80	1.2	7.5426	62.0068	13.2775	84.0039	-6.3784	-.7766	166.8307	-3.9446	.341	3.9593	2.3178	274.9409	-2.3092	.1996	12.4328	53.2477				1				0
80	1.21	7.5065	61.8574	13.2125	83.7661	-6.3825	-.7756	166.3425	-3.9487	.342	3.9634	2.3202	274.9505	-2.3116	.2002	12.3938	53.2574				1				0
80	1.22	7.4705	61.708	13.1476	83.5282	-6.3867	-.7746	165.8542	-3.9528	.343	3.9676	2.3227	274.9601	-2.314	.2008	12.3546	53.2671				1				0
80	1.23	7.4344	61.5585	13.0827	83.2904	-6.3908	-.7735	165.366	-3.9569	.3441	3.9718	2.3252	274.9697	-2.3164	.2014	12.3151	53.2769				1				0
80	1.24	7.3984	61.4091	13.0177	83.0525	-6.395	-.7725	164.8777	-3.9611	.3451	3.9761	2.3276	274.9793	-2.3189	.202	12.2755	53.2867				1				0
80	1.25	7.358	61.1373	12.9626	82.7351	-6.3961	-.774	164.193	-3.9622	.3436	3.9771	2.3282	274.9564	-2.3195	.2011	12.2649	53.2724				1				0
80	1.26	7.3177	60.8655	12.9074	82.4177	-6.3972	-.7755	163.5083	-3.9633	.3421	3.978	2.3288	274.9332	-2.3202	.2003	12.2543	53.258				1				0
80	1.27	7.3134	60.7431	12.9172	82.3381	-6.3941	-.7781	163.3118	-3.9602	.3395	3.9747	2.3268	274.9003	-2.3183	.1988	12.2838	53.2336				1				0
80	1.28	7.3091	60.6207	12.927	82.2585	-6.391	-.7806	163.1153	-3.9571	.337	3.9714	2.3249	274.8672	-2.3165	.1973	12.3134	53.2092				1				0
80	1.29	7.3048	60.4983	12.9368	82.1789	-6.3879	-.7832	162.9188	-3.954	.3344	3.9681	2.323	274.834	-2.3147	.1957	12.3431	53.1847				1				0
80	1.3	7.3005	60.3759	12.9466	82.0994	-6.3847	-.7858	162.7223	-3.9508	.3318	3.9648	2.321	274.8007	-2.3129	.1942	12.3729	53.1601				1				0
80	1.31	7.3314	60.0401	13.0924	82.0959	-6.3641	-.7994	162.5599	-3.9302	.3182	3.9431	2.3083	274.6282	-2.3008	.1862	12.5691	53.0302				1				0
80	1.32	7.3623	59.7044	13.2383	82.0924	-6.3435	-.8131	162.3975	-3.9096	.3045	3.9214	2.2956	274.4536	-2.2887	.1782	12.7656	52.9				1				0
80	1.33	7.3975	59.4911	13.3744	82.1686	-6.326	-.8242	162.4316	-3.8921	.2934	3.9032	2.2849	274.3117	-2.2785	.1718	12.9321	52.7947				1				0
80	1.34	7.4327	59.2778	13.5105	82.2447	-6.3086	-.8352	162.4657	-3.8747	.2824	3.8849	2.2743	274.1685	-2.2682	.1653	13.0984	52.6895				1				0
80	1.35	7.4679	59.0645	13.6466	82.3208	-6.2911	-.8463	162.4998	-3.8572	.2713	3.8667	2.2636	274.024	-2.258	.1588	13.2647	52.5843				1				0
80	1.36	7.5031	58.8512	13.7827	82.3969	-6.2736	-.8573	162.5339	-3.8398	.2603	3.8486	2.2529	273.8783	-2.2478	.1524	13.4309	52.4791				1				0
80	1.37	7.7855	58.5307	14.0567	81.73	-6.2094	-.8494	162.103	-3.7755	.2683	3.785	2.2157	274.0641	-2.2101	.157	14.043	52.5548				1				0
80	1.38	8.0678	58.2103	14.3307	81.0632	-6.1448	-.8414	161.6721	-3.7109	.2762	3.7211	2.1783	274.2573	-2.1723	.1617	14.6583	52.6309				1				0
80	1.39	8.315	58.1032	14.4686	80.3202	-6.0974	-.8222	161.207	-3.6635	.2954	3.6754	2.1515	274.6102	-2.1445	.1729	15.1097	52.8134				1				0
80	1.4	8.5622	57.9961	14.6065	79.5772	-6.0497	-.8029	160.742	-3.6158	.3147	3.6295	2.1246	274.9741	-2.1166	.1842	15.5638	52.9971				1				0
80	1.41	8.8094	57.889	14.7443	78.8342	-6.0017	-.7835	160.277	-3.5679	.3341	3.5835	2.0977	275.3494	-2.0885	.1956	16.0204	53.1817				1				0
80	1.42	9.0566	57.7819	14.8822	78.0913	-5.9535	-.764	159.812	-3.5196	.3536	3.5373	2.0707	275.7368	-2.0603	.207	16.4798	53.3675				1				0
80	1.43	9.8282	58.204	15.4373	77.4201	-5.8304	-.7209	160.8896	-3.3965	.3967	3.4196	2.0017	276.6624	-1.9882	.2322	17.6524	53.7785				1				0
80	1.44	10.5998	58.6262	15.9924	76.7489	-5.7089	-.6783	161.9672	-3.275	.4393	3.3043	1.9342	277.6402	-1.9171	.2572	18.8094	54.184				1				0
80	1.45	11.1242	59.1554	16.4096	76.8207	-5.6373	-.6558	163.5098	-3.2034	.4618	3.2366	1.8945	278.2039	-1.8752	.2703	19.491	54.3986				1				0
80	1.46	11.6486	59.6846	16.8268	76.8925	-5.5671	-.6336	165.0525	-3.1332	.484	3.1704	1.8558	278.7806	-1.834	.2833	20.1598	54.6092				1				0
80	1.47	12.173	60.2139	17.244	76.9643	-5.4982	-.6119	166.5951	-3.0643	.5057	3.1057	1.8179	279.3704	-1.7937	.296	20.8163	54.8158				1				0
80	1.48	12.7429	60.7773	17.5909	76.678	-5.4266	-.5777	167.7891	-2.9928	.5399	3.0411	1.7801	280.226	-1.7518	.316	21.4975	55.1418				1				0
80	1.49	13.3128	61.3407	17.9378	76.3917	-5.3561	-.544	168.983	-2.9222	.5736	2.978	1.7431	281.1057	-1.7105	.3358	22.1691	55.4631				1				0
80	1.5	13.8827	61.9042	18.2848	76.1054	-5.2866	-.5107	170.177	-2.8527	.6069	2.9166	1.7072	282.0101	-1.6698	.3552	22.8313	55.7799				1				0
80	1.51	13.9282	61.9384	18.2145	75.7473	-5.2825	-.4978	169.8283	-2.8486	.6198	2.9152	1.7064	282.2755	-1.6674	.3628	22.8705	55.903				1				0
80	1.52	13.9737	61.9726	18.1442	75.3892	-5.2784	-.4848	169.4797	-2.8445	.6328	2.914	1.7057	282.5422	-1.665	.3704	22.9099	56.0267				1				0
80	1.53	14.0192	62.0068	18.0739	75.0311	-5.2742	-.4718	169.131	-2.8403	.6458	2.9128	1.705	282.8102	-1.6625	.378	22.9494	56.1508				1				0
80	1.54	14.1187	62.2327	17.8569	74.1117	-5.2705	-.4335	168.32	-2.8366	.6841	2.918	1.708	283.5596	-1.6604	.4004	22.9844	56.5156				1				0
80	1.55	14.2183	62.4586	17.6398	73.1923	-5.2668	-.3948	167.509	-2.8329	.7228	2.9237	1.7113	284.3135	-1.6582	.4231	23.0198	56.8839				1				0
80	1.56	14.2723	62.6503	17.4931	72.631	-5.2673	-.3692	167.0467	-2.8334	.7484	2.9306	1.7154	284.7958	-1.6585	.4381	23.0151	57.1276				1				0
80	1.57	14.3264	62.842	17.3463	72.0696	-5.2678	-.3435	166.5843	-2.8339	.7741	2.9377	1.7196	285.2785	-1.6588	.4531	23.0105	57.3726				1				0
80	1.58	14.3805	63.0337	17.1995	71.5083	-5.2683	-.3176	166.122	-2.8344	.8	2.9451	1.7239	285.7615	-1.6591	.4683	23.0058	57.619				1				0
80	1.59	14.4346	63.2254	17.0527	70.9469	-5.2688	-.2916	165.6597	-2.8349	.826	2.9528	1.7284	286.2448	-1.6594	.4835	23.0011	57.8668				1				0
80	1.6	14.4105	63.7799	16.7957	70.5274	-5.2948	-.2578	165.5135	-2.8609	.8598	2.9873	1.7486	286.7278	-1.6746	.5033	22.7533	58.1888				1				0
80	1.61	14.3865	64.3343	16.5386	70.1079	-5.3209	-.2239	165.3673	-2.887	.8937	3.0221	1.769	287.2005	-1.6899	.5231	22.505	58.5114				1				0
80	1.62	14.3084	64.697	16.4283	70.2498	-5.3463	-.2163	165.6835	-2.9124	.9013	3.0486	1.7845	287.1951	-1.7047	.5275	22.2631	58.5834				1				0
80	1.63	14.2303	65.0598	16.318	70.3916	-5.3716	-.2088	165.9997	-2.9377	.9088	3.075	1.8	287.1899	-1.7196	.5319	22.0222	58.6552				1				0
80	1.64	14.1522	65.4225	16.2077	70.5335	-5.3968	-.2013	166.3158	-2.9629	.9163	3.1013	1.8154	287.1847	-1.7343	.5363	21.7821	58.7267				1				0
80	1.65	14.0741	65.7852	16.0974	70.6753	-5.4219	-.1938	166.632	-2.988	.9238	3.1275	1.8307	287.1797	-1.749	.5407	21.543	58.7979				1				0
80	1.66	13.6647	66.2883	15.8803	71.6614	-5.5013	-.2117	167.4947	-3.0674	.9059	3.1984	1.8722	286.4541	-1.7955	.5303	20.7865	58.628				1				0
80	1.67	13.2553	66.7915	15.6633	72.6474	-5.5799	-.2293	168.3574	-3.146	.8883	3.269	1.9136	285.7671	-1.8416	.52	20.0377	58.4599				1				0
80	1.68	12.924	66.9319	15.5565	73.4916	-5.6335	-.2543	168.9039	-3.1996	.8634	3.314	1.9399	285.1006	-1.8729	.5054	19.5278	58.2224				1				0
80	1.69	12.5927	67.0723	15.4498	74.3357	-5.6867	-.279	169.4505	-3.2528	.8386	3.3591	1.9663	284.4563	-1.9041	.4909	19.0212	57.9865				1				0
80	1.7	12.2614	67.2127	15.343	75.1799	-5.7395	-.3036	169.997	-3.3056	.814	3.4044	1.9928	283.8331	-1.935	.4765	18.5179	57.752				1				0
80	1.71	11.9301	67.3531	15.2363	76.0241	-5.792	-.3281	170.5435	-3.3581	.7895	3.4497	2.0193	283.2301	-1.9658	.4621	18.0178	57.5191				1				0
80	1.72	11.3791	67.5151	14.9231	76.8484	-5.88	-.3525	170.6657	-3.4461	.7651	3.5301	2.0664	282.5175	-2.0173	.4479	17.1795	57.2867				1				0
80	1.73	10.8281	67.6771	14.61	77.6726	-5.9679	-.3769	170.7879	-3.534	.7407	3.6108	2.1137	281.8377	-2.0688	.4336	16.3425	57.0545				1				0
80	1.74	10.6083	67.6987	14.4036	77.6527	-6.0041	-.377	170.3635	-3.5703	.7406	3.6462	2.1345	281.7184	-2.09	.4335	15.9976	57.053				1				0
80	1.75	10.3886	67.7203	14.1973	77.6329	-6.0405	-.3772	169.9391	-3.6066	.7404	3.6819	2.1553	281.6008	-2.1113	.4334	15.651	57.0514				1				0
80	1.76	10.1689	67.7419	13.9909	77.613	-6.0771	-.3774	169.5147	-3.6432	.7402	3.7177	2.1763	281.485	-2.1327	.4333	15.3027	57.0498				1				0
80	1.77	9.9492	67.7635	13.7845	77.5931	-6.1139	-.3776	169.0903	-3.68	.7401	3.7536	2.1974	281.3707	-2.1542	.4332	14.9526	57.0481				1				0
80	1.78	9.6514	67.7185	13.4936	77.4547	-6.1624	-.3769	168.3182	-3.7285	.7407	3.8014	2.2253	281.2364	-2.1826	.4336	14.4906	57.0545				1				0
80	1.79	9.3535	67.6735	13.2027	77.3163	-6.2113	-.3762	167.5461	-3.7774	.7414	3.8495	2.2535	281.1042	-2.2113	.434	14.0243	57.0609				1				0
80	1.8	9.2754	67.6069	13.1182	77.1978	-6.2231	-.3754	167.1984	-3.7892	.7422	3.8612	2.2604	281.0829	-2.2182	.4345	13.9122	57.069				1				0
80	1.81	9.1973	67.5403	13.0337	77.0793	-6.2349	-.3745	166.8507	-3.801	.7431	3.873	2.2673	281.0616	-2.2251	.435	13.7996	57.0771				1				0
80	1.82	9.1192	67.4737	12.9492	76.9608	-6.2468	-.3737	166.503	-3.8129	.7439	3.8848	2.2742	281.0404	-2.2321	.4355	13.6865	57.0852				1				0
80	1.83	9.0411	67.4071	12.8647	76.8423	-6.2587	-.3728	166.1553	-3.8248	.7448	3.8967	2.2811	281.0192	-2.2391	.436	13.573	57.0934				1				0
80	1.84	8.9579	67.2415	12.8478	76.9046	-6.2662	-.3815	165.9518	-3.8324	.7361	3.9024	2.2845	280.8721	-2.2435	.4309	13.5014	57.0101				1				0
80	1.85	8.8746	67.0759	12.8309	76.9669	-6.2738	-.3903	165.7483	-3.8399	.7273	3.9082	2.2878	280.7252	-2.2479	.4258	13.4297	56.9267				1				0
80	1.86	8.8695	66.9769	12.8985	77.1476	-6.2693	-.3999	165.8925	-3.8354	.7177	3.902	2.2842	280.599	-2.2453	.4201	13.4722	56.8354				1				0
80	1.87	8.8643	66.8779	12.9661	77.3284	-6.2648	-.4095	166.0367	-3.831	.7081	3.8959	2.2806	280.4727	-2.2427	.4145	13.5147	56.7442				1				0
80	1.88	8.8592	66.7789	13.0337	77.5092	-6.2604	-.419	166.1809	-3.8265	.6986	3.8898	2.2771	280.3463	-2.24	.4089	13.5571	56.6532				1				0
80	1.89	8.8214	66.5449	13.1529	77.9425	-6.2559	-.4415	166.4617	-3.822	.6762	3.8813	2.2721	280.0326	-2.2374	.3958	13.6003	56.4396				1				0
80	1.9	8.7836	66.3108	13.2721	78.3758	-6.2513	-.4638	166.7425	-3.8174	.6538	3.873	2.2673	279.7186	-2.2347	.3827	13.6434	56.2267				1				0
80	1.91	8.7459	66.0768	13.3913	78.8092	-6.2468	-.4861	167.0232	-3.8129	.6315	3.8649	2.2625	279.4044	-2.2321	.3697	13.6863	56.0145				1				0
80	1.92	8.7133	65.9418	13.4429	79.0617	-6.2467	-.4989	167.1597	-3.8128	.6187	3.8627	2.2612	279.2174	-2.232	.3622	13.6872	55.8927				1				0
80	1.93	8.6807	65.8068	13.4945	79.3143	-6.2466	-.5116	167.2963	-3.8128	.606	3.8606	2.26	279.0306	-2.232	.3547	13.688	55.7711				1				0
80	1.94	8.648	65.6718	13.5461	79.5668	-6.2466	-.5244	167.4328	-3.8127	.5932	3.8585	2.2588	278.8439	-2.2319	.3473	13.6889	55.6497				1				0
80	1.95	8.6343	65.499	13.6048	79.7303	-6.2425	-.5357	167.4684	-3.8086	.5819	3.8528	2.2554	278.6873	-2.2295	.3407	13.7278	55.5422				1				0
80	1.96	8.6206	65.3262	13.6635	79.8938	-6.2384	-.547	167.5041	-3.8045	.5706	3.8471	2.2521	278.5304	-2.2271	.334	13.7667	55.4347				1				0
80	1.97	8.6395	65.2884	13.6707	79.8047	-6.2344	-.5455	167.4032	-3.8005	.5721	3.8433	2.2499	278.5603	-2.2248	.3349	13.8048	55.4483				1				0
80	1.98	8.6583	65.2506	13.6778	79.7156	-6.2304	-.5441	167.3023	-3.7965	.5735	3.8396	2.2477	278.5903	-2.2225	.3357	13.843	55.462				1				0
80	1.99	8.6772	65.2128	13.6849	79.6265	-6.2264	-.5427	167.2014	-3.7925	.5749	3.8358	2.2455	278.6205	-2.2201	.3366	13.8812	55.4756				1				0
80	2	8.6961	65.175	13.692	79.5374	-6.2223	-.5412	167.1005	-3.7885	.5764	3.832	2.2433	278.6507	-2.2178	.3374	13.9195	55.4893				1				0
80	2.01	8.8875	65.2704	13.7489	79.0124	-6.1946	-.5207	166.9192	-3.7607	.5969	3.8078	2.2291	279.0191	-2.2015	.3494	14.1839	55.6849				1				0
80	2.02	9.0789	65.3658	13.8059	78.4874	-6.1668	-.5001	166.7379	-3.7329	.6175	3.7836	2.2149	279.393	-2.1852	.3615	14.4489	55.881				1				0
80	2.03	9.2514	65.499	13.8557	78.0515	-6.1429	-.481	166.6576	-3.7091	.6367	3.7633	2.203	279.7398	-2.1713	.3727	14.6756	56.0634				1				0
80	2.04	9.4239	65.6322	13.9055	77.6156	-6.1191	-.4618	166.5772	-3.6852	.6558	3.7431	2.1912	280.0908	-2.1573	.3839	14.9025	56.246				1				0
80	2.05	9.5964	65.7654	13.9553	77.1796	-6.0953	-.4426	166.4968	-3.6614	.675	3.7231	2.1795	280.4458	-2.1433	.3951	15.1297	56.4287				1				0
80	2.06	9.769	65.8986	14.0051	76.7437	-6.0714	-.4234	166.4164	-3.6375	.6942	3.7032	2.1678	280.8051	-2.1294	.4064	15.357	56.6117				1				0
80	2.07	10.0256	66.1578	14.0807	76.2057	-6.0382	-.3958	166.4699	-3.6044	.7218	3.6759	2.1518	281.3243	-2.1099	.4225	15.6727	56.8744				1				0
80	2.08	10.2822	66.4171	14.1563	75.6677	-6.0051	-.3682	166.5233	-3.5712	.7494	3.649	2.1361	281.851	-2.0905	.4387	15.9882	57.137				1				0
80	2.09	10.3663	66.5431	14.1821	75.5657	-5.9959	-.3599	166.6572	-3.562	.7577	3.6417	2.1318	282.0089	-2.0852	.4435	16.0759	57.2163				1				0
80	2.1	10.4504	66.6691	14.2079	75.4636	-5.9867	-.3516	166.791	-3.5528	.766	3.6345	2.1276	282.1672	-2.0798	.4484	16.1635	57.2954				1				0
80	2.11	10.5345	66.7951	14.2337	75.3615	-5.9775	-.3433	166.9249	-3.5437	.7743	3.6273	2.1233	282.3259	-2.0744	.4533	16.2509	57.3744				1				0
80	2.12	10.6186	66.9211	14.2595	75.2595	-5.9684	-.335	167.0587	-3.5345	.7826	3.6201	2.1191	282.4849	-2.069	.4581	16.3382	57.4533				1				0
80	2.13	10.6916	67.129	14.2471	75.1263	-5.9643	-.3228	167.194	-3.5304	.7948	3.6187	2.1183	282.6874	-2.0666	.4652	16.3772	57.5694				1				0
80	2.14	10.7646	67.3369	14.2346	74.9931	-5.9602	-.3106	167.3292	-3.5263	.807	3.6174	2.1176	282.8897	-2.0642	.4724	16.4163	57.6853				1				0
80	2.15	10.7534	67.4188	14.1964	74.9619	-5.9652	-.3067	167.3305	-3.5313	.8109	3.6232	2.121	282.9323	-2.0672	.4747	16.3683	57.7226				1				0
80	2.16	10.7422	67.5007	14.1581	74.9308	-5.9703	-.3028	167.3319	-3.5364	.8148	3.629	2.1244	282.9747	-2.0701	.477	16.3203	57.7599				1				0
80	2.17	10.7311	67.5826	14.1199	74.8997	-5.9753	-.2989	167.3333	-3.5414	.8187	3.6348	2.1278	283.017	-2.0731	.4792	16.2723	57.7972				1				0
80	2.18	10.7199	67.6645	14.0816	74.8685	-5.9803	-.295	167.3346	-3.5465	.8226	3.6406	2.1312	283.0591	-2.076	.4815	16.2243	57.8345				1				0
80	2.19	10.5852	67.9211	13.9153	74.9732	-6.0118	-.2898	167.3947	-3.5779	.8278	3.6725	2.1498	283.0276	-2.0945	.4846	15.9244	57.8842				1				0
80	2.2	10.4504	68.1776	13.7489	75.0778	-6.0433	-.2845	167.4548	-3.6094	.8331	3.7043	2.1684	282.9966	-2.1129	.4877	15.6248	57.934				1				0
80	2.21	10.3268	68.3522	13.6208	75.2136	-6.0697	-.2832	167.5135	-3.6358	.8344	3.7303	2.1837	282.925	-2.1284	.4884	15.3733	57.9464				1				0
80	2.22	10.2032	68.5268	13.4927	75.3494	-6.0961	-.2819	167.5722	-3.6622	.8357	3.7563	2.1989	282.8544	-2.1438	.4892	15.1221	57.9589				1				0
80	2.23	10.0796	68.7014	13.3646	75.4852	-6.1224	-.2806	167.6309	-3.6886	.837	3.7823	2.2141	282.7848	-2.1593	.49	14.8709	57.9713				1				0
80	2.24	9.9561	68.876	13.2366	75.621	-6.1488	-.2793	167.6896	-3.7149	.8383	3.8083	2.2294	282.7162	-2.1747	.4907	14.62	57.9838				1				0
80	2.25	9.6994	69.0992	12.9439	75.7836	-6.2022	-.2769	167.5262	-3.7683	.8407	3.861	2.2602	282.5767	-2.206	.4921	14.111	58.0068				1				0
80	2.26	9.4428	69.3224	12.6512	75.9462	-6.2558	-.2745	167.3627	-3.8219	.8431	3.9138	2.2911	282.4407	-2.2374	.4936	13.601	58.0299				1				0
80	2.27	9.3098	69.371	12.4867	75.9731	-6.2831	-.2733	167.1405	-3.8492	.8443	3.9407	2.3069	282.3712	-2.2533	.4942	13.3411	58.0407				1				0
80	2.28	9.1767	69.4196	12.3221	75.9999	-6.3104	-.2722	166.9183	-3.8765	.8454	3.9677	2.3227	282.3025	-2.2694	.4949	13.0806	58.0514				1				0
80	2.29	9.0437	69.4682	12.1575	76.0267	-6.3379	-.2711	166.6961	-3.904	.8465	3.9947	2.3385	282.2345	-2.2854	.4956	12.8193	58.0622				1				0
80	2.3	8.8617	69.4232	11.9752	76.1685	-6.3716	-.2767	166.4287	-3.9377	.8409	4.0265	2.3572	282.0539	-2.3052	.4922	12.498	58.0082				1				0
80	2.31	8.6798	69.3782	11.7928	76.3104	-6.4054	-.2824	166.1612	-3.9716	.8352	4.0584	2.3759	281.8756	-2.325	.4889	12.1757	57.954				1				0
80	2.32	8.4978	69.3332	11.6104	76.4522	-6.4394	-.2881	165.8937	-4.0055	.8295	4.0905	2.3947	281.6995	-2.3449	.4856	11.8523	57.8997				1				0
80	2.33	8.4489	69.2396	11.5927	76.5673	-6.4457	-.295	165.8485	-4.0118	.8226	4.0953	2.3974	281.5881	-2.3486	.4816	11.7925	57.8346				1				0
80	2.34	8.4	69.146	11.5749	76.6823	-6.452	-.3018	165.8032	-4.0181	.8158	4.1	2.4002	281.4769	-2.3523	.4776	11.7327	57.7695				1				0
80	2.35	8.3511	69.0524	11.5571	76.7973	-6.4582	-.3087	165.7579	-4.0243	.809	4.1049	2.4031	281.3659	-2.3559	.4736	11.6729	57.7043				1				0
80	2.36	8.3322	69.1721	11.5055	76.8311	-6.4665	-.3052	165.8409	-4.0326	.8125	4.1136	2.4082	281.391	-2.3608	.4756	11.5943	57.7377				1				0
80	2.37	8.3133	69.2918	11.4539	76.8648	-6.4747	-.3017	165.9238	-4.0408	.8159	4.1224	2.4133	281.416	-2.3656	.4777	11.5159	57.7709				1				0
80	2.38	8.3433	69.5051	11.4201	76.7835	-6.4767	-.2913	166.0521	-4.0428	.8263	4.1264	2.4157	281.5511	-2.3667	.4837	11.4973	57.8692				1				0
80	2.39	8.3734	69.7185	11.3863	76.7022	-6.4786	-.281	166.1803	-4.0447	.8366	4.1303	2.418	281.6857	-2.3679	.4897	11.4788	57.9673				1				0
80	2.4	8.4034	69.9318	11.3525	76.6209	-6.4806	-.2708	166.3086	-4.0467	.8469	4.1343	2.4203	281.8198	-2.369	.4958	11.4603	58.0653				1				0
80	2.41	8.4335	70.1451	11.3187	76.5396	-6.4825	-.2605	166.4368	-4.0486	.8571	4.1383	2.4227	281.9535	-2.3702	.5018	11.4418	58.1631				1				0
80	2.42	8.6515	70.8093	11.2751	75.8796	-6.4669	-.2157	166.6155	-4.033	.9019	4.1326	2.4193	282.6053	-2.361	.528	11.5907	58.5892				1				0
80	2.43	8.8695	71.4736	11.2315	75.2197	-6.4513	-.1711	166.7943	-4.0174	.9465	4.1274	2.4163	283.2574	-2.3519	.5541	11.7392	59.0145				1				0
80	2.44	9.0574	71.9245	11.2217	74.6411	-6.4337	-.1367	166.8447	-3.9998	.9809	4.1184	2.411	283.7795	-2.3416	.5743	11.9062	59.3423				1				0
80	2.45	9.2454	72.3754	11.2119	74.0624	-6.4162	-.1023	166.8952	-3.9823	1.0153	4.1097	2.4059	284.3034	-2.3313	.5944	12.0731	59.6699				1				0
80	2.46	9.4334	72.8264	11.2021	73.4838	-6.3987	-.0679	166.9456	-3.9648	1.0497	4.1014	2.401	284.8292	-2.3211	.6145	12.2399	59.9973				1				0
80	2.47	9.6213	73.2773	11.1924	72.9051	-6.3812	-.0335	166.9961	-3.9473	1.0841	4.0935	2.3964	285.3568	-2.3108	.6346	12.4066	60.3244				1				0
80	2.48	10.1766	74.1854	11.1959	71.3076	-6.3226	.052	166.8656	-3.8887	1.1696	4.0608	2.3773	286.7402	-2.2765	.6847	12.9646	61.1395				1				0
80	2.49	10.7319	75.0936	11.1995	69.7101	-6.2639	.1377	166.7351	-3.83	1.2554	4.0305	2.3595	288.1474	-2.2422	.7349	13.5236	61.9557				1				0
80	2.5	11.0993	75.5508	11.2128	68.6912	-6.2226	.1892	166.5541	-3.7887	1.3068	4.0078	2.3462	289.0307	-2.218	.765	13.9168	62.4461				1				0
80	2.51	11.4666	76.0081	11.2262	67.6723	-6.1813	.2408	166.3731	-3.7474	1.3584	3.986	2.3334	289.9258	-2.1937	.7952	14.3108	62.9375				1				0
80	2.52	11.834	76.4653	11.2395	66.6534	-6.1398	.2925	166.1922	-3.7059	1.4101	3.9651	2.3212	290.8325	-2.1695	.8255	14.7057	63.4299				1				0
80	2.53	12.2013	76.9225	11.2528	65.6345	-6.0982	.3444	166.0112	-3.6643	1.462	3.9452	2.3096	291.7505	-2.1451	.8558	15.1015	63.9235				1				0
80	2.54	12.9248	77.738	11.3374	64.0699	-6.0164	.4292	166.07	-3.5825	1.5468	3.9021	2.2843	293.3528	-2.0972	.9055	15.8812	64.7312				1				0
80	2.55	13.6484	78.5534	11.4219	62.5052	-5.9346	.5139	166.1289	-3.5007	1.6315	3.8622	2.2609	294.9885	-2.0493	.9551	16.6603	65.5384				1				0
80	2.56	14.0046	78.9117	11.493	61.9594	-5.8946	.5466	166.3687	-3.4607	1.6642	3.84	2.248	295.6819	-2.0259	.9742	17.041	65.8493				1				0
80	2.57	14.3608	79.2699	11.5642	61.4136	-5.8547	.5791	166.6085	-3.4208	1.6967	3.8185	2.2353	296.3813	-2.0026	.9933	17.4205	66.1594				1				0
80	2.58	14.7169	79.6281	11.6354	60.8679	-5.815	.6116	166.8483	-3.3811	1.7292	3.7976	2.2231	297.0865	-1.9793	1.0123	17.799	66.4685				1				0
80	2.59	15.0731	79.9863	11.7065	60.3221	-5.7754	.644	167.0881	-3.3415	1.7616	3.7774	2.2113	297.7973	-1.9561	1.0312	18.1764	66.7768				1				0
80	2.6	15.3924	80.232	11.7572	59.7608	-5.7386	.6738	167.1424	-3.3047	1.7914	3.759	2.2005	298.4611	-1.9346	1.0487	18.5264	67.0611				1				0
80	2.61	15.7117	80.4778	11.8079	59.1994	-5.7019	.7036	167.1968	-3.268	1.8213	3.7412	2.1901	299.1308	-1.9131	1.0661	18.8761	67.3453				1				0
80	2.62	15.6748	80.3652	11.7875	59.1838	-5.7046	.7013	167.0113	-3.2707	1.8189	3.7425	2.1908	299.0785	-1.9147	1.0647	18.85	67.3225				1				0
80	2.63	15.6379	80.2527	11.767	59.1683	-5.7074	.6989	166.8259	-3.2735	1.8165	3.7437	2.1915	299.0261	-1.9163	1.0633	18.824	67.2997				1				0
80	2.64	15.601	80.1402	11.7465	59.1527	-5.7101	.6965	166.6405	-3.2762	1.8141	3.7449	2.1922	298.9736	-1.9179	1.0619	18.7978	67.2768				1				0
80	2.65	15.3933	79.8135	11.759	59.6077	-5.7289	.6686	166.5734	-3.295	1.7862	3.7481	2.1941	298.4623	-1.9289	1.0456	18.6187	67.0119				1				0
80	2.66	15.1856	79.4868	11.7715	60.0626	-5.7477	.6408	166.5064	-3.3139	1.7584	3.7515	2.1961	297.9515	-1.9399	1.0293	18.4395	66.7467				1				0
80	2.67	14.9779	79.1601	11.7839	60.5176	-5.7666	.6129	166.4394	-3.3327	1.7305	3.7552	2.1983	297.4413	-1.9509	1.013	18.2601	66.4814				1				0
80	2.68	14.8071	78.9459	11.8168	60.9881	-5.7826	.5876	166.5578	-3.3487	1.7052	3.7579	2.1998	296.9856	-1.9603	.9982	18.1076	66.2399				1				0
80	2.69	14.6363	78.7316	11.8497	61.4586	-5.7986	.5623	166.6763	-3.3647	1.6799	3.7607	2.2015	296.5312	-1.9697	.9834	17.9553	65.9987				1				0
80	2.7	14.4655	78.5174	11.8827	61.9291	-5.8146	.537	166.7947	-3.3807	1.6546	3.7639	2.2033	296.0783	-1.979	.9686	17.8032	65.7579				1				0
80	2.71	14.1213	78.0764	11.9467	62.8589	-5.8464	.4865	167.0033	-3.4125	1.6041	3.7708	2.2074	295.177	-1.9977	.939	17.4996	65.2776				1				0
80	2.72	13.7771	77.6354	12.0107	63.7887	-5.8782	.4362	167.212	-3.4443	1.5538	3.7786	2.212	294.2815	-2.0163	.9096	17.1969	64.7984				1				0
80	2.73	13.6037	77.4086	12.0419	64.248	-5.8941	.4111	167.3022	-3.4602	1.5287	3.7829	2.2145	293.836	-2.0256	.8949	17.0458	64.5593				1				0
80	2.74	13.4304	77.1817	12.073	64.7073	-5.9099	.386	167.3924	-3.476	1.5036	3.7873	2.2171	293.3921	-2.0349	.8802	16.8948	64.3205				1				0
80	2.75	13.257	76.9549	12.1041	65.1666	-5.9258	.361	167.4827	-3.4919	1.4786	3.792	2.2198	292.9497	-2.0441	.8656	16.744	64.0819				1				0
80	2.76	13.0836	76.7281	12.1353	65.6259	-5.9416	.336	167.5729	-3.5077	1.4536	3.7969	2.2227	292.5089	-2.0534	.8509	16.5934	63.8436				1				0
80	2.77	12.8828	76.3276	12.2038	66.1673	-5.9551	.3022	167.5815	-3.5213	1.4198	3.7967	2.2226	291.9596	-2.0613	.8311	16.4643	63.5218				1				0
80	2.78	12.682	75.9271	12.2723	66.7088	-5.9687	.2684	167.5901	-3.5348	1.386	3.7968	2.2226	291.4102	-2.0693	.8114	16.3352	63.2				1				0
80	2.79	12.6545	75.7533	12.3096	66.7909	-5.9665	.2596	167.5084	-3.5326	1.3772	3.7915	2.2195	291.2986	-2.0679	.8062	16.3565	63.1161				1				0
80	2.8	12.627	75.5796	12.347	66.8731	-5.9642	.2508	167.4268	-3.5303	1.3684	3.7862	2.2164	291.1865	-2.0666	.801	16.3778	63.0321				1				0
80	2.81	12.5996	75.4059	12.3844	66.9553	-5.962	.2419	167.3451	-3.5281	1.3595	3.781	2.2134	291.074	-2.0653	.7959	16.3992	62.948				1				0
80	2.82	12.5721	75.2322	12.4217	67.0374	-5.9597	.2331	167.2635	-3.5258	1.3507	3.7757	2.2103	290.9611	-2.064	.7907	16.4206	62.8638				1				0
80	2.83	12.4751	74.6202	12.5383	67.3609	-5.9536	.2013	166.9945	-3.5198	1.3189	3.7588	2.2003	290.542	-2.0604	.7721	16.4785	62.5612				1				0
80	2.84	12.3781	74.0081	12.6548	67.6844	-5.9475	.1694	166.7254	-3.5137	1.2871	3.742	2.1905	290.1178	-2.0569	.7534	16.5366	62.2577				1				0
80	2.85	12.3086	73.5698	12.734	67.9257	-5.9437	.1464	166.5381	-3.5098	1.264	3.7305	2.1838	289.8058	-2.0546	.7399	16.5733	62.0382				1				0
80	2.86	12.2391	73.1315	12.8131	68.167	-5.9398	.1233	166.3507	-3.5059	1.2409	3.7191	2.1771	289.4912	-2.0523	.7264	16.6101	61.8182				1				0
80	2.87	12.1696	72.6932	12.8923	68.4084	-5.9359	.1002	166.1634	-3.5021	1.2178	3.7077	2.1705	289.1739	-2.0501	.7129	16.647	61.5977				1				0
80	2.88	12.1	72.2548	12.9715	68.6497	-5.9321	.0769	165.976	-3.4982	1.1946	3.6965	2.1639	288.854	-2.0478	.6993	16.684	61.3767				1				0
80	2.89	11.9258	71.0847	13.257	69.5561	-5.9183	.0056	165.8237	-3.4844	1.1232	3.661	2.1431	287.8663	-2.0397	.6575	16.8152	60.6969				1				0
80	2.9	11.7516	69.9147	13.5426	70.4626	-5.9045	-.066	165.6714	-3.4706	1.0517	3.6264	2.1229	286.8577	-2.0316	.6156	16.9466	60.0157				1				0
80	2.91	11.6469	69.1829	13.7489	71.1277	-5.8946	-.1141	165.7064	-3.4607	1.0035	3.6033	2.1093	286.1707	-2.0258	.5874	17.0407	59.5573				1				0
80	2.92	11.5422	68.4512	13.9553	71.7928	-5.8847	-.1622	165.7415	-3.4509	.9554	3.5807	2.096	285.4751	-2.0201	.5593	17.1347	59.099				1				0
80	2.93	11.4374	67.7194	14.1617	72.458	-5.8749	-.2103	165.7765	-3.441	.9073	3.5586	2.0831	284.7712	-2.0143	.5311	17.2288	58.6409				1				0
80	2.94	11.3327	66.9877	14.3681	73.1231	-5.865	-.2584	165.8116	-3.4311	.8592	3.5371	2.0705	284.0588	-2.0085	.503	17.3227	58.183				1				0
80	2.95	11.2546	65.9301	14.7141	74.027	-5.8394	-.3254	165.9258	-3.4055	.7922	3.4964	2.0467	283.0959	-1.9935	.4637	17.5669	57.545				1				0
80	2.96	11.1765	64.8726	15.0601	74.9308	-5.8138	-.3923	166.04	-3.3799	.7253	3.4568	2.0235	282.112	-1.9785	.4246	17.8107	56.9079				1				0
80	2.97	11.2031	64.5467	15.1998	75.1695	-5.798	-.4112	166.1192	-3.3641	.7065	3.4375	2.0122	281.8596	-1.9693	.4135	17.9606	56.7281				1				0
80	2.98	11.2297	64.2209	15.3395	75.4082	-5.7823	-.43	166.1984	-3.3484	.6876	3.4183	2.001	281.6045	-1.9601	.4025	18.1103	56.5486				1				0
80	2.99	11.2564	63.8951	15.4791	75.647	-5.7666	-.4488	166.2775	-3.3327	.6688	3.3992	1.9897	281.3467	-1.9509	.3915	18.2599	56.3692				1				0
80	3	11.283	63.5693	15.6188	75.8857	-5.7509	-.4677	166.3567	-3.317	.65	3.3801	1.9786	281.0864	-1.9417	.3805	18.4093	56.19				1				0
80	3.01	11.4057	63.1147	15.8243	75.986	-5.7169	-.4856	166.3307	-3.283	.632	3.3433	1.9571	280.8959	-1.9218	.3699	18.7329	56.0188				1				0
80	3.02	11.5284	62.6602	16.0297	76.0864	-5.6829	-.5036	166.3047	-3.2491	.614	3.3066	1.9355	280.7011	-1.9019	.3594	19.0566	55.8475				1				0
80	3.03	11.6246	62.5315	16.0956	75.948	-5.6646	-.5028	166.1996	-3.2307	.6148	3.2887	1.9251	280.7743	-1.8911	.3599	19.2313	55.8551				1				0
80	3.04	11.7207	62.4028	16.1614	75.8096	-5.6462	-.502	166.0945	-3.2123	.6156	3.2708	1.9146	280.8483	-1.8804	.3603	19.4063	55.8628				1				0
80	3.05	11.8168	62.2741	16.2272	75.6712	-5.6278	-.5012	165.9893	-3.1939	.6164	3.2529	1.9041	280.9233	-1.8696	.3608	19.5814	55.8705				1				0
80	3.06	12.0597	62.2327	16.4069	75.5475	-5.5891	-.4963	166.2468	-3.1552	.6213	3.2158	1.8824	281.1393	-1.8469	.3637	19.9506	55.9168				1				0
80	3.07	12.3026	62.1913	16.5866	75.4238	-5.5504	-.4915	166.5043	-3.1165	.6261	3.1788	1.8607	281.3596	-1.8243	.3665	20.3187	55.963				1				0
80	3.08	12.5455	62.1499	16.7663	75.3001	-5.5119	-.4867	166.7618	-3.078	.631	3.142	1.8392	281.5844	-1.8017	.3693	20.6856	56.0091				1				0
80	3.09	12.6923	62.2372	16.8802	75.3148	-5.4919	-.4826	167.1244	-3.058	.635	3.1232	1.8282	281.7302	-1.79	.3717	20.8763	56.0472				1				0
80	3.1	12.839	62.3245	16.994	75.3295	-5.4719	-.4787	167.4871	-3.038	.6389	3.1045	1.8172	281.877	-1.7783	.374	21.0662	56.0852				1				0
80	3.11	12.9858	62.4118	17.1079	75.3442	-5.4521	-.4747	167.8497	-3.0182	.6429	3.0859	1.8063	282.0251	-1.7667	.3763	21.2553	56.123				1				0
80	3.12	13.2398	62.7394	17.1337	74.8971	-5.4267	-.4463	168.01	-2.9928	.6713	3.0671	1.7953	282.6418	-1.7518	.3929	21.4973	56.393				1				0
80	3.13	13.4939	63.067	17.1595	74.4499	-5.4013	-.4181	168.1703	-2.9674	.6996	3.0488	1.7846	283.2649	-1.737	.4095	21.7388	56.6624				1				0
80	3.14	13.6012	63.3074	17.0714	73.988	-5.3956	-.3936	167.968	-2.9617	.724	3.049	1.7847	283.7368	-1.7336	.4238	21.7929	56.8954				1				0
80	3.15	13.7085	63.5477	16.9833	73.5262	-5.3899	-.3691	167.7656	-2.9561	.7485	3.0494	1.7849	284.2097	-1.7303	.4381	21.8471	57.1289				1				0
80	3.16	13.8157	63.788	16.8953	73.0643	-5.3842	-.3445	167.5633	-2.9504	.7731	3.05	1.7853	284.6837	-1.727	.4525	21.9014	57.363				1				0
80	3.17	13.923	64.0283	16.8072	72.6024	-5.3785	-.3199	167.361	-2.9446	.7977	3.0508	1.7858	285.1585	-1.7236	.4669	21.9559	57.5976				1				0
80	3.18	14.0337	64.3082	16.6693	71.9935	-5.3746	-.2887	167.0048	-2.9407	.8289	3.0553	1.7884	285.7412	-1.7213	.4852	21.993	57.8942				1				0
80	3.19	14.1445	64.5881	16.5315	71.3846	-5.3707	-.2575	166.6486	-2.9368	.8602	3.0602	1.7913	286.3246	-1.7191	.5035	22.0302	58.192				1				0
80	3.2	14.1479	64.6277	16.4816	71.2375	-5.3726	-.251	166.4948	-2.9387	.8666	3.0638	1.7934	286.4314	-1.7201	.5073	22.0126	58.2538				1				0
80	3.21	14.1513	64.6673	16.4318	71.0905	-5.3744	-.2445	166.341	-2.9405	.8732	3.0674	1.7955	286.5382	-1.7212	.5111	21.995	58.3158				1				0
80	3.22	14.1548	64.7069	16.382	70.9435	-5.3763	-.2379	166.1872	-2.9424	.8797	3.0711	1.7976	286.6449	-1.7223	.5149	21.9774	58.3778				1				0
80	3.23	14.1582	64.7465	16.3322	70.7964	-5.3781	-.2314	166.0334	-2.9442	.8862	3.0747	1.7998	286.7516	-1.7234	.5187	21.9597	58.44				1				0
80	3.24	14.0295	64.7519	16.2512	70.9755	-5.3991	-.2377	166.0081	-2.9652	.8799	3.093	1.8105	286.5283	-1.7357	.5151	21.7597	58.3803				1				0
80	3.25	13.9007	64.7573	16.1703	71.1545	-5.4201	-.2439	165.9829	-2.9862	.8737	3.1114	1.8213	286.3076	-1.748	.5114	21.5597	58.3206				1				0
80	3.26	13.7685	64.7231	16.1392	71.4806	-5.4392	-.2567	166.1114	-3.0053	.8609	3.1262	1.8299	285.9844	-1.7592	.5039	21.3778	58.1989				1				0
80	3.27	13.6364	64.6889	16.108	71.8067	-5.4583	-.2695	166.24	-3.0244	.8481	3.1411	1.8386	285.6648	-1.7703	.4964	21.1962	58.0773				1				0
80	3.28	13.5042	64.6547	16.0769	72.1328	-5.4773	-.2822	166.3686	-3.0434	.8354	3.156	1.8474	285.3486	-1.7815	.489	21.0149	57.9559				1				0
80	3.29	13.372	64.6205	16.0458	72.4588	-5.4963	-.295	166.4971	-3.0624	.8226	3.171	1.8562	285.036	-1.7926	.4815	20.8339	57.8347				1				0
80	3.3	13.1772	64.8762	15.8794	72.688	-5.5354	-.2948	166.6208	-3.1015	.8228	3.2088	1.8783	284.8577	-1.8155	.4816	20.4617	57.8362				1				0
80	3.31	12.9824	65.1318	15.7131	72.9172	-5.5744	-.2946	166.7444	-3.1405	.823	3.2466	1.9004	284.6839	-1.8383	.4817	20.09	57.8377				1				0
80	3.32	12.9197	65.4216	15.5779	72.8204	-5.5945	-.2818	166.7395	-3.1606	.8358	3.2693	1.9137	284.8127	-1.8501	.4892	19.8987	57.9602				1				0
80	3.33	12.857	65.7114	15.4426	72.7235	-5.6146	-.2689	166.7346	-3.1807	.8487	3.292	1.927	284.9396	-1.8619	.4968	19.7074	58.0827				1				0
80	3.34	12.7944	66.0012	15.3074	72.6266	-5.6347	-.2561	166.7297	-3.2008	.8615	3.3147	1.9403	285.0649	-1.8736	.5043	19.5161	58.2052				1				0
80	3.35	12.7317	66.291	15.1722	72.5298	-5.6548	-.2432	166.7248	-3.2209	.8744	3.3375	1.9536	285.1885	-1.8854	.5118	19.3247	58.3276				1				0
80	3.36	12.694	66.7465	14.9961	72.2971	-5.6767	-.22	166.7336	-3.2429	.8976	3.3648	1.9696	285.4713	-1.8983	.5254	19.1156	58.5483				1				0
80	3.37	12.6562	67.2019	14.82	72.0644	-5.6987	-.1969	166.7425	-3.2648	.9207	3.3922	1.9857	285.7495	-1.9111	.539	18.9065	58.769				1				0
80	3.38	12.6811	67.3675	14.779	71.9286	-5.7006	-.1866	166.7563	-3.2667	.931	3.3968	1.9884	285.9082	-1.9122	.545	18.8887	58.8671				1				0
80	3.39	12.706	67.5331	14.7381	71.7928	-5.7024	-.1763	166.7701	-3.2685	.9413	3.4014	1.9911	286.0665	-1.9133	.551	18.871	58.9652				1				0
80	3.4	12.7309	67.6987	14.6972	71.657	-5.7043	-.166	166.7838	-3.2704	.9516	3.4061	1.9938	286.2243	-1.9144	.5571	18.8532	59.0633				1				0
80	3.41	12.6485	67.8895	14.6002	71.625	-5.7222	-.1593	166.7633	-3.2884	.9583	3.4251	2.005	286.2469	-1.9249	.5609	18.6823	59.1265				1				0
80	3.42	12.5661	68.0804	14.5033	71.593	-5.7402	-.1527	166.7428	-3.3063	.9649	3.4442	2.0161	286.2694	-1.9354	.5648	18.5114	59.1896				1				0
80	3.43	12.4837	68.2712	14.4063	71.561	-5.7581	-.1461	166.7222	-3.3242	.9715	3.4633	2.0273	286.2915	-1.9459	.5687	18.3405	59.2528				1				0
80	3.44	12.3764	68.2964	14.3503	71.6648	-5.7742	-.1497	166.6879	-3.3403	.9679	3.4777	2.0358	286.1591	-1.9553	.5666	18.1873	59.2179				1				0
80	3.45	12.2691	68.3216	14.2942	71.7686	-5.7903	-.1534	166.6535	-3.3564	.9642	3.4922	2.0442	286.0278	-1.9648	.5644	18.0339	59.1829				1				0
80	3.46	12.1618	68.3468	14.2382	71.8724	-5.8064	-.1571	166.6192	-3.3725	.9605	3.5067	2.0527	285.8975	-1.9742	.5623	17.8805	59.1479				1				0
80	3.47	11.9035	68.4314	14.1288	72.2486	-5.8454	-.1693	166.7123	-3.4115	.9483	3.5409	2.0727	285.5338	-1.997	.5551	17.5091	59.0312				1				0
80	3.48	11.6452	68.516	14.0194	72.6249	-5.8844	-.1816	166.8054	-3.4505	.936	3.5752	2.0929	285.1775	-2.0199	.5479	17.138	58.9146				1				0
80	3.49	11.4941	68.5754	13.966	72.8974	-5.9072	-.1901	166.9328	-3.4733	.9275	3.595	2.1045	284.9507	-2.0332	.5429	16.9207	58.8331				1				0
80	3.5	11.343	68.6348	13.9126	73.1698	-5.93	-.1987	167.0603	-3.4961	.9189	3.6149	2.1161	284.7267	-2.0466	.5379	16.7038	58.7517				1				0
80	3.51	11.192	68.6942	13.8592	73.4423	-5.9527	-.2072	167.1877	-3.5189	.9104	3.6347	2.1277	284.5055	-2.0599	.5329	16.4871	58.6704				1				0
80	3.52	11.0409	68.7536	13.8059	73.7147	-5.9754	-.2157	167.3151	-3.5416	.9019	3.6546	2.1393	284.287	-2.0732	.5279	16.2708	58.5893				1				0
80	3.53	10.792	68.885	13.6662	74.0218	-6.0157	-.2236	167.365	-3.5818	.894	3.6917	2.1611	284.0143	-2.0967	.5233	15.8878	58.5142				1				0
80	3.54	10.5431	69.0164	13.5265	74.3288	-6.0559	-.2315	167.4149	-3.622	.8861	3.7288	2.1828	283.7472	-2.1203	.5187	15.505	58.4391				1				0
80	3.55	10.4453	69.0884	13.4403	74.3634	-6.0734	-.2309	167.3374	-3.6396	.8867	3.746	2.1929	283.6924	-2.1306	.5191	15.3376	58.4449				1				0
80	3.56	10.3474	69.1604	13.354	74.398	-6.091	-.2303	167.2598	-3.6571	.8873	3.7633	2.203	283.6381	-2.1409	.5194	15.1701	58.4508				1				0
80	3.57	10.2496	69.2324	13.2677	74.4326	-6.1086	-.2297	167.1823	-3.6747	.8879	3.7805	2.2131	283.5843	-2.1512	.5198	15.0024	58.4567				1				0
80	3.58	10.1517	69.3044	13.1814	74.4672	-6.1263	-.229	167.1048	-3.6924	.8886	3.7978	2.2232	283.5309	-2.1615	.5202	14.8345	58.4625				1				0
80	3.59	10.0153	69.5564	13.0248	74.5156	-6.1562	-.2228	167.1122	-3.7223	.8948	3.8283	2.2411	283.5173	-2.179	.5238	14.5496	58.5222				1				0
80	3.6	9.8788	69.8085	12.8683	74.5641	-6.1861	-.2165	167.1196	-3.7522	.9011	3.8589	2.259	283.5039	-2.1965	.5275	14.2648	58.5818				1				0
80	3.61	9.8402	69.9885	12.798	74.5779	-6.1983	-.2109	167.2046	-3.7644	.9067	3.8721	2.2667	283.5427	-2.2037	.5308	14.1481	58.6355				1				0
80	3.62	9.8016	70.1685	12.7277	74.5918	-6.2106	-.2052	167.2895	-3.7767	.9124	3.8853	2.2745	283.5811	-2.2109	.5341	14.0316	58.6891				1				0
80	3.63	9.7629	70.3485	12.6575	74.6056	-6.2228	-.1996	167.3745	-3.7889	.918	3.8985	2.2822	283.6194	-2.218	.5374	13.9152	58.7427				1				0
80	3.64	9.7243	70.5285	12.5872	74.6194	-6.235	-.194	167.4594	-3.8011	.9236	3.9117	2.2899	283.6572	-2.2252	.5407	13.7989	58.7963				1				0
80	3.65	9.666	70.8921	12.4235	74.4888	-6.2577	-.1773	167.4704	-3.8238	.9403	3.9377	2.3052	283.8159	-2.2385	.5505	13.5828	58.9557				1				0
80	3.66	9.6076	71.2558	12.2598	74.3582	-6.2804	-.1605	167.4814	-3.8465	.9571	3.9638	2.3204	283.9726	-2.2518	.5603	13.3668	59.1151				1				0
80	3.67	9.5879	71.4394	12.1664	74.2138	-6.2909	-.1494	167.4074	-3.857	.9682	3.9767	2.328	284.0918	-2.2579	.5668	13.2667	59.2211				1				0
80	3.68	9.5681	71.623	12.073	74.0693	-6.3014	-.1382	167.3335	-3.8675	.9794	3.9896	2.3355	284.2103	-2.2641	.5733	13.1665	59.3273				1				0
80	3.69	9.5484	71.8066	11.9796	73.9249	-6.3119	-.1271	167.2595	-3.878	.9905	4.0025	2.3431	284.3282	-2.2703	.5799	13.0663	59.4336				1				0
80	3.7	9.5286	71.9902	11.8862	73.7804	-6.3225	-.1159	167.1855	-3.8886	1.0017	4.0155	2.3507	284.4454	-2.2764	.5864	12.9659	59.54				1				0
80	3.71	9.605	72.3421	11.743	73.1266	-6.3245	-.0818	166.8167	-3.8906	1.0358	4.0261	2.3569	284.9077	-2.2776	.6063	12.9469	59.8644				1				0
80	3.72	9.6814	72.6941	11.5998	72.4727	-6.3265	-.0476	166.4479	-3.8926	1.07	4.037	2.3633	285.3696	-2.2788	.6264	12.9278	60.1902				1				0
80	3.73	9.7775	72.8624	11.55	71.9632	-6.3179	-.0246	166.1531	-3.884	1.0931	4.0349	2.3621	285.718	-2.2737	.6399	13.0097	60.41				1				0
80	3.74	9.8737	73.0307	11.5001	71.4538	-6.3092	-.0014	165.8583	-3.8754	1.1162	4.0329	2.3609	286.0679	-2.2687	.6534	13.0918	60.6306				1				0
80	3.75	9.9698	73.199	11.4503	70.9443	-6.3006	.0218	165.5634	-3.8667	1.1395	4.0311	2.3599	286.4193	-2.2636	.667	13.1743	60.8519				1				0
80	3.76	10.0659	73.3673	11.4005	70.4349	-6.2919	.0452	165.2686	-3.858	1.1628	4.0294	2.3589	286.7724	-2.2585	.6807	13.257	61.074				1				0
80	3.77	10.4058	73.5986	11.4912	69.6435	-6.2458	.0812	165.1391	-3.812	1.1988	3.996	2.3393	287.4574	-2.2316	.7018	13.6957	61.4171				1				0
80	3.78	10.7457	73.8299	11.582	68.8521	-6.1997	.1173	165.0096	-3.7658	1.2349	3.9631	2.32	288.155	-2.2045	.7229	14.135	61.7606				1				0
80	3.79	10.9894	73.8929	11.7225	68.5701	-6.1625	.1298	165.175	-3.7286	1.2474	3.9317	2.3016	288.4981	-2.1827	.7302	14.4898	61.8802				1				0
80	3.8	11.2332	73.9559	11.8631	68.2881	-6.1253	.1424	165.3403	-3.6914	1.26	3.9005	2.2834	288.8459	-2.161	.7376	14.8438	61.9996				1				0
80	3.81	11.4769	74.0189	12.0036	68.0062	-6.0882	.1549	165.5056	-3.6543	1.2725	3.8695	2.2652	289.1987	-2.1392	.7449	15.1972	62.1187				1				0
80	3.82	11.9636	74.2674	12.2491	67.5279	-6.0205	.1816	166.0079	-3.5866	1.2992	3.8147	2.2331	289.9127	-2.0996	.7606	15.8418	62.3737				1				0
80	3.83	12.4502	74.5158	12.4947	67.0495	-5.9532	.2082	166.5102	-3.5193	1.3258	3.7608	2.2015	290.6429	-2.0602	.7761	16.4824	62.6271				1				0
80	3.84	12.9369	74.7642	12.7402	66.5712	-5.8864	.2347	167.0125	-3.4525	1.3523	3.7079	2.1705	291.3896	-2.021	.7916	17.1193	62.879				1				0
80	3.85	13.1798	74.9496	12.8451	66.3749	-5.8563	.2487	167.3494	-3.4224	1.3663	3.6851	2.1572	291.7634	-2.0034	.7998	17.4057	63.0126				1				0
80	3.86	13.4227	75.135	12.9501	66.1786	-5.8263	.2627	167.6863	-3.3924	1.3803	3.6625	2.144	292.1402	-1.9859	.808	17.691	63.1458				1				0
80	3.87	13.6655	75.3204	13.0551	65.9822	-5.7965	.2766	168.0233	-3.3626	1.3942	3.6402	2.1309	292.5202	-1.9684	.8161	17.9751	63.2784				1				0
80	3.88	14.026	75.6624	13.1414	65.4996	-5.7563	.3066	168.3294	-3.3224	1.4242	3.6148	2.116	293.2034	-1.9449	.8337	18.358	63.564				1				0
80	3.89	14.3865	76.0045	13.2277	65.017	-5.7162	.3365	168.6356	-3.2824	1.4541	3.59	2.1015	293.8937	-1.9214	.8512	18.7395	63.8487				1				0
80	3.9	14.5041	76.1611	13.209	64.7307	-5.7058	.3526	168.6048	-3.2719	1.4702	3.587	2.0998	294.1968	-1.9153	.8606	18.8393	64.0021				1				0
80	3.91	14.6217	76.3177	13.1903	64.4444	-5.6953	.3687	168.574	-3.2614	1.4863	3.5841	2.0981	294.5005	-1.9092	.8701	18.9391	64.1556				1				0
80	3.92	14.7393	76.4743	13.1716	64.1581	-5.6848	.3848	168.5432	-3.2509	1.5025	3.5813	2.0964	294.8047	-1.903	.8795	19.039	64.3091				1				0
80	3.93	14.8568	76.6309	13.1529	63.8718	-5.6743	.401	168.5125	-3.2404	1.5186	3.5786	2.0948	295.1096	-1.8969	.8889	19.1389	64.4627				1				0
80	3.94	14.8431	76.657	13.0675	63.6322	-5.6791	.4111	168.1998	-3.2452	1.5287	3.5872	2.0999	295.2236	-1.8997	.8949	19.0935	64.559				1				0
80	3.95	14.8294	76.6831	12.9821	63.3926	-5.6838	.4212	167.8872	-3.25	1.5389	3.5959	2.105	295.3375	-1.9025	.9008	19.048	64.6557				1				0
80	3.96	14.6981	76.5526	12.9154	63.4393	-5.6992	.4152	167.6054	-3.2653	1.5328	3.6072	2.1116	295.1465	-1.9115	.8973	18.9018	64.5983				1				0
80	3.97	14.5667	76.4221	12.8487	63.486	-5.7146	.4092	167.3236	-3.2807	1.5268	3.6186	2.1182	294.9561	-1.9205	.8937	18.7551	64.5406				1				0
80	3.98	14.4354	76.2916	12.782	63.5327	-5.7301	.4031	167.0417	-3.2962	1.5207	3.63	2.125	294.7663	-1.9295	.8902	18.6079	64.4828				1				0
80	3.99	14.3041	76.1611	12.7153	63.5794	-5.7456	.397	166.7599	-3.3117	1.5146	3.6416	2.1317	294.5771	-1.9386	.8866	18.4602	64.4248				1				0
80	4	13.9024	75.6723	12.5809	63.9341	-5.7893	.3674	166.0898	-3.3554	1.485	3.6693	2.148	293.872	-1.9642	.8693	18.0436	64.1425				1				0
80	4.01	13.5008	75.1836	12.4466	64.2887	-5.8334	.3375	165.4197	-3.3995	1.4551	3.6978	2.1647	293.1721	-1.99	.8518	17.6235	63.8579				1				0
80	4.02	13.2304	74.8254	12.379	64.5966	-5.862	.3137	165.0314	-3.4281	1.4313	3.7149	2.1746	292.6613	-2.0068	.8378	17.3517	63.6312				1				0
80	4.03	12.96	74.4672	12.3114	64.9045	-5.8906	.2898	164.6431	-3.4567	1.4074	3.7323	2.1848	292.153	-2.0235	.8238	17.0786	63.4034				1				0
80	4.04	12.6897	74.1089	12.2438	65.2124	-5.9194	.2657	164.2549	-3.4856	1.3833	3.75	2.1952	291.6469	-2.0404	.8098	16.8042	63.1746				1				0
80	4.05	12.4193	73.7507	12.1762	65.5203	-5.9484	.2416	163.8666	-3.5145	1.3592	3.7682	2.2059	291.1433	-2.0574	.7957	16.5286	62.9447				1				0
80	4.06	12.1653	73.3646	12.1913	66.0635	-5.9719	.2075	163.7847	-3.538	1.3251	3.778	2.2116	290.5328	-2.0711	.7757	16.3045	62.6202				1				0
80	4.07	11.9112	72.9785	12.2064	66.6067	-5.9955	.1734	163.7028	-3.5616	1.291	3.7883	2.2177	289.9249	-2.0849	.7557	16.0803	62.2955				1				0
80	4.08	11.9275	72.9506	12.2892	66.842	-5.9899	.1637	164.0092	-3.556	1.2813	3.7798	2.2127	289.8154	-2.0817	.7501	16.1335	62.203				1				0
80	4.09	11.9438	72.9227	12.3719	67.0772	-5.9843	.154	164.3156	-3.5504	1.2716	3.7713	2.2077	289.7057	-2.0784	.7444	16.1865	62.1108				1				0
80	4.1	11.9601	72.8948	12.4546	67.3125	-5.9788	.1444	164.622	-3.5449	1.262	3.7628	2.2027	289.596	-2.0751	.7388	16.2393	62.019				1				0
80	4.11	11.9764	72.8669	12.5374	67.5477	-5.9732	.1348	164.9284	-3.5394	1.2524	3.7544	2.1978	289.4862	-2.0719	.7331	16.2919	61.9275				1				0
80	4.12	12.0451	72.9101	12.7055	68.0252	-5.9605	.1191	165.6859	-3.5266	1.2367	3.7372	2.1877	289.325	-2.0644	.724	16.4133	61.7783				1				0
80	4.13	12.1138	72.9533	12.8736	68.5026	-5.9479	.1036	166.4433	-3.514	1.2212	3.7201	2.1777	289.1637	-2.057	.7149	16.5335	61.6305				1				0
80	4.14	12.1661	73.0244	12.959	68.7448	-5.9407	.0976	166.8943	-3.5068	1.2152	3.7114	2.1726	289.1125	-2.0529	.7114	16.6015	61.5734				1				0
80	4.15	12.2185	73.0955	13.0444	68.987	-5.9336	.0916	167.3454	-3.4997	1.2092	3.7028	2.1676	289.0613	-2.0487	.7079	16.6691	61.5167				1				0
80	4.16	12.2708	73.1666	13.1298	69.2292	-5.9266	.0857	167.7964	-3.4927	1.2033	3.6942	2.1625	289.0101	-2.0446	.7044	16.7363	61.4602				1				0
80	4.17	12.2571	73.1837	13.1547	69.4324	-5.929	.0793	168.0279	-3.4951	1.197	3.6944	2.1626	288.9045	-2.046	.7007	16.7133	61.3995				1				0
80	4.18	12.2434	73.2008	13.1796	69.6357	-5.9314	.073	168.2595	-3.4975	1.1906	3.6946	2.1628	288.7993	-2.0474	.697	16.6903	61.339				1				0
80	4.19	12.2296	73.2179	13.2045	69.839	-5.9338	.0667	168.491	-3.4999	1.1843	3.6948	2.1629	288.6943	-2.0488	.6932	16.6675	61.2787				1				0
80	4.2	12.1636	73.1639	13.144	69.8	-5.9432	.0662	168.2715	-3.5094	1.1838	3.7036	2.1681	288.6403	-2.0543	.693	16.5775	61.2741				1				0
80	4.21	12.0975	73.1099	13.0835	69.7611	-5.9527	.0657	168.052	-3.5188	1.1833	3.7125	2.1732	288.5865	-2.0599	.6927	16.4874	61.2694				1				0
80	4.22	12.0314	73.0559	13.0231	69.7222	-5.9622	.0652	167.8325	-3.5283	1.1828	3.7213	2.1784	288.5328	-2.0654	.6924	16.397	61.2648				1				0
80	4.23	11.8657	72.8201	12.9546	69.8329	-5.9805	.053	167.4732	-3.5466	1.1706	3.7348	2.1863	288.2654	-2.0762	.6852	16.2225	61.1482				1				0
80	4.24	11.7001	72.5842	12.8861	69.9436	-5.9989	.0407	167.114	-3.565	1.1583	3.7485	2.1943	287.9989	-2.0869	.678	16.0473	61.0312				1				0
80	4.25	11.6005	72.4024	12.8781	70.0932	-6.0078	.0289	166.9743	-3.5739	1.1465	3.7533	2.1971	287.7858	-2.0921	.6711	15.9629	60.9188				1				0
80	4.26	11.501	72.2206	12.8701	70.2429	-6.0167	.017	166.8345	-3.5828	1.1347	3.7581	2.2	287.5728	-2.0973	.6642	15.8784	60.8062				1				0
80	4.27	11.4014	72.0388	12.862	70.3925	-6.0255	.0052	166.6948	-3.5917	1.1228	3.7631	2.2029	287.3601	-2.1025	.6573	15.7937	60.6934				1				0
80	4.28	11.3018	71.857	12.854	70.5421	-6.0344	-.0067	166.555	-3.6006	1.1109	3.7681	2.2058	287.1476	-2.1077	.6503	15.7089	60.5805				1				0
80	4.29	11.1971	71.4232	12.9368	70.8916	-6.0351	-.0339	166.4486	-3.6012	1.0837	3.7608	2.2015	286.7479	-2.1081	.6344	15.7026	60.321				1				0
80	4.3	11.0924	70.9893	13.0195	71.241	-6.0358	-.0612	166.3423	-3.6019	1.0564	3.7536	2.1973	286.3461	-2.1085	.6184	15.6962	60.0611				1				0
80	4.31	11.0873	70.7373	13.1102	71.4408	-6.0275	-.0766	166.3756	-3.5937	1.041	3.7414	2.1902	286.1558	-2.1037	.6094	15.7748	59.9147				1				0
80	4.32	11.0821	70.4853	13.201	71.6406	-6.0193	-.0919	166.409	-3.5854	1.0257	3.7292	2.1831	285.9644	-2.0989	.6004	15.8533	59.7684				1				0
80	4.33	11.077	70.2333	13.2917	71.8404	-6.011	-.1073	166.4424	-3.5772	1.0103	3.7171	2.1759	285.7718	-2.094	.5914	15.9318	59.6222				1				0
80	4.34	11.0718	69.9813	13.3824	72.0402	-6.0028	-.1226	166.4757	-3.5689	.995	3.705	2.1689	285.578	-2.0892	.5824	16.0103	59.476				1				0
80	4.35	11.1937	69.6465	13.5835	72.1976	-5.972	-.1385	166.6212	-3.5382	.9791	3.6711	2.149	285.4677	-2.0712	.5731	16.3033	59.3245				1				0
80	4.36	11.3156	69.3116	13.7845	72.355	-5.9413	-.1544	166.7668	-3.5074	.9632	3.6373	2.1292	285.3555	-2.0532	.5638	16.5958	59.1732				1				0
80	4.37	11.4426	69.2288	13.8948	72.3127	-5.9189	-.155	166.8789	-3.485	.9626	3.6155	2.1164	285.4412	-2.04	.5635	16.8097	59.1678				1				0
80	4.38	11.5696	69.146	14.0051	72.2703	-5.8964	-.1555	166.9911	-3.4626	.9621	3.5937	2.1037	285.5278	-2.0269	.5632	17.0233	59.1625				1				0
80	4.39	11.6966	69.0632	14.1154	72.2279	-5.874	-.1561	167.1032	-3.4402	.9615	3.572	2.091	285.6154	-2.0138	.5628	17.2366	59.1572				1				0
80	4.4	11.8237	68.9804	14.2257	72.1855	-5.8517	-.1567	167.2153	-3.4178	.9609	3.5503	2.0783	285.7039	-2.0007	.5625	17.4496	59.1519				1				0
80	4.41	12.0262	68.9021	14.336	71.933	-5.8196	-.1492	167.1973	-3.3857	.9684	3.5215	2.0614	285.9616	-1.9819	.5669	17.7553	59.2226				1				0
80	4.42	12.2288	68.8238	14.4463	71.6804	-5.7875	-.1418	167.1793	-3.3536	.9758	3.4927	2.0445	286.2236	-1.9631	.5712	18.061	59.2934				1				0
80	4.43	12.3043	68.8283	14.4463	71.4702	-5.7777	-.1338	167.0492	-3.3438	.9838	3.4855	2.0403	286.395	-1.9574	.5759	18.1543	59.3697				1				0
80	4.44	12.3798	68.8328	14.4463	71.26	-5.7679	-.1258	166.919	-3.334	.9918	3.4784	2.0361	286.5673	-1.9516	.5806	18.2478	59.446				1				0
80	4.45	12.4554	68.8373	14.4463	71.0499	-5.758	-.1177	166.7889	-3.3241	.9999	3.4713	2.032	286.7407	-1.9459	.5853	18.3414	59.5225				1				0
80	4.46	12.5309	68.8418	14.4463	70.8397	-5.7482	-.1097	166.6587	-3.3143	1.0079	3.4642	2.0278	286.9149	-1.9401	.59	18.4352	59.5991				1				0
80	4.47	12.645	68.7608	14.5051	70.684	-5.7295	-.1061	166.5949	-3.2956	1.0115	3.4473	2.018	287.0627	-1.9292	.5921	18.6132	59.6335				1				0
80	4.48	12.7592	68.6798	14.5638	70.5283	-5.7108	-.1025	166.5311	-3.2769	1.0151	3.4305	2.0081	287.212	-1.9182	.5942	18.7914	59.6678				1				0
80	4.49	12.7978	68.5943	14.6225	70.5828	-5.702	-.1069	166.5974	-3.2681	1.0107	3.4208	2.0024	287.1846	-1.913	.5916	18.8754	59.6255				1				0
80	4.5	12.8364	68.5088	14.6812	70.6373	-5.6932	-.1114	166.6637	-3.2593	1.0062	3.4111	1.9967	287.157	-1.9079	.589	18.9594	59.5831				1				0
80	4.51	12.8751	68.4233	14.7399	70.6918	-5.6843	-.1158	166.73	-3.2505	1.0018	3.4013	1.991	287.1293	-1.9027	.5864	19.0433	59.5408				1				0
80	4.52	12.9137	68.3378	14.7986	70.7463	-5.6755	-.1203	166.7963	-3.2417	.9974	3.3916	1.9853	287.1014	-1.8976	.5838	19.1271	59.4986				1				0
80	4.53	12.9231	68.0498	14.8902	70.8812	-5.6644	-.1344	166.7443	-3.2305	.9832	3.3768	1.9766	286.9271	-1.891	.5755	19.2336	59.3634				1				0
80	4.54	12.9326	67.7617	14.9819	71.0161	-5.6532	-.1486	166.6923	-3.2193	.969	3.3619	1.968	286.7511	-1.8844	.5672	19.3402	59.2282				1				0
80	4.55	12.9034	67.5592	15.0148	71.0966	-5.6508	-.1584	166.5739	-3.2169	.9592	3.3568	1.965	286.6031	-1.883	.5615	19.3631	59.135				1				0
80	4.56	12.8742	67.3567	15.0477	71.177	-5.6484	-.1682	166.4556	-3.2145	.9494	3.3517	1.962	286.4543	-1.8816	.5557	19.386	59.0417				1				0
80	4.57	12.845	67.1542	15.0806	71.2574	-5.6459	-.178	166.3373	-3.2121	.9396	3.3467	1.959	286.3049	-1.8802	.55	19.409	58.9483				1				0
80	4.58	12.7429	66.8671	15.1002	71.465	-5.6516	-.1955	166.1752	-3.2177	.9221	3.3472	1.9593	285.9901	-1.8835	.5397	19.355	58.7816				1				0
80	4.59	12.6408	66.58	15.1197	71.6726	-5.6573	-.2131	166.0131	-3.2234	.9045	3.3479	1.9597	285.6749	-1.8869	.5295	19.301	58.6146				1				0
80	4.6	12.5386	66.2928	15.1393	71.8802	-5.663	-.2306	165.851	-3.2291	.887	3.3487	1.9602	285.3591	-1.8902	.5192	19.2469	58.4472				1				0
80	4.61	12.4657	66.2082	15.126	72.0073	-5.6711	-.2384	165.8072	-3.2372	.8793	3.3545	1.9636	285.1955	-1.8949	.5147	19.1697	58.3738				1				0
80	4.62	12.3927	66.1236	15.1126	72.1345	-5.6792	-.2461	165.7635	-3.2453	.8715	3.3603	1.967	285.0324	-1.8997	.5102	19.0926	58.3004				1				0
80	4.63	12.3198	66.039	15.0993	72.2616	-5.6873	-.2538	165.7197	-3.2534	.8638	3.3661	1.9704	284.8698	-1.9044	.5056	19.0153	58.2269				1				0
80	4.64	12.2193	65.9796	15.0877	72.5176	-5.7002	-.265	165.8043	-3.2663	.8526	3.3757	1.976	284.6288	-1.912	.4991	18.8923	58.1196				1				0
80	4.65	12.1189	65.9202	15.0761	72.7737	-5.7131	-.2763	165.8889	-3.2792	.8413	3.3854	1.9817	284.3894	-1.9195	.4925	18.7694	58.0125				1				0
80	4.66	12.0915	65.9454	15.0779	72.9025	-5.7179	-.2798	166.0173	-3.284	.8378	3.3892	1.9839	284.3116	-1.9223	.4904	18.7238	57.9789				1				0
80	4.67	12.064	65.9706	15.0797	73.0314	-5.7227	-.2833	166.1457	-3.2888	.8343	3.3929	1.9861	284.234	-1.9251	.4883	18.6783	57.9454				1				0
80	4.68	12.0365	65.9958	15.0815	73.1603	-5.7274	-.2869	166.2741	-3.2935	.8307	3.3967	1.9883	284.1567	-1.9279	.4863	18.6329	57.9119				1				0
80	4.69	12.0091	66.021	15.0833	73.2892	-5.7322	-.2904	166.4025	-3.2983	.8272	3.4005	1.9905	284.0797	-1.9307	.4842	18.5875	57.8785				1				0
80	4.7	12.0185	66.2298	15.0664	73.3713	-5.7377	-.2856	166.686	-3.3038	.832	3.4069	1.9943	284.1354	-1.9339	.487	18.5354	57.924				1				0
80	4.71	12.0279	66.4387	15.0495	73.4535	-5.7431	-.2808	166.9696	-3.3092	.8368	3.4134	1.9981	284.1906	-1.9371	.4898	18.4835	57.9694				1				0
80	4.72	12.0649	66.6223	15.0308	73.4068	-5.7438	-.2726	167.1247	-3.3099	.845	3.4161	1.9997	284.3219	-1.9375	.4946	18.4768	58.048				1				0
80	4.73	12.1018	66.8059	15.0121	73.3601	-5.7445	-.2643	167.2798	-3.3106	.8533	3.4188	2.0013	284.4528	-1.9379	.4995	18.4701	58.1264				1				0
80	4.74	12.1387	66.9895	14.9934	73.3134	-5.7452	-.2561	167.435	-3.3113	.8615	3.4216	2.0029	284.5831	-1.9384	.5043	18.4634	58.2048				1				0
80	4.75	12.1756	67.1731	14.9747	73.2667	-5.7459	-.2479	167.5901	-3.312	.8697	3.4243	2.0045	284.7131	-1.9388	.5091	18.4568	58.2829				1				0
80	4.76	12.1902	67.5331	14.8778	73.1205	-5.7564	-.2305	167.7216	-3.3225	.8871	3.4389	2.013	284.949	-1.9449	.5193	18.3567	58.4486				1				0
80	4.77	12.2048	67.8931	14.7808	72.9743	-5.7669	-.2131	167.853	-3.333	.9045	3.4536	2.0216	285.1826	-1.9511	.5294	18.2568	58.6141				1				0
80	4.78	12.1824	68.0696	14.7025	72.8749	-5.7767	-.2039	167.8294	-3.3428	.9137	3.4655	2.0286	285.2871	-1.9568	.5348	18.1634	58.7018				1				0
80	4.79	12.1601	68.246	14.6243	72.7754	-5.7865	-.1947	167.8057	-3.3527	.9229	3.4774	2.0355	285.3909	-1.9625	.5402	18.07	58.7895				1				0
80	4.8	12.1378	68.4224	14.546	72.6759	-5.7963	-.1855	167.7821	-3.3625	.9321	3.4893	2.0425	285.494	-1.9683	.5456	17.9766	58.8773				1				0
80	4.81	12.1155	68.5988	14.4677	72.5765	-5.8062	-.1763	167.7584	-3.3723	.9413	3.5012	2.0495	285.5964	-1.974	.551	17.8831	58.965				1				0
80	4.82	12.0897	68.6519	14.4108	72.4484	-5.812	-.1705	167.6008	-3.3781	.9471	3.5084	2.0537	285.6612	-1.9775	.5544	17.8274	59.0198				1				0
80	4.83	12.064	68.705	14.3538	72.3204	-5.8179	-.1648	167.4433	-3.384	.9528	3.5156	2.0579	285.7258	-1.9809	.5578	17.7715	59.0747				1				0
80	4.84	12.0606	68.5817	14.3752	72.2919	-5.8139	-.1682	167.3093	-3.38	.9494	3.5108	2.0551	285.6888	-1.9786	.5557	17.8093	59.0416				1				0
80	4.85	12.0571	68.4584	14.3965	72.2634	-5.8099	-.1717	167.1754	-3.3761	.9459	3.5061	2.0524	285.6517	-1.9763	.5537	17.8471	59.0085				1				0
80	4.86	12.0537	68.3351	14.4179	72.2348	-5.806	-.1752	167.0415	-3.3721	.9424	3.5013	2.0496	285.6144	-1.9739	.5517	17.885	58.9754				1				0
80	4.87	12.0503	68.2118	14.4392	72.2063	-5.802	-.1787	166.9075	-3.3681	.9389	3.4965	2.0468	285.577	-1.9716	.5496	17.923	58.9422				1				0
80	4.88	12.094	67.8877	14.5317	72.1483	-5.7841	-.1878	166.6618	-3.3502	.9298	3.4768	2.0352	285.5118	-1.9611	.5443	18.0933	58.8556				1				0
80	4.89	12.1378	67.5637	14.6243	72.0904	-5.7662	-.1969	166.4162	-3.3323	.9207	3.4571	2.0237	285.4458	-1.9506	.539	18.2641	58.7688				1				0
80	4.9	12.185	67.363	14.6954	72.061	-5.7522	-.2025	166.3044	-3.3183	.9151	3.4422	2.015	285.4174	-1.9425	.5357	18.3968	58.7153				1				0
80	4.91	12.2322	67.1623	14.7666	72.0316	-5.7383	-.2081	166.1927	-3.3044	.9095	3.4273	2.0062	285.3888	-1.9343	.5324	18.5297	58.6617				1				0
80	4.92	12.2794	66.9616	14.8377	72.0021	-5.7243	-.2138	166.0809	-3.2904	.9038	3.4123	1.9974	285.3599	-1.9261	.5291	18.6628	58.6081				1				0
80	4.93	12.3266	66.7609	14.9089	71.9727	-5.7103	-.2194	165.9691	-3.2764	.8982	3.3973	1.9887	285.3307	-1.9179	.5258	18.7961	58.5544				1				0
80	4.94	12.3807	66.4207	15.0423	72.086	-5.6904	-.2345	165.9297	-3.2565	.8832	3.3742	1.9751	285.1733	-1.9063	.517	18.9853	58.411				1				0
80	4.95	12.4348	66.0804	15.1758	72.1993	-5.6705	-.2495	165.8903	-3.2367	.8681	3.351	1.9616	285.0137	-1.8946	.5081	19.1747	58.2675				1				0
80	4.96	12.4416	65.9409	15.238	72.3421	-5.6647	-.2589	165.9627	-3.2308	.8587	3.343	1.9569	284.8842	-1.8912	.5026	19.2304	58.178				1				0
80	4.97	12.4485	65.8014	15.3003	72.4848	-5.6589	-.2683	166.035	-3.225	.8493	3.3349	1.9521	284.7541	-1.8878	.4971	19.286	58.0886				1				0
80	4.98	12.4554	65.6619	15.3626	72.6275	-5.653	-.2777	166.1073	-3.2191	.8399	3.3269	1.9474	284.6235	-1.8844	.4917	19.3416	57.9993				1				0
80	4.99	12.367	65.4909	15.4017	72.9986	-5.6606	-.2962	166.2581	-3.2267	.8214	3.3296	1.949	284.2812	-1.8888	.4808	19.2691	57.8225				1				0
80	5	12.2786	65.3199	15.4409	73.3696	-5.6682	-.3148	166.4089	-3.2344	.8028	3.3325	1.9507	283.9402	-1.8933	.4699	19.1966	57.646				1				0
80	5.01	12.1902	65.1489	15.48	73.7407	-5.6758	-.3333	166.5597	-3.2419	.7843	3.3355	1.9525	283.6005	-1.8977	.4591	19.1243	57.4699				1				0
80	5.02	12.0949	65.1174	15.4569	73.969	-5.6892	-.3424	166.6382	-3.2554	.7752	3.3464	1.9588	283.3942	-1.9056	.4538	18.9966	57.3827				1				0
80	5.03	11.9996	65.0859	15.4337	74.1973	-5.7026	-.3516	166.7166	-3.2687	.766	3.3573	1.9652	283.1895	-1.9134	.4484	18.8691	57.2957				1				0
80	5.04	11.9044	65.0544	15.4106	74.4257	-5.716	-.3607	166.795	-3.2821	.7569	3.3683	1.9717	282.9863	-1.9212	.4431	18.7416	57.2087				1				0
80	5.05	11.7035	65.0094	15.3137	74.7284	-5.7457	-.3734	166.7549	-3.3118	.7442	3.3944	1.987	282.6641	-1.9386	.4356	18.4589	57.0873				1				0
80	5.06	11.5027	64.9644	15.2167	75.0311	-5.7754	-.3862	166.7149	-3.3415	.7314	3.4206	2.0023	282.3467	-1.956	.4281	18.176	56.966				1				0
80	5.07	11.3971	64.9509	15.1429	75.1055	-5.7918	-.3898	166.5963	-3.3579	.7278	3.4359	2.0112	282.2292	-1.9656	.426	18.0201	56.9314				1				0
80	5.08	11.2915	64.9374	15.069	75.1799	-5.8082	-.3934	166.4778	-3.3743	.7242	3.4511	2.0202	282.1126	-1.9752	.4239	17.864	56.8968				1				0
80	5.09	11.186	64.9239	14.9952	75.2543	-5.8246	-.3971	166.3593	-3.3907	.7205	3.4664	2.0291	281.9969	-1.9848	.4218	17.7076	56.8621				1				0
80	5.1	11.0804	64.9104	14.9214	75.3287	-5.841	-.4007	166.2408	-3.4071	.7169	3.4817	2.0381	281.882	-1.9944	.4196	17.5511	56.8274				1				0
80	5.11	11.0641	64.8924	14.9089	75.3347	-5.8433	-.4016	166.2001	-3.4094	.716	3.4838	2.0393	281.86	-1.9958	.4191	17.5292	56.819				1				0
80	5.12	11.0478	64.8744	14.8965	75.3408	-5.8456	-.4025	166.1594	-3.4117	.7151	3.4859	2.0405	281.8381	-1.9971	.4186	17.5074	56.8106				1				0
80	5.13	11.1371	64.8699	14.9578	75.2725	-5.8314	-.3997	166.2372	-3.3976	.7179	3.4726	2.0327	281.9307	-1.9888	.4202	17.6423	56.8369				1				0
80	5.14	11.2263	64.8653	15.0192	75.2041	-5.8173	-.397	166.315	-3.3834	.7206	3.4593	2.025	282.0239	-1.9805	.4218	17.7771	56.8632				1				0
80	5.15	11.3156	64.8609	15.0806	75.1358	-5.8032	-.3942	166.3928	-3.3693	.7234	3.4461	2.0172	282.1178	-1.9723	.4234	17.9117	56.8895				1				0
80	5.16	11.4048	64.8564	15.142	75.0675	-5.789	-.3914	166.4706	-3.3552	.7262	3.4328	2.0095	282.2122	-1.964	.4251	18.0462	56.9158				1				0
80	5.17	11.5482	64.6565	15.3012	75.0623	-5.7597	-.3971	166.5682	-3.3259	.7205	3.403	1.992	282.2232	-1.9468	.4217	18.3252	56.8618				1				0
80	5.18	11.6915	64.4567	15.4604	75.0571	-5.7305	-.4028	166.6657	-3.2966	.7148	3.3732	1.9746	282.2343	-1.9297	.4184	18.6038	56.8078				1				0
80	5.19	11.7456	64.2614	15.5583	75.1202	-5.7153	-.4112	166.6855	-3.2814	.7064	3.3566	1.9648	282.1486	-1.9208	.4135	18.7482	56.7276				1				0
80	5.2	11.7996	64.0661	15.6561	75.1834	-5.7002	-.4196	166.7052	-3.2663	.698	3.34	1.9551	282.0621	-1.912	.4086	18.8927	56.6473				1				0
80	5.21	11.8537	63.8708	15.754	75.2465	-5.685	-.4281	166.725	-3.2511	.6896	3.3234	1.9454	281.9748	-1.9031	.4036	19.037	56.5672				1				0
80	5.22	11.9078	63.6755	15.8518	75.3096	-5.6698	-.4365	166.7448	-3.236	.6811	3.3069	1.9357	281.8866	-1.8942	.3987	19.1814	56.487				1				0
80	5.23	11.9498	63.0508	16.0938	75.6599	-5.6411	-.4694	166.7544	-3.2072	.6482	3.272	1.9153	281.4269	-1.8773	.3794	19.4555	56.1738				1				0
80	5.24	11.9919	62.4262	16.3358	76.0102	-5.6123	-.5022	166.7641	-3.1784	.6154	3.2374	1.895	280.9573	-1.8605	.3602	19.7297	55.8606				1				0
80	5.25	11.9799	61.9969	16.4799	76.2974	-5.5986	-.5267	166.754	-3.1647	.5909	3.2194	1.8845	280.5758	-1.8525	.3459	19.8596	55.6274				1				0
80	5.26	11.9679	61.5675	16.624	76.5846	-5.585	-.5512	166.7439	-3.1511	.5664	3.2016	1.8741	280.1899	-1.8445	.3315	19.9895	55.3943				1				0
80	5.27	11.9558	61.1382	16.7681	76.8717	-5.5713	-.5757	166.7339	-3.1375	.5419	3.1839	1.8637	279.7997	-1.8365	.3172	20.1195	55.1611				1				0
80	5.28	11.9438	60.7089	16.9122	77.1589	-5.5577	-.6002	166.7238	-3.1238	.5174	3.1664	1.8534	279.4051	-1.8285	.3029	20.2495	54.9279				1				0
80	5.29	11.8872	60.1986	17.0483	77.5438	-5.5488	-.6308	166.6778	-3.1149	.4868	3.1527	1.8454	278.8819	-1.8233	.2849	20.3344	54.6359				1				0
80	5.3	11.8305	59.6882	17.1844	77.9287	-5.5399	-.6615	166.6318	-3.106	.4561	3.1393	1.8376	278.3538	-1.8181	.267	20.4193	54.3437				1				0
80	5.31	11.7859	59.6072	17.1764	78.0264	-5.5446	-.6677	166.5959	-3.1107	.4499	3.1431	1.8398	278.2298	-1.8208	.2633	20.3742	54.2849				1				0
80	5.32	11.7413	59.5262	17.1684	78.1241	-5.5493	-.6739	166.56	-3.1154	.4437	3.1469	1.842	278.106	-1.8236	.2597	20.3291	54.2259				1				0
80	5.33	11.6966	59.4452	17.1604	78.2219	-5.5541	-.6801	166.5241	-3.1202	.4375	3.1507	1.8443	277.9825	-1.8264	.2561	20.284	54.167				1				0
80	5.34	11.5979	59.5397	17.0314	78.183	-5.5743	-.6762	166.352	-3.1404	.4414	3.1713	1.8563	278.0014	-1.8382	.2584	20.0915	54.2041				1				0
80	5.35	11.4992	59.6342	16.9024	78.144	-5.5945	-.6723	166.1799	-3.1607	.4453	3.1919	1.8684	278.0201	-1.8501	.2607	19.8985	54.2413				1				0
80	5.36	11.4005	59.7287	16.7734	78.1051	-5.6149	-.6684	166.0078	-3.181	.4492	3.2125	1.8805	278.0386	-1.862	.263	19.7051	54.2785				1				0
80	5.37	11.3465	59.9042	16.6524	77.9684	-5.6304	-.6582	165.8716	-3.1965	.4594	3.2294	1.8903	278.1779	-1.8711	.2689	19.5568	54.375				1				0
80	5.38	11.2924	60.0797	16.5315	77.8318	-5.646	-.6481	165.7354	-3.2121	.4695	3.2463	1.9002	278.316	-1.8802	.2748	19.4083	54.4716				1				0
80	5.39	11.2383	60.2553	16.4105	77.6951	-5.6616	-.6379	165.5992	-3.2278	.4797	3.2632	1.9101	278.4529	-1.8894	.2808	19.2595	54.5684				1				0
80	5.4	11.2769	60.5955	16.3073	77.4339	-5.6685	-.6169	165.6136	-3.2346	.5007	3.2732	1.916	278.7992	-1.8934	.2931	19.194	54.7686				1				0
80	5.41	11.3156	60.9357	16.2041	77.1727	-5.6754	-.5959	165.6281	-3.2415	.5217	3.2832	1.9219	279.1433	-1.8974	.3054	19.1285	54.9688				1				0
80	5.42	11.4083	61.1004	16.2219	77.0482	-5.6666	-.5851	165.7787	-3.2327	.5325	3.2763	1.9178	279.3542	-1.8923	.3117	19.212	55.0716				1				0
80	5.43	11.501	61.2651	16.2397	76.9236	-5.6579	-.5743	165.9294	-3.224	.5433	3.2695	1.9138	279.5656	-1.8872	.318	19.2953	55.1744				1				0
80	5.44	11.5937	61.4298	16.2575	76.7991	-5.6492	-.5635	166.08	-3.2153	.5541	3.2627	1.9098	279.7775	-1.8821	.3243	19.3784	55.2769				1				0
80	5.45	11.6863	61.5945	16.2753	76.6745	-5.6404	-.5528	166.2307	-3.2065	.5648	3.2559	1.9059	279.9899	-1.877	.3306	19.4615	55.3792				1				0
80	5.46	11.9164	61.87	16.39	76.5551	-5.6139	-.5368	166.7315	-3.18	.5808	3.2326	1.8922	280.35	-1.8614	.3399	19.7144	55.5311				1				0
80	5.47	12.1464	62.1454	16.5048	76.4358	-5.5875	-.521	167.2323	-3.1536	.5966	3.2095	1.8787	280.7132	-1.846	.3492	19.9659	55.6822				1				0
80	5.48	12.2837	62.2561	16.6017	76.441	-5.5698	-.5158	167.5825	-3.1359	.6018	3.1931	1.8691	280.863	-1.8356	.3522	20.1343	55.7313				1				0
80	5.49	12.421	62.3668	16.6987	76.4462	-5.5522	-.5107	167.9327	-3.1183	.6069	3.1768	1.8595	281.0139	-1.8253	.3553	20.302	55.7802				1				0
80	5.5	12.5584	62.4775	16.7957	76.4514	-5.5346	-.5056	168.2829	-3.1008	.612	3.1606	1.85	281.1655	-1.815	.3582	20.469	55.8288				1				0
80	5.51	12.6957	62.5882	16.8926	76.4565	-5.5172	-.5005	168.6331	-3.0833	.6171	3.1444	1.8406	281.3182	-1.8048	.3612	20.6353	55.8773				1				0
80	5.52	12.8965	62.6935	16.9602	76.1348	-5.4911	-.4848	168.685	-3.0572	.6328	3.122	1.8274	281.6943	-1.7895	.3704	20.8842	56.0266				1				0
80	5.53	13.0974	62.7988	17.0278	75.813	-5.4649	-.4692	168.737	-3.031	.6485	3.0996	1.8144	282.0757	-1.7742	.3796	21.1329	56.1758				1				0
80	5.54	13.1609	62.7934	16.9985	75.4861	-5.4561	-.4585	168.4388	-3.0222	.6591	3.0933	1.8106	282.303	-1.769	.3858	21.2169	56.2773				1				0
80	5.55	13.2244	62.788	16.9691	75.1591	-5.4473	-.4478	168.1407	-3.0134	.6698	3.0869	1.8069	282.5321	-1.7639	.3921	21.3012	56.3792				1				0
80	5.56	13.2879	62.7826	16.9398	74.8322	-5.4384	-.437	167.8425	-3.0045	.6806	3.0806	1.8032	282.7629	-1.7587	.3984	21.3858	56.4815				1				0
80	5.57	13.3514	62.7772	16.9104	74.5053	-5.4295	-.4263	167.5443	-2.9956	.6913	3.0743	1.7995	282.9955	-1.7534	.4047	21.4707	56.5842				1				0
80	5.58	13.3806	62.7736	16.8081	74.0019	-5.4262	-.4101	166.9642	-2.9924	.7075	3.0749	1.7999	283.3029	-1.7516	.4141	21.5014	56.7383				1				0
80	5.59	13.4098	62.77	16.7058	73.4985	-5.423	-.3938	166.3841	-2.9891	.7238	3.0755	1.8002	283.6122	-1.7497	.4237	21.5323	56.8935				1				0
80	5.6	13.3754	62.7718	16.6329	73.322	-5.4288	-.3884	166.1022	-2.9949	.7292	3.0824	1.8042	283.6852	-1.753	.4269	21.4775	56.9452				1				0
80	5.61	13.3411	62.7736	16.5599	73.1456	-5.4345	-.3829	165.8202	-3.0006	.7347	3.0893	1.8083	283.758	-1.7564	.43	21.4225	56.9971				1				0
80	5.62	13.3068	62.7754	16.487	72.9691	-5.4403	-.3774	165.5383	-3.0064	.7402	3.0962	1.8124	283.8308	-1.7598	.4332	21.3673	57.0492				1				0
80	5.63	13.2725	62.7772	16.414	72.7927	-5.4461	-.372	165.2564	-3.0123	.7457	3.1032	1.8164	283.9035	-1.7632	.4365	21.3119	57.1014				1				0
80	5.64	13.0862	62.7349	16.302	72.9138	-5.4728	-.3792	165.0369	-3.0389	.7384	3.1273	1.8306	283.6577	-1.7788	.4322	21.0579	57.0327				1				0
80	5.65	12.9	62.6926	16.1899	73.0349	-5.4995	-.3864	164.8173	-3.0657	.7312	3.1516	1.8448	283.415	-1.7945	.428	20.8033	56.9637				1				0
80	5.66	12.748	62.6485	16.1507	73.3324	-5.5204	-.3991	164.8797	-3.0865	.7185	3.169	1.855	283.1038	-1.8067	.4205	20.6048	56.8425				1				0
80	5.67	12.5961	62.6044	16.1116	73.63	-5.5412	-.4119	164.9421	-3.1073	.7057	3.1864	1.8652	282.7961	-1.8189	.4131	20.4066	56.7214				1				0
80	5.68	12.4442	62.5603	16.0724	73.9275	-5.562	-.4246	165.0045	-3.1281	.693	3.204	1.8754	282.4921	-1.8311	.4057	20.2085	56.6003				1				0
80	5.69	12.2923	62.5162	16.0333	74.225	-5.5828	-.4373	165.0668	-3.1489	.6803	3.2216	1.8857	282.1916	-1.8432	.3982	20.0105	56.4794				1				0
80	5.7	12.2254	62.653	16.0235	74.494	-5.5965	-.4418	165.3959	-3.1626	.6759	3.234	1.893	282.0628	-1.8512	.3956	19.8801	56.4367				1				0
80	5.71	12.1584	62.7898	16.0137	74.763	-5.6101	-.4462	165.725	-3.1762	.6714	3.2464	1.9003	281.9355	-1.8592	.393	19.7502	56.3942				1				0
80	5.72	12.2434	62.9707	16.0431	74.7345	-5.603	-.438	165.9917	-3.1692	.6796	3.2412	1.8973	282.1028	-1.8551	.3978	19.8175	56.4721				1				0
80	5.73	12.3283	63.1516	16.0724	74.7059	-5.596	-.4299	166.2584	-3.1621	.6877	3.236	1.8942	282.27	-1.851	.4026	19.8846	56.5497				1				0
80	5.74	12.4133	63.3326	16.1018	74.6774	-5.589	-.4218	166.5251	-3.1551	.6958	3.2309	1.8912	282.4373	-1.8469	.4073	19.9514	56.6271				1				0
80	5.75	12.6296	63.7565	16.0885	74.2761	-5.5722	-.3916	166.7506	-3.1383	.726	3.2212	1.8856	283.0247	-1.837	.4249	20.111	56.914				1				0
80	5.76	12.8459	64.1804	16.0751	73.8747	-5.5555	-.3616	166.9761	-3.1216	.756	3.2119	1.8801	283.6141	-1.8273	.4425	20.2701	57.2001				1				0
80	5.77	13.0622	64.6043	16.0618	73.4734	-5.5389	-.3316	167.2017	-3.105	.786	3.2029	1.8748	284.2052	-1.8175	.4601	20.4288	57.4855				1				0
80	5.78	13.1935	64.8474	16.0191	73.1006	-5.5291	-.3096	167.1605	-3.0952	.808	3.199	1.8725	284.6299	-1.8118	.4729	20.5216	57.695				1				0
80	5.79	13.3248	65.0904	15.9764	72.7278	-5.5194	-.2876	167.1194	-3.0855	.83	3.1952	1.8703	285.0558	-1.8061	.4858	20.6144	57.9045				1				0
80	5.8	13.4561	65.3334	15.9337	72.355	-5.5096	-.2656	167.0782	-3.0757	.852	3.1916	1.8682	285.4829	-1.8004	.4987	20.7073	58.1142				1				0
80	5.81	13.6578	65.6016	15.9061	71.8231	-5.4903	-.237	166.9886	-3.0564	.8806	3.1807	1.8619	286.0734	-1.7891	.5155	20.8914	58.3871				1				0
80	5.82	13.8595	65.8698	15.8785	71.2912	-5.4709	-.2083	166.899	-3.0371	.9093	3.1703	1.8557	286.6684	-1.7777	.5323	21.0757	58.6603				1				0
80	5.83	13.9299	65.895	15.8936	71.132	-5.4614	-.2016	166.8506	-3.0275	.916	3.163	1.8515	286.8336	-1.7721	.5362	21.167	58.7237				1				0
80	5.84	14.0003	65.9202	15.9088	70.9729	-5.4518	-.195	166.8021	-3.0179	.9226	3.1558	1.8472	286.9997	-1.7665	.5401	21.2584	58.787				1				0
80	5.85	14.0707	65.9454	15.9239	70.8137	-5.4422	-.1883	166.7537	-3.0083	.9293	3.1485	1.843	287.1666	-1.7609	.544	21.3498	58.8504				1				0
80	5.86	14.141	65.9706	15.939	70.6546	-5.4325	-.1817	166.7052	-2.9987	.936	3.1413	1.8388	287.3344	-1.7553	.5479	21.4414	58.9138				1				0
80	5.87	14.2329	65.8725	16.0386	70.6511	-5.4147	-.1844	166.7952	-2.9808	.9332	3.1235	1.8283	287.3835	-1.7448	.5462	21.6115	58.8874				1				0
80	5.88	14.3247	65.7744	16.1383	70.6477	-5.3968	-.1872	166.885	-2.963	.9304	3.1056	1.8179	287.4331	-1.7344	.5446	21.7814	58.8611				1				0
80	5.89	14.3462	65.6511	16.2228	70.8034	-5.3886	-.1966	167.0234	-2.9547	.921	3.095	1.8116	287.3124	-1.7295	.5391	21.8596	58.7714				1				0
80	5.9	14.3676	65.5278	16.3073	70.959	-5.3804	-.206	167.1617	-2.9465	.9116	3.0843	1.8054	287.1911	-1.7247	.5336	21.9377	58.6819				1				0
80	5.91	14.3891	65.4045	16.3918	71.1147	-5.3722	-.2154	167.3001	-2.9384	.9022	3.0737	1.7992	287.0691	-1.7199	.5281	22.0157	58.5926				1				0
80	5.92	14.4105	65.2812	16.4763	71.2704	-5.3641	-.2248	167.4384	-2.9302	.8929	3.0632	1.793	286.9465	-1.7152	.5226	22.0936	58.5034				1				0
80	5.93	14.4071	64.9869	16.567	71.3872	-5.3535	-.239	167.3482	-2.9196	.8786	3.049	1.7847	286.7487	-1.709	.5143	22.1941	58.3679				1				0
80	5.94	14.4037	64.6925	16.6578	71.5039	-5.3429	-.2532	167.2579	-2.909	.8644	3.0348	1.7764	286.5487	-1.7028	.506	22.2948	58.2323				1				0
80	5.95	14.3788	64.5215	16.664	71.465	-5.3405	-.2581	167.0293	-2.9066	.8595	3.031	1.7742	286.4727	-1.7014	.5031	22.3179	58.1855				1				0
80	5.96	14.3539	64.3505	16.6702	71.4261	-5.3381	-.2631	166.8007	-2.9042	.8546	3.0273	1.772	286.3964	-1.6999	.5002	22.341	58.1386				1				0
80	5.97	14.329	64.1795	16.6765	71.3872	-5.3356	-.268	166.5721	-2.9018	.8496	3.0236	1.7698	286.3196	-1.6985	.4973	22.3642	58.0916				1				0
80	5.98	14.3041	64.0085	16.6827	71.3483	-5.3332	-.2729	166.3435	-2.8993	.8447	3.0199	1.7676	286.2425	-1.6971	.4944	22.3874	58.0444				1				0
80	5.99	14.2372	63.7232	16.6942	71.3898	-5.3332	-.2848	166.0444	-2.8993	.8328	3.0165	1.7657	286.0257	-1.6971	.4874	22.3878	57.9311				1				0
80	6	14.1702	63.4379	16.7058	71.4313	-5.3331	-.2968	165.7452	-2.8992	.8208	3.0132	1.7638	285.8077	-1.697	.4805	22.3881	57.8174				1				0
80	6.01	14.1282	63.3236	16.7111	71.5117	-5.3356	-.3037	165.6746	-2.9017	.8139	3.0136	1.764	285.6679	-1.6985	.4764	22.3651	57.7511				1				0
80	6.02	14.0861	63.2092	16.7165	71.5922	-5.338	-.3107	165.604	-2.9041	.8069	3.0141	1.7643	285.5281	-1.6999	.4723	22.342	57.6849				1				0
80	6.03	14.044	63.0949	16.7218	71.6726	-5.3404	-.3177	165.5334	-2.9065	.7999	3.0146	1.7646	285.3882	-1.7013	.4682	22.3189	57.6185				1				0
80	6.04	14.002	62.9806	16.7272	71.753	-5.3428	-.3246	165.4628	-2.9089	.793	3.0151	1.7648	285.2482	-1.7027	.4642	22.2959	57.5521				1				0
80	6.05	13.8784	62.8042	16.7183	72.0073	-5.3554	-.3401	165.4082	-2.9215	.7775	3.0232	1.7696	284.9019	-1.7101	.4551	22.1761	57.4044				1				0
80	6.06	13.7548	62.6278	16.7094	72.2616	-5.368	-.3557	165.3536	-2.9341	.7619	3.0314	1.7744	284.5573	-1.7174	.446	22.0563	57.2565				1				0
80	6.07	13.6733	62.5657	16.6951	72.4355	-5.3781	-.3642	165.3696	-2.9442	.7534	3.0391	1.7789	284.3535	-1.7234	.441	21.9596	57.1753				1				0
80	6.08	13.5917	62.5036	16.6809	72.6093	-5.3883	-.3727	165.3856	-2.9544	.7449	3.0468	1.7834	284.1508	-1.7293	.436	21.863	57.094				1				0
80	6.09	13.5102	62.4415	16.6667	72.7832	-5.3984	-.3813	165.4016	-2.9645	.7363	3.0546	1.788	283.9491	-1.7353	.431	21.7664	57.0128				1				0
80	6.1	13.3978	62.4568	16.6453	73.13	-5.4164	-.3927	165.6299	-2.9825	.7249	3.0694	1.7966	283.6616	-1.7458	.4243	21.5949	56.9043				1				0
80	6.11	13.2853	62.4721	16.624	73.4769	-5.4344	-.404	165.8582	-3.0005	.7136	3.0842	1.8053	283.3777	-1.7563	.4177	21.4239	56.796				1				0
80	6.12	13.1729	62.4874	16.6026	73.8237	-5.4523	-.4154	166.0866	-3.0184	.7023	3.099	1.814	283.0972	-1.7668	.4111	21.2533	56.6881				1				0
80	6.13	13.142	62.5648	16.5955	73.9967	-5.4601	-.4182	166.299	-3.0262	.6994	3.106	1.8181	283.014	-1.7714	.4094	21.1792	56.6612				1				0
80	6.14	13.1111	62.6422	16.5884	74.1697	-5.4678	-.421	166.5114	-3.0339	.6966	3.1129	1.8221	282.9314	-1.7759	.4078	21.1053	56.6344				1				0
80	6.15	13.0802	62.7196	16.5813	74.3427	-5.4756	-.4238	166.7237	-3.0417	.6938	3.1198	1.8262	282.8493	-1.7804	.4061	21.0316	56.6077				1				0
80	6.16	13.063	62.8699	16.5733	74.5364	-5.4839	-.4245	167.0426	-3.05	.6931	3.1278	1.8308	282.8035	-1.7853	.4057	20.9522	56.6014				1				0
80	6.17	13.0459	63.0202	16.5653	74.7301	-5.4922	-.4251	167.3615	-3.0583	.6925	3.1357	1.8355	282.7581	-1.7902	.4053	20.8732	56.5951				1				0
80	6.18	13.0596	63.0931	16.5644	74.7509	-5.4928	-.423	167.468	-3.0589	.6946	3.1368	1.8361	282.7937	-1.7905	.4066	20.8674	56.6154				1				0
80	6.19	13.0733	63.166	16.5635	74.7717	-5.4934	-.4209	167.5745	-3.0595	.6967	3.1379	1.8367	282.8292	-1.7909	.4078	20.8616	56.6357				1				0
80	6.2	13.0871	63.2389	16.5626	74.7924	-5.494	-.4187	167.681	-3.0601	.6989	3.1389	1.8374	282.8646	-1.7913	.4091	20.8558	56.6559				1				0
80	6.21	13.1008	63.3119	16.5617	74.8132	-5.4946	-.4166	167.7875	-3.0608	.701	3.14	1.838	282.8999	-1.7916	.4103	20.85	56.6762				1				0
80	6.22	13.1102	63.3065	16.5688	74.8071	-5.4931	-.4165	167.7926	-3.0592	.7011	3.1385	1.8371	282.9081	-1.7907	.4104	20.8651	56.6771				1				0
80	6.23	13.1197	63.3011	16.5759	74.8011	-5.4915	-.4164	167.7977	-3.0576	.7012	3.1369	1.8362	282.9162	-1.7897	.4104	20.8802	56.678				1				0
80	6.24	13.1154	63.2227	16.5839	74.7743	-5.4893	-.4184	167.6963	-3.0554	.6992	3.1344	1.8347	282.889	-1.7885	.4092	20.9011	56.6587				1				0
80	6.25	13.1111	63.1444	16.5919	74.7474	-5.4871	-.4205	167.5949	-3.0532	.6971	3.1318	1.8332	282.8618	-1.7872	.4081	20.9221	56.6393				1				0
80	6.26	13.1068	63.0661	16.6	74.7206	-5.4849	-.4225	167.4935	-3.051	.6951	3.1292	1.8316	282.8345	-1.7859	.4069	20.943	56.62				1				0
80	6.27	13.1025	62.9878	16.608	74.6938	-5.4827	-.4245	167.3921	-3.0488	.6931	3.1266	1.8301	282.807	-1.7846	.4057	20.964	56.6006				1				0
80	6.28	13.1257	62.8285	16.6507	74.6151	-5.4729	-.4278	167.22	-3.039	.6898	3.1163	1.8241	282.789	-1.7789	.4038	21.0574	56.5698				1				0
80	6.29	13.1489	62.6692	16.6934	74.5364	-5.463	-.431	167.0478	-3.0292	.6866	3.106	1.8181	282.7708	-1.7731	.4019	21.1509	56.5389				1				0
80	6.3	13.1763	62.5882	16.728	74.4845	-5.4554	-.4322	166.9771	-3.0215	.6854	3.0983	1.8136	282.7803	-1.7686	.4012	21.2234	56.5275				1				0
80	6.31	13.2038	62.5072	16.7627	74.4326	-5.4478	-.4334	166.9063	-3.0139	.6842	3.0906	1.8091	282.7899	-1.7642	.4005	21.296	56.516				1				0
80	6.32	13.2313	62.4262	16.7974	74.3807	-5.4402	-.4346	166.8356	-3.0063	.683	3.0829	1.8046	282.7995	-1.7597	.3998	21.3687	56.5046				1				0
80	6.33	13.2587	62.3452	16.8321	74.3288	-5.4325	-.4358	166.7648	-2.9987	.6818	3.0752	1.8	282.8091	-1.7552	.3991	21.4414	56.4932				1				0
80	6.34	13.3291	62.2408	16.8739	74.1498	-5.4179	-.4334	166.5936	-2.9841	.6842	3.0615	1.792	282.9144	-1.7467	.4005	21.5805	56.5164				1				0
80	6.35	13.3995	62.1364	16.9157	73.9707	-5.4033	-.4309	166.4223	-2.9694	.6867	3.0478	1.784	283.0208	-1.7381	.4019	21.7198	56.5398				1				0
80	6.36	13.4424	62.113	16.9229	73.8436	-5.3963	-.4273	166.3218	-2.9624	.6903	3.0418	1.7805	283.1176	-1.734	.4041	21.7863	56.5746				1				0
80	6.37	13.4853	62.0896	16.93	73.7164	-5.3893	-.4236	166.2213	-2.9554	.694	3.0358	1.777	283.2149	-1.7299	.4062	21.8529	56.6095				1				0
80	6.38	13.5282	62.0662	16.9371	73.5893	-5.3823	-.4199	166.1208	-2.9484	.6977	3.0299	1.7735	283.3127	-1.7258	.4084	21.9196	56.6445				1				0
80	6.39	13.5711	62.0428	16.9442	73.4622	-5.3753	-.4163	166.0203	-2.9414	.7013	3.0239	1.77	283.4109	-1.7217	.4105	21.9864	56.6794				1				0
80	6.4	13.6578	62.0707	16.9549	73.2321	-5.3634	-.4071	165.9155	-2.9295	.7105	3.0144	1.7645	283.6327	-1.7147	.4159	22.1002	56.7665				1				0
80	6.41	13.7445	62.0986	16.9656	73.002	-5.3514	-.398	165.8106	-2.9175	.7196	3.005	1.7589	283.856	-1.7077	.4212	22.2141	56.8537				1				0
80	6.42	13.7883	62.1499	16.9691	72.8991	-5.3465	-.3925	165.8064	-2.9126	.7251	3.0015	1.7569	283.9799	-1.7049	.4244	22.2611	56.9058				1				0
80	6.43	13.8321	62.2012	16.9727	72.7962	-5.3415	-.387	165.8021	-2.9076	.7306	2.998	1.7549	284.1041	-1.702	.4276	22.3081	56.9578				1				0
80	6.44	13.8758	62.2525	16.9762	72.6932	-5.3366	-.3816	165.7978	-2.9027	.736	2.9946	1.7528	284.2286	-1.6991	.4308	22.3551	57.0099				1				0
80	6.45	13.9196	62.3038	16.9798	72.5903	-5.3317	-.3761	165.7935	-2.8978	.7415	2.9911	1.7508	284.3534	-1.6962	.434	22.4021	57.062				1				0
80	6.46	13.9934	62.3209	17.0154	72.483	-5.3208	-.3715	165.8127	-2.8869	.7461	2.9818	1.7454	284.4912	-1.6898	.4367	22.5054	57.1061				1				0
80	6.47	14.0672	62.338	17.051	72.3758	-5.31	-.3668	165.832	-2.8761	.7508	2.9725	1.7399	284.6298	-1.6835	.4394	22.6087	57.1501				1				0
80	6.48	14.0973	62.3038	17.083	72.3715	-5.3041	-.3677	165.8555	-2.8702	.7499	2.9665	1.7364	284.6428	-1.68	.4389	22.665	57.142				1				0
80	6.49	14.1273	62.2696	17.115	72.3671	-5.2982	-.3685	165.879	-2.8643	.7491	2.9606	1.7329	284.6559	-1.6766	.4385	22.7213	57.134				1				0
80	6.5	14.1573	62.2354	17.147	72.3628	-5.2922	-.3694	165.9026	-2.8584	.7482	2.9547	1.7295	284.669	-1.6731	.438	22.7775	57.1259				1				0
80	6.51	14.1745	62.1481	17.1933	72.4346	-5.2867	-.3746	165.9505	-2.8528	.743	2.948	1.7256	284.5988	-1.6698	.4349	22.8306	57.0765				1				0
80	6.52	14.1917	62.0608	17.2395	72.5064	-5.2811	-.3798	165.9984	-2.8472	.7378	2.9413	1.7216	284.5284	-1.6666	.4319	22.8836	57.0271				1				0
80	6.53	14.2088	61.9735	17.2858	72.5782	-5.2755	-.3849	166.0463	-2.8417	.7327	2.9346	1.7177	284.4576	-1.6633	.4288	22.9366	56.9777				1				0
80	6.54	14.196	61.9204	17.3	72.6543	-5.2759	-.3893	166.0706	-2.842	.7283	2.9338	1.7173	284.3739	-1.6635	.4263	22.9334	56.9364				1				0
80	6.55	14.1831	61.8673	17.3143	72.7304	-5.2762	-.3936	166.095	-2.8423	.724	2.9331	1.7168	284.2901	-1.6637	.4238	22.9302	56.895				1				0
80	6.56	14.1702	61.8142	17.3285	72.8065	-5.2765	-.398	166.1194	-2.8427	.7196	2.9323	1.7164	284.2064	-1.6639	.4212	22.927	56.8537				1				0
80	6.57	14.1101	61.6692	17.3463	72.983	-5.2807	-.4092	166.1086	-2.8468	.7084	2.9336	1.7171	283.9735	-1.6663	.4146	22.8878	56.7465				1				0
80	6.58	14.0501	61.5243	17.3641	73.1594	-5.2848	-.4205	166.0979	-2.8509	.6971	2.9349	1.7179	283.7409	-1.6687	.408	22.8486	56.6393				1				0
80	6.59	14.0028	61.4325	17.3676	73.2598	-5.2886	-.4274	166.0628	-2.8547	.6902	2.9369	1.7191	283.5922	-1.671	.404	22.8125	56.5734				1				0
80	6.6	13.9556	61.3407	17.3712	73.3601	-5.2924	-.4343	166.0276	-2.8585	.6833	2.939	1.7203	283.4435	-1.6732	.3999	22.7764	56.5075				1				0
80	6.61	13.9084	61.2489	17.3748	73.4604	-5.2962	-.4413	165.9925	-2.8623	.6764	2.9411	1.7215	283.2951	-1.6754	.3959	22.7403	56.4415				1				0
80	6.62	13.8612	61.1571	17.3783	73.5608	-5.2999	-.4482	165.9574	-2.8661	.6694	2.9432	1.7228	283.1468	-1.6776	.3918	22.7042	56.3755				1				0
80	6.63	13.7565	60.915	17.4424	73.9777	-5.3067	-.4711	166.0915	-2.8728	.6465	2.9447	1.7236	282.6826	-1.6816	.3784	22.6399	56.1571				1				0
80	6.64	13.6518	60.6729	17.5064	74.3945	-5.3134	-.494	166.2256	-2.8795	.6236	2.9463	1.7246	282.2197	-1.6855	.365	22.5758	55.9392				1				0
80	6.65	13.5943	60.5226	17.5669	74.7111	-5.3164	-.5099	166.3949	-2.8825	.6077	2.9458	1.7243	281.905	-1.6872	.3557	22.5478	55.7876				1				0
80	6.66	13.5368	60.3723	17.6274	75.0277	-5.3193	-.5258	166.5641	-2.8854	.5918	2.9455	1.7241	281.5909	-1.6889	.3464	22.5199	55.6363				1				0
80	6.67	13.4793	60.222	17.6879	75.3442	-5.3222	-.5417	166.7334	-2.8883	.576	2.9452	1.7239	281.2773	-1.6906	.3371	22.4921	55.4853				1				0
80	6.68	13.4218	60.0716	17.7484	75.6608	-5.3251	-.5575	166.9026	-2.8913	.5601	2.945	1.7238	280.9643	-1.6924	.3279	22.4643	55.3346				1				0
80	6.69	13.2896	59.8691	17.7964	76.1469	-5.3375	-.5811	167.1021	-2.9036	.5365	2.9528	1.7284	280.4687	-1.6996	.314	22.3467	55.1096				1				0
80	6.7	13.1574	59.6666	17.8444	76.633	-5.3498	-.6047	167.3015	-2.9159	.5129	2.9607	1.733	279.9768	-1.7068	.3002	22.2293	54.8851				1				0
80	6.71	13.0828	59.6144	17.832	76.8025	-5.3592	-.6125	167.3317	-2.9253	.5051	2.9686	1.7377	279.7967	-1.7123	.2957	22.1396	54.8107				1				0
80	6.72	13.0081	59.5622	17.8195	76.972	-5.3686	-.6203	167.3619	-2.9348	.4973	2.9766	1.7423	279.6176	-1.7178	.2911	22.0499	54.7362				1				0
80	6.73	12.9334	59.51	17.8071	77.1416	-5.3781	-.6281	167.3921	-2.9442	.4895	2.9846	1.747	279.4395	-1.7233	.2865	21.9603	54.6618				1				0
80	6.74	12.8588	59.4578	17.7946	77.3111	-5.3875	-.6359	167.4223	-2.9536	.4817	2.9926	1.7517	279.2625	-1.7288	.2819	21.8707	54.5874				1				0
80	6.75	12.6785	59.5838	17.6149	77.2774	-5.4191	-.6325	167.1546	-2.9852	.4851	3.0244	1.7703	279.2302	-1.7474	.2839	21.5695	54.6201				1				0
80	6.76	12.4983	59.7098	17.4352	77.2436	-5.4508	-.6291	166.887	-3.0169	.4886	3.0562	1.7889	279.1985	-1.7659	.286	21.2674	54.6529				1				0
80	6.77	12.3927	59.888	17.268	77.0404	-5.4732	-.6177	166.5891	-3.0393	.4999	3.0801	1.8029	279.3395	-1.779	.2926	21.0542	54.7606				1				0
80	6.78	12.2871	60.0662	17.1008	76.8371	-5.4957	-.6064	166.2913	-3.0618	.5112	3.1042	1.817	279.4788	-1.7922	.2992	20.8402	54.8686				1				0
80	6.79	12.1816	60.2445	16.9335	76.6339	-5.5182	-.595	165.9934	-3.0843	.5226	3.1283	1.8311	279.6165	-1.8054	.3059	20.6255	54.977				1				0
80	6.8	12.076	60.4227	16.7663	76.4306	-5.5408	-.5836	165.6956	-3.107	.534	3.1525	1.8453	279.7524	-1.8187	.3126	20.4099	55.0858				1				0
80	6.81	12.0374	61.041	16.5492	76.1028	-5.5677	-.5518	165.7304	-3.1338	.5658	3.1845	1.864	280.235	-1.8344	.3312	20.1542	55.3889				1				0
80	6.82	11.9988	61.6593	16.3322	75.775	-5.5945	-.52	165.7653	-3.1606	.5976	3.2166	1.8829	280.7076	-1.8501	.3498	19.8987	55.6919				1				0
80	6.83	12.0657	62.0995	16.2824	75.6504	-5.5986	-.4998	166.098	-3.1647	.6179	3.2245	1.8874	281.047	-1.8525	.3617	19.8599	55.8843				1				0
80	6.84	12.1327	62.5396	16.2326	75.5259	-5.6026	-.4796	166.4307	-3.1688	.638	3.2323	1.8921	281.3835	-1.8548	.3734	19.8213	56.076				1				0
80	6.85	12.1996	62.9797	16.1828	75.4013	-5.6067	-.4596	166.7634	-3.1728	.658	3.2403	1.8967	281.7169	-1.8572	.3852	19.7829	56.2669				1				0
80	6.86	12.2631	63.5495	16.0947	75.2491	-5.616	-.4341	167.1564	-3.1821	.6835	3.2547	1.9051	282.1231	-1.8627	.4001	19.6944	56.5098				1				0
80	6.87	12.3266	64.1192	16.0066	75.0969	-5.6252	-.4087	167.5493	-3.1913	.7089	3.2691	1.9136	282.5239	-1.8681	.415	19.6062	56.7514				1				0
80	6.88	12.3901	64.6889	15.9186	74.9446	-5.6344	-.3835	167.9423	-3.2006	.7342	3.2837	1.9221	282.9192	-1.8735	.4297	19.5185	56.992				1				0
80	6.89	12.3867	64.8186	15.8803	74.917	-5.6397	-.378	168.0025	-3.2058	.7396	3.29	1.9258	282.9918	-1.8765	.4329	19.4685	57.0441				1				0
80	6.9	12.3833	64.9482	15.8421	74.8893	-5.6449	-.3725	168.0628	-3.211	.7451	3.2964	1.9296	283.0641	-1.8796	.4362	19.4186	57.0963				1				0
80	6.91	12.3798	65.0778	15.8038	74.8616	-5.6502	-.367	168.123	-3.2163	.7506	3.3027	1.9333	283.136	-1.8827	.4394	19.3687	57.1484				1				0
80	6.92	12.2151	65.121	15.6864	74.9585	-5.6763	-.3701	167.9809	-3.2424	.7475	3.3275	1.9478	282.9814	-1.898	.4375	19.1197	57.1187				1				0
80	6.93	12.0503	65.1642	15.569	75.0554	-5.7025	-.3733	167.8387	-3.2686	.7443	3.3523	1.9623	282.8287	-1.9133	.4357	18.8702	57.0889				1				0
80	6.94	11.8889	65.0778	15.4898	75.1799	-5.7235	-.3819	167.6364	-3.2896	.7357	3.3709	1.9732	282.6065	-1.9256	.4307	18.6701	57.0068				1				0
80	6.95	11.7275	64.9914	15.4106	75.3045	-5.7446	-.3905	167.434	-3.3107	.7271	3.3896	1.9842	282.3863	-1.938	.4256	18.4695	56.9245				1				0
80	6.96	11.5662	64.905	15.3314	75.429	-5.7657	-.3992	167.2316	-3.3318	.7184	3.4084	1.9952	282.1679	-1.9503	.4205	18.2684	56.842				1				0
80	6.97	11.4048	64.8186	15.2523	75.5536	-5.7869	-.4079	167.0292	-3.353	.7097	3.4273	2.0062	281.9514	-1.9627	.4154	18.0668	56.7593				1				0
80	6.98	11.0023	64.86	14.94	75.82	-5.8532	-.4177	166.6223	-3.4193	.6999	3.4902	2.0431	281.5681	-2.0016	.4097	17.4353	56.6657				1				0
80	6.99	10.5998	64.9014	14.6278	76.0864	-5.9198	-.4276	166.2153	-3.4859	.69	3.5535	2.0802	281.1965	-2.0406	.4039	16.8008	56.5715				1				0
80	7	10.3586	65.0292	14.3947	76.2282	-5.9652	-.4287	166.0107	-3.5313	.6889	3.5979	2.1061	281.0382	-2.0672	.4032	16.3686	56.5606				1				0
80	7.01	10.1174	65.157	14.1617	76.3701	-6.0107	-.4299	165.8061	-3.5768	.6877	3.6423	2.1321	280.8834	-2.0938	.4026	15.9353	56.5496				1				0
80	7.02	9.8762	65.2848	13.9286	76.5119	-6.0563	-.4311	165.6015	-3.6224	.6865	3.6869	2.1583	280.7319	-2.1205	.4019	15.5009	56.5386				1				0
80	7.03	9.6351	65.4126	13.6956	76.6537	-6.102	-.4322	165.397	-3.6681	.6854	3.7316	2.1844	280.5837	-2.1473	.4012	15.0655	56.5275				1				0
80	7.04	9.3029	65.7672	13.362	77.0101	-6.1711	-.4321	165.4422	-3.7372	.6855	3.7995	2.2242	280.394	-2.1877	.4013	14.4078	56.5286				1				0
80	7.05	8.9707	66.1218	13.0284	77.3665	-6.2401	-.432	165.4874	-3.8062	.6856	3.8675	2.264	280.2111	-2.2282	.4013	13.7504	56.5296				1				0
80	7.06	8.8798	66.3486	12.9279	77.581	-6.2631	-.4307	165.7372	-3.8293	.6869	3.8904	2.2774	280.1693	-2.2417	.4021	13.5309	56.5417				1				0
80	7.07	8.7888	66.5755	12.8274	77.7955	-6.2861	-.4295	165.9871	-3.8522	.6881	3.9132	2.2908	280.1281	-2.2551	.4028	13.312	56.5537				1				0
80	7.08	8.6978	66.8023	12.7268	78.01	-6.309	-.4282	166.2369	-3.8751	.6894	3.936	2.3042	280.0875	-2.2685	.4036	13.0938	56.5657				1				0
80	7.09	8.6068	67.0291	12.6263	78.2245	-6.3319	-.427	166.4867	-3.898	.6907	3.9587	2.3175	280.0475	-2.2819	.4043	12.8763	56.5777				1				0
80	7.1	8.545	67.3396	12.5276	78.3404	-6.3517	-.4198	166.7526	-3.9178	.6978	3.9795	2.3296	280.0994	-2.2935	.4085	12.6875	56.6459				1				0
80	7.11	8.4832	67.6501	12.4288	78.4563	-6.3715	-.4126	167.0185	-3.9376	.705	4.0002	2.3418	280.1505	-2.3051	.4127	12.4993	56.714				1				0
80	7.12	8.5124	67.7338	12.4306	78.3577	-6.3685	-.4067	167.0345	-3.9346	.7109	3.9983	2.3407	280.2412	-2.3034	.4161	12.5274	56.7702				1				0
80	7.13	8.5416	67.8175	12.4324	78.2591	-6.3656	-.4008	167.0506	-3.9317	.7168	3.9965	2.3396	280.332	-2.3017	.4196	12.5554	56.8265				1				0
80	7.14	8.5708	67.9012	12.4342	78.1605	-6.3626	-.3949	167.0667	-3.9287	.7227	3.9947	2.3385	280.4229	-2.2999	.4231	12.5835	56.8827				1				0
80	7.15	8.6	67.985	12.436	78.0619	-6.3597	-.389	167.0827	-3.9258	.7286	3.9928	2.3374	280.5138	-2.2982	.4265	12.6115	56.9389				1				0
80	7.16	8.8085	68.3198	12.4493	77.395	-6.3357	-.3558	166.9726	-3.9018	.7618	3.9755	2.3273	281.0479	-2.2841	.446	12.8401	57.2554				1				0
80	7.17	9.0171	68.6546	12.4626	76.7281	-6.3116	-.3225	166.8625	-3.8778	.7951	3.9584	2.3173	281.5873	-2.2701	.4654	13.069	57.5723				1				0
80	7.18	9.1965	68.9057	12.4742	76.1599	-6.2905	-.2951	166.7363	-3.8566	.8225	3.9434	2.3085	282.0392	-2.2577	.4815	13.2702	57.8334				1				0
80	7.19	9.3759	69.1568	12.4858	75.5916	-6.2694	-.2676	166.6101	-3.8355	.85	3.9285	2.2998	282.4952	-2.2453	.4976	13.4717	58.0949				1				0
80	7.2	9.5552	69.4079	12.4973	75.0234	-6.2482	-.2401	166.4839	-3.8143	.8775	3.9139	2.2912	282.9554	-2.2329	.5137	13.6735	58.3568				1				0
80	7.21	9.7346	69.6591	12.5089	74.4551	-6.2269	-.2126	166.3577	-3.7931	.905	3.8995	2.2828	283.4196	-2.2205	.5298	13.8756	58.6191				1				0
80	7.22	10.1311	70.2441	12.5827	73.5755	-6.1813	-.1622	166.5334	-3.7474	.9554	3.8673	2.2639	284.3023	-2.1938	.5593	14.3101	59.0988				1				0
80	7.23	10.5277	70.8291	12.6566	72.6958	-6.1358	-.112	166.7092	-3.7019	1.0056	3.8361	2.2456	285.1978	-2.1671	.5887	14.7436	59.5775				1				0
80	7.24	10.7448	71.1631	12.7188	72.3844	-6.1116	-.0894	167.0111	-3.6778	1.0282	3.8188	2.2355	285.6198	-2.1529	.6019	14.9737	59.7926				1				0
80	7.25	10.962	71.497	12.7811	72.0731	-6.0876	-.0669	167.3131	-3.6537	1.0507	3.8018	2.2255	286.0442	-2.1388	.6151	15.2031	60.0069				1				0
80	7.26	11.1791	71.8309	12.8434	71.7617	-6.0636	-.0445	167.6151	-3.6297	1.0731	3.785	2.2157	286.4708	-2.1248	.6282	15.4316	60.2205				1				0
80	7.27	11.4615	72.2836	12.8398	71.062	-6.0358	-.0044	167.6469	-3.6019	1.1132	3.77	2.2069	287.175	-2.1085	.6517	15.6964	60.6023				1				0
80	7.28	11.7439	72.7364	12.8363	70.3622	-6.008	.0357	167.6787	-3.5741	1.1533	3.7555	2.1985	287.8844	-2.0922	.6751	15.9612	60.984				1				0
80	7.29	12.0262	73.1891	12.8327	69.6625	-5.9802	.0758	167.7105	-3.5463	1.1934	3.7417	2.1904	288.5989	-2.076	.6986	16.2259	61.3655				1				0
80	7.3	12.0915	73.3079	12.7669	69.2741	-5.9762	.0937	167.4404	-3.5423	1.2113	3.7437	2.1915	288.8785	-2.0736	.7091	16.264	61.5363				1				0
80	7.31	12.1567	73.4267	12.701	68.8858	-5.9721	.1117	167.1702	-3.5383	1.2293	3.7457	2.1927	289.1588	-2.0713	.7196	16.3023	61.7076				1				0
80	7.32	12.2219	73.5455	12.6352	68.4974	-5.9681	.1297	166.9001	-3.5342	1.2473	3.7479	2.194	289.4396	-2.0689	.7302	16.3407	61.8795				1				0
80	7.33	12.3241	73.8596	12.5107	67.8608	-5.9652	.163	166.5552	-3.5313	1.2806	3.7563	2.1989	289.9335	-2.0672	.7497	16.3688	62.1966				1				0
80	7.34	12.4262	74.1737	12.3861	67.2243	-5.9622	.1965	166.2103	-3.5283	1.3141	3.7651	2.204	290.4272	-2.0654	.7692	16.3971	62.515				1				0
80	7.35	12.4631	74.3691	12.3274	66.976	-5.9633	.2117	166.1356	-3.5294	1.3293	3.7714	2.2078	290.6385	-2.0661	.7782	16.3867	62.6602				1				0
80	7.36	12.5	74.5644	12.2687	66.7278	-5.9644	.227	166.0609	-3.5305	1.3446	3.7779	2.2115	290.8493	-2.0667	.7871	16.3763	62.8056				1				0
80	7.37	12.5369	74.7597	12.21	66.4796	-5.9655	.2423	165.9861	-3.5316	1.3599	3.7843	2.2153	291.0596	-2.0674	.796	16.3659	62.9511				1				0
80	7.38	12.5738	74.955	12.1513	66.2313	-5.9666	.2575	165.9114	-3.5327	1.3752	3.7909	2.2192	291.2693	-2.068	.805	16.3555	63.0967				1				0
80	7.39	12.4966	75.3357	11.9992	66.1215	-5.9907	.2734	165.9529	-3.5568	1.391	3.8191	2.2357	291.3597	-2.0821	.8143	16.1257	63.2477				1				0
80	7.4	12.4193	75.7164	11.8471	66.0116	-6.0148	.2892	165.9945	-3.5809	1.4069	3.8474	2.2522	291.4486	-2.0963	.8236	15.896	63.3986				1				0
80	7.41	12.3052	75.9019	11.7537	66.15	-6.0378	.2898	166.1107	-3.6039	1.4074	3.869	2.2649	291.3316	-2.1097	.8239	15.6772	63.4037				1				0
80	7.42	12.191	76.0873	11.6603	66.2884	-6.0607	.2903	166.227	-3.6268	1.4079	3.8905	2.2775	291.216	-2.1232	.8242	15.4586	63.4088				1				0
80	7.43	12.0769	76.2727	11.5669	66.4268	-6.0837	.2909	166.3432	-3.6498	1.4085	3.9121	2.2902	291.1018	-2.1366	.8245	15.2404	63.4139				1				0
80	7.44	11.9627	76.4581	11.4735	66.5652	-6.1065	.2914	166.4594	-3.6726	1.409	3.9337	2.3028	290.9891	-2.15	.8248	15.0224	63.419				1				0
80	7.45	11.6383	76.6453	11.2591	67.0132	-6.1629	.2808	166.5559	-3.729	1.3984	3.9826	2.3315	290.5565	-2.183	.8186	14.4854	63.3183				1				0
80	7.46	11.3139	76.8325	11.0447	67.4613	-6.2192	.2703	166.6523	-3.7853	1.3879	4.0317	2.3602	290.135	-2.216	.8125	13.9491	63.2178				1				0
80	7.47	11.1036	76.8343	10.9237	67.7709	-6.2528	.2592	166.6325	-3.8189	1.3768	4.0595	2.3765	289.825	-2.2356	.806	13.6298	63.112				1				0
80	7.48	10.8933	76.8361	10.8027	68.0805	-6.2863	.248	166.6127	-3.8524	1.3657	4.0873	2.3928	289.5192	-2.2553	.7995	13.3105	63.0062				1				0
80	7.49	10.683	76.8379	10.6818	68.3902	-6.3198	.2369	166.5929	-3.8859	1.3545	4.1153	2.4092	289.2173	-2.2749	.793	12.991	62.9005				1				0
80	7.5	10.4727	76.8397	10.5608	68.6998	-6.3534	.2258	166.5731	-3.9195	1.3434	4.1433	2.4256	288.9196	-2.2946	.7865	12.6715	62.7946				1				0
80	7.51	10.1509	76.5841	10.4736	69.4584	-6.3963	.1907	166.667	-3.9624	1.3083	4.1728	2.4429	288.2721	-2.3197	.7659	12.2627	62.46				1				0
80	7.52	9.829	76.3285	10.3864	70.2169	-6.4392	.1556	166.7609	-4.0053	1.2732	4.2028	2.4604	287.6345	-2.3448	.7454	11.8543	62.1258				1				0
80	7.53	9.7175	76.0711	10.4202	70.6658	-6.4485	.1317	166.8746	-4.0146	1.2493	4.2045	2.4614	287.2849	-2.3503	.7313	11.7654	61.8977				1				0
80	7.54	9.6059	75.8137	10.454	71.1147	-6.4578	.1077	166.9883	-4.0239	1.2253	4.2064	2.4625	286.9362	-2.3557	.7173	11.6767	61.6699				1				0
80	7.55	9.4943	75.5562	10.4878	71.5636	-6.4671	.0838	167.102	-4.0332	1.2015	4.2084	2.4637	286.5882	-2.3612	.7034	11.5881	61.4424				1				0
80	7.56	9.3827	75.2988	10.5216	72.0125	-6.4764	.06	167.2157	-4.0425	1.1776	4.2106	2.465	286.241	-2.3666	.6894	11.4997	61.2153				1				0
80	7.57	9.2454	74.8254	10.6319	72.7503	-6.482	.0192	167.453	-4.0481	1.1368	4.2047	2.4616	285.686	-2.3699	.6655	11.4462	60.8268				1				0
80	7.58	9.1081	74.352	10.7422	73.4881	-6.4876	-.0215	167.6904	-4.0537	1.0961	4.1993	2.4584	285.1311	-2.3732	.6417	11.3929	60.4395				1				0
80	7.59	9.0823	74.1359	10.8187	73.777	-6.484	-.0383	167.814	-4.0501	1.0793	4.1914	2.4538	284.9214	-2.371	.6318	11.4278	60.2787				1				0
80	7.6	9.0566	73.9199	10.8952	74.0659	-6.4803	-.0552	167.9376	-4.0464	1.0624	4.1836	2.4492	284.7111	-2.3689	.6219	11.4626	60.1181				1				0
80	7.61	9.0308	73.7039	10.9717	74.3548	-6.4767	-.072	168.0612	-4.0428	1.0456	4.1758	2.4446	284.5003	-2.3668	.6121	11.4973	59.9577				1				0
80	7.62	9.0051	73.4879	11.0482	74.6436	-6.473	-.0889	168.1849	-4.0391	1.0287	4.1681	2.4401	284.2891	-2.3646	.6022	11.532	59.7976				1				0
80	7.63	8.9201	73.1009	11.0652	74.8677	-6.4771	-.1088	167.9538	-4.0432	1.0088	4.1672	2.4396	284.0094	-2.367	.5906	11.493	59.6076				1				0
80	7.64	8.8351	72.7139	11.0821	75.0917	-6.4812	-.1288	167.7227	-4.0474	.9888	4.1664	2.4391	283.7287	-2.3694	.5788	11.4538	59.417				1				0
80	7.65	8.7759	72.5428	11.0225	75.0268	-6.489	-.132	167.368	-4.0551	.9856	4.1732	2.4431	283.6603	-2.374	.577	11.3796	59.3863				1				0
80	7.66	8.7167	72.3718	10.9629	74.9619	-6.4969	-.1353	167.0133	-4.063	.9823	4.18	2.4471	283.5918	-2.3786	.5751	11.3051	59.3554				1				0
80	7.67	8.6575	72.2008	10.9033	74.8971	-6.5047	-.1385	166.6586	-4.0708	.9791	4.1869	2.4511	283.5233	-2.3832	.5732	11.2303	59.3245				1				0
80	7.68	8.5553	71.6788	10.8952	75.0182	-6.5098	-.1597	166.1476	-4.076	.9579	4.187	2.4512	283.2254	-2.3862	.5608	11.1814	59.123				1				0
80	7.69	8.4532	71.1568	10.8872	75.1393	-6.515	-.181	165.6364	-4.0811	.9366	4.1872	2.4513	282.9257	-2.3892	.5483	11.1322	58.9202				1				0
80	7.7	8.3511	70.6347	10.8792	75.2603	-6.5202	-.2024	165.1254	-4.0863	.9152	4.1875	2.4515	282.6241	-2.3922	.5358	11.0827	58.7162				1				0
80	7.71	8.3082	70.2837	10.9308	75.4463	-6.5174	-.2205	164.969	-4.0835	.8971	4.1809	2.4476	282.3907	-2.3906	.5252	11.1091	58.5441				1				0
80	7.72	8.2652	69.9327	10.9824	75.6323	-6.5147	-.2386	164.8126	-4.0808	.879	4.1744	2.4438	282.1561	-2.389	.5146	11.1356	58.3716				1				0
80	7.73	8.2223	69.5817	11.034	75.8182	-6.5119	-.2567	164.6562	-4.078	.8609	4.1679	2.44	281.9203	-2.3874	.504	11.1621	58.1988				1				0
80	7.74	8.1288	68.5889	11.3374	76.7913	-6.4925	-.3234	164.8463	-4.0586	.7942	4.1356	2.4211	281.072	-2.376	.4649	11.3463	57.5639				1				0
80	7.75	8.0352	67.5961	11.6407	77.7643	-6.4732	-.3899	165.0364	-4.0393	.7277	4.1044	2.4028	280.2125	-2.3647	.426	11.5301	56.9305				1				0
80	7.76	7.9846	66.9544	11.8924	78.5514	-6.4568	-.438	165.3828	-4.0229	.6796	4.0799	2.3885	279.5887	-2.3551	.3978	11.6865	56.4725				1				0
80	7.77	7.9339	66.3126	12.1442	79.3385	-6.4404	-.4859	165.7293	-4.0066	.6317	4.0561	2.3745	278.9602	-2.3455	.3698	11.8423	56.0164				1				0
80	7.78	7.8833	65.6709	12.3959	80.1256	-6.4242	-.5336	166.0757	-3.9903	.584	4.0328	2.3608	278.327	-2.336	.3419	11.9974	55.5623				1				0
80	7.79	7.8327	65.0292	12.6477	80.9127	-6.4079	-.5811	166.4222	-3.9741	.5365	4.0101	2.3476	277.6892	-2.3265	.3141	12.1519	55.11				1				0
80	7.8	7.746	63.2894	13.249	82.2663	-6.357	-.6867	166.5506	-3.9231	.4309	3.9467	2.3104	276.2684	-2.2966	.2523	12.6368	54.104				1				0
80	7.81	7.6593	61.5495	13.8503	83.6199	-6.3062	-.7921	166.6791	-3.8723	.3255	3.8859	2.2748	274.8044	-2.2668	.1905	13.121	53.0997				1				0
80	7.82	7.6232	60.4515	14.1999	84.1864	-6.2713	-.8507	166.4611	-3.8374	.2669	3.8467	2.2518	273.9784	-2.2464	.1562	13.4533	52.5418				1				0
80	7.83	7.5872	59.3534	14.5495	84.753	-6.2363	-.9095	166.2431	-3.8024	.2082	3.8081	2.2292	273.1334	-2.2259	.1218	13.7865	51.9824				1				0
80	7.84	7.5512	58.2553	14.8991	85.3195	-6.2012	-.9683	166.0251	-3.7673	.1493	3.7703	2.2071	272.2689	-2.2054	.0874	14.1206	51.4216				1				0
80	7.85	7.5151	57.1573	15.2487	85.886	-6.1661	-1.0274	165.8071	-3.7322	.0902	3.7333	2.1854	271.3848	-2.1848	.0528	14.4556	50.8593				1				0
80	7.86	7.7434	56.295	15.7504	86.0469	-6.0916	-1.0637	165.8358	-3.6577	.0539	3.6581	2.1414	270.8438	-2.1412	.0315	15.1644	50.5131				1				0
80	7.87	7.9717	55.4327	16.2521	86.2078	-6.0172	-1.1001	165.8644	-3.5833	.0175	3.5834	2.0976	270.2804	-2.0976	.0103	15.8731	50.167				1				0
80	7.88	8.2361	55.6686	16.4042	85.8021	-5.9783	-1.0772	166.111	-3.5444	.0404	3.5446	2.0749	270.6526	-2.0748	.0236	16.2439	50.3845				1				0
80	7.89	8.5004	55.9044	16.5564	85.3965	-5.9395	-1.0545	166.3576	-3.5056	.0631	3.5061	2.0524	271.0317	-2.0521	.0369	16.6136	50.6013				1				0
80	7.9	8.7648	56.1402	16.7085	84.9908	-5.9008	-1.0318	166.6042	-3.4669	.0858	3.4679	2.03	271.4182	-2.0294	.0502	16.9822	50.8174				1				0
80	7.91	9.0291	56.376	16.8606	84.5852	-5.8622	-1.0091	166.8509	-3.4283	.1085	3.43	2.0078	271.812	-2.0068	.0635	17.3497	51.0329				1				0
80	7.92	9.5836	57.1087	17.0189	83.5455	-5.7961	-.9461	167.2567	-3.3622	.1715	3.3666	1.9707	272.9196	-1.9681	.1004	17.9788	51.6331				1				0
80	7.93	10.138	57.8413	17.1773	82.5059	-5.7304	-.8834	167.6625	-3.2965	.2342	3.3048	1.9345	274.0635	-1.9296	.1371	18.6047	52.2304				1				0
80	7.94	10.4281	58.3381	17.1835	81.8719	-5.703	-.8432	167.8216	-3.2691	.2744	3.2806	1.9203	274.7982	-1.9136	.1606	18.8656	52.6134				1				0
80	7.95	10.7182	58.835	17.1897	81.2379	-5.6757	-.8031	167.9808	-3.2418	.3146	3.257	1.9065	275.5421	-1.8976	.1841	19.126	52.9957				1				0
80	7.96	11.0083	59.3318	17.196	80.6039	-5.6484	-.763	168.14	-3.2145	.3546	3.234	1.893	276.2954	-1.8816	.2076	19.3858	53.3773				1				0
80	7.97	11.2984	59.8286	17.2022	79.9699	-5.6211	-.723	168.2991	-3.1873	.3946	3.2116	1.8799	277.0579	-1.8657	.231	19.6452	53.7582				1				0
80	7.98	11.8177	60.9708	17.0679	78.5168	-5.5835	-.6325	168.3731	-3.1497	.4851	3.1868	1.8654	278.7553	-1.8437	.2839	20.0033	54.6198				1				0
80	7.99	12.3369	62.113	16.9335	77.0637	-5.546	-.5421	168.4472	-3.1121	.5755	3.1648	1.8525	280.4763	-1.8217	.3368	20.3611	55.4806				1				0
80	8	12.5661	62.7583	16.793	76.2446	-5.5355	-.4915	168.362	-3.1016	.6261	3.1642	1.8522	281.4121	-1.8155	.3665	20.4605	55.9627				1				0
80	8.01	12.7952	63.4037	16.6524	75.4255	-5.5251	-.4409	168.2769	-3.0912	.6768	3.1644	1.8523	282.349	-1.8094	.3961	20.5601	56.4453				1				0
80	8.02	13.0244	64.049	16.5119	74.6065	-5.5146	-.3901	168.1917	-3.0807	.7275	3.1655	1.8529	283.2864	-1.8033	.4258	20.6597	56.9284				1				0
80	8.03	13.3952	65.031	16.2272	73.0392	-5.497	-.302	167.6926	-3.0631	.8156	3.1698	1.8555	284.9099	-1.793	.4774	20.8275	57.7676				1				0
80	8.04	13.766	66.0129	15.9426	71.4719	-5.4793	-.2134	167.1934	-3.0454	.9042	3.1768	1.8595	286.5374	-1.7826	.5293	20.9963	58.6119				1				0
80	8.05	14.1367	66.9949	15.6579	69.9047	-5.4614	-.1242	166.6942	-3.0276	.9934	3.1864	1.8652	288.166	-1.7722	.5815	21.1661	59.4612				1				0
80	8.06	14.2784	67.3315	15.5138	69.1565	-5.4541	-.086	166.2802	-3.0202	1.0316	3.1916	1.8682	288.8585	-1.7679	.6039	21.2357	59.8249				1				0
80	8.07	14.42	67.6681	15.3697	68.4084	-5.4468	-.0476	165.8661	-3.0129	1.07	3.1973	1.8715	289.5521	-1.7636	.6263	21.3057	60.1905				1				0
80	8.08	14.5616	68.0048	15.2256	67.6602	-5.4394	-.009	165.4521	-3.0055	1.1086	3.2035	1.8751	290.2465	-1.7593	.6489	21.376	60.558				1				0
80	8.09	14.7641	68.4782	15.0628	66.7693	-5.4283	.0399	165.0744	-2.9944	1.1575	3.2104	1.8792	291.1345	-1.7528	.6775	21.4817	61.024				1				0
80	8.1	14.9667	68.9516	14.9	65.8784	-5.4172	.0891	164.6967	-2.9833	1.2067	3.2181	1.8837	292.0224	-1.7463	.7063	21.5879	61.4921				1				0
80	8.11	15.0276	69.0884	14.8813	65.7357	-5.4135	.0992	164.7331	-2.9796	1.2168	3.2185	1.884	292.2147	-1.7441	.7123	21.623	61.589				1				0
80	8.12	15.0886	69.2252	14.8627	65.593	-5.4098	.1094	164.7695	-2.9759	1.227	3.2189	1.8842	292.4069	-1.742	.7182	21.658	61.6857				1				0
80	8.13	15.1495	69.362	14.844	65.4503	-5.4061	.1196	164.8058	-2.9722	1.2372	3.2194	1.8845	292.5989	-1.7398	.7242	21.693	61.7825				1				0
80	8.14	15.2105	69.4988	14.8253	65.3076	-5.4024	.1297	164.8422	-2.9686	1.2473	3.22	1.8848	292.7909	-1.7377	.7301	21.728	61.8791				1				0
80	8.15	15.3031	69.7482	14.8644	65.3906	-5.3976	.1356	165.3063	-2.9637	1.2532	3.2178	1.8835	292.9204	-1.7348	.7335	21.7743	61.9348				1				0
80	8.16	15.3958	69.9975	14.9036	65.4736	-5.3928	.1414	165.7705	-2.9589	1.259	3.2156	1.8822	293.0494	-1.732	.7369	21.8203	61.9902				1				0
80	8.17	15.4276	70.11	14.9614	65.6994	-5.3916	.1371	166.1984	-2.9577	1.2547	3.2128	1.8806	292.9873	-1.7313	.7344	21.8314	61.9495				1				0
80	8.18	15.4594	70.2225	15.0192	65.9251	-5.3904	.1328	166.6262	-2.9565	1.2504	3.2101	1.879	292.9254	-1.7306	.7319	21.8424	61.9089				1				0
80	8.19	15.4911	70.335	15.077	66.1509	-5.3893	.1286	167.054	-2.9554	1.2462	3.2074	1.8775	292.8637	-1.73	.7295	21.8534	61.8686				1				0
80	8.2	15.5229	70.4475	15.1349	66.3766	-5.3881	.1244	167.4819	-2.9542	1.242	3.2047	1.8759	292.8022	-1.7293	.727	21.8643	61.8284				1				0
80	8.21	15.5615	70.5843	15.1838	66.5712	-5.387	.1222	167.9008	-2.9531	1.2398	3.2028	1.8748	292.7735	-1.7286	.7257	21.8748	61.8074				1				0
80	8.22	15.6001	70.7211	15.2327	66.7658	-5.3859	.12	168.3198	-2.9521	1.2376	3.201	1.8737	292.7449	-1.728	.7244	21.8852	61.7865				1				0
80	8.23	15.607	70.7454	15.2238	66.7347	-5.386	.122	168.3109	-2.9521	1.2396	3.2018	1.8742	292.7773	-1.728	.7256	21.8848	61.8054				1				0
80	8.24	15.6138	70.7697	15.2149	66.7036	-5.386	.1239	168.3021	-2.9521	1.2416	3.2026	1.8746	292.8097	-1.728	.7267	21.8844	61.8243				1				0
80	8.25	15.6207	70.794	15.206	66.6724	-5.3861	.1259	168.2932	-2.9522	1.2435	3.2034	1.8751	292.8421	-1.7281	.7279	21.884	61.8432				1				0
80	8.26	15.6276	70.8183	15.1971	66.6413	-5.3861	.1279	168.2843	-2.9522	1.2455	3.2042	1.8756	292.8745	-1.7281	.7291	21.8836	61.8621				1				0
80	8.27	15.595	70.7859	15.1251	66.4354	-5.3903	.1341	167.9414	-2.9565	1.2517	3.2105	1.8793	292.9468	-1.7306	.7327	21.8433	61.921				1				0
80	8.28	15.5623	70.7535	15.053	66.2296	-5.3946	.1403	167.5985	-2.9607	1.2579	3.2169	1.883	293.0191	-1.7331	.7363	21.8028	61.9801				1				0
80	8.29	15.5229	70.6968	14.9899	66.0549	-5.3988	.1445	167.2644	-2.9649	1.2621	3.2224	1.8862	293.0591	-1.7355	.7388	21.7625	62.0205				1				0
80	8.3	15.4834	70.6401	14.9267	65.8802	-5.4031	.1488	166.9304	-2.9692	1.2664	3.228	1.8895	293.099	-1.738	.7413	21.7221	62.061				1				0
80	8.31	15.4439	70.5834	14.8635	65.7054	-5.4073	.1531	166.5963	-2.9734	1.2707	3.2336	1.8928	293.139	-1.7405	.7438	21.6814	62.1017				1				0
80	8.32	15.4044	70.5267	14.8004	65.5307	-5.4116	.1574	166.2622	-2.9777	1.275	3.2392	1.8961	293.179	-1.743	.7463	21.6407	62.1425				1				0
80	8.33	15.2662	70.4358	14.723	65.5792	-5.4289	.152	166.0042	-2.995	1.2696	3.253	1.9042	292.972	-1.7531	.7431	21.4762	62.0912				1				0
80	8.34	15.1281	70.3449	14.6456	65.6276	-5.4462	.1466	165.7462	-3.0123	1.2642	3.2668	1.9123	292.7661	-1.7633	.74	21.3111	62.0397				1				0
80	8.35	15.0294	70.3107	14.6314	65.8507	-5.4592	.1369	165.8222	-3.0253	1.2545	3.2751	1.9171	292.5218	-1.7709	.7343	21.1875	61.9474				1				0
80	8.36	14.9307	70.2765	14.6171	66.0739	-5.4722	.1272	165.8982	-3.0383	1.2448	3.2834	1.922	292.279	-1.7785	.7286	21.064	61.8551				1				0
80	8.37	14.8319	70.2423	14.6029	66.2971	-5.4851	.1175	165.9742	-3.0512	1.2351	3.2917	1.9268	292.0376	-1.7861	.723	20.9406	61.7629				1				0
80	8.38	14.7332	70.2081	14.5887	66.5202	-5.4981	.1078	166.0502	-3.0642	1.2254	3.3001	1.9318	291.7976	-1.7936	.7173	20.8174	61.6708				1				0
80	8.39	14.6182	70.0758	14.6572	67.0409	-5.509	.0841	166.3921	-3.0751	1.2017	3.3016	1.9326	291.3452	-1.8	.7034	20.7134	61.445				1				0
80	8.4	14.5032	69.9435	14.7257	67.5616	-5.5199	.0605	166.7339	-3.086	1.1781	3.3032	1.9336	290.8951	-1.8064	.6896	20.6098	61.2201				1				0
80	8.41	14.4869	69.8454	14.8084	67.8591	-5.5178	.0466	166.9998	-3.084	1.1642	3.2964	1.9296	290.6813	-1.8052	.6815	20.629	61.0874				1				0
80	8.42	14.4706	69.7473	14.8911	68.1567	-5.5158	.0327	167.2657	-3.0819	1.1503	3.2896	1.9256	290.4673	-1.804	.6733	20.6482	60.9551				1				0
80	8.43	14.4543	69.6492	14.9738	68.4542	-5.5138	.0188	167.5315	-3.0799	1.1364	3.2829	1.9217	290.2532	-1.8029	.6652	20.6673	60.8233				1				0
80	8.44	14.4131	69.3962	15.0575	68.7189	-5.5105	.0009	167.5857	-3.0766	1.1185	3.2736	1.9162	289.9792	-1.8009	.6547	20.6991	60.6526				1				0
80	8.45	14.3719	69.1433	15.1411	68.9835	-5.5072	-.017	167.6399	-3.0733	1.1006	3.2644	1.9108	289.7039	-1.799	.6443	20.7308	60.4821				1				0
80	8.46	14.3307	68.8904	15.2247	69.2482	-5.5038	-.0349	167.694	-3.0699	1.0827	3.2553	1.9055	289.4272	-1.797	.6338	20.7626	60.3117				1				0
80	8.47	14.3058	68.7356	15.2256	69.2153	-5.5025	-.039	167.4824	-3.0686	1.0786	3.2526	1.9039	289.366	-1.7962	.6313	20.7754	60.2721				1				0
80	8.48	14.2809	68.5808	15.2265	69.1825	-5.5011	-.0432	167.2707	-3.0672	1.0744	3.25	1.9024	289.3044	-1.7954	.6289	20.7883	60.2323				1				0
80	8.49	14.256	68.426	15.2274	69.1496	-5.4998	-.0474	167.059	-3.0659	1.0702	3.2473	1.9008	289.2426	-1.7946	.6264	20.8013	60.1925				1				0
80	8.5	14.1771	68.1659	15.2194	69.1911	-5.5031	-.0579	166.7534	-3.0692	1.0597	3.247	1.9007	289.0477	-1.7966	.6203	20.7692	60.0922				1				0
80	8.51	14.0981	67.9057	15.2114	69.2326	-5.5065	-.0685	166.4479	-3.0726	1.0491	3.2468	1.9005	288.852	-1.7986	.6141	20.737	59.9916				1				0
80	8.52	14.044	67.8004	15.2025	69.307	-5.5112	-.0748	166.354	-3.0774	1.0428	3.2492	1.902	288.7189	-1.8014	.6104	20.6918	59.9311				1				0
80	8.53	13.99	67.6951	15.1936	69.3814	-5.516	-.0812	166.2601	-3.0821	1.0364	3.2517	1.9034	288.5859	-1.8041	.6067	20.6466	59.8705				1				0
80	8.54	13.9359	67.5898	15.1847	69.4558	-5.5208	-.0876	166.1662	-3.0869	1.03	3.2542	1.9049	288.4529	-1.8069	.6029	20.6013	59.8098				1				0
80	8.55	13.8818	67.4845	15.1758	69.5302	-5.5255	-.0939	166.0723	-3.0916	1.0237	3.2567	1.9063	288.3201	-1.8097	.5992	20.5559	59.7491				1				0
80	8.56	13.7222	67.3261	15.1598	69.8684	-5.5436	-.112	166.0764	-3.1097	1.0057	3.2683	1.9131	287.9209	-1.8203	.5887	20.384	59.5776				1				0
80	8.57	13.5626	67.1677	15.1438	70.2065	-5.5616	-.13	166.0806	-3.1277	.9876	3.28	1.92	287.5245	-1.8308	.5781	20.212	59.4061				1				0
80	8.58	13.457	67.1146	15.1366	70.4704	-5.5749	-.1416	166.1786	-3.141	.976	3.2892	1.9253	287.2623	-1.8386	.5713	20.0857	59.2957				1				0
80	8.59	13.3514	67.0615	15.1295	70.7342	-5.5881	-.1532	166.2766	-3.1542	.9645	3.2984	1.9307	287.0018	-1.8464	.5645	19.9596	59.1853				1				0
80	8.6	13.2458	67.0084	15.1224	70.998	-5.6014	-.1647	166.3746	-3.1675	.9529	3.3077	1.9362	286.7431	-1.8541	.5578	19.8336	59.0751				1				0
80	8.61	13.1403	66.9553	15.1153	71.2618	-5.6146	-.1763	166.4726	-3.1807	.9413	3.3171	1.9417	286.4861	-1.8618	.551	19.7078	58.965				1				0
80	8.62	12.9746	67.1218	15.0183	71.5221	-5.6442	-.1807	166.6369	-3.2103	.9369	3.3443	1.9576	286.27	-1.8792	.5484	19.4255	58.9232				1				0
80	8.63	12.809	67.2883	14.9214	71.7825	-5.6738	-.185	166.8011	-3.2399	.9326	3.3714	1.9735	286.0579	-1.8965	.5459	19.1438	58.8816				1				0
80	8.64	12.7489	67.5079	14.8315	71.779	-5.6902	-.1779	166.8673	-3.2563	.9397	3.3892	1.9839	286.0974	-1.9061	.5501	18.9877	58.9497				1				0
80	8.65	12.6888	67.7275	14.7417	71.7755	-5.7066	-.1707	166.9336	-3.2727	.9469	3.4069	1.9943	286.1365	-1.9157	.5543	18.8317	59.0178				1				0
80	8.66	12.6287	67.9472	14.6518	71.7721	-5.7229	-.1636	166.9998	-3.289	.954	3.4246	2.0047	286.1751	-1.9253	.5584	18.6758	59.0858				1				0
80	8.67	12.5687	68.1668	14.562	71.7686	-5.7393	-.1565	167.066	-3.3054	.9611	3.4423	2.015	286.2133	-1.9349	.5626	18.52	59.1537				1				0
80	8.68	12.4923	68.5916	14.3707	71.5152	-5.7649	-.1344	166.9698	-3.3311	.9832	3.4731	2.0331	286.4453	-1.9499	.5756	18.2756	59.3642				1				0
80	8.69	12.4159	69.0164	14.1795	71.2618	-5.7906	-.1122	166.8735	-3.3567	1.0054	3.5041	2.0512	286.6733	-1.965	.5885	18.031	59.575				1				0
80	8.7	12.3996	69.2216	14.0781	71.0118	-5.8	-.0972	166.7111	-3.3661	1.0204	3.5174	2.059	286.8641	-1.9704	.5973	17.9418	59.7181				1				0
80	8.71	12.3833	69.4268	13.9767	70.7618	-5.8094	-.0821	166.5486	-3.3755	1.0355	3.5307	2.0668	287.0539	-1.9759	.6061	17.8524	59.8615				1				0
80	8.72	12.367	69.6321	13.8752	70.5119	-5.8188	-.0671	166.3861	-3.3849	1.0506	3.5442	2.0747	287.2425	-1.9814	.615	17.7629	60.0053				1				0
80	8.73	12.3507	69.8373	13.7738	70.2619	-5.8282	-.0519	166.2237	-3.3943	1.0657	3.5577	2.0826	287.4301	-1.987	.6238	17.6732	60.1493				1				0
80	8.74	12.6004	70.1433	13.74	69.5155	-5.8025	-.0144	165.9992	-3.3686	1.1032	3.5446	2.0749	288.1335	-1.9719	.6458	17.9183	60.5067				1				0
80	8.75	12.8502	70.4493	13.7062	68.769	-5.7767	.0232	165.7747	-3.3428	1.1408	3.5321	2.0676	288.8439	-1.9568	.6678	18.164	60.8651				1				0
80	8.76	13.1162	70.5501	13.7738	68.2726	-5.7414	.0457	165.7128	-3.3075	1.1633	3.5061	2.0524	289.377	-1.9361	.6809	18.4997	61.0788				1				0
80	8.77	13.3823	70.6509	13.8414	67.7761	-5.7061	.0681	165.6508	-3.2723	1.1857	3.4805	2.0374	289.9185	-1.9155	.6941	18.8356	61.2927				1				0
80	8.78	13.6484	70.7517	13.9091	67.2796	-5.6708	.0906	165.5888	-3.237	1.2082	3.4551	2.0225	290.4684	-1.8948	.7072	19.1718	61.5068				1				0
80	8.79	14.1299	70.5879	14.2106	66.8549	-5.5939	.1029	165.7833	-3.16	1.2205	3.3875	1.9829	291.1188	-1.8497	.7144	19.9049	61.6241				1				0
80	8.8	14.6114	70.4241	14.5122	66.4303	-5.5171	.1152	165.9779	-3.0832	1.2328	3.3205	1.9437	291.7941	-1.8048	.7216	20.6363	61.7411				1				0
80	8.81	15.0929	70.2603	14.8137	66.0056	-5.4405	.1275	166.1725	-3.0066	1.2451	3.2542	1.9049	292.4954	-1.7599	.7288	21.366	61.8579				1				0
80	8.82	15.3083	69.9957	15.0477	66.0774	-5.3993	.1173	166.429	-2.9654	1.2349	3.2122	1.8803	292.609	-1.7358	.7229	21.7583	61.7611				1				0
80	8.83	15.5237	69.7311	15.2816	66.1491	-5.3582	.1072	166.6856	-2.9243	1.2248	3.1705	1.8558	292.7253	-1.7118	.7169	22.1493	61.6646				1				0
80	8.84	15.7392	69.4664	15.5156	66.2209	-5.3173	.0971	166.9421	-2.8834	1.2147	3.1288	1.8314	292.8443	-1.6878	.711	22.5391	61.5685				1				0
80	8.85	16.0207	68.9804	15.8296	66.2607	-5.2595	.0814	167.0914	-2.8256	1.199	3.0695	1.7967	292.9927	-1.654	.7018	23.0891	61.419				1				0
80	8.86	16.3022	68.4944	16.1436	66.3005	-5.2019	.0657	167.2407	-2.768	1.1833	3.0103	1.7621	293.1467	-1.6202	.6926	23.6381	61.2697				1				0
80	8.87	16.3683	68.273	16.2237	66.2685	-5.1849	.0601	167.1334	-2.751	1.1777	2.9925	1.7516	293.1752	-1.6103	.6893	23.7998	61.216				1				0
80	8.88	16.4344	68.0516	16.3037	66.2365	-5.1679	.0544	167.0262	-2.734	1.172	2.9746	1.7412	293.2041	-1.6003	.686	23.9618	61.1622				1				0
80	8.89	16.5004	67.8301	16.3838	66.2045	-5.1509	.0488	166.9189	-2.717	1.1664	2.9568	1.7307	293.2333	-1.5904	.6827	24.1239	61.1083				1				0
80	8.9	16.5665	67.6087	16.4638	66.1725	-5.1338	.0431	166.8116	-2.6999	1.1607	2.9389	1.7202	293.2629	-1.5804	.6794	24.2863	61.0544				1				0
80	8.91	16.5966	67.3009	16.5012	66.0151	-5.1189	.0388	166.4138	-2.685	1.1564	2.9234	1.7112	293.3006	-1.5716	.6769	24.4285	61.0132				1				0
80	8.92	16.6266	66.9931	16.5386	65.8577	-5.1039	.0344	166.0159	-2.67	1.152	2.9079	1.7021	293.3389	-1.5628	.6743	24.5714	60.9718				1				0
80	8.93	16.5906	66.9067	16.4959	65.7323	-5.106	.0358	165.7254	-2.6721	1.1534	2.9104	1.7036	293.3467	-1.5641	.6751	24.5512	60.9846				1				0
80	8.94	16.5545	66.8203	16.4532	65.6068	-5.1081	.0371	165.4348	-2.6743	1.1547	2.9129	1.705	293.3545	-1.5653	.6759	24.5309	60.9975				1				0
80	8.95	16.5185	66.7339	16.4105	65.4814	-5.1103	.0385	165.1442	-2.6764	1.1561	2.9154	1.7065	293.3624	-1.5666	.6767	24.5105	61.0104				1				0
80	8.96	16.4824	66.6475	16.3678	65.356	-5.1124	.0398	164.8537	-2.6785	1.1575	2.9179	1.708	293.3702	-1.5678	.6775	24.4901	61.0234				1				0
80	8.97	16.4069	66.5134	16.3776	65.5394	-5.1189	.0284	164.8372	-2.685	1.146	2.9193	1.7088	293.1144	-1.5716	.6708	24.4287	60.9147				1				0
80	8.98	16.3314	66.3792	16.3873	65.7227	-5.1253	.017	164.8207	-2.6914	1.1346	2.9208	1.7097	292.8589	-1.5754	.6641	24.3674	60.806				1				0
80	8.99	16.2919	66.3315	16.4398	66.0315	-5.1296	.0043	165.0948	-2.6957	1.1219	2.9198	1.7091	292.5964	-1.5779	.6567	24.3268	60.6849				1				0
80	9	16.2524	66.2838	16.4923	66.3403	-5.1338	-.0084	165.3689	-2.6999	1.1092	2.9189	1.7085	292.3347	-1.5804	.6493	24.2863	60.5641				1				0
80	9.01	16.2129	66.2361	16.5448	66.6491	-5.1381	-.021	165.6429	-2.7042	1.0966	2.9181	1.708	292.0736	-1.5829	.6419	24.2459	60.4438				1				0
80	9.02	16.1734	66.1884	16.5973	66.9579	-5.1423	-.0336	165.917	-2.7084	1.084	2.9173	1.7076	291.8132	-1.5853	.6345	24.2057	60.3239				1				0
80	9.03	16.0765	65.9103	16.7565	67.6784	-5.1461	-.0687	166.4216	-2.7122	1.0489	2.908	1.7021	291.1427	-1.5876	.6139	24.1693	59.9894				1				0
80	9.04	15.9795	65.6322	16.9157	68.3988	-5.1499	-.1036	166.9263	-2.716	1.014	2.8991	1.697	290.4721	-1.5898	.5935	24.1332	59.6569				1				0
80	9.05	15.922	65.4018	17.0225	68.8105	-5.1495	-.126	167.1568	-2.7156	.9916	2.891	1.6922	290.059	-1.5896	.5804	24.1368	59.4436				1				0
80	9.06	15.8645	65.1714	17.1292	69.2223	-5.1491	-.1484	167.3873	-2.7152	.9692	2.8831	1.6875	289.6447	-1.5893	.5673	24.1405	59.2309				1				0
80	9.07	15.807	64.941	17.236	69.634	-5.1487	-.1706	167.6179	-2.7149	.947	2.8753	1.683	289.2293	-1.5891	.5543	24.1442	59.0188				1				0
80	9.08	15.7495	64.7105	17.3427	70.0457	-5.1484	-.1928	167.8484	-2.7145	.9248	2.8677	1.6785	288.8129	-1.5889	.5413	24.1479	58.8073				1				0
80	9.09	15.6379	64.1993	17.5011	70.6113	-5.1456	-.2302	167.9496	-2.7118	.8874	2.8533	1.6701	288.1205	-1.5873	.5194	24.1737	58.4516				1				0
80	9.1	15.5263	63.6881	17.6594	71.177	-5.1429	-.2675	168.0508	-2.7091	.8501	2.8393	1.6619	287.4221	-1.5857	.4976	24.1995	58.0963				1				0
80	9.11	15.4722	63.4073	17.711	71.331	-5.1406	-.2827	167.9214	-2.7067	.8349	2.8325	1.658	287.142	-1.5843	.4887	24.2218	57.9511				1				0
80	9.12	15.4182	63.1264	17.7626	71.4849	-5.1383	-.298	167.7921	-2.7044	.8196	2.8258	1.6541	286.8602	-1.583	.4797	24.244	57.8057				1				0
80	9.13	15.3641	62.8456	17.8142	71.6389	-5.1359	-.3133	167.6628	-2.702	.8043	2.8192	1.6502	286.5767	-1.5816	.4708	24.2663	57.6601				1				0
80	9.14	15.31	62.5648	17.8658	71.7928	-5.1336	-.3286	167.5334	-2.6997	.789	2.8126	1.6463	286.2913	-1.5802	.4618	24.2887	57.5143				1				0
80	9.15	15.2577	62.2489	17.8836	71.7998	-5.1302	-.3403	167.1899	-2.6963	.7773	2.8061	1.6425	286.0824	-1.5782	.455	24.3211	57.4033				1				0
80	9.16	15.2053	61.933	17.9014	71.8067	-5.1268	-.352	166.8463	-2.6929	.7656	2.7996	1.6387	285.8716	-1.5762	.4481	24.3536	57.2918				1				0
80	9.17	15.207	61.8979	17.8676	71.6596	-5.1257	-.3483	166.6321	-2.6918	.7693	2.7996	1.6387	285.95	-1.5756	.4503	24.3638	57.3269				1				0
80	9.18	15.2087	61.8628	17.8338	71.5126	-5.1246	-.3446	166.4178	-2.6907	.773	2.7996	1.6387	286.0286	-1.575	.4525	24.3739	57.362				1				0
80	9.19	15.2105	61.8277	17.8	71.3656	-5.1236	-.3409	166.2036	-2.6897	.7767	2.7996	1.6387	286.1075	-1.5743	.4546	24.3841	57.3973				1				0
80	9.2	15.2637	61.9033	17.7546	71.1173	-5.1194	-.3293	166.0388	-2.6855	.7883	2.7988	1.6382	286.3582	-1.5719	.4614	24.4237	57.5072				1				0
80	9.21	15.3169	61.9789	17.7092	70.8691	-5.1152	-.3178	165.8741	-2.6814	.7998	2.7981	1.6378	286.6095	-1.5695	.4682	24.4633	57.6174				1				0
80	9.22	15.3701	62.0545	17.6639	70.6208	-5.1111	-.3062	165.7093	-2.6772	.8114	2.7974	1.6374	286.8615	-1.567	.4749	24.503	57.7279				1				0
80	9.23	15.4216	62.1652	17.6523	70.5197	-5.108	-.2983	165.7587	-2.6741	.8193	2.7968	1.637	287.0335	-1.5652	.4795	24.5324	57.8025				1				0
80	9.24	15.4731	62.2759	17.6407	70.4185	-5.1049	-.2905	165.8082	-2.671	.8271	2.7961	1.6367	287.2056	-1.5634	.4841	24.5618	57.8772				1				0
80	9.25	15.5246	62.3866	17.6292	70.3173	-5.1018	-.2827	165.8576	-2.6679	.8349	2.7955	1.6363	287.3776	-1.5616	.4887	24.5911	57.9518				1				0
80	9.26	15.6447	62.7448	17.5705	70.0474	-5.0986	-.2597	166.0074	-2.6647	.8579	2.7994	1.6386	287.8459	-1.5597	.5021	24.6218	58.1705				1				0
80	9.27	15.7649	63.103	17.5117	69.7775	-5.0954	-.2368	166.1572	-2.6615	.8808	2.8035	1.6409	288.312	-1.5578	.5156	24.6525	58.3888				1				0
80	9.28	15.8336	63.3506	17.4646	69.6089	-5.0952	-.2217	166.2576	-2.6613	.8959	2.8081	1.6437	288.6053	-1.5578	.5244	24.6539	58.5325				1				0
80	9.29	15.9022	63.5981	17.4174	69.4402	-5.0951	-.2066	166.358	-2.6612	.911	2.8128	1.6464	288.8972	-1.5577	.5332	24.6552	58.6761				1				0
80	9.3	15.9709	63.8456	17.3703	69.2716	-5.0949	-.1916	166.4583	-2.6611	.926	2.8176	1.6492	289.1878	-1.5576	.542	24.6566	58.8195				1				0
80	9.31	16.0395	64.0931	17.3232	69.1029	-5.0948	-.1765	166.5587	-2.6609	.9411	2.8224	1.652	289.4771	-1.5575	.5508	24.658	58.9627				1				0
80	9.32	16.1674	64.7456	17.1435	68.59	-5.1019	-.1351	166.6465	-2.668	.9825	2.8431	1.6642	290.2159	-1.5617	.5751	24.5906	59.3568				1				0
80	9.33	16.2953	65.3982	16.9638	68.0771	-5.1089	-.0938	166.7344	-2.6751	1.0238	2.8643	1.6766	290.9431	-1.5658	.5993	24.5232	59.7506				1				0
80	9.34	16.3545	65.8032	16.8312	67.7328	-5.1162	-.0674	166.7218	-2.6823	1.0502	2.8805	1.6861	291.3815	-1.57	.6147	24.4544	60.0017				1				0
80	9.35	16.4138	66.2082	16.6987	67.3886	-5.1234	-.0411	166.7093	-2.6895	1.0765	2.897	1.6957	291.815	-1.5743	.6301	24.3857	60.2528				1				0
80	9.36	16.473	66.6133	16.5661	67.0444	-5.1306	-.0147	166.6967	-2.6967	1.1029	2.9136	1.7054	292.2437	-1.5785	.6456	24.3169	60.5039				1				0
80	9.37	16.5322	67.0183	16.4336	66.7001	-5.1378	.0117	166.6842	-2.704	1.1293	2.9303	1.7152	292.6675	-1.5827	.661	24.2481	60.7551				1				0
80	9.38	16.5957	67.6888	16.2041	66.1552	-5.154	.054	166.6439	-2.7201	1.1716	2.9617	1.7336	293.3024	-1.5922	.6858	24.0945	61.1579				1				0
80	9.39	16.6592	68.3594	15.9746	65.6103	-5.1701	.0963	166.6035	-2.7362	1.2139	2.9934	1.7521	293.9241	-1.6016	.7105	23.9409	61.5609				1				0
80	9.4	16.6635	68.6249	15.8776	65.4096	-5.179	.1122	166.5757	-2.7451	1.2298	3.008	1.7607	294.1327	-1.6068	.7199	23.8562	61.7126				1				0
80	9.41	16.6678	68.8904	15.7807	65.209	-5.1879	.1282	166.5479	-2.754	1.2458	3.0227	1.7693	294.3394	-1.612	.7292	23.7714	61.8644				1				0
80	9.42	16.6721	69.1559	15.6837	65.0083	-5.1968	.1441	166.5201	-2.7629	1.2617	3.0374	1.7779	294.5441	-1.6173	.7385	23.6865	62.0162				1				0
80	9.43	16.6764	69.4214	15.5867	64.8076	-5.2057	.16	166.4922	-2.7718	1.2776	3.0521	1.7865	294.7469	-1.6225	.7479	23.6017	62.1681				1				0
80	9.44	16.6807	69.768	15.4809	64.6277	-5.2174	.1778	166.5573	-2.7835	1.2954	3.0702	1.7971	294.9575	-1.6293	.7583	23.4907	62.3376				1				0
80	9.45	16.685	70.1145	15.375	64.4478	-5.229	.1956	166.6223	-2.7951	1.3132	3.0882	1.8077	295.1654	-1.6361	.7687	23.3798	62.5069				1				0
80	9.46	16.685	70.1955	15.3661	64.4686	-5.2317	.1974	166.7152	-2.7979	1.3151	3.0915	1.8096	295.1745	-1.6377	.7698	23.3538	62.5243				1				0
80	9.47	16.685	70.2765	15.3572	64.4893	-5.2345	.1993	166.8081	-2.8006	1.3169	3.0947	1.8115	295.1837	-1.6393	.7708	23.3278	62.5417				1				0
80	9.48	16.685	70.3575	15.3483	64.5101	-5.2372	.2011	166.9009	-2.8033	1.3187	3.098	1.8134	295.1928	-1.6409	.7719	23.3019	62.5591				1				0
80	9.49	16.685	70.4385	15.3395	64.5309	-5.2399	.2029	166.9938	-2.806	1.3205	3.1012	1.8153	295.2018	-1.6425	.773	23.276	62.5764				1				0
80	9.5	16.6464	70.5402	15.2905	64.5015	-5.2485	.2069	166.9785	-2.8146	1.3245	3.1107	1.8208	295.2006	-1.6475	.7753	23.194	62.6143				1				0
80	9.51	16.6077	70.6419	15.2416	64.472	-5.2571	.2109	166.9633	-2.8233	1.3285	3.1202	1.8264	295.1992	-1.6526	.7776	23.1119	62.6522				1				0
80	9.52	16.5691	70.6626	15.2016	64.4219	-5.2631	.213	166.8552	-2.8292	1.3306	3.1265	1.8301	295.1889	-1.656	.7789	23.0556	62.6727				1				0
80	9.53	16.5305	70.6833	15.1615	64.3717	-5.269	.2152	166.7471	-2.8351	1.3328	3.1327	1.8337	295.1786	-1.6595	.7801	22.9992	62.6933				1				0
80	9.54	16.4919	70.704	15.1215	64.3215	-5.2749	.2174	166.6389	-2.841	1.335	3.139	1.8374	295.1684	-1.663	.7814	22.9427	62.714				1				0
80	9.55	16.4532	70.7247	15.0815	64.2714	-5.2808	.2195	166.5308	-2.8469	1.3371	3.1453	1.8411	295.1582	-1.6665	.7827	22.8862	62.7346				1				0
80	9.56	16.3485	70.8219	15.0094	64.3138	-5.2982	.2202	166.4937	-2.8643	1.3378	3.1613	1.8505	295.0356	-1.6766	.7831	22.7212	62.741				1				0
80	9.57	16.2438	70.9191	14.9374	64.3561	-5.3155	.2209	166.4565	-2.8816	1.3385	3.1773	1.8598	294.9143	-1.6868	.7835	22.556	62.7474				1				0
80	9.58	16.1777	70.9956	14.9054	64.4487	-5.3269	.2194	166.5274	-2.893	1.337	3.187	1.8655	294.8037	-1.6934	.7826	22.4477	62.7331				1				0
80	9.59	16.1116	71.0722	14.8733	64.5412	-5.3382	.2179	166.5984	-2.9043	1.3355	3.1967	1.8712	294.6939	-1.7001	.7817	22.3395	62.7188				1				0
80	9.6	16.0456	71.1487	14.8413	64.6338	-5.3496	.2164	166.6693	-2.9157	1.334	3.2064	1.8769	294.5848	-1.7067	.7808	22.2314	62.7046				1				0
80	9.61	15.7632	71.1037	14.7577	65.0541	-5.3871	.1977	166.6787	-2.9532	1.3154	3.2329	1.8924	294.0081	-1.7287	.7699	21.8742	62.5272				1				0
80	9.62	15.4808	71.0586	14.6741	65.4745	-5.4246	.1791	166.688	-2.9907	1.2967	3.2597	1.9081	293.4409	-1.7506	.759	21.517	62.3498				1				0
80	9.63	15.1984	71.0136	14.5905	65.8949	-5.4621	.1605	166.6974	-3.0282	1.2781	3.2869	1.924	292.883	-1.7726	.7481	21.1599	62.1724				1				0
80	9.64	14.9821	70.8921	14.5389	66.2227	-5.4883	.1433	166.6358	-3.0544	1.261	3.3045	1.9343	292.4323	-1.7879	.7381	20.9104	62.0091				1				0
80	9.65	14.7659	70.7706	14.4873	66.5505	-5.5145	.1262	166.5742	-3.0806	1.2438	3.3222	1.9447	291.986	-1.8033	.7281	20.6606	61.8456				1				0
80	9.66	14.5496	70.6491	14.4357	66.8783	-5.5408	.109	166.5127	-3.1069	1.2266	3.3403	1.9553	291.5442	-1.8187	.718	20.4106	61.6819				1				0
80	9.67	14.0964	70.5339	14.2951	67.5028	-5.5999	.0795	166.4282	-3.166	1.1971	3.3848	1.9813	290.7123	-1.8533	.7007	19.8473	61.4011				1				0
80	9.68	13.6432	70.4187	14.1546	68.1273	-5.6591	.05	166.3438	-3.2252	1.1676	3.4301	2.0079	289.9013	-1.888	.6835	19.2835	61.12				1				0
80	9.69	13.4063	70.425	14.0656	68.4239	-5.692	.0377	166.3209	-3.2581	1.1553	3.4569	2.0236	289.5239	-1.9072	.6763	18.97	61.0028				1				0
80	9.7	13.1695	70.4313	13.9767	68.7206	-5.725	.0254	166.298	-3.2911	1.143	3.4839	2.0394	289.1521	-1.9265	.6691	18.6565	60.8856				1				0
80	9.71	12.9326	70.4376	13.8877	69.0173	-5.7579	.0131	166.2751	-3.324	1.1307	3.511	2.0553	288.786	-1.9458	.6619	18.3428	60.7684				1				0
80	9.72	12.6957	70.4439	13.7987	69.3139	-5.7908	.0008	166.2523	-3.3569	1.1184	3.5383	2.0713	288.4255	-1.9651	.6547	18.0291	60.6511				1				0
80	9.73	12.5009	70.6797	13.6973	69.5388	-5.8238	-.0016	166.4167	-3.3899	1.116	3.5689	2.0891	288.223	-1.9844	.6533	17.7154	60.629				1				0
80	9.74	12.306	70.9155	13.5959	69.7637	-5.8566	-.0039	166.5812	-3.4228	1.1137	3.5994	2.107	288.0244	-2.0036	.6519	17.4023	60.607				1				0
80	9.75	12.3481	71.1451	13.5835	69.6919	-5.8566	.0061	166.7685	-3.4227	1.1237	3.6025	2.1088	288.1755	-2.0036	.6578	17.4028	60.702				1				0
80	9.76	12.3901	71.3746	13.571	69.6201	-5.8565	.016	166.9559	-3.4227	1.1337	3.6055	2.1106	288.326	-2.0036	.6636	17.4032	60.7967				1				0
80	9.77	12.4322	71.6041	13.5586	69.5483	-5.8565	.026	167.1432	-3.4226	1.1436	3.6086	2.1124	288.4758	-2.0035	.6694	17.4037	60.8913				1				0
80	9.78	12.4743	71.8336	13.5461	69.4765	-5.8565	.0359	167.3305	-3.4226	1.1535	3.6117	2.1142	288.6251	-2.0035	.6752	17.4041	60.9856				1				0
80	9.79	12.6184	72.1738	13.5185	69.0942	-5.8458	.0608	167.4051	-3.4119	1.1784	3.6097	2.113	289.0543	-1.9973	.6898	17.5057	61.2232				1				0
80	9.8	12.7626	72.514	13.491	68.7119	-5.8351	.0857	167.4796	-3.4012	1.2034	3.6078	2.112	289.4836	-1.991	.7044	17.6072	61.4605				1				0
80	9.81	12.8648	72.6247	13.4758	68.4014	-5.8245	.1008	167.3668	-3.3906	1.2184	3.6029	2.1091	289.7662	-1.9848	.7132	17.7085	61.6042				1				0
80	9.82	12.9669	72.7355	13.4607	68.0909	-5.8138	.1159	167.254	-3.38	1.2335	3.598	2.1062	290.05	-1.9786	.7221	17.8099	61.7481				1				0
80	9.83	13.069	72.8462	13.4456	67.7804	-5.8032	.1311	167.1412	-3.3693	1.2487	3.5932	2.1034	290.335	-1.9723	.7309	17.9114	61.8922				1				0
80	9.84	13.1712	72.9569	13.4305	67.4699	-5.7925	.1462	167.0284	-3.3586	1.2638	3.5885	2.1007	290.621	-1.9661	.7398	18.0131	62.0365				1				0
80	9.85	13.3094	72.9731	13.45	67.1326	-5.7738	.1596	166.8651	-3.3399	1.2772	3.5758	2.0932	290.927	-1.9551	.7476	18.1914	62.1637				1				0
80	9.86	13.4475	72.9893	13.4696	66.7953	-5.755	.173	166.7017	-3.3211	1.2906	3.5631	2.0857	291.2359	-1.9441	.7555	18.3701	62.2912				1				0
80	9.87	13.4836	72.8948	13.5043	66.7684	-5.747	.1712	166.6511	-3.3131	1.2888	3.5549	2.081	291.2557	-1.9394	.7544	18.4468	62.274				1				0
80	9.88	13.5196	72.8003	13.539	66.7416	-5.7389	.1694	166.6005	-3.305	1.287	3.5468	2.0762	291.2757	-1.9347	.7533	18.5235	62.2568				1				0
80	9.89	13.5557	72.7058	13.5737	66.7148	-5.7309	.1675	166.55	-3.297	1.2852	3.5386	2.0714	291.2957	-1.93	.7523	18.6002	62.2396				1				0
80	9.9	13.5917	72.6112	13.6084	66.688	-5.7228	.1657	166.4994	-3.2889	1.2833	3.5304	2.0666	291.3159	-1.9253	.7512	18.677	62.2223				1				0
80	9.91	13.499	72.3043	13.6351	66.9086	-5.727	.1477	166.347	-3.2931	1.2653	3.5278	2.0651	291.0185	-1.9277	.7407	18.637	62.0507				1				0
80	9.92	13.4063	71.9974	13.6618	67.1291	-5.7312	.1297	166.1946	-3.2973	1.2473	3.5253	2.0636	290.7201	-1.9302	.7301	18.5969	61.8788				1				0
80	9.93	13.2776	71.785	13.6538	67.3765	-5.7435	.1134	166.0928	-3.3096	1.231	3.5312	2.067	290.4029	-1.9374	.7206	18.4798	61.7241				1				0
80	9.94	13.1489	71.5726	13.6457	67.6239	-5.7558	.0972	165.991	-3.3219	1.2148	3.5371	2.0705	290.0864	-1.9446	.7111	18.3625	61.5691				1				0
80	9.95	13.0201	71.3602	13.6377	67.8712	-5.7682	.0809	165.8893	-3.3343	1.1985	3.5431	2.0741	289.7705	-1.9518	.7015	18.2451	61.414				1				0
80	9.96	12.6099	70.848	13.579	68.6912	-5.8136	.0335	165.7281	-3.3797	1.1511	3.5704	2.09	288.8082	-1.9784	.6738	17.8122	60.9627				1				0
80	9.97	12.1996	70.3359	13.5203	69.5111	-5.8591	-.014	165.567	-3.4253	1.1036	3.5987	2.1066	287.8589	-2.0051	.646	17.3785	60.5106				1				0
80	9.98	11.7893	69.8238	13.4616	70.3311	-5.9048	-.0616	165.4058	-3.4709	1.056	3.628	2.1238	286.9228	-2.0318	.6182	16.944	60.0576				1				0
80	9.99	11.5078	69.524	13.4109	70.9037	-5.938	-.0928	165.3465	-3.5041	1.0249	3.6509	2.1372	286.3027	-2.0513	.5999	16.6275	59.7605				1				0
80	10	11.2263	69.2243	13.3602	71.4763	-5.9712	-.124	165.2871	-3.5374	.9936	3.6743	2.1509	285.69	-2.0707	.5817	16.3109	59.4632				1				0
80	10.01	10.9448	68.9246	13.3095	72.0489	-6.0045	-.1552	165.2278	-3.5706	.9624	3.6981	2.1648	285.0847	-2.0902	.5634	15.994	59.1658				1				0
80	10.02	10.5354	68.7176	13.2099	73.0305	-6.0608	-.1973	165.4934	-3.6269	.9204	3.7419	2.1905	284.2386	-2.1232	.5388	15.4578	58.7653				1				0
80	10.03	10.126	68.5106	13.1102	74.0122	-6.1169	-.2392	165.7591	-3.683	.8784	3.7863	2.2165	283.4149	-2.156	.5142	14.9234	58.366				1				0
80	10.04	9.9981	68.6033	13.0613	74.4214	-6.1397	-.2498	166.0841	-3.7058	.8678	3.806	2.228	283.1794	-2.1694	.508	14.7067	58.2646				1				0
80	10.05	9.8702	68.696	13.0124	74.8305	-6.1624	-.2604	166.4091	-3.7285	.8572	3.8257	2.2396	282.9472	-2.1826	.5018	14.4907	58.1635				1				0
80	10.06	9.7423	68.7887	12.9635	75.2396	-6.1849	-.271	166.7341	-3.7511	.8466	3.8454	2.2511	282.7183	-2.1959	.4956	14.2756	58.0628				1				0
80	10.07	9.6145	68.8814	12.9145	75.6487	-6.2074	-.2815	167.0591	-3.7736	.8361	3.8651	2.2626	282.4927	-2.209	.4894	14.0614	57.9626				1				0
80	10.08	9.4488	69.1046	12.8807	76.4462	-6.2389	-.2998	167.8803	-3.805	.8178	3.8919	2.2783	282.13	-2.2274	.4787	13.7622	57.7885				1				0
80	10.09	9.2832	69.3278	12.8469	77.2436	-6.27	-.3179	168.7016	-3.8361	.7997	3.9185	2.2939	281.7758	-2.2457	.4681	13.466	57.6162				1				0
80	10.1	9.2454	69.4583	12.862	77.632	-6.2788	-.3256	169.1978	-3.8449	.7921	3.9256	2.2981	281.6402	-2.2508	.4637	13.382	57.5434				1				0
80	10.11	9.2076	69.5889	12.8772	78.0203	-6.2875	-.3332	169.694	-3.8537	.7845	3.9327	2.3022	281.506	-2.2559	.4592	13.2986	57.471				1				0
80	10.12	9.1699	69.7194	12.8923	78.4087	-6.2962	-.3407	170.1902	-3.8624	.7769	3.9397	2.3063	281.373	-2.2611	.4548	13.2156	57.399				1				0
80	10.13	9.1321	69.8499	12.9074	78.7971	-6.3049	-.3482	170.6864	-3.871	.7694	3.9467	2.3104	281.2412	-2.2661	.4504	13.1331	57.3274				1				0
80	10.14	9.0463	69.939	12.8078	78.9095	-6.3236	-.3485	170.7025	-3.8897	.7692	3.965	2.3212	281.1854	-2.2771	.4503	12.9552	57.3252				1				0
80	10.15	8.9605	70.0281	12.7082	79.0219	-6.3423	-.3487	170.7186	-3.9084	.7689	3.9833	2.3319	281.1301	-2.288	.4501	12.7774	57.3231				1				0
80	10.16	8.9124	69.9867	12.5934	78.746	-6.3524	-.3414	170.2385	-3.9185	.7762	3.9947	2.3385	281.2044	-2.294	.4544	12.6805	57.3924				1				0
80	10.17	8.8643	69.9453	12.4787	78.4701	-6.3627	-.3341	169.7584	-3.9288	.7835	4.0061	2.3452	281.2787	-2.3	.4587	12.5831	57.4622				1				0
80	10.18	8.8163	69.9039	12.3639	78.1942	-6.373	-.3267	169.2782	-3.9391	.7909	4.0177	2.352	281.353	-2.306	.463	12.4851	57.5323				1				0
80	10.19	8.7682	69.8625	12.2491	77.9183	-6.3833	-.3193	168.7981	-3.9494	.7983	4.0293	2.3588	281.4273	-2.312	.4673	12.3865	57.6029				1				0
80	10.2	8.709	69.7383	12.0881	77.4106	-6.3949	-.3074	167.946	-3.961	.8102	4.043	2.3668	281.5599	-2.3188	.4743	12.2765	57.716				1				0
80	10.21	8.6498	69.6141	11.9271	76.9029	-6.4065	-.2954	167.0938	-3.9726	.8222	4.0568	2.3749	281.6929	-2.3256	.4813	12.1654	57.8303				1				0
80	10.22	8.6386	69.5312	11.8809	76.6711	-6.4077	-.2909	166.7218	-3.9738	.8267	4.0589	2.3761	281.7517	-2.3263	.4839	12.1541	57.8731				1				0
80	10.23	8.6274	69.4484	11.8346	76.4392	-6.4089	-.2864	166.3497	-3.975	.8312	4.061	2.3774	281.8107	-2.327	.4866	12.1428	57.9162				1				0
80	10.24	8.6163	69.3656	11.7884	76.2074	-6.4101	-.2819	165.9777	-3.9762	.8357	4.0631	2.3786	281.87	-2.3277	.4892	12.1314	57.9594				1				0
80	10.25	8.6051	69.2828	11.7421	75.9756	-6.4113	-.2773	165.6057	-3.9774	.8403	4.0652	2.3798	281.9294	-2.3284	.4919	12.12	58.0029				1				0
80	10.26	8.5862	69.1217	11.7403	75.9393	-6.4107	-.2817	165.3876	-3.9768	.8359	4.0637	2.3789	281.8709	-2.3281	.4894	12.126	57.9612				1				0
80	10.27	8.5674	68.9606	11.7385	75.903	-6.41	-.2861	165.1695	-3.9761	.8315	4.0622	2.3781	281.8122	-2.3277	.4868	12.132	57.9194				1				0
80	10.28	8.5596	68.8823	11.783	76.0985	-6.4082	-.295	165.3234	-3.9743	.8226	4.0585	2.3759	281.6939	-2.3266	.4816	12.1495	57.8342				1				0
80	10.29	8.5519	68.804	11.8275	76.2939	-6.4064	-.3039	165.4774	-3.9725	.8137	4.0549	2.3738	281.5756	-2.3255	.4763	12.1669	57.7492				1				0
80	10.3	8.5442	68.7257	11.872	76.4894	-6.4045	-.3129	165.6313	-3.9706	.8048	4.0514	2.3717	281.4573	-2.3245	.4711	12.1843	57.6643				1				0
80	10.31	8.5365	68.6474	11.9165	76.6849	-6.4027	-.3217	165.7852	-3.9688	.7959	4.0478	2.3697	281.339	-2.3234	.4659	12.2017	57.5796				1				0
80	10.32	8.5159	68.3063	12.0223	76.9522	-6.3941	-.3424	165.7966	-3.9602	.7752	4.0354	2.3624	281.075	-2.3184	.4538	12.2836	57.3826				1				0
80	10.33	8.4953	67.9651	12.1282	77.2194	-6.3855	-.3631	165.808	-3.9516	.7545	4.023	2.3551	280.8095	-2.3133	.4417	12.3654	57.1856				1				0
80	10.34	8.4824	67.7023	12.1895	77.2912	-6.3787	-.375	165.6655	-3.9448	.7427	4.0141	2.3499	280.6617	-2.3094	.4347	12.4302	57.0729				1				0
80	10.35	8.4695	67.4395	12.2509	77.363	-6.3719	-.3868	165.5229	-3.938	.7308	4.0053	2.3447	280.5129	-2.3054	.4278	12.495	56.9599				1				0
80	10.36	8.4566	67.1767	12.3123	77.4348	-6.3651	-.3987	165.3804	-3.9312	.7189	3.9964	2.3395	280.3632	-2.3014	.4208	12.56	56.8467				1				0
80	10.37	8.6712	66.7096	12.5809	77.1139	-6.3114	-.4051	165.0756	-3.8775	.7125	3.9424	2.3079	280.4121	-2.2699	.4171	13.0714	56.7857				1				0
80	10.38	8.8858	66.2424	12.8496	76.793	-6.2575	-.4115	164.7708	-3.8236	.7061	3.8882	2.2762	280.4625	-2.2383	.4133	13.5848	56.7245				1				0
80	10.39	9.1004	65.7753	13.1182	76.4721	-6.2034	-.418	164.466	-3.7695	.6996	3.8339	2.2443	280.5144	-2.2067	.4095	14.1001	56.663				1				0
80	10.4	9.3278	65.571	13.3255	76.0794	-6.1561	-.4125	164.3037	-3.7222	.7051	3.7884	2.2177	280.7269	-2.179	.4128	14.55	56.7156				1				0
80	10.41	9.5552	65.3667	13.5328	75.6868	-6.1088	-.4069	164.1414	-3.6749	.7107	3.743	2.1911	280.9449	-2.1513	.416	15.0009	56.7682				1				0
80	10.42	9.7827	65.1624	13.74	75.2941	-6.0614	-.4014	163.9792	-3.6275	.7162	3.6975	2.1645	281.1687	-2.1235	.4192	15.4526	56.821				1				0
80	10.43	10.368	65.1084	14.2524	74.9671	-5.9587	-.3898	164.696	-3.5248	.7278	3.5991	2.1069	281.6659	-2.0633	.426	16.4307	56.931				1				0
80	10.44	10.9534	65.0544	14.7648	74.6402	-5.8569	-.3784	165.4127	-3.423	.7392	3.5019	2.0499	282.1863	-2.0037	.4327	17.4003	57.0402				1				0
80	10.45	11.3113	65.2047	15.0699	74.7059	-5.8031	-.3725	166.2918	-3.3692	.7451	3.4506	2.0199	282.47	-1.9722	.4361	17.9127	57.096				1				0
80	10.46	11.6692	65.355	15.375	74.7717	-5.7498	-.3667	167.1709	-3.3159	.7509	3.3999	1.9902	282.7592	-1.941	.4395	18.4198	57.1512				1				0
80	10.47	12.0271	65.5053	15.6802	74.8374	-5.6971	-.361	168.0499	-3.2632	.7566	3.3498	1.9608	283.0539	-1.9102	.4429	18.9216	57.2058				1				0
80	10.48	12.385	65.6556	15.9853	74.9031	-5.645	-.3553	168.929	-3.2111	.7623	3.3003	1.9319	283.3544	-1.8796	.4462	19.4181	57.2599				1				0
80	10.49	12.7995	65.6493	16.2815	74.6904	-5.582	-.3453	169.4207	-3.1481	.7723	3.2414	1.8974	283.7835	-1.8427	.452	20.0184	57.355				1				0
80	10.5	13.2141	65.643	16.5777	74.4776	-5.5193	-.3354	169.9124	-3.0854	.7822	3.183	1.8632	284.2259	-1.806	.4579	20.6153	57.4496				1				0
80	10.51	13.2707	65.4864	16.5688	74.1991	-5.5077	-.331	169.525	-3.0738	.7866	3.1729	1.8572	284.3543	-1.7993	.4604	20.7257	57.4915				1				0
80	10.52	13.3274	65.3298	16.5599	73.9206	-5.496	-.3266	169.1376	-3.0621	.791	3.1627	1.8513	284.4843	-1.7924	.463	20.8367	57.5336				1				0
80	10.53	13.384	65.1732	16.551	73.6421	-5.4843	-.3221	168.7503	-3.0504	.7955	3.1524	1.8453	284.6156	-1.7856	.4656	20.9482	57.5759				1				0
80	10.54	13.4407	65.0166	16.5421	73.3635	-5.4726	-.3177	168.3629	-3.0387	.7999	3.1422	1.8393	284.7484	-1.7787	.4682	21.0602	57.6183				1				0
80	10.55	13.4956	64.8996	16.4389	72.7572	-5.4635	-.3011	167.5913	-3.0296	.8165	3.1377	1.8367	285.0833	-1.7734	.4779	21.1463	57.7763				1				0
80	10.56	13.5505	64.7825	16.3358	72.1509	-5.4544	-.2844	166.8198	-3.0205	.8333	3.1333	1.8341	285.4223	-1.7681	.4877	21.2332	57.9357				1				0
80	10.57	13.5488	64.8222	16.2415	71.8231	-5.4572	-.2721	166.4355	-3.0233	.8455	3.1393	1.8376	285.6244	-1.7697	.4949	21.2068	58.0524				1				0
80	10.58	13.5471	64.8618	16.1472	71.4953	-5.46	-.2598	166.0513	-3.0261	.8578	3.1453	1.8411	285.8268	-1.7713	.5021	21.1803	58.1697				1				0
80	10.59	13.5454	64.9014	16.0529	71.1675	-5.4628	-.2474	165.6671	-3.0289	.8702	3.1514	1.8447	286.0292	-1.773	.5094	21.1536	58.2875				1				0
80	10.6	13.5437	64.941	15.9586	70.8397	-5.4656	-.235	165.2829	-3.0317	.8826	3.1576	1.8483	286.2318	-1.7746	.5166	21.1268	58.4059				1				0
80	10.61	13.5677	65.0994	15.8696	70.5491	-5.4686	-.2194	165.0858	-3.0348	.8982	3.1649	1.8526	286.4879	-1.7764	.5258	21.0976	58.5547				1				0
80	10.62	13.5917	65.2578	15.7807	70.2584	-5.4717	-.2037	164.8886	-3.0378	.9139	3.1723	1.8569	286.7434	-1.7782	.5349	21.0684	58.7038				1				0
80	10.63	13.6175	65.3766	15.786	70.2956	-5.4719	-.2006	165.0757	-3.0381	.917	3.1734	1.8576	286.7961	-1.7783	.5368	21.0662	58.7335				1				0
80	10.64	13.6432	65.4954	15.7913	70.3328	-5.4722	-.1975	165.2628	-3.0383	.9201	3.1746	1.8582	286.8487	-1.7785	.5386	21.064	58.7631				1				0
80	10.65	13.669	65.6142	15.7967	70.37	-5.4724	-.1944	165.4499	-3.0385	.9232	3.1757	1.8589	286.9011	-1.7786	.5404	21.0618	58.7927				1				0
80	10.66	13.6947	65.733	15.802	70.4072	-5.4726	-.1913	165.637	-3.0387	.9263	3.1768	1.8595	286.9534	-1.7787	.5422	21.0596	58.8222				1				0
80	10.67	13.6226	65.7951	15.7825	70.6373	-5.4857	-.1973	165.8375	-3.0518	.9204	3.1876	1.8658	286.7821	-1.7864	.5387	20.9353	58.7653				1				0
80	10.68	13.5505	65.8572	15.7629	70.8674	-5.4987	-.2032	166.038	-3.0648	.9144	3.1983	1.8721	286.6124	-1.794	.5352	20.8112	58.7084				1				0
80	10.69	13.4527	65.8005	15.738	71.0602	-5.5115	-.2123	166.0514	-3.0776	.9053	3.208	1.8778	286.392	-1.8015	.5299	20.6892	58.6222				1				0
80	10.7	13.3548	65.7438	15.7131	71.2531	-5.5243	-.2213	166.0648	-3.0904	.8963	3.2178	1.8835	286.1729	-1.809	.5246	20.5672	58.5359				1				0
80	10.71	13.257	65.6871	15.6882	71.446	-5.5371	-.2304	166.0782	-3.1032	.8872	3.2276	1.8893	285.9552	-1.8165	.5193	20.4453	58.4497				1				0
80	10.72	13.0948	65.4423	15.7371	71.9745	-5.5518	-.2578	166.2486	-3.1179	.8598	3.2342	1.8932	285.4168	-1.8251	.5033	20.306	58.1885				1				0
80	10.73	12.9326	65.1975	15.786	72.5029	-5.5663	-.2852	166.419	-3.1325	.8324	3.2412	1.8972	284.8818	-1.8336	.4873	20.1671	57.9278				1				0
80	10.74	12.7704	64.9527	15.8349	73.0314	-5.5809	-.3125	166.5894	-3.147	.8051	3.2484	1.9015	284.3502	-1.8421	.4713	20.0284	57.6676				1				0
80	10.75	12.706	64.7645	15.9088	73.367	-5.5827	-.3308	166.7463	-3.1488	.7868	3.2456	1.8998	284.0302	-1.8432	.4606	20.0114	57.4938				1				0
80	10.76	12.6416	64.5764	15.9826	73.7026	-5.5845	-.349	166.9032	-3.1506	.7686	3.243	1.8983	283.7104	-1.8442	.4499	19.9945	57.3203				1				0
80	10.77	12.5772	64.3883	16.0564	74.0382	-5.5862	-.3672	167.0602	-3.1524	.7505	3.2405	1.8968	283.3906	-1.8452	.4393	19.9775	57.1471				1				0
80	10.78	12.409	63.9509	16.165	74.6393	-5.5941	-.4037	167.1642	-3.1602	.7139	3.2399	1.8965	282.7298	-1.8499	.4179	19.9025	56.7992				1				0
80	10.79	12.2408	63.5135	16.2735	75.2405	-5.602	-.4402	167.2682	-3.1681	.6774	3.2397	1.8964	282.0697	-1.8545	.3965	19.8275	56.4517				1				0
80	10.8	12.1369	63.2641	16.3082	75.506	-5.6081	-.4586	167.2153	-3.1742	.659	3.2419	1.8977	281.7292	-1.8581	.3858	19.7692	56.2766				1				0
80	10.81	12.0331	63.0148	16.3429	75.7715	-5.6142	-.477	167.1623	-3.1803	.6406	3.2442	1.899	281.3889	-1.8616	.375	19.711	56.1012				1				0
80	10.82	11.9292	62.7655	16.3776	76.0371	-5.6204	-.4954	167.1094	-3.1865	.6222	3.2466	1.9004	281.049	-1.8652	.3642	19.6527	55.9258				1				0
80	10.83	11.8254	62.5162	16.4123	76.3026	-5.6265	-.5138	167.0564	-3.1926	.6038	3.2492	1.9019	280.7093	-1.8688	.3534	19.5944	55.7503				1				0
80	10.84	11.5456	62.0086	16.4514	77.0032	-5.6502	-.5567	167.0087	-3.2163	.5609	3.2648	1.9111	279.8929	-1.8827	.3283	19.3689	55.3421				1				0
80	10.85	11.2658	61.5009	16.4905	77.7038	-5.6738	-.5996	166.961	-3.24	.518	3.2811	1.9206	279.0839	-1.8965	.3032	19.1432	54.9336				1				0
80	10.86	11.0898	61.2426	16.495	78.1388	-5.6914	-.624	166.9663	-3.2575	.4936	3.2947	1.9286	278.6162	-1.9068	.2889	18.9761	54.7009				1				0
80	10.87	10.9139	60.9843	16.4994	78.5739	-5.7089	-.6484	166.9715	-3.2751	.4692	3.3085	1.9367	278.1524	-1.9171	.2746	18.809	54.4682				1				0
80	10.88	10.7379	60.726	16.5039	79.009	-5.7265	-.6729	166.9768	-3.2926	.4447	3.3225	1.9449	277.6925	-1.9274	.2603	18.6418	54.2356				1				0
80	10.89	10.562	60.4677	16.5083	79.444	-5.744	-.6973	166.982	-3.3102	.4203	3.3367	1.9532	277.2365	-1.9376	.246	18.4747	54.003				1				0
80	10.9	10.1775	60.0401	16.4042	80.1732	-5.7907	-.7383	166.795	-3.3569	.3793	3.3782	1.9775	276.4463	-1.965	.222	18.0299	53.6122				1				0
80	10.91	9.793	59.6126	16.3002	80.9023	-5.8376	-.7795	166.6081	-3.4037	.3382	3.4204	2.0022	275.6737	-1.9924	.1979	17.584	53.2205				1				0
80	10.92	9.5844	59.4434	16.1916	81.1964	-5.8669	-.7962	166.4158	-3.433	.3214	3.448	2.0184	275.3491	-2.0096	.1882	17.3048	53.0613				1				0
80	10.93	9.3759	59.2742	16.0831	81.4905	-5.8963	-.8129	166.2236	-3.4624	.3047	3.4758	2.0346	275.029	-2.0268	.1783	17.025	52.9017				1				0
80	10.94	9.1673	59.105	15.9746	81.7845	-5.9257	-.8297	166.0314	-3.4918	.2879	3.5037	2.051	274.7132	-2.044	.1685	16.7445	52.7418				1				0
80	10.95	8.9587	58.9358	15.8661	82.0786	-5.9552	-.8465	165.8392	-3.5213	.2711	3.5318	2.0674	274.4017	-2.0613	.1587	16.4633	52.5815				1				0
80	10.96	8.6626	58.8674	15.6695	82.6097	-6.0053	-.8664	165.8091	-3.5714	.2512	3.5802	2.0958	274.0236	-2.0906	.147	15.9866	52.3925				1				0
80	10.97	8.3665	58.799	15.4729	83.1407	-6.0554	-.8863	165.7791	-3.6215	.2314	3.6289	2.1243	273.6554	-2.1199	.1354	15.5098	52.2034				1				0
80	10.98	8.279	58.8998	15.3848	83.3777	-6.0757	-.8892	165.9413	-3.6419	.2284	3.649	2.1361	273.5887	-2.1319	.1337	15.3157	52.1753				1				0
80	10.99	8.1914	59.0006	15.2968	83.6147	-6.0961	-.8922	166.1035	-3.6622	.2255	3.6691	2.1479	273.5229	-2.1438	.132	15.122	52.1472				1				0
80	11	8.1039	59.1014	15.2087	83.8517	-6.1164	-.8951	166.2657	-3.6825	.2225	3.6892	2.1596	273.4579	-2.1557	.1302	14.9286	52.1192				1				0
80	11.01	8.0163	59.2022	15.1206	84.0887	-6.1366	-.898	166.4279	-3.7028	.2196	3.7093	2.1714	273.3937	-2.1676	.1285	14.7357	52.0912				1				0
80	11.02	7.8859	59.2895	15.0246	84.6068	-6.1651	-.909	166.8067	-3.7312	.2086	3.737	2.1876	273.1997	-2.1842	.1221	14.4647	51.9866				1				0
80	11.03	7.7554	59.3768	14.9285	85.1249	-6.1934	-.92	167.1856	-3.7595	.1977	3.7647	2.2038	273.0095	-2.2008	.1157	14.1949	51.8824				1				0
80	11.04	7.7125	59.3633	14.9205	85.406	-6.2016	-.928	167.4023	-3.7677	.1896	3.7725	2.2084	272.8815	-2.2056	.111	14.1172	51.8061				1				0
80	11.05	7.6696	59.3498	14.9125	85.6871	-6.2097	-.9359	167.619	-3.7758	.1817	3.7802	2.2129	272.7545	-2.2103	.1063	14.0397	51.7301				1				0
80	11.06	7.6267	59.3363	14.9045	85.9682	-6.2178	-.9439	167.8357	-3.7839	.1737	3.7879	2.2174	272.6282	-2.2151	.1017	13.9624	51.6543				1				0
80	11.07	7.5838	59.3228	14.8965	86.2493	-6.2259	-.9519	168.0523	-3.792	.1658	3.7957	2.222	272.5029	-2.2198	.097	13.8854	51.5786				1				0
80	11.08	7.5245	59.1122	14.8876	86.4266	-6.2314	-.9646	167.9509	-3.7976	.153	3.8006	2.2249	272.3069	-2.2231	.0895	13.8328	51.457				1				0
80	11.09	7.4653	58.9016	14.8787	86.6039	-6.237	-.9774	167.8495	-3.8031	.1402	3.8057	2.2278	272.1113	-2.2263	.0821	13.7801	51.3353				1				0
80	11.1	7.449	58.7045	14.8778	86.5001	-6.2344	-.9823	167.5314	-3.8005	.1353	3.8029	2.2262	272.0392	-2.2248	.0792	13.8044	51.2887				1				0
80	11.11	7.4327	58.5073	14.8769	86.3963	-6.2319	-.9872	167.2133	-3.798	.1304	3.8002	2.2246	271.9666	-2.2233	.0763	13.8288	51.242				1				0
80	11.12	7.4164	58.3102	14.876	86.2926	-6.2293	-.9921	166.8952	-3.7954	.1255	3.7975	2.223	271.8937	-2.2218	.0735	13.8533	51.1951				1				0
80	11.13	7.4773	57.772	15.0432	86.0149	-6.1979	-1.0059	166.3075	-3.7641	.1117	3.7657	2.2044	271.6994	-2.2034	.0654	14.1519	51.0636				1				0
80	11.14	7.5383	57.2338	15.2105	85.7373	-6.1664	-1.0198	165.7198	-3.7325	.0978	3.7338	2.1857	271.5004	-2.185	.0572	14.4525	50.9311				1				0
80	11.15	7.5992	56.6955	15.3777	85.4596	-6.1346	-1.0339	165.1321	-3.7007	.0838	3.7016	2.1669	271.2965	-2.1663	.049	14.7554	50.7977				1				0
80	11.16	7.6765	56.3544	15.5458	85.2858	-6.1054	-1.0429	164.8625	-3.6715	.0747	3.6723	2.1497	271.1663	-2.1493	.0437	15.0332	50.7119				1				0
80	11.17	7.7537	56.0133	15.714	85.1119	-6.0761	-1.0519	164.5929	-3.6423	.0657	3.6428	2.1325	271.0336	-2.1321	.0385	15.3119	50.6258				1				0
80	11.18	7.831	55.6722	15.8821	84.9381	-6.0468	-1.061	164.3233	-3.6129	.0566	3.6133	2.1152	270.8983	-2.1149	.0332	15.5915	50.5395				1				0
80	11.19	8.0464	55.3805	16.2584	84.9718	-5.9907	-1.0726	164.6571	-3.5568	.045	3.5571	2.0822	270.7249	-2.0821	.0263	16.126	50.4286				1				0
80	11.2	8.2618	55.0889	16.6346	85.0055	-5.9348	-1.0842	164.9909	-3.5009	.0334	3.501	2.0494	270.5467	-2.0493	.0195	16.6583	50.3181				1				0
80	11.21	8.4	55.1384	16.8428	85.2131	-5.9086	-1.0867	165.5943	-3.4747	.0309	3.4748	2.0341	270.5099	-2.034	.0181	16.9079	50.2945				1				0
80	11.22	8.5382	55.1879	17.051	85.4207	-5.8825	-1.0892	166.1978	-3.4487	.0285	3.4488	2.0188	270.4728	-2.0187	.0167	17.1556	50.271				1				0
80	11.23	8.6764	55.2374	17.2591	85.6283	-5.8567	-1.0916	166.8012	-3.4228	.026	3.4229	2.0037	270.4354	-2.0036	.0152	17.4016	50.2477				1				0
80	11.24	8.8145	55.2869	17.4673	85.8359	-5.8311	-1.094	167.4046	-3.3972	.0236	3.3973	1.9886	270.3977	-1.9886	.0138	17.6458	50.2246				1				0
80	11.25	9.1235	55.701	17.6069	85.4207	-5.7927	-1.0633	167.8521	-3.3589	.0543	3.3593	1.9664	270.926	-1.9662	.0318	18.0108	50.517				1				0
80	11.26	9.4325	56.115	17.7466	85.0055	-5.7546	-1.0328	168.2996	-3.3207	.0848	3.3218	1.9445	271.4634	-1.9438	.0497	18.3739	50.8079				1				0
80	11.27	9.6033	56.4795	17.6781	84.3828	-5.7417	-.9997	168.1437	-3.3079	.118	3.31	1.9375	272.0423	-1.9363	.069	18.4966	51.1234				1				0
80	11.28	9.7741	56.844	17.6096	83.76	-5.7288	-.9665	167.9878	-3.2949	.1511	3.2984	1.9308	272.6263	-1.9287	.0885	18.6196	51.4394				1				0
80	11.29	9.9449	57.2086	17.5411	83.1373	-5.7159	-.9332	167.8318	-3.282	.1844	3.2872	1.9242	273.2155	-1.9211	.1079	18.7428	51.7561				1				0
80	11.3	10.1157	57.5731	17.4726	82.5145	-5.7029	-.8999	167.6759	-3.269	.2177	3.2763	1.9178	273.8098	-1.9136	.1274	18.8662	52.0733				1				0
80	11.31	10.4951	58.1617	17.4059	81.359	-5.6669	-.8402	167.4217	-3.2331	.2774	3.2449	1.8994	274.9048	-1.8925	.1624	19.209	52.6423				1				0
80	11.32	10.8744	58.7504	17.3392	80.2034	-5.6308	-.7802	167.1674	-3.1969	.3374	3.2147	1.8817	276.0242	-1.8713	.1975	19.5529	53.2131				1				0
80	11.33	11.083	58.9745	17.3409	79.6706	-5.6077	-.7537	167.069	-3.1739	.3639	3.1946	1.87	276.5402	-1.8578	.213	19.7728	53.4654				1				0
80	11.34	11.2915	59.1986	17.3427	79.1378	-5.5846	-.7272	166.9707	-3.1507	.3904	3.1748	1.8584	277.0632	-1.8443	.2285	19.993	53.718				1				0
80	11.35	11.5001	59.4227	17.3445	78.605	-5.5615	-.7007	166.8723	-3.1276	.4169	3.1553	1.8469	277.5934	-1.8307	.244	20.2134	53.9709				1				0
80	11.36	11.7087	59.6468	17.3463	78.0722	-5.5383	-.6741	166.774	-3.1044	.4435	3.1359	1.8356	278.1307	-1.8172	.2596	20.4341	54.224				1				0
80	11.37	11.9284	59.9294	17.276	77.2964	-5.5169	-.6376	166.4302	-3.083	.48	3.1202	1.8264	278.8491	-1.8046	.281	20.6378	54.5713				1				0
80	11.38	12.1481	60.2121	17.2057	76.5206	-5.4954	-.601	166.0865	-3.0616	.5166	3.1048	1.8174	279.5776	-1.7921	.3024	20.8423	54.92				1				0
80	11.39	12.1593	60.2706	17.1337	76.2775	-5.4972	-.5911	165.841	-3.0634	.5265	3.1083	1.8194	279.753	-1.7931	.3082	20.8252	55.0147				1				0
80	11.4	12.1704	60.3291	17.0616	76.0345	-5.499	-.5811	165.5956	-3.0652	.5365	3.1118	1.8215	279.9284	-1.7942	.314	20.808	55.1098				1				0
80	11.41	12.1816	60.3876	16.9896	75.7914	-5.5009	-.5711	165.3501	-3.067	.5465	3.1153	1.8235	280.104	-1.7952	.3199	20.7908	55.2051				1				0
80	11.42	12.1927	60.4461	16.9175	75.5484	-5.5027	-.561	165.1047	-3.0688	.5566	3.1188	1.8256	280.2798	-1.7963	.3258	20.7736	55.3007				1				0
80	11.43	12.0923	60.528	16.8268	75.6452	-5.5221	-.5618	165.0923	-3.0882	.5558	3.1379	1.8367	280.2031	-1.8077	.3253	20.5882	55.2936				1				0
80	11.44	11.9919	60.6099	16.7361	75.7421	-5.5416	-.5625	165.0799	-3.1077	.5551	3.1569	1.8479	280.1273	-1.8191	.3249	20.4029	55.2866				1				0
80	11.45	11.8803	60.6333	16.7174	76.082	-5.5591	-.5733	165.313	-3.1253	.5443	3.1723	1.8569	279.8799	-1.8294	.3186	20.2356	55.1839				1				0
80	11.46	11.7687	60.6567	16.6987	76.422	-5.5767	-.584	165.5461	-3.1428	.5336	3.1878	1.866	279.6356	-1.8396	.3123	20.0688	55.0816				1				0
80	11.47	11.6572	60.6801	16.68	76.7619	-5.5941	-.5948	165.7791	-3.1602	.5229	3.2032	1.875	279.3943	-1.8499	.306	19.9024	54.9795				1				0
80	11.48	11.561	60.8682	16.6373	77.081	-5.6148	-.5986	166.1476	-3.1809	.519	3.223	1.8866	279.2665	-1.8619	.3038	19.7058	54.9427				1				0
80	11.49	11.4649	61.0563	16.5946	77.4002	-5.6353	-.6025	166.516	-3.2015	.5151	3.2426	1.8981	279.1409	-1.874	.3015	19.51	54.906				1				0
80	11.5	11.3688	61.2444	16.5519	77.7193	-5.6558	-.6063	166.8845	-3.2219	.5113	3.2622	1.9096	279.0173	-1.886	.2993	19.3151	54.8695				1				0
80	11.51	11.3842	61.4091	16.5279	77.6986	-5.659	-.5995	167.0198	-3.2251	.5181	3.2664	1.912	279.126	-1.8878	.3033	19.2848	54.9341				1				0
80	11.52	11.3997	61.5738	16.5039	77.6778	-5.6622	-.5928	167.1552	-3.2283	.5249	3.2707	1.9145	279.2344	-1.8897	.3072	19.2546	54.9986				1				0
80	11.53	11.4151	61.7386	16.4799	77.6571	-5.6653	-.586	167.2906	-3.2314	.5316	3.2749	1.917	279.3422	-1.8915	.3112	19.2244	55.063				1				0
80	11.54	11.5559	62.0509	16.43	77.2419	-5.6559	-.5604	167.2787	-3.222	.5572	3.2698	1.914	279.8117	-1.886	.3262	19.3144	55.3068				1				0
80	11.55	11.6966	62.3632	16.3802	76.8267	-5.6464	-.5348	167.2668	-3.2125	.5828	3.265	1.9112	280.2827	-1.8805	.3411	19.4043	55.5506				1				0
80	11.56	11.822	62.5108	16.3544	76.4323	-5.6338	-.5159	167.1195	-3.1999	.6017	3.256	1.9059	280.6497	-1.8731	.3522	19.5247	55.7307				1				0
80	11.57	11.9473	62.6584	16.3286	76.0379	-5.6211	-.4969	166.9722	-3.1872	.6207	3.2471	1.9007	281.0194	-1.8657	.3633	19.6453	55.911				1				0
80	11.58	12.0726	62.806	16.3028	75.6435	-5.6085	-.478	166.825	-3.1746	.6396	3.2384	1.8956	281.3918	-1.8582	.3744	19.766	56.0917				1				0
80	11.59	12.1979	62.9536	16.277	75.2491	-5.5957	-.459	166.6777	-3.1619	.6586	3.2297	1.8905	281.7668	-1.8508	.3855	19.887	56.2727				1				0
80	11.6	12.3412	63.2047	16.2174	74.7526	-5.5844	-.4327	166.5161	-3.1505	.6849	3.2241	1.8872	282.2642	-1.8442	.4009	19.9953	56.5225				1				0
80	11.61	12.4846	63.4559	16.1578	74.2562	-5.573	-.4065	166.3544	-3.1391	.7111	3.2186	1.884	282.7643	-1.8375	.4163	20.1038	56.7727				1				0
80	11.62	12.5026	63.5594	16.124	74.1541	-5.5744	-.3993	166.3401	-3.1405	.7183	3.2216	1.8858	282.8838	-1.8383	.4205	20.0908	56.8412				1				0
80	11.63	12.5206	63.6629	16.0902	74.052	-5.5757	-.3921	166.3257	-3.1418	.7255	3.2245	1.8875	283.003	-1.8391	.4247	20.0778	56.9097				1				0
80	11.64	12.5386	63.7664	16.0564	73.95	-5.5771	-.3849	166.3114	-3.1432	.7327	3.2275	1.8892	283.1221	-1.8399	.4289	20.0649	56.9783				1				0
80	11.65	12.5566	63.8699	16.0226	73.8479	-5.5784	-.3777	166.2971	-3.1445	.7399	3.2304	1.8909	283.2409	-1.8407	.4331	20.0519	57.0468				1				0
80	11.66	12.4674	64.1624	15.891	73.8367	-5.6021	-.3678	166.3574	-3.1682	.7498	3.2557	1.9057	283.3145	-1.8545	.4389	19.8268	57.1407				1				0
80	11.67	12.3781	64.4549	15.7593	73.8254	-5.6257	-.358	166.4178	-3.1918	.7596	3.2809	1.9205	283.387	-1.8683	.4446	19.6019	57.2345				1				0
80	11.68	12.2708	64.6439	15.6615	73.9162	-5.6479	-.3553	166.4925	-3.214	.7623	3.3032	1.9336	283.3424	-1.8814	.4462	19.3901	57.2598				1				0
80	11.69	12.1636	64.8329	15.5636	74.0071	-5.6701	-.3527	166.5672	-3.2363	.7649	3.3254	1.9466	283.2985	-1.8944	.4478	19.1786	57.285				1				0
80	11.7	12.0563	65.022	15.4658	74.0979	-5.6923	-.35	166.6419	-3.2584	.7676	3.3476	1.9596	283.2552	-1.9074	.4493	18.9672	57.3102				1				0
80	11.71	11.949	65.211	15.3679	74.1887	-5.7145	-.3474	166.7166	-3.2806	.7702	3.3698	1.9726	283.2125	-1.9204	.4508	18.756	57.3354				1				0
80	11.72	11.7327	65.6808	15.134	74.27	-5.7621	-.3358	166.8175	-3.3282	.7818	3.4188	2.0012	283.2193	-1.9482	.4576	18.3029	57.4457				1				0
80	11.73	11.5164	66.1506	14.9	74.3513	-5.8096	-.3242	166.9184	-3.3757	.7934	3.4677	2.0299	283.2259	-1.976	.4644	17.8505	57.556				1				0
80	11.74	11.4074	66.4314	14.7639	74.3418	-5.835	-.3153	166.9446	-3.4011	.8023	3.4944	2.0455	283.2733	-1.9909	.4696	17.6087	57.641				1				0
80	11.75	11.2984	66.7123	14.6278	74.3323	-5.8603	-.3064	166.9708	-3.4265	.8112	3.5212	2.0612	283.32	-2.0058	.4749	17.3671	57.7261				1				0
80	11.76	11.1894	66.9931	14.4917	74.3228	-5.8857	-.2974	166.997	-3.4518	.8202	3.5479	2.0769	283.3659	-2.0206	.4801	17.1255	57.8111				1				0
80	11.77	11.0804	67.2739	14.3556	74.3132	-5.9111	-.2885	167.0232	-3.4772	.8291	3.5747	2.0925	283.4111	-2.0355	.4853	16.884	57.8961				1				0
80	11.78	11.0272	67.8499	14.1377	73.9742	-5.9381	-.2584	166.989	-3.5043	.8592	3.6081	2.1121	283.7772	-2.0513	.503	16.6262	58.1833				1				0
80	11.79	10.974	68.426	13.9197	73.6351	-5.9652	-.2282	166.9548	-3.5313	.8894	3.6416	2.1317	284.1366	-2.0672	.5206	16.3682	58.4706				1				0
80	11.8	11.0298	68.7212	13.8379	73.3056	-5.967	-.2069	166.8944	-3.5331	.9107	3.6486	2.1358	284.4537	-2.0682	.5331	16.3517	58.673				1				0
80	11.81	11.0856	69.0164	13.756	72.9761	-5.9687	-.1857	166.8341	-3.5348	.9319	3.6556	2.1399	284.7698	-2.0692	.5455	16.3351	58.8756				1				0
80	11.82	11.1413	69.3116	13.6742	72.6465	-5.9704	-.1644	166.7737	-3.5366	.9532	3.6628	2.1441	285.0849	-2.0702	.558	16.3186	59.0784				1				0
80	11.83	11.1971	69.6069	13.5924	72.317	-5.9722	-.1431	166.7133	-3.5383	.9745	3.67	2.1484	285.3989	-2.0713	.5705	16.302	59.2813				1				0
80	11.84	11.2941	69.7248	13.5924	72.0194	-5.961	-.1288	166.6307	-3.5271	.9888	3.6631	2.1443	285.6608	-2.0647	.5788	16.4082	59.4175				1				0
80	11.85	11.3911	69.8427	13.5924	71.7219	-5.9499	-.1145	166.548	-3.516	1.0031	3.6563	2.1403	285.924	-2.0582	.5872	16.5144	59.5538				1				0
80	11.86	11.4323	69.6654	13.6742	71.7539	-5.937	-.1215	166.5258	-3.5031	.9961	3.642	2.1319	285.8733	-2.0506	.5831	16.6373	59.4868				1				0
80	11.87	11.4735	69.488	13.756	71.7859	-5.9241	-.1285	166.5035	-3.4902	.9891	3.6276	2.1235	285.8223	-2.0431	.579	16.7602	59.4199				1				0
80	11.88	11.5147	69.3107	13.8379	71.8179	-5.9112	-.1356	166.4812	-3.4773	.9821	3.6133	2.1151	285.7708	-2.0355	.5749	16.8832	59.3529				1				0
80	11.89	11.513	68.6996	14.046	72.189	-5.8895	-.169	166.4476	-3.4557	.9486	3.5835	2.0977	285.3495	-2.0229	.5553	17.0889	59.034				1				0
80	11.9	11.5113	68.0885	14.2542	72.56	-5.8679	-.2025	166.4139	-3.434	.9151	3.5539	2.0804	284.9209	-2.0102	.5357	17.2948	58.7149				1				0
80	11.91	11.5095	67.4773	14.4624	72.9311	-5.8463	-.2361	166.3803	-3.4124	.8816	3.5244	2.0631	284.4849	-1.9975	.516	17.5008	58.3958				1				0
80	11.92	11.4666	67.0435	14.5887	73.2701	-5.8376	-.2625	166.3689	-3.4037	.8551	3.5095	2.0544	284.1021	-1.9924	.5005	17.5837	58.1436				1				0
80	11.93	11.4237	66.6097	14.715	73.6092	-5.8289	-.289	166.3576	-3.395	.8286	3.4947	2.0457	283.7158	-1.9873	.485	17.6666	57.8915				1				0
80	11.94	11.3808	66.1758	14.8413	73.9482	-5.8202	-.3155	166.3462	-3.3863	.8021	3.48	2.0371	283.3263	-1.9822	.4695	17.7495	57.6393				1				0
80	11.95	11.3327	65.4414	15.077	74.52	-5.8014	-.3601	166.3711	-3.3675	.7575	3.4517	2.0205	282.6777	-1.9713	.4434	17.9283	57.2146				1				0
80	11.96	11.2847	64.7069	15.3128	75.0917	-5.7826	-.4047	166.3961	-3.3488	.7129	3.4238	2.0042	282.0186	-1.9603	.4173	18.107	56.7899				1				0
80	11.97	11.2795	64.4063	15.4222	75.3243	-5.7726	-.4228	166.4324	-3.3387	.6948	3.4102	1.9962	281.7564	-1.9544	.4067	18.2028	56.6176				1				0
80	11.98	11.2744	64.1057	15.5316	75.557	-5.7625	-.4409	166.4687	-3.3287	.6768	3.3968	1.9883	281.4922	-1.9485	.3961	18.2986	56.4453				1				0
80	11.99	11.2692	63.8051	15.641	75.7897	-5.7525	-.4589	166.505	-3.3186	.6587	3.3833	1.9805	281.2261	-1.9426	.3856	18.3942	56.2731				1				0
80	12	11.2641	63.5045	15.7504	76.0224	-5.7424	-.477	166.5413	-3.3086	.6406	3.37	1.9727	280.9579	-1.9367	.375	18.4899	56.1009				1				0
80	12.01	11.4108	63.0292	16.0164	76.2429	-5.703	-.4994	166.6994	-3.2691	.6182	3.327	1.9475	280.7086	-1.9136	.3619	18.8659	55.8877				1				0
80	12.02	11.5576	62.554	16.2824	76.4635	-5.6636	-.5217	166.8575	-3.2297	.5959	3.2842	1.9224	280.4533	-1.8905	.3488	19.2411	55.6749				1				0
80	12.03	11.7095	62.3794	16.4389	76.4514	-5.6342	-.526	166.9792	-3.2003	.5916	3.2546	1.9051	280.4726	-1.8733	.3463	19.5205	55.634				1				0
80	12.04	11.8614	62.2048	16.5955	76.4392	-5.6049	-.5303	167.101	-3.171	.5873	3.225	1.8878	280.4923	-1.8562	.3438	19.7995	55.5931				1				0
80	12.05	12.0134	62.0302	16.7521	76.4271	-5.5757	-.5346	167.2227	-3.1418	.583	3.1954	1.8705	280.5123	-1.8391	.3412	20.0781	55.5523				1				0
80	12.06	12.1653	61.8556	16.9086	76.415	-5.5465	-.5389	167.3445	-3.1126	.5787	3.1659	1.8532	280.5326	-1.822	.3387	20.3563	55.5116				1				0
80	12.07	12.4785	61.8475	17.0554	76.0189	-5.5007	-.5232	167.4003	-3.0669	.5944	3.1239	1.8286	280.9683	-1.7952	.3479	20.7919	55.6607				1				0
80	12.08	12.7918	61.8394	17.2022	75.6227	-5.455	-.5076	167.4561	-3.0211	.61	3.0821	1.8041	281.4154	-1.7684	.3571	21.2272	55.8097				1				0
80	12.09	12.9532	62.0059	17.1924	75.2387	-5.4384	-.4876	167.3902	-3.0046	.63	3.0699	1.7969	281.8416	-1.7587	.3687	21.3852	55.9996				1				0
80	12.1	13.1145	62.1724	17.1826	74.8547	-5.4218	-.4677	167.3242	-2.9879	.6499	3.0578	1.7899	282.2714	-1.749	.3804	21.5433	56.1897				1				0
80	12.11	13.2759	62.3389	17.1728	74.4707	-5.4052	-.4477	167.2583	-2.9713	.6699	3.0459	1.7829	282.705	-1.7392	.3921	21.7016	56.3799				1				0
80	12.12	13.4372	62.5054	17.163	74.0866	-5.3886	-.4277	167.1923	-2.9547	.6899	3.0342	1.776	283.1423	-1.7295	.4038	21.86	56.5703				1				0
80	12.13	13.5849	62.8924	16.9994	73.38	-5.384	-.3892	166.8566	-2.9501	.7284	3.0387	1.7787	283.8687	-1.7268	.4263	21.9041	56.9368				1				0
80	12.14	13.7325	63.2794	16.8357	72.6733	-5.3793	-.3506	166.521	-2.9454	.767	3.0437	1.7816	284.5957	-1.7241	.4489	21.9483	57.3047				1				0
80	12.15	13.7188	63.5	16.6818	72.3507	-5.3914	-.332	166.2512	-2.9575	.7856	3.0601	1.7912	284.8763	-1.7312	.4599	21.8333	57.4821				1				0
80	12.16	13.705	63.7205	16.5279	72.0281	-5.4035	-.3133	165.9815	-2.9696	.8043	3.0766	1.8009	285.1549	-1.7383	.4708	21.7179	57.6602				1				0
80	12.17	13.6913	63.941	16.374	71.7055	-5.4157	-.2945	165.7118	-2.9818	.8231	3.0933	1.8106	285.4313	-1.7454	.4818	21.6021	57.8388				1				0
80	12.18	13.6776	64.1615	16.2201	71.3829	-5.4279	-.2757	165.442	-2.994	.8419	3.1101	1.8205	285.7057	-1.7525	.4928	21.4859	58.018				1				0
80	12.19	13.596	64.6124	15.9799	71.0983	-5.4581	-.2507	165.2867	-3.0242	.8669	3.146	1.8415	285.9953	-1.7702	.5074	21.1983	58.2562				1				0
80	12.2	13.5145	65.0634	15.7398	70.8137	-5.4883	-.2256	165.1313	-3.0544	.892	3.182	1.8626	286.2789	-1.7879	.5221	20.9101	58.4949				1				0
80	12.21	13.4467	65.2938	15.6535	70.8518	-5.5063	-.2195	165.2457	-3.0724	.8981	3.2009	1.8737	286.2941	-1.7984	.5257	20.7393	58.5531				1				0
80	12.22	13.3789	65.5242	15.5672	70.8898	-5.5242	-.2134	165.3601	-3.0903	.9042	3.2198	1.8847	286.309	-1.8089	.5293	20.5687	58.6113				1				0
80	12.23	13.3111	65.7546	15.4809	70.9279	-5.5421	-.2073	165.4745	-3.1082	.9103	3.2387	1.8958	286.3237	-1.8194	.5328	20.3983	58.6694				1				0
80	12.24	13.2544	66.1686	15.383	71.004	-5.5639	-.1962	165.8101	-3.13	.9214	3.2628	1.9099	286.403	-1.8322	.5393	20.1905	58.7751				1				0
80	12.25	13.1978	66.5827	15.2852	71.0801	-5.5856	-.1852	166.1458	-3.1517	.9324	3.2868	1.9239	286.4809	-1.8449	.5458	19.9834	58.8804				1				0
80	12.26	13.1411	66.9967	15.1873	71.1562	-5.6073	-.1741	166.4814	-3.1734	.9435	3.3107	1.9379	286.5574	-1.8576	.5523	19.7772	58.9853				1				0
80	12.27	13.1523	67.1803	15.1758	71.1943	-5.6112	-.1692	166.7027	-3.1773	.9484	3.3158	1.9409	286.6202	-1.8599	.5552	19.7402	59.0324				1				0
80	12.28	13.1635	67.3639	15.1642	71.2324	-5.615	-.1643	166.9239	-3.1811	.9533	3.3209	1.9439	286.6826	-1.8621	.558	19.7034	59.0794				1				0
80	12.29	13.1746	67.5475	15.1526	71.2704	-5.6189	-.1593	167.1452	-3.185	.9583	3.326	1.9469	286.7448	-1.8644	.5609	19.6666	59.1263				1				0
80	12.3	13.2896	67.9445	15.1082	71.0161	-5.6154	-.1365	167.3584	-3.1815	.9811	3.3293	1.9489	287.1384	-1.8623	.5743	19.6999	59.3438				1				0
80	12.31	13.4046	68.3414	15.0637	70.7618	-5.6119	-.1137	167.5715	-3.178	1.0039	3.3328	1.9509	287.5302	-1.8603	.5876	19.7331	59.5607				1				0
80	12.32	13.5085	68.5547	15.0308	70.4695	-5.6046	-.0958	167.5634	-3.1707	1.0218	3.3313	1.95	287.8619	-1.856	.5981	19.803	59.7312				1				0
80	12.33	13.6123	68.768	14.9979	70.1771	-5.5972	-.0779	167.5553	-3.1634	1.0397	3.3298	1.9491	288.1939	-1.8517	.6086	19.8729	59.9018				1				0
80	12.34	13.7162	68.9813	14.965	69.8848	-5.5899	-.06	167.5472	-3.156	1.0576	3.3285	1.9484	288.5262	-1.8474	.6191	19.9427	60.0723				1				0
80	12.35	13.82	69.1946	14.932	69.5924	-5.5826	-.0421	167.5392	-3.1487	1.0755	3.3273	1.9477	288.8588	-1.8431	.6296	20.0126	60.2429				1				0
80	12.36	13.923	69.4809	14.8404	69.1617	-5.5791	-.0167	167.406	-3.1452	1.1009	3.3323	1.9506	289.2915	-1.8411	.6444	20.0457	60.4849				1				0
80	12.37	14.026	69.7671	14.7488	68.731	-5.5756	.0088	167.2729	-3.1417	1.1264	3.3375	1.9537	289.7236	-1.839	.6593	20.0789	60.7272				1				0
80	12.38	14.0252	69.84	14.6901	68.5926	-5.5795	.0163	167.1478	-3.1456	1.1339	3.3437	1.9573	289.8227	-1.8413	.6637	20.042	60.7989				1				0
80	12.39	14.0243	69.9129	14.6314	68.4542	-5.5834	.0238	167.0227	-3.1495	1.1414	3.3499	1.9609	289.9215	-1.8436	.6681	20.0051	60.8707				1				0
80	12.4	14.0234	69.9858	14.5727	68.3158	-5.5872	.0314	166.8977	-3.1533	1.149	3.3562	1.9646	290.0201	-1.8459	.6726	19.9681	60.9427				1				0
80	12.41	14.0226	70.0587	14.5139	68.1774	-5.5911	.0389	166.7726	-3.1572	1.1565	3.3624	1.9682	290.1185	-1.8481	.677	19.9311	61.0147				1				0
80	12.42	14.0011	70.1388	14.4374	68.0183	-5.598	.0472	166.5956	-3.1641	1.1648	3.3717	1.9737	290.2105	-1.8522	.6818	19.8653	61.0937				1				0
80	12.43	13.9797	70.2189	14.3609	67.8591	-5.6049	.0555	166.4186	-3.1711	1.1731	3.3811	1.9792	290.3022	-1.8562	.6867	19.7994	61.1729				1				0
80	12.44	13.9591	70.2261	14.3432	67.8384	-5.608	.0563	166.3667	-3.1741	1.1739	3.3842	1.981	290.296	-1.858	.6871	19.7707	61.1797				1				0
80	12.45	13.9385	70.2333	14.3254	67.8176	-5.611	.057	166.3147	-3.1771	1.1746	3.3873	1.9828	290.2897	-1.8598	.6876	19.7419	61.1866				1				0
80	12.46	13.9179	70.2405	14.3076	67.7968	-5.614	.0577	166.2628	-3.1801	1.1753	3.3904	1.9846	290.2835	-1.8615	.688	19.7131	61.1935				1				0
80	12.47	13.8973	70.2477	14.2898	67.7761	-5.617	.0584	166.2108	-3.1831	1.176	3.3935	1.9864	290.2773	-1.8633	.6884	19.6843	61.2004				1				0
80	12.48	13.8775	70.1649	14.3307	67.8877	-5.6157	.0513	166.2608	-3.1818	1.1689	3.3897	1.9842	290.171	-1.8625	.6842	19.6967	61.132				1				0
80	12.49	13.8578	70.0821	14.3716	67.9992	-5.6144	.0441	166.3107	-3.1806	1.1617	3.3861	1.9821	290.0645	-1.8618	.68	19.709	61.0636				1				0
80	12.5	13.8587	69.9921	14.4303	68.1316	-5.6101	.0362	166.4126	-3.1762	1.1538	3.3793	1.9781	289.9639	-1.8593	.6754	19.7502	60.9885				1				0
80	12.51	13.8595	69.9021	14.489	68.2639	-5.6058	.0283	166.5146	-3.1719	1.1459	3.3726	1.9742	289.8631	-1.8567	.6708	19.7912	60.9134				1				0
80	12.52	13.8604	69.8121	14.5478	68.3962	-5.6015	.0204	166.6164	-3.1676	1.138	3.3658	1.9702	289.7619	-1.8542	.6662	19.8323	60.8384				1				0
80	12.53	13.8612	69.7221	14.6065	68.5286	-5.5972	.0126	166.7183	-3.1633	1.1302	3.3591	1.9663	289.6605	-1.8517	.6616	19.8733	60.7635				1				0
80	12.54	13.8132	69.5267	14.6767	68.795	-5.5966	-.0037	166.8116	-3.1627	1.1139	3.3531	1.9628	289.4026	-1.8513	.652	19.8794	60.6087				1				0
80	12.55	13.7651	69.3314	14.747	69.0614	-5.5959	-.0199	166.9049	-3.162	1.0977	3.3471	1.9593	289.1442	-1.8509	.6425	19.8854	60.4541				1				0
80	12.56	13.7162	69.2261	14.7586	69.1954	-5.5996	-.0283	166.8963	-3.1657	1.0893	3.3479	1.9597	288.9879	-1.8531	.6376	19.8506	60.3742				1				0
80	12.57	13.6673	69.1208	14.7701	69.3295	-5.6032	-.0367	166.8877	-3.1693	1.0809	3.3486	1.9601	288.8318	-1.8552	.6327	19.8158	60.2942				1				0
80	12.58	13.6183	69.0155	14.7817	69.4636	-5.6069	-.0451	166.8791	-3.173	1.0725	3.3494	1.9606	288.6756	-1.8574	.6278	19.781	60.2142				1				0
80	12.59	13.5694	68.9102	14.7933	69.5976	-5.6105	-.0535	166.8705	-3.1767	1.0641	3.3501	1.961	288.5195	-1.8595	.6229	19.7462	60.1343				1				0
80	12.6	13.4227	68.6267	14.8119	69.9427	-5.6224	-.0758	166.804	-3.1886	1.0418	3.3544	1.9636	288.0944	-1.8665	.6098	19.6328	59.9222				1				0
80	12.61	13.2759	68.3432	14.8306	70.2878	-5.6344	-.0981	166.7375	-3.2005	1.0196	3.3589	1.9662	287.67	-1.8734	.5968	19.5194	59.7101				1				0
80	12.62	13.178	68.165	14.8377	70.4989	-5.6426	-.1119	166.6796	-3.2087	1.0057	3.3626	1.9684	287.4019	-1.8783	.5887	19.4407	59.5778				1				0
80	12.63	13.0802	67.9868	14.8449	70.7099	-5.6509	-.1258	166.6218	-3.217	.9918	3.3664	1.9706	287.1341	-1.8831	.5805	19.362	59.4455				1				0
80	12.64	12.9824	67.8085	14.852	70.921	-5.6591	-.1397	166.5638	-3.2253	.9779	3.3702	1.9728	286.8668	-1.888	.5724	19.2833	59.313				1				0
80	12.65	12.8339	67.3873	14.9223	71.3387	-5.6657	-.1695	166.4822	-3.2319	.9481	3.3681	1.9715	286.3499	-1.8918	.555	19.2205	59.0297				1				0
80	12.66	12.6854	66.9661	14.9925	71.7565	-5.6723	-.1993	166.4005	-3.2385	.9183	3.3661	1.9704	285.8319	-1.8957	.5376	19.1576	58.7461				1				0
80	12.67	12.5369	66.5449	15.0628	72.1743	-5.6789	-.2291	166.3188	-3.2451	.8885	3.3645	1.9695	285.3128	-1.8995	.5201	19.0947	58.4621				1				0
80	12.68	12.4863	66.3018	15.126	72.381	-5.6773	-.2449	166.2951	-3.2434	.8727	3.3587	1.9661	285.0594	-1.8986	.5108	19.1107	58.3111				1				0
80	12.69	12.4356	66.0588	15.1891	72.5877	-5.6756	-.2608	166.2713	-3.2417	.8568	3.353	1.9627	284.805	-1.8976	.5015	19.1268	58.1599				1				0
80	12.7	12.385	65.8158	15.2523	72.7944	-5.6739	-.2767	166.2475	-3.24	.8409	3.3474	1.9594	284.5497	-1.8966	.4922	19.1428	58.0088				1				0
80	12.71	12.3	65.2425	15.424	73.2883	-5.6651	-.3139	166.2548	-3.2313	.8037	3.3297	1.9491	283.968	-1.8915	.4705	19.2261	57.6546				1				0
80	12.72	12.2151	64.6691	15.5956	73.7822	-5.6564	-.3511	166.262	-3.2225	.7665	3.3124	1.939	283.3803	-1.8863	.4487	19.3094	57.3004				1				0
80	12.73	12.1807	64.3388	15.7042	74.0693	-5.6494	-.3724	166.293	-3.2155	.7452	3.3007	1.9321	283.049	-1.8822	.4362	19.3765	57.0976				1				0
80	12.74	12.1464	64.0085	15.8127	74.3565	-5.6423	-.3936	166.3241	-3.2084	.724	3.2891	1.9253	282.7155	-1.8781	.4238	19.4437	56.8949				1				0
80	12.75	12.1121	63.6782	15.9212	74.6436	-5.6353	-.4149	166.3551	-3.2014	.7027	3.2776	1.9186	282.3798	-1.8739	.4113	19.5108	56.6922				1				0
80	12.76	12.0777	63.3479	16.0297	74.9308	-5.6282	-.4362	166.3861	-3.1943	.6814	3.2662	1.9119	282.0418	-1.8698	.3989	19.5779	56.4896				1				0
80	12.77	11.9825	62.6485	16.245	75.5562	-5.6167	-.482	166.4321	-3.1829	.6356	3.2457	1.8999	281.2936	-1.8631	.3721	19.6871	56.0536				1				0
80	12.78	11.8872	61.9492	16.4603	76.1815	-5.6053	-.5277	166.4781	-3.1714	.5899	3.2258	1.8882	280.5364	-1.8564	.3453	19.7962	55.6178				1				0
80	12.79	11.8263	61.5801	16.567	76.5197	-5.6009	-.5522	166.4931	-3.167	.5654	3.217	1.8831	280.1218	-1.8538	.3309	19.8383	55.3845				1				0
80	12.8	11.7653	61.2111	16.6738	76.8579	-5.5964	-.5767	166.5081	-3.1626	.5409	3.2085	1.8781	279.705	-1.8512	.3166	19.8804	55.1511				1				0
80	12.81	11.7044	60.8421	16.7805	77.1961	-5.592	-.6012	166.5231	-3.1581	.5164	3.2001	1.8732	279.286	-1.8486	.3023	19.9224	54.9179				1				0
80	12.82	11.6434	60.4731	16.8873	77.5342	-5.5876	-.6257	166.538	-3.1537	.4919	3.1919	1.8684	278.865	-1.846	.2879	19.9645	54.6846				1				0
80	12.83	11.5259	59.8637	17.0492	78.0947	-5.583	-.6664	166.5335	-3.1491	.4512	3.1813	1.8622	278.1539	-1.8433	.2641	20.0083	54.2973				1				0
80	12.84	11.4083	59.2544	17.2111	78.6552	-5.5784	-.7071	166.5289	-3.1445	.4105	3.1712	1.8563	277.4382	-1.8407	.2403	20.0521	53.9099				1				0
80	12.85	11.3516	59.0141	17.2662	78.8775	-5.5782	-.7233	166.5094	-3.1443	.3943	3.169	1.855	277.1482	-1.8405	.2308	20.0539	53.7556				1				0
80	12.86	11.295	58.7738	17.3214	79.0998	-5.578	-.7395	166.4899	-3.1441	.3781	3.1668	1.8537	276.8578	-1.8404	.2213	20.0558	53.6013				1				0
80	12.87	11.2383	58.5334	17.3765	79.3221	-5.5778	-.7557	166.4704	-3.144	.3619	3.1647	1.8525	276.5668	-1.8403	.2118	20.0576	53.4469				1				0
80	12.88	11.1817	58.2931	17.4317	79.5444	-5.5777	-.7719	166.4509	-3.1438	.3457	3.1627	1.8513	276.2755	-1.8402	.2024	20.0594	53.2925				1				0
80	12.89	11.1036	57.9142	17.5135	79.835	-5.5758	-.7956	166.3663	-3.1419	.322	3.1584	1.8487	275.8521	-1.8391	.1885	20.0772	53.0669				1				0
80	12.9	11.0255	57.5353	17.5954	80.1256	-5.5739	-.8193	166.2817	-3.14	.2983	3.1542	1.8463	275.4271	-1.838	.1746	20.095	52.8411				1				0
80	12.91	11.004	57.3967	17.622	80.1939	-5.5722	-.8268	166.2167	-3.1383	.2908	3.1518	1.8449	275.2944	-1.837	.1702	20.111	52.7698				1				0
80	12.92	10.9826	57.2581	17.6487	80.2622	-5.5706	-.8343	166.1516	-3.1367	.2833	3.1494	1.8435	275.1614	-1.836	.1658	20.127	52.6984				1				0
80	12.93	10.9611	57.1195	17.6754	80.3306	-5.5689	-.8418	166.0865	-3.135	.2758	3.1471	1.8421	275.0282	-1.8351	.1614	20.143	52.627				1				0
80	12.94	10.9396	56.9808	17.7021	80.3989	-5.5672	-.8493	166.0215	-3.1333	.2683	3.1448	1.8408	274.8946	-1.8341	.1571	20.159	52.5554				1				0
80	12.95	10.8916	56.7297	17.7688	80.6394	-5.5654	-.8663	166.0295	-3.1315	.2513	3.1416	1.8389	274.5881	-1.833	.1471	20.1759	52.3933				1				0
80	12.96	10.8435	56.4786	17.8355	80.8798	-5.5637	-.8833	166.0375	-3.1298	.2343	3.1385	1.8371	274.2809	-1.832	.1371	20.1927	52.2313				1				0
80	12.97	10.8169	56.3661	17.8756	81.0519	-5.5636	-.8928	166.1105	-3.1297	.2248	3.1377	1.8367	274.1082	-1.832	.1316	20.1935	52.1409				1				0
80	12.98	10.7903	56.2536	17.9156	81.2241	-5.5635	-.9023	166.1836	-3.1296	.2153	3.137	1.8362	273.9356	-1.8319	.126	20.1943	52.0505				1				0
80	12.99	10.7637	56.1411	17.9556	81.3962	-5.5634	-.9118	166.2566	-3.1295	.2058	3.1363	1.8358	273.763	-1.8319	.1205	20.1951	51.9603				1				0
80	13	10.7371	56.0286	17.9957	81.5683	-5.5633	-.9212	166.3296	-3.1294	.1964	3.1356	1.8354	273.5905	-1.8318	.1149	20.1959	51.8702				1				0
80	13.01	10.6212	55.7532	18.0606	82.0656	-5.5715	-.947	166.5006	-3.1376	.1706	3.1423	1.8393	273.1115	-1.8366	.0998	20.1176	51.6244				1				0
80	13.02	10.5054	55.4778	18.1255	82.563	-5.5797	-.9728	166.6716	-3.1458	.1448	3.1492	1.8434	272.6354	-1.8414	.0848	20.0395	51.3791				1				0
80	13.03	10.4161	55.3148	18.1504	82.8882	-5.588	-.9891	166.7696	-3.1541	.1285	3.1567	1.8478	272.3329	-1.8463	.0752	19.9607	51.2238				1				0
80	13.04	10.3268	55.1519	18.1753	83.2134	-5.5963	-1.0054	166.8675	-3.1624	.1122	3.1644	1.8523	272.0323	-1.8511	.0657	19.882	51.0687				1				0
80	13.05	10.2376	54.989	18.2003	83.5386	-5.6045	-1.0217	166.9655	-3.1706	.096	3.1721	1.8568	271.7334	-1.8559	.0562	19.8034	50.9138				1				0
80	13.06	9.9878	54.62	18.1958	84.2072	-5.6312	-1.0573	167.0108	-3.1973	.0603	3.1979	1.8719	271.0812	-1.8716	.0353	19.5495	50.5747				1				0
80	13.07	9.7381	54.251	18.1914	84.8758	-5.6578	-1.0929	167.0562	-3.224	.0248	3.2241	1.8872	270.4399	-1.8872	.0145	19.2957	50.2357				1				0
80	13.08	9.4883	53.882	18.1869	85.5444	-5.6845	-1.1284	167.1015	-3.2506	-.0108	3.2506	1.9028	269.8093	-1.9028	-.0063	19.042	49.897				1				0
80	13.09	9.3278	53.6758	18.1576	85.8878	-5.7029	-1.1478	167.049	-3.269	-.0302	3.2692	1.9136	269.4705	-1.9135	-.0177	18.8665	49.7123				1				0
80	13.1	9.1673	53.4697	18.1282	86.2311	-5.7214	-1.1672	166.9964	-3.2875	-.0496	3.2878	1.9246	269.1354	-1.9243	-.029	18.6908	49.5275				1				0
80	13.11	9.0068	53.2636	18.0988	86.5745	-5.7398	-1.1866	166.9438	-3.3059	-.069	3.3066	1.9356	268.8038	-1.9352	-.0404	18.515	49.3426				1				0
80	13.12	8.7708	52.9864	18.0117	86.924	-5.7686	-1.2102	166.6928	-3.3347	-.0925	3.336	1.9528	268.4103	-1.952	-.0542	18.2406	49.1186				1				0
80	13.13	8.5347	52.7092	17.9245	87.2734	-5.7975	-1.2337	166.4418	-3.3636	-.1161	3.3656	1.9701	268.0224	-1.9689	-.068	17.9655	48.8939				1				0
80	13.14	8.4592	52.6381	17.8667	87.2794	-5.8079	-1.2379	166.2434	-3.374	-.1203	3.3762	1.9763	267.9583	-1.975	-.0704	17.8663	48.8545				1				0
80	13.15	8.3837	52.567	17.8089	87.2855	-5.8184	-1.242	166.045	-3.3845	-.1244	3.3868	1.9825	267.8945	-1.9812	-.0728	17.7669	48.815				1				0
80	13.16	8.3082	52.4959	17.751	87.2915	-5.8288	-1.2462	165.8466	-3.3949	-.1286	3.3974	1.9887	267.8309	-1.9873	-.0753	17.6673	48.7754				1				0
80	13.17	8.2326	52.4248	17.6932	87.2976	-5.8393	-1.2504	165.6482	-3.4054	-.1328	3.408	1.9949	267.7675	-1.9934	-.0777	17.5674	48.7357				1				0
80	13.18	8.2541	52.513	17.6567	87.1004	-5.8389	-1.2416	165.5242	-3.405	-.124	3.4072	1.9945	267.9143	-1.9932	-.0726	17.5717	48.819				1				0
80	13.19	8.2755	52.6012	17.6203	86.9032	-5.8384	-1.2328	165.4002	-3.4045	-.1152	3.4065	1.994	268.0614	-1.9929	-.0675	17.576	48.9025				1				0
80	13.2	8.3725	52.7605	17.6416	86.6999	-5.8274	-1.2199	165.4745	-3.3936	-.1023	3.3951	1.9874	268.2732	-1.9865	-.0599	17.6804	49.0256				1				0
80	13.21	8.4695	52.9198	17.663	86.4967	-5.8165	-1.207	165.549	-3.3826	-.0894	3.3838	1.9807	268.4862	-1.9801	-.0523	17.7847	49.1486				1				0
80	13.22	8.5665	53.0791	17.6843	86.2934	-5.8055	-1.1941	165.6233	-3.3717	-.0765	3.3725	1.9742	268.7004	-1.9736	-.0448	17.8889	49.2715				1				0
80	13.23	8.6635	53.2384	17.7057	86.0902	-5.7946	-1.1812	165.6977	-3.3607	-.0636	3.3613	1.9676	268.9158	-1.9672	-.0372	17.993	49.3943				1				0
80	13.24	8.9527	53.8	17.7377	85.5496	-5.7673	-1.1405	166.04	-3.3334	-.0229	3.3335	1.9513	269.6062	-1.9513	-.0134	18.2532	49.7818				1				0
80	13.25	9.242	54.3617	17.7697	85.009	-5.7401	-1.1	166.3824	-3.3062	.0176	3.3063	1.9354	270.3051	-1.9353	.0103	18.5122	50.1677				1				0
80	13.26	9.4342	54.764	17.7804	84.6717	-5.7238	-1.0724	166.6503	-3.2899	.0452	3.2903	1.926	270.7871	-1.9258	.0264	18.6671	50.4305				1				0
80	13.27	9.6265	55.1663	17.7911	84.3344	-5.7076	-1.0449	166.9182	-3.2737	.0727	3.2745	1.9168	271.2722	-1.9163	.0426	18.8215	50.6924				1				0
80	13.28	9.8187	55.5687	17.8017	83.997	-5.6915	-1.0175	167.1862	-3.2576	.1001	3.2591	1.9077	271.7604	-1.9068	.0586	18.9754	50.9535				1				0
80	13.29	10.011	55.971	17.8124	83.6597	-5.6754	-.9902	167.4541	-3.2415	.1275	3.244	1.8989	272.2517	-1.8974	.0746	19.1288	51.2138				1				0
80	13.3	10.3543	56.8935	17.6816	82.6936	-5.6566	-.9233	167.6231	-3.2228	.1943	3.2286	1.8899	273.4503	-1.8865	.1137	19.307	51.8505				1				0
80	13.31	10.6976	57.8161	17.5509	81.7274	-5.638	-.8566	167.792	-3.2041	.261	3.2147	1.8817	274.6573	-1.8755	.1528	19.4848	52.4859				1				0
80	13.32	10.8487	58.3363	17.4094	81.0986	-5.6353	-.8169	167.6931	-3.2014	.3007	3.2155	1.8822	275.3654	-1.874	.176	19.5102	52.8636				1				0
80	13.33	10.9997	58.8566	17.268	80.4698	-5.6326	-.7772	167.5941	-3.1988	.3404	3.2168	1.883	276.0739	-1.8724	.1992	19.5356	53.2417				1				0
80	13.34	11.1508	59.3768	17.1266	79.841	-5.63	-.7375	167.4952	-3.1961	.3801	3.2186	1.884	276.7826	-1.8708	.2225	19.561	53.6203				1				0
80	13.35	11.3018	59.897	16.9851	79.2122	-5.6273	-.6977	167.3962	-3.1934	.4199	3.2209	1.8854	277.4912	-1.8693	.2458	19.5865	53.9993				1				0
80	13.36	11.5293	60.8151	16.704	78.0991	-5.6285	-.6277	167.1475	-3.1946	.4899	3.2319	1.8918	278.718	-1.87	.2867	19.5753	54.6655				1				0
80	13.37	11.7567	61.7332	16.4229	76.9859	-5.6297	-.5576	166.8987	-3.1958	.56	3.2445	1.8992	279.9396	-1.8707	.3278	19.564	55.3336				1				0
80	13.38	11.8331	62.131	16.2833	76.5015	-5.6335	-.5273	166.7489	-3.1997	.5903	3.2537	1.9045	280.4529	-1.8729	.3455	19.5271	55.6219				1				0
80	13.39	11.9095	62.5288	16.1436	76.0172	-5.6374	-.497	166.5991	-3.2035	.6206	3.2631	1.9101	280.9641	-1.8752	.3633	19.4902	55.9107				1				0
80	13.4	11.9859	62.9266	16.004	75.5328	-5.6413	-.4666	166.4493	-3.2074	.651	3.2728	1.9158	281.4733	-1.8775	.3811	19.4531	56.2				1				0
80	13.41	11.9456	63.5	15.7647	75.2085	-5.6693	-.4359	166.4186	-3.2355	.6817	3.3065	1.9355	281.898	-1.8939	.399	19.1861	56.4924				1				0
80	13.42	11.9052	64.0733	15.5254	74.8841	-5.6974	-.4052	166.388	-3.2635	.7124	3.3404	1.9553	282.3143	-1.9103	.417	18.919	56.7849				1				0
80	13.43	11.8649	64.6466	15.2861	74.5598	-5.7255	-.3745	166.3573	-3.2916	.7431	3.3744	1.9753	282.7224	-1.9268	.435	18.6517	57.0775				1				0
80	13.44	11.7481	64.8222	15.1865	74.7198	-5.7495	-.3742	166.4765	-3.3156	.7434	3.398	1.989	282.6366	-1.9409	.4351	18.4224	57.0796				1				0
80	13.45	11.6314	64.9977	15.0868	74.8798	-5.7736	-.374	166.5957	-3.3397	.7436	3.4215	2.0028	282.5521	-1.9549	.4353	18.1934	57.0817				1				0
80	13.46	11.5147	65.1732	14.9872	75.0398	-5.7976	-.3738	166.7148	-3.3637	.7438	3.445	2.0166	282.469	-1.969	.4354	17.9647	57.0838				1				0
80	13.47	11.2186	65.4873	14.7737	75.4835	-5.8535	-.3792	166.9631	-3.4196	.7384	3.4984	2.0479	282.1852	-2.0017	.4322	17.4323	57.0326				1				0
80	13.48	10.9225	65.8014	14.5602	75.9272	-5.9092	-.3846	167.2113	-3.4753	.7331	3.5518	2.0791	281.9108	-2.0344	.4291	16.9015	56.9815				1				0
80	13.49	10.7431	65.94	14.4463	76.2109	-5.941	-.3901	167.3404	-3.5071	.7275	3.5818	2.0967	281.7185	-2.053	.4258	16.5987	56.9283				1				0
80	13.5	10.5637	66.0786	14.3325	76.4946	-5.9728	-.3957	167.4694	-3.5389	.7219	3.6118	2.1143	281.5296	-2.0716	.4226	16.2964	56.8752				1				0
80	13.51	10.3843	66.2172	14.2186	76.7783	-6.0045	-.4013	167.5985	-3.5706	.7163	3.6417	2.1318	281.3442	-2.0901	.4193	15.9946	56.8222				1				0
80	13.52	10.205	66.3559	14.1048	77.062	-6.0361	-.4068	167.7276	-3.6022	.7108	3.6717	2.1493	281.162	-2.1087	.4161	15.6933	56.7693				1				0
80	13.53	9.9415	66.571	13.8922	77.3068	-6.0841	-.4091	167.7114	-3.6502	.7085	3.7183	2.1767	280.9843	-2.1368	.4147	15.2359	56.7475				1				0
80	13.54	9.678	66.7861	13.6795	77.5516	-6.1321	-.4114	167.6951	-3.6983	.7062	3.7651	2.2041	280.8109	-2.1649	.4134	14.7785	56.7258				1				0
80	13.55	9.5939	66.8626	13.5808	77.5126	-6.1486	-.4081	167.5499	-3.7148	.7095	3.7819	2.2139	280.8126	-2.1746	.4153	14.6214	56.7569				1				0
80	13.56	9.5098	66.9391	13.4821	77.4737	-6.1652	-.4049	167.4046	-3.7313	.7128	3.7988	2.2238	280.8144	-2.1843	.4172	14.4639	56.7881				1				0
80	13.57	9.4256	67.0156	13.3833	77.4348	-6.1817	-.4016	167.2593	-3.7478	.716	3.8156	2.2337	280.8161	-2.194	.4192	14.3063	56.8194				1				0
80	13.58	9.3415	67.0921	13.2846	77.3959	-6.1983	-.3983	167.1141	-3.7644	.7193	3.8325	2.2436	280.8179	-2.2037	.4211	14.1483	56.8507				1				0
80	13.59	9.2737	67.2946	13.1156	77.0663	-6.2174	-.3814	166.7502	-3.7835	.7362	3.8545	2.2564	281.0109	-2.2149	.431	13.9662	57.0114				1				0
80	13.6	9.2059	67.4971	12.9466	76.7368	-6.2366	-.3645	166.3864	-3.8028	.7531	3.8766	2.2694	281.2025	-2.2261	.4409	13.7833	57.1728				1				0
80	13.61	9.2222	67.6231	12.8763	76.4462	-6.2392	-.3508	166.1678	-3.8053	.7668	3.8818	2.2724	281.3931	-2.2276	.4489	13.7591	57.3029				1				0
80	13.62	9.2385	67.7491	12.806	76.1555	-6.2417	-.3371	165.9492	-3.8078	.7805	3.887	2.2755	281.5837	-2.2291	.4569	13.7348	57.4335				1				0
80	13.63	9.2548	67.8751	12.7357	75.8649	-6.2443	-.3234	165.7307	-3.8104	.7943	3.8923	2.2786	281.7743	-2.2306	.4649	13.7104	57.5643				1				0
80	13.64	9.2711	68.0012	12.6655	75.5743	-6.2469	-.3096	165.5121	-3.813	.808	3.8976	2.2817	281.9649	-2.2321	.473	13.686	57.6955				1				0
80	13.65	9.3741	68.1749	12.6379	75.1176	-6.2363	-.2885	165.3045	-3.8024	.8291	3.8917	2.2782	282.3014	-2.2259	.4854	13.7868	57.8967				1				0
80	13.66	9.4771	68.3486	12.6103	74.6609	-6.2257	-.2673	165.097	-3.7918	.8503	3.8859	2.2748	282.6397	-2.2197	.4978	13.8879	58.0983				1				0
80	13.67	9.5638	68.3963	12.653	74.4949	-6.2125	-.26	165.108	-3.7786	.8576	3.8747	2.2683	282.7878	-2.212	.502	14.0133	58.1679				1				0
80	13.68	9.6505	68.444	12.6957	74.3288	-6.1993	-.2527	165.119	-3.7654	.8649	3.8635	2.2617	282.9367	-2.2043	.5063	14.1387	58.2375				1				0
80	13.69	9.7372	68.4917	12.7384	74.1627	-6.1862	-.2454	165.13	-3.7523	.8723	3.8523	2.2551	283.0865	-2.1966	.5106	14.2641	58.3071				1				0
80	13.7	9.8239	68.5394	12.7811	73.9967	-6.173	-.238	165.1411	-3.7391	.8796	3.8412	2.2486	283.2372	-2.1889	.5149	14.3895	58.3768				1				0
80	13.71	10.0385	68.6348	12.9172	73.8124	-6.1406	-.2276	165.4029	-3.7067	.8901	3.8121	2.2316	283.502	-2.1699	.521	14.6977	58.4767				1				0
80	13.72	10.253	68.7302	13.0533	73.6282	-6.1084	-.2171	165.6647	-3.6745	.9005	3.7832	2.2147	283.7701	-2.151	.5271	15.0049	58.5763				1				0
80	13.73	10.3809	68.7779	13.1467	73.6101	-6.0893	-.2139	165.9156	-3.6554	.9037	3.7655	2.2043	283.8857	-2.1399	.529	15.1864	58.6063				1				0
80	13.74	10.5088	68.8256	13.2401	73.5919	-6.0703	-.2108	166.1664	-3.6364	.9068	3.7478	2.1939	284.0021	-2.1287	.5308	15.3673	58.6363				1				0
80	13.75	10.6367	68.8733	13.3335	73.5737	-6.0514	-.2077	166.4172	-3.6175	.9099	3.7302	2.1836	284.1192	-2.1176	.5327	15.5477	58.6661				1				0
80	13.76	10.7646	68.921	13.4269	73.5556	-6.0325	-.2045	166.6681	-3.5986	.9131	3.7126	2.1733	284.2371	-2.1066	.5345	15.7276	58.6959				1				0
80	13.77	11.0821	68.6924	13.7	73.3826	-5.9751	-.2046	166.8571	-3.5412	.913	3.657	2.1408	284.457	-2.073	.5344	16.2741	58.6951				1				0
80	13.78	11.3997	68.4638	13.9731	73.2096	-5.9179	-.2047	167.0462	-3.484	.9129	3.6016	2.1083	284.6831	-2.0394	.5344	16.8193	58.6943				1				0
80	13.79	11.5894	68.1875	14.1528	73.0548	-5.8793	-.2079	166.9844	-3.4454	.9097	3.5635	2.086	284.7906	-2.0169	.5325	17.1866	58.6639				1				0
80	13.8	11.779	67.9111	14.3325	72.8999	-5.8407	-.2111	166.9226	-3.4068	.9065	3.5254	2.0637	284.9005	-1.9943	.5306	17.5541	58.6335				1				0
80	13.81	11.9687	67.6348	14.5122	72.7451	-5.8021	-.2143	166.8608	-3.3682	.9033	3.4872	2.0413	285.0128	-1.9717	.5288	17.9219	58.603				1				0
80	13.82	12.1842	66.5602	15.0299	73.207	-5.7294	-.2656	166.9812	-3.2955	.852	3.4039	1.9925	284.4958	-1.9291	.4987	18.6142	58.1145				1				0
80	13.83	12.3996	65.4855	15.5476	73.6689	-5.6568	-.3168	167.1015	-3.2229	.8008	3.3209	1.9439	283.9537	-1.8866	.4687	19.3055	57.6267				1				0
80	13.84	12.615	64.4108	16.0653	74.1307	-5.5843	-.368	167.2219	-3.1504	.7497	3.2384	1.8956	283.3848	-1.8441	.4388	19.9959	57.1396				1				0
80	13.85	12.6408	63.6125	16.4034	74.7474	-5.5505	-.4158	167.404	-3.1167	.7018	3.1947	1.87	282.6909	-1.8243	.4108	20.3175	56.6843				1				0
80	13.86	12.6665	62.8141	16.7414	75.3641	-5.5169	-.4635	167.5862	-3.083	.6541	3.1516	1.8448	281.9794	-1.8046	.3829	20.6384	56.23				1				0
80	13.87	12.6923	62.0158	17.0794	75.9808	-5.4832	-.5111	167.7683	-3.0493	.6065	3.1091	1.8199	281.2499	-1.7849	.355	20.9586	55.7767				1				0
80	13.88	12.6476	61.0806	17.3694	76.582	-5.4568	-.5635	167.6796	-3.0229	.5542	3.0732	1.7989	280.3881	-1.7694	.3244	21.2108	55.2776				1				0
80	13.89	12.603	60.1455	17.6594	77.1831	-5.4303	-.6159	167.5909	-2.9964	.5017	3.0381	1.7783	279.5052	-1.7539	.2937	21.4631	54.7781				1				0
80	13.9	12.5326	60.0086	17.6114	77.1675	-5.4373	-.6209	167.3201	-3.0034	.4967	3.0442	1.7819	279.3903	-1.758	.2907	21.3959	54.7304				1				0
80	13.91	12.4622	59.8718	17.5633	77.152	-5.4444	-.6259	167.0494	-3.0105	.4917	3.0504	1.7855	279.2755	-1.7622	.2878	21.3284	54.6826				1				0
80	13.92	12.3919	59.735	17.5153	77.1364	-5.4515	-.631	166.7786	-3.0176	.4866	3.0566	1.7892	279.1608	-1.7664	.2848	21.2607	54.6346				1				0
80	13.93	12.3215	59.5982	17.4673	77.1208	-5.4586	-.636	166.5078	-3.0248	.4816	3.0629	1.7928	279.0462	-1.7705	.2819	21.1927	54.5865				1				0
80	13.94	12.0031	59.3588	17.3507	77.6086	-5.4997	-.6628	166.3212	-3.0658	.4548	3.0994	1.8142	278.4374	-1.7946	.2662	20.8018	54.3311				1				0
80	13.95	11.6846	59.1194	17.2342	78.0965	-5.5408	-.6897	166.1347	-3.1069	.4279	3.1363	1.8358	277.8415	-1.8186	.2505	20.41	54.0752				1				0
80	13.96	11.4366	59.0168	17.1657	78.5998	-5.5747	-.7114	166.2189	-3.1408	.4062	3.167	1.8538	277.3685	-1.8385	.2377	20.0874	53.8682				1				0
80	13.97	11.1885	58.9142	17.0972	79.1032	-5.6085	-.7332	166.3032	-3.1747	.3845	3.1979	1.8719	276.905	-1.8583	.225	19.7652	53.6615				1				0
80	13.98	10.9405	58.8116	17.0287	79.6066	-5.6424	-.7548	166.3874	-3.2085	.3628	3.2289	1.8901	276.4509	-1.8781	.2123	19.4432	53.455				1				0
80	13.99	10.6925	58.709	16.9602	80.11	-5.6761	-.7765	166.4717	-3.2422	.3411	3.2601	1.9083	276.0059	-1.8979	.1997	19.1216	53.2486				1				0
80	14	10.2496	58.528	16.8232	81.0268	-5.7379	-.8151	166.6277	-3.304	.3025	3.3179	1.9421	275.2308	-1.9341	.1771	18.533	52.8808				1				0
80	14.01	9.8067	58.3471	16.6862	81.9437	-5.7996	-.8537	166.7838	-3.3657	.2639	3.3761	1.9762	274.4837	-1.9702	.1545	17.9454	52.5136				1				0
80	14.02	9.6119	58.2688	16.6177	82.3571	-5.8276	-.8706	166.8556	-3.3937	.247	3.4027	1.9918	274.1625	-1.9866	.1446	17.6789	52.3522				1				0
80	14.03	9.4171	58.1905	16.5492	82.7706	-5.8556	-.8875	166.9274	-3.4217	.2301	3.4294	2.0075	273.8466	-2.0029	.1347	17.4125	52.1911				1				0
80	14.04	9.2222	58.1122	16.4808	83.184	-5.8835	-.9045	166.9992	-3.4496	.2132	3.4562	2.0232	273.5358	-2.0193	.1248	17.1464	52.03				1				0
80	14.05	9.0274	58.0339	16.4123	83.5974	-5.9114	-.9213	167.071	-3.4775	.1963	3.4831	2.0389	273.2301	-2.0357	.1149	16.8805	51.8691				1				0
80	14.06	8.7768	57.8458	16.3349	84.1216	-5.9449	-.9461	167.079	-3.511	.1715	3.5152	2.0577	272.7971	-2.0553	.1004	16.5615	51.6337				1				0
80	14.07	8.5262	57.6577	16.2575	84.6457	-5.9784	-.9708	167.0871	-3.5445	.1468	3.5476	2.0767	272.3721	-2.0749	.0859	16.2424	51.3984				1				0
80	14.08	8.4704	57.5479	16.2486	84.7564	-5.9841	-.9786	167.0233	-3.5502	.139	3.5529	2.0798	272.2418	-2.0782	.0813	16.1889	51.3236				1				0
80	14.09	8.4146	57.4381	16.2397	84.8671	-5.9897	-.9865	166.9595	-3.5558	.1311	3.5582	2.0829	272.1118	-2.0815	.0767	16.1353	51.2488				1				0
80	14.1	8.3588	57.3283	16.2308	84.9779	-5.9953	-.9943	166.8957	-3.5614	.1233	3.5635	2.086	271.9822	-2.0848	.0721	16.0817	51.1739				1				0
80	14.11	8.303	57.2185	16.2219	85.0886	-6.0009	-1.0022	166.8319	-3.5671	.1154	3.5689	2.0892	271.8528	-2.0881	.0675	16.0281	51.099				1				0
80	14.12	8.1897	56.9034	16.2246	85.3636	-6.01	-1.0229	166.6813	-3.5761	.0947	3.5773	2.0941	271.5168	-2.0934	.0554	15.9421	50.9019				1				0
80	14.13	8.0764	56.5884	16.2272	85.6387	-6.019	-1.0436	166.5307	-3.5851	.074	3.5859	2.0991	271.1819	-2.0987	.0433	15.856	50.7044				1				0
80	14.14	8.0189	56.3832	16.2388	85.803	-6.0224	-1.0565	166.4439	-3.5885	.0611	3.589	2.1009	270.9756	-2.1006	.0358	15.8237	50.582				1				0
80	14.15	7.9614	56.178	16.2504	85.9673	-6.0258	-1.0694	166.3571	-3.5919	.0482	3.5922	2.1028	270.7694	-2.1026	.0282	15.7913	50.4594				1				0
80	14.16	7.9039	55.9728	16.2619	86.1317	-6.0292	-1.0823	166.2703	-3.5953	.0354	3.5955	2.1047	270.5634	-2.1046	.0207	15.7588	50.3367				1				0
80	14.17	7.7898	55.5624	16.3011	86.5832	-6.0364	-1.111	166.2363	-3.6025	.0066	3.6025	2.1088	270.105	-2.1088	.0039	15.6906	50.0629				1				0
80	14.18	7.6756	55.1519	16.3402	87.0347	-6.0435	-1.1398	166.2024	-3.6097	-.0222	3.6097	2.1131	269.6483	-2.113	-.013	15.6223	49.789				1				0
80	14.19	7.5615	54.7415	16.3793	87.4862	-6.0507	-1.1685	166.1685	-3.6168	-.0509	3.6172	2.1174	269.1931	-2.1172	-.0298	15.554	49.5149				1				0
80	14.2	7.5048	54.5363	16.4069	87.7733	-6.0545	-1.1844	166.2213	-3.6206	-.0668	3.6212	2.1198	268.9435	-2.1194	-.0391	15.5183	49.3641				1				0
80	14.21	7.4482	54.3311	16.4345	88.0605	-6.0582	-1.2002	166.2742	-3.6243	-.0826	3.6253	2.1222	268.6945	-2.1216	-.0484	15.4825	49.2134				1				0
80	14.22	7.3915	54.1259	16.4621	88.3476	-6.062	-1.216	166.3271	-3.6281	-.0984	3.6294	2.1246	268.4463	-2.1238	-.0576	15.4469	49.0628				1				0
80	14.23	7.2834	53.6434	16.5297	88.8778	-6.0662	-1.2493	166.3343	-3.6323	-.1317	3.6347	2.1277	267.923	-2.1263	-.0771	15.4064	48.7454				1				0
80	14.24	7.1752	53.161	16.5973	89.408	-6.0705	-1.2827	166.3416	-3.6366	-.1651	3.6403	2.131	267.4012	-2.1288	-.0966	15.3659	48.428				1				0
80	14.25	7.1237	52.8838	16.6373	89.6511	-6.071	-1.3002	166.2959	-3.6371	-.1826	3.6417	2.1318	267.1259	-2.1291	-.1069	15.3611	48.261				1				0
80	14.26	7.0722	52.6066	16.6773	89.8941	-6.0715	-1.3178	166.2503	-3.6376	-.2001	3.6431	2.1326	266.8507	-2.1294	-.1172	15.3563	48.0939				1				0
80	14.27	7.0207	52.3293	16.7174	90.1372	-6.072	-1.3353	166.2046	-3.6381	-.2177	3.6446	2.1335	266.5755	-2.1297	-.1274	15.3515	47.9266				1				0
80	14.28	6.9692	52.0521	16.7574	90.3802	-6.0725	-1.3529	166.159	-3.6386	-.2353	3.6462	2.1344	266.3004	-2.13	-.1377	15.3467	47.7593				1				0
80	14.29	6.8748	51.4401	16.9229	91.099	-6.0678	-1.3961	166.3368	-3.6339	-.2785	3.6446	2.1335	265.6174	-2.1272	-.163	15.3911	47.3476				1				0
80	14.3	6.7804	50.8281	17.0883	91.8177	-6.0632	-1.4392	166.5145	-3.6293	-.3216	3.6435	2.1328	264.9354	-2.1245	-.1883	15.4355	46.9367				1				0
80	14.31	6.7375	50.4932	17.2137	92.2935	-6.058	-1.4647	166.7379	-3.6241	-.3471	3.6407	2.1312	264.5286	-2.1215	-.2032	15.4845	46.6939				1				0
80	14.32	6.6946	50.1584	17.3392	92.7692	-6.0529	-1.4902	166.9613	-3.619	-.3726	3.6381	2.1297	264.1222	-2.1185	-.2181	15.5334	46.4517				1				0
80	14.33	6.6517	49.8236	17.4646	93.2449	-6.0478	-1.5155	167.1848	-3.6139	-.3979	3.6357	2.1283	263.7163	-2.1155	-.233	15.5821	46.2101				1				0
80	14.34	6.6088	49.4888	17.59	93.7206	-6.0427	-1.5408	167.4081	-3.6088	-.4232	3.6335	2.127	263.311	-2.1125	-.2478	15.6308	45.9692				1				0
80	14.35	6.5667	48.8713	17.8017	94.2101	-6.026	-1.5784	167.4499	-3.5922	-.4608	3.6216	2.12	262.6899	-2.1028	-.2698	15.789	45.6113				1				0
80	14.36	6.5246	48.2539	18.0135	94.6997	-6.0094	-1.616	167.4917	-3.5756	-.4984	3.6101	2.1133	262.065	-2.0931	-.2917	15.9471	45.2536				1				0
80	14.37	6.5255	47.9713	18.0997	94.7135	-5.9979	-1.6284	167.3101	-3.564	-.5108	3.6004	2.1076	261.8439	-2.0863	-.299	16.0572	45.1353				1				0
80	14.38	6.5264	47.6887	18.186	94.7274	-5.9863	-1.6408	167.1284	-3.5524	-.5232	3.5907	2.1019	261.6212	-2.0795	-.3063	16.1675	45.0168				1				0
80	14.39	6.5272	47.406	18.2723	94.7412	-5.9747	-1.6533	166.9468	-3.5408	-.5357	3.5811	2.0963	261.3967	-2.0727	-.3136	16.278	44.898				1				0
80	14.4	6.5281	47.1234	18.3586	94.7551	-5.9631	-1.6658	166.7652	-3.5292	-.5482	3.5715	2.0907	261.1705	-2.0659	-.3209	16.3888	44.779				1				0
80	14.41	6.5976	46.8642	18.4627	94.448	-5.9393	-1.6694	166.3725	-3.5054	-.5518	3.5486	2.0773	261.0549	-2.052	-.323	16.6148	44.7451				1				0
80	14.42	6.6671	46.605	18.5668	94.141	-5.9155	-1.6729	165.9798	-3.4816	-.5553	3.5256	2.0638	260.9373	-2.038	-.3251	16.8418	44.711				1				0
80	14.43	6.7358	46.6284	18.5845	93.8201	-5.9033	-1.6639	165.7688	-3.4694	-.5463	3.5122	2.056	261.0511	-2.0309	-.3198	16.9576	44.7968				1				0
80	14.44	6.8044	46.6518	18.6023	93.4992	-5.8911	-1.6549	165.5577	-3.4573	-.5373	3.4988	2.0481	261.1661	-2.0238	-.3145	17.0737	44.8828				1				0
80	14.45	6.8731	46.6752	18.6201	93.1783	-5.8789	-1.6459	165.3467	-3.445	-.5283	3.4853	2.0402	261.2823	-2.0166	-.3092	17.1901	44.969				1				0
80	14.46	6.9418	46.6986	18.6379	92.8574	-5.8667	-1.6368	165.1357	-3.4328	-.5192	3.4718	2.0323	261.3998	-2.0095	-.3039	17.3067	45.0555				1				0
80	14.47	7.1443	47.0649	18.6566	92.239	-5.8434	-1.604	165.1048	-3.4095	-.4864	3.444	2.016	261.8808	-1.9958	-.2847	17.5284	45.3675				1				0
80	14.48	7.3469	47.4312	18.6753	91.6205	-5.8201	-1.5712	165.0739	-3.3862	-.4536	3.4165	1.9999	262.3698	-1.9822	-.2656	17.7501	45.6796				1				0
80	14.49	7.4808	47.7742	18.6762	91.323	-5.8092	-1.5477	165.2541	-3.3753	-.4301	3.4026	1.9918	262.7389	-1.9758	-.2517	17.8543	45.9042				1				0
80	14.5	7.6147	48.1171	18.6771	91.0255	-5.7983	-1.5241	165.4343	-3.3644	-.4065	3.3889	1.9837	263.1101	-1.9694	-.238	17.9583	46.1283				1				0
80	14.51	7.7486	48.46	18.6779	90.7279	-5.7874	-1.5007	165.6144	-3.3535	-.3831	3.3753	1.9758	263.4836	-1.963	-.2242	18.0621	46.3519				1				0
80	14.52	7.8825	48.8029	18.6788	90.4304	-5.7765	-1.4772	165.7946	-3.3426	-.3596	3.3619	1.9679	263.8592	-1.9566	-.2105	18.1656	46.575				1				0
80	14.53	8.2163	49.4267	18.742	89.7947	-5.7422	-1.4308	166.1796	-3.3083	-.3132	3.3231	1.9452	264.5921	-1.9366	-.1833	18.4923	47.0173				1				0
80	14.54	8.5502	50.0504	18.8052	89.1589	-5.708	-1.3846	166.5647	-3.2742	-.267	3.285	1.9229	265.3387	-1.9166	-.1563	18.8175	47.4575				1				0
80	14.55	8.7502	50.3312	18.8674	88.8208	-5.6847	-1.3617	166.7696	-3.2509	-.2441	3.26	1.9083	265.7065	-1.9029	-.1429	19.0395	47.6756				1				0
80	14.56	8.9502	50.612	18.9297	88.4826	-5.6615	-1.3388	166.9744	-3.2276	-.2212	3.2352	1.8937	266.0791	-1.8893	-.1295	19.2608	47.8932				1				0
80	14.57	9.1501	50.8929	18.992	88.1444	-5.6383	-1.316	167.1793	-3.2044	-.1984	3.2106	1.8793	266.4565	-1.8757	-.1162	19.4817	48.1102				1				0
80	14.58	9.472	51.2106	19.0756	87.4715	-5.598	-1.2813	167.2296	-3.1641	-.1637	3.1683	1.8546	267.0383	-1.8521	-.0958	19.8661	48.4409				1				0
80	14.59	9.7938	51.5283	19.1592	86.7985	-5.5576	-1.2466	167.2799	-3.1237	-.129	3.1264	1.83	267.6353	-1.8285	-.0755	20.2502	48.7715				1				0
80	14.6	10.1157	51.846	19.2428	86.1256	-5.5173	-1.2119	167.3302	-3.0834	-.0943	3.0849	1.8057	268.248	-1.8049	-.0552	20.6341	49.1018				1				0
80	14.61	10.2376	51.8829	19.2642	85.7909	-5.5	-1.1998	167.1755	-3.0661	-.0822	3.0672	1.7954	268.4636	-1.7947	-.0481	20.7991	49.2168				1				0
80	14.62	10.3594	51.9198	19.2855	85.4562	-5.4826	-1.1877	167.021	-3.0487	-.0701	3.0495	1.785	268.682	-1.7846	-.0411	20.9644	49.332				1				0
80	14.63	10.4813	51.9567	19.3069	85.1214	-5.4652	-1.1756	166.8663	-3.0314	-.058	3.0319	1.7747	268.9034	-1.7744	-.034	21.13	49.4474				1				0
80	14.64	10.6058	52.098	19.2731	84.6821	-5.4522	-1.1564	166.6589	-3.0183	-.0388	3.0186	1.7669	269.264	-1.7668	-.0227	21.254	49.6307				1				0
80	14.65	10.7302	52.2393	19.2393	84.2427	-5.4392	-1.1371	166.4515	-3.0053	-.0195	3.0053	1.7591	269.6288	-1.7591	-.0114	21.3783	49.8145				1				0
80	14.66	10.7328	52.3438	19.1841	84.138	-5.4436	-1.13	166.3987	-3.0097	-.0123	3.0097	1.7617	269.765	-1.7617	-.0072	21.3364	49.8825				1				0
80	14.67	10.7354	52.4482	19.129	84.0334	-5.448	-1.1228	166.3458	-3.0141	-.0052	3.0141	1.7643	269.901	-1.7643	-.0031	21.2945	49.9504				1				0
80	14.68	10.7379	52.5526	19.0738	83.9287	-5.4524	-1.1157	166.293	-3.0185	.0019	3.0185	1.7668	270.0366	-1.7668	.0011	21.2526	50.0184				1				0
80	14.69	10.7405	52.657	19.0186	83.824	-5.4568	-1.1085	166.2402	-3.0229	.0091	3.0229	1.7694	270.172	-1.7694	.0053	21.2106	50.0864				1				0
80	14.7	10.5629	52.882	18.8514	84.0654	-5.4942	-1.1085	166.3616	-3.0604	.0091	3.0604	1.7914	270.171	-1.7914	.0053	20.8538	50.087				1				0
80	14.71	10.3852	53.107	18.6842	84.3067	-5.5317	-1.1084	166.483	-3.0978	.0092	3.0978	1.8133	270.17	-1.8133	.0054	20.4975	50.0875				1				0
80	14.72	10.205	53.2276	18.5721	84.6526	-5.5646	-1.1155	166.6573	-3.1307	.0021	3.1307	1.8325	270.0388	-1.8325	.0012	20.1839	50.0202				1				0
80	14.73	10.0247	53.3482	18.46	84.9986	-5.5974	-1.1225	166.8316	-3.1635	-.0049	3.1635	1.8518	269.9106	-1.8518	-.0029	19.871	49.953				1				0
80	14.74	9.8445	53.4688	18.3479	85.3446	-5.6302	-1.1296	167.0058	-3.1963	-.012	3.1964	1.871	269.7854	-1.871	-.007	19.5588	49.886				1				0
80	14.75	9.6642	53.5894	18.2358	85.6906	-5.6629	-1.1366	167.1801	-3.229	-.019	3.2291	1.8902	269.6629	-1.8901	-.0111	19.2472	49.8191				1				0
80	14.76	9.3235	53.9774	17.912	86.0867	-5.7325	-1.1365	167.2996	-3.2986	-.0189	3.2987	1.9309	269.6719	-1.9309	-.0111	18.5848	49.8201				1				0
80	14.77	8.9828	54.3653	17.5882	86.4828	-5.8019	-1.1364	167.4191	-3.3681	-.0188	3.3681	1.9716	269.6805	-1.9715	-.011	17.9233	49.8211				1				0
80	14.78	8.8223	54.6326	17.3765	86.533	-5.8389	-1.1293	167.3644	-3.405	-.0117	3.405	1.9932	269.8038	-1.9932	-.0068	17.5717	49.889				1				0
80	14.79	8.6618	54.8999	17.1648	86.5832	-5.8758	-1.1221	167.3097	-3.4419	-.0045	3.4419	2.0148	269.9245	-2.0148	-.0027	17.2198	49.9568				1				0
80	14.8	8.5013	55.1672	16.9531	86.6333	-5.9128	-1.115	167.2549	-3.4789	.0026	3.4789	2.0364	270.0427	-2.0364	.0015	16.8676	50.0247				1				0
80	14.81	8.3408	55.4345	16.7414	86.6835	-5.9498	-1.1079	167.2002	-3.5159	.0097	3.5159	2.0581	270.1585	-2.0581	.0057	16.5153	50.0926				1				0
80	14.82	8.1417	55.8792	16.406	86.5858	-6.0013	-1.0901	167.0126	-3.5674	.0275	3.5675	2.0884	270.4411	-2.0883	.0161	16.0244	50.2616				1				0
80	14.83	7.9425	56.3238	16.0707	86.488	-6.053	-1.0724	166.825	-3.6191	.0452	3.6194	2.1187	270.7162	-2.1185	.0265	15.5325	50.4309				1				0
80	14.84	7.9039	56.5011	15.947	86.3401	-6.0676	-1.0617	166.6922	-3.6337	.0559	3.6341	2.1274	270.8811	-2.1271	.0327	15.3934	50.5323				1				0
80	14.85	7.8653	56.6784	15.8234	86.1922	-6.0822	-1.0511	166.5593	-3.6483	.0665	3.6489	2.136	271.045	-2.1357	.0389	15.2542	50.6338				1				0
80	14.86	7.8267	56.8557	15.6997	86.0443	-6.0968	-1.0404	166.4265	-3.663	.0772	3.6638	2.1447	271.2078	-2.1442	.0452	15.1147	50.7355				1				0
80	14.87	7.788	57.0331	15.5761	85.8964	-6.1115	-1.0297	166.2936	-3.6776	.0879	3.6787	2.1534	271.3694	-2.1528	.0515	14.975	50.8373				1				0
80	14.88	7.7245	57.2581	15.4124	85.8099	-6.1335	-1.0187	166.2049	-3.6996	.0989	3.7009	2.1665	271.5319	-2.1657	.0579	14.7658	50.9423				1				0
80	14.89	7.661	57.4831	15.2487	85.7234	-6.1555	-1.0076	166.1162	-3.7216	.11	3.7232	2.1795	271.6926	-2.1786	.0644	14.5564	51.0474				1				0
80	14.9	7.6361	57.5308	15.2087	85.7848	-6.1627	-1.0073	166.1604	-3.7288	.1103	3.7305	2.1838	271.6941	-2.1828	.0645	14.4872	51.0503				1				0
80	14.91	7.6112	57.5785	15.1687	85.8463	-6.17	-1.007	166.2046	-3.7361	.1106	3.7377	2.188	271.6955	-2.1871	.0647	14.418	51.0532				1				0
80	14.92	7.5863	57.6262	15.1286	85.9077	-6.1772	-1.0067	166.2488	-3.7434	.1109	3.745	2.1923	271.6969	-2.1913	.0649	14.3489	51.0562				1				0
80	14.93	7.5512	57.6361	15.0975	86.0279	-6.1849	-1.0095	166.3126	-3.751	.1081	3.7526	2.1967	271.6503	-2.1958	.0633	14.2759	51.0293				1				0
80	14.94	7.516	57.646	15.0664	86.1481	-6.1926	-1.0124	166.3764	-3.7587	.1052	3.7602	2.2012	271.6039	-2.2003	.0616	14.2029	51.0024				1				0
80	14.95	7.4808	57.6559	15.0352	86.2683	-6.2002	-1.0152	166.4402	-3.7664	.1024	3.7677	2.2056	271.5577	-2.2048	.0599	14.1299	50.9755				1				0
80	14.96	7.4705	57.6181	15.0441	86.3272	-6.2007	-1.0183	166.4598	-3.7668	.0993	3.7681	2.2058	271.51	-2.205	.0581	14.126	50.9457				1				0
80	14.97	7.4602	57.5803	15.053	86.386	-6.2011	-1.0214	166.4794	-3.7672	.0962	3.7684	2.206	271.4622	-2.2053	.0563	14.1221	50.9158				1				0
80	14.98	7.4499	57.5425	15.0619	86.4448	-6.2015	-1.0246	166.4991	-3.7676	.093	3.7687	2.2062	271.4146	-2.2055	.0545	14.1181	50.886				1				0
80	14.99	7.4602	57.5884	15.069	86.4612	-6.2008	-1.0232	166.5788	-3.7669	.0944	3.7681	2.2058	271.4362	-2.2051	.0553	14.1246	50.8994				1				0
80	15	7.4705	57.6343	15.0761	86.4777	-6.2001	-1.0218	166.6586	-3.7662	.0958	3.7675	2.2054	271.4578	-2.2047	.0561	14.131	50.9128				1				0
80	15.01	7.4911	57.718	15.0744	86.4353	-6.199	-1.0172	166.7187	-3.7652	.1004	3.7665	2.2049	271.5271	-2.2041	.0587	14.1414	50.9559				1				0
80	15.02	7.5117	57.8017	15.0726	86.3929	-6.198	-1.0127	166.7788	-3.7641	.1049	3.7655	2.2043	271.5964	-2.2035	.0614	14.1517	50.9991				1				0
80	15.03	7.5323	57.8854	15.0708	86.3505	-6.1969	-1.0082	166.839	-3.763	.1094	3.7646	2.2038	271.6656	-2.2028	.064	14.1621	51.0421				1				0
80	15.04	7.5529	57.9691	15.069	86.3081	-6.1958	-1.0037	166.8991	-3.7619	.1139	3.7636	2.2032	271.7349	-2.2022	.0667	14.1724	51.0852				1				0
80	15.05	7.6035	58.3183	14.9907	86.0504	-6.1995	-.9827	166.963	-3.7656	.1349	3.768	2.2058	272.052	-2.2043	.079	14.1372	51.2849				1				0
80	15.06	7.6541	58.6676	14.9125	85.7926	-6.2032	-.9617	167.0268	-3.7693	.1559	3.7725	2.2084	272.3681	-2.2065	.0912	14.1021	51.4845				1				0
80	15.07	7.6842	58.9331	14.836	85.5773	-6.2079	-.9453	167.0305	-3.7741	.1723	3.778	2.2116	272.6144	-2.2093	.1009	14.0566	51.6412				1				0
80	15.08	7.7142	59.1986	14.7595	85.3619	-6.2127	-.9288	167.0342	-3.7788	.1888	3.7836	2.2149	272.8599	-2.2121	.1105	14.011	51.7979				1				0
80	15.09	7.7443	59.4641	14.683	85.1465	-6.2175	-.9124	167.0379	-3.7836	.2052	3.7892	2.2182	273.1048	-2.2149	.1201	13.9655	51.9546				1				0
80	15.1	7.7743	59.7296	14.6065	84.9312	-6.2223	-.8959	167.0415	-3.7884	.2217	3.7949	2.2215	273.3488	-2.2177	.1298	13.92	52.1112				1				0
80	15.11	7.8704	60.348	14.4259	84.2695	-6.2291	-.853	166.9138	-3.7953	.2646	3.8045	2.2271	273.9876	-2.2217	.1549	13.8547	52.5197				1				0
80	15.12	7.9666	60.9663	14.2453	83.6078	-6.236	-.8101	166.786	-3.8021	.3075	3.8145	2.233	274.624	-2.2257	.18	13.7893	52.9287				1				0
80	15.13	8.0326	61.3191	14.1412	83.1615	-6.2381	-.7836	166.6545	-3.8042	.334	3.8189	2.2355	275.0183	-2.227	.1955	13.7694	53.1814				1				0
80	15.14	8.0987	61.6719	14.0371	82.7152	-6.2402	-.757	166.523	-3.8063	.3606	3.8234	2.2382	275.4123	-2.2282	.2111	13.7495	53.4345				1				0
80	15.15	8.1648	62.0248	13.9331	82.2689	-6.2423	-.7304	166.3915	-3.8084	.3872	3.828	2.2409	275.8059	-2.2294	.2267	13.7295	53.688				1				0
80	15.16	8.2309	62.3776	13.829	81.8226	-6.2444	-.7037	166.2601	-3.8105	.4139	3.8329	2.2438	276.1992	-2.2307	.2423	13.7095	53.9419				1				0
80	15.17	8.3734	62.9689	13.6982	81.0701	-6.2412	-.6589	166.1106	-3.8073	.4587	3.8348	2.2449	276.8706	-2.2288	.2685	13.7403	54.369				1				0
80	15.18	8.5159	63.5603	13.5675	80.3176	-6.2379	-.6139	165.9612	-3.804	.5037	3.8372	2.2463	277.5424	-2.2269	.2948	13.7711	54.7969				1				0
80	15.19	8.5922	63.7988	13.5408	80.0114	-6.2326	-.5958	165.9432	-3.7987	.5218	3.8344	2.2446	277.8221	-2.2238	.3055	13.8219	54.97				1				0
80	15.2	8.6686	64.0373	13.5141	79.7052	-6.2273	-.5776	165.9253	-3.7934	.54	3.8316	2.243	278.1022	-2.2206	.3161	13.8727	55.1431				1				0
80	15.21	8.745	64.2758	13.4874	79.399	-6.2219	-.5594	165.9073	-3.788	.5582	3.8289	2.2414	278.3828	-2.2175	.3268	13.9236	55.3162				1				0
80	15.22	8.8214	64.5143	13.4607	79.0929	-6.2166	-.5412	165.8893	-3.7827	.5764	3.8263	2.2399	278.6638	-2.2144	.3374	13.9744	55.4894				1				0
80	15.23	9.0334	65.1201	13.4082	78.3724	-6.2008	-.4963	165.9341	-3.767	.6213	3.8179	2.235	279.3659	-2.2052	.3637	14.1242	55.9173				1				0
80	15.24	9.2454	65.7258	13.3558	77.6519	-6.1851	-.4514	165.9789	-3.7512	.6662	3.8099	2.2303	280.0707	-2.196	.39	14.2739	56.345				1				0
80	15.25	9.381	66.093	13.33	77.2376	-6.1748	-.4247	166.0416	-3.7409	.6929	3.8045	2.2271	280.494	-2.1899	.4056	14.3726	56.5993				1				0
80	15.26	9.5166	66.4603	13.3042	76.8233	-6.1644	-.398	166.1043	-3.7305	.7196	3.7993	2.2241	280.9181	-2.1838	.4212	14.4713	56.8534				1				0
80	15.27	9.6522	66.8275	13.2784	76.409	-6.154	-.3713	166.167	-3.7202	.7463	3.7943	2.2211	281.343	-2.1778	.4369	14.5699	57.1073				1				0
80	15.28	9.7878	67.1947	13.2526	75.9947	-6.1437	-.3447	166.2298	-3.7098	.7729	3.7895	2.2183	281.7687	-2.1717	.4524	14.6684	57.361				1				0
80	15.29	10.2487	67.9273	13.2632	74.8002	-6.0956	-.2779	166.2395	-3.6617	.8397	3.7568	2.1992	282.9162	-2.1435	.4916	15.1264	57.9975				1				0
80	15.3	10.7096	68.66	13.2739	73.6057	-6.0475	-.211	166.2493	-3.6137	.9066	3.7256	2.1809	284.0833	-2.1154	.5307	15.5843	58.6339				1				0
80	15.31	11.0349	69.0254	13.3104	72.8256	-6.0098	-.1708	166.1963	-3.5759	.9468	3.6991	2.1654	284.8305	-2.0933	.5542	15.9441	59.0173				1				0
80	15.32	11.3602	69.3908	13.3469	72.0454	-5.9719	-.1305	166.1433	-3.5381	.9871	3.6732	2.1502	285.5888	-2.0711	.5778	16.3042	59.4009				1				0
80	15.33	11.6855	69.7563	13.3833	71.2652	-5.9341	-.0902	166.0903	-3.5002	1.0274	3.6479	2.1354	286.3583	-2.049	.6014	16.6646	59.7848				1				0
80	15.34	12.2863	70.2306	13.5577	70.2481	-5.8585	-.0362	166.3226	-3.4246	1.0814	3.5913	2.1023	287.525	-2.0047	.633	17.385	60.2991				1				0
80	15.35	12.8871	70.7049	13.732	69.2309	-5.783	.0176	166.5549	-3.3491	1.1353	3.5363	2.0701	288.725	-1.9605	.6645	18.1034	60.8119				1				0
80	15.36	13.4879	71.1793	13.9064	68.2137	-5.7078	.0713	166.7873	-3.2739	1.189	3.4831	2.0389	289.9589	-1.9165	.696	18.8198	61.3233				1				0
80	15.37	13.7634	71.2882	14.0443	67.9768	-5.6705	.0847	167.0726	-3.2366	1.2024	3.4527	2.0211	290.3792	-1.8946	.7038	19.175	61.451				1				0
80	15.38	14.0389	71.3971	14.1821	67.7398	-5.6333	.0981	167.3579	-3.1995	1.2157	3.4226	2.0035	290.8054	-1.8729	.7116	19.529	61.5781				1				0
80	15.39	14.3144	71.506	14.32	67.5028	-5.5963	.1114	167.6432	-3.1624	1.229	3.3928	1.986	291.2377	-1.8512	.7194	19.8818	61.7049				1				0
80	15.4	14.6114	71.6563	14.4063	67.0781	-5.5593	.1332	167.752	-3.1255	1.2508	3.3665	1.9706	291.8115	-1.8295	.7322	20.2337	61.9126				1				0
80	15.41	14.9083	71.8066	14.4926	66.6534	-5.5224	.155	167.8609	-3.0886	1.2726	3.3405	1.9554	292.3935	-1.8079	.7449	20.5852	62.12				1				0
80	15.42	14.9298	71.848	14.441	66.4657	-5.5224	.1636	167.6845	-3.0885	1.2812	3.3437	1.9573	292.53	-1.8079	.7499	20.5859	62.2017				1				0
80	15.43	14.9513	71.8894	14.3894	66.278	-5.5223	.1722	167.5081	-3.0884	1.2898	3.3469	1.9591	292.6664	-1.8078	.755	20.5867	62.2836				1				0
80	15.44	14.9727	71.9308	14.3378	66.0903	-5.5222	.1808	167.3317	-3.0883	1.2984	3.3502	1.9611	292.8029	-1.8078	.76	20.5874	62.3657				1				0
80	15.45	14.9942	71.9722	14.2862	65.9026	-5.5221	.1894	167.1552	-3.0882	1.307	3.3534	1.963	292.9395	-1.8077	.7651	20.5882	62.4479				1				0
80	15.46	14.8354	71.8588	14.2159	66.0851	-5.5426	.1789	166.9953	-3.1087	1.2965	3.3682	1.9716	292.6382	-1.8197	.7589	20.3933	62.3472				1				0
80	15.47	14.6766	71.7454	14.1457	66.2676	-5.5631	.1683	166.8353	-3.1292	1.2859	3.3831	1.9804	292.3389	-1.8317	.7527	20.198	62.2464				1				0
80	15.48	14.4964	71.5906	14.127	66.6378	-5.5837	.149	166.8518	-3.1498	1.2666	3.3949	1.9873	291.9067	-1.8438	.7414	20.0022	62.0631				1				0
80	15.49	14.3161	71.4358	14.1083	67.008	-5.6042	.1298	166.8682	-3.1703	1.2474	3.4069	1.9943	291.4776	-1.8558	.7302	19.8064	61.8799				1				0
80	15.5	14.1359	71.281	14.0896	67.3782	-5.6248	.1106	166.8847	-3.1909	1.2282	3.4191	2.0014	291.0516	-1.8678	.7189	19.6107	61.6967				1				0
80	15.51	13.9556	71.1262	14.071	67.7484	-5.6453	.0913	166.9012	-3.2114	1.2089	3.4314	2.0086	290.6287	-1.8799	.7077	19.4151	61.5136				1				0
80	15.52	13.6973	70.7418	14.0887	68.3123	-5.6688	.0571	166.8402	-3.2349	1.1747	3.4416	2.0146	289.9574	-1.8936	.6876	19.1916	61.1874				1				0
80	15.53	13.439	70.3575	14.1065	68.8763	-5.6923	.0228	166.7793	-3.2584	1.1404	3.4522	2.0208	289.2896	-1.9074	.6675	18.9679	60.8609				1				0
80	15.54	13.3609	70.128	14.143	69.07	-5.6952	.0077	166.7019	-3.2613	1.1253	3.45	2.0195	289.0373	-1.9091	.6587	18.9399	60.7175				1				0
80	15.55	13.2828	69.8985	14.1795	69.2638	-5.6981	-.0073	166.6245	-3.2643	1.1103	3.4479	2.0183	288.7845	-1.9108	.6499	18.9118	60.5739				1				0
80	15.56	13.2046	69.669	14.2159	69.4575	-5.7011	-.0224	166.5471	-3.2672	1.0952	3.4459	2.0171	288.5312	-1.9125	.6411	18.8838	60.4302				1				0
80	15.57	13.1265	69.4394	14.2524	69.6513	-5.704	-.0375	166.4697	-3.2702	1.0801	3.4439	2.016	288.2773	-1.9142	.6322	18.8557	60.2863				1				0
80	15.58	13.1326	68.9948	14.4143	69.922	-5.6868	-.062	166.4637	-3.2529	1.0556	3.4199	2.0019	287.9789	-1.9041	.6179	19.0199	60.0535				1				0
80	15.59	13.1386	68.5502	14.5762	70.1927	-5.6695	-.0864	166.4577	-3.2357	1.0312	3.396	1.9879	287.6763	-1.894	.6036	19.1842	59.8205				1				0
80	15.6	13.2227	68.3351	14.7016	70.2697	-5.6494	-.0958	166.5291	-3.2155	1.0218	3.3739	1.975	287.6296	-1.8822	.5981	19.3764	59.7318				1				0
80	15.61	13.3068	68.12	14.8271	70.3467	-5.6292	-.1051	166.6005	-3.1953	1.0125	3.3519	1.9621	287.5824	-1.8704	.5927	19.5684	59.6432				1				0
80	15.62	13.3909	67.9048	14.9525	70.4236	-5.6091	-.1144	166.6719	-3.1752	1.0032	3.3299	1.9492	287.5345	-1.8586	.5872	19.7602	59.5546				1				0
80	15.63	13.475	67.6897	15.0779	70.5006	-5.5889	-.1237	166.7433	-3.1551	.9939	3.3079	1.9363	287.4861	-1.8468	.5818	19.9519	59.4661				1				0
80	15.64	13.5342	67.2559	15.2532	70.6961	-5.565	-.1446	166.7394	-3.1311	.9731	3.2788	1.9193	287.2638	-1.8328	.5696	20.1802	59.2672				1				0
80	15.65	13.5934	66.8221	15.4284	70.8916	-5.541	-.1654	166.7355	-3.1071	.9522	3.2497	1.9022	287.0376	-1.8188	.5573	20.4085	59.0683				1				0
80	15.66	13.5686	66.6034	15.4782	71.0101	-5.5371	-.1771	166.6602	-3.1032	.9405	3.2426	1.8981	286.8613	-1.8165	.5505	20.4455	58.9576				1				0
80	15.67	13.5437	66.3847	15.528	71.1286	-5.5332	-.1887	166.5849	-3.0993	.9289	3.2356	1.8939	286.6841	-1.8142	.5437	20.4824	58.8468				1				0
80	15.68	13.5188	66.1659	15.5779	71.2471	-5.5293	-.2003	166.5096	-3.0955	.9173	3.2285	1.8898	286.506	-1.8119	.5369	20.5195	58.7359				1				0
80	15.69	13.4132	66.0588	15.5654	71.4719	-5.5414	-.2123	166.5094	-3.1075	.9053	3.2367	1.8946	286.243	-1.819	.5299	20.4047	58.6223				1				0
80	15.7	13.3076	65.9517	15.5529	71.6968	-5.5534	-.2242	166.5091	-3.1195	.8934	3.245	1.8995	285.9813	-1.826	.523	20.29	58.5087				1				0
80	15.71	13.2021	65.8446	15.5405	71.9217	-5.5655	-.2361	166.5089	-3.1316	.8815	3.2533	1.9043	285.7209	-1.8331	.516	20.1753	58.3951				1				0
80	15.72	13.1214	65.9562	15.4782	72.0281	-5.5814	-.2364	166.5839	-3.1475	.8812	3.2685	1.9133	285.6409	-1.8424	.5158	20.0238	58.3926				1				0
80	15.73	13.0407	66.0678	15.416	72.1345	-5.5973	-.2366	166.659	-3.1634	.881	3.2838	1.9222	285.5617	-1.8517	.5157	19.8724	58.3901				1				0
80	15.74	12.96	66.1794	15.3537	72.2409	-5.6132	-.2369	166.734	-3.1793	.8807	3.299	1.9311	285.4833	-1.861	.5155	19.7211	58.3876				1				0
80	15.75	12.6279	66.336	15.1856	72.8178	-5.6681	-.2529	166.9673	-3.2342	.8647	3.3478	1.9597	284.968	-1.8932	.5061	19.1976	58.235				1				0
80	15.76	12.2957	66.4927	15.0174	73.3947	-5.723	-.2689	167.2005	-3.2891	.8487	3.3968	1.9884	284.4689	-1.9253	.4968	18.6756	58.0829				1				0
80	15.77	12.0443	66.5377	14.9116	73.8652	-5.7619	-.2846	167.3587	-3.328	.833	3.4307	2.0082	284.0527	-1.9481	.4876	18.3049	57.9335				1				0
80	15.78	11.7928	66.5827	14.8057	74.3357	-5.8007	-.3003	167.5169	-3.3668	.8174	3.4646	2.0281	283.6455	-1.9708	.4784	17.9349	57.7843				1				0
80	15.79	11.5413	66.6277	14.6999	74.8063	-5.8395	-.3159	167.6751	-3.4056	.8017	3.4987	2.048	283.2469	-1.9936	.4693	17.5656	57.6355				1				0
80	15.8	11.2898	66.6727	14.594	75.2768	-5.8782	-.3315	167.8333	-3.4443	.7861	3.5329	2.0681	282.8568	-2.0162	.4602	17.197	57.4869				1				0
80	15.81	10.8504	66.8131	14.3334	75.9333	-5.9506	-.3506	167.9301	-3.5167	.767	3.5994	2.107	282.3034	-2.0586	.449	16.5077	57.3046				1				0
80	15.82	10.4109	66.9535	14.0727	76.5897	-6.0229	-.3697	168.0269	-3.589	.7479	3.6661	2.1461	281.7707	-2.1009	.4378	15.8191	57.1225				1				0
80	15.83	10.223	67.0489	13.9179	76.7757	-6.0567	-.3733	167.9655	-3.6228	.7443	3.6984	2.165	281.6097	-2.1207	.4357	15.4973	57.0885				1				0
80	15.84	10.035	67.1443	13.7632	76.9617	-6.0905	-.3769	167.9041	-3.6566	.7407	3.7309	2.184	281.4514	-2.1405	.4336	15.1753	57.0544				1				0
80	15.85	9.8471	67.2397	13.6084	77.1476	-6.1243	-.3805	167.8428	-3.6904	.7371	3.7633	2.203	281.2956	-2.1603	.4315	14.8531	57.0202				1				0
80	15.86	9.6591	67.3351	13.4536	77.3336	-6.1582	-.3841	167.7814	-3.7243	.7335	3.7958	2.2221	281.1425	-2.1802	.4294	14.5307	56.9861				1				0
80	15.87	9.3767	67.4782	13.1805	77.5118	-6.2113	-.3858	167.5472	-3.7774	.7318	3.8476	2.2524	280.9638	-2.2113	.4284	14.0251	56.9692				1				0
80	15.88	9.0943	67.6213	12.9074	77.6899	-6.2645	-.3876	167.313	-3.8306	.73	3.8995	2.2828	280.7894	-2.2424	.4273	13.5181	56.9523				1				0
80	15.89	8.9999	67.669	12.7891	77.6822	-6.2838	-.3858	167.1402	-3.8499	.7318	3.9189	2.2941	280.7626	-2.2538	.4284	13.334	56.9696				1				0
80	15.9	8.9055	67.7167	12.6708	77.6744	-6.3032	-.384	166.9674	-3.8693	.7336	3.9382	2.3055	280.736	-2.2651	.4295	13.1496	56.987				1				0
80	15.91	8.8111	67.7644	12.5525	77.6666	-6.3226	-.3822	166.7946	-3.8887	.7355	3.9576	2.3168	280.7097	-2.2765	.4305	12.9648	57.0043				1				0
80	15.92	8.7167	67.8121	12.4342	77.6588	-6.342	-.3803	166.6218	-3.9081	.7373	3.9771	2.3282	280.6835	-2.2879	.4316	12.7796	57.0218				1				0
80	15.93	8.5511	67.8553	12.2269	77.7306	-6.3768	-.3805	166.3639	-3.9429	.7371	4.0112	2.3482	280.5883	-2.3082	.4315	12.4485	57.0196				1				0
80	15.94	8.3854	67.8985	12.0196	77.8024	-6.4117	-.3808	166.106	-3.9778	.7368	4.0454	2.3683	280.4944	-2.3286	.4313	12.1165	57.0175				1				0
80	15.95	8.3142	67.894	11.9307	77.882	-6.427	-.3828	166.0208	-3.9931	.7348	4.0601	2.3769	280.4264	-2.3376	.4301	11.9704	56.9979				1				0
80	15.96	8.2429	67.8895	11.8417	77.9615	-6.4423	-.3849	165.9357	-4.0085	.7327	4.0749	2.3855	280.3588	-2.3466	.4289	11.8242	56.9782				1				0
80	15.97	8.1717	67.885	11.7528	78.0411	-6.4577	-.387	165.8506	-4.0238	.7306	4.0896	2.3941	280.2916	-2.3556	.4277	11.6779	56.9585				1				0
80	15.98	8.1005	67.8805	11.6638	78.1207	-6.4731	-.389	165.7655	-4.0392	.7286	4.1044	2.4028	280.2249	-2.3646	.4265	11.5315	56.9388				1				0
80	15.99	7.9794	67.768	11.5571	78.4606	-6.4964	-.4022	165.7651	-4.0626	.7154	4.1251	2.4149	279.9875	-2.3783	.4188	11.309	56.8135				1				0
80	16	7.8584	67.6555	11.4503	78.8005	-6.5198	-.4153	165.7648	-4.0859	.7023	4.1458	2.4271	279.7524	-2.392	.4111	11.0866	56.6882				1				0
80	16.01	7.8086	67.5475	11.4325	79.0609	-6.5277	-.4264	165.8495	-4.0938	.6912	4.1518	2.4306	279.5834	-2.3966	.4046	11.011	56.5829				1				0
80	16.02	7.7589	67.4395	11.4147	79.3212	-6.5357	-.4375	165.9343	-4.1018	.6801	4.1578	2.4341	279.415	-2.4013	.3982	10.9355	56.4776				1				0
80	16.03	7.7091	67.3315	11.397	79.5815	-6.5436	-.4485	166.0191	-4.1097	.6691	4.1638	2.4376	279.2473	-2.4059	.3917	10.86	56.3724				1				0
80	16.04	7.6593	67.2235	11.3792	79.8419	-6.5515	-.4595	166.1039	-4.1176	.6581	4.1699	2.4411	279.0802	-2.4106	.3852	10.7847	56.2674				1				0
80	16.05	7.5898	66.8401	11.4717	80.4949	-6.5526	-.4924	166.3965	-4.1187	.6252	4.1659	2.4388	278.6318	-2.4112	.366	10.7744	55.9546				1				0
80	16.06	7.5203	66.4567	11.5642	81.1479	-6.5536	-.5251	166.6891	-4.1198	.5925	4.1622	2.4366	278.1842	-2.4118	.3469	10.7642	55.6429				1				0
80	16.07	7.5005	66.1812	11.6745	81.5406	-6.5468	-.5468	166.8969	-4.113	.5708	4.1524	2.4309	277.9013	-2.4078	.3342	10.829	55.4364				1				0
80	16.08	7.4808	65.9058	11.7848	81.9333	-6.5401	-.5684	167.1047	-4.1062	.5492	4.1427	2.4253	277.6179	-2.4039	.3215	10.8936	55.2303				1				0
80	16.09	7.461	65.6304	11.8951	82.326	-6.5333	-.59	167.3125	-4.0994	.5276	4.1332	2.4197	277.3338	-2.3999	.3089	10.958	55.0248				1				0
80	16.1	7.4516	64.9554	12.1593	82.857	-6.5087	-.6309	167.4233	-4.0748	.4867	4.1038	2.4024	276.8112	-2.3855	.2849	11.192	54.6353				1				0
80	16.11	7.4422	64.2803	12.4235	83.3881	-6.4842	-.6718	167.5341	-4.0503	.4459	4.0748	2.3854	276.2818	-2.3711	.261	11.4256	54.2462				1				0
80	16.12	7.4327	63.6053	12.6877	83.9192	-6.4597	-.7125	167.6449	-4.0258	.4051	4.0461	2.3687	275.7455	-2.3568	.2371	11.659	53.8577				1				0
80	16.13	7.443	63.2056	12.8416	84.0576	-6.4419	-.732	167.5478	-4.008	.3856	4.0265	2.3572	275.496	-2.3463	.2258	11.8289	53.6728				1				0
80	16.14	7.4533	62.806	12.9955	84.196	-6.424	-.7514	167.4508	-3.9901	.3662	4.0069	2.3457	275.2438	-2.3359	.2144	11.999	53.4876				1				0
80	16.15	7.4636	62.4064	13.1494	84.3344	-6.4061	-.7709	167.3537	-3.9722	.3467	3.9873	2.3342	274.9887	-2.3254	.203	12.1693	53.3023				1				0
80	16.16	7.4439	61.6044	13.3913	84.5947	-6.3795	-.8094	167.0343	-3.9456	.3082	3.9576	2.3168	274.4669	-2.3098	.1804	12.4229	52.9355				1				0
80	16.17	7.4241	60.8025	13.6333	84.855	-6.3528	-.848	166.715	-3.9189	.2696	3.9281	2.2996	273.9352	-2.2941	.1578	12.6774	52.5674				1				0
80	16.18	7.3941	60.4002	13.7214	84.977	-6.344	-.8672	166.4926	-3.9101	.2504	3.9181	2.2937	273.6645	-2.289	.1466	12.7611	52.385				1				0
80	16.19	7.364	59.9978	13.8094	85.0989	-6.3352	-.8864	166.2703	-3.9013	.2312	3.9081	2.2878	273.3917	-2.2838	.1353	12.845	52.202				1				0
80	16.2	7.334	59.5955	13.8975	85.2209	-6.3263	-.9057	166.0479	-3.8924	.212	3.8982	2.282	273.1168	-2.2786	.1241	12.9292	52.0186				1				0
80	16.21	7.304	59.1932	13.9856	85.3429	-6.3175	-.925	165.8256	-3.8836	.1926	3.8883	2.2762	272.8397	-2.2734	.1128	13.0136	51.8347				1				0
80	16.22	7.2559	58.709	14.0941	85.6127	-6.3092	-.9515	165.6717	-3.8753	.1661	3.8789	2.2707	272.4542	-2.2686	.0972	13.092	51.5819				1				0
80	16.23	7.2078	58.2247	14.2026	85.8826	-6.301	-.9781	165.5178	-3.8671	.1395	3.8696	2.2653	272.0661	-2.2638	.0817	13.1706	51.3287				1				0
80	16.24	7.1898	58.1428	14.2231	86.0305	-6.3016	-.9853	165.5862	-3.8677	.1323	3.87	2.2655	271.9597	-2.2642	.0775	13.1643	51.2604				1				0
80	16.25	7.1718	58.0609	14.2435	86.1784	-6.3023	-.9924	165.6546	-3.8684	.1252	3.8704	2.2658	271.8535	-2.2646	.0733	13.158	51.1922				1				0
80	16.26	7.1538	57.979	14.264	86.3263	-6.303	-.9996	165.7231	-3.8691	.118	3.8709	2.266	271.7473	-2.265	.0691	13.1518	51.1241				1				0
80	16.27	7.1357	57.8971	14.2844	86.4742	-6.3036	-1.0067	165.7915	-3.8697	.1109	3.8713	2.2663	271.6413	-2.2653	.0649	13.1455	51.056				1				0
80	16.28	7.116	57.9547	14.264	86.6247	-6.3099	-1.0083	165.9594	-3.8761	.1093	3.8776	2.27	271.6153	-2.2691	.064	13.0851	51.041				1				0
80	16.29	7.0963	58.0123	14.2435	86.7752	-6.3163	-1.0099	166.1273	-3.8824	.1077	3.8839	2.2736	271.5895	-2.2728	.0631	13.0249	51.026				1				0
80	16.3	7.0945	58.1518	14.2026	86.7778	-6.3219	-1.0043	166.2267	-3.8881	.1133	3.8897	2.277	271.669	-2.2761	.0663	12.9709	51.0789				1				0
80	16.31	7.0928	58.2913	14.1617	86.7804	-6.3276	-.9988	166.3262	-3.8937	.1188	3.8955	2.2805	271.7481	-2.2794	.0696	12.917	51.1318				1				0
80	16.32	7.0911	58.4308	14.1208	86.783	-6.3333	-.9932	166.4257	-3.8994	.1244	3.9014	2.2839	271.8269	-2.2827	.0728	12.8632	51.1845				1				0
80	16.33	7.0894	58.5704	14.0798	86.7856	-6.3389	-.9877	166.5252	-3.905	.1299	3.9072	2.2873	271.9054	-2.286	.076	12.8094	51.2372				1				0
80	16.34	7.0757	58.907	13.9437	86.7008	-6.3555	-.9718	166.6272	-3.9216	.1458	3.9243	2.2973	272.1286	-2.2957	.0853	12.6512	51.3882				1				0
80	16.35	7.0619	59.2436	13.8076	86.616	-6.3721	-.956	166.7292	-3.9382	.1616	3.9415	2.3074	272.3496	-2.3055	.0946	12.4932	51.539				1				0
80	16.36	7.0499	59.4407	13.7125	86.5287	-6.3831	-.9457	166.7318	-3.9492	.1719	3.9529	2.3141	272.4925	-2.3119	.1006	12.3888	51.6372				1				0
80	16.37	7.0379	59.6378	13.6173	86.4413	-6.394	-.9354	166.7343	-3.9601	.1822	3.9643	2.3208	272.6346	-2.3183	.1067	12.2844	51.7355				1				0
80	16.38	7.0259	59.8349	13.5221	86.354	-6.405	-.9251	166.7369	-3.9711	.1925	3.9758	2.3274	272.7758	-2.3247	.1127	12.18	51.8337				1				0
80	16.39	7.0139	60.032	13.4269	86.2666	-6.4159	-.9148	166.7394	-3.9821	.2029	3.9872	2.3342	272.9162	-2.3311	.1187	12.0756	51.9319				1				0
80	16.4	7.0293	60.4011	13.3371	86.2242	-6.4267	-.8989	166.9917	-3.9928	.2187	3.9988	2.3409	273.135	-2.3374	.128	11.9735	52.0828				1				0
80	16.41	7.0448	60.7701	13.2472	86.1818	-6.4374	-.8831	167.2439	-4.0035	.2345	4.0103	2.3477	273.3519	-2.3437	.1373	11.8717	52.2331				1				0
80	16.42	7.0722	60.942	13.2526	86.2268	-6.4371	-.8777	167.4936	-4.0032	.24	4.0104	2.3477	273.4302	-2.3435	.1405	11.8741	52.2853				1				0
80	16.43	7.0997	61.1139	13.2579	86.2718	-6.4369	-.8722	167.7433	-4.003	.2454	4.0105	2.3478	273.5083	-2.3434	.1437	11.8765	52.3373				1				0
80	16.44	7.1272	61.2858	13.2632	86.3168	-6.4366	-.8668	167.993	-4.0027	.2509	4.0106	2.3478	273.5861	-2.3432	.1468	11.8789	52.3891				1				0
80	16.45	7.1898	61.3614	13.2508	85.8817	-6.4277	-.852	167.6837	-3.9938	.2656	4.0026	2.3432	273.8044	-2.338	.1555	11.9636	52.5293				1				0
80	16.46	7.2525	61.437	13.2383	85.4467	-6.4188	-.8373	167.3745	-3.9849	.2804	3.9947	2.3386	274.0244	-2.3328	.1641	12.0487	52.67				1				0
80	16.47	7.3151	61.5126	13.2259	85.0116	-6.4098	-.8224	167.0652	-3.9759	.2952	3.9869	2.334	274.246	-2.3275	.1728	12.134	52.8113				1				0
80	16.48	7.3503	61.4163	13.2081	84.5316	-6.401	-.8129	166.5063	-3.9671	.3047	3.9788	2.3292	274.3917	-2.3224	.1784	12.2177	52.9017				1				0
80	16.49	7.3855	61.32	13.1903	84.0515	-6.3922	-.8034	165.9473	-3.9583	.3142	3.9707	2.3245	274.539	-2.3172	.1839	12.3021	52.9927				1				0
80	16.5	7.4207	61.2237	13.1725	83.5715	-6.3833	-.7938	165.3884	-3.9494	.3239	3.9626	2.3198	274.6878	-2.312	.1896	12.3869	53.0843				1				0
80	16.51	7.679	61.1499	13.3131	82.5958	-6.3337	-.768	164.7378	-3.8998	.3496	3.9155	2.2921	275.1231	-2.283	.2047	12.8586	53.3299				1				0
80	16.52	7.9374	61.0761	13.4536	81.6202	-6.2838	-.742	164.0873	-3.8499	.3756	3.8682	2.2645	275.5724	-2.2538	.2199	13.334	53.5773				1				0
80	16.53	8.1605	61.0986	13.6119	81.1246	-6.243	-.7258	163.9957	-3.8092	.3918	3.8292	2.2416	275.8728	-2.2299	.2294	13.7224	53.7316				1				0
80	16.54	8.3837	61.1211	13.7703	80.629	-6.2022	-.7096	163.9041	-3.7683	.408	3.7903	2.2188	276.1797	-2.206	.2388	14.1112	53.8859				1				0
80	16.55	8.6068	61.1436	13.9286	80.1334	-6.1613	-.6934	163.8124	-3.7274	.4243	3.7515	2.1961	276.4933	-2.182	.2483	14.5005	54.0405				1				0
80	16.56	8.83	61.1661	14.087	79.6378	-6.1204	-.6771	163.7208	-3.6865	.4405	3.7127	2.1734	276.8139	-2.158	.2579	14.8902	54.1952				1				0
80	16.57	9.1819	61.3758	14.4072	79.4509	-6.061	-.6621	164.4159	-3.6271	.4555	3.6556	2.1399	277.1583	-2.1232	.2666	15.4563	54.3383				1				0
80	16.58	9.5338	61.5855	14.7274	79.2641	-6.002	-.6472	165.1109	-3.5682	.4704	3.599	2.1068	277.5106	-2.0887	.2754	16.0176	54.4803				1				0
80	16.59	9.6625	61.7728	14.8893	79.5729	-5.9841	-.6485	165.8975	-3.5502	.4691	3.5811	2.0963	277.5277	-2.0782	.2746	16.1885	54.468				1				0
80	16.6	9.7913	61.96	15.0512	79.8817	-5.9663	-.6497	166.6841	-3.5324	.4679	3.5633	2.0859	277.5448	-2.0678	.2739	16.3577	54.4558				1				0
80	16.61	9.92	62.1472	15.2131	80.1905	-5.9487	-.651	167.4708	-3.5148	.4666	3.5457	2.0756	277.5619	-2.0575	.2731	16.5253	54.4438				1				0
80	16.62	10.0487	62.3344	15.375	80.4992	-5.9313	-.6523	168.2574	-3.4974	.4653	3.5282	2.0653	277.579	-2.0473	.2724	16.6914	54.4319				1				0
80	16.63	10.1389	62.4631	15.4853	80.6861	-5.919	-.6524	168.7734	-3.4851	.4652	3.516	2.0582	277.6027	-2.0401	.2723	16.8089	54.4302				1				0
80	16.64	10.229	62.5918	15.5956	80.8729	-5.9067	-.6526	169.2893	-3.4728	.465	3.5038	2.051	277.6264	-2.0329	.2722	16.9256	54.4286				1				0
80	16.65	10.1904	62.5333	15.5441	80.7509	-5.9116	-.6515	169.0187	-3.4777	.4661	3.5088	2.054	277.633	-2.0358	.2728	16.8788	54.4387				1				0
80	16.66	10.1517	62.4748	15.4925	80.629	-5.9166	-.6505	168.748	-3.4827	.4671	3.5139	2.0569	277.6396	-2.0387	.2734	16.8317	54.4489				1				0
80	16.67	10.1131	62.4163	15.4409	80.507	-5.9215	-.6494	168.4773	-3.4876	.4682	3.5189	2.0599	277.6462	-2.0416	.2741	16.7846	54.4592				1				0
80	16.68	10.0745	62.3578	15.3893	80.3851	-5.9265	-.6483	168.2066	-3.4926	.4693	3.524	2.0628	277.6529	-2.0445	.2747	16.7373	54.4694				1				0
80	16.69	9.9586	62.1526	15.2976	80.2086	-5.9385	-.6521	167.6175	-3.5046	.4655	3.5354	2.0695	277.5666	-2.0515	.2725	16.623	54.4337				1				0
80	16.7	9.8428	61.9474	15.206	80.0322	-5.9506	-.6559	167.0283	-3.5167	.4618	3.5469	2.0762	277.4803	-2.0586	.2703	16.5079	54.3976				1				0
80	16.71	9.7655	61.8007	15.166	79.9777	-5.9576	-.6607	166.7098	-3.5238	.4569	3.5533	2.08	277.3875	-2.0627	.2674	16.4404	54.3512				1				0
80	16.72	9.6883	61.6539	15.126	79.9232	-5.9648	-.6656	166.3914	-3.5309	.452	3.5597	2.0838	277.2945	-2.0669	.2646	16.3726	54.3045				1				0
80	16.73	9.611	61.5072	15.0859	79.8687	-5.9719	-.6706	166.0729	-3.538	.4471	3.5661	2.0875	277.2016	-2.0711	.2617	16.3046	54.2577				1				0
80	16.74	9.5338	61.3605	15.0459	79.8142	-5.9791	-.6755	165.7544	-3.5452	.4421	3.5726	2.0913	277.1086	-2.0753	.2588	16.2363	54.2107				1				0
80	16.75	9.3741	61.3308	14.9623	80.0114	-6.0029	-.6843	165.6787	-3.569	.4333	3.5952	2.1046	276.9217	-2.0892	.2536	16.0096	54.1264				1				0
80	16.76	9.2145	61.3011	14.8787	80.2086	-6.0267	-.6932	165.6029	-3.5928	.4244	3.6178	2.1178	276.7369	-2.1032	.2484	15.7826	54.042				1				0
80	16.77	9.1321	61.4181	14.8351	80.4603	-6.0432	-.6971	165.8456	-3.6094	.4205	3.6338	2.1271	276.6457	-2.1129	.2462	15.6252	54.0051				1				0
80	16.78	9.0497	61.5351	14.7915	80.712	-6.0597	-.7009	166.0883	-3.6258	.4167	3.6497	2.1365	276.5555	-2.1225	.2439	15.4682	53.9683				1				0
80	16.79	8.9673	61.6521	14.7479	80.9637	-6.0762	-.7048	166.3311	-3.6423	.4128	3.6656	2.1458	276.4664	-2.1321	.2417	15.3116	53.9317				1				0
80	16.8	8.8849	61.7692	14.7043	81.2154	-6.0926	-.7086	166.5738	-3.6587	.409	3.6815	2.1551	276.3783	-2.1417	.2394	15.1555	53.8951				1				0
80	16.81	8.715	61.9213	14.6082	81.7819	-6.1262	-.7204	167.0264	-3.6923	.3972	3.7136	2.1739	276.1408	-2.1614	.2325	14.8355	53.7833				1				0
80	16.82	8.545	62.0734	14.5122	82.3485	-6.1596	-.732	167.479	-3.7257	.3856	3.7456	2.1926	275.9085	-2.181	.2257	14.5173	53.6721				1				0
80	16.83	8.4575	62.1085	14.4597	82.6633	-6.1767	-.7399	167.689	-3.7428	.3777	3.7618	2.2021	275.7627	-2.191	.2211	14.3542	53.5973				1				0
80	16.84	8.37	62.1436	14.4072	82.9781	-6.1938	-.7477	167.8989	-3.7599	.3699	3.778	2.2116	275.6185	-2.201	.2165	14.1915	53.5227				1				0
80	16.85	8.2824	62.1787	14.3547	83.293	-6.2108	-.7555	168.1088	-3.7769	.3621	3.7942	2.2211	275.4758	-2.211	.2119	14.0292	53.4483				1				0
80	16.86	8.1511	62.1013	14.2471	83.5213	-6.2338	-.7651	168.0208	-3.7999	.3525	3.8162	2.234	275.3001	-2.2245	.2064	13.8104	53.3573				1				0
80	16.87	8.0198	62.0239	14.1394	83.7497	-6.2568	-.7747	167.9327	-3.8229	.3429	3.8383	2.2469	275.1262	-2.2379	.2008	13.5913	53.2662				1				0
80	16.88	7.8885	61.9465	14.0318	83.978	-6.2798	-.7842	167.8447	-3.8459	.3334	3.8604	2.2599	274.9541	-2.2514	.1951	13.372	53.175				1				0
80	16.89	7.8447	61.834	13.9767	83.8915	-6.2859	-.786	167.5468	-3.852	.3316	3.8663	2.2633	274.9197	-2.255	.1941	13.314	53.1578				1				0
80	16.9	7.8009	61.7215	13.9215	83.805	-6.292	-.7878	167.2489	-3.8581	.3298	3.8722	2.2668	274.8853	-2.2586	.193	13.2558	53.1406				1				0
80	16.91	7.7571	61.6089	13.8664	83.7185	-6.2982	-.7897	166.951	-3.8643	.3279	3.8782	2.2703	274.8509	-2.2622	.192	13.1974	53.1233				1				0
80	16.92	7.7117	61.2966	13.8583	83.6121	-6.2974	-.7987	166.4788	-3.8635	.3189	3.8766	2.2694	274.7183	-2.2617	.1867	13.2049	53.0369				1				0
80	16.93	7.6662	60.9843	13.8503	83.5057	-6.2966	-.8079	166.0066	-3.8627	.3098	3.8751	2.2685	274.5848	-2.2612	.1813	13.2124	52.95				1				0
80	16.94	7.6644	60.7845	13.8975	83.4858	-6.2896	-.8151	165.8323	-3.8557	.3025	3.8676	2.2641	274.4853	-2.2571	.1771	13.2788	52.8806				1				0
80	16.95	7.6627	60.5847	13.9446	83.466	-6.2826	-.8225	165.658	-3.8487	.2951	3.86	2.2597	274.3853	-2.2531	.1728	13.3453	52.8109				1				0
80	16.96	7.661	60.3849	13.9918	83.4461	-6.2756	-.8298	165.4837	-3.8417	.2878	3.8525	2.2553	274.2846	-2.249	.1685	13.412	52.7412				1				0
80	16.97	7.6593	60.1851	14.0389	83.4262	-6.2686	-.8371	165.3094	-3.8347	.2805	3.845	2.2508	274.1833	-2.2448	.1642	13.4788	52.6713				1				0
80	16.98	7.661	59.7143	14.2231	83.664	-6.2489	-.8625	165.2624	-3.815	.2551	3.8235	2.2383	273.8249	-2.2333	.1493	13.667	52.4291				1				0
80	16.99	7.6627	59.2436	14.4072	83.9019	-6.2291	-.888	165.2154	-3.7952	.2296	3.8021	2.2258	273.4623	-2.2217	.1344	13.8552	52.1868				1				0
80	17	7.6662	58.9727	14.5442	84.1596	-6.2164	-.906	165.3427	-3.7825	.2116	3.7884	2.2177	273.2017	-2.2143	.1239	13.976	52.0151				1				0
80	17.01	7.6696	58.7018	14.6812	84.4174	-6.2037	-.924	165.4699	-3.7698	.1936	3.7748	2.2097	272.9396	-2.2068	.1133	14.0967	51.8437				1				0
80	17.02	7.673	58.4308	14.8182	84.6751	-6.1911	-.942	165.5972	-3.7572	.1756	3.7613	2.2018	272.6761	-2.1994	.1028	14.2172	51.6725				1				0
80	17.03	7.6765	58.1599	14.9552	84.9329	-6.1784	-.9599	165.7244	-3.7446	.1577	3.7479	2.194	272.4111	-2.192	.0923	14.3375	51.5016				1				0
80	17.04	7.722	57.7666	15.182	85.2296	-6.153	-.9835	165.9001	-3.7191	.1341	3.7215	2.1785	272.0658	-2.1771	.0785	14.5799	51.2776				1				0
80	17.05	7.7674	57.3733	15.4088	85.5262	-6.1276	-1.0069	166.0758	-3.6937	.1107	3.6954	2.1632	271.7163	-2.1623	.0648	14.8217	51.0541				1				0
80	17.06	7.8095	57.2509	15.4987	85.5651	-6.1148	-1.0125	166.1242	-3.6809	.1051	3.6824	2.1556	271.6353	-2.1548	.0615	14.9437	51.0008				1				0
80	17.07	7.8516	57.1285	15.5885	85.6041	-6.102	-1.0181	166.1726	-3.6681	.0995	3.6695	2.1481	271.5539	-2.1473	.0582	15.0656	50.9477				1				0
80	17.08	7.8936	57.0061	15.6784	85.643	-6.0892	-1.0237	166.221	-3.6553	.0939	3.6565	2.1405	271.4719	-2.1398	.055	15.1874	50.8945				1				0
80	17.09	7.9357	56.8836	15.7682	85.6819	-6.0764	-1.0293	166.2694	-3.6425	.0883	3.6436	2.1329	271.3894	-2.1323	.0517	15.3091	50.8414				1				0
80	17.1	8.1914	56.8287	15.9666	85.2927	-6.0301	-1.0182	166.2794	-3.5963	.0994	3.5976	2.106	271.5835	-2.1052	.0582	15.7499	50.9468				1				0
80	17.11	8.4472	56.7738	16.165	84.9035	-5.9839	-1.0071	166.2895	-3.55	.1105	3.5517	2.0791	271.7826	-2.0781	.0647	16.1907	51.0522				1				0
80	17.12	8.6609	56.8413	16.2735	84.4753	-5.9503	-.9905	166.2511	-3.5164	.1271	3.5187	2.0598	272.0706	-2.0584	.0744	16.51	51.2108				1				0
80	17.13	8.8746	56.9088	16.382	84.0472	-5.9168	-.9738	166.2127	-3.4829	.1438	3.4859	2.0405	272.3641	-2.0388	.0842	16.8295	51.3694				1				0
80	17.14	9.0883	56.9763	16.4905	83.619	-5.8832	-.9571	166.1743	-3.4493	.1605	3.4531	2.0213	272.6634	-2.0191	.0939	17.1492	51.5282				1				0
80	17.15	9.302	57.0438	16.5991	83.1909	-5.8496	-.9405	166.1359	-3.4158	.1771	3.4203	2.0022	272.9686	-1.9995	.1037	17.469	51.687				1				0
80	17.16	9.6582	57.0898	16.8126	82.6443	-5.7925	-.9194	166.2048	-3.3586	.1982	3.3644	1.9694	273.3771	-1.966	.116	18.0134	51.8875				1				0
80	17.17	10.0144	57.1357	17.026	82.0976	-5.7354	-.8984	166.2738	-3.3015	.2192	3.3087	1.9368	273.7991	-1.9325	.1283	18.5574	52.0879				1				0
80	17.18	10.1569	57.1141	17.131	81.9791	-5.7119	-.894	166.3811	-3.278	.2236	3.2856	1.9232	273.902	-1.9188	.1309	18.7812	52.1294				1				0
80	17.19	10.2994	57.0925	17.236	81.8606	-5.6884	-.8897	166.4884	-3.2545	.2279	3.2625	1.9097	274.0062	-1.905	.1334	19.0048	52.1708				1				0
80	17.2	10.4418	57.0709	17.3409	81.7421	-5.6649	-.8853	166.5958	-3.2311	.2323	3.2394	1.8962	274.1118	-1.8913	.136	19.228	52.2121				1				0
80	17.21	10.5886	56.9358	17.5189	81.8183	-5.6364	-.8907	166.8616	-3.2025	.2269	3.2105	1.8793	274.0527	-1.8746	.1328	19.5	52.161				1				0
80	17.22	10.7354	56.8008	17.6968	81.8944	-5.6079	-.8961	167.1273	-3.174	.2215	3.1818	1.8624	273.9927	-1.8579	.1297	19.7712	52.1099				1				0
80	17.23	10.8821	56.6658	17.8747	81.9705	-5.5795	-.9014	167.3931	-3.1456	.2162	3.1531	1.8456	273.9319	-1.8413	.1265	20.0415	52.0591				1				0
80	17.24	10.8864	56.5524	17.9476	82.1651	-5.5745	-.9111	167.5516	-3.1406	.2066	3.1474	1.8423	273.7629	-1.8383	.1209	20.0898	51.9672				1				0
80	17.25	10.8907	56.439	18.0206	82.3597	-5.5694	-.9207	167.71	-3.1355	.1969	3.1417	1.839	273.5937	-1.8354	.1153	20.138	51.8755				1				0
80	17.26	10.895	56.3256	18.0935	82.5543	-5.5643	-.9303	167.8685	-3.1305	.1873	3.1361	1.8357	273.4242	-1.8324	.1096	20.1862	51.7839				1				0
80	17.27	10.8847	56.2491	18.122	82.6417	-5.563	-.9358	167.8975	-3.1291	.1818	3.1344	1.8347	273.3257	-1.8316	.1064	20.1989	51.7317				1				0
80	17.28	10.8744	56.1726	18.1504	82.729	-5.5617	-.9413	167.9265	-3.1278	.1764	3.1328	1.8338	273.2271	-1.8308	.1032	20.2115	51.6796				1				0
80	17.29	10.8598	56.2095	18.106	82.6218	-5.5654	-.9371	167.7971	-3.1315	.1805	3.1367	1.8361	273.2984	-1.833	.1056	20.1761	51.7188				1				0
80	17.3	10.8452	56.2464	18.0615	82.5145	-5.5691	-.933	167.6677	-3.1352	.1846	3.1407	1.8384	273.3697	-1.8352	.108	20.1407	51.7581				1				0
80	17.31	10.8306	56.2833	18.017	82.4073	-5.5728	-.9289	167.5382	-3.139	.1887	3.1446	1.8407	273.4409	-1.8374	.1105	20.1051	51.7975				1				0
80	17.32	10.8161	56.3202	17.9725	82.3	-5.5766	-.9247	167.4088	-3.1427	.1929	3.1486	1.843	273.512	-1.8396	.1129	20.0696	51.8369				1				0
80	17.33	10.7714	56.394	17.856	82.0578	-5.5872	-.9157	167.0793	-3.1533	.2019	3.1598	1.8496	273.6634	-1.8458	.1182	19.9683	51.9228				1				0
80	17.34	10.7268	56.4678	17.7395	81.8157	-5.5979	-.9067	166.7498	-3.164	.211	3.171	1.8562	273.8144	-1.852	.1235	19.8667	52.0091				1				0
80	17.35	10.6968	56.5047	17.6674	81.6807	-5.6048	-.9017	166.5496	-3.1709	.2159	3.1783	1.8604	273.8944	-1.8561	.1263	19.8006	52.0558				1				0
80	17.36	10.6667	56.5416	17.5954	81.5458	-5.6118	-.8968	166.3495	-3.1779	.2208	3.1855	1.8647	273.9742	-1.8602	.1292	19.7344	52.1027				1				0
80	17.37	10.6367	56.5785	17.5233	81.4109	-5.6187	-.8919	166.1494	-3.1849	.2257	3.1928	1.8689	274.0539	-1.8643	.1321	19.6681	52.1497				1				0
80	17.38	10.6066	56.6154	17.4513	81.2759	-5.6257	-.8869	165.9492	-3.1918	.2307	3.2002	1.8732	274.1334	-1.8683	.135	19.6016	52.1968				1				0
80	17.39	10.4539	56.7531	17.3107	81.4109	-5.6554	-.8873	165.9286	-3.2215	.2303	3.2298	1.8905	274.0887	-1.8857	.1348	19.3188	52.1932				1				0
80	17.4	10.3011	56.8908	17.1702	81.5458	-5.6851	-.8877	165.9079	-3.2512	.2299	3.2593	1.9079	274.0449	-1.9031	.1346	19.0359	52.1896				1				0
80	17.41	10.1784	56.9916	17.1017	81.8157	-5.7077	-.893	166.0873	-3.2738	.2246	3.2815	1.9209	273.9243	-1.9164	.1315	18.8205	52.1389				1				0
80	17.42	10.0556	57.0925	17.0332	82.0855	-5.7303	-.8983	166.2668	-3.2964	.2193	3.3037	1.9338	273.8057	-1.9296	.1283	18.6056	52.0883				1				0
80	17.43	9.9329	57.1933	16.9647	82.3554	-5.7528	-.9036	166.4462	-3.3189	.214	3.3258	1.9468	273.6888	-1.9428	.1252	18.3912	52.0379				1				0
80	17.44	9.8101	57.2941	16.8962	82.6252	-5.7753	-.9089	166.6256	-3.3414	.2087	3.3479	1.9597	273.5738	-1.9559	.1222	18.1772	51.9875				1				0
80	17.45	9.6067	57.5542	16.7361	82.9366	-5.8157	-.9104	166.8336	-3.3818	.2072	3.3882	1.9833	273.5056	-1.9796	.1213	17.792	51.9731				1				0
80	17.46	9.4033	57.8143	16.5759	83.248	-5.8561	-.9119	167.0415	-3.4222	.2057	3.4284	2.0068	273.4392	-2.0032	.1204	17.4078	51.9587				1				0
80	17.47	9.3226	57.9736	16.4843	83.2895	-5.874	-.9082	167.0701	-3.4402	.2094	3.4465	2.0175	273.4836	-2.0138	.1226	17.2366	51.9945				1				0
80	17.48	9.242	58.1329	16.3927	83.331	-5.892	-.9044	167.0986	-3.4581	.2132	3.4647	2.0281	273.5275	-2.0243	.1248	17.0654	52.0302				1				0
80	17.49	9.1613	58.2922	16.3011	83.3725	-5.91	-.9007	167.1271	-3.4761	.2169	3.4829	2.0388	273.5709	-2.0348	.127	16.8942	52.066				1				0
80	17.5	9.0806	58.4515	16.2094	83.4141	-5.928	-.8969	167.1556	-3.4941	.2207	3.501	2.0494	273.6139	-2.0453	.1292	16.7231	52.1017				1				0
80	17.51	9.0171	58.5676	16.1329	83.3682	-5.9411	-.8924	167.0859	-3.5072	.2252	3.5145	2.0573	273.6738	-2.0531	.1318	16.5977	52.1447				1				0
80	17.52	8.9536	58.6838	16.0564	83.3224	-5.9543	-.8879	167.0162	-3.5204	.2297	3.5279	2.0652	273.7334	-2.0608	.1345	16.4721	52.1878				1				0
80	17.53	8.9707	58.6406	16.0716	83.235	-5.9495	-.8871	166.9179	-3.5156	.2305	3.5232	2.0624	273.7509	-2.058	.1349	16.5177	52.1951				1				0
80	17.54	8.9879	58.5974	16.0867	83.1477	-5.9447	-.8863	166.8196	-3.5108	.2313	3.5185	2.0596	273.7686	-2.0552	.1354	16.5633	52.2024				1				0
80	17.55	9.0051	58.5541	16.1018	83.0603	-5.9399	-.8856	166.7213	-3.5061	.232	3.5137	2.0568	273.7863	-2.0524	.1358	16.609	52.2098				1				0
80	17.56	9.0222	58.5109	16.1169	82.9729	-5.9351	-.8848	166.623	-3.5012	.2328	3.509	2.0541	273.8041	-2.0495	.1363	16.6548	52.2172				1				0
80	17.57	9.0506	58.2796	16.1765	82.8743	-5.9224	-.8907	166.3811	-3.4885	.2269	3.4959	2.0464	273.7216	-2.0421	.1328	16.7759	52.1611				1				0
80	17.58	9.0789	58.0483	16.2361	82.7757	-5.9097	-.8966	166.1391	-3.4758	.221	3.4828	2.0387	273.6382	-2.0346	.1294	16.8973	52.1048				1				0
80	17.59	9.0901	57.8602	16.2806	82.7645	-5.9017	-.9033	165.9954	-3.4678	.2143	3.4745	2.0338	273.5363	-2.03	.1254	16.9729	52.041				1				0
80	17.6	9.1012	57.6721	16.3251	82.7533	-5.8938	-.91	165.8516	-3.4599	.2076	3.4661	2.029	273.4339	-2.0253	.1215	17.0487	51.9772				1				0
80	17.61	9.1124	57.484	16.3696	82.742	-5.8858	-.9167	165.7079	-3.4519	.2009	3.4578	2.0241	273.3307	-2.0206	.1176	17.1246	51.9132				1				0
80	17.62	9.1742	57.088	16.5332	82.8622	-5.8619	-.9344	165.6576	-3.428	.1832	3.4329	2.0095	273.0588	-2.0066	.1072	17.3525	51.7446				1				0
80	17.63	9.236	56.6919	16.6969	82.9825	-5.8379	-.9521	165.6073	-3.404	.1655	3.4081	1.995	272.7827	-1.9926	.0968	17.5806	51.5758				1				0
80	17.64	9.2978	56.2959	16.8606	83.1027	-5.814	-.9699	165.5569	-3.3801	.1477	3.3833	1.9805	272.5025	-1.9786	.0865	17.8088	51.4069				1				0
80	17.65	9.3484	56.088	16.9798	83.2342	-5.798	-.9808	165.6503	-3.3642	.1368	3.3669	1.9709	272.328	-1.9693	.0801	17.9604	51.3025				1				0
80	17.66	9.399	55.8801	17.099	83.3656	-5.7822	-.9918	165.7437	-3.3483	.1258	3.3506	1.9613	272.152	-1.9599	.0736	18.1118	51.1983				1				0
80	17.67	9.4497	55.6722	17.2182	83.4971	-5.7663	-1.0027	165.8371	-3.3324	.1149	3.3344	1.9518	271.9745	-1.9506	.0672	18.263	51.0942				1				0
80	17.68	9.5286	55.2779	17.4521	83.8145	-5.7381	-1.0257	166.0732	-3.3042	.0919	3.3055	1.9349	271.5937	-1.9342	.0538	18.531	50.8756				1				0
80	17.69	9.6076	54.8837	17.6861	84.132	-5.7101	-1.0486	166.3094	-3.2762	.069	3.2769	1.9182	271.2073	-1.9177	.0404	18.7983	50.6576				1				0
80	17.7	9.6359	54.6974	17.8008	84.3179	-5.6978	-1.0605	166.4521	-3.264	.0571	3.2645	1.9109	271.0017	-1.9106	.0334	18.9147	50.5435				1				0
80	17.71	9.6642	54.5111	17.9156	84.5039	-5.6856	-1.0725	166.5948	-3.2518	.0451	3.2521	1.9036	270.7949	-1.9034	.0264	19.0309	50.4297				1				0
80	17.72	9.6926	54.3248	18.0304	84.6898	-5.6735	-1.0844	166.7375	-3.2396	.0332	3.2397	1.8964	270.5868	-1.8963	.0194	19.1469	50.316				1				0
80	17.73	9.7209	54.1385	18.1451	84.8758	-5.6613	-1.0963	166.8802	-3.2274	.0213	3.2275	1.8892	270.3775	-1.8892	.0124	19.2627	50.2025				1				0
80	17.74	9.7381	53.9144	18.2696	85.0877	-5.6491	-1.1107	167.0098	-3.2152	.0069	3.2152	1.882	270.1232	-1.882	.004	19.3791	50.0659				1				0
80	17.75	9.7552	53.6902	18.3942	85.2996	-5.6369	-1.125	167.1393	-3.203	-.0074	3.203	1.8749	269.8674	-1.8749	-.0043	19.4953	49.9294				1				0
80	17.76	9.7441	53.6524	18.404	85.3256	-5.6368	-1.1275	167.126	-3.2029	-.0099	3.2029	1.8748	269.8234	-1.8748	-.0058	19.4961	49.906				1				0
80	17.77	9.7329	53.6146	18.4137	85.3515	-5.6367	-1.1299	167.1128	-3.2028	-.0123	3.2028	1.8748	269.7795	-1.8748	-.0072	19.497	49.8826				1				0
80	17.78	9.7217	53.5768	18.4235	85.3775	-5.6366	-1.1324	167.0996	-3.2027	-.0148	3.2028	1.8747	269.7355	-1.8747	-.0087	19.4978	49.8592				1				0
80	17.79	9.7106	53.539	18.4333	85.4034	-5.6365	-1.1348	167.0863	-3.2026	-.0172	3.2027	1.8747	269.6915	-1.8747	-.0101	19.4986	49.8358				1				0
80	17.8	9.6891	53.5948	18.3897	85.3498	-5.6421	-1.1316	167.0235	-3.2082	-.014	3.2082	1.8779	269.7502	-1.8779	-.0082	19.4458	49.8668				1				0
80	17.81	9.6677	53.6506	18.3461	85.2962	-5.6476	-1.1283	166.9606	-3.2137	-.0107	3.2138	1.8812	269.8086	-1.8812	-.0063	19.393	49.8978				1				0
80	17.82	9.6574	53.7442	18.2928	85.2166	-5.6533	-1.1226	166.911	-3.2194	-.005	3.2194	1.8845	269.9107	-1.8845	-.0029	19.3393	49.9522				1				0
80	17.83	9.6471	53.8378	18.2394	85.137	-5.6589	-1.1169	166.8613	-3.225	.0007	3.225	1.8878	270.0125	-1.8878	.0004	19.2856	50.0067				1				0
80	17.84	9.6368	53.9315	18.186	85.0574	-5.6645	-1.1112	166.8117	-3.2307	.0064	3.2307	1.8911	270.114	-1.8911	.0038	19.2319	50.0612				1				0
80	17.85	9.6265	54.0251	18.1327	84.9779	-5.6702	-1.1055	166.7621	-3.2363	.0122	3.2363	1.8944	270.2152	-1.8944	.0071	19.1781	50.1158				1				0
80	17.86	9.5921	54.1421	18.0499	84.8948	-5.6807	-1.099	166.679	-3.2468	.0186	3.2469	1.9006	270.3277	-1.9005	.0109	19.0778	50.1768				1				0
80	17.87	9.5578	54.2591	17.9672	84.8118	-5.6913	-1.0926	166.5959	-3.2574	.025	3.2575	1.9068	270.4395	-1.9067	.0146	18.9774	50.238				1				0
80	17.88	9.5338	54.2825	17.9378	84.8083	-5.6961	-1.0919	166.5624	-3.2623	.0257	3.2624	1.9096	270.4508	-1.9096	.015	18.9309	50.2445				1				0
80	17.89	9.5098	54.3059	17.9085	84.8049	-5.701	-1.0913	166.529	-3.2671	.0264	3.2672	1.9125	270.4622	-1.9124	.0154	18.8844	50.251				1				0
80	17.9	9.4857	54.3293	17.8791	84.8014	-5.7059	-1.0906	166.4955	-3.272	.027	3.2721	1.9154	270.4734	-1.9153	.0158	18.8378	50.2575				1				0
80	17.91	9.4617	54.3527	17.8498	84.798	-5.7108	-1.0899	166.4621	-3.2769	.0277	3.277	1.9182	270.4847	-1.9182	.0162	18.7912	50.264				1				0
80	17.92	9.4488	54.3941	17.8169	84.759	-5.7148	-1.0874	166.4188	-3.2809	.0303	3.281	1.9206	270.5284	-1.9205	.0177	18.7536	50.2881				1				0
80	17.93	9.4359	54.4355	17.7839	84.7201	-5.7187	-1.0848	166.3755	-3.2848	.0328	3.285	1.9229	270.572	-1.9228	.0192	18.7159	50.3123				1				0
80	17.94	9.4471	54.4535	17.7804	84.6846	-5.7178	-1.083	166.3656	-3.2839	.0346	3.2841	1.9224	270.6044	-1.9222	.0203	18.7249	50.3299				1				0
80	17.95	9.4583	54.4715	17.7768	84.6492	-5.7168	-1.0811	166.3557	-3.2829	.0365	3.2831	1.9218	270.6368	-1.9217	.0214	18.7339	50.3475				1				0
80	17.96	9.4694	54.4895	17.7733	84.6137	-5.7159	-1.0793	166.3459	-3.282	.0383	3.2822	1.9213	270.6693	-1.9211	.0224	18.7428	50.3652				1				0
80	17.97	9.5123	54.7046	17.7288	84.4788	-5.7174	-1.0665	166.4245	-3.2835	.0511	3.2839	1.9222	270.8922	-1.922	.0299	18.7288	50.487				1				0
80	17.98	9.5552	54.9197	17.6843	84.3439	-5.7188	-1.0537	166.5031	-3.2849	.0639	3.2856	1.9232	271.1146	-1.9229	.0374	18.7148	50.6087				1				0
80	17.99	9.5982	55.1348	17.6398	84.2089	-5.7203	-1.0409	166.5818	-3.2864	.0767	3.2873	1.9243	271.3365	-1.9237	.0449	18.7007	50.7302				1				0
80	18	9.6299	55.3319	17.5989	84.1095	-5.7227	-1.03	166.6702	-3.2888	.0876	3.29	1.9258	271.5254	-1.9251	.0513	18.6778	50.8341				1				0
80	18.01	9.6617	55.5291	17.558	84.01	-5.7251	-1.0191	166.7587	-3.2912	.0985	3.2927	1.9274	271.7137	-1.9266	.0576	18.6549	50.9378				1				0
80	18.02	9.6934	55.7262	17.5171	83.9105	-5.7275	-1.0083	166.8472	-3.2936	.1093	3.2955	1.929	271.9015	-1.928	.064	18.632	51.0414				1				0
80	18.03	9.7209	56.1609	17.3872	83.6856	-5.7397	-.9847	166.9546	-3.3059	.1329	3.3085	1.9367	272.3014	-1.9351	.0778	18.5156	51.2653				1				0
80	18.04	9.7484	56.5956	17.2573	83.4608	-5.7519	-.9613	167.0621	-3.3181	.1563	3.3217	1.9444	272.6976	-1.9423	.0915	18.3995	51.4889				1				0
80	18.05	9.7441	56.8332	17.1684	83.3354	-5.7617	-.9486	167.081	-3.3279	.169	3.3321	1.9505	272.9066	-1.948	.0989	18.3062	51.6092				1				0
80	18.06	9.7398	57.0709	17.0794	83.2099	-5.7715	-.936	167.1	-3.3376	.1816	3.3426	1.9566	273.1142	-1.9537	.1063	18.2129	51.7294				1				0
80	18.07	9.7355	57.3085	16.9905	83.0845	-5.7813	-.9234	167.1189	-3.3474	.1942	3.3531	1.9628	273.3205	-1.9595	.1137	18.1196	51.8496				1				0
80	18.08	9.7312	57.5461	16.9015	82.9591	-5.7911	-.9108	167.1379	-3.3572	.2068	3.3636	1.9689	273.5254	-1.9652	.1211	18.0263	51.9698				1				0
80	18.09	9.6737	57.8503	16.7387	82.7671	-5.8118	-.8945	167.0298	-3.3779	.2231	3.3853	1.9816	273.7781	-1.9773	.1306	17.8295	52.1244				1				0
80	18.1	9.6162	58.1545	16.5759	82.5751	-5.8325	-.8783	166.9217	-3.3986	.2393	3.407	1.9944	274.028	-1.9894	.1401	17.6324	52.2793				1				0
80	18.11	9.563	58.2211	16.5021	82.5085	-5.8434	-.8746	166.7947	-3.4095	.243	3.4182	2.0009	274.076	-1.9958	.1422	17.5284	52.3139				1				0
80	18.12	9.5098	58.2877	16.4283	82.4419	-5.8543	-.871	166.6676	-3.4205	.2466	3.4293	2.0074	274.1237	-2.0022	.1443	17.4243	52.3486				1				0
80	18.13	9.4565	58.3543	16.3544	82.3753	-5.8653	-.8673	166.5406	-3.4314	.2503	3.4405	2.014	274.1713	-2.0086	.1465	17.32	52.3834				1				0
80	18.14	9.4033	58.4209	16.2806	82.3087	-5.8763	-.8637	166.4135	-3.4424	.2539	3.4517	2.0205	274.2186	-2.0151	.1486	17.2155	52.4182				1				0
80	18.15	9.345	58.6478	16.1472	82.134	-5.8937	-.851	166.2738	-3.4598	.2666	3.47	2.0313	274.406	-2.0252	.156	17.0498	52.5389				1				0
80	18.16	9.2866	58.8746	16.0137	81.9592	-5.9111	-.8383	166.1341	-3.4772	.2793	3.4884	2.042	274.5918	-2.0355	.1635	16.8837	52.6597				1				0
80	18.17	9.2814	59.0348	15.9541	81.8511	-5.9175	-.8293	166.1215	-3.4836	.2883	3.4955	2.0462	274.7306	-2.0392	.1687	16.8225	52.7455				1				0
80	18.18	9.2763	59.195	15.8945	81.743	-5.924	-.8203	166.1088	-3.4901	.2973	3.5027	2.0504	274.8689	-2.043	.174	16.7613	52.8314				1				0
80	18.19	9.2711	59.3552	15.8349	81.6349	-5.9304	-.8113	166.0962	-3.4965	.3063	3.5099	2.0546	275.0066	-2.0468	.1793	16.7	52.9173				1				0
80	18.2	9.266	59.5154	15.7753	81.5268	-5.9368	-.8023	166.0835	-3.5029	.3153	3.5171	2.0588	275.1438	-2.0505	.1846	16.6388	53.0031				1				0
80	18.21	9.2651	59.9132	15.6695	81.4074	-5.9504	-.784	166.2553	-3.5165	.3336	3.5323	2.0677	275.42	-2.0585	.1953	16.5096	53.1775				1				0
80	18.22	9.2643	60.3111	15.5636	81.2881	-5.9639	-.7657	166.427	-3.53	.3519	3.5475	2.0766	275.6931	-2.0664	.206	16.3808	53.3516				1				0
80	18.23	9.2686	60.5487	15.5174	81.2768	-5.971	-.7564	166.6114	-3.5371	.3612	3.5555	2.0813	275.83	-2.0705	.2114	16.3132	53.4396				1				0
80	18.24	9.2729	60.7863	15.4711	81.2656	-5.9781	-.7472	166.7958	-3.5442	.3704	3.5635	2.086	275.966	-2.0747	.2168	16.2459	53.5274				1				0
80	18.25	9.2772	61.0239	15.4249	81.2543	-5.9851	-.738	166.9802	-3.5512	.3796	3.5715	2.0907	276.1011	-2.0788	.2222	16.1787	53.6151				1				0
80	18.26	9.2814	61.2615	15.3786	81.2431	-5.9922	-.7288	167.1646	-3.5583	.3888	3.5795	2.0953	276.2352	-2.0829	.2276	16.1116	53.7025				1				0
80	18.27	9.278	61.5459	15.2807	81.0839	-6.0028	-.7137	167.1886	-3.5689	.4039	3.5917	2.1025	276.4568	-2.0892	.2364	16.0101	53.8467				1				0
80	18.28	9.2746	61.8304	15.1829	80.9248	-6.0135	-.6986	167.2126	-3.5796	.419	3.604	2.1097	276.6768	-2.0954	.2453	15.9086	53.9908				1				0
80	18.29	9.2669	61.8772	15.1313	80.7769	-6.0171	-.6926	167.0522	-3.5832	.425	3.6084	2.1123	276.7647	-2.0976	.2488	15.8739	54.048				1				0
80	18.3	9.2591	61.924	15.0797	80.629	-6.0208	-.6866	166.8918	-3.5869	.4311	3.6127	2.1148	276.8526	-2.0997	.2523	15.839	54.1053				1				0
80	18.31	9.2514	61.9708	15.0281	80.4811	-6.0245	-.6805	166.7314	-3.5906	.4371	3.6171	2.1174	276.9404	-2.1018	.2558	15.8042	54.1626				1				0
80	18.32	9.2437	62.0176	14.9765	80.3332	-6.0281	-.6745	166.571	-3.5942	.4431	3.6214	2.1199	277.0282	-2.104	.2594	15.7692	54.2201				1				0
80	18.33	9.3904	62.0608	14.9801	79.7969	-6.0076	-.6556	166.2282	-3.5738	.462	3.6035	2.1094	277.3666	-2.092	.2705	15.9642	54.4003				1				0
80	18.34	9.5372	62.104	14.9836	79.2607	-5.9871	-.6366	165.8855	-3.5532	.481	3.5856	2.0989	277.7098	-2.08	.2816	16.1599	54.5812				1				0
80	18.35	9.6917	62.1004	15.0388	78.8723	-5.9628	-.6236	165.7032	-3.5289	.494	3.5633	2.0859	277.9684	-2.0658	.2892	16.3911	54.7046				1				0
80	18.36	9.8462	62.0968	15.0939	78.4839	-5.9385	-.6107	165.5209	-3.5046	.507	3.5411	2.0729	278.231	-2.0515	.2968	16.6228	54.8281				1				0
80	18.37	10.0007	62.0932	15.1491	78.0956	-5.9141	-.5976	165.3385	-3.4802	.52	3.5189	2.0598	278.4974	-2.0372	.3044	16.855	54.952				1				0
80	18.38	10.3706	62.1103	15.3501	77.5792	-5.8566	-.5776	165.4102	-3.4227	.5401	3.465	2.0283	278.9667	-2.0035	.3161	17.4031	55.1434				1				0
80	18.39	10.7405	62.1274	15.5512	77.0629	-5.799	-.5575	165.4819	-3.3652	.5601	3.4115	1.997	279.4503	-1.9699	.3279	17.9508	55.3346				1				0
80	18.4	11.1104	62.1445	15.7522	76.5465	-5.7416	-.5374	165.5536	-3.3077	.5802	3.3582	1.9658	279.9489	-1.9362	.3396	18.4981	55.5257				1				0
80	18.41	11.3259	62.1652	15.8981	76.4185	-5.7088	-.5304	165.8076	-3.2749	.5872	3.3271	1.9476	280.1649	-1.917	.3437	18.8106	55.5921				1				0
80	18.42	11.5413	62.1859	16.044	76.2905	-5.6761	-.5235	166.0616	-3.2422	.5941	3.2961	1.9294	280.3842	-1.8978	.3478	19.1223	55.6583				1				0
80	18.43	11.7567	62.2066	16.1899	76.1625	-5.6434	-.5166	166.3156	-3.2095	.6011	3.2653	1.9114	280.6069	-1.8787	.3518	19.4329	55.7243				1				0
80	18.44	12.0425	62.2048	16.4016	76.0768	-5.5997	-.5109	166.7257	-3.1658	.6067	3.2235	1.8869	280.8494	-1.8531	.3552	19.8491	55.7785				1				0
80	18.45	12.3283	62.203	16.6133	75.9912	-5.5562	-.5052	167.1358	-3.1224	.6124	3.1818	1.8625	281.0971	-1.8277	.3585	20.2633	55.8325				1				0
80	18.46	12.3987	62.1805	16.6791	76.0336	-5.5451	-.5064	167.2919	-3.1113	.6112	3.1707	1.856	281.1141	-1.8212	.3578	20.369	55.821				1				0
80	18.47	12.4691	62.158	16.7449	76.076	-5.5341	-.5076	167.448	-3.1002	.61	3.1596	1.8495	281.1313	-1.8147	.3571	20.4744	55.8094				1				0
80	18.48	12.5395	62.1355	16.8108	76.1184	-5.523	-.5088	167.6041	-3.0891	.6088	3.1485	1.843	281.1486	-1.8082	.3563	20.5797	55.7979				1				0
80	18.49	12.6099	62.113	16.8766	76.1607	-5.512	-.51	167.7602	-3.0781	.6076	3.1375	1.8365	281.1659	-1.8018	.3556	20.6848	55.7864				1				0
80	18.5	12.5858	61.9753	16.914	76.3285	-5.5114	-.5201	167.8036	-3.0775	.5975	3.135	1.8351	280.9871	-1.8014	.3497	20.6903	55.6904				1				0
80	18.51	12.5618	61.8376	16.9513	76.4963	-5.5108	-.5302	167.847	-3.0769	.5874	3.1325	1.8336	280.8082	-1.8011	.3438	20.6958	55.5944				1				0
80	18.52	12.4674	61.7224	16.9229	76.6217	-5.5213	-.5391	167.7343	-3.0874	.5785	3.1411	1.8387	280.6131	-1.8072	.3386	20.5963	55.5097				1				0
80	18.53	12.373	61.6071	16.8944	76.7472	-5.5317	-.548	167.6217	-3.0978	.5696	3.1498	1.8437	280.4188	-1.8133	.3334	20.4967	55.4249				1				0
80	18.54	12.2786	61.4919	16.8659	76.8726	-5.5422	-.5569	167.509	-3.1083	.5607	3.1585	1.8488	280.2253	-1.8195	.3282	20.3969	55.3399				1				0
80	18.55	12.1842	61.3767	16.8375	76.998	-5.5527	-.5658	167.3963	-3.1188	.5518	3.1672	1.8539	280.0327	-1.8256	.323	20.297	55.2549				1				0
80	18.56	11.9164	61.0869	16.7387	77.3111	-5.5839	-.5886	167.0531	-3.1501	.529	3.1942	1.8697	279.5331	-1.8439	.3097	19.9995	55.0382				1				0
80	18.57	11.6486	60.7971	16.64	77.6242	-5.6153	-.6114	166.7099	-3.1814	.5062	3.2214	1.8857	279.04	-1.8623	.2963	19.7007	54.8206				1				0
80	18.58	11.4752	60.6225	16.5697	77.8119	-5.6362	-.6253	166.4793	-3.2023	.4923	3.2399	1.8965	278.7391	-1.8745	.2881	19.5018	54.6882				1				0
80	18.59	11.3018	60.4479	16.4994	77.9996	-5.6571	-.6393	166.2487	-3.2233	.4783	3.2586	1.9074	278.4408	-1.8868	.28	19.3023	54.5554				1				0
80	18.6	11.1285	60.2733	16.4292	78.1873	-5.6781	-.6533	166.0182	-3.2443	.4643	3.2773	1.9184	278.145	-1.899	.2718	19.1023	54.4222				1				0
80	18.61	10.9551	60.0986	16.3589	78.375	-5.6992	-.6673	165.7876	-3.2653	.4503	3.2962	1.9295	277.8519	-1.9114	.2636	18.9018	54.2886				1				0
80	18.62	10.6418	59.7665	16.302	78.9588	-5.7352	-.7008	165.6691	-3.3013	.4168	3.3275	1.9478	277.1952	-1.9325	.244	18.5591	53.9692				1				0
80	18.63	10.3285	59.4344	16.245	79.5426	-5.7712	-.7344	165.5506	-3.3373	.3832	3.3593	1.9664	276.5499	-1.9536	.2243	18.2158	53.6494				1				0
80	18.64	10.1887	59.2769	16.2584	79.9388	-5.7861	-.7539	165.6627	-3.3522	.3637	3.3718	1.9738	276.193	-1.9622	.2129	18.0746	53.4642				1				0
80	18.65	10.0487	59.1194	16.2717	80.3349	-5.8009	-.7733	165.7747	-3.367	.3443	3.3845	1.9812	275.8392	-1.9709	.2016	17.9335	53.2794				1				0
80	18.66	9.9089	58.9619	16.285	80.731	-5.8157	-.7927	165.8868	-3.3818	.3249	3.3974	1.9887	275.4886	-1.9796	.1902	17.7926	53.0947				1				0
80	18.67	9.769	58.8044	16.2984	81.1272	-5.8304	-.812	165.9989	-3.3965	.3056	3.4103	1.9963	275.1411	-1.9882	.1789	17.6519	52.9104				1				0
80	18.68	9.5647	58.6505	16.3073	81.7093	-5.8542	-.8376	166.2317	-3.4203	.28	3.4317	2.0088	274.6809	-2.0021	.1639	17.426	52.6671				1				0
80	18.69	9.3604	58.4965	16.3162	82.2914	-5.8778	-.863	166.4645	-3.4439	.2546	3.4533	2.0215	274.2278	-2.016	.149	17.2008	52.4246				1				0
80	18.7	9.296	58.5001	16.3117	82.4773	-5.8867	-.8692	166.5853	-3.4528	.2484	3.4618	2.0264	274.115	-2.0212	.1454	17.1158	52.3658				1				0
80	18.71	9.2317	58.5037	16.3073	82.6633	-5.8956	-.8754	166.706	-3.4618	.2423	3.4702	2.0314	274.003	-2.0264	.1418	17.0309	52.3072				1				0
80	18.72	9.1673	58.5073	16.3028	82.8493	-5.9045	-.8815	166.8267	-3.4707	.2361	3.4787	2.0363	273.8917	-2.0316	.1382	16.9462	52.2486				1				0
80	18.73	9.1029	58.5109	16.2984	83.0352	-5.9134	-.8876	166.9475	-3.4795	.23	3.4871	2.0413	273.7811	-2.0368	.1346	16.8616	52.1901				1				0
80	18.74	9.0772	58.5406	16.2886	83.075	-5.9176	-.8882	166.9814	-3.4837	.2294	3.4912	2.0437	273.7676	-2.0392	.1343	16.8221	52.1849				1				0
80	18.75	9.0514	58.5704	16.2788	83.1148	-5.9217	-.8887	167.0154	-3.4878	.2289	3.4953	2.0461	273.7542	-2.0417	.134	16.7826	52.1796				1				0
80	18.76	9.0901	58.5965	16.2735	82.9686	-5.917	-.8832	166.9286	-3.4831	.2345	3.491	2.0435	273.8509	-2.0389	.1372	16.8277	52.2329				1				0
80	18.77	9.1287	58.6226	16.2681	82.8224	-5.9122	-.8776	166.8418	-3.4784	.24	3.4866	2.041	273.9478	-2.0361	.1405	16.8728	52.2862				1				0
80	18.78	9.1673	58.6487	16.2628	82.6763	-5.9075	-.872	166.755	-3.4736	.2456	3.4823	2.0384	274.0451	-2.0334	.1438	16.9179	52.3395				1				0
80	18.79	9.2282	58.5199	16.3037	82.5223	-5.8943	-.8716	166.5742	-3.4604	.246	3.4691	2.0307	274.0659	-2.0256	.144	17.0437	52.3426				1				0
80	18.8	9.2892	58.3912	16.3446	82.3684	-5.8811	-.8713	166.3934	-3.4472	.2463	3.456	2.023	274.0868	-2.0179	.1442	17.1698	52.3457				1				0
80	18.81	9.3501	58.2625	16.3856	82.2144	-5.8678	-.871	166.2126	-3.4339	.2466	3.4427	2.0153	274.1079	-2.0101	.1444	17.2962	52.3488				1				0
80	18.82	9.3724	58.1077	16.4318	82.2066	-5.8593	-.8763	166.1186	-3.4254	.2413	3.4339	2.0101	274.0298	-2.0051	.1413	17.3772	52.2983				1				0
80	18.83	9.3947	57.9529	16.4781	82.1988	-5.8508	-.8816	166.0246	-3.4169	.236	3.425	2.0049	273.9513	-2.0001	.1381	17.4583	52.2477				1				0
80	18.84	9.4171	57.7981	16.5243	82.191	-5.8422	-.8869	165.9305	-3.4084	.2307	3.4162	1.9997	273.8723	-1.9951	.135	17.5395	52.1971				1				0
80	18.85	9.4377	57.3769	16.6631	82.3364	-5.824	-.9068	165.814	-3.3901	.2108	3.3967	1.9883	273.5578	-1.9845	.1234	17.7129	52.0075				1				0
80	18.86	9.4583	56.9556	16.8019	82.4817	-5.8058	-.9268	165.6974	-3.3719	.1908	3.3773	1.977	273.2393	-1.9738	.1117	17.8866	51.8175				1				0
80	18.87	9.4565	56.6892	16.8944	82.6348	-5.7961	-.9414	165.6749	-3.3622	.1762	3.3668	1.9708	273.0003	-1.9681	.1031	17.9788	51.6784				1				0
80	18.88	9.4548	56.4228	16.9869	82.7878	-5.7864	-.956	165.6524	-3.3525	.1616	3.3564	1.9647	272.7598	-1.9625	.0946	18.071	51.5391				1				0
80	18.89	9.4531	56.1564	17.0794	82.9409	-5.7767	-.9706	165.6299	-3.3429	.147	3.3461	1.9587	272.5178	-1.9568	.086	18.1633	51.3999				1				0
80	18.9	9.4514	55.89	17.1719	83.094	-5.7671	-.9852	165.6073	-3.3332	.1324	3.3358	1.9526	272.2741	-1.9511	.0775	18.2556	51.2606				1				0
80	18.91	9.4643	54.9386	17.5624	83.7955	-5.7282	-1.0416	165.7608	-3.2943	.076	3.2952	1.9289	271.3224	-1.9284	.0445	18.6255	50.7243				1				0
80	18.92	9.4771	53.9873	17.953	84.497	-5.6894	-1.0978	165.9143	-3.2556	.0198	3.2556	1.9057	270.3492	-1.9057	.0116	18.9947	50.1889				1				0
80	18.93	9.4917	53.3023	18.251	85.0453	-5.6604	-1.1393	166.0903	-3.2265	-.0217	3.2266	1.8887	269.6154	-1.8887	-.0127	19.2711	49.7937				1				0
80	18.94	9.5063	52.6174	18.549	85.5937	-5.6315	-1.1807	166.2663	-3.1976	-.0631	3.1982	1.8721	268.87	-1.8717	-.0369	19.5468	49.3993				1				0
80	18.95	9.5209	51.9324	18.847	86.1421	-5.6026	-1.222	166.4424	-3.1687	-.1044	3.1704	1.8558	268.113	-1.8548	-.0611	19.822	49.0057				1				0
80	18.96	9.5355	51.2475	19.145	86.6904	-5.5737	-1.2632	166.6184	-3.1399	-.1456	3.1432	1.8399	267.3444	-1.8379	-.0853	20.0966	48.613				1				0
80	18.97	9.6548	50.3906	19.5666	87.231	-5.5226	-1.3091	166.843	-3.0887	-.1915	3.0946	1.8114	266.4516	-1.8079	-.1121	20.584	48.1759				1				0
80	18.98	9.7741	49.5338	19.9883	87.7716	-5.4715	-1.3549	167.0677	-3.0376	-.2373	3.0469	1.7835	265.5331	-1.7781	-.1389	21.0701	47.74				1				0
80	18.99	9.8788	49.3619	20.1119	87.7638	-5.4492	-1.3596	167.1164	-3.0153	-.242	3.025	1.7707	265.4109	-1.765	-.1417	21.2829	47.695				1				0
80	19	9.9835	49.1899	20.2356	87.756	-5.4268	-1.3644	167.165	-2.993	-.2467	3.0031	1.7578	265.2871	-1.7519	-.1444	21.4957	47.65				1				0
80	19.01	10.0882	49.018	20.3592	87.7482	-5.4045	-1.3691	167.2137	-2.9706	-.2515	2.9813	1.745	265.1615	-1.7388	-.1472	21.7082	47.6051				1				0
80	19.02	10.1929	48.8461	20.4828	87.7405	-5.3822	-1.3738	167.2624	-2.9483	-.2562	2.9594	1.7323	265.0341	-1.7258	-.15	21.9207	47.5602				1				0
80	19.03	10.4376	48.9568	20.5336	87.2232	-5.3501	-1.3517	167.1512	-2.9162	-.2341	2.9256	1.7125	265.41	-1.707	-.137	22.2265	47.7703				1				0
80	19.04	10.6822	49.0675	20.5843	86.706	-5.318	-1.3296	167.0399	-2.8841	-.212	2.8918	1.6927	265.7952	-1.6881	-.1241	22.5327	47.9806				1				0
80	19.05	10.8221	49.3502	20.5113	86.1965	-5.3081	-1.3028	166.8801	-2.8742	-.1852	2.8802	1.6858	266.3137	-1.6824	-.1084	22.6267	48.2364				1				0
80	19.06	10.962	49.6328	20.4384	85.6871	-5.2982	-1.2759	166.7202	-2.8643	-.1583	2.8687	1.6791	266.8373	-1.6766	-.0926	22.7209	48.4927				1				0
80	19.07	11.1019	49.9154	20.3654	85.1777	-5.2883	-1.2489	166.5603	-2.8544	-.1313	2.8574	1.6725	267.3662	-1.6708	-.0769	22.8152	48.7495				1				0
80	19.08	11.2418	50.198	20.2925	84.6682	-5.2784	-1.2219	166.4005	-2.8445	-.1043	2.8464	1.6661	267.9002	-1.665	-.0611	22.9098	49.0068				1				0
80	19.09	11.4915	50.7497	20.1635	83.8128	-5.2625	-1.173	166.2176	-2.8286	-.0554	2.8291	1.656	268.8772	-1.6556	-.0325	23.0612	49.472				1				0
80	19.1	11.7413	51.3015	20.0345	82.9574	-5.2465	-1.1241	166.0347	-2.8126	-.0065	2.8127	1.6463	269.868	-1.6463	-.0038	23.2129	49.9383				1				0
80	19.11	11.8511	51.5706	19.9785	82.6114	-5.2406	-1.1023	166.0116	-2.8067	.0153	2.8067	1.6429	270.3132	-1.6428	.009	23.2697	50.1461				1				0
80	19.12	11.961	51.8397	19.9224	82.2654	-5.2346	-1.0804	165.9886	-2.8007	.0372	2.801	1.6395	270.7604	-1.6393	.0218	23.3265	50.354				1				0
80	19.13	12.0709	52.1088	19.8664	81.9195	-5.2286	-1.0586	165.9655	-2.7948	.059	2.7954	1.6362	271.2095	-1.6358	.0345	23.3833	50.562				1				0
80	19.14	12.1275	52.4878	19.7454	81.6219	-5.2356	-1.0345	165.9826	-2.8017	.0832	2.8029	1.6406	271.7001	-1.6399	.0487	23.3174	50.792				1				0
80	19.15	12.1842	52.8667	19.6244	81.3244	-5.2425	-1.0103	165.9996	-2.8086	.1073	2.8106	1.6452	272.1878	-1.644	.0628	23.2514	51.0219				1				0
80	19.16	12.2408	53.2456	19.5035	81.0268	-5.2494	-.9862	166.0167	-2.8155	.1314	2.8186	1.6498	272.6728	-1.648	.0769	23.1855	51.2518				1				0
80	19.17	12.1876	53.3554	19.4385	81.0753	-5.2623	-.9839	166.0568	-2.8284	.1337	2.8316	1.6574	272.707	-1.6555	.0783	23.0628	51.2736				1				0
80	19.18	12.1344	53.4652	19.3736	81.1237	-5.2752	-.9816	166.0969	-2.8413	.136	2.8445	1.665	272.7409	-1.6631	.0796	22.9402	51.2955				1				0
80	19.19	12.0812	53.575	19.3086	81.1722	-5.288	-.9793	166.137	-2.8541	.1383	2.8575	1.6726	272.7745	-1.6706	.081	22.8177	51.3173				1				0
80	19.2	12.0099	53.9639	19.1583	81.1704	-5.3139	-.9651	166.3025	-2.88	.1525	2.884	1.6881	273.0308	-1.6858	.0892	22.5715	51.4523				1				0
80	19.21	11.9387	54.3527	19.008	81.1687	-5.3397	-.951	166.468	-2.9058	.1666	2.9106	1.7037	273.2819	-1.7009	.0975	22.3258	51.5869				1				0
80	19.22	11.9207	54.6317	18.9226	81.1185	-5.3526	-.9391	166.5935	-2.9187	.1785	2.9242	1.7116	273.499	-1.7084	.1045	22.2027	51.6997				1				0
80	19.23	11.9026	54.9107	18.8372	81.0684	-5.3655	-.9273	166.7189	-2.9316	.1903	2.9378	1.7196	273.7137	-1.716	.1114	22.0797	51.8122				1				0
80	19.24	11.8846	55.1897	18.7518	81.0182	-5.3784	-.9155	166.8443	-2.9445	.2021	2.9515	1.7276	273.9261	-1.7235	.1183	21.9569	51.9246				1				0
80	19.25	11.8666	55.4688	18.6664	80.968	-5.3913	-.9037	166.9698	-2.9574	.2139	2.9651	1.7356	274.1362	-1.7311	.1252	21.8343	52.0368				1				0
80	19.26	11.9825	56.1015	18.5258	80.5286	-5.3969	-.8657	167.1384	-2.9631	.2519	2.9737	1.7406	274.8595	-1.7344	.1474	21.7805	52.3992				1				0
80	19.27	12.0983	56.7342	18.3853	80.0893	-5.4026	-.8277	167.3071	-2.9687	.2899	2.9828	1.746	275.5771	-1.7377	.1697	21.7268	52.7608				1				0
80	19.28	12.2322	57.088	18.3301	79.7	-5.3954	-.8015	167.3503	-2.9615	.3161	2.9783	1.7433	276.0928	-1.7335	.185	21.7953	53.0106				1				0
80	19.29	12.3661	57.4417	18.275	79.3108	-5.3882	-.7753	167.3936	-2.9543	.3423	2.9741	1.7408	276.6098	-1.7293	.2004	21.8639	53.2603				1				0
80	19.3	12.5	57.7954	18.2198	78.9216	-5.381	-.7491	167.4368	-2.9471	.3685	2.9701	1.7385	277.1279	-1.7251	.2157	21.9323	53.5099				1				0
80	19.31	12.6339	58.1491	18.1647	78.5324	-5.3738	-.7229	167.4801	-2.9399	.3947	2.9663	1.7363	277.6472	-1.7208	.231	22.0008	53.7594				1				0
80	19.32	12.857	58.682	18.033	77.7349	-5.3613	-.6766	167.3069	-2.9274	.441	2.9604	1.7328	278.5677	-1.7135	.2582	22.1201	54.2004				1				0
80	19.33	13.0802	59.2148	17.9014	76.9374	-5.3487	-.6302	167.1338	-2.9148	.4874	2.9553	1.7298	279.4937	-1.7062	.2853	22.2398	54.6423				1				0
80	19.34	13.1695	59.3939	17.8249	76.5292	-5.3433	-.6099	166.9174	-2.9094	.5077	2.9534	1.7287	279.8986	-1.703	.2972	22.291	54.8353				1				0
80	19.35	13.2587	59.573	17.7484	76.121	-5.3379	-.5896	166.701	-2.904	.528	2.9517	1.7277	280.3051	-1.6998	.3091	22.3425	55.0288				1				0
80	19.36	13.348	59.7521	17.6719	75.7127	-5.3325	-.5692	166.4847	-2.8986	.5484	2.95	1.7268	280.7131	-1.6967	.321	22.394	55.2227				1				0
80	19.37	13.4372	59.9312	17.5954	75.3045	-5.3271	-.5488	166.2683	-2.8932	.5688	2.9486	1.7259	281.1226	-1.6935	.3329	22.4457	55.4172				1				0
80	19.38	13.5205	60.0626	17.5447	74.9723	-5.3205	-.5325	166.1001	-2.8867	.5851	2.9454	1.724	281.4573	-1.6897	.3424	22.508	55.572				1				0
80	19.39	13.6037	60.1941	17.494	74.6402	-5.314	-.5163	165.9319	-2.8801	.6013	2.9422	1.7222	281.7935	-1.6858	.352	22.5705	55.7271				1				0
80	19.4	13.5977	60.1464	17.5197	74.7163	-5.3129	-.5205	165.9801	-2.879	.5971	2.9403	1.721	281.7171	-1.6852	.3495	22.5809	55.6868				1				0
80	19.41	13.5917	60.0986	17.5455	74.7924	-5.3118	-.5247	166.0284	-2.8779	.5929	2.9383	1.7199	281.6408	-1.6845	.347	22.5914	55.6465				1				0
80	19.42	13.5857	60.0509	17.5713	74.8685	-5.3107	-.529	166.0765	-2.8768	.5887	2.9364	1.7188	281.5644	-1.6839	.3446	22.6019	55.6063				1				0
80	19.43	13.5797	60.0032	17.5971	74.9446	-5.3096	-.5332	166.1248	-2.8757	.5844	2.9345	1.7177	281.4879	-1.6833	.3421	22.6124	55.566				1				0
80	19.44	13.5394	59.9816	17.6078	75.1021	-5.3147	-.5393	166.2309	-2.8808	.5783	2.9382	1.7199	281.3511	-1.6862	.3385	22.5641	55.5077				1				0
80	19.45	13.499	59.96	17.6185	75.2595	-5.3197	-.5454	166.337	-2.8858	.5722	2.942	1.7221	281.2149	-1.6892	.3349	22.5159	55.4495				1				0
80	19.46	13.4647	59.9861	17.6034	75.3408	-5.3259	-.5473	166.395	-2.892	.5703	2.9477	1.7254	281.1555	-1.6928	.3338	22.4572	55.4314				1				0
80	19.47	13.4304	60.0122	17.5882	75.4221	-5.332	-.5492	166.4529	-2.8982	.5684	2.9534	1.7287	281.0962	-1.6964	.3327	22.3986	55.4133				1				0
80	19.48	13.396	60.0383	17.5731	75.5034	-5.3382	-.5511	166.5109	-2.9043	.5665	2.959	1.732	281.0372	-1.7	.3316	22.34	55.3952				1				0
80	19.49	13.3617	60.0644	17.558	75.5847	-5.3443	-.553	166.5688	-2.9105	.5646	2.9647	1.7354	280.9785	-1.7036	.3305	22.2814	55.3772				1				0
80	19.5	13.1437	60.2391	17.4201	75.8753	-5.3827	-.5581	166.6782	-2.9488	.5595	3.0014	1.7569	280.7429	-1.7261	.3275	21.916	55.3283				1				0
80	19.51	12.9257	60.4137	17.2822	76.1659	-5.421	-.5633	166.7875	-2.9871	.5543	3.0381	1.7783	280.5131	-1.7485	.3245	21.5511	55.2794				1				0
80	19.52	12.742	60.5622	17.1595	76.3752	-5.4532	-.5665	166.8389	-3.0193	.5511	3.0692	1.7965	280.3442	-1.7673	.3226	21.2447	55.2486				1				0
80	19.53	12.5584	60.7107	17.0367	76.5846	-5.4853	-.5697	166.8903	-3.0515	.5479	3.1003	1.8147	280.1787	-1.7862	.3207	20.9385	55.2178				1				0
80	19.54	12.3747	60.8592	16.914	76.7939	-5.5175	-.573	166.9417	-3.0836	.5446	3.1313	1.8329	280.0166	-1.805	.3188	20.6325	55.1871				1				0
80	19.55	11.9035	60.9879	16.6676	77.5074	-5.5927	-.5952	167.0664	-3.1588	.5224	3.2017	1.8742	279.3909	-1.849	.3058	19.9158	54.9755				1				0
80	19.56	11.4323	61.1166	16.4212	78.221	-5.6679	-.6174	167.1911	-3.234	.5002	3.2724	1.9155	278.7931	-1.893	.2928	19.2003	54.7643				1				0
80	19.57	10.9611	61.2453	16.1747	78.9346	-5.7429	-.6395	167.3157	-3.309	.4781	3.3434	1.9571	278.2215	-1.937	.2799	18.4858	54.5533				1				0
80	19.58	10.6736	61.2255	16.0511	79.4388	-5.7858	-.6584	167.389	-3.352	.4592	3.3833	1.9804	277.8003	-1.9621	.2688	18.0766	54.3731				1				0
80	19.59	10.3861	61.2057	15.9274	79.9431	-5.8288	-.6773	167.4623	-3.3949	.4403	3.4233	2.0039	277.3893	-1.9873	.2577	17.6677	54.1931				1				0
80	19.6	10.0985	61.1859	15.8038	80.4473	-5.8717	-.6962	167.5356	-3.4378	.4214	3.4635	2.0274	276.9882	-2.0124	.2467	17.2593	54.0132				1				0
80	19.61	9.6642	61.0599	15.5965	81.1237	-5.9354	-.7253	167.4444	-3.5015	.3923	3.5234	2.0625	276.3925	-2.0497	.2296	16.6526	53.7361				1				0
80	19.62	9.23	60.9339	15.3893	81.8001	-5.9991	-.7545	167.3532	-3.5653	.3632	3.5837	2.0978	275.8161	-2.087	.2126	16.0452	53.4586				1				0
80	19.63	9.0832	60.8277	15.3057	81.9722	-6.0201	-.7647	167.1888	-3.5862	.3529	3.6035	2.1094	275.6196	-2.0993	.2066	15.8455	53.3607				1				0
80	19.64	8.9364	60.7215	15.222	82.1443	-6.0411	-.775	167.0243	-3.6072	.3426	3.6235	2.1211	275.4249	-2.1116	.2005	15.6455	53.2625				1				0
80	19.65	8.7897	60.6153	15.1384	82.3165	-6.0622	-.7854	166.8598	-3.6283	.3322	3.6435	2.1328	275.232	-2.1239	.1945	15.445	53.1642				1				0
80	19.66	8.6429	60.5091	15.0548	82.4886	-6.0833	-.7957	166.6953	-3.6494	.3219	3.6635	2.1446	275.0408	-2.1363	.1884	15.2441	53.0657				1				0
80	19.67	8.4429	60.3291	14.9338	82.6944	-6.1118	-.8102	166.4002	-3.6779	.3074	3.6907	2.1605	274.7783	-2.153	.18	14.9727	52.9279				1				0
80	19.68	8.2429	60.1491	14.8128	82.9003	-6.1404	-.8247	166.1051	-3.7065	.2929	3.718	2.1765	274.5186	-2.1697	.1715	14.7002	52.7897				1				0
80	19.69	8.1897	60.0752	14.7755	82.934	-6.1478	-.8288	165.9745	-3.7139	.2888	3.7251	2.1806	274.4465	-2.1741	.1691	14.6296	52.7505				1				0
80	19.7	8.1365	60.0014	14.7381	82.9678	-6.1552	-.8329	165.8438	-3.7213	.2847	3.7322	2.1848	274.3744	-2.1784	.1666	14.5588	52.7111				1				0
80	19.71	8.0833	59.9276	14.7008	83.0015	-6.1627	-.8371	165.7132	-3.7288	.2805	3.7393	2.189	274.3026	-2.1828	.1642	14.4879	52.6717				1				0
80	19.72	8.0301	59.8538	14.6634	83.0352	-6.1701	-.8412	165.5825	-3.7362	.2764	3.7464	2.1931	274.2308	-2.1872	.1618	14.4169	52.6323				1				0
80	19.73	7.9812	59.6504	14.6714	83.1053	-6.1719	-.8514	165.4082	-3.738	.2662	3.7474	2.1937	274.073	-2.1882	.1558	14.4002	52.535				1				0
80	19.74	7.9322	59.447	14.6794	83.1753	-6.1736	-.8617	165.234	-3.7397	.2559	3.7485	2.1943	273.915	-2.1892	.1498	14.3835	52.4375				1				0
80	19.75	7.9365	59.3174	14.7248	83.2117	-6.1679	-.8678	165.1904	-3.734	.2499	3.7424	2.1907	273.8281	-2.1859	.1463	14.4381	52.3795				1				0
80	19.76	7.9408	59.1878	14.7701	83.248	-6.1622	-.8738	165.1467	-3.7283	.2438	3.7362	2.1872	273.7408	-2.1825	.1427	14.4926	52.3216				1				0
80	19.77	7.9451	59.0582	14.8155	83.2843	-6.1564	-.8799	165.1031	-3.7225	.2377	3.7301	2.1836	273.6533	-2.1791	.1391	14.5472	52.2636				1				0
80	19.78	7.9494	58.9286	14.8609	83.3206	-6.1507	-.886	165.0595	-3.7168	.2316	3.724	2.18	273.5654	-2.1758	.1356	14.6018	52.2056				1				0
80	19.79	8.0206	58.5559	15.0842	83.5697	-6.1228	-.907	165.2305	-3.6889	.2106	3.6949	2.163	273.2678	-2.1595	.1233	14.8672	52.0059				1				0
80	19.8	8.0919	58.1833	15.3074	83.8188	-6.095	-.9279	165.4015	-3.6611	.1897	3.666	2.146	272.9662	-2.1432	.111	15.1321	51.8067				1				0
80	19.81	8.1588	57.9403	15.4853	84.0316	-6.073	-.9427	165.6161	-3.6391	.1749	3.6433	2.1327	272.7519	-2.1303	.1024	15.3418	51.6659				1				0
80	19.82	8.2258	57.6973	15.6633	84.2444	-6.051	-.9574	165.8307	-3.6172	.1602	3.6207	2.1195	272.5355	-2.1174	.0938	15.5509	51.5255				1				0
80	19.83	8.2927	57.4543	15.8412	84.4572	-6.0291	-.9721	166.0453	-3.5952	.1455	3.5982	2.1063	272.317	-2.1046	.0851	15.7596	51.3854				1				0
80	19.84	8.3597	57.2113	16.0191	84.6699	-6.0073	-.9868	166.2599	-3.5734	.1308	3.5758	2.0932	272.0962	-2.0918	.0766	15.9676	51.2457				1				0
80	19.85	8.5159	56.8161	16.3393	84.9363	-5.9639	-1.0079	166.6076	-3.53	.1097	3.5317	2.0674	271.7801	-2.0664	.0642	16.3811	51.0448				1				0
80	19.86	8.6721	56.421	16.6595	85.2027	-5.9206	-1.0289	166.9554	-3.4868	.0887	3.4879	2.0417	271.4573	-2.041	.0519	16.7928	50.8448				1				0
80	19.87	8.7613	56.2689	16.8019	85.2564	-5.8991	-1.0353	167.0885	-3.4652	.0823	3.4662	2.029	271.3603	-2.0285	.0482	16.9976	50.7837				1				0
80	19.88	8.8506	56.1168	16.9442	85.31	-5.8777	-1.0417	167.2216	-3.4438	.0759	3.4446	2.0164	271.2622	-2.0159	.0444	17.2021	50.7227				1				0
80	19.89	8.9399	55.9647	17.0865	85.3636	-5.8562	-1.0481	167.3547	-3.4223	.0695	3.423	2.0037	271.1631	-2.0033	.0407	17.4063	50.6617				1				0
80	19.9	9.0746	55.9134	17.1835	85.1517	-5.8322	-1.0428	167.3232	-3.3983	.0748	3.3991	1.9897	271.2614	-1.9892	.0438	17.6353	50.7126				1				0
80	19.91	9.2094	55.8621	17.2805	84.9398	-5.8081	-1.0374	167.2917	-3.3742	.0802	3.3752	1.9757	271.3611	-1.9752	.0469	17.8643	50.7635				1				0
80	19.92	9.3441	55.8108	17.3774	84.7279	-5.7841	-1.0321	167.2602	-3.3502	.0855	3.3513	1.9617	271.4622	-1.9611	.05	18.0934	50.8144				1				0
80	19.93	9.3896	55.9116	17.3321	84.4624	-5.7814	-1.0203	167.0956	-3.3475	.0973	3.3489	1.9603	271.6646	-1.9595	.0569	18.119	50.9265				1				0
80	19.94	9.4351	56.0124	17.2867	84.1968	-5.7787	-1.0085	166.931	-3.3448	.1091	3.3466	1.959	271.8677	-1.9579	.0638	18.1447	51.0388				1				0
80	19.95	9.4806	56.1132	17.2413	83.9313	-5.776	-.9967	166.7664	-3.3421	.1209	3.3443	1.9576	272.0715	-1.9563	.0708	18.1704	51.1513				1				0
80	19.96	9.4651	56.1924	17.1648	83.754	-5.7823	-.989	166.5763	-3.3484	.1287	3.3509	1.9615	272.2004	-1.96	.0753	18.1106	51.2253				1				0
80	19.97	9.4497	56.2716	17.0883	83.5767	-5.7886	-.9812	166.3863	-3.3547	.1364	3.3575	1.9653	272.329	-1.9637	.0799	18.0507	51.2994				1				0
80	19.98	9.3887	56.25	17.0572	83.6649	-5.7976	-.9852	166.3608	-3.3637	.1324	3.3663	1.9705	272.2536	-1.969	.0775	17.965	51.2607				1				0
[truncated: 1,003 more rows]
