# Supplementary material for: Dual-Stream deep learning for multimodal feature fusion and classification of balance control in elite freestyle aerial skiers
Source: PLoS One. 2026 Jul 28;21(7):e0337296. doi: 10.1371/journal.pone.0337296 (PMC13411871; doi:10.1371/journal.pone.0337296)
Supplement: S1 Data — (ZIP) [file pone.0337296.s001.zip › data/4.CSV]

Status	Time	Gauge[0]	Gauge[1]	Gauge[2]	Gauge[3]	Platform.COP.X	Platform.COP.Y	Weight	Patient COP.X	Patient COP.Y	Patient COP Len	Tilt Angle	Tilt Direction	Tilt Projection.X	Tilt Projection.Y	Pct Right	Pct Front	EndOfRep	IsomFreeze	Stimulus	TestRunning	OnTarget	GoalMet	TargetSkipped	TargetNbr	PatientFell
C0	0	42.9758	17.6753	73.2049	32.2948	3.3872	-1.2611	166.1509	4.4206	-.1031	4.4218	2.5887	91.3358	2.588	-.0603	92.101	49.0183			1	1				0
80	.01	43.8719	18.1272	72.2931	31.9022	3.3825	-1.1862	166.1943	4.4159	-.0282	4.416	2.5853	90.3658	2.5853	-.0165	92.0561	49.7315				1				0
80	.02	44.7679	18.579	71.3813	31.5095	3.3778	-1.1113	166.2377	4.4112	.0467	4.4114	2.5827	89.394	2.5825	.0273	92.0112	50.4444				1				0
80	.03	45.2623	18.8211	70.8992	31.308	3.3753	-1.0711	166.2905	4.4087	.0869	4.4095	2.5815	88.8706	2.581	.0509	91.9872	50.8277				1				0
80	.04	45.7567	19.0632	70.417	31.1064	3.3727	-1.0308	166.3433	4.4061	.1271	4.408	2.5806	88.3472	2.5796	.0744	91.9632	51.2108				1				0
80	.05	46.251	19.3053	69.9349	30.9049	3.3702	-.9906	166.3961	4.4036	.1673	4.4068	2.5799	87.8238	2.5781	.098	91.9392	51.5937				1				0
80	.06	46.7454	19.5475	69.4528	30.7034	3.3677	-.9505	166.449	4.4011	.2075	4.406	2.5795	87.3005	2.5766	.1215	91.9152	51.9763				1				0
80	.07	47.8037	20.0371	68.4137	30.2372	3.3666	-.8646	166.4917	4.4	.2934	4.4098	2.5817	86.1847	2.576	.1718	91.905	52.7946				1				0
80	.08	48.8619	20.5267	67.3748	29.771	3.3656	-.7787	166.5344	4.3989	.3793	4.4153	2.5849	85.0718	2.5753	.2221	91.8947	53.6124				1				0
80	.09	49.4258	20.7742	66.8179	29.5063	3.367	-.7329	166.5242	4.4004	.4251	4.4209	2.5882	84.4825	2.5762	.2489	91.9084	54.0482				1				0
80	.1	49.9897	21.0217	66.261	29.2416	3.3684	-.6871	166.5141	4.4018	.4708	4.4269	2.5917	83.8946	2.577	.2757	91.9222	54.4842				1				0
80	.11	50.5536	21.2693	65.7042	28.977	3.3699	-.6414	166.504	4.4033	.5166	4.4335	2.5956	83.3084	2.5779	.3025	91.9359	54.9201				1				0
80	.12	51.1175	21.5168	65.1473	28.7123	3.3713	-.5956	166.4939	4.4047	.5624	4.4405	2.5997	82.7238	2.5787	.3293	91.9496	55.3561				1				0
80	.13	52.2109	21.9767	64.0051	28.1509	3.3771	-.5047	166.3437	4.4104	.6533	4.4586	2.6103	81.5739	2.5821	.3825	92.0042	56.2222				1				0
80	.14	53.3044	22.4366	62.8629	27.5896	3.3828	-.4136	166.1936	4.4162	.7444	4.4785	2.6219	80.4317	2.5855	.4358	92.0589	57.0898				1				0
80	.15	53.8339	22.649	62.2776	27.2929	3.3871	-.3682	166.0535	4.4205	.7898	4.4905	2.629	79.8704	2.588	.4624	92.1	57.5216				1				0
80	.16	54.3635	22.8615	61.6923	26.9963	3.3914	-.3228	165.9135	4.4248	.8352	4.5029	2.6363	79.3111	2.5905	.489	92.1411	57.9542				1				0
80	.17	54.8931	23.0739	61.107	26.6996	3.3958	-.2773	165.7735	4.4291	.8807	4.5158	2.6438	78.7541	2.5931	.5156	92.1823	58.3874				1				0
80	.18	55.4226	23.2863	60.5216	26.4029	3.4001	-.2317	165.6335	4.4335	.9263	4.5292	2.6516	78.1993	2.5956	.5423	92.2236	58.8215				1				0
80	.19	56.1616	23.5815	59.9194	26.0855	3.4059	-.1765	165.748	4.4393	.9815	4.5465	2.6618	77.5329	2.599	.5746	92.2788	59.3475				1				0
80	.2	56.9006	23.8767	59.3172	25.7681	3.4117	-.1213	165.8625	4.4451	1.0366	4.5643	2.6722	76.8726	2.6024	.6069	92.334	59.8728				1				0
80	.21	57.11	23.9595	59.3003	25.7473	3.4131	-.1119	166.1171	4.4465	1.0461	4.5679	2.6743	76.7611	2.6033	.6125	92.3478	59.9629				1				0
80	.22	57.3194	24.0423	59.2834	25.7265	3.4146	-.1024	166.3717	4.448	1.0555	4.5715	2.6764	76.6501	2.6041	.618	92.3615	60.0528				1				0
80	.23	57.5288	24.1251	59.2665	25.7058	3.416	-.093	166.6262	4.4494	1.0649	4.5751	2.6785	76.5397	2.605	.6235	92.3752	60.1424				1				0
80	.24	57.3829	24.0378	59.7388	25.884	3.4195	-.1175	167.0435	4.4529	1.0405	4.5728	2.6772	76.8481	2.607	.6092	92.4081	59.9092				1				0
80	.25	57.237	23.9505	60.2112	26.0621	3.4229	-.1419	167.4609	4.4563	1.0161	4.5707	2.6759	77.1553	2.609	.5949	92.4408	59.6772				1				0
80	.26	57.0911	23.8632	60.6835	26.2403	3.4263	-.1661	167.8782	4.4597	.9919	4.5687	2.6748	77.4612	2.611	.5807	92.4734	59.4463				1				0
80	.27	56.7358	23.6931	61.1728	26.4392	3.4283	-.1997	168.0409	4.4617	.9583	4.5635	2.6717	77.8782	2.6122	.561	92.4924	59.1265				1				0
80	.28	56.3805	23.523	61.662	26.6382	3.4303	-.2332	168.2037	4.4637	.9248	4.5585	2.6688	78.2954	2.6133	.5414	92.5114	58.8073				1				0
80	.29	56.0251	23.3529	62.1513	26.8371	3.4323	-.2667	168.3664	4.4657	.8913	4.5538	2.666	78.7126	2.6145	.5218	92.5304	58.4887				1				0
80	.3	55.1471	22.9272	62.9688	27.1476	3.4387	-.3345	168.1907	4.472	.8235	4.5472	2.6622	79.5664	2.6182	.4821	92.5909	57.8427				1				0
80	.31	54.2691	22.5014	63.7863	27.4581	3.445	-.4025	168.015	4.4784	.7555	4.5417	2.659	80.4242	2.6219	.4423	92.6515	57.1954				1				0
80	.32	53.7464	22.2458	64.1145	27.5697	3.4494	-.4372	167.6765	4.4828	.7208	4.5404	2.6582	80.8659	2.6245	.422	92.6934	56.8644				1				0
80	.33	53.2237	21.9902	64.4428	27.6813	3.4538	-.4721	167.338	4.4872	.6859	4.5393	2.6576	81.3096	2.6271	.4016	92.7354	56.5321				1				0
80	.34	52.701	21.7346	64.771	27.7929	3.4583	-.5071	166.9995	4.4917	.6508	4.5386	2.6571	81.7552	2.6297	.381	92.7777	56.1985				1				0
80	.35	52.1783	21.479	65.0993	27.9044	3.4627	-.5423	166.661	4.4961	.6157	4.5381	2.6568	82.2029	2.6323	.3604	92.8201	55.8634				1				0
80	.36	51.4582	21.1271	65.7513	28.1388	3.4691	-.5979	166.4754	4.5025	.5601	4.5372	2.6563	82.909	2.636	.3279	92.8809	55.3343				1				0
80	.37	50.7381	20.7751	66.4034	28.3732	3.4755	-.6536	166.2898	4.5089	.5044	4.537	2.6562	83.6169	2.6398	.2953	92.9419	54.8039				1				0
80	.38	50.5407	20.6788	66.7272	28.4961	3.4774	-.6738	166.4427	4.5108	.4842	4.5367	2.6561	83.8729	2.6409	.2835	92.96	54.6117				1				0
80	.39	50.3433	20.5825	67.051	28.6189	3.4793	-.6939	166.5957	4.5127	.4641	4.5365	2.6559	84.1284	2.642	.2717	92.9782	54.4198				1				0
80	.4	50.1459	20.4862	67.3748	28.7417	3.4812	-.714	166.7486	4.5146	.444	4.5364	2.6559	84.3834	2.6431	.2599	92.9963	54.2284				1				0
80	.41	49.9485	20.3899	67.6985	28.8645	3.4831	-.7341	166.9015	4.5165	.4239	4.5364	2.6558	84.6381	2.6442	.2482	93.0143	54.0372				1				0
80	.42	49.6387	20.2504	68.17	29.0522	3.4845	-.7641	167.1113	4.5179	.3938	4.535	2.6551	85.0179	2.645	.2306	93.0276	53.7509				1				0
80	.43	49.3288	20.1109	68.6415	29.2399	3.4859	-.7941	167.3211	4.5193	.3638	4.5339	2.6544	85.3971	2.6459	.213	93.0409	53.4652				1				0
80	.44	49.2164	20.0677	68.7891	29.3048	3.4854	-.8041	167.378	4.5188	.3538	4.5326	2.6537	85.5226	2.6456	.2072	93.0362	53.3699				1				0
80	.45	49.104	20.0245	68.9368	29.3696	3.4849	-.8141	167.4349	4.5183	.3438	4.5314	2.6529	85.6482	2.6453	.2013	93.0315	53.2747				1				0
80	.46	48.9915	19.9813	69.0845	29.4345	3.4844	-.8241	167.4918	4.5178	.3338	4.5301	2.6522	85.7737	2.645	.1955	93.0267	53.1795				1				0
80	.47	48.8791	19.9381	69.2321	29.4994	3.4839	-.8341	167.5487	4.5173	.3239	4.5289	2.6515	85.8993	2.6447	.1896	93.022	53.0844				1				0
80	.48	48.7881	19.8967	69.2099	29.4786	3.485	-.8375	167.3733	4.5184	.3205	4.5297	2.652	85.9427	2.6453	.1876	93.0321	53.0523				1				0
80	.49	48.6971	19.8553	69.1877	29.4579	3.486	-.8409	167.1979	4.5194	.3171	4.5305	2.6524	85.9863	2.6459	.1857	93.0422	53.0202				1				0
80	.5	48.7186	19.8571	69.0178	29.3722	3.4876	-.8342	166.9657	4.521	.3237	4.5326	2.6536	85.904	2.6468	.1895	93.0571	53.0833				1				0
80	.51	48.74	19.8589	68.8479	29.2866	3.4892	-.8276	166.7334	4.5226	.3304	4.5346	2.6548	85.8216	2.6478	.1934	93.0719	53.1466				1				0
80	.52	48.7615	19.8607	68.6779	29.201	3.4907	-.8209	166.5011	4.5241	.3371	4.5367	2.656	85.7391	2.6487	.1973	93.0869	53.2102				1				0
80	.53	48.783	19.8625	68.508	29.1153	3.4923	-.8142	166.2688	4.5257	.3438	4.5387	2.6572	85.6564	2.6496	.2013	93.1019	53.2738				1				0
80	.54	49.1563	19.9741	68.1469	28.8827	3.5014	-.7844	166.1599	4.5348	.3736	4.5502	2.6639	85.2909	2.6549	.2187	93.1886	53.5576				1				0
80	.55	49.5297	20.0857	67.7857	28.65	3.5105	-.7546	166.0511	4.5439	.4034	4.5618	2.6707	84.9268	2.6603	.2362	93.2754	53.8418				1				0
80	.56	49.8816	20.1955	67.5945	28.503	3.518	-.7315	166.1745	4.5514	.4264	4.5714	2.6764	84.6474	2.6647	.2497	93.347	54.0613				1				0
80	.57	50.2335	20.3053	67.4032	28.3559	3.5255	-.7085	166.2979	4.5589	.4495	4.581	2.682	84.3695	2.6691	.2631	93.4184	54.2806				1				0
80	.58	50.5853	20.4151	67.212	28.2089	3.533	-.6855	166.4213	4.5664	.4724	4.5908	2.6877	84.0932	2.6735	.2766	93.4898	54.4994				1				0
80	.59	50.9372	20.5249	67.0207	28.0619	3.5405	-.6626	166.5447	4.5739	.4954	4.6007	2.6935	83.8185	2.6779	.29	93.561	54.718				1				0
80	.6	51.7243	20.7598	66.7752	27.8102	3.5578	-.618	167.0695	4.5912	.54	4.6228	2.7065	83.2925	2.688	.3161	93.7256	55.1424				1				0
80	.61	52.5113	20.9947	66.5297	27.5585	3.575	-.5737	167.5942	4.6084	.5842	4.6453	2.7196	82.7747	2.6981	.3421	93.8892	55.5642				1				0
80	.62	52.9465	21.1199	66.4754	27.4538	3.5847	-.5524	167.9956	4.6181	.6056	4.6576	2.7269	82.5289	2.7037	.3546	93.9816	55.7677				1				0
80	.63	53.3816	21.245	66.4212	27.3492	3.5943	-.5311	168.3969	4.6277	.6269	4.67	2.7341	82.2856	2.7094	.367	94.0735	55.9703				1				0
80	.64	53.8168	21.3701	66.3669	27.2445	3.6039	-.5099	168.7982	4.6373	.648	4.6824	2.7414	82.0447	2.715	.3794	94.1649	56.1718				1				0
80	.65	53.8477	21.0902	66.8143	27.1113	3.6474	-.5253	168.8634	4.6808	.6327	4.7234	2.7654	82.3025	2.7405	.3704	94.5791	56.0253				1				0
80	.66	53.8786	20.8102	67.2618	26.9781	3.6909	-.5407	168.9287	4.7242	.6173	4.7644	2.7895	82.5558	2.7659	.3614	94.9928	55.8789				1				0
80	.67	53.9095	20.5303	67.7092	26.8449	3.7343	-.5561	168.9939	4.7677	.6019	4.8055	2.8135	82.8045	2.7914	.3524	95.4063	55.7326				1				0
80	.68	53.5052	20.1253	68.2109	26.8164	3.7685	-.5927	168.6578	4.8019	.5653	4.835	2.8308	83.2859	2.8114	.331	95.7321	55.3837				1				0
80	.69	53.101	19.7203	68.7126	26.7878	3.8028	-.6295	168.3217	4.8362	.5285	4.865	2.8484	83.7634	2.8315	.3094	96.0591	55.0334				1				0
80	.7	52.6967	19.3152	69.2143	26.7593	3.8373	-.6664	167.9856	4.8707	.4916	4.8954	2.8662	84.2368	2.8517	.2878	96.3875	54.6817				1				0
80	.71	52.0616	18.4971	70.3717	26.6468	3.9203	-.7377	167.5772	4.9537	.4203	4.9715	2.9108	85.1502	2.9004	.2461	97.1784	54.003				1				0
80	.72	51.4265	17.6789	71.529	26.5344	4.0038	-.8093	167.1688	5.0372	.3487	5.0492	2.9564	86.0401	2.9493	.2042	97.9731	53.3209				1				0
80	.73	51.1956	17.2658	72.1846	26.4505	4.0524	-.8436	167.0964	5.0858	.3144	5.0955	2.9835	86.463	2.9778	.1841	98.4361	52.9939				1				0
80	.74	50.9647	16.8527	72.8402	26.3666	4.1011	-.878	167.0241	5.1345	.28	5.1421	3.0108	86.8787	3.0063	.1639	98.8996	52.6665				1				0
80	.75	50.7338	16.4396	73.4958	26.2827	4.1498	-.9124	166.9519	5.1832	.2456	5.189	3.0383	87.2873	3.0349	.1438	99.3634	52.3389				1				0
80	.76	50.503	16.0264	74.1514	26.1988	4.1985	-.9468	166.8795	5.2319	.2112	5.2362	3.0659	87.6888	3.0634	.1236	99.8277	52.011				1				0
80	.77	50.503	15.6763	74.7678	26.0647	4.2512	-.9694	167.0118	5.2846	.1886	5.288	3.0963	87.9559	3.0943	.1104	100	51.7964				1				0
80	.78	50.503	15.3262	75.3843	25.9307	4.3038	-.9919	167.1441	5.3372	.1661	5.3398	3.1267	88.2173	3.1251	.0973	100	51.582				1				0
80	.79	50.7338	15.3892	75.3451	25.8805	4.3076	-.98	167.3487	5.341	.178	5.344	3.1291	88.091	3.1274	.1042	100	51.6955				1				0
80	.8	50.9647	15.4522	75.306	25.8303	4.3115	-.9681	167.5532	5.3449	.1899	5.3482	3.1316	87.9651	3.1296	.1112	100	51.8086				1				0
80	.81	51.1956	15.5152	75.2669	25.7802	4.3153	-.9562	167.7578	5.3487	.2018	5.3525	3.1341	87.8398	3.1319	.1181	100	51.9215				1				0
80	.82	51.4265	15.5782	75.2277	25.73	4.3191	-.9444	167.9624	5.3525	.2136	5.3567	3.1366	87.7149	3.1341	.1251	100	52.0341				1				0
80	.83	51.6985	15.7879	74.7411	25.6608	4.303	-.9159	167.8884	5.3364	.242	5.3419	3.1279	87.4031	3.1247	.1417	100	52.3051				1				0
80	.84	51.9706	15.9976	74.2546	25.5916	4.2869	-.8875	167.8144	5.3203	.2705	5.3272	3.1193	87.0892	3.1152	.1584	100	52.5764				1				0
80	.85	52.0118	16.1443	73.8071	25.5726	4.2669	-.8707	167.5358	5.3003	.2873	5.3081	3.1081	86.8975	3.1035	.1682	100	52.7361				1				0
80	.86	52.053	16.291	73.3597	25.5536	4.2469	-.8539	167.2573	5.2803	.3041	5.2891	3.0969	86.7037	3.0918	.1781	100	52.8964				1				0
80	.87	52.0942	16.4378	72.9122	25.5345	4.2268	-.837	166.9787	5.2602	.321	5.27	3.0857	86.5079	3.08	.188	100	53.0572				1				0
80	.88	52.1354	16.5845	72.4648	25.5155	4.2067	-.82	166.7001	5.2401	.3379	5.2509	3.0746	86.31	3.0682	.1979	99.9053	53.2185				1				0
80	.89	51.8307	16.7294	72.0511	25.6868	4.164	-.8197	166.298	5.1974	.3383	5.2083	3.0496	86.276	3.0432	.1981	99.4986	53.2217				1				0
80	.9	51.526	16.8743	71.6375	25.858	4.1211	-.8194	165.8958	5.1544	.3386	5.1656	3.0245	86.2414	3.018	.1983	99.0899	53.225				1				0
80	.91	51.1801	16.8725	71.6713	26.0483	4.0985	-.8361	165.7722	5.1318	.3219	5.1419	3.0107	86.4108	3.0048	.1885	98.8747	53.0657				1				0
80	.92	50.8342	16.8707	71.7051	26.2386	4.0758	-.8528	165.6486	5.1092	.3051	5.1183	2.9969	86.5821	2.9915	.1787	98.6592	52.9061				1				0
80	.93	50.4884	16.8689	71.7389	26.4289	4.0532	-.8696	165.525	5.0866	.2884	5.0947	2.983	86.7552	2.9782	.1688	98.4434	52.7464				1				0
80	.94	50.1425	16.8671	71.7727	26.6192	4.0305	-.8864	165.4014	5.0639	.2716	5.0711	2.9692	86.9302	2.9649	.159	98.2273	52.5864				1				0
80	.95	49.3168	16.7834	72.125	27.0836	3.9888	-.9357	165.3088	5.0222	.2223	5.0271	2.9434	87.4656	2.9405	.1302	97.8305	52.1171				1				0
80	.96	48.4911	16.6997	72.4772	27.5481	3.9471	-.985	165.2161	4.9805	.173	4.9835	2.9178	88.0111	2.9161	.1013	97.4333	51.6472				1				0
80	.97	48.0114	16.6178	72.7957	27.8223	3.9282	-1.0175	165.2471	4.9616	.1405	4.9636	2.9062	88.3779	2.905	.0823	97.253	51.3382				1				0
80	.98	47.5316	16.5359	73.1142	28.0965	3.9093	-1.0499	165.278	4.9426	.1081	4.9438	2.8946	88.7475	2.8939	.0633	97.0728	51.0292				1				0
80	.99	47.0518	16.454	73.4326	28.3706	3.8903	-1.0823	165.309	4.9237	.0756	4.9243	2.8832	89.1199	2.8828	.0443	96.8927	50.7204				1				0
80	1	46.3892	16.409	73.9859	28.8723	3.8531	-1.1298	165.6564	4.8865	.0282	4.8866	2.8611	89.6693	2.861	.0165	96.5384	50.2686				1				0
80	1.01	45.7266	16.3639	74.5392	29.374	3.8161	-1.177	166.0038	4.8495	-.019	4.8495	2.8393	90.2249	2.8393	-.0111	96.1856	49.8187				1				0
80	1.02	45.064	16.3189	75.0925	29.8756	3.7792	-1.2241	166.3511	4.8126	-.0661	4.8131	2.818	90.7867	2.8177	-.0387	95.8343	49.3707				1				0
80	1.03	44.8812	16.3558	75.3274	30.1031	3.7612	-1.2388	166.6675	4.7946	-.0808	4.7953	2.8076	90.9655	2.8072	-.0473	95.6628	49.2304				1				0
80	1.04	44.6984	16.3927	75.5622	30.3306	3.7433	-1.2535	166.9839	4.7767	-.0955	4.7776	2.7972	91.1451	2.7966	-.0559	95.492	49.0907				1				0
80	1.05	44.5156	16.4297	75.797	30.5581	3.7254	-1.2681	167.3003	4.7588	-.1101	4.7601	2.7869	91.3252	2.7862	-.0645	95.3219	48.9515				1				0
80	1.06	44.3559	16.5602	75.8237	30.7916	3.6951	-1.2744	167.5314	4.7284	-.1164	4.7299	2.7692	91.4103	2.7684	-.0682	95.0328	48.8913				1				0
80	1.07	44.1963	16.6907	75.8504	31.0251	3.6648	-1.2807	167.7625	4.6982	-.1227	4.6998	2.7516	91.4962	2.7507	-.0718	94.7445	48.8313				1				0
80	1.08	44.2195	16.7843	75.6423	31.0312	3.6522	-1.2725	167.6772	4.6856	-.1145	4.687	2.7441	91.3996	2.7433	-.067	94.6248	48.9097				1				0
80	1.09	44.2427	16.8779	75.4341	31.0372	3.6396	-1.2642	167.5919	4.673	-.1062	4.6742	2.7366	91.3023	2.7359	-.0622	94.505	48.9882				1				0
80	1.1	44.2658	16.9715	75.2259	31.0433	3.6271	-1.256	167.5065	4.6604	-.098	4.6615	2.7291	91.2045	2.7285	-.0574	94.3851	49.0668				1				0
80	1.11	44.289	17.0651	75.0178	31.0493	3.6144	-1.2477	167.4212	4.6478	-.0897	4.6487	2.7217	91.106	2.7212	-.0525	94.2651	49.1454				1				0
80	1.12	44.4418	17.2721	74.4778	30.9698	3.5939	-1.2223	167.1615	4.6273	-.0643	4.6277	2.7094	90.7961	2.7091	-.0376	94.0694	49.3876				1				0
80	1.13	44.5945	17.4791	73.9379	30.8902	3.5733	-1.1968	166.9017	4.6067	-.0388	4.6068	2.6971	90.4824	2.697	-.0227	93.873	49.6306				1				0
80	1.14	44.7241	17.5925	73.6061	30.8046	3.5653	-1.1795	166.7273	4.5987	-.0215	4.5987	2.6924	90.2683	2.6924	-.0126	93.797	49.7949				1				0
80	1.15	44.8537	17.7059	73.2743	30.7189	3.5573	-1.1622	166.5529	4.5907	-.0042	4.5907	2.6877	90.0529	2.6877	-.0025	93.7207	49.9596				1				0
80	1.16	44.9833	17.8193	72.9425	30.6333	3.5493	-1.1449	166.3784	4.5827	.0131	4.5827	2.683	89.8364	2.683	.0077	93.6444	50.1246				1				0
80	1.17	45.1129	17.9327	72.6107	30.5477	3.5412	-1.1275	166.204	4.5746	.0304	4.5747	2.6783	89.6187	2.6783	.0178	93.5678	50.29				1				0
80	1.18	45.488	18.2037	71.98	30.3738	3.5266	-1.0878	166.0455	4.5599	.0702	4.5605	2.67	89.1182	2.6697	.0411	93.4281	50.6684				1				0
80	1.19	45.8631	18.4746	71.3493	30.2	3.5119	-1.048	165.8869	4.5452	.11	4.5466	2.6618	88.6137	2.6611	.0644	93.2881	51.0476				1				0
80	1.2	46.1086	18.6321	71.0504	30.1117	3.5052	-1.0256	165.9028	4.5386	.1323	4.5406	2.6583	88.3298	2.6572	.0775	93.225	51.2604				1				0
80	1.21	46.354	18.7896	70.7515	30.0235	3.4986	-1.0033	165.9186	4.532	.1547	4.5346	2.6548	88.0451	2.6533	.0906	93.1619	51.4732				1				0
80	1.22	46.5995	18.9471	70.4526	29.9353	3.492	-.981	165.9345	4.5254	.177	4.5288	2.6514	87.7598	2.6494	.1036	93.0989	51.686				1				0
80	1.23	46.845	19.1046	70.1537	29.8471	3.4854	-.9586	165.9504	4.5188	.1994	4.5232	2.6481	87.4738	2.6455	.1167	93.0358	51.8987				1				0
80	1.24	47.335	19.3953	69.5728	29.6481	3.476	-.9147	165.9514	4.5094	.2433	4.5159	2.6439	86.9116	2.64	.1424	92.9466	52.3172				1				0
80	1.25	47.8251	19.6861	68.992	29.4492	3.4666	-.8707	165.9524	4.5	.2872	4.5092	2.6399	86.3476	2.6346	.1682	92.8573	52.7357				1				0
80	1.26	48.0697	19.8193	68.71	29.3385	3.4639	-.8491	165.9375	4.4973	.3089	4.5079	2.6391	86.0712	2.6329	.1808	92.8311	52.9415				1				0
80	1.27	48.3143	19.9525	68.428	29.2278	3.4611	-.8275	165.9226	4.4945	.3305	4.5066	2.6384	85.7946	2.6313	.1935	92.8048	53.1474				1				0
80	1.28	48.5589	20.0857	68.146	29.1171	3.4584	-.8059	165.9077	4.4917	.3521	4.5055	2.6378	85.5178	2.6297	.2061	92.7785	53.3534				1				0
80	1.29	48.8036	20.2189	67.864	29.0064	3.4556	-.7843	165.8928	4.489	.3737	4.5045	2.6372	85.2408	2.6281	.2188	92.7523	53.5593				1				0
80	1.3	49.1889	20.3971	67.5153	28.8429	3.4557	-.7537	165.9442	4.489	.4043	4.5072	2.6388	84.8541	2.6281	.2367	92.7528	53.8501				1				0
80	1.31	49.5743	20.5753	67.1666	28.6794	3.4557	-.7232	165.9956	4.4891	.4348	4.5101	2.6405	84.4681	2.6282	.2545	92.7533	54.1407				1				0
80	1.32	49.715	20.6203	67.0999	28.6267	3.4585	-.7143	166.0619	4.4919	.4436	4.5138	2.6426	84.3594	2.6298	.2597	92.78	54.2252				1				0
80	1.33	49.8558	20.6653	67.0332	28.5739	3.4613	-.7055	166.1282	4.4947	.4525	4.5174	2.6448	84.251	2.6315	.2649	92.8068	54.3097				1				0
80	1.34	49.9966	20.7103	66.9664	28.5211	3.4641	-.6966	166.1945	4.4975	.4614	4.5211	2.6469	84.1428	2.6331	.2701	92.8334	54.3941				1				0
80	1.35	50.1373	20.7553	66.8997	28.4684	3.4669	-.6878	166.2608	4.5003	.4702	4.5248	2.6491	84.0349	2.6347	.2753	92.8601	54.4784				1				0
80	1.36	50.3639	20.8075	66.986	28.4468	3.4742	-.6803	166.6042	4.5076	.4777	4.5328	2.6538	83.9511	2.639	.2796	92.9292	54.5491				1				0
80	1.37	50.5905	20.8597	67.0723	28.4251	3.4814	-.6729	166.9477	4.5148	.485	4.5408	2.6584	83.868	2.6432	.284	92.998	54.6195				1				0
80	1.38	50.6763	20.8669	67.2253	28.4563	3.4858	-.6744	167.2248	4.5192	.4836	4.545	2.6609	83.8918	2.6458	.2831	93.0401	54.6059				1				0
80	1.39	50.7622	20.8741	67.3783	28.4874	3.4902	-.6758	167.502	4.5236	.4822	4.5492	2.6634	83.9156	2.6484	.2823	93.0821	54.5923				1				0
80	1.4	50.848	20.8813	67.5313	28.5185	3.4946	-.6772	167.7792	4.528	.4808	4.5535	2.6659	83.9392	2.651	.2815	93.1239	54.5788				1				0
80	1.41	51.054	20.938	67.5936	28.5056	3.4995	-.67	168.0912	4.5329	.488	4.5591	2.6692	83.8559	2.6538	.2857	93.1703	54.6472				1				0
80	1.42	51.26	20.9947	67.6559	28.4926	3.5043	-.6629	168.4032	4.5377	.4951	4.5647	2.6724	83.773	2.6567	.2899	93.2165	54.7154				1				0
80	1.43	51.4659	21.0514	67.7181	28.4796	3.5092	-.6557	168.7151	4.5426	.5023	4.5702	2.6757	83.6906	2.6595	.2941	93.2625	54.7834				1				0
80	1.44	51.5861	21.101	67.6274	28.4355	3.5097	-.6472	168.75	4.543	.5108	4.5717	2.6765	83.5846	2.6598	.2991	93.2671	54.865				1				0
80	1.45	51.7063	21.1505	67.5367	28.3914	3.5101	-.6386	168.7848	4.5435	.5194	4.5731	2.6774	83.4787	2.6601	.3041	93.2717	54.9465				1				0
80	1.46	51.8264	21.2	67.4459	28.3473	3.5106	-.63	168.8196	4.544	.5279	4.5746	2.6782	83.3729	2.6603	.3091	93.2764	55.028				1				0
80	1.47	51.944	21.2747	67.1079	28.2201	3.5078	-.6128	168.5467	4.5412	.5451	4.5738	2.6778	83.1548	2.6587	.3192	93.2498	55.1919				1				0
80	1.48	52.0616	21.3494	66.7699	28.093	3.505	-.5956	168.2738	4.5384	.5624	4.5731	2.6774	82.9359	2.6571	.3293	93.2232	55.3562				1				0
80	1.49	52.059	21.3746	66.5226	28.01	3.5017	-.5869	167.9661	4.5351	.5711	4.571	2.6761	82.8223	2.6551	.3344	93.1918	55.4393				1				0
80	1.5	52.0564	21.3998	66.2753	27.9269	3.4984	-.5781	167.6584	4.5318	.5799	4.5688	2.6748	82.7081	2.6532	.3395	93.1603	55.5228				1				0
80	1.51	52.0539	21.425	66.028	27.8439	3.4951	-.5693	167.3507	4.5285	.5887	4.5666	2.6736	82.5934	2.6513	.3447	93.1286	55.6065				1				0
80	1.52	52.0513	21.4502	65.7807	27.7609	3.4918	-.5605	167.043	4.5252	.5975	4.5644	2.6723	82.4782	2.6493	.3498	93.0969	55.6905				1				0
80	1.53	51.9586	21.4367	65.4124	27.6216	3.4889	-.5513	166.4293	4.5223	.6067	4.5628	2.6714	82.359	2.6476	.3552	93.0696	55.7781				1				0
80	1.54	51.8659	21.4232	65.0441	27.4824	3.486	-.542	165.8156	4.5194	.616	4.5612	2.6704	82.2388	2.6459	.3606	93.0421	55.8664				1				0
80	1.55	51.7758	21.3845	64.9231	27.4261	3.4865	-.5417	165.5095	4.5199	.6163	4.5617	2.6707	82.2351	2.6462	.3608	93.0467	55.8698				1				0
80	1.56	51.6857	21.3458	64.8022	27.3699	3.487	-.5413	165.2035	4.5204	.6167	4.5623	2.671	82.2313	2.6465	.3611	93.0512	55.8733				1				0
80	1.57	51.5955	21.3071	64.6812	27.3137	3.4875	-.5409	164.8975	4.5209	.6171	4.5628	2.6713	82.2276	2.6468	.3613	93.0558	55.8768				1				0
80	1.58	51.5054	21.2684	64.5602	27.2575	3.488	-.5406	164.5915	4.5213	.6174	4.5633	2.6716	82.2238	2.6471	.3615	93.0604	55.8803				1				0
80	1.59	51.4823	21.2306	64.5887	27.2358	3.4924	-.5427	164.5373	4.5258	.6153	4.5675	2.6741	82.2576	2.6497	.3603	93.1032	55.8603				1				0
80	1.6	51.4591	21.1928	64.6171	27.2142	3.4969	-.5448	164.4832	4.5303	.6132	4.5716	2.6765	82.2913	2.6523	.359	93.146	55.8402				1				0
80	1.61	51.526	21.1937	64.7666	27.2488	3.5009	-.5472	164.7351	4.5343	.6108	4.5753	2.6786	82.3286	2.6547	.3576	93.184	55.8168				1				0
80	1.62	51.593	21.1946	64.916	27.2834	3.5049	-.5497	164.987	4.5383	.6083	4.5789	2.6808	82.3657	2.657	.3561	93.2218	55.7934				1				0
80	1.63	51.6599	21.1955	65.0655	27.318	3.5089	-.5521	165.2389	4.5423	.6059	4.5825	2.6829	82.4026	2.6593	.3547	93.2596	55.7701				1				0
80	1.64	51.7269	21.1964	65.2149	27.3526	3.5128	-.5546	165.4908	4.5462	.6034	4.5861	2.685	82.4393	2.6616	.3533	93.2972	55.7468				1				0
80	1.65	51.9045	21.2054	65.5779	27.4322	3.5226	-.5597	166.1199	4.556	.5983	4.5951	2.6903	82.5184	2.6674	.3503	93.3908	55.6983				1				0
80	1.66	52.0822	21.2144	65.9408	27.5118	3.5324	-.5647	166.7491	4.5658	.5933	4.6042	2.6956	82.5966	2.6731	.3473	93.4836	55.6502				1				0
80	1.67	52.1929	21.2225	66.1543	27.5567	3.5382	-.5673	167.1264	4.5716	.5906	4.6096	2.6988	82.6383	2.6765	.3458	93.539	55.6251				1				0
80	1.68	52.3036	21.2306	66.3678	27.6017	3.544	-.57	167.5037	4.5774	.588	4.615	2.7019	82.6798	2.6799	.3443	93.5941	55.6002				1				0
80	1.69	52.4143	21.2387	66.5813	27.6467	3.5498	-.5726	167.881	4.5831	.5854	4.6204	2.7051	82.7209	2.6833	.3427	93.649	55.5754				1				0
80	1.7	52.5251	21.2468	66.7948	27.6917	3.5555	-.5752	168.2583	4.5889	.5828	4.6257	2.7082	82.7618	2.6866	.3412	93.7037	55.5507				1				0
80	1.71	52.7422	21.2657	66.922	27.6527	3.567	-.57	168.5826	4.6004	.588	4.6378	2.7153	82.716	2.6934	.3443	93.8135	55.6002				1				0
80	1.72	52.9594	21.2846	67.0492	27.6138	3.5785	-.5648	168.9069	4.6119	.5932	4.6499	2.7224	82.6706	2.7001	.3473	93.9229	55.6496				1				0
80	1.73	53.0658	21.2954	66.9629	27.5299	3.5843	-.557	168.854	4.6177	.601	4.6567	2.7263	82.5848	2.7035	.3519	93.9783	55.7236				1				0
80	1.74	53.1722	21.3062	66.8766	27.446	3.5902	-.5492	168.801	4.6235	.6088	4.6634	2.7303	82.4993	2.7069	.3564	94.0337	55.7977				1				0
80	1.75	53.2786	21.317	66.7903	27.3621	3.596	-.5414	168.748	4.6294	.6165	4.6702	2.7343	82.4139	2.7104	.361	94.0892	55.8718				1				0
80	1.76	53.3851	21.3278	66.704	27.2782	3.6018	-.5337	168.6951	4.6352	.6243	4.677	2.7383	82.3288	2.7138	.3655	94.1447	55.946				1				0
80	1.77	53.3962	21.2054	66.7281	27.139	3.6216	-.5343	168.4686	4.655	.6237	4.6966	2.7497	82.3684	2.7254	.3652	94.3334	55.9403				1				0
80	1.78	53.4074	21.0829	66.7521	26.9997	3.6415	-.5349	168.2421	4.6749	.6231	4.7162	2.7612	82.4078	2.737	.3648	94.5227	55.9345				1				0
80	1.79	53.3121	20.9497	66.8624	26.9444	3.6556	-.5433	168.0686	4.6889	.6147	4.7291	2.7687	82.5315	2.7453	.3599	94.6566	55.8542				1				0
80	1.8	53.2168	20.8165	66.9727	26.889	3.6696	-.5517	167.8951	4.703	.6062	4.7419	2.7763	82.6548	2.7535	.3549	94.7907	55.7737				1				0
80	1.81	53.1216	20.6833	67.083	26.8337	3.6838	-.5602	167.7215	4.7171	.5978	4.7549	2.7839	82.7778	2.7618	.35	94.9251	55.6931				1				0
80	1.82	52.9542	20.3179	67.5482	26.697	3.7288	-.5849	167.5173	4.7622	.5731	4.7966	2.8083	83.1382	2.7882	.3355	95.3545	55.4578				1				0
80	1.83	52.7868	19.9525	68.0135	26.5603	3.774	-.6097	167.3131	4.8074	.5483	4.8386	2.8329	83.4933	2.8147	.321	95.7849	55.2219				1				0
80	1.84	52.6195	19.5871	68.4787	26.4237	3.8193	-.6345	167.1089	4.8527	.5235	4.8809	2.8577	83.8432	2.8412	.3065	96.2163	54.9855				1				0
80	1.85	52.5474	19.3548	68.8336	26.3424	3.8504	-.6508	167.0782	4.8838	.5072	4.91	2.8748	84.0708	2.8594	.297	96.5119	54.8305				1				0
80	1.86	52.4753	19.1226	69.1886	26.2611	3.8814	-.6671	167.0475	4.9148	.4909	4.9393	2.8919	84.2959	2.8776	.2874	96.8077	54.6754				1				0
80	1.87	52.4032	18.8904	69.5435	26.1798	3.9125	-.6834	167.0168	4.9459	.4746	4.9686	2.9091	84.5184	2.8958	.2779	97.1035	54.5203				1				0
80	1.88	52.5139	18.7248	69.9545	26.121	3.9434	-.6935	167.3141	4.9768	.4645	4.9985	2.9266	84.6682	2.9139	.272	97.3983	54.4236				1				0
80	1.89	52.6246	18.5592	70.3654	26.0621	3.9743	-.7036	167.6114	5.0077	.4544	5.0282	2.9441	84.8156	2.932	.266	97.6921	54.3272				1				0
80	1.9	52.8074	18.6258	70.4215	26.0846	3.9741	-.6975	167.9393	5.0075	.4605	5.0286	2.9443	84.7459	2.9319	.2696	97.6903	54.3856				1				0
80	1.91	52.9902	18.6924	70.4775	26.1071	3.9739	-.6914	168.2673	5.0073	.4666	5.029	2.9445	84.6764	2.9318	.2732	97.6886	54.4437				1				0
80	1.92	53.1731	18.759	70.5336	26.1296	3.9737	-.6853	168.5952	5.0071	.4727	5.0294	2.9447	84.6073	2.9317	.2768	97.6869	54.5016				1				0
80	1.93	53.3559	18.8256	70.5896	26.1521	3.9736	-.6793	168.9232	5.0069	.4787	5.0298	2.945	84.5384	2.9316	.2803	97.6852	54.5593				1				0
80	1.94	53.4812	18.8976	70.393	26.1071	3.9697	-.6673	168.8789	5.003	.4907	5.027	2.9434	84.3984	2.9293	.2873	97.648	54.6733				1				0
80	1.95	53.6065	18.9696	70.1964	26.0621	3.9657	-.6553	168.8347	4.9991	.5027	5.0243	2.9418	84.2582	2.927	.2943	97.6108	54.7872				1				0
80	1.96	53.549	18.975	69.9438	25.9947	3.962	-.6493	168.4624	4.9954	.5086	5.0212	2.9399	84.186	2.9248	.2978	97.575	54.8442				1				0
80	1.97	53.4915	18.9804	69.6911	25.9272	3.9582	-.6433	168.0903	4.9916	.5147	5.0181	2.9381	84.1134	2.9226	.3013	97.5391	54.9015				1				0
80	1.98	53.434	18.9858	69.4385	25.8597	3.9544	-.6373	167.718	4.9878	.5207	5.0149	2.9363	84.0403	2.9204	.3049	97.503	54.959				1				0
80	1.99	53.3765	18.9912	69.1859	25.7923	3.9506	-.6312	167.3459	4.984	.5268	5.0118	2.9344	83.9668	2.9182	.3084	97.4668	55.0167				1				0
80	2	53.2417	18.9732	68.8621	25.7127	3.9454	-.6263	166.7897	4.9788	.5317	5.0071	2.9317	83.9046	2.9151	.3113	97.417	55.0635				1				0
80	2.01	53.107	18.9552	68.5383	25.6331	3.9401	-.6214	166.2336	4.9735	.5366	5.0024	2.9289	83.8419	2.912	.3142	97.3669	55.1107				1				0
80	2.02	53.0297	18.9318	68.4671	25.621	3.9387	-.6225	166.0497	4.9721	.5354	5.0009	2.928	83.8535	2.9112	.3135	97.3535	55.0995				1				0
80	2.03	52.9525	18.9084	68.396	25.6089	3.9373	-.6237	165.8658	4.9707	.5343	4.9993	2.9271	83.8652	2.9104	.3128	97.34	55.0882				1				0
80	2.04	52.8752	18.885	68.3248	25.5968	3.9359	-.6249	165.6819	4.9693	.5331	4.9978	2.9262	83.877	2.9095	.3121	97.3264	55.077				1				0
80	2.05	52.798	18.8616	68.2536	25.5847	3.9345	-.6261	165.4979	4.9679	.5319	4.9962	2.9253	83.8887	2.9087	.3114	97.3129	55.0657				1				0
80	2.06	52.719	18.84	68.3426	25.6392	3.9323	-.6328	165.5408	4.9657	.5252	4.9933	2.9236	83.9628	2.9074	.3075	97.292	55.0016				1				0
80	2.07	52.6401	18.8184	68.4315	25.6937	3.9301	-.6395	165.5837	4.9635	.5185	4.9905	2.9219	84.0369	2.9061	.3036	97.2711	54.9376				1				0
80	2.08	52.6384	18.8202	68.5917	25.7603	3.9293	-.645	165.8105	4.9627	.5129	4.9891	2.9211	84.0989	2.9057	.3003	97.2638	54.8852				1				0
80	2.09	52.6366	18.822	68.7518	25.8269	3.9286	-.6505	166.0373	4.9619	.5074	4.9878	2.9204	84.1608	2.9052	.2971	97.2566	54.8328				1				0
80	2.1	52.6349	18.8238	68.9119	25.8935	3.9278	-.656	166.2641	4.9612	.502	4.9865	2.9196	84.2226	2.9048	.2939	97.2494	54.7806				1				0
80	2.11	52.6332	18.8256	69.072	25.9601	3.927	-.6615	166.4909	4.9604	.4965	4.9852	2.9188	84.2842	2.9043	.2907	97.2422	54.7286				1				0
80	2.12	52.7233	18.8427	69.2286	25.999	3.9296	-.6628	166.7936	4.963	.4952	4.9877	2.9203	84.3017	2.9059	.29	97.2668	54.7164				1				0
80	2.13	52.8134	18.8598	69.3851	26.0379	3.9322	-.664	167.0963	4.9656	.494	4.9901	2.9217	84.3191	2.9074	.2892	97.2914	54.7044				1				0
80	2.14	52.9053	18.8751	69.3816	26.0102	3.9355	-.6599	167.1722	4.9689	.4981	4.9938	2.9239	84.2753	2.9093	.2917	97.3231	54.7441				1				0
80	2.15	52.9971	18.8904	69.378	25.9826	3.9389	-.6557	167.2481	4.9723	.5023	4.9976	2.9261	84.2316	2.9113	.2941	97.3548	54.7837				1				0
80	2.16	53.089	18.9057	69.3745	25.9549	3.9422	-.6515	167.324	4.9756	.5065	5.0013	2.9283	84.188	2.9132	.2965	97.3865	54.8234				1				0
80	2.17	53.1559	18.8166	69.4092	25.8589	3.9587	-.6508	167.2405	4.9921	.5072	5.0178	2.938	84.1984	2.9229	.297	97.5441	54.8307				1				0
80	2.18	53.2228	18.7275	69.4439	25.7629	3.9753	-.65	167.1571	5.0087	.508	5.0344	2.9477	84.2087	2.9326	.2974	97.7018	54.838				1				0
80	2.19	53.2898	18.6384	69.4785	25.6669	3.9919	-.6492	167.0736	5.0253	.5088	5.0509	2.9574	84.219	2.9423	.2979	97.8596	54.8454				1				0
80	2.2	53.2649	18.534	69.5168	25.5985	4.0052	-.6526	166.9142	5.0385	.5054	5.0638	2.9649	84.2724	2.9501	.2959	97.9862	54.813				1				0
80	2.21	53.24	18.4296	69.555	25.5302	4.0185	-.656	166.7548	5.0519	.502	5.0767	2.9725	84.3256	2.9579	.2939	98.113	54.7806				1				0
80	2.22	53.2151	18.3252	69.5933	25.4619	4.0318	-.6594	166.5955	5.0652	.4986	5.0897	2.9801	84.3787	2.9657	.2919	98.24	54.7481				1				0
80	2.23	52.9697	17.903	70.1422	25.3546	4.0798	-.6915	166.3695	5.1132	.4665	5.1345	3.0063	84.787	2.9939	.2732	98.6974	54.4429				1				0
80	2.24	52.7242	17.4809	70.691	25.2474	4.128	-.7236	166.1435	5.1614	.4344	5.1796	3.0328	85.1894	3.0221	.2543	99.156	54.1369				1				0
80	2.25	52.5036	17.1632	71.2016	25.2084	4.1627	-.7523	166.0769	5.1961	.4057	5.2119	3.0517	85.5358	3.0425	.2375	99.487	53.8636				1				0
80	2.26	52.283	16.8455	71.7122	25.1695	4.1975	-.781	166.0103	5.2309	.377	5.2445	3.0708	85.8783	3.0628	.2207	99.8182	53.59				1				0
80	2.27	52.0624	16.5278	72.2228	25.1306	4.2323	-.8098	165.9436	5.2657	.3482	5.2772	3.09	86.2167	3.0832	.2039	100	53.3162				1				0
80	2.28	51.8419	16.21	72.7334	25.0917	4.2672	-.8386	165.877	5.3006	.3194	5.3102	3.1093	86.5513	3.1037	.187	100	53.0422				1				0
80	2.29	51.6762	15.8131	73.5776	25.0856	4.3154	-.8765	166.1526	5.3488	.2814	5.3562	3.1363	86.9881	3.1319	.1648	100	52.6804				1				0
80	2.3	51.5106	15.4162	74.4218	25.0796	4.3635	-.9144	166.4281	5.3969	.2436	5.4024	3.1633	87.4159	3.1601	.1426	100	52.3197				1				0
80	2.31	51.5655	15.337	74.7554	25.1124	4.3767	-.9235	166.7703	5.4101	.2345	5.4152	3.1708	87.5181	3.1679	.1373	100	52.2333				1				0
80	2.32	51.6204	15.2578	75.089	25.1453	4.3899	-.9325	167.1125	5.4233	.2255	5.428	3.1783	87.6194	3.1756	.132	100	52.1473				1				0
80	2.33	51.6754	15.1786	75.4225	25.1782	4.403	-.9415	167.4547	5.4364	.2165	5.4407	3.1858	87.7197	3.1833	.1268	100	52.0616				1				0
80	2.34	51.7303	15.0994	75.7561	25.211	4.416	-.9505	167.7968	5.4494	.2075	5.4534	3.1932	87.8192	3.1909	.1215	100	51.9763				1				0
80	2.35	51.7981	15.0742	75.8789	25.2162	4.4222	-.9519	167.9674	5.4556	.2061	5.4595	3.1968	87.8365	3.1945	.1207	100	51.9629				1				0
80	2.36	51.8659	15.049	76.0016	25.2214	4.4284	-.9533	168.1379	5.4618	.2047	5.4656	3.2004	87.8536	3.1981	.1199	100	51.9495				1				0
80	2.37	51.8788	15.103	75.7908	25.1937	4.4215	-.9458	167.9663	5.4549	.2122	5.4591	3.1966	87.7721	3.1941	.1243	100	52.0211				1				0
80	2.38	51.8917	15.157	75.58	25.1661	4.4147	-.9382	167.7947	5.4481	.2198	5.4525	3.1927	87.6902	3.1901	.1287	100	52.0929				1				0
80	2.39	51.9045	15.211	75.3692	25.1384	4.4078	-.9307	167.623	5.4412	.2273	5.446	3.1889	87.6079	3.1861	.1331	100	52.1648				1				0
80	2.4	51.9174	15.265	75.1583	25.1107	4.401	-.9231	167.4514	5.4344	.2349	5.4394	3.1851	87.5252	3.1821	.1375	100	52.2369				1				0
80	2.41	51.8994	15.49	74.6397	25.1687	4.366	-.9059	167.1978	5.3994	.2521	5.4053	3.165	87.3265	3.1616	.1476	100	52.4012				1				0
80	2.42	51.8814	15.715	74.1211	25.2266	4.3309	-.8886	166.9441	5.3643	.2694	5.371	3.145	87.1246	3.141	.1578	100	52.566				1				0
80	2.43	51.8505	15.886	73.8133	25.3122	4.3027	-.8788	166.862	5.3361	.2791	5.3434	3.1288	87.0055	3.1245	.1635	100	52.6585				1				0
80	2.44	51.8196	16.057	73.5056	25.3979	4.2745	-.8691	166.78	5.3079	.2889	5.3157	3.1125	86.885	3.1079	.1691	100	52.751				1				0
80	2.45	51.7887	16.228	73.1978	25.4835	4.2462	-.8594	166.698	5.2796	.2986	5.288	3.0963	86.7632	3.0914	.1748	100	52.8436				1				0
80	2.46	51.7578	16.399	72.89	25.5691	4.2179	-.8497	166.6159	5.2513	.3083	5.2604	3.0801	86.6399	3.0748	.1805	100	52.9363				1				0
80	2.47	51.702	16.7213	72.3909	25.756	4.1648	-.8337	166.5701	5.1982	.3243	5.2083	3.0496	86.43	3.0437	.1899	99.5067	53.0887				1				0
80	2.48	51.6462	17.0435	71.8919	25.9428	4.1117	-.8177	166.5244	5.145	.3403	5.1563	3.0191	86.2157	3.0125	.1993	99.0004	53.2411				1				0
80	2.49	51.6213	17.1947	71.7006	26.044	4.0868	-.8114	166.5606	5.1202	.3466	5.132	3.0048	86.1278	2.998	.2029	98.7641	53.3006				1				0
80	2.5	51.5964	17.3459	71.5094	26.1452	4.0621	-.8052	166.5969	5.0954	.3528	5.1076	2.9906	86.0392	2.9834	.2066	98.528	53.3601				1				0
80	2.51	51.5715	17.4971	71.3181	26.2464	4.0373	-.7989	166.6331	5.0707	.359	5.0833	2.9764	85.9497	2.9689	.2102	98.2919	53.4195				1				0
80	2.52	51.5466	17.6483	71.1269	26.3476	4.0125	-.7927	166.6694	5.0459	.3653	5.0591	2.9621	85.8594	2.9544	.2139	98.056	53.4789				1				0
80	2.53	51.5106	17.9012	70.7275	26.4713	3.9725	-.7792	166.6105	5.0059	.3788	5.0202	2.9393	85.6724	2.931	.2218	97.6749	53.6078				1				0
80	2.54	51.4745	18.1542	70.3281	26.5949	3.9324	-.7656	166.5517	4.9658	.3924	4.9813	2.9166	85.4823	2.9075	.2297	97.2936	53.7368				1				0
80	2.55	51.4634	18.2559	70.1199	26.6174	3.9171	-.7583	166.4566	4.9505	.3997	4.9666	2.908	85.3843	2.8985	.234	97.148	53.8065				1				0
80	2.56	51.4522	18.3576	69.9118	26.6399	3.9018	-.751	166.3615	4.9352	.407	4.952	2.8994	85.2856	2.8896	.2383	97.0021	53.8762				1				0
80	2.57	51.4411	18.4593	69.7036	26.6624	3.8865	-.7437	166.2663	4.9199	.4143	4.9373	2.8908	85.1861	2.8806	.2426	96.8561	53.946				1				0
80	2.58	51.4179	18.5934	69.4857	26.7247	3.8652	-.7364	166.2216	4.8986	.4216	4.9167	2.8787	85.0806	2.8681	.2469	96.653	54.0155				1				0
80	2.59	51.3947	18.7275	69.2677	26.787	3.8438	-.7291	166.1769	4.8772	.4289	4.8961	2.8666	84.9741	2.8556	.2511	96.4498	54.085				1				0
80	2.6	51.3715	18.8616	69.0498	26.8492	3.8225	-.7218	166.1322	4.8559	.4362	4.8754	2.8545	84.8667	2.8431	.2554	96.2465	54.1545				1				0
80	2.61	51.3595	18.894	69.04	26.889	3.8165	-.7218	166.1825	4.8499	.4362	4.8695	2.851	84.861	2.8396	.2554	96.1897	54.154				1				0
80	2.62	51.3475	18.9264	69.0302	26.9288	3.8106	-.7219	166.2329	4.844	.4361	4.8635	2.8476	84.8553	2.8361	.2553	96.1329	54.1535				1				0
80	2.63	51.3355	18.9588	69.0204	26.9686	3.8046	-.7219	166.2833	4.838	.4361	4.8576	2.8441	84.8496	2.8326	.2553	96.0761	54.153				1				0
80	2.64	51.3295	19.0272	69.0613	27.0637	3.7935	-.7231	166.4818	4.8269	.4349	4.8464	2.8375	84.852	2.8261	.2546	95.9704	54.1416				1				0
80	2.65	51.3235	19.0956	69.1023	27.1589	3.7824	-.7243	166.6802	4.8158	.4337	4.8353	2.831	84.8545	2.8196	.2539	95.8649	54.1301				1				0
80	2.66	51.3295	19.1316	69.153	27.2142	3.7773	-.7255	166.8283	4.8107	.4325	4.8301	2.828	84.8626	2.8166	.2532	95.8161	54.1191				1				0
80	2.67	51.3355	19.1676	69.2037	27.2696	3.7722	-.7266	166.9764	4.8056	.4314	4.8249	2.8249	84.8708	2.8136	.2526	95.7674	54.1082				1				0
80	2.68	51.3415	19.2036	69.2544	27.3249	3.7671	-.7278	167.1244	4.8005	.4302	4.8197	2.8219	84.8789	2.8106	.2519	95.7188	54.0973				1				0
80	2.69	51.3475	19.2396	69.3051	27.3803	3.762	-.7289	167.2725	4.7954	.4291	4.8145	2.8188	84.8871	2.8076	.2512	95.6703	54.0864				1				0
80	2.7	51.3355	19.3107	69.2482	27.4279	3.7513	-.7268	167.3222	4.7847	.4312	4.8041	2.8127	84.8505	2.8014	.2525	95.5689	54.1066				1				0
80	2.71	51.3235	19.3818	69.1912	27.4754	3.7407	-.7247	167.372	4.7741	.4333	4.7937	2.8066	84.8137	2.7951	.2537	95.4675	54.1269				1				0
80	2.72	51.3054	19.4169	69.0836	27.4677	3.7351	-.7214	167.2736	4.7685	.4366	4.7885	2.8036	84.7687	2.7919	.2556	95.4144	54.1581				1				0
80	2.73	51.2874	19.452	68.9759	27.4599	3.7295	-.7181	167.1753	4.7629	.4399	4.7832	2.8005	84.7235	2.7886	.2575	95.3612	54.1893				1				0
80	2.74	51.2694	19.4871	68.8683	27.4521	3.724	-.7148	167.0769	4.7573	.4432	4.7779	2.7974	84.6781	2.7853	.2595	95.308	54.2206				1				0
80	2.75	51.2514	19.5222	68.7607	27.4443	3.7184	-.7115	166.9786	4.7517	.4464	4.7727	2.7943	84.6326	2.7821	.2614	95.2547	54.2518				1				0
80	2.76	51.2145	19.5925	68.5943	27.4573	3.7064	-.7068	166.8585	4.7398	.4512	4.7613	2.7876	84.5627	2.7751	.2641	95.1413	54.2967				1				0
80	2.77	51.1776	19.6627	68.428	27.4702	3.6945	-.7021	166.7385	4.7279	.4559	4.7498	2.7809	84.4924	2.7681	.2669	95.0276	54.3417				1				0
80	2.78	51.1587	19.6978	68.3693	27.491	3.6882	-.7007	166.7167	4.7216	.4573	4.7437	2.7773	84.4679	2.7644	.2677	94.9674	54.3553				1				0
80	2.79	51.1398	19.7329	68.3106	27.5118	3.6819	-.6993	166.695	4.7153	.4587	4.7375	2.7737	84.4434	2.7607	.2686	94.9072	54.3689				1				0
80	2.8	51.1209	19.768	68.2519	27.5325	3.6755	-.6978	166.6732	4.7089	.4602	4.7314	2.7701	84.4187	2.757	.2694	94.847	54.3825				1				0
80	2.81	51.102	19.8031	68.1931	27.5533	3.6692	-.6964	166.6515	4.7026	.4616	4.7252	2.7665	84.394	2.7533	.2703	94.7867	54.3961				1				0
80	2.82	51.0728	19.8364	68.1291	27.5654	3.6632	-.695	166.6037	4.6966	.463	4.7193	2.7631	84.3703	2.7497	.2711	94.7294	54.4091				1				0
80	2.83	51.0437	19.8697	68.065	27.5775	3.6572	-.6937	166.5559	4.6906	.4643	4.7135	2.7596	84.3465	2.7462	.2719	94.672	54.4222				1				0
80	2.84	51.0334	19.8679	68.0597	27.5688	3.6575	-.6937	166.5298	4.6909	.4643	4.7138	2.7598	84.3476	2.7464	.2718	94.6749	54.4217				1				0
80	2.85	51.0231	19.8661	68.0544	27.5602	3.6578	-.6938	166.5037	4.6912	.4642	4.7141	2.76	84.3486	2.7466	.2718	94.6778	54.4212				1				0
80	2.86	51.0128	19.8643	68.049	27.5515	3.6581	-.6938	166.4776	4.6915	.4642	4.7144	2.7602	84.3497	2.7467	.2718	94.6808	54.4206				1				0
80	2.87	51.0025	19.8625	68.0437	27.5429	3.6584	-.6939	166.4515	4.6918	.4641	4.7147	2.7603	84.3507	2.7469	.2717	94.6837	54.4201				1				0
80	2.88	50.8712	19.6672	68.3301	27.5126	3.6794	-.7105	166.3811	4.7128	.4475	4.734	2.7716	84.5764	2.7592	.262	94.8837	54.2614				1				0
80	2.89	50.7398	19.4718	68.6166	27.4824	3.7004	-.7272	166.3106	4.7338	.4308	4.7534	2.783	84.8004	2.7715	.2522	95.0839	54.1027				1				0
80	2.9	50.6188	19.2783	68.9083	27.4607	3.7211	-.7438	166.2662	4.7545	.4142	4.7725	2.7942	85.0216	2.7837	.2425	95.2812	53.9443				1				0
80	2.91	50.4978	19.0848	69.2001	27.4391	3.7419	-.7605	166.2219	4.7752	.3975	4.7918	2.8055	85.2413	2.7958	.2327	95.4785	53.7859				1				0
80	2.92	50.3768	18.8913	69.4919	27.4175	3.7626	-.7771	166.1775	4.796	.3809	4.8111	2.8168	85.4593	2.808	.223	95.6761	53.6275				1				0
80	2.93	50.1888	18.3873	70.3645	27.3137	3.8269	-.8178	166.2543	4.8603	.3402	4.8722	2.8526	85.9962	2.8457	.1992	96.2888	53.2399				1				0
80	2.94	50.0009	17.8832	71.2372	27.2099	3.8912	-.8584	166.3312	4.9246	.2995	4.9337	2.8887	86.5193	2.8833	.1754	96.9011	52.8527				1				0
80	2.95	49.8129	17.3792	72.1098	27.1061	3.9554	-.8991	166.4081	4.9888	.2589	4.9955	2.9249	87.029	2.921	.1516	97.5127	52.4659				1				0
80	2.96	49.7459	17.0687	72.6907	27.0239	3.9988	-.923	166.5293	5.0322	.235	5.0377	2.9496	87.3263	2.9464	.1376	97.926	52.2381				1				0
80	2.97	49.679	16.7582	73.2716	26.9418	4.0422	-.9469	166.6505	5.0756	.2111	5.08	2.9744	87.6183	2.9718	.1236	98.3387	52.0105				1				0
80	2.98	49.6121	16.4477	73.8525	26.8596	4.0854	-.9707	166.7718	5.1188	.1872	5.1223	2.9992	87.905	2.9972	.1096	98.7508	51.7833				1				0
80	2.99	49.6078	16.0885	74.6789	26.7852	4.1398	-.9997	167.1604	5.1732	.1583	5.1756	3.0304	88.247	3.029	.0927	99.2684	51.5079				1				0
80	3	49.6035	15.7294	75.5053	26.7108	4.1939	-1.0284	167.549	5.2273	.1295	5.2289	3.0617	88.5803	3.0607	.0759	99.7836	51.2338				1				0
80	3.01	49.6661	15.6808	75.7508	26.7186	4.2049	-1.0335	167.8163	5.2383	.1245	5.2398	3.068	88.6382	3.0672	.0729	99.8883	51.1859				1				0
80	3.02	49.7288	15.6322	75.9963	26.7264	4.2158	-1.0385	168.0837	5.2492	.1195	5.2506	3.0744	88.6957	3.0736	.07	99.9927	51.1383				1				0
80	3.03	49.7914	15.5836	76.2418	26.7342	4.2268	-1.0435	168.351	5.2602	.1145	5.2614	3.0807	88.7527	3.08	.0671	100	51.0907				1				0
80	3.04	49.8541	15.535	76.4873	26.742	4.2377	-1.0484	168.6184	5.2711	.1096	5.2722	3.087	88.8093	3.0864	.0642	100	51.0434				1				0
80	3.05	49.8798	15.5476	76.4402	26.7065	4.2388	-1.0454	168.5741	5.2722	.1126	5.2734	3.0878	88.7762	3.0871	.066	100	51.0727				1				0
80	3.06	49.9056	15.5602	76.393	26.671	4.24	-1.0423	168.5299	5.2734	.1157	5.2747	3.0885	88.743	3.0878	.0678	100	51.102				1				0
80	3.07	49.8687	15.6214	76.1004	26.6278	4.2303	-1.0342	168.2183	5.2637	.1238	5.2652	3.0829	88.6529	3.0821	.0725	100	51.1789				1				0
80	3.08	49.8318	15.6826	75.8077	26.5846	4.2206	-1.0261	167.9066	5.254	.1319	5.2556	3.0773	88.5621	3.0764	.0772	100	51.2561				1				0
80	3.09	49.7949	15.7438	75.5151	26.5413	4.2108	-1.018	167.595	5.2442	.14	5.2461	3.0717	88.4706	3.0706	.082	99.9447	51.3335				1				0
80	3.1	49.758	15.805	75.2224	26.4981	4.201	-1.0098	167.2834	5.2344	.1482	5.2365	3.0661	88.3784	3.0649	.0868	99.8513	51.4113				1				0
80	3.11	49.5897	15.9526	74.8434	26.5846	4.1691	-1.0041	166.9704	5.2025	.1539	5.2048	3.0475	88.3056	3.0462	.0901	99.5475	51.4657				1				0
80	3.12	49.4215	16.1002	74.4645	26.671	4.1371	-.9984	166.6573	5.1705	.1596	5.1729	3.0289	88.2317	3.0274	.0935	99.2426	51.5203				1				0
80	3.13	49.2902	16.1866	74.3782	26.8008	4.115	-1.0008	166.6558	5.1484	.1571	5.1508	3.0159	88.2517	3.0145	.092	99.0322	51.4966				1				0
80	3.14	49.1589	16.273	74.2919	26.9305	4.0929	-1.0033	166.6544	5.1263	.1547	5.1286	3.0029	88.2719	3.0015	.0906	98.8219	51.4729				1				0
80	3.15	49.0276	16.3594	74.2056	27.0603	4.0708	-1.0058	166.6529	5.1042	.1522	5.1065	2.9899	88.2923	2.9886	.0891	98.6115	51.4493				1				0
80	3.16	48.8963	16.4459	74.1193	27.19	4.0487	-1.0083	166.6515	5.0821	.1497	5.0843	2.9769	88.3129	2.9756	.0876	98.4012	51.4256				1				0
80	3.17	48.619	16.5593	74.0553	27.4287	4.0131	-1.0177	166.6623	5.0465	.1403	5.0484	2.9559	88.4079	2.9548	.0821	98.0619	51.3358				1				0
80	3.18	48.3418	16.6727	73.9912	27.6675	3.9775	-1.0271	166.6732	5.0109	.1308	5.0126	2.9349	88.5043	2.9339	.0766	97.7226	51.2461				1				0
80	3.19	48.1959	16.6997	74.0135	27.7764	3.9639	-1.0341	166.6855	4.9973	.1239	4.9989	2.9269	88.5797	2.926	.0726	97.5937	51.1801				1				0
80	3.2	48.05	16.7267	74.0357	27.8854	3.9504	-1.041	166.6978	4.9838	.117	4.9852	2.9188	88.6555	2.918	.0685	97.4648	51.114				1				0
80	3.21	47.9041	16.7537	74.058	27.9944	3.9369	-1.0479	166.7101	4.9703	.11	4.9715	2.9108	88.7317	2.9101	.0644	97.3359	51.048				1				0
80	3.22	47.7582	16.7807	74.0802	28.1034	3.9234	-1.0549	166.7224	4.9567	.1031	4.9578	2.9028	88.8083	2.9022	.0604	97.2071	50.982				1				0
80	3.23	47.7333	16.8518	73.9023	28.1181	3.9114	-1.0497	166.6054	4.9448	.1082	4.946	2.8958	88.746	2.8952	.0634	97.0931	51.0309				1				0
80	3.24	47.7084	16.9229	73.7244	28.1328	3.8994	-1.0446	166.4884	4.9328	.1134	4.9341	2.8889	88.6833	2.8881	.0664	96.979	51.0798				1				0
80	3.25	47.8294	16.967	73.5242	28.0385	3.901	-1.0325	166.3591	4.9343	.1255	4.9359	2.89	88.5434	2.889	.0735	96.9937	51.195				1				0
80	3.26	47.9504	17.0111	73.3241	27.9442	3.9025	-1.0204	166.2298	4.9359	.1376	4.9378	2.8911	88.4033	2.8899	.0806	97.0085	51.3103				1				0
80	3.27	48.0714	17.0552	73.1239	27.85	3.9041	-1.0083	166.1005	4.9375	.1497	4.9397	2.8922	88.2632	2.8909	.0877	97.0233	51.4259				1				0
80	3.28	48.1925	17.0993	72.9238	27.7557	3.9056	-.9961	165.9712	4.939	.1619	4.9417	2.8933	88.1229	2.8918	.0948	97.0382	51.5416				1				0
80	3.29	48.4345	17.2046	72.721	27.6752	3.9048	-.978	166.0353	4.9382	.18	4.9415	2.8932	87.9125	2.8913	.1054	97.0308	51.7142				1				0
80	3.3	48.6765	17.3099	72.5182	27.5948	3.9041	-.9599	166.0994	4.9375	.1981	4.9414	2.8932	87.7023	2.8909	.116	97.0235	51.8868				1				0
80	3.31	48.7976	17.3711	72.5155	27.6086	3.9017	-.954	166.2928	4.9351	.204	4.9394	2.892	87.6326	2.8895	.1195	97.0013	51.9432				1				0
80	3.32	48.9186	17.4323	72.5128	27.6225	3.8994	-.948	166.4862	4.9328	.2099	4.9373	2.8908	87.563	2.8881	.1229	96.9792	51.9994				1				0
80	3.33	49.0396	17.4935	72.5101	27.6363	3.8971	-.9422	166.6796	4.9305	.2158	4.9352	2.8896	87.4935	2.8868	.1264	96.9571	52.0556				1				0
80	3.34	49.1855	17.5709	72.5137	27.6605	3.8937	-.9353	166.9306	4.9271	.2227	4.9321	2.8877	87.4118	2.8848	.1304	96.9245	52.1212				1				0
80	3.35	49.3314	17.6483	72.5173	27.6847	3.8903	-.9284	167.1817	4.9237	.2296	4.929	2.8859	87.3302	2.8828	.1344	96.892	52.1866				1				0
80	3.36	49.4773	17.7257	72.5208	27.709	3.8869	-.9215	167.4328	4.9203	.2364	4.9259	2.8841	87.2488	2.8808	.1384	96.8596	52.2518				1				0
80	3.37	49.5022	17.7419	72.527	27.7193	3.8858	-.9205	167.4905	4.9191	.2374	4.9249	2.8835	87.2365	2.8801	.139	96.849	52.2613				1				0
80	3.38	49.5271	17.7581	72.5333	27.7297	3.8847	-.9195	167.5482	4.918	.2384	4.9238	2.8829	87.2243	2.8795	.1396	96.8385	52.2709				1				0
80	3.39	49.552	17.7743	72.5395	27.7401	3.8835	-.9185	167.6059	4.9169	.2394	4.9228	2.8822	87.2121	2.8788	.1402	96.8279	52.2804				1				0
80	3.4	49.5279	17.7878	72.5306	27.7661	3.8797	-.9193	167.6124	4.9131	.2387	4.9189	2.88	87.2184	2.8766	.1398	96.7915	52.2734				1				0
80	3.41	49.5039	17.8013	72.5217	27.792	3.8759	-.92	167.619	4.9093	.238	4.9151	2.8777	87.2248	2.8744	.1393	96.7551	52.2664				1				0
80	3.42	49.455	17.7986	72.5066	27.8076	3.8732	-.9217	167.5678	4.9066	.2362	4.9123	2.8761	87.2435	2.8728	.1383	96.7292	52.2499				1				0
80	3.43	49.4061	17.7959	72.4915	27.8231	3.8705	-.9235	167.5166	4.9039	.2345	4.9095	2.8745	87.2621	2.8712	.1373	96.7033	52.2334				1				0
80	3.44	49.3571	17.7932	72.4763	27.8387	3.8677	-.9252	167.4655	4.9011	.2328	4.9067	2.8728	87.2809	2.8696	.1363	96.6774	52.2169				1				0
80	3.45	49.3082	17.7905	72.4612	27.8543	3.865	-.9269	167.4143	4.8984	.231	4.9039	2.8712	87.2996	2.868	.1353	96.6515	52.2003				1				0
80	3.46	49.1958	17.8004	72.4461	27.9157	3.8562	-.9314	167.358	4.8896	.2266	4.8949	2.8659	87.347	2.8628	.1327	96.5677	52.1578				1				0
80	3.47	49.0834	17.8103	72.431	27.9771	3.8474	-.9359	167.3018	4.8808	.2221	4.8858	2.8606	87.3945	2.8577	.13	96.4838	52.1153				1				0
80	3.48	49.0198	17.8229	72.431	28.0229	3.8413	-.9386	167.2967	4.8747	.2194	4.8797	2.857	87.4233	2.8541	.1284	96.4259	52.0893				1				0
80	3.49	48.9563	17.8355	72.431	28.0688	3.8353	-.9413	167.2916	4.8686	.2166	4.8735	2.8534	87.4522	2.8505	.1268	96.368	52.0632				1				0
80	3.5	48.8928	17.8481	72.431	28.1146	3.8292	-.9441	167.2866	4.8626	.2139	4.8673	2.8497	87.4811	2.847	.1252	96.3101	52.0372				1				0
80	3.51	48.8293	17.8607	72.431	28.1605	3.8231	-.9468	167.2815	4.8565	.2112	4.8611	2.8461	87.5101	2.8434	.1236	96.2522	52.0112				1				0
80	3.52	48.8362	17.9417	72.2219	28.1631	3.8113	-.9393	167.1629	4.8447	.2187	4.8496	2.8394	87.4149	2.8365	.1281	96.1396	52.0832				1				0
80	3.53	48.843	18.0228	72.0129	28.1657	3.7994	-.9317	167.0443	4.8328	.2263	4.8381	2.8327	87.3191	2.8296	.1325	96.0269	52.1552				1				0
80	3.54	48.9134	18.0912	71.8038	28.1224	3.7937	-.9214	166.9308	4.8271	.2366	4.8329	2.8296	87.1938	2.8262	.1385	95.972	52.2534				1				0
80	3.55	48.9838	18.1596	71.5948	28.0792	3.7879	-.9111	166.8173	4.8213	.2469	4.8276	2.8265	87.068	2.8228	.1446	95.9171	52.3518				1				0
80	3.56	49.0542	18.228	71.3857	28.0359	3.7821	-.9007	166.7038	4.8155	.2573	4.8224	2.8234	86.9418	2.8194	.1506	95.8621	52.4502				1				0
80	3.57	49.1246	18.2964	71.1767	27.9927	3.7764	-.8904	166.5903	4.8097	.2676	4.8172	2.8204	86.8152	2.816	.1567	95.8071	52.5488				1				0
80	3.58	49.2619	18.4224	70.8485	27.9321	3.7661	-.8727	166.4648	4.7995	.2853	4.808	2.815	86.5986	2.81	.167	95.7095	52.7168				1				0
80	3.59	49.3992	18.5484	70.5202	27.8716	3.7558	-.8551	166.3394	4.7892	.3029	4.7988	2.8096	86.3809	2.804	.1774	95.6118	52.8849				1				0
80	3.6	49.4661	18.606	70.401	27.8543	3.7514	-.8478	166.3274	4.7848	.3102	4.7948	2.8073	86.2908	2.8014	.1816	95.5693	52.9542				1				0
80	3.61	49.5331	18.6636	70.2818	27.837	3.7469	-.8405	166.3155	4.7803	.3175	4.7908	2.805	86.2006	2.7988	.1859	95.5268	53.0234				1				0
80	3.62	49.6	18.7212	70.1626	27.8197	3.7425	-.8333	166.3035	4.7759	.3247	4.7869	2.8026	86.1102	2.7962	.1901	95.4843	53.0927				1				0
80	3.63	49.667	18.7788	70.0434	27.8024	3.738	-.826	166.2916	4.7714	.332	4.7829	2.8003	86.0196	2.7936	.1944	95.4418	53.162				1				0
80	3.64	49.77	18.8202	69.9287	27.7514	3.7384	-.8174	166.2702	4.7718	.3406	4.7839	2.8009	85.9171	2.7938	.1994	95.4454	53.244				1				0
80	3.65	49.873	18.8616	69.8139	27.7003	3.7387	-.8088	166.2488	4.7721	.3492	4.7849	2.8015	85.8145	2.794	.2045	95.4489	53.326				1				0
80	3.66	49.909	18.8454	69.8184	27.6666	3.7436	-.8074	166.2394	4.777	.3506	4.7898	2.8044	85.8028	2.7968	.2053	95.495	53.3387				1				0
80	3.67	49.9451	18.8292	69.8228	27.6329	3.7484	-.8061	166.2299	4.7818	.3519	4.7947	2.8072	85.7911	2.7997	.206	95.541	53.3514				1				0
80	3.68	49.9811	18.813	69.8272	27.5991	3.7533	-.8048	166.2205	4.7866	.3532	4.7997	2.8101	85.7795	2.8025	.2068	95.5871	53.3641				1				0
80	3.69	50.0172	18.7968	69.8317	27.5654	3.7581	-.8034	166.211	4.7915	.3546	4.8046	2.813	85.7678	2.8053	.2076	95.6332	53.3768				1				0
80	3.7	49.9691	18.6069	70.1751	27.5317	3.783	-.8185	166.2827	4.8164	.3395	4.8283	2.8269	85.9676	2.8199	.1988	95.8704	53.2336				1				0
80	3.71	49.921	18.417	70.5184	27.4979	3.8079	-.8335	166.3544	4.8413	.3245	4.8521	2.8409	86.1653	2.8345	.19	96.1074	53.0905				1				0
80	3.72	49.8369	18.2433	70.8574	27.4979	3.8279	-.8498	166.4355	4.8613	.3082	4.8711	2.852	86.3729	2.8462	.1804	96.2981	52.9348				1				0
80	3.73	49.7528	18.0696	71.1963	27.4979	3.8479	-.8662	166.5166	4.8813	.2918	4.89	2.8631	86.5787	2.858	.1709	96.4887	52.7793				1				0
80	3.74	49.6687	17.8958	71.5352	27.4979	3.8679	-.8825	166.5977	4.9013	.2755	4.909	2.8742	86.7826	2.8697	.1613	96.6791	52.624				1				0
80	3.75	49.5331	17.4881	72.3233	27.446	3.9201	-.9173	166.7906	4.9535	.2407	4.9594	2.9037	87.2181	2.9003	.1409	97.1763	52.2923				1				0
80	3.76	49.3975	17.0804	73.1115	27.3941	3.9722	-.952	166.9835	5.0056	.206	5.0098	2.9333	87.6439	2.9308	.1206	97.6723	51.9615				1				0
80	3.77	49.2619	16.6727	73.8996	27.3422	4.0242	-.9867	167.1764	5.0576	.1713	5.0605	2.9629	88.0602	2.9612	.1003	98.1672	51.6314				1				0
80	3.78	49.2104	16.4387	74.3488	27.2903	4.0562	-1.0051	167.2882	5.0896	.1529	5.0919	2.9814	88.2794	2.98	.0895	98.4724	51.456				1				0
80	3.79	49.1589	16.2046	74.7981	27.2384	4.0882	-1.0235	167.4	5.1216	.1345	5.1234	2.9998	88.4957	2.9988	.0788	98.7772	51.2809				1				0
80	3.8	49.1074	15.9706	75.2473	27.1865	4.1202	-1.0418	167.5119	5.1536	.1161	5.1549	3.0183	88.709	3.0175	.068	99.0816	51.1061				1				0
80	3.81	49.1632	15.7159	75.733	27.0854	4.1611	-1.0569	167.6974	5.1945	.101	5.1955	3.0421	88.8857	3.0415	.0592	99.4714	50.9623				1				0
80	3.82	49.219	15.4612	76.2187	26.9842	4.2019	-1.072	167.883	5.2353	.086	5.236	3.0658	89.0592	3.0654	.0503	99.8603	50.8188				1				0
80	3.83	49.3262	15.4405	76.2552	26.9349	4.2109	-1.0688	167.9568	5.2443	.0892	5.2451	3.0711	89.0255	3.0707	.0522	99.9457	50.8496				1				0
80	3.84	49.4335	15.4198	76.2916	26.8856	4.2199	-1.0655	168.0305	5.2533	.0924	5.2541	3.0764	88.9919	3.0759	.0541	100	50.8804				1				0
80	3.85	49.5408	15.3991	76.3281	26.8363	4.2288	-1.0623	168.1043	5.2622	.0957	5.2631	3.0817	88.9585	3.0812	.056	100	50.9111				1				0
80	3.86	49.6481	15.3784	76.3646	26.787	4.2378	-1.0591	168.178	5.2712	.0989	5.2721	3.087	88.9252	3.0864	.0579	100	50.9419				1				0
80	3.87	49.8335	15.4153	76.1627	26.6659	4.2437	-1.0446	168.0773	5.2771	.1134	5.2784	3.0906	88.7688	3.0899	.0664	100	51.0802				1				0
80	3.88	50.0189	15.4522	75.9607	26.5448	4.2497	-1.03	167.9766	5.2831	.128	5.2847	3.0943	88.6125	3.0934	.0749	100	51.2187				1				0
80	3.89	50.097	15.5098	75.7223	26.473	4.2467	-1.0187	167.8021	5.2801	.1393	5.282	3.0928	88.4887	3.0917	.0816	100	51.3267				1				0
80	3.9	50.1751	15.5674	75.4839	26.4012	4.2437	-1.0073	167.6276	5.2771	.1507	5.2793	3.0912	88.3646	3.0899	.0882	100	51.435				1				0
80	3.91	50.2532	15.625	75.2455	26.3294	4.2407	-.9959	167.4531	5.2741	.1621	5.2766	3.0896	88.24	3.0882	.0949	100	51.5434				1				0
80	3.92	50.3313	15.6826	75.0071	26.2576	4.2377	-.9845	167.2786	5.2711	.1735	5.274	3.0881	88.1151	3.0864	.1016	100	51.6521				1				0
80	3.93	50.4094	15.7924	74.6193	26.1893	4.2267	-.9681	167.0104	5.2601	.1899	5.2635	3.0819	87.9323	3.0799	.1112	100	51.8087				1				0
80	3.94	50.4875	15.9022	74.2314	26.121	4.2156	-.9516	166.7421	5.249	.2064	5.253	3.0758	87.7482	3.0734	.1209	99.9901	51.9657				1				0
80	3.95	50.4875	15.9544	74.082	26.1244	4.2075	-.9466	166.6483	5.2409	.2114	5.2451	3.0712	87.6899	3.0687	.1238	99.9131	52.0135				1				0
80	3.96	50.4875	16.0066	73.9325	26.1279	4.1994	-.9415	166.5545	5.2328	.2164	5.2373	3.0666	87.6314	3.0639	.1267	99.836	52.0614				1				0
80	3.97	50.4875	16.0588	73.7831	26.1313	4.1913	-.9365	166.4608	5.2247	.2215	5.2294	3.0619	87.5726	3.0592	.1297	99.7587	52.1093				1				0
80	3.98	50.4875	16.111	73.6337	26.1348	4.1832	-.9315	166.367	5.2166	.2265	5.2215	3.0573	87.5136	3.0544	.1326	99.6814	52.1573				1				0
80	3.99	50.5399	16.1821	73.446	26.1279	4.1748	-.9229	166.2958	5.2081	.2351	5.2134	3.0526	87.4159	3.0495	.1376	99.6014	52.2386				1				0
80	4	50.5922	16.2532	73.2583	26.121	4.1663	-.9144	166.2247	5.1997	.2436	5.2054	3.0479	87.3177	3.0446	.1426	99.5212	52.32				1				0
80	4.01	50.6446	16.2721	73.22	26.1106	4.1661	-.9109	166.2473	5.1994	.2471	5.2053	3.0478	87.2792	3.0444	.1447	99.5185	52.3533				1				0
80	4.02	50.6969	16.291	73.1818	26.1002	4.1658	-.9074	166.2699	5.1992	.2506	5.2052	3.0478	87.2406	3.0442	.1467	99.5159	52.3865				1				0
80	4.03	50.7493	16.3099	73.1435	26.0898	4.1655	-.9039	166.2925	5.1989	.2541	5.2051	3.0477	87.2021	3.0441	.1488	99.5132	52.4198				1				0
80	4.04	50.8016	16.3288	73.1053	26.0794	4.1652	-.9004	166.3152	5.1986	.2576	5.205	3.0476	87.1636	3.0439	.1508	99.5105	52.453				1				0
80	4.05	50.951	16.3828	73.0092	26.0319	4.1661	-.8904	166.3749	5.1995	.2676	5.2064	3.0485	87.0534	3.0444	.1567	99.519	52.5489				1				0
80	4.06	51.1003	16.4369	72.9131	25.9843	4.167	-.8803	166.4346	5.2004	.2777	5.2078	3.0493	86.9434	3.045	.1626	99.5276	52.6447				1				0
80	4.07	51.1973	16.472	72.8553	25.9471	4.1682	-.8737	166.4716	5.2016	.2843	5.2093	3.0502	86.8719	3.0457	.1664	99.5388	52.7073				1				0
80	4.08	51.2943	16.5071	72.7975	25.9099	4.1694	-.8672	166.5087	5.2028	.2908	5.2109	3.0511	86.8006	3.0463	.1703	99.55	52.7698				1				0
80	4.09	51.3913	16.5422	72.7396	25.8727	4.1705	-.8606	166.5458	5.2039	.2974	5.2124	3.052	86.7292	3.047	.1741	99.5612	52.8323				1				0
80	4.1	51.4925	16.5989	72.6925	25.8675	4.168	-.8542	166.6514	5.2014	.3038	5.2103	3.0508	86.6569	3.0456	.1779	99.5373	52.8937				1				0
80	4.11	51.5938	16.6556	72.6454	25.8623	4.1655	-.8477	166.7571	5.1989	.3103	5.2082	3.0495	86.5847	3.0441	.1817	99.5135	52.9549				1				0
80	4.12	51.6951	16.7123	72.5982	25.8571	4.163	-.8413	166.8627	5.1964	.3167	5.2061	3.0483	86.5125	3.0426	.1854	99.4896	53.0161				1				0
80	4.13	51.6994	16.7339	72.6089	25.8892	4.1593	-.8414	166.9313	5.1927	.3166	5.2024	3.0461	86.5114	3.0405	.1854	99.4546	53.0149				1				0
80	4.14	51.7037	16.7555	72.6196	25.9212	4.1557	-.8415	166.9999	5.1891	.3164	5.1987	3.044	86.5103	3.0383	.1853	99.4196	53.0137				1				0
80	4.15	51.708	16.7771	72.6302	25.9532	4.152	-.8417	167.0684	5.1854	.3163	5.195	3.0418	86.5092	3.0362	.1852	99.3846	53.0126				1				0
80	4.16	51.6453	16.7798	72.6596	25.999	4.1475	-.8454	167.0837	5.1808	.3126	5.1903	3.039	86.5469	3.0335	.183	99.3414	52.9773				1				0
80	4.17	51.5827	16.7825	72.6889	26.0448	4.1429	-.8491	167.0989	5.1763	.3089	5.1855	3.0362	86.5847	3.0308	.1809	99.2981	52.9421				1				0
80	4.18	51.5157	16.7636	72.7076	26.0587	4.142	-.8527	167.0456	5.1754	.3053	5.1844	3.0356	86.6236	3.0303	.1788	99.2898	52.908				1				0
80	4.19	51.4488	16.7447	72.7263	26.0725	4.1412	-.8562	166.9923	5.1746	.3018	5.1833	3.035	86.6626	3.0298	.1767	99.2814	52.8738				1				0
80	4.2	51.3818	16.7258	72.745	26.0864	4.1403	-.8598	166.9389	5.1737	.2982	5.1823	3.0343	86.7016	3.0293	.1746	99.2731	52.8397				1				0
80	4.21	51.3149	16.7069	72.7637	26.1002	4.1394	-.8634	166.8856	5.1728	.2946	5.1812	3.0337	86.7407	3.0288	.1725	99.2647	52.8055				1				0
80	4.22	51.1046	16.6502	72.9184	26.191	4.1354	-.8779	166.8642	5.1688	.2801	5.1763	3.0309	86.898	3.0264	.164	99.2263	52.6678				1				0
80	4.23	50.8943	16.5935	73.0732	26.2818	4.1313	-.8923	166.8428	5.1647	.2656	5.1716	3.0281	87.0556	3.0241	.1555	99.1879	52.53				1				0
80	4.24	50.751	16.5557	73.2093	26.3588	4.1282	-.9032	166.8748	5.1616	.2548	5.1679	3.0259	87.1741	3.0222	.1492	99.1578	52.4265				1				0
80	4.25	50.6077	16.5179	73.3454	26.4358	4.125	-.9141	166.9067	5.1584	.2439	5.1642	3.0237	87.2927	3.0204	.1428	99.1278	52.3231				1				0
80	4.26	50.4643	16.4801	73.4815	26.5128	4.1219	-.9249	166.9387	5.1553	.2331	5.1605	3.0216	87.4115	3.0185	.1365	99.0978	52.2197				1				0
80	4.27	50.321	16.4423	73.6176	26.5897	4.1187	-.9358	166.9706	5.1521	.2222	5.1569	3.0195	87.5304	3.0167	.1301	99.0677	52.1163				1				0
80	4.28	49.9811	16.3297	73.8978	26.7299	4.1151	-.9604	166.9386	5.1485	.1976	5.1523	3.0167	87.802	3.0145	.1157	99.033	51.882				1				0
80	4.29	49.6412	16.2172	74.1781	26.87	4.1114	-.985	166.9065	5.1448	.173	5.1477	3.0141	88.0741	3.0124	.1013	98.9982	51.6476				1				0
80	4.3	49.4447	16.1425	74.3222	26.9331	4.1109	-.9988	166.8425	5.1443	.1592	5.1468	3.0135	88.2272	3.0121	.0932	98.9934	51.5164				1				0
80	4.31	49.2481	16.0678	74.4663	26.9963	4.1104	-1.0126	166.7785	5.1438	.1454	5.1459	3.013	88.3805	3.0118	.0852	98.9885	51.3851				1				0
80	4.32	49.0516	15.9931	74.6104	27.0594	4.1099	-1.0264	166.7145	5.1433	.1316	5.145	3.0125	88.5339	3.0115	.0771	98.9837	51.2537				1				0
80	4.33	48.8551	15.9184	74.7545	27.1225	4.1094	-1.0402	166.6505	5.1428	.1178	5.1441	3.012	88.6875	3.0112	.069	98.9789	51.1221				1				0
80	4.34	48.4972	15.8113	75.0365	27.2834	4.1033	-1.0658	166.6284	5.1367	.0922	5.1375	3.0081	88.9713	3.0076	.054	98.9211	50.8784				1				0
80	4.35	48.1392	15.7042	75.3185	27.4443	4.0973	-1.0914	166.6062	5.1306	.0666	5.1311	3.0043	89.2559	3.0041	.039	98.8633	50.6346				1				0
80	4.36	47.9779	15.6718	75.4563	27.542	4.0917	-1.1031	166.6481	5.1251	.0549	5.1254	3.001	89.3866	3.0008	.0321	98.8103	50.5226				1				0
80	4.37	47.8165	15.6394	75.5942	27.6398	4.0861	-1.1149	166.6899	5.1195	.0431	5.1197	2.9977	89.5175	2.9976	.0252	98.7574	50.4106				1				0
80	4.38	47.6552	15.607	75.7321	27.7375	4.0806	-1.1266	166.7318	5.114	.0314	5.1141	2.9944	89.6486	2.9943	.0184	98.7045	50.2987				1				0
80	4.39	47.4938	15.5746	75.87	27.8352	4.075	-1.1384	166.7737	5.1084	.0196	5.1085	2.9911	89.78	2.9911	.0115	98.6517	50.1868				1				0
80	4.4	47.3299	15.5548	76.007	27.9486	4.0673	-1.1501	166.8402	5.1007	.0079	5.1007	2.9865	89.9111	2.9865	.0046	98.5777	50.0754				1				0
80	4.41	47.166	15.535	76.144	28.0619	4.0595	-1.1618	166.9068	5.0929	-.0038	5.0929	2.982	90.0425	2.982	-.0022	98.5039	49.9641				1				0
80	4.42	47.1634	15.5476	76.1431	28.0774	4.0573	-1.1617	166.9315	5.0907	-.0037	5.0907	2.9807	90.042	2.9807	-.0022	98.4828	49.9644				1				0
80	4.43	47.1608	15.5602	76.1422	28.093	4.0551	-1.1617	166.9562	5.0885	-.0037	5.0885	2.9794	90.0416	2.9794	-.0022	98.4618	49.9648				1				0
80	4.44	47.1582	15.5728	76.1413	28.1086	4.0529	-1.1616	166.9809	5.0863	-.0036	5.0863	2.9781	90.0411	2.9781	-.0021	98.4407	49.9652				1				0
80	4.45	47.1557	15.5854	76.1404	28.1241	4.0507	-1.1616	167.0056	5.0841	-.0036	5.0841	2.9768	90.0407	2.9768	-.0021	98.4197	49.9656				1				0
80	4.46	47.2338	15.6106	76.0212	28.0705	4.0517	-1.1543	166.9361	5.0851	.0036	5.0851	2.9774	89.959	2.9774	.0021	98.4296	50.0346				1				0
80	4.47	47.3119	15.6358	75.902	28.0169	4.0528	-1.1471	166.8665	5.0861	.0109	5.0862	2.978	89.8774	2.978	.0064	98.4395	50.1037				1				0
80	4.48	47.3925	15.6484	75.7837	27.9477	4.056	-1.1399	166.7723	5.0894	.0181	5.0894	2.9799	89.7962	2.9799	.0106	98.4705	50.1724				1				0
80	4.49	47.4732	15.661	75.6654	27.8785	4.0593	-1.1327	166.6781	5.0927	.0253	5.0927	2.9819	89.715	2.9818	.0148	98.5016	50.2412				1				0
80	4.5	47.5539	15.6736	75.5471	27.8093	4.0625	-1.1254	166.5839	5.0959	.0326	5.096	2.9838	89.6339	2.9837	.0191	98.5326	50.3101				1				0
80	4.51	47.7144	15.6745	75.4386	27.6908	4.0728	-1.115	166.5182	5.1062	.043	5.1064	2.9898	89.5173	2.9897	.0252	98.6303	50.4097				1				0
80	4.52	47.8749	15.6754	75.33	27.5723	4.0831	-1.1045	166.4526	5.1164	.0535	5.1167	2.9959	89.4011	2.9958	.0313	98.7281	50.5093				1				0
80	4.53	48.0354	15.6763	75.2215	27.4538	4.0933	-1.094	166.387	5.1267	.064	5.1271	3.002	89.2853	3.0018	.0374	98.8259	50.6091				1				0
80	4.54	48.1152	15.6646	75.2313	27.4045	4.1003	-1.0908	166.4156	5.1337	.0672	5.1342	3.0061	89.2505	3.0059	.0393	98.8925	50.6396				1				0
80	4.55	48.195	15.6529	75.2411	27.3552	4.1073	-1.0876	166.4442	5.1407	.0704	5.1412	3.0103	89.2158	3.01	.0412	98.959	50.6702				1				0
80	4.56	48.2749	15.6412	75.2509	27.3059	4.1143	-1.0844	166.4728	5.1477	.0736	5.1482	3.0144	89.1811	3.0141	.0431	99.0255	50.7007				1				0
80	4.57	48.3521	15.6223	75.3896	27.2981	4.122	-1.0852	166.6622	5.1554	.0728	5.1559	3.0189	89.1913	3.0186	.0426	99.0989	50.6931				1				0
80	4.58	48.4293	15.6034	75.5284	27.2903	4.1297	-1.086	166.8515	5.1631	.072	5.1636	3.0234	89.2014	3.0231	.0421	99.1721	50.6854				1				0
80	4.59	48.4268	15.5962	75.6574	27.3319	4.1304	-1.09	167.0122	5.1638	.068	5.1642	3.0238	89.2459	3.0235	.0398	99.1789	50.6473				1				0
80	4.6	48.4242	15.589	75.7864	27.3734	4.1311	-1.094	167.1729	5.1645	.064	5.1649	3.0241	89.2902	3.0239	.0375	99.1857	50.6093				1				0
80	4.61	48.4216	15.5818	75.9154	27.4149	4.1318	-1.098	167.3336	5.1652	.06	5.1656	3.0245	89.3345	3.0243	.0351	99.1925	50.5714				1				0
80	4.62	48.419	15.5746	76.0443	27.4564	4.1325	-1.102	167.4944	5.1659	.056	5.1662	3.0249	89.3787	3.0247	.0328	99.1992	50.5336				1				0
80	4.63	48.4611	15.5935	76.0479	27.4529	4.1326	-1.0999	167.5554	5.1659	.0581	5.1663	3.025	89.3554	3.0248	.034	99.1994	50.5536				1				0
80	4.64	48.5032	15.6124	76.0515	27.4495	4.1326	-1.0978	167.6165	5.166	.0602	5.1663	3.025	89.3321	3.0248	.0353	99.1997	50.5735				1				0
80	4.65	48.5478	15.6385	75.926	27.4045	4.1319	-1.0917	167.5168	5.1653	.0663	5.1657	3.0246	89.2647	3.0244	.0388	99.1932	50.6313				1				0
80	4.66	48.5924	15.6646	75.8006	27.3595	4.1312	-1.0856	167.4171	5.1646	.0724	5.1651	3.0243	89.1972	3.024	.0424	99.1867	50.6892				1				0
80	4.67	48.6371	15.6907	75.6752	27.3146	4.1305	-1.0795	167.3175	5.1639	.0785	5.1645	3.0239	89.1296	3.0236	.0459	99.1801	50.7472				1				0
80	4.68	48.6817	15.7168	75.5497	27.2696	4.1298	-1.0734	167.2178	5.1632	.0846	5.1639	3.0236	89.0618	3.0232	.0495	99.1736	50.8052				1				0
80	4.69	48.8259	15.7861	75.2598	27.158	4.1292	-1.0574	167.0297	5.1626	.1005	5.1636	3.0234	88.8843	3.0228	.0589	99.1677	50.9576				1				0
80	4.7	48.9701	15.8554	74.9698	27.0464	4.1286	-1.0414	166.8417	5.162	.1166	5.1633	3.0232	88.7063	3.0224	.0683	99.1618	51.1103				1				0
80	4.71	49.0696	15.8986	74.8052	26.9798	4.1287	-1.0315	166.7533	5.1621	.1265	5.1636	3.0234	88.5962	3.0225	.0741	99.1625	51.2048				1				0
80	4.72	49.1692	15.9418	74.6406	26.9132	4.1287	-1.0215	166.6649	5.1621	.1364	5.1639	3.0236	88.486	3.0225	.0799	99.1631	51.2994				1				0
80	4.73	49.2687	15.985	74.4761	26.8466	4.1288	-1.0116	166.5765	5.1622	.1464	5.1643	3.0238	88.3757	3.0226	.0857	99.1637	51.3941				1				0
80	4.74	49.3683	16.0282	74.3115	26.78	4.1289	-1.0016	166.488	5.1623	.1563	5.1646	3.024	88.2654	3.0226	.0915	99.1644	51.4889				1				0
80	4.75	49.4653	16.0975	74.2145	26.7688	4.1245	-.9936	166.5461	5.1579	.1644	5.1605	3.0216	88.1745	3.02	.0963	99.1225	51.5656				1				0
80	4.76	49.5623	16.1668	74.1176	26.7575	4.1201	-.9856	166.6042	5.1535	.1724	5.1563	3.0191	88.0837	3.0174	.101	99.0806	51.6422				1				0
80	4.77	49.5597	16.1929	74.1852	26.8129	4.1156	-.9875	166.7507	5.149	.1705	5.1518	3.0165	88.1033	3.0148	.0998	99.0381	51.6239				1				0
80	4.78	49.5571	16.219	74.2528	26.8683	4.1112	-.9894	166.8972	5.1446	.1686	5.1473	3.0138	88.123	3.0122	.0987	98.9958	51.6056				1				0
80	4.79	49.5546	16.2451	74.3204	26.9236	4.1067	-.9913	167.0437	5.1401	.1667	5.1428	3.0112	88.1427	3.0096	.0976	98.9535	51.5874				1				0
80	4.8	49.552	16.2712	74.388	26.979	4.1023	-.9932	167.1902	5.1357	.1648	5.1383	3.0086	88.1624	3.007	.0965	98.9112	51.5692				1				0
80	4.81	49.5322	16.345	74.3915	27.0646	4.0899	-.9933	167.3334	5.1232	.1646	5.1259	3.0013	88.1594	2.9997	.0964	98.7928	51.568				1				0
80	4.82	49.5125	16.4189	74.3951	27.1502	4.0774	-.9935	167.4767	5.1108	.1645	5.1135	2.994	88.1564	2.9925	.0963	98.6746	51.5668				1				0
80	4.83	49.4953	16.4666	74.3311	27.1805	4.0694	-.9917	167.4734	5.1028	.1663	5.1055	2.9894	88.1336	2.9878	.0974	98.5984	51.5837				1				0
80	4.84	49.4782	16.5143	74.267	27.2108	4.0614	-.9899	167.4702	5.0948	.1681	5.0976	2.9847	88.1107	2.9831	.0984	98.5222	51.6006				1				0
80	4.85	49.461	16.562	74.203	27.241	4.0534	-.9882	167.467	5.0868	.1698	5.0897	2.9801	88.0878	2.9784	.0994	98.446	51.6175				1				0
80	4.86	49.3468	16.6475	74.0953	27.3388	4.0338	-.9889	167.4284	5.0672	.1691	5.07	2.9685	88.0889	2.9669	.099	98.2591	51.6103				1				0
80	4.87	49.2327	16.733	73.9877	27.4365	4.0142	-.9897	167.3899	5.0476	.1683	5.0504	2.957	88.0899	2.9554	.0986	98.0721	51.6032				1				0
80	4.88	49.1185	16.8185	73.8801	27.5343	3.9945	-.9904	167.3513	5.0279	.1676	5.0307	2.9455	88.091	2.9439	.0981	97.8849	51.596				1				0
80	4.89	49.0216	16.8563	73.8365	27.6017	3.9829	-.9929	167.316	5.0163	.1651	5.019	2.9386	88.1154	2.9371	.0966	97.774	51.5719				1				0
80	4.9	48.9246	16.8941	73.7929	27.6692	3.9712	-.9955	167.2807	5.0046	.1625	5.0073	2.9318	88.14	2.9302	.0952	97.663	51.5478				1				0
80	4.91	48.8276	16.9319	73.7493	27.7366	3.9596	-.998	167.2454	4.993	.16	4.9955	2.9249	88.1647	2.9234	.0937	97.552	51.5237				1				0
80	4.92	48.7091	17.0354	73.5812	27.8266	3.9374	-.9968	167.1523	4.9708	.1612	4.9734	2.9119	88.1425	2.9104	.0944	97.3406	51.5353				1				0
80	4.93	48.5907	17.1389	73.413	27.9166	3.9151	-.9956	167.0592	4.9485	.1624	4.9512	2.8989	88.1201	2.8974	.0951	97.1289	51.5468				1				0
80	4.94	48.5692	17.2046	73.2885	27.939	3.9046	-.9918	167.0014	4.938	.1662	4.9408	2.8928	88.0727	2.8912	.0973	97.0282	51.5825				1				0
80	4.95	48.5478	17.2703	73.164	27.9615	3.894	-.9881	166.9436	4.9274	.1699	4.9303	2.8867	88.025	2.885	.0995	96.9276	51.6182				1				0
80	4.96	48.5263	17.336	73.0394	27.984	3.8834	-.9843	166.8858	4.9168	.1737	4.9199	2.8806	87.9771	2.8788	.1017	96.8268	51.654				1				0
80	4.97	48.5049	17.4017	72.9149	28.0065	3.8728	-.9806	166.828	4.9062	.1774	4.9094	2.8744	87.9289	2.8726	.1039	96.726	51.6898				1				0
80	4.98	48.5358	17.5277	72.6169	27.9935	3.857	-.9684	166.6739	4.8904	.1896	4.8941	2.8655	87.7794	2.8633	.111	96.5755	51.806				1				0
80	4.99	48.5667	17.6537	72.3189	27.9806	3.8412	-.9561	166.5198	4.8746	.2019	4.8788	2.8565	87.6286	2.854	.1182	96.4246	51.9225				1				0
80	5	48.619	17.714	72.1454	27.9451	3.836	-.9476	166.4236	4.8694	.2103	4.8739	2.8536	87.5266	2.851	.1232	96.3748	52.0032				1				0
80	5.01	48.6714	17.7743	71.972	27.9096	3.8307	-.9392	166.3273	4.8641	.2188	4.869	2.8508	87.4242	2.8479	.1281	96.3249	52.084				1				0
80	5.02	48.7237	17.8346	71.7985	27.8742	3.8255	-.9307	166.231	4.8589	.2273	4.8642	2.8479	87.3214	2.8448	.1331	96.275	52.1649				1				0
80	5.03	48.7761	17.8949	71.625	27.8387	3.8202	-.9222	166.1348	4.8536	.2358	4.8593	2.8451	87.2184	2.8417	.1381	96.225	52.2459				1				0
80	5.04	48.9452	17.9669	71.4044	27.7436	3.8205	-.9069	166.0601	4.8539	.2511	4.8604	2.8457	87.039	2.8419	.147	96.2275	52.3912				1				0
80	5.05	49.1143	18.039	71.1838	27.6484	3.8208	-.8916	165.9854	4.8542	.2663	4.8615	2.8463	86.8594	2.8421	.1559	96.23	52.5365				1				0
80	5.06	49.231	18.0507	71.1367	27.5887	3.8263	-.8849	166.007	4.8597	.2731	4.8673	2.8498	86.7838	2.8453	.1599	96.2826	52.6007				1				0
80	5.07	49.3477	18.0624	71.0895	27.5291	3.8318	-.8782	166.0287	4.8652	.2798	4.8732	2.8532	86.7084	2.8485	.1638	96.3352	52.6648				1				0
80	5.08	49.4644	18.0741	71.0424	27.4694	3.8373	-.8714	166.0502	4.8707	.2865	4.8791	2.8567	86.6332	2.8518	.1678	96.3877	52.729				1				0
80	5.09	49.5812	18.0858	70.9952	27.4097	3.8428	-.8647	166.0718	4.8762	.2933	4.885	2.8601	86.5582	2.855	.1717	96.4403	52.7931				1				0
80	5.1	49.7726	18.012	71.1972	27.337	3.8647	-.8638	166.3187	4.8981	.2942	4.9069	2.873	86.5624	2.8678	.1723	96.6487	52.8022				1				0
80	5.11	49.964	17.9381	71.3991	27.2644	3.8865	-.8628	166.5656	4.9199	.2952	4.9288	2.8858	86.5665	2.8806	.1728	96.8565	52.8113				1				0
80	5.12	50.0386	17.8526	71.6482	27.2514	3.9028	-.8686	166.7908	4.9362	.2894	4.9447	2.8951	86.6443	2.8901	.1695	97.0114	52.7565				1				0
80	5.13	50.1133	17.7671	71.8972	27.2384	3.919	-.8743	167.0161	4.9524	.2837	4.9605	2.9044	86.7215	2.8996	.1661	97.1659	52.7018				1				0
80	5.14	50.188	17.6816	72.1463	27.2255	3.9352	-.88	167.2414	4.9686	.278	4.9764	2.9137	86.7979	2.9091	.1628	97.3201	52.6474				1				0
80	5.15	50.2626	17.5961	72.3954	27.2125	3.9514	-.8857	167.4666	4.9847	.2723	4.9922	2.9229	86.8736	2.9186	.1594	97.4737	52.593				1				0
80	5.16	50.2094	17.3198	72.9754	27.1883	3.988	-.9092	167.6929	5.0213	.2488	5.0275	2.9436	87.1634	2.94	.1457	97.8223	52.3695				1				0
80	5.17	50.1562	17.0435	73.5554	27.1641	4.0245	-.9326	167.9191	5.0579	.2254	5.0629	2.9644	87.4484	2.9614	.132	98.17	52.1466				1				0
80	5.18	50.0283	16.8527	73.8863	27.1528	4.0449	-.9503	167.9201	5.0783	.2076	5.0826	2.9759	87.6587	2.9734	.1216	98.3651	51.9775				1				0
80	5.19	49.9004	16.6619	74.2172	27.1416	4.0654	-.9681	167.9211	5.0988	.1899	5.1023	2.9875	87.8673	2.9854	.1112	98.5601	51.8084				1				0
80	5.2	49.7726	16.4711	74.5481	27.1303	4.0859	-.9859	167.922	5.1193	.1721	5.1222	2.9991	88.0742	2.9974	.1008	98.7552	51.6393				1				0
80	5.21	49.6447	16.2802	74.879	27.1191	4.1064	-1.0036	167.923	5.1398	.1544	5.1421	3.0108	88.2796	3.0094	.0904	98.9503	51.4702				1				0
80	5.22	49.4129	16.0129	75.2482	27.0828	4.1328	-1.0278	167.7568	5.1662	.1302	5.1678	3.0259	88.5562	3.0249	.0762	99.2018	51.2401				1				0
80	5.23	49.1812	15.7456	75.6173	27.0464	4.1593	-1.052	167.5906	5.1927	.106	5.1937	3.0411	88.8305	3.0404	.0621	99.4539	51.0095				1				0
80	5.24	49.0773	15.6691	75.6556	27.0213	4.1653	-1.0584	167.4234	5.1986	.0996	5.1996	3.0445	88.9029	3.0439	.0583	99.5109	50.9481				1				0
80	5.25	48.9735	15.5926	75.6939	26.9963	4.1712	-1.0649	167.2562	5.2046	.0931	5.2055	3.0479	88.9753	3.0474	.0545	99.568	50.8866				1				0
80	5.26	48.8696	15.5161	75.7321	26.9712	4.1773	-1.0714	167.089	5.2106	.0866	5.2114	3.0514	89.0477	3.051	.0507	99.6252	50.8249				1				0
80	5.27	48.589	15.2974	76.0274	26.9833	4.1933	-1.0952	166.8971	5.2267	.0628	5.2271	3.0606	89.3117	3.0604	.0368	99.7782	50.598				1				0
80	5.28	48.3083	15.0787	76.3228	26.9954	4.2094	-1.1191	166.7052	5.2428	.0389	5.243	3.0699	89.5746	3.0698	.0228	99.9317	50.3707				1				0
80	5.29	48.0277	14.86	76.6181	27.0075	4.2256	-1.143	166.5132	5.259	.015	5.259	3.0793	89.8366	3.0793	.0088	100	50.1428				1				0
80	5.3	47.8509	14.7177	76.8752	27.0447	4.2357	-1.1604	166.4885	5.2691	-.0024	5.2691	3.0852	90.0259	3.0852	-.0014	100	49.9773				1				0
80	5.31	47.6741	14.5755	77.1323	27.0819	4.2458	-1.1778	166.4638	5.2792	-.0198	5.2792	3.0911	90.2145	3.0911	-.0116	100	49.8117				1				0
80	5.32	47.4973	14.4333	77.3893	27.1191	4.2559	-1.1951	166.439	5.2892	-.0372	5.2894	3.0971	90.4025	3.097	-.0218	100	49.6461				1				0
80	5.33	47.2921	14.2317	77.8083	27.1701	4.2728	-1.2193	166.5023	5.3062	-.0613	5.3066	3.1072	90.6619	3.107	-.0359	100	49.4161				1				0
80	5.34	47.087	14.0301	78.2273	27.2211	4.2898	-1.2434	166.5655	5.3232	-.0854	5.3239	3.1173	90.9195	3.1169	-.05	100	49.1864				1				0
80	5.35	47.0587	13.9707	78.3892	27.235	4.2967	-1.2501	166.6535	5.3301	-.0922	5.3309	3.1214	90.9906	3.121	-.054	100	49.1223				1				0
80	5.36	47.0303	13.9113	78.5511	27.2488	4.3036	-1.2569	166.7416	5.3369	-.0989	5.3379	3.1255	91.0615	3.125	-.0579	100	49.0582				1				0
80	5.37	47.002	13.8519	78.713	27.2627	4.3104	-1.2636	166.8296	5.3438	-.1056	5.3448	3.1296	91.1321	3.129	-.0618	100	48.9943				1				0
80	5.38	46.9737	13.7925	78.8749	27.2765	4.3173	-1.2703	166.9176	5.3506	-.1123	5.3518	3.1337	91.2024	3.133	-.0658	100	48.9304				1				0
80	5.39	46.9849	13.7304	79.0528	27.2739	4.327	-1.2757	167.0419	5.3603	-.1177	5.3616	3.1395	91.2578	3.1387	-.0689	100	48.8792				1				0
80	5.4	46.996	13.6683	79.2307	27.2713	4.3366	-1.281	167.1663	5.37	-.1231	5.3714	3.1452	91.3128	3.1444	-.0721	100	48.828				1				0
80	5.41	47.0355	13.6656	79.2467	27.2549	4.3395	-1.2797	167.2027	5.3729	-.1217	5.3743	3.1469	91.2981	3.146	-.0713	100	48.8405				1				0
80	5.42	47.075	13.6629	79.2627	27.2384	4.3423	-1.2784	167.239	5.3757	-.1204	5.3771	3.1485	91.2833	3.1477	-.0705	100	48.8531				1				0
80	5.43	47.1145	13.6602	79.2788	27.222	4.3452	-1.2771	167.2754	5.3786	-.1191	5.3799	3.1502	91.2686	3.1494	-.0697	100	48.8656				1				0
80	5.44	47.1539	13.6575	79.2948	27.2056	4.348	-1.2758	167.3118	5.3814	-.1178	5.3827	3.1518	91.254	3.1511	-.069	100	48.8781				1				0
80	5.45	47.172	13.635	79.3232	27.1736	4.3534	-1.2759	167.3037	5.3868	-.1179	5.3881	3.1549	91.2536	3.1542	-.069	100	48.8773				1				0
80	5.46	47.19	13.6125	79.3517	27.1416	4.3587	-1.276	167.2957	5.3921	-.118	5.3934	3.1581	91.2533	3.1573	-.0691	100	48.8765				1				0
80	5.47	47.1685	13.5927	79.3642	27.126	4.3612	-1.2774	167.2514	5.3946	-.1194	5.3959	3.1596	91.2677	3.1588	-.0699	100	48.8631				1				0
80	5.48	47.1471	13.5729	79.3766	27.1104	4.3637	-1.2788	167.207	5.3971	-.1208	5.3985	3.161	91.282	3.1602	-.0707	100	48.8497				1				0
80	5.49	47.1256	13.5531	79.3891	27.0949	4.3662	-1.2802	167.1626	5.3996	-.1222	5.401	3.1625	91.2963	3.1617	-.0715	100	48.8363				1				0
80	5.5	47.1042	13.5333	79.4015	27.0793	4.3687	-1.2816	167.1182	5.4021	-.1236	5.4035	3.164	91.3106	3.1632	-.0724	100	48.823				1				0
80	5.51	47.1093	13.5144	79.3766	27.0265	4.3737	-1.2805	167.0268	5.4071	-.1225	5.4085	3.1669	91.2979	3.1661	-.0717	100	48.8333				1				0
80	5.52	47.1145	13.4955	79.3517	26.9738	4.3788	-1.2794	166.9354	5.4122	-.1214	5.4135	3.1699	91.2851	3.1691	-.0711	100	48.8437				1				0
80	5.53	47.1411	13.4964	79.3143	26.9366	4.3813	-1.2769	166.8884	5.4147	-.1189	5.416	3.1713	91.2581	3.1706	-.0696	100	48.8674				1				0
80	5.54	47.1677	13.4973	79.277	26.8994	4.3839	-1.2744	166.8413	5.4172	-.1164	5.4185	3.1728	91.2312	3.1721	-.0682	100	48.8912				1				0
80	5.55	47.1943	13.4982	79.2396	26.8622	4.3864	-1.2719	166.7943	5.4198	-.1139	5.421	3.1742	91.2042	3.1735	-.0667	100	48.915				1				0
80	5.56	47.2209	13.4991	79.2022	26.825	4.3889	-1.2694	166.7472	5.4223	-.1114	5.4235	3.1757	91.1772	3.175	-.0652	100	48.9388				1				0
80	5.57	47.2226	13.4838	79.212	26.7947	4.3927	-1.2695	166.7131	5.4261	-.1115	5.4273	3.1779	91.1771	3.1773	-.0653	100	48.9382				1				0
80	5.58	47.2243	13.4685	79.2218	26.7645	4.3965	-1.2695	166.6791	5.4299	-.1116	5.4311	3.1802	91.1769	3.1795	-.0653	100	48.9376				1				0
80	5.59	47.1994	13.4523	79.269	26.7714	4.3978	-1.2721	166.692	5.4312	-.1141	5.4324	3.1809	91.2037	3.1802	-.0668	100	48.9131				1				0
80	5.6	47.1745	13.4361	79.3161	26.7783	4.3991	-1.2747	166.705	5.4325	-.1167	5.4337	3.1817	91.2305	3.181	-.0683	100	48.8887				1				0
80	5.61	47.1497	13.4199	79.3633	26.7852	4.4003	-1.2772	166.718	5.4337	-.1193	5.435	3.1825	91.2573	3.1817	-.0698	100	48.8642				1				0
80	5.62	47.0836	13.3929	79.4789	26.8207	4.4009	-1.2836	166.776	5.4343	-.1257	5.4357	3.1829	91.3246	3.182	-.0736	100	48.8033				1				0
80	5.63	47.0175	13.3659	79.5945	26.8561	4.4015	-1.29	166.834	5.4349	-.132	5.4365	3.1833	91.3918	3.1824	-.0773	100	48.7424				1				0
80	5.64	46.9514	13.3389	79.7102	26.8916	4.402	-1.2964	166.892	5.4354	-.1384	5.4372	3.1837	91.4589	3.1827	-.0811	100	48.6816				1				0
80	5.65	46.9102	13.3281	79.7787	26.9201	4.4013	-1.3002	166.9371	5.4347	-.1423	5.4366	3.1834	91.4994	3.1823	-.0833	100	48.6452				1				0
80	5.66	46.869	13.3173	79.8472	26.9487	4.4006	-1.3041	166.9821	5.434	-.1461	5.436	3.183	91.5398	3.1819	-.0855	100	48.6088				1				0
80	5.67	46.8278	13.3065	79.9157	26.9772	4.3999	-1.3079	167.0272	5.4333	-.1499	5.4354	3.1827	91.5802	3.1815	-.0878	100	48.5725				1				0
80	5.68	46.8029	13.3038	79.9593	26.9989	4.3989	-1.3102	167.0648	5.4323	-.1522	5.4344	3.1821	91.6048	3.1809	-.0891	100	48.5506				1				0
80	5.69	46.778	13.3011	80.0028	27.0205	4.3979	-1.3125	167.1024	5.4313	-.1545	5.4335	3.1816	91.6293	3.1803	-.0905	100	48.5287				1				0
80	5.7	46.7943	13.3092	79.9779	27.0136	4.3976	-1.311	167.095	5.431	-.153	5.4332	3.1814	91.6134	3.1801	-.0896	100	48.5431				1				0
80	5.71	46.8106	13.3173	79.953	27.0066	4.3973	-1.3094	167.0876	5.4307	-.1515	5.4328	3.1812	91.5976	3.1799	-.0887	100	48.5575				1				0
80	5.72	46.8269	13.3254	79.9281	26.9997	4.397	-1.3079	167.0801	5.4304	-.1499	5.4325	3.181	91.5817	3.1798	-.0878	100	48.5719				1				0
80	5.73	46.8432	13.3335	79.9032	26.9928	4.3967	-1.3064	167.0727	5.4301	-.1484	5.4321	3.1808	91.5658	3.1796	-.0869	100	48.5863				1				0
80	5.74	46.9308	13.3722	79.6951	26.9245	4.396	-1.2963	166.9225	5.4294	-.1383	5.4312	3.1802	91.4595	3.1792	-.081	100	48.6825				1				0
80	5.75	47.0183	13.4109	79.4869	26.8561	4.3954	-1.2862	166.7722	5.4288	-.1282	5.4303	3.1797	91.353	3.1788	-.0751	100	48.7788				1				0
80	5.76	47.0896	13.4415	79.3037	26.7947	4.395	-1.2776	166.6294	5.4284	-.1196	5.4297	3.1794	91.2623	3.1786	-.07	100	48.8609				1				0
80	5.77	47.1608	13.4721	79.1204	26.7333	4.3946	-1.269	166.4866	5.428	-.111	5.4291	3.179	91.1713	3.1784	-.065	100	48.943				1				0
80	5.78	47.232	13.5027	78.9372	26.6719	4.3942	-1.2603	166.3438	5.4276	-.1023	5.4286	3.1787	91.0802	3.1781	-.0599	100	49.0253				1				0
80	5.79	47.3033	13.5333	78.7539	26.6105	4.3939	-1.2517	166.201	5.4273	-.0937	5.4281	3.1784	90.9889	3.1779	-.0549	100	49.1078				1				0
80	5.8	47.6251	13.7403	78.2273	26.5128	4.3803	-1.22	166.1055	5.4137	-.062	5.4141	3.1702	90.6558	3.17	-.0363	100	49.4098				1				0
80	5.81	47.947	13.9473	77.7007	26.415	4.3668	-1.1882	166.01	5.4001	-.0302	5.4002	3.1621	90.3206	3.162	-.0177	100	49.7122				1				0
80	5.82	48.1976	14.1237	77.3573	26.3787	4.3536	-1.1652	166.0573	5.387	-.0072	5.387	3.1543	90.0764	3.1543	-.0042	100	49.9316				1				0
80	5.83	48.4482	14.3001	77.0139	26.3424	4.3404	-1.1421	166.1047	5.3738	.0158	5.3739	3.1466	89.8311	3.1466	.0093	100	50.1509				1				0
80	5.84	48.6988	14.4765	76.6706	26.306	4.3273	-1.1191	166.152	5.3607	.0389	5.3608	3.139	89.5848	3.1389	.0228	100	50.37				1				0
80	5.85	48.9495	14.6529	76.3272	26.2697	4.3142	-1.0961	166.1993	5.3475	.0618	5.3479	3.1314	89.3374	3.1312	.0362	100	50.589				1				0
80	5.86	49.3649	14.9806	75.7535	26.2429	4.287	-1.0575	166.3418	5.3204	.1005	5.3213	3.1158	88.9176	3.1153	.0589	100	50.9573				1				0
80	5.87	49.7803	15.3082	75.1797	26.2161	4.2599	-1.0189	166.4843	5.2933	.1391	5.2951	3.1005	88.4944	3.0994	.0815	100	51.325				1				0
80	5.88	49.9451	15.4594	74.9493	26.2256	4.2459	-1.0032	166.5794	5.2793	.1548	5.2816	3.0925	88.3208	3.0912	.0906	100	51.474				1				0
80	5.89	50.1099	15.6106	74.7189	26.2351	4.2319	-.9876	166.6745	5.2653	.1704	5.2681	3.0846	88.1465	3.083	.0998	100	51.6228				1				0
80	5.9	50.2747	15.7618	74.4885	26.2446	4.218	-.972	166.7696	5.2514	.186	5.2547	3.0768	87.9715	3.0748	.1089	100	51.7714				1				0
80	5.91	50.4394	15.913	74.2581	26.2542	4.2041	-.9564	166.8647	5.2374	.2016	5.2413	3.0689	87.7959	3.0667	.118	99.8804	51.9198				1				0
80	5.92	50.6712	16.1056	73.9059	26.2325	4.1879	-.9338	166.9152	5.2213	.2242	5.2261	3.06	87.5412	3.0572	.1313	99.7269	52.1353				1				0
80	5.93	50.9029	16.2982	73.5536	26.2109	4.1718	-.9112	166.9657	5.2052	.2468	5.2111	3.0512	87.2851	3.0478	.1445	99.5735	52.3507				1				0
80	5.94	50.9699	16.3396	73.4317	26.1798	4.1696	-.9041	166.921	5.203	.2539	5.2092	3.0501	87.2063	3.0465	.1487	99.5525	52.4181				1				0
80	5.95	51.0368	16.381	73.3099	26.1486	4.1674	-.897	166.8763	5.2008	.261	5.2074	3.049	87.1273	3.0452	.1528	99.5315	52.4855				1				0
80	5.96	51.1037	16.4225	73.188	26.1175	4.1652	-.8899	166.8317	5.1986	.2681	5.2055	3.048	87.0483	3.0439	.157	99.5105	52.5529				1				0
80	5.97	51.1707	16.4639	73.0661	26.0864	4.163	-.8828	166.787	5.1964	.2751	5.2037	3.0469	86.9692	3.0426	.1611	99.4895	52.6203				1				0
80	5.98	51.2402	16.5134	72.922	26.0492	4.1601	-.8748	166.7247	5.1935	.2832	5.2012	3.0454	86.8785	3.0409	.1658	99.4621	52.6973				1				0
80	5.99	51.3097	16.5629	72.7779	26.012	4.1573	-.8667	166.6625	5.1906	.2913	5.1988	3.044	86.7878	3.0392	.1706	99.4347	52.7744				1				0
80	6	51.3123	16.571	72.7557	26.0059	4.1566	-.8657	166.6449	5.19	.2923	5.1982	3.0437	86.7763	3.0389	.1712	99.4284	52.7839				1				0
80	6.01	51.3149	16.5791	72.7334	25.9999	4.1559	-.8647	166.6272	5.1893	.2933	5.1976	3.0433	86.7649	3.0385	.1717	99.422	52.7935				1				0
80	6.02	51.3175	16.5872	72.7112	25.9938	4.1553	-.8637	166.6096	5.1886	.2943	5.197	3.043	86.7535	3.0381	.1723	99.4156	52.803				1				0
80	6.03	51.3123	16.6844	72.6409	26.0665	4.1404	-.8607	166.704	5.1738	.2973	5.1823	3.0344	86.711	3.0294	.1741	99.2741	52.8316				1				0
80	6.04	51.3072	16.7816	72.5706	26.1391	4.1256	-.8577	166.7985	5.1589	.3003	5.1677	3.0258	86.6684	3.0207	.1758	99.1327	52.8602				1				0
80	6.05	51.302	16.8788	72.5004	26.2118	4.1107	-.8547	166.8929	5.1441	.3033	5.153	3.0172	86.6256	3.012	.1776	98.9915	52.8887				1				0
80	6.06	51.2943	16.9679	72.4523	26.2905	4.0966	-.8527	167.005	5.13	.3053	5.139	3.009	86.5941	3.0037	.1788	98.8569	52.9077				1				0
80	6.07	51.2866	17.057	72.4043	26.3692	4.0825	-.8507	167.117	5.1159	.3073	5.1251	3.0008	86.5625	2.9954	.1799	98.7224	52.9266				1				0
80	6.08	51.2788	17.1461	72.3562	26.4479	4.0684	-.8487	167.2291	5.1018	.3093	5.1111	2.9926	86.5308	2.9871	.1811	98.5881	52.9455				1				0
80	6.09	51.2917	17.3405	72.1392	26.5534	4.0404	-.8393	167.3248	5.0738	.3187	5.0838	2.9766	86.4062	2.9708	.1866	98.3221	53.0349				1				0
80	6.1	51.3046	17.5349	71.9221	26.6589	4.0125	-.8299	167.4206	5.0459	.328	5.0566	2.9607	86.2803	2.9544	.1921	98.0563	53.1242				1				0
80	6.11	51.3252	17.6402	71.7531	26.6858	3.9987	-.8225	167.4043	5.0321	.3354	5.0432	2.9528	86.1862	2.9463	.1964	97.9244	53.1947				1				0
80	6.12	51.3458	17.7455	71.5841	26.7126	3.9848	-.8151	167.388	5.0182	.3429	5.0299	2.945	86.0916	2.9382	.2007	97.7924	53.2652				1				0
80	6.13	51.3664	17.8508	71.4151	26.7394	3.971	-.8077	167.3717	5.0043	.3503	5.0166	2.9372	85.9964	2.9301	.2051	97.6604	53.3358				1				0
80	6.14	51.387	17.9562	71.2461	26.7662	3.9571	-.8003	167.3554	4.9905	.3577	5.0033	2.9294	85.9007	2.9219	.2094	97.5284	53.4063				1				0
80	6.15	51.4436	18.1641	70.8582	26.7835	3.9313	-.7831	167.2494	4.9647	.3749	4.9788	2.9151	85.6817	2.9068	.2195	97.283	53.5704				1				0
80	6.16	51.5003	18.372	70.4704	26.8008	3.9055	-.7658	167.1434	4.9389	.3921	4.9545	2.9008	85.4602	2.8917	.2296	97.0372	53.7348				1				0
80	6.17	51.5363	18.4746	70.2516	26.7913	3.8936	-.756	167.0538	4.927	.402	4.9433	2.8943	85.3354	2.8847	.2354	96.9235	53.8286				1				0
80	6.18	51.5724	18.5772	70.0327	26.7818	3.8816	-.7461	166.9641	4.915	.4119	4.9322	2.8878	85.21	2.8777	.2411	96.8097	53.9225				1				0
80	6.19	51.6084	18.6798	69.8139	26.7722	3.8697	-.7362	166.8744	4.9031	.4217	4.9212	2.8813	85.0838	2.8707	.2469	96.6957	54.0166				1				0
80	6.2	51.6445	18.7824	69.5951	26.7627	3.8577	-.7264	166.7847	4.8911	.4316	4.9101	2.8748	84.9569	2.8637	.2527	96.5816	54.1107				1				0
80	6.21	51.6676	18.8949	69.2944	26.7307	3.844	-.7141	166.5877	4.8774	.4439	4.8975	2.8675	84.7997	2.8557	.2599	96.4511	54.2276				1				0
80	6.22	51.6908	19.0074	68.9937	26.6987	3.8302	-.7018	166.3907	4.8636	.4562	4.885	2.8601	84.6414	2.8476	.2671	96.3203	54.3448				1				0
80	6.23	51.6779	19.0173	68.9119	26.6762	3.8285	-.6994	166.2834	4.8619	.4586	4.8835	2.8592	84.6115	2.8466	.2685	96.3038	54.3676				1				0
80	6.24	51.6651	19.0272	68.8301	26.6538	3.8268	-.697	166.1761	4.8602	.461	4.882	2.8584	84.5816	2.8456	.2699	96.2874	54.3904				1				0
80	6.25	51.6522	19.0371	68.7482	26.6313	3.8251	-.6946	166.0688	4.8584	.4634	4.8805	2.8575	84.5516	2.8446	.2713	96.2709	54.4133				1				0
80	6.26	51.6393	19.047	68.6664	26.6088	3.8233	-.6922	165.9615	4.8567	.4658	4.879	2.8566	84.5216	2.8436	.2727	96.2544	54.4362				1				0
80	6.27	51.6016	18.9588	68.8221	26.5949	3.8342	-.6997	165.9774	4.8676	.4583	4.8891	2.8625	84.6209	2.8499	.2684	96.3582	54.365				1				0
80	6.28	51.5638	18.8706	68.9777	26.5811	3.8451	-.7071	165.9932	4.8785	.4509	4.8993	2.8685	84.7199	2.8563	.264	96.462	54.2939				1				0
80	6.29	51.5389	18.7725	69.2152	26.5897	3.8577	-.717	166.1164	4.8911	.441	4.911	2.8753	84.8479	2.8637	.2582	96.582	54.2				1				0
80	6.3	51.514	18.6744	69.4528	26.5984	3.8703	-.7268	166.2395	4.9037	.4312	4.9226	2.8822	84.9752	2.8711	.2524	96.7019	54.1063				1				0
80	6.31	51.4891	18.5763	69.6903	26.607	3.8829	-.7367	166.3627	4.9163	.4213	4.9343	2.889	85.1017	2.8785	.2467	96.8216	54.0126				1				0
80	6.32	51.4642	18.4782	69.9278	26.6157	3.8954	-.7465	166.4859	4.9288	.4115	4.946	2.8959	85.2274	2.8858	.2409	96.9411	53.9192				1				0
80	6.33	51.3681	18.2127	70.5558	26.6572	3.9268	-.774	166.7938	4.9601	.384	4.975	2.9129	85.5731	2.9042	.2248	97.2395	53.6572				1				0
80	6.34	51.272	17.9471	71.1838	26.6987	3.958	-.8014	167.1017	4.9914	.3566	5.0041	2.9299	85.9135	2.9225	.2088	97.5368	53.3962				1				0
80	6.35	51.2007	17.7797	71.5743	26.7316	3.9767	-.819	167.2864	5.0101	.339	5.0215	2.9401	86.129	2.9334	.1985	97.7148	53.2286				1				0
80	6.36	51.1295	17.6123	71.9648	26.7645	3.9953	-.8365	167.4711	5.0287	.3214	5.039	2.9503	86.3426	2.9443	.1882	97.8924	53.0613				1				0
80	6.37	51.0583	17.4449	72.3554	26.7973	4.0139	-.8541	167.6559	5.0473	.3039	5.0564	2.9606	86.5543	2.9552	.1779	98.0696	52.8944				1				0
80	6.38	50.987	17.2775	72.7459	26.8302	4.0325	-.8716	167.8406	5.0659	.2864	5.074	2.9709	86.764	2.9661	.1677	98.2464	52.7278				1				0
80	6.39	50.8188	16.9436	73.3721	26.8215	4.0702	-.9021	167.956	5.1036	.2559	5.11	2.992	87.1298	2.9882	.1498	98.6059	52.4369				1				0
80	6.4	50.6506	16.6097	73.9984	26.8129	4.1079	-.9326	168.0715	5.1413	.2254	5.1462	3.0132	87.4901	3.0103	.132	98.9648	52.1464				1				0
80	6.41	50.5536	16.4432	74.2341	26.7714	4.1272	-.9457	168.0022	5.1605	.2123	5.1649	3.0242	87.6447	3.0216	.1243	99.1481	52.0215				1				0
80	6.42	50.4566	16.2766	74.4698	26.7299	4.1464	-.9589	167.9329	5.1798	.1991	5.1836	3.0351	87.7984	3.0329	.1166	99.3315	51.8965				1				0
80	6.43	50.3596	16.1101	74.7056	26.6883	4.1657	-.972	167.8637	5.1991	.186	5.2024	3.0461	87.9511	3.0442	.1089	99.515	51.7714				1				0
80	6.44	50.2489	15.859	75.0125	26.5949	4.1968	-.9889	167.7153	5.2302	.1691	5.2329	3.064	88.148	3.0624	.099	99.8111	51.6106				1				0
80	6.45	50.1382	15.6079	75.3194	26.5015	4.2279	-1.0058	167.567	5.2613	.1522	5.2635	3.0819	88.343	3.0807	.0891	100	51.4495				1				0
80	6.46	50.0275	15.3568	75.6262	26.4081	4.2591	-1.0227	167.4186	5.2925	.1353	5.2942	3.0999	88.5361	3.0989	.0792	100	51.2881				1				0
80	6.47	50.0137	15.2722	75.6974	26.3562	4.271	-1.0265	167.3395	5.3044	.1315	5.306	3.1068	88.58	3.1059	.077	100	51.2522				1				0
80	6.48	50	15.1876	75.7686	26.3043	4.2829	-1.0303	167.2605	5.3162	.1277	5.3178	3.1137	88.6238	3.1129	.0748	100	51.2163				1				0
80	6.49	49.9863	15.103	75.8397	26.2524	4.2947	-1.034	167.1814	5.3281	.1239	5.3296	3.1207	88.6675	3.1198	.0726	100	51.1804				1				0
80	6.5	50.0395	15.0076	75.8878	26.1469	4.3127	-1.0342	167.0817	5.3461	.1238	5.3475	3.1312	88.674	3.1303	.0725	100	51.1786				1				0
80	6.51	50.0927	14.9122	75.9358	26.0414	4.3306	-1.0344	166.982	5.364	.1236	5.3654	3.1417	88.6804	3.1409	.0724	100	51.1768				1				0
80	6.52	50.1596	14.9014	75.9127	25.9878	4.3367	-1.0308	166.9614	5.3701	.1272	5.3716	3.1453	88.6436	3.1444	.0745	100	51.211				1				0
80	6.53	50.2266	14.8906	75.8896	25.9341	4.3427	-1.0272	166.9408	5.3761	.1307	5.3777	3.1489	88.6069	3.1479	.0766	100	51.2452				1				0
80	6.54	50.2935	14.8798	75.8664	25.8805	4.3488	-1.0236	166.9202	5.3822	.1343	5.3838	3.1525	88.5702	3.1515	.0787	100	51.2794				1				0
80	6.55	50.3605	14.869	75.8433	25.8269	4.3548	-1.0201	166.8996	5.3882	.1379	5.39	3.1561	88.5336	3.155	.0808	100	51.3136				1				0
80	6.56	50.394	14.8347	75.8389	25.7594	4.3634	-1.0185	166.827	5.3968	.1395	5.3986	3.1611	88.5195	3.16	.0817	100	51.3284				1				0
80	6.57	50.4274	14.8005	75.8344	25.6919	4.3719	-1.017	166.7543	5.4053	.141	5.4072	3.1661	88.5054	3.1651	.0826	100	51.3432				1				0
80	6.58	50.394	14.7771	75.8531	25.6781	4.3744	-1.019	166.7023	5.4078	.139	5.4096	3.1676	88.5278	3.1665	.0814	100	51.3237				1				0
80	6.59	50.3605	14.7537	75.8718	25.6643	4.377	-1.021	166.6503	5.4103	.1369	5.4121	3.169	88.5502	3.168	.0802	100	51.3041				1				0
80	6.6	50.327	14.7303	75.8904	25.6504	4.3795	-1.0231	166.5982	5.4129	.1349	5.4145	3.1705	88.5725	3.1695	.079	100	51.2846				1				0
80	6.61	50.2935	14.7069	75.9091	25.6366	4.382	-1.0252	166.5462	5.4154	.1328	5.417	3.1719	88.5949	3.171	.0778	100	51.2651				1				0
80	6.62	50.1279	14.6178	76.2133	25.7066	4.3869	-1.042	166.6657	5.4203	.1159	5.4215	3.1745	88.7747	3.1738	.0679	100	51.1042				1				0
80	6.63	49.9622	14.5287	76.5176	25.7767	4.3918	-1.0589	166.7852	5.4252	.0991	5.4261	3.1772	88.9539	3.1767	.058	100	50.9435				1				0
80	6.64	49.8301	14.463	76.8031	25.8606	4.3941	-1.0737	166.9568	5.4275	.0843	5.4282	3.1785	89.1104	3.1781	.0494	100	50.8026				1				0
80	6.65	49.6979	14.3973	77.0887	25.9445	4.3965	-1.0885	167.1284	5.4299	.0695	5.4303	3.1797	89.2665	3.1795	.0407	100	50.6621				1				0
80	6.66	49.5657	14.3316	77.3742	26.0284	4.3989	-1.1032	167.3	5.4322	.0548	5.4325	3.181	89.4221	3.1808	.0321	100	50.5218				1				0
80	6.67	49.4335	14.2659	77.6598	26.1123	4.4012	-1.1179	167.4715	5.4346	.0401	5.4348	3.1823	89.5773	3.1822	.0235	100	50.3819				1				0
80	6.68	49.2653	14.1516	78.0094	26.1573	4.411	-1.136	167.5836	5.4444	.022	5.4444	3.188	89.7688	3.188	.0129	100	50.2092				1				0
80	6.69	49.0971	14.0373	78.359	26.2023	4.4207	-1.1541	167.6956	5.4541	.0039	5.4541	3.1937	89.9594	3.1937	.0023	100	50.0368				1				0
80	6.7	49.061	13.9887	78.423	26.1633	4.4282	-1.1576	167.6361	5.4616	.0004	5.4616	3.198	89.9959	3.198	.0002	100	50.0038				1				0
80	6.71	49.025	13.9401	78.4871	26.1244	4.4356	-1.1611	167.5766	5.469	-.0031	5.469	3.2024	90.0322	3.2024	-.0018	100	49.9707				1				0
80	6.72	48.9889	13.8915	78.5511	26.0855	4.443	-1.1645	167.517	5.4764	-.0066	5.4764	3.2067	90.0685	3.2067	-.0038	100	49.9376				1				0
80	6.73	48.9529	13.8429	78.6151	26.0466	4.4505	-1.168	167.4575	5.4839	-.01	5.4839	3.2111	90.1048	3.2111	-.0059	100	49.9045				1				0
80	6.74	48.8988	13.7574	78.7717	25.9774	4.4649	-1.1747	167.4053	5.4983	-.0167	5.4984	3.2196	90.1743	3.2196	-.0098	100	49.8407				1				0
80	6.75	48.8448	13.6719	78.9283	25.9082	4.4794	-1.1814	167.3531	5.5128	-.0234	5.5128	3.2281	90.2435	3.2281	-.0137	100	49.7769				1				0
80	6.76	48.8267	13.635	79.0208	25.8779	4.4864	-1.1846	167.3604	5.5198	-.0266	5.5198	3.2322	90.2766	3.2322	-.0156	100	49.7462				1				0
80	6.77	48.8087	13.5981	79.1133	25.8476	4.4934	-1.1878	167.3677	5.5268	-.0299	5.5269	3.2363	90.3096	3.2363	-.0175	100	49.7156				1				0
80	6.78	48.7907	13.5612	79.2058	25.8174	4.5004	-1.1911	167.375	5.5338	-.0331	5.5339	3.2404	90.3425	3.2404	-.0194	100	49.6849				1				0
80	6.79	48.831	13.5135	79.2556	25.7058	4.5149	-1.19	167.3059	5.5483	-.0321	5.5484	3.2489	90.331	3.2489	-.0188	100	49.6947				1				0
80	6.8	48.8714	13.4658	79.3054	25.5942	4.5295	-1.189	167.2368	5.5629	-.031	5.5629	3.2575	90.3196	3.2574	-.0182	100	49.7045				1				0
80	6.81	48.9117	13.4181	79.3553	25.4826	4.544	-1.188	167.1676	5.5774	-.03	5.5775	3.266	90.3082	3.2659	-.0176	100	49.7143				1				0
80	6.82	48.9701	13.4073	79.3126	25.4013	4.5516	-1.1837	167.0912	5.585	-.0257	5.585	3.2704	90.2641	3.2704	-.0151	100	49.7548				1				0
80	6.83	49.0284	13.3965	79.2699	25.32	4.5591	-1.1795	167.0148	5.5925	-.0215	5.5926	3.2748	90.2202	3.2748	-.0126	100	49.7953				1				0
80	6.84	49.0868	13.3857	79.2272	25.2387	4.5667	-1.1752	166.9383	5.6001	-.0172	5.6001	3.2793	90.1763	3.2792	-.0101	100	49.8359				1				0
80	6.85	49.2911	13.3983	79.0012	25.0441	4.5805	-1.1588	166.7346	5.6139	-.0008	5.6139	3.2873	90.0082	3.2873	-.0005	100	49.9924				1				0
80	6.86	49.4953	13.4109	78.7753	24.8495	4.5943	-1.1423	166.531	5.6277	.0157	5.6277	3.2954	89.8405	3.2954	.0092	100	50.1492				1				0
80	6.87	49.6412	13.4343	78.592	24.7362	4.6005	-1.1301	166.4037	5.6339	.0279	5.6339	3.2991	89.7166	3.299	.0163	100	50.2654				1				0
80	6.88	49.7871	13.4577	78.4088	24.6229	4.6067	-1.1179	166.2765	5.6401	.0401	5.6402	3.3027	89.5927	3.3027	.0235	100	50.3818				1				0
80	6.89	49.9331	13.4811	78.2255	24.5096	4.6129	-1.1056	166.1492	5.6463	.0523	5.6465	3.3064	89.4689	3.3063	.0307	100	50.4984				1				0
80	6.9	50.079	13.5045	78.0423	24.3963	4.6191	-1.0934	166.022	5.6525	.0646	5.6529	3.3102	89.3452	3.31	.0378	100	50.6152				1				0
80	6.91	50.4944	13.5927	77.6509	24.1653	4.631	-1.0625	165.9033	5.6643	.0955	5.6652	3.3174	89.0339	3.3169	.0559	100	50.9097				1				0
80	6.92	50.9098	13.6809	77.2595	23.9344	4.6428	-1.0315	165.7845	5.6762	.1265	5.6776	3.3247	88.7234	3.3239	.0741	100	51.2047				1				0
80	6.93	51.1793	13.7457	77.0513	23.8168	4.6484	-1.0128	165.793	5.6818	.1451	5.6837	3.3282	88.5367	3.3272	.085	100	51.3823				1				0
80	6.94	51.4488	13.8105	76.8432	23.6991	4.6541	-.9942	165.8016	5.6874	.1638	5.6898	3.3318	88.3504	3.3304	.0959	100	51.56				1				0
80	6.95	51.7183	13.8753	76.635	23.5815	4.6597	-.9755	165.8101	5.6931	.1824	5.696	3.3354	88.1645	3.3337	.1068	100	51.7376				1				0
80	6.96	51.9878	13.9401	76.4268	23.4639	4.6653	-.9569	165.8186	5.6987	.2011	5.7022	3.3391	87.979	3.337	.1178	100	51.9152				1				0
80	6.97	52.5019	14.085	76.0185	23.284	4.6705	-.9214	165.8894	5.7039	.2366	5.7088	3.343	87.6244	3.3401	.1386	100	52.2536				1				0
80	6.98	53.016	14.2299	75.6102	23.1041	4.6757	-.8859	165.9602	5.7091	.2721	5.7156	3.3469	87.271	3.3431	.1594	100	52.5917				1				0
80	6.99	53.2606	14.31	75.4101	23.0418	4.6753	-.869	166.0225	5.7087	.289	5.716	3.3472	87.1021	3.3429	.1692	100	52.7522				1				0
80	7	53.5052	14.3901	75.2099	22.9795	4.6749	-.8522	166.0848	5.7083	.3058	5.7165	3.3475	86.9333	3.3427	.1791	100	52.9126				1				0
80	7.01	53.7498	14.4702	75.0098	22.9172	4.6746	-.8353	166.1471	5.7079	.3227	5.7171	3.3478	86.7646	3.3425	.1889	100	53.0729				1				0
80	7.02	53.9944	14.5503	74.8096	22.855	4.6742	-.8185	166.2094	5.7076	.3395	5.7176	3.3481	86.5962	3.3422	.1988	100	53.2331				1				0
80	7.03	54.4236	14.7465	74.38	22.7806	4.6645	-.7862	166.3307	5.6979	.3718	5.71	3.3437	86.2667	3.3366	.2177	100	53.5409				1				0
80	7.04	54.8527	14.9428	73.9503	22.7062	4.6549	-.7539	166.452	5.6882	.4041	5.7026	3.3393	85.9368	3.3309	.2366	100	53.8482				1				0
80	7.05	55.0373	15.0589	73.7208	22.6941	4.6456	-.7384	166.511	5.679	.4195	5.6945	3.3346	85.7748	3.3255	.2457	100	53.9957				1				0
80	7.06	55.2218	15.175	73.4913	22.682	4.6364	-.723	166.57	5.6697	.435	5.6864	3.3298	85.6125	3.3201	.2547	100	54.143				1				0
80	7.07	55.4063	15.2911	73.2618	22.6699	4.6271	-.7075	166.6291	5.6605	.4505	5.6784	3.3251	85.4498	3.3147	.2638	100	54.2903				1				0
80	7.08	55.5908	15.4072	73.0323	22.6578	4.6179	-.6921	166.6881	5.6513	.4659	5.6704	3.3205	85.2868	3.3092	.2728	100	54.4374				1				0
80	7.09	56.044	15.7636	72.3438	22.6154	4.5877	-.6486	166.7668	5.6211	.5094	5.6441	3.305	84.8217	3.2916	.2983	100	54.8515				1				0
80	7.1	56.4972	16.12	71.6553	22.573	4.5575	-.6051	166.8455	5.5909	.5528	5.6182	3.2898	84.3528	3.2739	.3237	100	55.2652				1				0
80	7.11	56.7658	16.3603	71.1963	22.5427	4.5366	-.5771	166.8652	5.57	.5809	5.6002	3.2793	84.0464	3.2616	.3401	100	55.5321				1				0
80	7.12	57.0345	16.6007	70.7373	22.5125	4.5157	-.5491	166.8849	5.5491	.6089	5.5824	3.2688	83.7382	3.2493	.3565	100	55.7989				1				0
80	7.13	57.3031	16.841	70.2783	22.4822	4.4948	-.5211	166.9045	5.5281	.6369	5.5647	3.2585	83.428	3.2371	.3729	100	56.0656				1				0
80	7.14	57.5718	17.0813	69.8192	22.4519	4.4738	-.4931	166.9242	5.5072	.6649	5.5472	3.2482	83.116	3.2248	.3893	100	56.3323				1				0
80	7.15	57.8198	17.4107	69.2419	22.4623	4.4395	-.461	166.9347	5.4729	.6969	5.5171	3.2306	82.7427	3.2047	.4081	100	56.6376				1				0
80	7.16	58.0678	17.7401	68.6646	22.4727	4.4051	-.429	166.9452	5.4385	.729	5.4872	3.213	82.3653	3.1846	.4269	100	56.9429				1				0
80	7.17	58.0472	17.8292	68.5463	22.5133	4.3917	-.4249	166.9361	5.4251	.7331	5.4744	3.2055	82.3045	3.1767	.4293	100	56.9816				1				0
80	7.18	58.0266	17.9183	68.428	22.554	4.3783	-.4208	166.927	5.4116	.7371	5.4616	3.1981	82.2433	3.1688	.4316	100	57.0204				1				0
80	7.19	58.006	18.0075	68.3097	22.5946	4.3648	-.4168	166.9178	5.3982	.7412	5.4489	3.1906	82.1818	3.1609	.434	100	57.0591				1				0
80	7.2	58.0266	18.2001	67.9885	22.6422	4.3389	-.4033	166.8574	5.3722	.7547	5.425	3.1766	82.0035	3.1457	.4419	100	57.1875				1				0
80	7.21	58.0472	18.3927	67.6674	22.6898	4.3129	-.3898	166.7971	5.3463	.7682	5.4012	3.1626	81.8235	3.1305	.4498	100	57.3159				1				0
80	7.22	58.0678	18.5853	67.3463	22.7373	4.2869	-.3763	166.7367	5.3203	.7817	5.3774	3.1487	81.6417	3.1152	.4577	100	57.4445				1				0
80	7.23	58.109	18.6888	67.1435	22.7443	4.2743	-.3669	166.6856	5.3077	.7911	5.3663	3.1422	81.5226	3.1079	.4632	100	57.5343				1				0
80	7.24	58.1502	18.7923	66.9407	22.7512	4.2617	-.3574	166.6344	5.2951	.8005	5.3553	3.1357	81.4029	3.1005	.4688	100	57.6242				1				0
80	7.25	58.1914	18.8958	66.7378	22.7581	4.2492	-.348	166.5832	5.2826	.81	5.3443	3.1293	81.2827	3.0931	.4743	100	57.7141				1				0
80	7.26	58.1477	19.0074	66.5848	22.8411	4.2293	-.3441	166.581	5.2626	.8138	5.3252	3.1181	81.2091	3.0815	.4765	100	57.7509				1				0
80	7.27	58.1039	19.119	66.4318	22.9242	4.2093	-.3403	166.5789	5.2427	.8177	5.3061	3.1069	81.1351	3.0698	.4788	99.9307	57.7876				1				0
80	7.28	58.0189	19.1271	66.4816	23.0003	4.202	-.3459	166.628	5.2354	.8121	5.298	3.1022	81.1826	3.0655	.4755	99.8609	57.7344				1				0
80	7.29	57.9339	19.1352	66.5315	23.0764	4.1947	-.3515	166.677	5.2281	.8065	5.2899	3.0974	81.2301	3.0612	.4723	99.7912	57.6813				1				0
80	7.3	57.849	19.1433	66.5813	23.1525	4.1874	-.357	166.7261	5.2207	.801	5.2818	3.0927	81.2778	3.0569	.469	99.7214	57.6281				1				0
80	7.31	57.764	19.1514	66.6311	23.2286	4.18	-.3626	166.7751	5.2134	.7954	5.2738	3.088	81.3257	3.0526	.4657	99.6518	57.575				1				0
80	7.32	57.6018	19.1802	66.7218	23.3687	4.1654	-.3726	166.8726	5.1987	.7854	5.2577	3.0786	81.4091	3.044	.4599	99.5119	57.4799				1				0
80	7.33	57.4396	19.209	66.8126	23.5089	4.1507	-.3826	166.97	5.1841	.7754	5.2418	3.0692	81.493	3.0354	.454	99.3722	57.3849				1				0
80	7.34	57.3623	19.2297	66.8535	23.5729	4.1433	-.387	167.0184	5.1767	.771	5.2338	3.0645	81.5288	3.0311	.4515	99.3021	57.3429				1				0
80	7.35	57.2851	19.2504	66.8944	23.6369	4.136	-.3914	167.0668	5.1694	.7666	5.2259	3.0599	81.5646	3.0268	.4489	99.232	57.301				1				0
80	7.36	57.2078	19.2711	66.9353	23.7009	4.1286	-.3958	167.1151	5.162	.7622	5.218	3.0553	81.6006	3.0225	.4463	99.162	57.2591				1				0
80	7.37	57.1306	19.2918	66.9762	23.7649	4.1213	-.4002	167.1635	5.1547	.7578	5.2101	3.0506	81.6366	3.0182	.4437	99.092	57.2172				1				0
80	7.38	57.0971	19.3503	66.946	23.822	4.1109	-.4001	167.2154	5.1443	.7579	5.1998	3.0446	81.6192	3.0121	.4438	98.993	57.2179				1				0
80	7.39	57.0636	19.4088	66.9157	23.879	4.1005	-.4	167.2673	5.1339	.758	5.1895	3.0386	81.6016	3.006	.4438	98.8941	57.2186				1				0
80	7.4	57.1074	19.4466	66.8446	23.8721	4.0974	-.3956	167.2708	5.1308	.7624	5.1872	3.0372	81.5479	3.0042	.4464	98.8651	57.2612				1				0
80	7.41	57.1512	19.4844	66.7734	23.8652	4.0944	-.3911	167.2743	5.1278	.7669	5.1848	3.0358	81.4941	3.0024	.449	98.836	57.3037				1				0
80	7.42	57.195	19.5222	66.7022	23.8583	4.0913	-.3866	167.2778	5.1247	.7714	5.1825	3.0344	81.4403	3.0006	.4516	98.807	57.3463				1				0
80	7.43	57.2387	19.5601	66.6311	23.8514	4.0883	-.3822	167.2812	5.1217	.7758	5.1801	3.0331	81.3864	2.9989	.4543	98.778	57.3888				1				0
80	7.44	57.2241	19.5547	66.5706	23.8289	4.0884	-.3806	167.1783	5.1218	.7773	5.1805	3.0333	81.3699	2.9989	.4552	98.7791	57.4033				1				0
80	7.45	57.2096	19.5493	66.5101	23.8064	4.0885	-.3791	167.0753	5.1219	.7789	5.1808	3.0335	81.3535	2.999	.4561	98.7803	57.4179				1				0
80	7.46	57.1512	19.506	66.5208	23.7908	4.0917	-.3821	166.9688	5.1251	.7759	5.1835	3.0351	81.3909	3.0009	.4543	98.8105	57.3898				1				0
80	7.47	57.0928	19.4628	66.5315	23.7753	4.0949	-.385	166.8624	5.1283	.773	5.1862	3.0366	81.4284	3.0027	.4526	98.8407	57.3617				1				0
80	7.48	57.0345	19.4196	66.5421	23.7597	4.0981	-.388	166.7559	5.1315	.77	5.1889	3.0382	81.4659	3.0046	.4509	98.871	57.3336				1				0
80	7.49	56.9761	19.3764	66.5528	23.7441	4.1012	-.3909	166.6495	5.1346	.7671	5.1916	3.0398	81.5034	3.0064	.4491	98.9013	57.3054				1				0
80	7.5	56.7924	19.2432	66.7307	23.7701	4.1092	-.4058	166.5365	5.1426	.7522	5.1973	3.0432	81.6785	3.0111	.4404	98.9771	57.1637				1				0
80	7.51	56.6088	19.11	66.9086	23.796	4.1172	-.4207	166.4234	5.1506	.7373	5.2031	3.0465	81.8535	3.0158	.4317	99.0531	57.0219				1				0
80	7.52	56.4835	19.02	67.0759	23.8375	4.122	-.4326	166.4169	5.1554	.7254	5.2061	3.0483	81.9909	3.0186	.4247	99.0986	56.9084				1				0
80	7.53	56.3581	18.93	67.2431	23.879	4.1267	-.4445	166.4103	5.1601	.7135	5.2092	3.0501	82.128	3.0214	.4177	99.1442	56.7948				1				0
80	7.54	56.2328	18.84	67.4103	23.9206	4.1315	-.4565	166.4037	5.1649	.7015	5.2123	3.052	82.2651	3.0242	.4108	99.1897	56.6813				1				0
80	7.55	55.8088	18.489	68.2083	24.0797	4.1559	-.5045	166.5858	5.1893	.6535	5.2303	3.0625	82.8229	3.0385	.3826	99.4216	56.2234				1				0
80	7.56	55.3849	18.138	69.0062	24.2389	4.1802	-.5525	166.7679	5.2136	.6055	5.2486	3.0732	83.3756	3.0527	.3545	99.6531	55.7665				1				0
80	7.57	54.9609	17.7869	69.8041	24.398	4.2044	-.6004	166.9499	5.2378	.5576	5.2674	3.0842	83.9232	3.0669	.3265	99.884	55.3106				1				0
80	7.58	54.6622	17.5259	70.4348	24.5156	4.2239	-.6363	167.1386	5.2573	.5217	5.2831	3.0934	84.3325	3.0783	.3055	100	54.9688				1				0
80	7.59	54.3635	17.2649	71.0655	24.6333	4.2433	-.6721	167.3272	5.2766	.4859	5.299	3.1027	84.7385	3.0897	.2845	100	54.6279				1				0
80	7.6	54.0648	17.0039	71.6962	24.7509	4.2626	-.7078	167.5158	5.296	.4502	5.3151	3.1122	85.1411	3.101	.2636	100	54.2876				1				0
80	7.61	53.5087	16.5305	72.6907	24.8815	4.2998	-.7674	167.6113	5.3332	.3905	5.3475	3.1311	85.8117	3.1228	.2287	100	53.7195				1				0
80	7.62	52.9525	16.057	73.6852	25.0121	4.3369	-.827	167.7069	5.3703	.331	5.3805	3.1505	86.4735	3.1446	.1938	100	53.152				1				0
80	7.63	52.695	15.8446	74.0491	25.0251	4.3548	-.8511	167.6138	5.3882	.3069	5.397	3.1602	86.7401	3.1551	.1797	100	52.9229				1				0
80	7.64	52.4375	15.6322	74.4129	25.0381	4.3728	-.8752	167.5207	5.4062	.2828	5.4136	3.1699	87.0054	3.1656	.1656	100	52.6935				1				0
80	7.65	52.18	15.4198	74.7767	25.051	4.3907	-.8993	167.4276	5.4241	.2587	5.4303	3.1797	87.2694	3.1761	.1515	100	52.4638				1				0
80	7.66	51.9226	15.2074	75.1405	25.064	4.4087	-.9234	167.3345	5.4421	.2346	5.4472	3.1896	87.532	3.1866	.1374	100	52.2339				1				0
80	7.67	51.5406	14.9194	75.5551	25.0554	4.4324	-.955	167.0704	5.4658	.203	5.4696	3.2027	87.8728	3.2005	.1189	100	51.9335				1				0
80	7.68	51.1587	14.6313	75.9696	25.0467	4.4562	-.9866	166.8063	5.4896	.1714	5.4923	3.216	88.2119	3.2145	.1004	100	51.6321				1				0
80	7.69	51.0342	14.5557	76.0203	25.0251	4.462	-.994	166.6354	5.4954	.1639	5.4978	3.2193	88.2913	3.2179	.096	100	51.5613				1				0
80	7.7	50.9098	14.4801	76.071	25.0035	4.4678	-1.0015	166.4644	5.5012	.1565	5.5034	3.2225	88.3706	3.2212	.0916	100	51.4903				1				0
80	7.71	50.7853	14.4045	76.1217	24.9818	4.4736	-1.009	166.2934	5.507	.149	5.509	3.2258	88.45	3.2246	.0873	100	51.4192				1				0
80	7.72	50.6609	14.3289	76.1724	24.9602	4.4794	-1.0164	166.1224	5.5128	.1415	5.5146	3.2291	88.5293	3.228	.0829	100	51.348				1				0
80	7.73	50.5399	14.256	76.2996	24.9741	4.4841	-1.0262	166.0696	5.5175	.1318	5.5191	3.2318	88.6317	3.2308	.0772	100	51.2551				1				0
80	7.74	50.4188	14.1831	76.4268	24.9879	4.4889	-1.0359	166.0167	5.5223	.122	5.5237	3.2344	88.734	3.2336	.0715	100	51.1623				1				0
80	7.75	50.4223	14.1858	76.5033	25.0234	4.4879	-1.0382	166.1348	5.5212	.1198	5.5225	3.2338	88.757	3.233	.0702	100	51.1409				1				0
80	7.76	50.4257	14.1885	76.5798	25.0588	4.4868	-1.0404	166.2529	5.5202	.1176	5.5215	3.2331	88.78	3.2324	.0688	100	51.1196				1				0
80	7.77	50.4291	14.1912	76.6563	25.0943	4.4858	-1.0427	166.371	5.5191	.1153	5.5204	3.2325	88.8029	3.2318	.0675	100	51.0984				1				0
80	7.78	50.4326	14.1939	76.7328	25.1297	4.4847	-1.0449	166.4891	5.5181	.1131	5.5193	3.2318	88.8259	3.2312	.0662	100	51.0771				1				0
80	7.79	50.442	14.2065	76.8254	25.1834	4.482	-1.0473	166.6572	5.5154	.1107	5.5165	3.2302	88.8504	3.2296	.0648	100	51.054				1				0
80	7.8	50.4515	14.2191	76.9179	25.237	4.4793	-1.0497	166.8254	5.5127	.1083	5.5138	3.2286	88.875	3.228	.0634	100	51.031				1				0
80	7.81	50.4575	14.229	76.9339	25.2552	4.4777	-1.0499	166.8755	5.511	.1081	5.5121	3.2277	88.8767	3.227	.0633	100	51.0291				1				0
80	7.82	50.4635	14.2389	76.9499	25.2733	4.476	-1.0501	166.9256	5.5094	.1079	5.5104	3.2267	88.8784	3.2261	.0632	100	51.0272				1				0
80	7.83	50.4695	14.2488	76.9659	25.2915	4.4744	-1.0503	166.9757	5.5077	.1077	5.5088	3.2257	88.8801	3.2251	.063	100	51.0254				1				0
80	7.84	50.4755	14.2587	76.9819	25.3096	4.4727	-1.0505	167.0258	5.5061	.1075	5.5071	3.2247	88.8818	3.2241	.0629	100	51.0235				1				0
80	7.85	50.4377	14.2848	76.9526	25.3607	4.4651	-1.0514	167.0358	5.4985	.1066	5.4995	3.2203	88.8894	3.2197	.0624	100	51.0152				1				0
80	7.86	50.4	14.3109	76.9232	25.4117	4.4575	-1.0523	167.0458	5.4909	.1057	5.4919	3.2158	88.8969	3.2152	.0619	100	51.0069				1				0
80	7.87	50.3562	14.3271	76.8778	25.4446	4.4515	-1.0529	167.0057	5.4849	.1051	5.4859	3.2123	88.9027	3.2117	.0615	100	51.0005				1				0
80	7.88	50.3124	14.3433	76.8325	25.4774	4.4456	-1.0536	166.9657	5.4789	.1044	5.4799	3.2088	88.9086	3.2082	.0611	100	50.9941				1				0
80	7.89	50.2686	14.3595	76.7871	25.5103	4.4396	-1.0543	166.9256	5.473	.1037	5.474	3.2053	88.9144	3.2047	.0607	100	50.9877				1				0
80	7.9	50.2249	14.3757	76.7417	25.5432	4.4336	-1.055	166.8855	5.467	.103	5.468	3.2018	88.9203	3.2012	.0603	100	50.9813				1				0
80	7.91	50.2008	14.4639	76.6199	25.6323	4.4163	-1.052	166.9169	5.4497	.1059	5.4507	3.1917	88.8863	3.1911	.062	100	51.009				1				0
80	7.92	50.1768	14.5521	76.498	25.7214	4.399	-1.0491	166.9483	5.4324	.1089	5.4335	3.1816	88.8521	3.1809	.0637	100	51.0367				1				0
80	7.93	50.1965	14.6241	76.4215	25.7776	4.3877	-1.0455	167.0198	5.4211	.1124	5.4223	3.175	88.8118	3.1743	.0658	100	51.0708				1				0
80	7.94	50.2163	14.6961	76.345	25.8338	4.3764	-1.042	167.0912	5.4098	.116	5.4111	3.1684	88.7715	3.1677	.0679	100	51.1049				1				0
80	7.95	50.236	14.7681	76.2685	25.89	4.3652	-1.0384	167.1627	5.3986	.1196	5.3999	3.1619	88.7309	3.1611	.07	100	51.139				1				0
80	7.96	50.285	14.878	76.1271	25.9445	4.3502	-1.0311	167.2345	5.3836	.1269	5.3851	3.1532	88.6497	3.1524	.0743	100	51.2086				1				0
80	7.97	50.3339	14.9878	75.9856	25.999	4.3353	-1.0238	167.3062	5.3687	.1342	5.3704	3.1446	88.568	3.1436	.0786	100	51.2781				1				0
80	7.98	50.3828	15.0976	75.8442	26.0535	4.3204	-1.0165	167.378	5.3538	.1415	5.3557	3.136	88.486	3.1349	.0829	100	51.3476				1				0
80	7.99	50.412	15.1354	75.7793	26.0518	4.3168	-1.0128	167.3784	5.3502	.1452	5.3521	3.1339	88.4451	3.1327	.085	100	51.3832				1				0
80	8	50.4412	15.1732	75.7143	26.05	4.3131	-1.009	167.3787	5.3465	.149	5.3486	3.1318	88.404	3.1306	.0872	100	51.4187				1				0
80	8.01	50.4703	15.211	75.6494	26.0483	4.3095	-1.0053	167.379	5.3429	.1527	5.345	3.1297	88.3629	3.1284	.0894	100	51.4543				1				0
80	8.02	50.5596	15.31	75.3772	25.9973	4.3012	-.9918	167.244	5.3346	.1662	5.3372	3.1251	88.2158	3.1236	.0973	100	51.5826				1				0
80	8.03	50.6489	15.409	75.105	25.9462	4.2929	-.9783	167.109	5.3263	.1797	5.3294	3.1205	88.068	3.1188	.1052	100	51.7112				1				0
80	8.04	50.7089	15.4702	74.8977	25.8969	4.2883	-.9685	166.9738	5.3217	.1895	5.3251	3.118	87.9611	3.1161	.1109	100	51.8043				1				0
80	8.05	50.769	15.5314	74.6904	25.8476	4.2837	-.9587	166.8385	5.3171	.1992	5.3208	3.1155	87.8539	3.1133	.1167	100	51.8976				1				0
80	8.06	50.8291	15.5926	74.4832	25.7983	4.2791	-.9489	166.7032	5.3124	.2091	5.3166	3.113	87.7464	3.1106	.1224	100	51.9911				1				0
80	8.07	50.8892	15.6538	74.2759	25.749	4.2744	-.9391	166.5679	5.3078	.2189	5.3123	3.1105	87.6385	3.1079	.1282	100	52.0846				1				0
80	8.08	51.0308	15.7951	73.9477	25.7006	4.2625	-.9211	166.4742	5.2959	.2369	5.3012	3.1041	87.4391	3.101	.1387	100	52.2559				1				0
80	8.09	51.1724	15.9364	73.6194	25.6522	4.2507	-.9031	166.3804	5.2841	.2549	5.2902	3.0976	87.2385	3.094	.1492	100	52.4274				1				0
80	8.1	51.2539	16.0165	73.4984	25.653	4.2435	-.895	166.422	5.2768	.263	5.2834	3.0936	87.1466	3.0898	.154	100	52.5048				1				0
80	8.11	51.3355	16.0966	73.3775	25.6539	4.2362	-.8868	166.4635	5.2696	.2711	5.2766	3.0896	87.0546	3.0855	.1588	100	52.5823				1				0
80	8.12	51.417	16.1767	73.2565	25.6548	4.229	-.8787	166.505	5.2624	.2793	5.2698	3.0857	86.9623	3.0813	.1635	100	52.6597				1				0
80	8.13	51.4986	16.2568	73.1355	25.6556	4.2218	-.8706	166.5465	5.2552	.2874	5.2631	3.0817	86.8698	3.0771	.1683	100	52.737				1				0
80	8.14	51.6204	16.3513	73.0261	25.6591	4.2147	-.861	166.6569	5.2481	.297	5.2565	3.0778	86.761	3.0729	.1739	99.9817	52.8286				1				0
80	8.15	51.7423	16.4459	72.9167	25.6625	4.2075	-.8514	166.7674	5.2409	.3066	5.2499	3.074	86.6519	3.0687	.1795	99.9136	52.92				1				0
80	8.16	51.7826	16.4603	72.9282	25.6651	4.2076	-.8499	166.8363	5.241	.3081	5.25	3.074	86.6358	3.0687	.1804	99.914	52.9342				1				0
80	8.17	51.823	16.4747	72.9398	25.6677	4.2076	-.8484	166.9052	5.241	.3096	5.2501	3.0741	86.6196	3.0688	.1813	99.9144	52.9483				1				0
80	8.18	51.8633	16.4891	72.9514	25.6703	4.2077	-.8469	166.9741	5.241	.3111	5.2503	3.0742	86.6034	3.0688	.1821	99.9147	52.9625				1				0
80	8.19	51.9037	16.5035	72.9629	25.6729	4.2077	-.8454	167.043	5.2411	.3125	5.2504	3.0743	86.5873	3.0688	.183	99.9151	52.9766				1				0
80	8.2	51.974	16.4684	73.0385	25.634	4.2171	-.8451	167.1149	5.2505	.3129	5.2598	3.0798	86.5898	3.0743	.1832	100	52.9797				1				0
80	8.21	52.0444	16.4333	73.1142	25.5951	4.2264	-.8448	167.1869	5.2598	.3132	5.2692	3.0853	86.5924	3.0798	.1834	100	52.9828				1				0
80	8.22	52.0745	16.3837	73.1782	25.5536	4.2358	-.8459	167.19	5.2692	.312	5.2784	3.0907	86.611	3.0853	.1827	100	52.9718				1				0
80	8.23	52.1045	16.3342	73.2422	25.512	4.2451	-.8471	167.193	5.2785	.3109	5.2877	3.0961	86.6295	3.0907	.182	100	52.9607				1				0
80	8.24	52.1345	16.2847	73.3063	25.4705	4.2544	-.8483	167.1961	5.2878	.3097	5.2969	3.1015	86.6479	3.0962	.1814	100	52.9497				1				0
80	8.25	52.1646	16.2352	73.3703	25.429	4.2638	-.8494	167.1992	5.2972	.3086	5.3061	3.1069	86.6663	3.1017	.1807	100	52.9387				1				0
80	8.26	52.186	16.1155	73.5091	25.3451	4.2834	-.8539	167.1558	5.3168	.3041	5.3255	3.1183	86.7269	3.1132	.178	100	52.8958				1				0
80	8.27	52.2075	15.9958	73.6479	25.2612	4.303	-.8584	167.1124	5.3364	.2996	5.3448	3.1296	86.7871	3.1247	.1754	100	52.8529				1				0
80	8.28	52.1989	15.9256	73.7226	25.2188	4.3133	-.8618	167.066	5.3467	.2962	5.3549	3.1355	86.829	3.1307	.1734	100	52.8211				1				0
80	8.29	52.1903	15.8554	73.7973	25.1764	4.3236	-.8651	167.0195	5.357	.2929	5.365	3.1414	86.8708	3.1367	.1715	100	52.7892				1				0
80	8.3	52.1818	15.7852	73.872	25.1341	4.3339	-.8685	166.9731	5.3673	.2895	5.3751	3.1473	86.9124	3.1428	.1695	100	52.7573				1				0
80	8.31	52.1732	15.715	73.9468	25.0917	4.3442	-.8718	166.9266	5.3776	.2862	5.3852	3.1533	86.9539	3.1488	.1676	100	52.7254				1				0
80	8.32	52.1955	15.6484	74.0117	25.0363	4.3558	-.8735	166.8919	5.3891	.2845	5.3966	3.16	86.9784	3.1556	.1666	100	52.7093				1				0
80	8.33	52.2178	15.5818	74.0766	24.981	4.3673	-.8752	166.8572	5.4007	.2828	5.4081	3.1667	87.0027	3.1624	.1656	100	52.6932				1				0
80	8.34	52.2487	15.5854	74.0669	24.968	4.3686	-.8735	166.869	5.402	.2844	5.4094	3.1675	86.9858	3.1631	.1666	100	52.709				1				0
80	8.35	52.2796	15.589	74.0571	24.955	4.3698	-.8719	166.8807	5.4032	.2861	5.4108	3.1683	86.9689	3.1638	.1675	100	52.7249				1				0
80	8.36	52.3105	15.5926	74.0473	24.942	4.3711	-.8702	166.8924	5.4044	.2878	5.4121	3.169	86.952	3.1646	.1685	100	52.7407				1				0
80	8.37	52.4547	15.6205	73.9672	24.8798	4.3753	-.8613	166.9222	5.4087	.2967	5.4168	3.1718	86.8598	3.167	.1738	100	52.826				1				0
80	8.38	52.5989	15.6484	73.8872	24.8175	4.3795	-.8523	166.952	5.4129	.3057	5.4215	3.1746	86.7678	3.1695	.179	100	52.9113				1				0
80	8.39	52.7431	15.6763	73.8071	24.7552	4.3838	-.8434	166.9817	5.4172	.3146	5.4263	3.1773	86.6759	3.172	.1842	100	52.9965				1				0
80	8.4	52.8564	15.7006	73.7368	24.7059	4.3868	-.8361	166.9997	5.4201	.3219	5.4297	3.1793	86.601	3.1738	.1885	100	53.0659				1				0
80	8.41	52.9697	15.7249	73.6666	24.6566	4.3897	-.8288	167.0177	5.4231	.3292	5.4331	3.1814	86.5262	3.1755	.1928	100	53.1353				1				0
80	8.42	53.0829	15.7492	73.5963	24.6073	4.3927	-.8215	167.0358	5.4261	.3365	5.4365	3.1834	86.4515	3.1773	.197	100	53.2046				1				0
80	8.43	53.216	15.7654	73.5136	24.5364	4.3982	-.813	167.0313	5.4316	.3449	5.4425	3.1869	86.3663	3.1805	.202	100	53.2851				1				0
80	8.44	53.349	15.7816	73.4308	24.4655	4.4037	-.8046	167.0269	5.437	.3534	5.4485	3.1904	86.2812	3.1837	.2069	100	53.3656				1				0
80	8.45	53.3688	15.7735	73.4184	24.4438	4.4061	-.8034	167.0045	5.4395	.3546	5.4511	3.1919	86.2706	3.1851	.2076	100	53.3767				1				0
80	8.46	53.3885	15.7654	73.4059	24.4222	4.4086	-.8023	166.982	5.442	.3557	5.4536	3.1934	86.26	3.1866	.2083	100	53.3879				1				0
80	8.47	53.4082	15.7573	73.3935	24.4006	4.4111	-.8011	166.9596	5.4445	.3569	5.4562	3.1949	86.2495	3.188	.209	100	53.399				1				0
80	8.48	53.428	15.7492	73.381	24.379	4.4136	-.7999	166.9372	5.4469	.3581	5.4587	3.1964	86.2389	3.1895	.2097	100	53.4102				1				0
80	8.49	53.4949	15.7645	73.2938	24.3331	4.4154	-.7941	166.8864	5.4488	.3639	5.4609	3.1977	86.1796	3.1906	.2131	100	53.4653				1				0
80	8.5	53.5619	15.7798	73.2067	24.2873	4.4173	-.7883	166.8356	5.4507	.3696	5.4632	3.199	86.1204	3.1917	.2164	100	53.5204				1				0
80	8.51	53.6091	15.8032	73.1319	24.2631	4.4167	-.7837	166.8073	5.4501	.3743	5.4629	3.1988	86.0717	3.1913	.2192	100	53.5643				1				0
80	8.52	53.6563	15.8266	73.0572	24.2389	4.4161	-.7791	166.779	5.4495	.3789	5.4626	3.1986	86.0229	3.1909	.2219	100	53.6083				1				0
80	8.53	53.7035	15.85	72.9825	24.2146	4.4155	-.7745	166.7506	5.4489	.3835	5.4623	3.1985	85.9742	3.1906	.2246	100	53.6523				1				0
80	8.54	53.7507	15.8734	72.9078	24.1904	4.4149	-.7699	166.7223	5.4482	.3881	5.462	3.1983	85.9254	3.1902	.2273	100	53.6963				1				0
80	8.55	53.7816	15.9796	72.7539	24.2268	4.4008	-.7627	166.7418	5.4342	.3953	5.4485	3.1904	85.8391	3.182	.2315	100	53.7651				1				0
80	8.56	53.8125	16.0858	72.6	24.2631	4.3867	-.7554	166.7614	5.4201	.4026	5.4351	3.1825	85.7524	3.1738	.2357	100	53.8339				1				0
80	8.57	53.7962	16.1686	72.5208	24.3236	4.3733	-.7528	166.8092	5.4067	.4052	5.4219	3.1748	85.7145	3.1659	.2372	100	53.8587				1				0
80	8.58	53.7799	16.2514	72.4417	24.3842	4.3599	-.7502	166.8571	5.3933	.4078	5.4087	3.167	85.6764	3.158	.2388	100	53.8834				1				0
80	8.59	53.7636	16.3342	72.3625	24.4447	4.3465	-.7476	166.905	5.3799	.4104	5.3955	3.1593	85.6381	3.1502	.2403	100	53.9082				1				0
80	8.6	53.7473	16.4171	72.2833	24.5053	4.3331	-.745	166.9529	5.3665	.413	5.3823	3.1516	85.5997	3.1423	.2418	100	53.9329				1				0
80	8.61	53.6571	16.5197	72.1454	24.5935	4.3127	-.7435	166.9157	5.3461	.4145	5.3622	3.1398	85.5663	3.1304	.2427	100	53.9479				1				0
80	8.62	53.567	16.6223	72.0075	24.6817	4.2923	-.7419	166.8785	5.3257	.4161	5.342	3.1279	85.5325	3.1184	.2436	100	53.9629				1				0
80	8.63	53.4932	16.6421	71.9488	24.7094	4.2854	-.7429	166.7935	5.3187	.4151	5.3349	3.1238	85.5376	3.1143	.243	100	53.9531				1				0
80	8.64	53.4194	16.6619	71.8901	24.7371	4.2784	-.7439	166.7084	5.3118	.4141	5.3279	3.1197	85.5428	3.1102	.2424	100	53.9434				1				0
80	8.65	53.3456	16.6817	71.8314	24.7647	4.2714	-.745	166.6234	5.3048	.413	5.3208	3.1155	85.5479	3.1061	.2418	100	53.9336				1				0
80	8.66	53.2718	16.7015	71.7727	24.7924	4.2644	-.746	166.5384	5.2978	.412	5.3137	3.1114	85.553	3.102	.2412	100	53.9239				1				0
80	8.67	53.0443	16.6511	71.9284	24.9014	4.258	-.7613	166.5252	5.2914	.3967	5.3063	3.107	85.7122	3.0983	.2323	100	53.7784				1				0
80	8.68	52.8169	16.6007	72.084	25.0104	4.2517	-.7765	166.512	5.2851	.3814	5.2989	3.1027	85.8719	3.0946	.2234	100	53.6328				1				0
80	8.69	52.6632	16.5305	72.2984	25.0917	4.2524	-.7908	166.5838	5.2858	.3672	5.2986	3.1025	86.026	3.095	.215	100	53.4973				1				0
80	8.7	52.5096	16.4603	72.5128	25.173	4.2531	-.805	166.6557	5.2865	.353	5.2983	3.1023	86.1799	3.0954	.2067	100	53.3618				1				0
80	8.71	52.356	16.39	72.7272	25.2543	4.2538	-.8192	166.7275	5.2872	.3388	5.2981	3.1022	86.3338	3.0958	.1984	100	53.2265				1				0
80	8.72	52.047	16.2145	73.1417	25.3745	4.2607	-.8475	166.7778	5.2941	.3105	5.3032	3.1052	86.6437	3.0999	.1818	100	52.9569				1				0
80	8.73	51.738	16.039	73.5563	25.4947	4.2677	-.8758	166.828	5.301	.2822	5.3085	3.1083	86.9529	3.1039	.1652	100	52.6875				1				0
80	8.74	51.429	15.8635	73.9708	25.615	4.2746	-.9041	166.8783	5.3079	.2539	5.314	3.1115	87.2612	3.108	.1487	100	52.4182				1				0
80	8.75	51.2737	15.7582	74.1709	25.6539	4.2808	-.9182	166.8567	5.3142	.2398	5.3196	3.1148	87.4162	3.1116	.1404	100	52.2839				1				0
80	8.76	51.1183	15.6529	74.3711	25.6928	4.287	-.9323	166.8351	5.3204	.2257	5.3252	3.1181	87.571	3.1153	.1322	100	52.1495				1				0
80	8.77	50.963	15.5476	74.5712	25.7317	4.2932	-.9464	166.8136	5.3266	.2116	5.3308	3.1214	87.7254	3.1189	.1239	100	52.015				1				0
80	8.78	50.8136	15.5134	74.7047	25.8078	4.2896	-.9573	166.8396	5.323	.2007	5.3268	3.119	87.8405	3.1168	.1175	100	51.9116				1				0
80	8.79	50.6643	15.4792	74.8381	25.884	4.286	-.9681	166.8656	5.3194	.1899	5.3228	3.1167	87.9559	3.1147	.1112	100	51.8082				1				0
80	8.8	50.6703	15.5503	74.7714	25.9212	4.2762	-.9649	166.9132	5.3095	.1931	5.3131	3.111	87.9169	3.1089	.1131	100	51.8392				1				0
80	8.81	50.6763	15.6214	74.7047	25.9583	4.2663	-.9616	166.9607	5.2997	.1964	5.3034	3.1053	87.8779	3.1032	.115	100	51.8703				1				0
80	8.82	50.6823	15.6925	74.638	25.9955	4.2565	-.9583	167.0083	5.2899	.1996	5.2937	3.0996	87.8387	3.0974	.1169	100	51.9013				1				0
80	8.83	50.6883	15.7636	74.5712	26.0327	4.2467	-.9551	167.0559	5.2801	.2029	5.284	3.0939	87.7994	3.0917	.1188	100	51.9323				1				0
80	8.84	50.7124	15.9157	74.3471	26.0786	4.2265	-.9452	167.0537	5.2599	.2128	5.2642	3.0823	87.6833	3.0798	.1246	100	52.0266				1				0
80	8.85	50.7364	16.0678	74.1229	26.1244	4.2063	-.9353	167.0515	5.2397	.2227	5.2444	3.0708	87.5663	3.068	.1304	99.9019	52.1209				1				0
80	8.86	50.7544	16.1488	73.9655	26.1331	4.1959	-.9286	167.0018	5.2293	.2293	5.2343	3.0648	87.4887	3.0619	.1343	99.8028	52.1843				1				0
80	8.87	50.7725	16.2298	73.808	26.1417	4.1855	-.922	166.952	5.2189	.236	5.2242	3.0589	87.4108	3.0558	.1382	99.7036	52.2477				1				0
80	8.88	50.7905	16.3108	73.6506	26.1504	4.1751	-.9153	166.9022	5.2085	.2427	5.2141	3.053	87.3325	3.0497	.1421	99.6044	52.3111				1				0
80	8.89	50.8085	16.3918	73.4931	26.159	4.1646	-.9087	166.8525	5.198	.2493	5.204	3.0471	87.2538	3.0436	.146	99.5051	52.3746				1				0
80	8.9	50.781	16.5017	73.3143	26.21	4.1471	-.903	166.807	5.1805	.255	5.1867	3.0369	87.1823	3.0333	.1493	99.3377	52.4283				1				0
80	8.91	50.7536	16.6115	73.1355	26.2611	4.1295	-.8974	166.7616	5.1629	.2606	5.1695	3.0268	87.1103	3.023	.1526	99.1703	52.482				1				0
80	8.92	50.7081	16.6403	73.1142	26.3035	4.1223	-.8984	166.7659	5.1557	.2596	5.1623	3.0226	87.1177	3.0188	.152	99.1023	52.4722				1				0
80	8.93	50.6626	16.6691	73.0928	26.3458	4.1152	-.8994	166.7703	5.1486	.2585	5.1551	3.0184	87.1252	3.0146	.1514	99.0342	52.4623				1				0
80	8.94	50.6171	16.6979	73.0714	26.3882	4.1081	-.9005	166.7746	5.1415	.2575	5.1479	3.0142	87.1327	3.0104	.1508	98.9662	52.4525				1				0
80	8.95	50.5716	16.7267	73.0501	26.4306	4.1009	-.9015	166.779	5.1343	.2565	5.1407	3.01	87.1402	3.0062	.1502	98.8982	52.4427				1				0
80	8.96	50.3871	16.6961	73.1586	26.5292	4.0938	-.9134	166.771	5.1272	.2446	5.133	3.0055	87.2686	3.002	.1432	98.8302	52.3296				1				0
80	8.97	50.2026	16.6655	73.2672	26.6278	4.0866	-.9253	166.763	5.12	.2327	5.1253	3.001	87.3974	2.9979	.1363	98.7621	52.2165				1				0
80	8.98	50.0635	16.6061	73.397	26.684	4.0866	-.9361	166.7506	5.12	.2219	5.1248	3.0007	87.5185	2.9979	.1299	98.7621	52.1133				1				0
80	8.99	49.9245	16.5467	73.5269	26.7402	4.0866	-.9469	166.7383	5.12	.211	5.1244	3.0004	87.6396	2.9979	.1236	98.7621	52.01				1				0
80	9	49.7854	16.4873	73.6568	26.7965	4.0866	-.9578	166.7259	5.12	.2002	5.1239	3.0001	87.7608	2.9978	.1172	98.7621	51.9067				1				0
80	9.01	49.6464	16.4279	73.7867	26.8527	4.0866	-.9686	166.7136	5.12	.1894	5.1235	2.9999	87.882	2.9978	.1109	98.762	51.8034				1				0
80	9.02	49.443	16.3171	73.9859	26.9106	4.0905	-.985	166.6567	5.1239	.173	5.1268	3.0018	88.0661	3.0001	.1013	98.799	51.6477				1				0
80	9.03	49.2396	16.2064	74.1852	26.9686	4.0944	-1.0013	166.5997	5.1278	.1567	5.1302	3.0038	88.2502	3.0024	.0917	98.8359	51.4919				1				0
80	9.04	49.1752	16.1551	74.2546	26.9703	4.0983	-1.0068	166.5552	5.1316	.1511	5.1339	3.006	88.313	3.0047	.0885	98.8728	51.4395				1				0
80	9.05	49.1108	16.1038	74.3239	26.972	4.1021	-1.0124	166.5107	5.1355	.1456	5.1376	3.0081	88.3757	3.0069	.0853	98.9098	51.387				1				0
80	9.06	49.0465	16.0525	74.3933	26.9738	4.106	-1.0179	166.4661	5.1394	.1401	5.1413	3.0103	88.4383	3.0092	.082	98.9468	51.3345				1				0
80	9.07	48.9821	16.0012	74.4627	26.9755	4.1099	-1.0234	166.4215	5.1433	.1346	5.1451	3.0125	88.5009	3.0115	.0788	98.9838	51.2819				1				0
80	9.08	48.8782	15.9103	74.6887	27.0257	4.1162	-1.0361	166.5029	5.1496	.1219	5.1511	3.016	88.6441	3.0152	.0714	99.0439	51.1609				1				0
80	9.09	48.7744	15.8194	74.9146	27.0758	4.1225	-1.0488	166.5842	5.1559	.1092	5.1571	3.0196	88.7868	3.0189	.0639	99.1039	51.0399				1				0
80	9.1	48.7349	15.7798	75.0712	27.1243	4.1249	-1.056	166.7101	5.1583	.102	5.1593	3.0209	88.8669	3.0203	.0597	99.1268	50.9716				1				0
80	9.11	48.6954	15.7402	75.2277	27.1727	4.1273	-1.0631	166.8361	5.1607	.0949	5.1616	3.0222	88.9469	3.0217	.0555	99.1497	50.9035				1				0
80	9.12	48.6559	15.7006	75.3843	27.2211	4.1297	-1.0703	166.962	5.1631	.0877	5.1639	3.0235	89.0267	3.0231	.0514	99.1725	50.8354				1				0
80	9.13	48.4611	15.5431	75.7899	27.3094	4.1405	-1.093	167.1035	5.1739	.065	5.1743	3.0296	89.2806	3.0294	.038	99.2749	50.6187				1				0
80	9.14	48.2663	15.3856	76.1956	27.3976	4.1512	-1.1157	167.245	5.1846	.0423	5.1848	3.0358	89.5331	3.0357	.0247	99.3771	50.4024				1				0
80	9.15	48.0714	15.2281	76.6012	27.4858	4.1619	-1.1384	167.3865	5.1953	.0196	5.1953	3.042	89.7841	3.042	.0115	99.4791	50.1865				1				0
80	9.16	47.9161	15.1102	76.8503	27.5256	4.1703	-1.154	167.4021	5.2036	.004	5.2036	3.0469	89.956	3.0469	.0023	99.5585	50.0381				1				0
80	9.17	47.7607	14.9923	77.0993	27.5654	4.1786	-1.1696	167.4177	5.212	-.0116	5.212	3.0518	90.1273	3.0517	-.0068	99.6379	49.8897				1				0
80	9.18	47.6054	14.8744	77.3484	27.6052	4.1869	-1.1851	167.4333	5.2203	-.0272	5.2204	3.0567	90.2981	3.0566	-.0159	99.7173	49.7413				1				0
80	9.19	47.2973	14.6322	77.8937	27.6744	4.2061	-1.2172	167.4976	5.2395	-.0592	5.2399	3.0681	90.6472	3.0679	-.0347	99.9002	49.4363				1				0
80	9.2	46.9892	14.3901	78.439	27.7436	4.2253	-1.2492	167.5618	5.2587	-.0912	5.2595	3.0796	90.9935	3.0791	-.0534	100	49.1314				1				0
80	9.21	46.8364	14.2659	78.7352	27.773	4.2362	-1.2656	167.6105	5.2696	-.1076	5.2707	3.0861	91.1701	3.0855	-.063	100	48.9749				1				0
80	9.22	46.6836	14.1417	79.0315	27.8024	4.247	-1.282	167.6591	5.2804	-.1241	5.2819	3.0927	91.3458	3.0919	-.0726	100	48.8185				1				0
80	9.23	46.5308	14.0175	79.3277	27.8318	4.2579	-1.2985	167.7078	5.2913	-.1405	5.2931	3.0993	91.5207	3.0982	-.0822	100	48.6622				1				0
80	9.24	46.3781	13.8933	79.6239	27.8612	4.2687	-1.3149	167.7564	5.3021	-.1569	5.3044	3.1059	91.6948	3.1046	-.0919	100	48.5059				1				0
80	9.25	46.1712	13.68	80.0776	27.8396	4.2928	-1.3385	167.7683	5.3262	-.1805	5.3293	3.1205	91.9411	3.1187	-.1057	100	48.2808				1				0
80	9.26	45.9644	13.4667	80.5312	27.8179	4.3169	-1.3621	167.7802	5.3503	-.2042	5.3542	3.1351	92.1852	3.1328	-.1195	100	48.0557				1				0
80	9.27	45.9103	13.3776	80.6887	27.7669	4.3302	-1.3694	167.7435	5.3636	-.2114	5.3678	3.143	92.2571	3.1406	-.1238	100	47.9867				1				0
80	9.28	45.8562	13.2885	80.8461	27.7159	4.3435	-1.3766	167.7067	5.3769	-.2187	5.3813	3.151	92.3287	3.1484	-.128	100	47.9176				1				0
80	9.29	45.8022	13.1993	81.0036	27.6649	4.3568	-1.3839	167.67	5.3902	-.2259	5.3949	3.159	92.4	3.1562	-.1323	100	47.8485				1				0
80	9.3	45.7481	13.1102	81.161	27.6138	4.3701	-1.3912	167.6332	5.4035	-.2332	5.4085	3.1669	92.4709	3.164	-.1365	100	47.7793				1				0
80	9.31	45.7	12.9851	81.274	27.4694	4.3924	-1.3968	167.4285	5.4258	-.2388	5.4311	3.1801	92.5203	3.1771	-.1398	100	47.7255				1				0
80	9.32	45.652	12.86	81.387	27.3249	4.4148	-1.4025	167.2239	5.4482	-.2445	5.4537	3.1934	92.5695	3.1902	-.1432	100	47.6715				1				0
80	9.33	45.658	12.824	81.3425	27.2315	4.4239	-1.4009	167.056	5.4572	-.2429	5.4626	3.1987	92.5484	3.1955	-.1422	100	47.6868				1				0
80	9.34	45.664	12.788	81.298	27.1381	4.4329	-1.3993	166.8881	5.4663	-.2413	5.4716	3.2039	92.5273	3.2008	-.1413	100	47.7022				1				0
80	9.35	45.67	12.752	81.2536	27.0447	4.442	-1.3976	166.7202	5.4754	-.2397	5.4807	3.2092	92.5062	3.2062	-.1403	100	47.7175				1				0
80	9.36	45.676	12.716	81.2091	26.9513	4.4512	-1.396	166.5524	5.4845	-.238	5.4897	3.2145	92.4852	3.2115	-.1394	100	47.7329				1				0
80	9.37	45.7601	12.6998	81.0685	26.8008	4.4628	-1.3878	166.3292	5.4962	-.2298	5.501	3.2211	92.3945	3.2183	-.1346	100	47.8111				1				0
80	9.38	45.8442	12.6836	80.928	26.6503	4.4744	-1.3796	166.1061	5.5078	-.2216	5.5122	3.2277	92.304	3.2251	-.1298	100	47.8895				1				0
80	9.39	45.9223	12.7034	80.8319	26.5932	4.4769	-1.373	166.0508	5.5103	-.215	5.5145	3.229	92.2344	3.2266	-.1259	100	47.9524				1				0
80	9.4	46.0004	12.7232	80.7358	26.5361	4.4794	-1.3664	165.9956	5.5127	-.2084	5.5167	3.2303	92.1648	3.228	-.122	100	48.0154				1				0
80	9.41	46.0785	12.743	80.6398	26.479	4.4818	-1.3598	165.9403	5.5152	-.2018	5.5189	3.2316	92.0952	3.2295	-.1181	100	48.0783				1				0
80	9.42	46.1566	12.7628	80.5437	26.4219	4.4843	-1.3531	165.8851	5.5177	-.1952	5.5212	3.233	92.0257	3.2309	-.1143	100	48.1414				1				0
80	9.43	46.2545	12.8024	80.4832	26.4012	4.4838	-1.3465	165.9413	5.5171	-.1885	5.5204	3.2325	91.9572	3.2306	-.1104	100	48.2044				1				0
80	9.44	46.3523	12.842	80.4227	26.3804	4.4832	-1.3399	165.9975	5.5166	-.1819	5.5196	3.232	91.8889	3.2303	-.1065	100	48.2673				1				0
80	9.45	46.372	12.8618	80.4583	26.4168	4.4801	-1.3399	166.1089	5.5135	-.1819	5.5165	3.2302	91.89	3.2285	-.1065	100	48.2672				1				0
80	9.46	46.3918	12.8816	80.4939	26.4531	4.4771	-1.3399	166.2204	5.5105	-.182	5.5135	3.2285	91.8912	3.2267	-.1065	100	48.2671				1				0
80	9.47	46.4115	12.9014	80.5295	26.4894	4.474	-1.3399	166.3318	5.5074	-.182	5.5104	3.2267	91.8923	3.2249	-.1065	100	48.267				1				0
80	9.48	46.3326	12.9203	80.5259	26.5724	4.4641	-1.3437	166.3512	5.4975	-.1857	5.5006	3.2209	91.9349	3.2191	-.1087	100	48.2312				1				0
80	9.49	46.2536	12.9392	80.5223	26.6555	4.4542	-1.3475	166.3707	5.4875	-.1895	5.4908	3.2152	91.9777	3.2133	-.111	100	48.1954				1				0
80	9.5	46.1746	12.9581	80.5188	26.7385	4.4442	-1.3512	166.3901	5.4776	-.1932	5.481	3.2094	92.0205	3.2074	-.1132	100	48.1595				1				0
80	9.51	46.0759	12.9572	80.4797	26.7852	4.4373	-1.355	166.298	5.4707	-.197	5.4742	3.2054	92.0624	3.2034	-.1154	100	48.1237				1				0
80	9.52	45.9772	12.9563	80.4405	26.8319	4.4303	-1.3588	166.206	5.4637	-.2008	5.4674	3.2015	92.1044	3.1993	-.1176	100	48.0879				1				0
80	9.53	45.8785	12.9554	80.4014	26.8786	4.4234	-1.3625	166.114	5.4568	-.2045	5.4606	3.1975	92.1466	3.1952	-.1198	100	48.052				1				0
80	9.54	45.6082	12.9635	80.4823	27.0905	4.4016	-1.3779	166.1446	5.435	-.2199	5.4395	3.1851	92.3169	3.1825	-.1288	100	47.9058				1				0
80	9.55	45.3378	12.9716	80.5633	27.3025	4.3799	-1.3932	166.1752	5.4133	-.2352	5.4184	3.1727	92.4884	3.1697	-.1377	100	47.7595				1				0
80	9.56	45.1662	12.9806	80.6834	27.4677	4.3651	-1.4048	166.2978	5.3985	-.2468	5.4042	3.1644	92.6176	3.1611	-.1445	100	47.6495				1				0
80	9.57	44.9945	12.9896	80.8034	27.6329	4.3504	-1.4163	166.4204	5.3838	-.2583	5.39	3.1561	92.7473	3.1524	-.1513	100	47.5396				1				0
80	9.58	44.8228	12.9986	80.9235	27.7981	4.3356	-1.4279	166.5431	5.369	-.2699	5.3758	3.1478	92.8775	3.1438	-.158	100	47.4298				1				0
80	9.59	44.6512	13.0076	81.0436	27.9633	4.3209	-1.4394	166.6657	5.3543	-.2814	5.3617	3.1395	93.0082	3.1352	-.1648	100	47.3203				1				0
80	9.6	44.3783	12.9968	81.2722	28.183	4.3038	-1.4584	166.8303	5.3372	-.3005	5.3456	3.1301	93.222	3.1251	-.1759	100	47.1385				1				0
80	9.61	44.1053	12.986	81.5009	28.4026	4.2867	-1.4775	166.9949	5.32	-.3195	5.3296	3.1207	93.4368	3.1151	-.1871	100	46.9572				1				0
80	9.62	44.0041	12.9662	81.6094	28.4571	4.2842	-1.4851	167.0368	5.3176	-.3271	5.3276	3.1195	93.5197	3.1136	-.1915	100	46.885				1				0
80	9.63	43.9028	12.9464	81.7179	28.5116	4.2817	-1.4926	167.0787	5.3151	-.3346	5.3256	3.1183	93.6026	3.1122	-.1959	100	46.8129				1				0
80	9.64	43.8015	12.9266	81.8264	28.5661	4.2792	-1.5002	167.1207	5.3126	-.3422	5.3236	3.1172	93.6856	3.1107	-.2004	100	46.7409				1				0
80	9.65	43.7002	12.9068	81.935	28.6206	4.2768	-1.5078	167.1626	5.3102	-.3498	5.3217	3.116	93.7686	3.1093	-.2048	100	46.6688				1				0
80	9.66	43.7157	12.9131	81.9803	28.6171	4.2781	-1.5077	167.2263	5.3115	-.3498	5.323	3.1168	93.7675	3.1101	-.2048	100	46.6689				1				0
80	9.67	43.7311	12.9194	82.0257	28.6137	4.2794	-1.5077	167.2899	5.3128	-.3498	5.3243	3.1176	93.7665	3.1108	-.2048	100	46.669				1				0
80	9.68	43.8478	12.9455	81.9625	28.5557	4.2832	-1.5002	167.3116	5.3166	-.3422	5.3276	3.1195	93.6826	3.1131	-.2004	100	46.7411				1				0
80	9.69	43.9646	12.9716	81.8994	28.4978	4.287	-1.4926	167.3334	5.3204	-.3346	5.3309	3.1214	93.5989	3.1153	-.1959	100	46.8131				1				0
80	9.7	44.0813	12.9977	81.8362	28.4398	4.2908	-1.485	167.3551	5.3241	-.3271	5.3342	3.1234	93.5152	3.1175	-.1915	100	46.8851				1				0
80	9.71	44.198	13.0238	81.7731	28.3819	4.2945	-1.4775	167.3768	5.3279	-.3195	5.3375	3.1253	93.4318	3.1197	-.1871	100	46.9571				1				0
80	9.72	44.4306	13.0634	81.6121	28.2504	4.3034	-1.4619	167.3565	5.3367	-.3039	5.3454	3.1299	93.2594	3.1249	-.178	100	47.1056				1				0
80	9.73	44.6632	13.103	81.451	28.1189	4.3122	-1.4463	167.3362	5.3456	-.2883	5.3533	3.1346	93.0874	3.13	-.1688	100	47.254				1				0
80	9.74	44.7791	13.1165	81.3532	28.0454	4.3172	-1.4383	167.2942	5.3506	-.2803	5.358	3.1373	92.9987	3.133	-.1641	100	47.3305				1				0
80	9.75	44.8949	13.13	81.2553	27.9719	4.3223	-1.4302	167.2522	5.3557	-.2723	5.3626	3.14	92.9101	3.136	-.1594	100	47.4071				1				0
80	9.76	45.0108	13.1435	81.1575	27.8984	4.3273	-1.4222	167.2102	5.3607	-.2642	5.3672	3.1427	92.8216	3.1389	-.1547	100	47.4837				1				0
80	9.77	45.1267	13.157	81.0596	27.8249	4.3324	-1.4141	167.1682	5.3658	-.2562	5.3719	3.1455	92.7332	3.1419	-.15	100	47.5604				1				0
80	9.78	45.2966	13.2227	80.8186	27.7392	4.3321	-1.3992	167.0772	5.3655	-.2412	5.371	3.1449	92.574	3.1417	-.1412	100	47.7028				1				0
80	9.79	45.4666	13.2885	80.5775	27.6536	4.3319	-1.3842	166.9861	5.3653	-.2262	5.3701	3.1444	92.4146	3.1416	-.1325	100	47.8453				1				0
80	9.8	45.5206	13.3407	80.4343	27.6415	4.3266	-1.3773	166.9371	5.36	-.2193	5.3645	3.1411	92.3432	3.1385	-.1284	100	47.9112				1				0
80	9.81	45.5747	13.3929	80.2911	27.6294	4.3213	-1.3704	166.888	5.3547	-.2124	5.3589	3.1378	92.2716	3.1354	-.1244	100	47.9771				1				0
80	9.82	45.6288	13.4451	80.1478	27.6173	4.316	-1.3635	166.839	5.3494	-.2055	5.3533	3.1346	92.1998	3.1323	-.1203	100	48.043				1				0
80	9.83	45.6828	13.4973	80.0046	27.6052	4.3106	-1.3565	166.7899	5.344	-.1986	5.3477	3.1313	92.1278	3.1291	-.1163	100	48.109				1				0
80	9.84	45.7687	13.626	79.7458	27.6346	4.2942	-1.3442	166.775	5.3275	-.1862	5.3308	3.1214	92.0021	3.1195	-.109	100	48.2263				1				0
80	9.85	45.8545	13.7547	79.4869	27.664	4.2777	-1.3319	166.7601	5.311	-.1739	5.3139	3.1115	91.8756	3.1098	-.1018	100	48.3436				1				0
80	9.86	45.8863	13.8312	79.3713	27.7055	4.2665	-1.3265	166.7942	5.2999	-.1685	5.3026	3.1048	91.8214	3.1033	-.0987	100	48.3948				1				0
80	9.87	45.918	13.9077	79.2556	27.747	4.2553	-1.3211	166.8284	5.2887	-.1632	5.2912	3.0982	91.7671	3.0967	-.0955	100	48.4461				1				0
80	9.88	45.9498	13.9842	79.14	27.7885	4.2442	-1.3158	166.8625	5.2776	-.1578	5.2799	3.0916	91.7125	3.0902	-.0924	100	48.4973				1				0
80	9.89	46.0777	14.1723	78.8482	27.8404	4.2217	-1.2996	166.9386	5.2551	-.1416	5.257	3.0781	91.5438	3.077	-.0829	100	48.6512				1				0
80	9.9	46.2055	14.3604	78.5564	27.8923	4.1992	-1.2835	167.0147	5.2326	-.1255	5.2341	3.0647	91.3738	3.0638	-.0735	99.8342	48.8049				1				0
80	9.91	46.3334	14.5485	78.2647	27.9442	4.1767	-1.2673	167.0909	5.2101	-.1094	5.2113	3.0513	91.2025	3.0507	-.064	99.6203	48.9585				1				0
80	9.92	46.4296	14.6601	78.0885	27.9546	4.1654	-1.2566	167.1328	5.1988	-.0986	5.1997	3.0446	91.0866	3.044	-.0577	99.5125	49.0609				1				0
80	9.93	46.5257	14.7717	77.9124	27.965	4.1541	-1.2458	167.1748	5.1875	-.0878	5.1882	3.0378	90.9702	3.0374	-.0514	99.4047	49.1633				1				0
80	9.94	46.6218	14.8834	77.7363	27.9754	4.1428	-1.2351	167.2168	5.1762	-.0771	5.1768	3.0311	90.8534	3.0308	-.0451	99.297	49.2657				1				0
80	9.95	46.9136	15.1732	77.2141	27.952	4.1166	-1.2033	167.2529	5.15	-.0453	5.1502	3.0156	90.5045	3.0154	-.0265	99.048	49.5681				1				0
80	9.96	47.2054	15.463	76.6919	27.9287	4.0905	-1.1716	167.289	5.1239	-.0136	5.1239	3.0001	90.1522	3.0001	-.008	98.7991	49.8704				1				0
80	9.97	47.4011	15.6412	76.3459	27.8949	4.0757	-1.1506	167.2831	5.1091	.0074	5.1091	2.9914	89.9171	2.9914	.0043	98.6578	50.0704				1				0
80	9.98	47.5968	15.8194	75.9999	27.8612	4.0608	-1.1296	167.2773	5.0942	.0284	5.0943	2.9828	89.6805	2.9827	.0166	98.5165	50.2705				1				0
80	9.99	47.7925	15.9976	75.6538	27.8275	4.046	-1.1086	167.2714	5.0794	.0494	5.0796	2.9742	89.4426	2.974	.0289	98.3751	50.4706				1				0
80	10	47.9882	16.1758	75.3078	27.7937	4.0312	-1.0876	167.2655	5.0646	.0704	5.065	2.9656	89.2033	2.9653	.0412	98.2338	50.6707				1				0
80	10.01	48.4671	16.5125	74.5988	27.6536	4.0103	-1.0413	167.232	5.0437	.1167	5.045	2.9539	88.6744	2.9531	.0683	98.035	51.1115				1				0
80	10.02	48.946	16.8491	73.8898	27.5135	3.9894	-.995	167.1984	5.0228	.163	5.0254	2.9424	88.1411	2.9409	.0955	97.8362	51.5525				1				0
80	10.03	49.2293	17.0075	73.5269	27.4071	3.9834	-.9697	167.1708	5.0168	.1883	5.0203	2.9394	87.8503	2.9373	.1103	97.7787	51.7934				1				0
80	10.04	49.5125	17.1659	73.164	27.3007	3.9773	-.9444	167.1431	5.0107	.2136	5.0153	2.9365	87.5589	2.9338	.1251	97.7212	52.0344				1				0
80	10.05	49.7957	17.3243	72.801	27.1943	3.9713	-.9191	167.1154	5.0047	.2389	5.0104	2.9336	87.2668	2.9303	.1399	97.6636	52.2755				1				0
80	10.06	50.079	17.4827	72.4381	27.0879	3.9652	-.8937	167.0877	4.9986	.2642	5.0056	2.9308	86.974	2.9267	.1547	97.6061	52.5166				1				0
80	10.07	50.4849	17.6762	72.0022	26.9288	3.9619	-.8603	167.0922	4.9953	.2977	5.0041	2.9299	86.5898	2.9247	.1743	97.5739	52.8349				1				0
80	10.08	50.8909	17.8697	71.5663	26.7697	3.9585	-.8269	167.0966	4.9919	.3311	5.0029	2.9292	86.2054	2.9228	.1939	97.5418	53.1532				1				0
80	10.09	51.0136	17.9048	71.4934	26.7169	3.9612	-.8188	167.1288	4.9946	.3392	5.0061	2.9311	86.1151	2.9243	.1986	97.5672	53.2302				1				0
80	10.1	51.1364	17.9399	71.4204	26.6641	3.9638	-.8107	167.1609	4.9972	.3473	5.0093	2.9329	86.025	2.9259	.2033	97.5926	53.3072				1				0
80	10.11	51.2591	17.975	71.3475	26.6114	3.9665	-.8027	167.193	4.9999	.3553	5.0125	2.9348	85.935	2.9275	.2081	97.618	53.3841				1				0
80	10.12	51.3818	18.0102	71.2746	26.5586	3.9692	-.7946	167.2251	5.0026	.3634	5.0157	2.9367	85.8451	2.929	.2128	97.6434	53.461				1				0
80	10.13	51.4823	18.0426	71.1936	26.5128	3.9707	-.7873	167.2312	5.0041	.3707	5.0178	2.9379	85.7635	2.9299	.217	97.658	53.5303				1				0
80	10.14	51.5827	18.075	71.1127	26.4669	3.9722	-.78	167.2372	5.0056	.378	5.0199	2.9392	85.6819	2.9308	.2213	97.6725	53.5997				1				0
80	10.15	51.5604	18.0723	71.1046	26.4738	3.9711	-.7808	167.2111	5.0045	.3772	5.0187	2.9385	85.6899	2.9301	.2208	97.6617	53.5922				1				0
80	10.16	51.538	18.0696	71.0966	26.4808	3.97	-.7816	167.185	5.0033	.3764	5.0175	2.9378	85.6979	2.9295	.2204	97.6509	53.5846				1				0
80	10.17	51.5157	18.0669	71.0886	26.4877	3.9688	-.7824	167.1589	5.0022	.3756	5.0163	2.9371	85.7059	2.9288	.2199	97.6401	53.5771				1				0
80	10.18	51.4934	18.0642	71.0806	26.4946	3.9677	-.7832	167.1328	5.0011	.3748	5.0151	2.9364	85.714	2.9281	.2195	97.6292	53.5696				1				0
80	10.19	51.3784	18.0453	71.0655	26.5266	3.9632	-.7879	167.0158	4.9966	.37	5.0102	2.9335	85.7645	2.9255	.2167	97.5863	53.5242				1				0
80	10.2	51.2634	18.0264	71.0504	26.5586	3.9587	-.7927	166.8987	4.992	.3653	5.0054	2.9307	85.8152	2.9229	.2139	97.5433	53.4787				1				0
80	10.21	51.1707	18.0102	71.0433	26.5837	3.9553	-.7967	166.8078	4.9887	.3613	5.0017	2.9285	85.8579	2.9209	.2115	97.5111	53.4408				1				0
80	10.22	51.078	17.994	71.0362	26.6088	3.9519	-.8007	166.7169	4.9853	.3573	4.9981	2.9264	85.9007	2.9189	.2092	97.4789	53.4028				1				0
80	10.23	50.9853	17.9778	71.029	26.6339	3.9485	-.8047	166.6259	4.9819	.3533	4.9944	2.9242	85.9436	2.9169	.2069	97.4466	53.3647				1				0
80	10.24	50.7673	17.9219	71.1536	26.7394	3.9422	-.819	166.5822	4.9756	.339	4.9872	2.92	86.1029	2.9132	.1985	97.3869	53.2281				1				0
80	10.25	50.5493	17.8661	71.2781	26.8449	3.936	-.8334	166.5385	4.9694	.3246	4.9799	2.9158	86.2627	2.9096	.1901	97.3272	53.0915				1				0
80	10.26	50.3313	17.8103	71.4026	26.9504	3.9297	-.8477	166.4947	4.9631	.3102	4.9728	2.9116	86.423	2.9059	.1817	97.2674	52.9547				1				0
80	10.27	50.206	17.7707	71.5343	27.0309	3.9268	-.8581	166.5419	4.9602	.2999	4.9693	2.9095	86.5399	2.9042	.1756	97.24	52.8563				1				0
80	10.28	50.0807	17.7311	71.666	27.1113	3.9239	-.8684	166.5891	4.9573	.2896	4.9658	2.9075	86.6569	2.9025	.1696	97.2127	52.7579				1				0
80	10.29	49.9554	17.6915	71.7976	27.1917	3.9211	-.8787	166.6362	4.9545	.2793	4.9623	2.9054	86.774	2.9008	.1635	97.1853	52.6596				1				0
80	10.3	49.8017	17.6411	72.0405	27.3146	3.9181	-.8938	166.7979	4.9515	.2642	4.9586	2.9032	86.9463	2.8991	.1547	97.1573	52.5157				1				0
80	10.31	49.6481	17.5907	72.2833	27.4374	3.9152	-.9089	166.9595	4.9486	.2491	4.9548	2.9011	87.1186	2.8974	.1458	97.1293	52.3721				1				0
80	10.32	49.6198	17.5799	72.3945	27.4798	3.9151	-.9137	167.074	4.9485	.2443	4.9545	2.9009	87.1736	2.8973	.143	97.1286	52.3268				1				0
80	10.33	49.5915	17.5691	72.5057	27.5221	3.915	-.9184	167.1884	4.9484	.2395	4.9542	2.9007	87.2285	2.8973	.1403	97.1279	52.2814				1				0
80	10.34	49.5631	17.5583	72.6169	27.5645	3.915	-.9232	167.3029	4.9484	.2348	4.9539	2.9005	87.2834	2.8973	.1375	97.1272	52.2362				1				0
80	10.35	49.5348	17.5475	72.7281	27.6069	3.9149	-.9279	167.4173	4.9483	.2301	4.9536	2.9003	87.3382	2.8972	.1347	97.1265	52.191				1				0
80	10.36	49.5554	17.516	72.7895	27.587	3.921	-.9292	167.4479	4.9543	.2288	4.9596	2.9039	87.3563	2.9008	.1339	97.1842	52.1787				1				0
80	10.37	49.576	17.4845	72.8508	27.5671	3.927	-.9305	167.4785	4.9604	.2275	4.9656	2.9074	87.3745	2.9043	.1332	97.2419	52.1663				1				0
80	10.38	49.6249	17.4638	72.801	27.5048	3.9331	-.9271	167.3946	4.9665	.2309	4.9719	2.911	87.338	2.9079	.1352	97.3003	52.1992				1				0
80	10.39	49.6739	17.4431	72.7512	27.4426	3.9393	-.9236	167.3108	4.9727	.2344	4.9782	2.9147	87.3016	2.9115	.1372	97.3588	52.2321				1				0
80	10.4	49.7228	17.4224	72.7014	27.3803	3.9454	-.9202	167.2269	4.9788	.2378	4.9845	2.9184	87.2652	2.9151	.1393	97.4173	52.265				1				0
80	10.41	49.7717	17.4017	72.6516	27.318	3.9516	-.9167	167.143	4.985	.2413	4.9908	2.9221	87.2289	2.9187	.1413	97.4759	52.298				1				0
80	10.42	49.6833	17.1956	72.8482	27.2125	3.9778	-.9286	166.9396	5.0112	.2294	5.0164	2.9371	87.3792	2.9341	.1343	97.7254	52.1846				1				0
80	10.43	49.5949	16.9895	73.0448	27.107	4.004	-.9405	166.7361	5.0374	.2174	5.0421	2.9522	87.5284	2.9494	.1273	97.9754	52.0709				1				0
80	10.44	49.4576	16.8041	73.2912	27.0637	4.0241	-.956	166.6165	5.0575	.202	5.0616	2.9636	87.7126	2.9612	.1183	98.1669	51.924				1				0
80	10.45	49.3202	16.6187	73.5376	27.0205	4.0443	-.9714	166.4969	5.0777	.1866	5.0811	2.975	87.8956	2.973	.1092	98.3587	51.7769				1				0
80	10.46	49.1829	16.4333	73.784	26.9772	4.0644	-.9869	166.3774	5.0978	.1711	5.1007	2.9865	88.0775	2.9848	.1002	98.5507	51.6296				1				0
80	10.47	49.0456	16.2478	74.0304	26.934	4.0846	-1.0024	166.2578	5.118	.1556	5.1204	2.9981	88.2583	2.9967	.0911	98.743	51.4821				1				0
80	10.48	48.8396	15.9706	74.5276	26.9305	4.1136	-1.0297	166.2684	5.147	.1282	5.1486	3.0146	88.5728	3.0137	.0751	99.0189	51.2213				1				0
80	10.49	48.6336	15.6934	75.0249	26.9271	4.1426	-1.0571	166.279	5.176	.1009	5.1769	3.0312	88.8838	3.0306	.0591	99.2949	50.9605				1				0
80	10.5	48.565	15.6016	75.2758	26.9669	4.1513	-1.069	166.4092	5.1847	.089	5.1855	3.0362	89.0164	3.0357	.0521	99.378	50.8477				1				0
80	10.51	48.4963	15.5098	75.5266	27.0066	4.16	-1.0808	166.5394	5.1934	.0772	5.194	3.0412	89.1484	3.0409	.0452	99.4609	50.7352				1				0
80	10.52	48.4276	15.418	75.7775	27.0464	4.1687	-1.0926	166.6695	5.2021	.0654	5.2025	3.0462	89.2798	3.0459	.0383	99.5437	50.6228				1				0
80	10.53	48.359	15.3262	76.0283	27.0862	4.1774	-1.1044	166.7997	5.2108	.0536	5.2111	3.0512	89.4105	3.051	.0314	99.6264	50.5106				1				0
80	10.54	48.2362	15.1633	76.4179	27.1398	4.1926	-1.1237	166.9573	5.226	.0343	5.2261	3.06	89.6244	3.0599	.0201	99.7713	50.3263				1				0
80	10.55	48.1135	15.0004	76.8076	27.1935	4.2078	-1.143	167.1149	5.2412	.0149	5.2412	3.0689	89.8367	3.0688	.0088	99.9158	50.1423				1				0
80	10.56	48.0594	14.9293	76.9463	27.2073	4.2143	-1.1506	167.1423	5.2477	.0074	5.2477	3.0727	89.9196	3.0727	.0043	99.978	50.0701				1				0
80	10.57	48.0054	14.8582	77.0851	27.2211	4.2208	-1.1582	167.1698	5.2542	-.0002	5.2542	3.0765	90.0023	3.0765	-.0001	100	49.998				1				0
80	10.58	47.9513	14.787	77.2239	27.235	4.2274	-1.1658	167.1972	5.2607	-.0078	5.2607	3.0803	90.0848	3.0803	-.0046	100	49.9259				1				0
80	10.59	47.8972	14.7159	77.3627	27.2488	4.2339	-1.1733	167.2246	5.2673	-.0154	5.2673	3.0842	90.167	3.0841	-.009	100	49.8538				1				0
80	10.6	47.7625	14.6124	77.5334	27.2756	4.2406	-1.1858	167.184	5.274	-.0278	5.2741	3.0882	90.3022	3.0881	-.0163	100	49.7351				1				0
80	10.61	47.6277	14.5089	77.7042	27.3025	4.2474	-1.1983	167.1433	5.2808	-.0403	5.2809	3.0922	90.4371	3.0921	-.0236	100	49.6163				1				0
80	10.62	47.547	14.4765	77.7363	27.3154	4.2476	-1.2032	167.0753	5.281	-.0452	5.2812	3.0923	90.4904	3.0922	-.0265	100	49.5695				1				0
80	10.63	47.4664	14.4441	77.7683	27.3284	4.2479	-1.2081	167.0072	5.2813	-.0501	5.2815	3.0925	90.5436	3.0924	-.0293	100	49.5228				1				0
80	10.64	47.3857	14.4117	77.8003	27.3414	4.2481	-1.213	166.9391	5.2815	-.055	5.2818	3.0927	90.5969	3.0925	-.0322	100	49.4759				1				0
80	10.65	47.2449	14.3559	77.9364	27.3993	4.2479	-1.224	166.9366	5.2812	-.066	5.2817	3.0926	90.7157	3.0923	-.0386	100	49.3716				1				0
80	10.66	47.1042	14.3001	78.0725	27.4573	4.2476	-1.2349	166.9341	5.281	-.0769	5.2815	3.0925	90.8346	3.0922	-.045	100	49.2674				1				0
80	10.67	46.9634	14.2443	78.2086	27.5152	4.2473	-1.2459	166.9316	5.2807	-.0879	5.2814	3.0924	90.9534	3.092	-.0515	100	49.1631				1				0
80	10.68	46.9033	14.2209	78.3127	27.5602	4.2468	-1.2519	166.9971	5.2801	-.0939	5.281	3.0922	91.0188	3.0917	-.055	100	49.1058				1				0
80	10.69	46.8432	14.1975	78.4168	27.6052	4.2462	-1.2579	167.0627	5.2796	-.0999	5.2806	3.0919	91.0841	3.0914	-.0585	100	49.0485				1				0
80	10.7	46.7832	14.1741	78.5209	27.6502	4.2457	-1.2639	167.1283	5.2791	-.1059	5.2802	3.0917	91.1493	3.0911	-.062	100	48.9913				1				0
80	10.71	46.7505	14.1399	78.6338	27.6666	4.2491	-1.2689	167.1909	5.2825	-.1109	5.2837	3.0938	91.2029	3.0931	-.0649	100	48.9436				1				0
80	10.72	46.7179	14.1057	78.7468	27.683	4.2525	-1.2739	167.2534	5.2859	-.1159	5.2872	3.0958	91.2564	3.0951	-.0679	100	48.8959				1				0
80	10.73	46.7454	14.0949	78.7557	27.6545	4.2564	-1.2729	167.2505	5.2898	-.1149	5.2911	3.0981	91.2447	3.0974	-.0673	100	48.9054				1				0
80	10.74	46.7729	14.0841	78.7646	27.6259	4.2604	-1.2719	167.2475	5.2937	-.1139	5.295	3.1004	91.2331	3.0997	-.0667	100	48.9148				1				0
80	10.75	46.8003	14.0733	78.7735	27.5974	4.2643	-1.2709	167.2445	5.2977	-.113	5.2989	3.1027	91.2214	3.102	-.0661	100	48.9243				1				0
80	10.76	46.8278	14.0625	78.7824	27.5688	4.2682	-1.2699	167.2415	5.3016	-.112	5.3028	3.105	91.2098	3.1043	-.0656	100	48.9337				1				0
80	10.77	46.8656	14.0319	78.7948	27.517	4.2758	-1.2689	167.2092	5.3092	-.1109	5.3103	3.1094	91.1967	3.1087	-.0649	100	48.9438				1				0
80	10.78	46.9033	14.0013	78.8073	27.4651	4.2833	-1.2678	167.177	5.3167	-.1098	5.3179	3.1138	91.1836	3.1131	-.0643	100	48.9538				1				0
80	10.79	46.9136	13.9815	78.8108	27.4417	4.287	-1.2678	167.1477	5.3204	-.1098	5.3215	3.1159	91.1821	3.1153	-.0643	100	48.9545				1				0
80	10.8	46.9239	13.9617	78.8144	27.4184	4.2906	-1.2677	167.1184	5.324	-.1097	5.3252	3.1181	91.1806	3.1174	-.0642	100	48.9551				1				0
80	10.81	46.9342	13.9419	78.818	27.395	4.2943	-1.2676	167.0891	5.3277	-.1097	5.3288	3.1202	91.1791	3.1196	-.0642	100	48.9557				1				0
80	10.82	46.9445	13.9221	78.8215	27.3716	4.298	-1.2676	167.0598	5.3313	-.1096	5.3325	3.1224	91.1775	3.1217	-.0642	100	48.9563				1				0
80	10.83	46.9849	13.9329	78.7308	27.3301	4.299	-1.2631	166.9787	5.3324	-.1051	5.3335	3.1229	91.1288	3.1223	-.0615	100	48.9993				1				0
80	10.84	47.0252	13.9437	78.6401	27.2886	4.3001	-1.2585	166.8976	5.3335	-.1006	5.3345	3.1235	91.08	3.123	-.0589	100	49.0424				1				0
80	10.85	47.0552	13.9743	78.5458	27.2704	4.2976	-1.2541	166.8457	5.3309	-.0961	5.3318	3.122	91.0327	3.1215	-.0563	100	49.0848				1				0
80	10.86	47.0853	14.0049	78.4515	27.2523	4.295	-1.2496	166.7939	5.3284	-.0916	5.3292	3.1204	90.9853	3.12	-.0537	100	49.1273				1				0
80	10.87	47.1153	14.0355	78.3572	27.2341	4.2924	-1.2452	166.7421	5.3258	-.0872	5.3265	3.1189	90.9377	3.1184	-.051	100	49.1698				1				0
80	10.88	47.1454	14.0661	78.2629	27.216	4.2898	-1.2407	166.6903	5.3232	-.0827	5.3239	3.1173	90.8902	3.1169	-.0484	100	49.2123				1				0
80	10.89	47.3222	14.2848	77.8448	27.1995	4.2682	-1.2177	166.6513	5.3016	-.0597	5.3019	3.1045	90.6455	3.1043	-.035	100	49.4311				1				0
80	10.9	47.499	14.5035	77.4267	27.1831	4.2466	-1.1947	166.6123	5.28	-.0367	5.2801	3.0917	90.3987	3.0916	-.0215	100	49.6501				1				0
80	10.91	47.6457	14.6916	77.1029	27.1848	4.2275	-1.1762	166.6251	5.2609	-.0182	5.261	3.0804	90.1985	3.0804	-.0107	100	49.8264				1				0
80	10.92	47.7925	14.8798	76.7791	27.1865	4.2085	-1.1577	166.6379	5.2419	.0003	5.2419	3.0693	89.9969	3.0693	.0002	99.9227	50.0027				1				0
80	10.93	47.9393	15.0679	76.4553	27.1883	4.1895	-1.1392	166.6507	5.2228	.0188	5.2229	3.0581	89.7939	3.0581	.011	99.7414	50.1789				1				0
80	10.94	48.086	15.256	76.1315	27.19	4.1704	-1.1207	166.6635	5.2038	.0373	5.204	3.047	89.5895	3.047	.0218	99.5602	50.3551				1				0
80	10.95	48.2482	15.5476	75.6672	27.2428	4.1364	-1.0962	166.7058	5.1698	.0618	5.1702	3.0272	89.3148	3.027	.0362	99.2361	50.5888				1				0
80	10.96	48.4105	15.8392	75.2028	27.2955	4.1024	-1.0716	166.748	5.1358	.0863	5.1365	3.0075	89.0368	3.0071	.0506	98.9123	50.8224				1				0
80	10.97	48.4259	15.9427	75.0623	27.3466	4.0874	-1.0656	166.7775	5.1208	.0924	5.1216	2.9988	88.9665	2.9983	.0541	98.7697	50.8798				1				0
80	10.98	48.4414	16.0462	74.9217	27.3976	4.0725	-1.0596	166.8069	5.1058	.0984	5.1068	2.9901	88.8959	2.9895	.0576	98.6271	50.9372				1				0
80	10.99	48.4568	16.1497	74.7812	27.4486	4.0575	-1.0536	166.8363	5.0909	.1044	5.0919	2.9814	88.8248	2.9808	.0611	98.4846	50.9946				1				0
80	11	48.4723	16.2532	74.6406	27.4997	4.0425	-1.0475	166.8658	5.0759	.1105	5.0771	2.9727	88.7534	2.972	.0647	98.3421	51.0519				1				0
80	11.01	48.4774	16.3477	74.4965	27.5446	4.0283	-1.042	166.8663	5.0617	.116	5.0631	2.9645	88.6869	2.9637	.0679	98.2069	51.105				1				0
80	11.02	48.4826	16.4423	74.3524	27.5896	4.0141	-1.0364	166.8668	5.0475	.1216	5.049	2.9562	88.62	2.9554	.0712	98.0717	51.158				1				0
80	11.03	48.4723	16.4333	74.3488	27.5836	4.0149	-1.0368	166.8379	5.0483	.1211	5.0497	2.9567	88.6254	2.9558	.0709	98.0789	51.1537				1				0
80	11.04	48.462	16.4243	74.3453	27.5775	4.0157	-1.0373	166.809	5.049	.1207	5.0505	2.9571	88.6307	2.9563	.0707	98.0861	51.1494				1				0
80	11.05	48.4517	16.4153	74.3417	27.5714	4.0164	-1.0377	166.7801	5.0498	.1202	5.0512	2.9575	88.636	2.9567	.0704	98.0933	51.1451				1				0
80	11.06	48.48	16.3927	74.3782	27.5464	4.0217	-1.0378	166.7973	5.0551	.1202	5.0565	2.9606	88.638	2.9598	.0704	98.1439	51.1447				1				0
80	11.07	48.5083	16.3702	74.4147	27.5213	4.027	-1.0378	166.8145	5.0604	.1201	5.0618	2.9638	88.64	2.9629	.0703	98.1945	51.1442				1				0
80	11.08	48.5366	16.3477	74.4511	27.4962	4.0323	-1.0379	166.8317	5.0657	.1201	5.0672	2.9669	88.642	2.966	.0703	98.2451	51.1437				1				0
80	11.09	48.5753	16.3342	74.4912	27.4772	4.0369	-1.0375	166.8778	5.0703	.1205	5.0717	2.9695	88.6386	2.9687	.0706	98.2884	51.1476				1				0
80	11.1	48.6139	16.3207	74.5312	27.4581	4.0414	-1.0371	166.924	5.0748	.1209	5.0763	2.9722	88.6353	2.9714	.0708	98.3317	51.1514				1				0
80	11.11	48.6525	16.3072	74.5712	27.4391	4.046	-1.0367	166.9701	5.0794	.1213	5.0808	2.9749	88.632	2.974	.071	98.3749	51.1552				1				0
80	11.12	48.6714	16.2865	74.6549	27.4434	4.0499	-1.0387	167.0562	5.0833	.1193	5.0847	2.9772	88.6553	2.9763	.0699	98.4127	51.1364				1				0
80	11.13	48.6903	16.2658	74.7385	27.4478	4.0539	-1.0406	167.1423	5.0873	.1173	5.0886	2.9795	88.6786	2.9787	.0687	98.4504	51.1176				1				0
80	11.14	48.6705	16.2586	74.7821	27.4711	4.0533	-1.043	167.1823	5.0867	.115	5.088	2.9791	88.7052	2.9783	.0673	98.4449	51.095				1				0
80	11.15	48.6508	16.2514	74.8256	27.4945	4.0527	-1.0454	167.2223	5.0861	.1126	5.0874	2.9787	88.7318	2.978	.0659	98.4394	51.0724				1				0
80	11.16	48.631	16.2442	74.8692	27.5178	4.0522	-1.0478	167.2623	5.0856	.1102	5.0867	2.9784	88.7583	2.9777	.0645	98.4339	51.0498				1				0
80	11.17	48.6113	16.237	74.9128	27.5412	4.0516	-1.0501	167.3023	5.085	.1079	5.0861	2.978	88.7849	2.9773	.0632	98.4284	51.0272				1				0
80	11.18	48.51	16.2172	74.9662	27.5913	4.048	-1.0565	167.2848	5.0814	.1015	5.0824	2.9758	88.856	2.9752	.0594	98.3945	50.9664				1				0
80	11.19	48.4087	16.1974	75.0196	27.6415	4.0445	-1.0629	167.2673	5.0779	.0951	5.0788	2.9737	88.9272	2.9731	.0557	98.3607	50.9056				1				0
80	11.2	48.3272	16.1848	75.0294	27.6683	4.0415	-1.0669	167.2097	5.0749	.0911	5.0757	2.9719	88.9719	2.9714	.0533	98.3323	50.8673				1				0
80	11.21	48.2457	16.1722	75.0391	27.6951	4.0385	-1.0709	167.1522	5.0719	.087	5.0727	2.9701	89.0167	2.9697	.051	98.3039	50.829				1				0
80	11.22	48.1641	16.1596	75.0489	27.7219	4.0355	-1.075	167.0947	5.0689	.083	5.0696	2.9683	89.0616	2.9679	.0486	98.2755	50.7907				1				0
80	11.23	48.0826	16.147	75.0587	27.7488	4.0326	-1.079	167.0371	5.0659	.079	5.0666	2.9665	89.1066	2.9662	.0463	98.2471	50.7524				1				0
80	11.24	47.8285	16.084	75.1503	27.8413	4.026	-1.0939	166.9042	5.0594	.0641	5.0598	2.9626	89.274	2.9623	.0375	98.1846	50.6106				1				0
80	11.25	47.5745	16.021	75.242	27.9338	4.0194	-1.1088	166.7713	5.0528	.0492	5.053	2.9586	89.4422	2.9585	.0288	98.1219	50.4685				1				0
80	11.26	47.402	15.9706	75.3238	27.9996	4.0158	-1.1197	166.696	5.0492	.0383	5.0494	2.9564	89.5653	2.9564	.0224	98.0878	50.3649				1				0
80	11.27	47.2295	15.9202	75.4056	28.0653	4.0122	-1.1306	166.6207	5.0456	.0274	5.0457	2.9543	89.6887	2.9542	.0161	98.0536	50.2611				1				0
80	11.28	47.057	15.8698	75.4875	28.1311	4.0086	-1.1415	166.5453	5.042	.0165	5.0421	2.9522	89.8124	2.9521	.0097	98.0193	50.1573				1				0
80	11.29	46.8844	15.8194	75.5693	28.1968	4.005	-1.1524	166.47	5.0384	.0056	5.0384	2.95	89.9363	2.95	.0033	97.985	50.0533				1				0
80	11.3	46.5377	15.7312	75.8282	28.368	3.9964	-1.1767	166.4651	5.0298	-.0187	5.0299	2.945	90.2132	2.945	-.011	97.903	49.8218				1				0
80	11.31	46.1909	15.643	76.087	28.5393	3.9878	-1.201	166.4603	5.0212	-.043	5.0214	2.94	90.491	2.9399	-.0252	97.821	49.5902				1				0
80	11.32	46.0167	15.6052	76.2641	28.6448	3.9828	-1.2144	166.5308	5.0162	-.0564	5.0165	2.9372	90.6441	2.937	-.033	97.7734	49.4629				1				0
80	11.33	45.8425	15.5674	76.4411	28.7503	3.9778	-1.2277	166.6013	5.0112	-.0697	5.0117	2.9344	90.7974	2.9341	-.0408	97.7258	49.3357				1				0
80	11.34	45.6683	15.5296	76.6181	28.8559	3.9728	-1.2411	166.6718	5.0062	-.0831	5.0069	2.9316	90.9509	2.9312	-.0486	97.6782	49.2087				1				0
80	11.35	45.494	15.4918	76.7951	28.9614	3.9678	-1.2544	166.7423	5.0012	-.0964	5.0021	2.9288	91.1045	2.9282	-.0565	97.6307	49.0817				1				0
80	11.36	45.2262	15.4603	77.0682	29.1595	3.9555	-1.2747	166.9142	4.9889	-.1167	4.9903	2.9218	91.34	2.921	-.0683	97.5136	48.8886				1				0
80	11.37	44.9585	15.4288	77.3413	29.3575	3.9433	-1.2949	167.0861	4.9767	-.1369	4.9785	2.9149	91.576	2.9138	-.0802	97.3967	48.6959				1				0
80	11.38	44.8649	15.4351	77.4374	29.4501	3.936	-1.3018	167.1874	4.9694	-.1439	4.9714	2.9108	91.6581	2.9096	-.0842	97.3273	48.63				1				0
80	11.39	44.7714	15.4414	77.5334	29.5426	3.9287	-1.3088	167.2888	4.9621	-.1508	4.9644	2.9066	91.7403	2.9053	-.0883	97.2579	48.5641				1				0
80	11.4	44.6778	15.4477	77.6295	29.6352	3.9214	-1.3157	167.3902	4.9548	-.1577	4.9573	2.9025	91.8227	2.901	-.0923	97.1887	48.4983				1				0
80	11.41	44.5319	15.4648	77.69	29.7467	3.9095	-1.3237	167.4334	4.9429	-.1657	4.9457	2.8957	91.9203	2.8941	-.097	97.0755	48.4216				1				0
80	11.42	44.386	15.4819	77.7505	29.8583	3.8977	-1.3318	167.4767	4.9311	-.1738	4.9341	2.8889	92.0184	2.8871	-.1017	96.9624	48.3449				1				0
80	11.43	44.2401	15.499	77.811	29.9699	3.8858	-1.3398	167.52	4.9192	-.1818	4.9225	2.8821	92.1169	2.8802	-.1065	96.8494	48.2683				1				0
80	11.44	44.1877	15.5098	77.7754	29.9889	3.8812	-1.341	167.4619	4.9146	-.183	4.918	2.8794	92.1324	2.8774	-.1071	96.8053	48.2572				1				0
80	11.45	44.1354	15.5206	77.7398	30.008	3.8765	-1.3421	167.4037	4.9099	-.1842	4.9134	2.8768	92.1479	2.8747	-.1078	96.7612	48.2462				1				0
80	11.46	44.083	15.5314	77.7042	30.027	3.8719	-1.3433	167.3456	4.9053	-.1853	4.9088	2.8741	92.1636	2.872	-.1085	96.717	48.2351				1				0
80	11.47	43.974	15.5206	77.6535	30.0426	3.8671	-1.3469	167.1907	4.9005	-.1889	4.9042	2.8713	92.2078	2.8692	-.1106	96.6716	48.2007				1				0
80	11.48	43.865	15.5098	77.6028	30.0581	3.8623	-1.3505	167.0358	4.8957	-.1925	4.8995	2.8686	92.2522	2.8664	-.1127	96.626	48.1662				1				0
80	11.49	43.8084	15.4882	77.5877	30.0547	3.8622	-1.353	166.9389	4.8956	-.195	4.8995	2.8686	92.281	2.8663	-.1142	96.6247	48.1429				1				0
80	11.5	43.7517	15.4666	77.5726	30.0512	3.8621	-1.3554	166.8421	4.8955	-.1975	4.8994	2.8686	92.3097	2.8663	-.1156	96.6234	48.1195				1				0
80	11.51	43.6951	15.445	77.5575	30.0477	3.8619	-1.3579	166.7453	4.8953	-.1999	4.8994	2.8686	92.3385	2.8662	-.117	96.6221	48.0961				1				0
80	11.52	43.6384	15.4234	77.5423	30.0443	3.8618	-1.3604	166.6484	4.8952	-.2024	4.8994	2.8685	92.3674	2.8661	-.1185	96.6208	48.0726				1				0
80	11.53	43.5543	15.3874	77.5495	30.0477	3.8621	-1.3649	166.5389	4.8954	-.2069	4.8998	2.8688	92.4205	2.8662	-.1212	96.6233	48.0292				1				0
80	11.54	43.4702	15.3514	77.5566	30.0512	3.8623	-1.3695	166.4294	4.8957	-.2115	4.9003	2.8691	92.4737	2.8664	-.1238	96.6259	47.9857				1				0
80	11.55	43.4427	15.337	77.5788	30.0581	3.8627	-1.3716	166.4167	4.8961	-.2136	4.9008	2.8694	92.498	2.8666	-.1251	96.6298	47.9657				1				0
80	11.56	43.4153	15.3226	77.6011	30.065	3.8632	-1.3737	166.4039	4.8965	-.2157	4.9013	2.8697	92.5223	2.8669	-.1263	96.6337	47.9457				1				0
80	11.57	43.3878	15.3082	77.6233	30.072	3.8636	-1.3758	166.3912	4.897	-.2178	4.9018	2.87	92.5466	2.8671	-.1275	96.6376	47.9257				1				0
80	11.58	43.3603	15.2938	77.6455	30.0789	3.864	-1.3779	166.3785	4.8974	-.2199	4.9023	2.8703	92.5709	2.8674	-.1287	96.6415	47.9057				1				0
80	11.59	43.2702	15.2542	77.7905	30.1429	3.8637	-1.3867	166.4578	4.8971	-.2287	4.9024	2.8703	92.6744	2.8672	-.1339	96.6388	47.8214				1				0
80	11.6	43.1801	15.2146	77.9355	30.2069	3.8634	-1.3956	166.5371	4.8968	-.2376	4.9026	2.8704	92.7778	2.867	-.1391	96.6361	47.7372				1				0
80	11.61	43.1174	15.1894	78.0583	30.264	3.8627	-1.4023	166.6291	4.8961	-.2443	4.9022	2.8702	92.8568	2.8666	-.143	96.6295	47.6731				1				0
80	11.62	43.0548	15.1642	78.181	30.3211	3.862	-1.409	166.7211	4.8954	-.2511	4.9018	2.87	92.9358	2.8662	-.147	96.6229	47.609				1				0
80	11.63	42.9921	15.139	78.3038	30.3781	3.8613	-1.4158	166.813	4.8947	-.2578	4.9015	2.8698	93.0146	2.8658	-.1509	96.6164	47.545				1				0
80	11.64	42.9295	15.1138	78.4266	30.4352	3.8606	-1.4225	166.9051	4.894	-.2645	4.9012	2.8696	93.0934	2.8654	-.1549	96.6098	47.4811				1				0
80	11.65	42.8068	15.0643	78.632	30.5261	3.8599	-1.4345	167.0291	4.8933	-.2765	4.9011	2.8695	93.2346	2.865	-.1619	96.6025	47.3663				1				0
80	11.66	42.684	15.0148	78.8375	30.6169	3.8591	-1.4466	167.1532	4.8925	-.2886	4.901	2.8695	93.3755	2.8645	-.169	96.5953	47.2517				1				0
80	11.67	42.6239	14.9905	78.9203	30.6506	3.8591	-1.4519	167.1853	4.8924	-.2939	4.9013	2.8697	93.4378	2.8645	-.1721	96.5947	47.2009				1				0
80	11.68	42.5639	14.9662	79.003	30.6843	3.859	-1.4572	167.2173	4.8924	-.2992	4.9015	2.8698	93.5001	2.8644	-.1752	96.594	47.1501				1				0
80	11.69	42.5038	14.9419	79.0857	30.7181	3.8589	-1.4626	167.2494	4.8923	-.3046	4.9018	2.87	93.5623	2.8644	-.1783	96.5934	47.0994				1				0
80	11.7	42.4437	14.9176	79.1684	30.7518	3.8588	-1.4679	167.2815	4.8922	-.3099	4.902	2.8701	93.6245	2.8644	-.1814	96.5927	47.0486				1				0
80	11.71	42.3802	14.8699	79.277	30.7682	3.8624	-1.4744	167.2952	4.8958	-.3164	4.906	2.8724	93.6973	2.8665	-.1852	96.6266	46.987				1				0
80	11.72	42.3167	14.8221	79.3855	30.7847	3.866	-1.4808	167.309	4.8994	-.3228	4.91	2.8748	93.7701	2.8685	-.189	96.6605	46.9253				1				0
80	11.73	42.3132	14.7987	79.4113	30.7674	3.8696	-1.482	167.2906	4.903	-.324	4.9137	2.8769	93.7806	2.8707	-.1897	96.695	46.9144				1				0
80	11.74	42.3098	14.7753	79.4371	30.7501	3.8732	-1.4831	167.2723	4.9066	-.3251	4.9174	2.8791	93.7912	2.8728	-.1904	96.7296	46.9034				1				0
80	11.75	42.3064	14.7519	79.4629	30.7328	3.8769	-1.4843	167.254	4.9102	-.3263	4.9211	2.8813	93.8018	2.8749	-.191	96.7642	46.8925				1				0
80	11.76	42.3029	14.7285	79.4887	30.7155	3.8805	-1.4854	167.2356	4.9139	-.3274	4.9248	2.8834	93.8123	2.877	-.1917	96.7988	46.8815				1				0
80	11.77	42.3047	14.6808	79.5234	30.6662	3.8887	-1.4868	167.175	4.9221	-.3289	4.933	2.8883	93.8224	2.8818	-.1925	96.8767	46.868				1				0
80	11.78	42.3064	14.6331	79.5581	30.6169	3.8969	-1.4883	167.1145	4.9303	-.3303	4.9413	2.8931	93.8325	2.8866	-.1934	96.9548	46.8545				1				0
80	11.79	42.3115	14.6088	79.567	30.5849	3.9014	-1.4885	167.0722	4.9348	-.3305	4.9459	2.8958	93.832	2.8893	-.1935	96.9983	46.852				1				0
80	11.8	42.3167	14.5845	79.5759	30.5529	3.906	-1.4888	167.0299	4.9394	-.3308	4.9505	2.8985	93.8315	2.892	-.1937	97.0418	46.8495				1				0
80	11.81	42.3218	14.5602	79.5848	30.5209	3.9106	-1.4891	166.9877	4.944	-.3311	4.955	2.9012	93.8311	2.8947	-.1938	97.0853	46.847				1				0
80	11.82	42.3364	14.5467	79.5768	30.488	3.9142	-1.4882	166.9479	4.9476	-.3303	4.9586	2.9032	93.8188	2.8968	-.1934	97.1198	46.8548				1				0
80	11.83	42.351	14.5332	79.5687	30.4551	3.9178	-1.4874	166.9081	4.9512	-.3294	4.9622	2.9053	93.8066	2.8989	-.1929	97.1544	46.8626				1				0
80	11.84	42.3656	14.5197	79.5607	30.4223	3.9215	-1.4866	166.8683	4.9548	-.3286	4.9657	2.9074	93.7944	2.9011	-.1924	97.189	46.8704				1				0
80	11.85	42.375	14.5305	79.5438	30.4214	3.9205	-1.4855	166.8708	4.9539	-.3275	4.9647	2.9068	93.7826	2.9005	-.1918	97.18	46.8807				1				0
80	11.86	42.3845	14.5413	79.5269	30.4205	3.9196	-1.4844	166.8733	4.953	-.3264	4.9637	2.9062	93.7708	2.9	-.1911	97.171	46.8911				1				0
80	11.87	42.3939	14.5521	79.51	30.4197	3.9186	-1.4833	166.8757	4.952	-.3254	4.9627	2.9056	93.759	2.8994	-.1905	97.162	46.9014				1				0
80	11.88	42.4008	14.5827	79.5091	30.4551	3.9139	-1.4826	166.9478	4.9473	-.3246	4.9579	2.9028	93.7543	2.8966	-.1901	97.1168	46.9083				1				0
80	11.89	42.4076	14.6133	79.5083	30.4906	3.9091	-1.4819	167.0198	4.9425	-.3239	4.9531	2.9	93.7495	2.8938	-.1896	97.0716	46.9151				1				0
80	11.9	42.4051	14.6331	79.5243	30.5269	3.9053	-1.4823	167.0894	4.9387	-.3243	4.9494	2.8978	93.7566	2.8916	-.1899	97.0354	46.9117				1				0
80	11.91	42.4025	14.6529	79.5403	30.5632	3.9015	-1.4826	167.159	4.9349	-.3246	4.9456	2.8956	93.7637	2.8894	-.1901	96.9992	46.9082				1				0
80	11.92	42.3999	14.6727	79.5563	30.5996	3.8977	-1.483	167.2285	4.9311	-.325	4.9418	2.8934	93.7708	2.8872	-.1903	96.9631	46.9047				1				0
80	11.93	42.3974	14.6925	79.5723	30.6359	3.8939	-1.4834	167.2981	4.9273	-.3254	4.9381	2.8912	93.7779	2.8849	-.1905	96.927	46.9013				1				0
80	11.94	42.4188	14.7393	79.5287	30.6644	3.8878	-1.4806	167.3513	4.9211	-.3226	4.9317	2.8875	93.7503	2.8813	-.1889	96.8681	46.9279				1				0
80	11.95	42.4403	14.7861	79.4851	30.693	3.8816	-1.4778	167.4045	4.915	-.3198	4.9254	2.8838	93.7225	2.8777	-.1872	96.8092	46.9545				1				0
80	11.96	42.4643	14.8131	79.4255	30.6852	3.8792	-1.4746	167.3882	4.9126	-.3166	4.9228	2.8822	93.6876	2.8763	-.1854	96.7863	46.9846				1				0
80	11.97	42.4883	14.8401	79.3659	30.6774	3.8768	-1.4714	167.3718	4.9102	-.3135	4.9202	2.8807	93.6527	2.8749	-.1835	96.7634	47.0147				1				0
80	11.98	42.5124	14.8672	79.3063	30.6696	3.8744	-1.4683	167.3555	4.9078	-.3103	4.9176	2.8792	93.6177	2.8735	-.1817	96.7405	47.0448				1				0
80	11.99	42.5364	14.8942	79.2467	30.6618	3.872	-1.4651	167.3391	4.9053	-.3071	4.915	2.8777	93.5827	2.8721	-.1798	96.7176	47.075				1				0
80	12	42.6214	14.932	79.0715	30.5875	3.8722	-1.4558	167.2123	4.9056	-.2978	4.9146	2.8775	93.4744	2.8722	-.1744	96.7196	47.1635				1				0
80	12.01	42.7063	14.9698	78.8962	30.5131	3.8724	-1.4465	167.0854	4.9058	-.2885	4.9142	2.8773	93.3659	2.8723	-.1689	96.7216	47.2521				1				0
80	12.02	42.7673	14.9806	78.7806	30.4465	3.875	-1.4404	166.9749	4.9084	-.2824	4.9165	2.8786	93.2926	2.8738	-.1653	96.7465	47.3107				1				0
80	12.03	42.8282	14.9914	78.665	30.3799	3.8776	-1.4342	166.8644	4.911	-.2762	4.9188	2.8799	93.2192	2.8754	-.1617	96.7715	47.3693				1				0
80	12.04	42.8891	15.0022	78.5493	30.3133	3.8802	-1.428	166.7539	4.9136	-.2701	4.921	2.8812	93.1459	2.8769	-.1581	96.7965	47.428				1				0
80	12.05	42.9501	15.013	78.4337	30.2467	3.8829	-1.4219	166.6434	4.9163	-.2639	4.9233	2.8826	93.0724	2.8784	-.1545	96.8215	47.4868				1				0
80	12.06	43.1037	15.0427	78.2771	30.142	3.8884	-1.4101	166.5655	4.9218	-.2521	4.9282	2.8854	92.932	2.8817	-.1476	96.8738	47.5992				1				0
80	12.07	43.2573	15.0724	78.1206	30.0374	3.8939	-1.3982	166.4876	4.9272	-.2403	4.9331	2.8883	92.7917	2.8849	-.1407	96.9262	47.7118				1				0
80	12.08	43.35	15.0913	78.0796	29.9993	3.8967	-1.3926	166.5202	4.9301	-.2346	4.9357	2.8898	92.7249	2.8866	-.1374	96.9534	47.7653				1				0
80	12.09	43.4427	15.1102	78.0387	29.9613	3.8996	-1.387	166.5529	4.933	-.229	4.9383	2.8913	92.6582	2.8882	-.1341	96.9806	47.8188				1				0
80	12.1	43.5354	15.1291	77.9978	29.9232	3.9024	-1.3814	166.5855	4.9358	-.2234	4.9409	2.8929	92.5916	2.8899	-.1308	97.0078	47.8723				1				0
80	12.11	43.6281	15.148	77.9569	29.8851	3.9053	-1.3758	166.6181	4.9387	-.2178	4.9435	2.8944	92.5251	2.8916	-.1275	97.035	47.9258				1				0
80	12.12	43.7483	15.1876	77.9613	29.8791	3.9062	-1.37	166.7763	4.9396	-.212	4.9442	2.8948	92.4572	2.8921	-.1241	97.0439	47.9812				1				0
80	12.13	43.8684	15.2272	77.9658	29.873	3.9072	-1.3641	166.9344	4.9405	-.2062	4.9448	2.8952	92.3894	2.8927	-.1207	97.0528	48.0366				1				0
80	12.14	43.8959	15.2479	78.0111	29.905	3.9052	-1.3639	167.06	4.9386	-.2059	4.9429	2.8941	92.3879	2.8916	-.1206	97.0346	48.0386				1				0
80	12.15	43.9234	15.2686	78.0565	29.937	3.9033	-1.3637	167.1855	4.9367	-.2057	4.941	2.8929	92.3864	2.8904	-.1205	97.0164	48.0406				1				0
80	12.16	43.9508	15.2893	78.1019	29.969	3.9014	-1.3635	167.311	4.9348	-.2055	4.9391	2.8918	92.3849	2.8893	-.1203	96.9983	48.0426				1				0
80	12.17	43.9714	15.3082	78.0859	29.9803	3.8993	-1.362	167.3458	4.9327	-.204	4.9369	2.8906	92.3684	2.8881	-.1194	96.9782	48.057				1				0
80	12.18	43.992	15.3271	78.0698	29.9915	3.8972	-1.3605	167.3805	4.9306	-.2025	4.9348	2.8893	92.3518	2.8868	-.1186	96.9581	48.0715				1				0
80	12.19	44.0126	15.346	78.0538	30.0028	3.8951	-1.359	167.4152	4.9285	-.201	4.9326	2.888	92.3351	2.8856	-.1177	96.9381	48.0859				1				0
80	12.2	44.0058	15.3442	77.9925	29.982	3.8949	-1.3576	167.3244	4.9283	-.1997	4.9323	2.8879	92.32	2.8855	-.1169	96.9361	48.0984				1				0
80	12.21	43.9989	15.3424	77.9311	29.9613	3.8947	-1.3563	167.2336	4.9281	-.1983	4.9321	2.8877	92.3048	2.8854	-.1161	96.9341	48.111				1				0
80	12.22	43.992	15.3406	77.8697	29.9405	3.8945	-1.355	167.1428	4.9279	-.197	4.9318	2.8876	92.2896	2.8853	-.1154	96.9322	48.1235				1				0
80	12.23	43.974	15.3109	77.8083	29.8929	3.898	-1.3546	166.9861	4.9314	-.1966	4.9353	2.8896	92.2829	2.8873	-.1151	96.9659	48.1277				1				0
80	12.24	43.956	15.2812	77.7469	29.8454	3.9016	-1.3541	166.8295	4.935	-.1961	4.9389	2.8917	92.2761	2.8894	-.1148	96.9998	48.1319				1				0
80	12.25	43.9448	15.2533	77.7469	29.8185	3.9053	-1.355	166.7636	4.9387	-.197	4.9427	2.8939	92.2845	2.8916	-.1154	97.0356	48.1236				1				0
80	12.26	43.9337	15.2254	77.7469	29.7917	3.9091	-1.3559	166.6977	4.9425	-.1979	4.9465	2.8961	92.293	2.8938	-.1159	97.0714	48.1152				1				0
80	12.27	43.9225	15.1975	77.7469	29.7649	3.9129	-1.3568	166.6318	4.9463	-.1988	4.9503	2.8984	92.3014	2.896	-.1164	97.1073	48.1068				1				0
80	12.28	43.9114	15.1696	77.7469	29.7381	3.9166	-1.3576	166.566	4.95	-.1997	4.9541	2.9006	92.3098	2.8982	-.1169	97.1432	48.0984				1				0
80	12.29	43.8693	15.103	77.8608	29.7243	3.9246	-1.3636	166.5573	4.958	-.2056	4.9623	2.9054	92.3744	2.9029	-.1204	97.2191	48.042				1				0
80	12.3	43.8272	15.0364	77.9747	29.7104	3.9326	-1.3695	166.5487	4.966	-.2115	4.9705	2.9102	92.4389	2.9076	-.1238	97.2951	47.9856				1				0
80	12.31	43.7963	14.9977	78.0885	29.7234	3.9368	-1.3745	166.6059	4.9702	-.2165	4.9749	2.9128	92.4948	2.91	-.1268	97.335	47.9376				1				0
80	12.32	43.7654	14.959	78.2024	29.7364	3.941	-1.3796	166.6632	4.9744	-.2216	4.9793	2.9154	92.5506	2.9125	-.1297	97.3749	47.8897				1				0
80	12.33	43.7346	14.9203	78.3163	29.7493	3.9452	-1.3846	166.7204	4.9786	-.2266	4.9837	2.918	92.6062	2.915	-.1327	97.4148	47.8418				1				0
80	12.34	43.7037	14.8816	78.4301	29.7623	3.9494	-1.3896	166.7776	4.9827	-.2316	4.9881	2.9206	92.6617	2.9174	-.1356	97.4547	47.7939				1				0
80	12.35	43.647	14.8438	78.5938	29.809	3.9516	-1.3972	166.8936	4.985	-.2392	4.9907	2.9221	92.7473	2.9187	-.1401	97.4762	47.7218				1				0
80	12.36	43.5904	14.8059	78.7575	29.8557	3.9539	-1.4048	167.0095	4.9872	-.2468	4.9934	2.9236	92.8327	2.92	-.1445	97.4976	47.6498				1				0
80	12.37	43.5646	14.8068	78.8073	29.8895	3.9519	-1.4073	167.0682	4.9853	-.2493	4.9916	2.9226	92.8629	2.9189	-.146	97.4793	47.6257				1				0
80	12.38	43.5389	14.8077	78.8571	29.9232	3.95	-1.4098	167.1269	4.9834	-.2518	4.9898	2.9215	92.893	2.9178	-.1474	97.4609	47.6015				1				0
80	12.39	43.5131	14.8086	78.9069	29.9569	3.9481	-1.4124	167.1856	4.9815	-.2544	4.988	2.9205	92.9232	2.9167	-.1489	97.4426	47.5774				1				0
80	12.4	43.4874	14.8095	78.9567	29.9907	3.9462	-1.4149	167.2443	4.9795	-.2569	4.9862	2.9194	92.9534	2.9155	-.1504	97.4243	47.5533				1				0
80	12.41	43.4316	14.8248	78.955	30.0365	3.94	-1.4172	167.2479	4.9734	-.2592	4.9802	2.9159	92.9838	2.9119	-.1518	97.366	47.5311				1				0
80	12.42	43.3758	14.8401	78.9532	30.0823	3.9339	-1.4196	167.2514	4.9673	-.2616	4.9742	2.9124	93.0143	2.9084	-.1531	97.3078	47.5089				1				0
80	12.43	43.3457	14.8546	78.9016	30.0944	3.9297	-1.4194	167.1963	4.9631	-.2614	4.97	2.9099	93.0146	2.9059	-.153	97.2678	47.5107				1				0
80	12.44	43.3157	14.869	78.85	30.1066	3.9255	-1.4192	167.1412	4.9589	-.2612	4.9658	2.9075	93.0148	2.9034	-.1529	97.2277	47.5126				1				0
80	12.45	43.2857	14.8834	78.7984	30.1187	3.9213	-1.419	167.0861	4.9547	-.261	4.9616	2.905	93.0151	2.901	-.1528	97.1877	47.5145				1				0
80	12.46	43.2556	14.8978	78.7468	30.1308	3.9171	-1.4188	167.031	4.9505	-.2608	4.9574	2.9025	93.0154	2.8985	-.1527	97.1476	47.5164				1				0
80	12.47	43.2573	14.9824	78.5716	30.155	3.9043	-1.4127	166.9663	4.9376	-.2547	4.9442	2.8948	92.9527	2.891	-.1491	97.0251	47.5744				1				0
80	12.48	43.2591	15.067	78.3963	30.1792	3.8914	-1.4066	166.9016	4.9248	-.2486	4.931	2.8871	92.8897	2.8834	-.1455	96.9026	47.6325				1				0
80	12.49	43.2908	15.1372	78.2727	30.1913	3.8827	-1.4007	166.892	4.9161	-.2427	4.9221	2.8819	92.8262	2.8784	-.1421	96.8202	47.6886				1				0
80	12.5	43.3226	15.2074	78.149	30.2034	3.8741	-1.3948	166.8824	4.9075	-.2368	4.9132	2.8766	92.7625	2.8733	-.1386	96.7378	47.7448				1				0
80	12.51	43.3543	15.2776	78.0254	30.2155	3.8654	-1.3889	166.8728	4.8988	-.2309	4.9043	2.8714	92.6986	2.8682	-.1352	96.6554	47.801				1				0
80	12.52	43.3861	15.3478	77.9017	30.2276	3.8568	-1.383	166.8632	4.8902	-.225	4.8953	2.8662	92.6344	2.8632	-.1317	96.5731	47.8571				1				0
80	12.53	43.4882	15.5107	77.6615	30.2579	3.8386	-1.3692	166.9184	4.872	-.2113	4.8766	2.8552	92.4828	2.8525	-.1237	96.4003	47.9881				1				0
80	12.54	43.5904	15.6736	77.4214	30.2882	3.8205	-1.3555	166.9735	4.8539	-.1975	4.8579	2.8443	92.3301	2.8419	-.1156	96.2276	48.1189				1				0
80	12.55	43.6607	15.7663	77.3048	30.3064	3.811	-1.3477	167.0382	4.8444	-.1897	4.8481	2.8385	92.2421	2.8364	-.111	96.1374	48.1936				1				0
80	12.56	43.7311	15.859	77.1883	30.3245	3.8016	-1.3398	167.103	4.835	-.1818	4.8384	2.8328	92.1539	2.8308	-.1065	96.0473	48.2682				1				0
80	12.57	43.8015	15.9517	77.0718	30.3427	3.7921	-1.332	167.1677	4.8255	-.174	4.8286	2.8271	92.0653	2.8253	-.1019	95.9573	48.3427				1				0
80	12.58	43.8727	16.1155	76.8316	30.379	3.7727	-1.3195	167.1989	4.806	-.1615	4.8088	2.8154	91.9247	2.8139	-.0946	95.7718	48.4619				1				0
80	12.59	43.944	16.2793	76.5914	30.4153	3.7532	-1.307	167.2301	4.7866	-.149	4.7889	2.8038	91.7829	2.8025	-.0872	95.5864	48.581				1				0
80	12.6	44.0152	16.4432	76.3512	30.4517	3.7337	-1.2945	167.2613	4.7671	-.1365	4.7691	2.7922	91.64	2.7911	-.0799	95.4012	48.7001				1				0
80	12.61	44.0161	16.5143	76.2276	30.4698	3.7237	-1.2898	167.2277	4.7571	-.1318	4.7589	2.7862	91.587	2.7852	-.0772	95.3056	48.7448				1				0
80	12.62	44.0169	16.5854	76.1039	30.488	3.7137	-1.2851	167.1942	4.7471	-.1271	4.7488	2.7803	91.5336	2.7793	-.0744	95.2101	48.7896				1				0
80	12.63	44.0178	16.6565	75.9803	30.5062	3.7036	-1.2804	167.1607	4.737	-.1224	4.7386	2.7743	91.4801	2.7734	-.0717	95.1144	48.8344				1				0
80	12.64	43.9551	16.7699	75.7632	30.5702	3.6826	-1.2755	167.0584	4.716	-.1175	4.7175	2.762	91.427	2.7611	-.0688	94.9146	48.8812				1				0
80	12.65	43.8925	16.8833	75.5462	30.6342	3.6616	-1.2705	166.9561	4.695	-.1126	4.6964	2.7496	91.3733	2.7488	-.0659	94.7144	48.928				1				0
80	12.66	43.829	16.9256	75.4528	30.68	3.6507	-1.2703	166.8873	4.684	-.1123	4.6854	2.7432	91.3739	2.7424	-.0658	94.6099	48.9301				1				0
80	12.67	43.7654	16.9679	75.3594	30.7259	3.6397	-1.2701	166.8186	4.6731	-.1121	4.6744	2.7367	91.3745	2.7359	-.0656	94.5053	48.9321				1				0
80	12.68	43.7019	17.0102	75.266	30.7717	3.6287	-1.2699	166.7498	4.6621	-.1119	4.6634	2.7303	91.3751	2.7295	-.0655	94.4006	48.9342				1				0
80	12.69	43.6384	17.0525	75.1726	30.8175	3.6177	-1.2697	166.681	4.6511	-.1117	4.6524	2.7238	91.3757	2.7231	-.0654	94.2959	48.9362				1				0
80	12.7	43.4333	17.0948	75.129	30.9654	3.5966	-1.2776	166.6225	4.6299	-.1196	4.6315	2.7116	91.4802	2.7107	-.07	94.0947	48.8606				1				0
80	12.71	43.2282	17.1371	75.0854	31.1133	3.5754	-1.2856	166.564	4.6088	-.1276	4.6106	2.6993	91.5856	2.6983	-.0747	93.8934	48.785				1				0
80	12.72	43.0865	17.1371	75.1352	31.2154	3.5653	-1.2937	166.5743	4.5987	-.1357	4.6007	2.6935	91.6906	2.6924	-.0795	93.7971	48.7073				1				0
80	12.73	42.9449	17.1371	75.185	31.3175	3.5552	-1.3019	166.5845	4.5886	-.1439	4.5908	2.6878	91.796	2.6864	-.0842	93.7008	48.6297				1				0
80	12.74	42.8033	17.1371	75.2348	31.4195	3.5451	-1.31	166.5948	4.5785	-.152	4.581	2.682	91.9018	2.6805	-.089	93.6045	48.5521				1				0
80	12.75	42.6617	17.1371	75.2847	31.5216	3.535	-1.3182	166.6051	4.5684	-.1602	4.5712	2.6762	92.0081	2.6746	-.0938	93.5082	48.4745				1				0
80	12.76	42.3596	17.1047	75.5515	31.7707	3.5183	-1.3406	166.7865	4.5517	-.1826	4.5553	2.667	92.2969	2.6648	-.1069	93.3493	48.2612				1				0
80	12.77	42.0575	17.0723	75.8184	32.0198	3.5016	-1.3629	166.9679	4.535	-.2049	4.5397	2.6578	92.5871	2.6551	-.12	93.1908	48.0485				1				0
80	12.78	41.897	17.0399	76.0354	32.1668	3.4951	-1.3771	167.1391	4.5285	-.2191	4.5338	2.6543	92.7697	2.6512	-.1283	93.1285	47.9135				1				0
80	12.79	41.7365	17.0075	76.2525	32.3139	3.4886	-1.3912	167.3103	4.522	-.2332	4.528	2.6509	92.9525	2.6474	-.1365	93.0663	47.7788				1				0
80	12.8	41.576	16.9751	76.4695	32.4609	3.4821	-1.4053	167.4815	4.5155	-.2473	4.5222	2.6476	93.1353	2.6436	-.1448	93.0043	47.6444				1				0
80	12.81	41.4155	16.9427	76.6866	32.6079	3.4756	-1.4194	167.6527	4.5089	-.2614	4.5165	2.6442	93.3183	2.6398	-.1531	92.9424	47.5102				1				0
80	12.82	41.1477	16.8923	76.9401	32.8129	3.4641	-1.4399	167.793	4.4975	-.2819	4.5063	2.6382	93.5861	2.6331	-.165	92.8332	47.3156				1				0
80	12.83	40.8799	16.8419	77.1936	33.0179	3.4527	-1.4603	167.9333	4.486	-.3023	4.4962	2.6323	93.8548	2.6264	-.177	92.7243	47.1212				1				0
80	12.84	40.7726	16.8239	77.2301	33.0759	3.4477	-1.4666	167.9025	4.4811	-.3087	4.4917	2.6297	93.9403	2.6235	-.1807	92.6769	47.0605				1				0
80	12.85	40.6653	16.8059	77.2666	33.1338	3.4427	-1.473	167.8716	4.4761	-.315	4.4872	2.627	94.0259	2.6205	-.1844	92.6295	46.9996				1				0
80	12.86	40.5581	16.7879	77.3031	33.1918	3.4377	-1.4794	167.8408	4.4711	-.3214	4.4827	2.6244	94.1118	2.6176	-.1882	92.5821	46.9388				1				0
80	12.87	40.4508	16.7699	77.3395	33.2497	3.4328	-1.4858	167.8099	4.4661	-.3278	4.4782	2.6217	94.1979	2.6147	-.1919	92.5347	46.878				1				0
80	12.88	40.1409	16.697	77.4053	33.3691	3.4221	-1.5034	167.6123	4.4555	-.3454	4.4688	2.6163	94.4328	2.6085	-.2022	92.433	46.7105				1				0
80	12.89	39.8311	16.6241	77.4712	33.4884	3.4114	-1.521	167.4148	4.4448	-.363	4.4596	2.6108	94.6692	2.6022	-.2125	92.331	46.5427				1				0
80	12.9	39.6285	16.5692	77.5005	33.5499	3.4056	-1.5322	167.2481	4.439	-.3743	4.4548	2.608	94.8193	2.5988	-.2191	92.2764	46.4356				1				0
80	12.91	39.426	16.5143	77.5299	33.6113	3.3999	-1.5435	167.0814	4.4333	-.3855	4.45	2.6053	94.97	2.5955	-.2257	92.2217	46.3283				1				0
80	12.92	39.2234	16.4594	77.5592	33.6727	3.3941	-1.5548	166.9147	4.4275	-.3968	4.4453	2.6025	95.1214	2.5921	-.2323	92.1668	46.2208				1				0
80	12.93	39.0209	16.4044	77.5886	33.7341	3.3884	-1.5661	166.748	4.4218	-.4081	4.4405	2.5997	95.2734	2.5887	-.2389	92.1119	46.1131				1				0
80	12.94	38.6544	16.2928	77.6019	33.8111	3.38	-1.5857	166.3602	4.4134	-.4277	4.4341	2.5959	95.5357	2.5838	-.2504	92.0322	45.9263				1				0
80	12.95	38.2879	16.1812	77.6153	33.888	3.3716	-1.6054	165.9725	4.405	-.4474	4.4276	2.5921	95.8	2.5789	-.2619	91.952	45.7387				1				0
80	12.96	38.124	16.1245	77.5993	33.9036	3.369	-1.6138	165.7514	4.4023	-.4558	4.4259	2.5911	95.911	2.5773	-.2668	91.927	45.6591				1				0
80	12.97	37.96	16.0678	77.5833	33.9192	3.3663	-1.6221	165.5303	4.3997	-.4642	4.4241	2.5901	96.0223	2.5758	-.2717	91.902	45.5794				1				0
80	12.98	37.7961	16.0111	77.5673	33.9347	3.3637	-1.6305	165.3092	4.3971	-.4726	4.4224	2.5891	96.134	2.5743	-.2767	91.8769	45.4995				1				0
80	12.99	37.4537	15.8725	77.8199	34.0619	3.3617	-1.6559	165.2079	4.3951	-.4979	4.4232	2.5896	96.4631	2.5731	-.2915	91.8582	45.2581				1				0
80	13	37.1112	15.7339	78.0725	34.189	3.3597	-1.6813	165.1067	4.3931	-.5233	4.4242	2.5901	96.7925	2.5719	-.3063	91.8394	45.0165				1				0
80	13.01	36.7687	15.5953	78.3251	34.3162	3.3578	-1.7067	165.0054	4.3912	-.5487	4.4253	2.5908	97.1222	2.5708	-.3212	91.8206	44.7745				1				0
80	13.02	36.5902	15.5134	78.5938	34.4278	3.3584	-1.7235	165.1252	4.3918	-.5656	4.4281	2.5924	97.3379	2.5712	-.3311	91.827	44.6137				1				0
80	13.03	36.4117	15.4315	78.8624	34.5393	3.3591	-1.7404	165.245	4.3925	-.5824	4.431	2.5941	97.5531	2.5716	-.341	91.8334	44.4531				1				0
80	13.04	36.2332	15.3496	79.1311	34.6509	3.3598	-1.7572	165.3648	4.3932	-.5993	4.4339	2.5958	97.7676	2.572	-.3508	91.8399	44.2927				1				0
80	13.05	35.9963	15.2137	79.5599	34.7876	3.3657	-1.7817	165.5574	4.3991	-.6237	4.4431	2.6012	98.0695	2.5754	-.3651	91.8961	44.06				1				0
80	13.06	35.7594	15.0778	79.9886	34.9242	3.3716	-1.8061	165.75	4.405	-.6481	4.4524	2.6067	98.3694	2.5789	-.3794	91.9522	43.8279				1				0
80	13.07	35.701	15.0238	80.1487	34.9493	3.3768	-1.8136	165.8228	4.4102	-.6557	4.4587	2.6103	98.4562	2.582	-.3839	92.0019	43.7556				1				0
80	13.08	35.6427	14.9698	80.3089	34.9744	3.382	-1.8212	165.8957	4.4154	-.6632	4.4649	2.614	98.5426	2.585	-.3883	92.0515	43.6834				1				0
80	13.09	35.5843	14.9158	80.469	34.9995	3.3872	-1.8288	165.9685	4.4206	-.6708	4.4712	2.6177	98.6287	2.5881	-.3927	92.1011	43.6112				1				0
80	13.1	35.526	14.8618	80.6291	35.0246	3.3924	-1.8364	166.0414	4.4258	-.6784	4.4775	2.6214	98.7145	2.5911	-.3972	92.1507	43.5391				1				0
80	13.11	35.441	14.7582	81.0872	35.1206	3.4044	-1.8532	166.407	4.4378	-.6952	4.4919	2.6298	98.9033	2.5981	-.407	92.2649	43.379				1				0
80	13.12	35.356	14.6547	81.5453	35.2166	3.4164	-1.8699	166.7727	4.4497	-.7119	4.5063	2.6383	99.0901	2.6051	-.4168	92.3785	43.2196				1				0
80	13.13	35.3294	14.6052	81.8433	35.2875	3.4231	-1.8791	167.0655	4.4565	-.7211	4.5144	2.643	99.1915	2.6091	-.4222	92.4426	43.1323				1				0
80	13.14	35.3028	14.5557	82.1413	35.3584	3.4298	-1.8882	167.3583	4.4632	-.7302	4.5225	2.6477	99.2922	2.613	-.4275	92.5065	43.0453				1				0
80	13.15	35.2762	14.5062	82.4393	35.4294	3.4365	-1.8973	167.6511	4.4699	-.7394	4.5306	2.6525	99.3921	2.6169	-.4329	92.5702	42.9586				1				0
80	13.16	35.2496	14.4567	82.7373	35.5003	3.4431	-1.9064	167.9439	4.4765	-.7484	4.5387	2.6572	99.4914	2.6208	-.4382	92.6336	42.8722				1				0
80	13.17	35.2084	14.3757	83.1278	35.5729	3.4542	-1.9188	168.2849	4.4876	-.7608	4.5517	2.6648	99.6222	2.6273	-.4454	92.7392	42.7542				1				0
80	13.18	35.1672	14.2947	83.5184	35.6456	3.4653	-1.9311	168.6259	4.4987	-.7731	4.5646	2.6724	99.7517	2.6338	-.4526	92.8444	42.6367				1				0
80	13.19	35.1526	14.2632	83.6109	35.6473	3.4697	-1.9345	168.674	4.5031	-.7765	4.5696	2.6753	99.7835	2.6364	-.4546	92.8867	42.6049				1				0
80	13.2	35.138	14.2317	83.7034	35.649	3.4741	-1.9378	168.7222	4.5075	-.7798	4.5745	2.6782	99.8152	2.639	-.4565	92.9289	42.5732				1				0
80	13.21	35.1234	14.2002	83.7959	35.6508	3.4786	-1.9411	168.7703	4.512	-.7832	4.5794	2.6811	99.8468	2.6416	-.4585	92.9711	42.5414				1				0
80	13.22	35.1088	14.1687	83.8884	35.6525	3.483	-1.9445	168.8185	4.5164	-.7865	4.5844	2.684	99.8784	2.6442	-.4605	93.0133	42.5097				1				0
80	13.23	34.9912	14.0913	83.932	35.6395	3.4872	-1.9526	168.6541	4.5206	-.7946	4.5899	2.6872	99.9695	2.6467	-.4652	93.0535	42.4321				1				0
80	13.24	34.8737	14.0139	83.9756	35.6266	3.4915	-1.9608	168.4897	4.5248	-.8028	4.5955	2.6905	100.0606	2.6491	-.47	93.0938	42.3544				1				0
80	13.25	34.7707	13.968	83.9267	35.6119	3.4913	-1.9656	168.2772	4.5246	-.8076	4.5962	2.6909	100.1205	2.649	-.4728	93.0918	42.3083				1				0
80	13.26	34.6677	13.9221	83.8777	35.5971	3.4911	-1.9705	168.0647	4.5244	-.8125	4.5968	2.6913	100.1805	2.6489	-.4757	93.0899	42.262				1				0
80	13.27	34.5647	13.8762	83.8288	35.5824	3.4908	-1.9753	167.8521	4.5242	-.8174	4.5975	2.6917	100.2407	2.6488	-.4785	93.088	42.2157				1				0
80	13.28	34.4617	13.8303	83.7799	35.5677	3.4906	-1.9802	167.6396	4.524	-.8222	4.5981	2.692	100.301	2.6487	-.4814	93.086	42.1692				1				0
80	13.29	34.1579	13.6809	83.7479	35.5366	3.4935	-1.9972	167.1232	4.5269	-.8393	4.6041	2.6955	100.503	2.6503	-.4914	93.1135	42.0071				1				0
80	13.3	33.854	13.5315	83.7158	35.5055	3.4964	-2.0144	166.6068	4.5298	-.8564	4.6101	2.699	100.7057	2.6521	-.5014	93.1412	41.8439				1				0
80	13.31	33.6532	13.428	83.7327	35.489	3.4996	-2.0266	166.3029	4.5329	-.8686	4.6154	2.7022	100.8479	2.6539	-.5085	93.1709	41.7273				1				0
80	13.32	33.4523	13.3245	83.7496	35.4726	3.5027	-2.0389	165.999	4.5361	-.8809	4.6208	2.7053	100.9902	2.6557	-.5157	93.2007	41.6103				1				0
80	13.33	33.2515	13.2209	83.7665	35.4562	3.5058	-2.0512	165.6952	4.5392	-.8933	4.6263	2.7085	101.1327	2.6576	-.523	93.2306	41.4928				1				0
80	13.34	32.9151	13.0004	84.1411	35.5081	3.5192	-2.0806	165.5646	4.5526	-.9226	4.6451	2.7196	101.4563	2.6654	-.5402	93.358	41.2132				1				0
80	13.35	32.5786	12.7799	84.5155	35.56	3.5326	-2.11	165.434	4.566	-.952	4.6642	2.7307	101.7777	2.6732	-.5574	93.4856	40.933				1				0
80	13.36	32.2422	12.5594	84.8901	35.6119	3.546	-2.1395	165.3035	4.5794	-.9815	4.6834	2.742	102.097	2.6811	-.5746	93.6133	40.6525				1				0
80	13.37	32.1066	12.4424	85.2477	35.6802	3.5562	-2.1564	165.4768	4.5896	-.9984	4.6969	2.7499	102.2727	2.6871	-.5845	93.7104	40.4914				1				0
80	13.38	31.971	12.3254	85.6053	35.7485	3.5664	-2.1733	165.6501	4.5998	-1.0153	4.7105	2.7579	102.4471	2.693	-.5944	93.8072	40.3306				1				0
80	13.39	31.8353	12.2084	85.9629	35.8168	3.5765	-2.1901	165.8234	4.6099	-1.0321	4.724	2.7658	102.6201	2.699	-.6043	93.9039	40.1702				1				0
80	13.4	31.8225	12.0554	86.6193	35.8774	3.6023	-2.2077	166.3746	4.6357	-1.0497	4.753	2.7828	102.7585	2.7141	-.6146	94.1492	40.0031				1				0
80	13.41	31.8096	11.9024	87.2758	35.9379	3.6279	-2.2251	166.9257	4.6613	-1.0671	4.7818	2.7997	102.8944	2.7291	-.6248	94.3929	39.8372				1				0
80	13.42	31.9323	11.8664	87.5747	35.9301	3.6433	-2.2258	167.3036	4.6767	-1.0678	4.7971	2.8086	102.8612	2.7381	-.6252	94.54	39.8307				1				0
80	13.43	32.0551	11.8304	87.8736	35.9224	3.6587	-2.2264	167.6814	4.6921	-1.0685	4.8122	2.8175	102.8283	2.7471	-.6256	94.6865	39.8243				1				0
80	13.44	32.1778	11.7944	88.1725	35.9146	3.674	-2.2271	168.0592	4.7074	-1.0691	4.8273	2.8263	102.7957	2.7561	-.626	94.8324	39.8178				1				0
80	13.45	32.3005	11.7584	88.4714	35.9068	3.6893	-2.2278	168.4371	4.7226	-1.0698	4.8423	2.8351	102.7636	2.765	-.6264	94.9776	39.8114				1				0
80	13.46	32.5546	11.7746	88.6368	35.8255	3.7059	-2.218	168.7915	4.7393	-1.06	4.8564	2.8434	102.607	2.7748	-.6206	95.1362	39.905				1				0
80	13.47	32.8086	11.7908	88.8023	35.7442	3.7225	-2.2082	169.1459	4.7559	-1.0502	4.8705	2.8516	102.4521	2.7845	-.6149	95.2942	39.9982				1				0
80	13.48	32.94	11.843	88.6689	35.6707	3.724	-2.1977	169.1225	4.7574	-1.0397	4.8697	2.8511	102.3279	2.7854	-.6087	95.3083	40.0981				1				0
80	13.49	33.0713	11.8952	88.5354	35.5971	3.7255	-2.1872	169.099	4.7589	-1.0292	4.8689	2.8507	102.2037	2.7863	-.6026	95.3224	40.1979				1				0
80	13.5	33.2026	11.9474	88.402	35.5236	3.7269	-2.1767	169.0756	4.7603	-1.0187	4.8681	2.8502	102.0794	2.7871	-.5965	95.3365	40.2978				1				0
80	13.51	33.3339	11.9996	88.2686	35.4501	3.7284	-2.1662	169.0522	4.7618	-1.0082	4.8674	2.8498	101.955	2.788	-.5903	95.3506	40.3977				1				0
80	13.52	33.4086	12.0455	87.9314	35.3238	3.7268	-2.1545	168.7093	4.7602	-.9965	4.8634	2.8475	101.8232	2.7871	-.5834	95.3354	40.5098				1				0
80	13.53	33.4832	12.0914	87.5943	35.1976	3.7252	-2.1426	168.3665	4.7586	-.9847	4.8594	2.8451	101.6907	2.7861	-.5765	95.3201	40.6223				1				0
80	13.54	33.4266	12.0851	87.3906	35.1448	3.7221	-2.1413	168.047	4.7555	-.9834	4.8561	2.8432	101.683	2.7843	-.5757	95.2906	40.6348				1				0
80	13.55	33.37	12.0788	87.1869	35.092	3.719	-2.14	167.7276	4.7524	-.982	4.8528	2.8413	101.6753	2.7825	-.575	95.261	40.6473				1				0
80	13.56	33.3133	12.0725	86.9832	35.0393	3.7159	-2.1387	167.4082	4.7493	-.9807	4.8495	2.8393	101.6675	2.7806	-.5742	95.2312	40.6598				1				0
80	13.57	33.2567	12.0662	86.7795	34.9865	3.7128	-2.1374	167.0888	4.7461	-.9794	4.8461	2.8374	101.6597	2.7788	-.5734	95.2013	40.6724				1				0
80	13.58	33.097	12.0329	86.5802	34.9606	3.7068	-2.1418	166.6706	4.7402	-.9839	4.8412	2.8345	101.7256	2.7753	-.576	95.1445	40.6299				1				0
80	13.59	32.9374	11.9996	86.3809	34.9346	3.7008	-2.1463	166.2525	4.7342	-.9883	4.8362	2.8316	101.7921	2.7718	-.5787	95.0874	40.5873				1				0
80	13.6	32.8344	11.9726	86.3854	34.9614	3.698	-2.1521	166.1538	4.7313	-.9941	4.8347	2.8306	101.8663	2.7701	-.5821	95.0604	40.5319				1				0
80	13.61	32.7314	11.9456	86.3898	34.9882	3.6951	-2.1579	166.055	4.7285	-1	4.8331	2.8297	101.9407	2.7685	-.5855	95.0334	40.4765				1				0
80	13.62	32.6284	11.9186	86.3943	35.015	3.6923	-2.1638	165.9563	4.7257	-1.0058	4.8315	2.8288	102.0152	2.7668	-.5889	95.0064	40.4211				1				0
80	13.63	32.5254	11.8916	86.3987	35.0419	3.6894	-2.1696	165.8576	4.7228	-1.0116	4.83	2.8279	102.0899	2.7651	-.5923	94.9793	40.3656				1				0
80	13.64	32.3649	11.8457	86.5882	35.1647	3.6846	-2.1828	165.9635	4.718	-1.0248	4.828	2.8267	102.2552	2.7623	-.6	94.9335	40.2397				1				0
80	13.65	32.2044	11.7998	86.7777	35.2875	3.6798	-2.196	166.0694	4.7132	-1.038	4.8262	2.8256	102.4205	2.7595	-.6077	94.8877	40.114				1				0
80	13.66	32.1469	11.7809	86.9627	35.3835	3.6779	-2.2034	166.274	4.7113	-1.0454	4.8258	2.8255	102.5106	2.7584	-.612	94.8692	40.0441				1				0
80	13.67	32.0894	11.762	87.1477	35.4795	3.6759	-2.2107	166.4786	4.7093	-1.0527	4.8255	2.8253	102.6005	2.7572	-.6163	94.8506	39.9743				1				0
80	13.68	32.0319	11.7431	87.3328	35.5755	3.674	-2.218	166.6832	4.7074	-1.06	4.8252	2.8251	102.6901	2.7561	-.6206	94.8321	39.9048				1				0
80	13.69	31.9744	11.7242	87.5178	35.6715	3.672	-2.2253	166.8879	4.7054	-1.0673	4.825	2.8249	102.7796	2.755	-.6249	94.8137	39.8354				1				0
80	13.7	31.898	11.7016	87.8042	35.8168	3.6692	-2.2357	167.2207	4.7026	-1.0777	4.8245	2.8247	102.9076	2.7533	-.631	94.7863	39.7363				1				0
80	13.71	31.8216	11.6791	88.0907	35.9622	3.6663	-2.246	167.5536	4.6997	-1.088	4.824	2.8244	103.035	2.7516	-.637	94.759	39.6377				1				0
80	13.72	31.8027	11.6755	88.1921	36.0115	3.6654	-2.2491	167.6818	4.6988	-1.0911	4.8238	2.8243	103.0735	2.7511	-.6388	94.7501	39.6081				1				0
80	13.73	31.7838	11.6719	88.2935	36.0608	3.6644	-2.2522	167.81	4.6978	-1.0942	4.8236	2.8241	103.1119	2.7505	-.6407	94.7412	39.5786				1				0
80	13.74	31.765	11.6683	88.3949	36.1101	3.6635	-2.2553	167.9383	4.6969	-1.0973	4.8234	2.824	103.1503	2.75	-.6425	94.7323	39.5491				1				0
80	13.75	31.8551	11.7125	88.3477	36.0919	3.6629	-2.2489	168.0072	4.6963	-1.0909	4.8213	2.8228	103.0771	2.7496	-.6387	94.7262	39.6107				1				0
80	13.76	31.9452	11.7566	88.3006	36.0737	3.6622	-2.2424	168.0761	4.6956	-1.0844	4.8192	2.8216	103.0039	2.7492	-.6349	94.7201	39.6723				1				0
80	13.77	32.0353	11.8007	88.2535	36.0556	3.6616	-2.2359	168.145	4.695	-1.0779	4.8171	2.8204	102.9307	2.7488	-.6311	94.714	39.7339				1				0
80	13.78	32.1443	11.8484	88.1049	35.9881	3.6619	-2.2264	168.0857	4.6953	-1.0684	4.8153	2.8193	102.819	2.749	-.6255	94.7168	39.825				1				0
80	13.79	32.2533	11.8961	87.9563	35.9206	3.6622	-2.2168	168.0264	4.6956	-1.0588	4.8134	2.8182	102.707	2.7492	-.6199	94.7195	39.9162				1				0
80	13.8	32.3623	11.9438	87.8078	35.8532	3.6625	-2.2072	167.967	4.6958	-1.0492	4.8116	2.8171	102.5949	2.7493	-.6143	94.7223	40.0075				1				0
80	13.81	32.6636	12.0563	87.299	35.6084	3.6661	-2.1791	167.6272	4.6995	-1.0211	4.8091	2.8157	102.2593	2.7515	-.5979	94.7567	40.2748				1				0
80	13.82	32.9648	12.1688	86.7901	35.3636	3.6697	-2.151	167.2874	4.7031	-.993	4.8068	2.8143	101.922	2.7536	-.5814	94.7912	40.5431				1				0
80	13.83	33.1571	12.2336	86.4299	35.1863	3.673	-2.1323	167.0069	4.7064	-.9744	4.8062	2.814	101.6966	2.7555	-.5705	94.823	40.7204				1				0
80	13.84	33.3494	12.2984	86.0696	35.009	3.6764	-2.1137	166.7263	4.7098	-.9557	4.8057	2.8137	101.4704	2.7575	-.5595	94.8549	40.8983				1				0
80	13.85	33.5416	12.3632	85.7093	34.8317	3.6797	-2.0949	166.4458	4.7131	-.9369	4.8053	2.8135	101.2434	2.7595	-.5486	94.8869	41.0768				1				0
80	13.86	33.7339	12.428	85.3491	34.6544	3.6831	-2.0761	166.1653	4.7165	-.9181	4.805	2.8133	101.0157	2.7614	-.5375	94.919	41.2559				1				0
80	13.87	34.3209	12.608	84.7024	34.2799	3.6957	-2.0289	165.9111	4.729	-.871	4.8086	2.8153	100.4353	2.7688	-.5099	95.0385	41.7052				1				0
80	13.88	34.908	12.788	84.0556	33.9053	3.7082	-1.9816	165.657	4.7416	-.8236	4.8126	2.8177	99.8541	2.7762	-.4822	95.1584	42.1559				1				0
80	13.89	35.3028	12.9032	83.7692	33.7081	3.7174	-1.9533	165.6834	4.7508	-.7953	4.8169	2.8202	99.5034	2.7815	-.4656	95.2458	42.4257				1				0
80	13.9	35.6976	13.0184	83.4828	33.5109	3.7266	-1.925	165.7097	4.76	-.767	4.8214	2.8228	99.1534	2.7869	-.449	95.3332	42.6955				1				0
80	13.91	36.0924	13.1336	83.1963	33.3137	3.7358	-1.8966	165.7361	4.7692	-.7387	4.826	2.8256	98.8042	2.7923	-.4325	95.4205	42.9652				1				0
80	13.92	36.4872	13.2488	82.9099	33.1165	3.7449	-1.8683	165.7625	4.7783	-.7104	4.8308	2.8284	98.4557	2.7976	-.4159	95.5078	43.2347				1				0
80	13.93	37.1258	13.4298	82.6395	32.8743	3.76	-1.8274	166.0694	4.7934	-.6694	4.8399	2.8337	97.9503	2.8065	-.3919	95.6513	43.6245				1				0
80	13.94	37.7644	13.6107	82.3691	32.6322	3.775	-1.7866	166.3762	4.8084	-.6287	4.8493	2.8392	97.4486	2.8153	-.3681	95.7942	44.0129				1				0
80	13.95	38.0081	13.6764	82.3851	32.5872	3.7808	-1.7741	166.6567	4.8142	-.6162	4.8535	2.8417	97.2934	2.8187	-.3607	95.8497	44.1318				1				0
80	13.96	38.2519	13.7421	82.4011	32.5422	3.7867	-1.7617	166.9372	4.82	-.6037	4.8577	2.8441	97.139	2.8221	-.3535	95.9052	44.2504				1				0
80	13.97	38.4956	13.8078	82.4171	32.4972	3.7925	-1.7493	167.2177	4.8258	-.5913	4.8619	2.8466	96.9854	2.8255	-.3462	95.9604	44.3686				1				0
80	13.98	38.7394	13.8735	82.4331	32.4523	3.7982	-1.7369	167.4982	4.8316	-.5789	4.8662	2.8491	96.8326	2.8289	-.339	96.0154	44.4864				1				0
80	13.99	39.0604	13.9329	82.4046	32.3424	3.8101	-1.72	167.7403	4.8435	-.562	4.876	2.8549	96.6182	2.8358	-.329	96.1288	44.6479				1				0
80	14	39.3814	13.9923	82.3762	32.2326	3.822	-1.7031	167.9824	4.8554	-.5451	4.8859	2.8606	96.4052	2.8428	-.3191	96.2417	44.8089				1				0
80	14.01	39.4586	13.986	82.3317	32.1677	3.8281	-1.6984	167.944	4.8615	-.5404	4.8915	2.8639	96.3434	2.8464	-.3164	96.3002	44.8529				1				0
80	14.02	39.5358	13.9797	82.2872	32.1028	3.8343	-1.6938	167.9056	4.8677	-.5358	4.8971	2.8672	96.2816	2.85	-.3137	96.3586	44.897				1				0
80	14.03	39.6131	13.9734	82.2427	32.038	3.8404	-1.6892	167.8672	4.8738	-.5312	4.9027	2.8705	96.22	2.8536	-.311	96.4171	44.9411				1				0
80	14.04	39.6903	13.9671	82.1983	31.9731	3.8465	-1.6845	167.8288	4.8799	-.5266	4.9083	2.8738	96.1584	2.8572	-.3083	96.4756	44.9852				1				0
80	14.05	39.8242	13.8411	82.2534	31.7698	3.876	-1.6816	167.6886	4.9094	-.5236	4.9373	2.8908	96.0878	2.8745	-.3066	96.7564	45.0132				1				0
80	14.06	39.9581	13.7151	82.3086	31.5666	3.9056	-1.6787	167.5483	4.939	-.5207	4.9663	2.9078	96.018	2.8918	-.3048	97.0378	45.0412				1				0
80	14.07	40.0148	13.5954	82.4082	31.4282	3.929	-1.6804	167.4465	4.9624	-.5224	4.9898	2.9215	96.0092	2.9055	-.3058	97.2607	45.0251				1				0
80	14.08	40.0714	13.4757	82.5078	31.2898	3.9524	-1.6821	167.3447	4.9858	-.5241	5.0133	2.9353	96.0005	2.9192	-.3068	97.4839	45.0089				1				0
80	14.09	40.1281	13.356	82.6075	31.1514	3.9759	-1.6838	167.2429	5.0093	-.5258	5.0368	2.9491	95.9918	2.933	-.3078	97.7074	44.9926				1				0
80	14.1	40.1624	13.1309	82.9402	30.9862	4.0149	-1.694	167.2197	5.0483	-.536	5.0767	2.9725	96.0608	2.9558	-.3138	98.0793	44.8951				1				0
80	14.11	40.1967	12.9059	83.2728	30.821	4.054	-1.7042	167.1965	5.0874	-.5463	5.1166	2.9959	96.1287	2.9787	-.3198	98.4512	44.7976				1				0
80	14.12	40.231	12.6809	83.6055	30.6558	4.0931	-1.7145	167.1733	5.1264	-.5565	5.1566	3.0193	96.1955	3.0016	-.3258	98.8232	44.7				1				0
80	14.13	40.2087	12.5756	83.8386	30.629	4.1086	-1.723	167.2519	5.1419	-.565	5.1729	3.0288	96.2708	3.0107	-.3308	98.9709	44.6188				1				0
80	14.14	40.1864	12.4703	84.0717	30.6022	4.124	-1.7315	167.3305	5.1574	-.5735	5.1892	3.0384	96.3455	3.0198	-.3358	99.1184	44.5378				1				0
80	14.15	40.1641	12.365	84.3047	30.5754	4.1395	-1.74	167.4092	5.1729	-.582	5.2055	3.048	96.4197	3.0289	-.3408	99.2657	44.4568				1				0
80	14.16	40.1109	12.2264	84.5351	30.5226	4.1586	-1.7505	167.395	5.192	-.5925	5.2257	3.0598	96.5103	3.04	-.3469	99.4473	44.3572				1				0
80	14.17	40.0577	12.0878	84.7655	30.4698	4.1776	-1.7609	167.3808	5.211	-.603	5.2458	3.0716	96.6002	3.0512	-.353	99.6289	44.2575				1				0
80	14.18	40.0268	12.0545	84.7628	30.4439	4.1813	-1.7629	167.288	5.2147	-.6049	5.2496	3.0738	96.6171	3.0533	-.3542	99.6634	44.2388				1				0
80	14.19	39.9959	12.0212	84.7602	30.4179	4.1849	-1.7649	167.1952	5.2183	-.6069	5.2535	3.0761	96.6339	3.0555	-.3554	99.6979	44.22				1				0
80	14.2	39.965	11.9879	84.7575	30.392	4.1885	-1.7669	167.1023	5.2219	-.6089	5.2573	3.0783	96.6507	3.0576	-.3565	99.7325	44.2012				1				0
80	14.21	39.9341	11.9546	84.7548	30.366	4.1922	-1.7688	167.0095	5.2255	-.6109	5.2611	3.0806	96.6675	3.0597	-.3577	99.7671	44.1823				1				0
80	14.22	39.8474	12.0041	84.6961	30.4491	4.1783	-1.7707	166.9967	5.2117	-.6127	5.2476	3.0726	96.7051	3.0516	-.3588	99.6355	44.1646				1				0
80	14.23	39.7607	12.0536	84.6374	30.5321	4.1645	-1.7726	166.9838	5.1979	-.6146	5.2341	3.0647	96.743	3.0435	-.3598	99.5038	44.147				1				0
80	14.24	39.7049	12.1364	84.5814	30.6411	4.1471	-1.7724	167.0638	5.1805	-.6144	5.2168	3.0546	96.7642	3.0333	-.3598	99.3377	44.1481				1				0
80	14.25	39.6491	12.2192	84.5253	30.7501	4.1296	-1.7723	167.1437	5.163	-.6143	5.1995	3.0444	96.7854	3.0231	-.3597	99.1718	44.1493				1				0
80	14.26	39.5933	12.302	84.4693	30.8591	4.1122	-1.7722	167.2237	5.1456	-.6142	5.1822	3.0343	96.8068	3.0129	-.3596	99.006	44.1505				1				0
80	14.27	39.5376	12.3848	84.4133	30.968	4.0948	-1.7721	167.3036	5.1282	-.6141	5.1649	3.0241	96.8283	3.0027	-.3595	98.8403	44.1517				1				0
80	14.28	39.2947	12.5315	84.3706	31.2759	4.0531	-1.7804	167.4727	5.0865	-.6224	5.1245	3.0005	96.9758	2.9782	-.3644	98.4432	44.0727				1				0
80	14.29	39.0518	12.6782	84.3279	31.5839	4.0115	-1.7886	167.6417	5.0449	-.6306	5.0842	2.9768	97.1254	2.9539	-.3692	98.0468	43.9939				1				0
80	14.3	38.8647	12.7421	84.3412	31.7828	3.9873	-1.797	167.7308	5.0207	-.639	5.0612	2.9634	97.2537	2.9396	-.3742	97.8158	43.9139				1				0
80	14.31	38.6776	12.806	84.3545	31.9817	3.963	-1.8054	167.8199	4.9964	-.6474	5.0382	2.9499	97.3831	2.9254	-.3791	97.585	43.834				1				0
80	14.32	38.4905	12.8699	84.3679	32.1807	3.9388	-1.8138	167.9089	4.9722	-.6558	5.0153	2.9365	97.5135	2.9113	-.384	97.3545	43.7543				1				0
80	14.33	38.3034	12.9338	84.3812	32.3796	3.9147	-1.8222	167.998	4.948	-.6642	4.9924	2.9231	97.645	2.8971	-.3889	97.1242	43.6746				1				0
80	14.34	38.0484	13.0436	84.158	32.5872	3.8781	-1.8275	167.8372	4.9115	-.6695	4.9569	2.9023	97.7625	2.8757	-.392	96.7762	43.6236				1				0
80	14.35	37.7935	13.1534	83.9347	32.7948	3.8415	-1.8329	167.6764	4.8749	-.6749	4.9214	2.8814	97.8819	2.8542	-.3951	96.4276	43.5726				1				0
80	14.36	37.7257	13.1993	83.6981	32.8034	3.829	-1.8298	167.4265	4.8624	-.6719	4.9086	2.874	97.867	2.8469	-.3934	96.3086	43.6013				1				0
80	14.37	37.6579	13.2452	83.4614	32.8121	3.8165	-1.8268	167.1767	4.8499	-.6688	4.8958	2.8664	97.852	2.8396	-.3916	96.1893	43.6301				1				0
80	14.38	37.5901	13.2912	83.2248	32.8207	3.8039	-1.8238	166.9268	4.8373	-.6658	4.8829	2.8589	97.8369	2.8322	-.3898	96.0696	43.659				1				0
80	14.39	37.5223	13.3371	82.9882	32.8294	3.7913	-1.8207	166.6769	4.8247	-.6628	4.87	2.8513	97.8217	2.8248	-.388	95.9496	43.688				1				0
80	14.4	37.5112	13.4379	82.6359	32.8449	3.7724	-1.8115	166.4299	4.8058	-.6535	4.8501	2.8396	97.7436	2.8138	-.3826	95.7698	43.7762				1				0
80	14.41	37.5	13.5387	82.2837	32.8605	3.7535	-1.8022	166.1828	4.7869	-.6442	4.83	2.8279	97.6646	2.8027	-.3772	95.5895	43.8647				1				0
80	14.42	37.5566	13.5936	82.168	32.8674	3.7473	-1.796	166.1857	4.7807	-.638	4.823	2.8238	97.6012	2.799	-.3735	95.53	43.924				1				0
80	14.43	37.6133	13.6485	82.0524	32.8743	3.741	-1.7897	166.1885	4.7744	-.6318	4.816	2.8197	97.5377	2.7953	-.3699	95.4705	43.9833				1				0
80	14.44	37.6699	13.7034	81.9367	32.8813	3.7348	-1.7835	166.1913	4.7682	-.6255	4.809	2.8156	97.474	2.7917	-.3662	95.4111	44.0425				1				0
80	14.45	37.7266	13.7583	81.8211	32.8882	3.7285	-1.7773	166.1942	4.7619	-.6193	4.802	2.8115	97.41	2.788	-.3626	95.3516	44.1018				1				0
80	14.46	37.7077	13.8195	81.8727	33.0214	3.7152	-1.7789	166.4212	4.7486	-.6209	4.789	2.8039	97.4493	2.7802	-.3635	95.2245	44.0868				1				0
80	14.47	37.6888	13.8807	81.9243	33.1546	3.7019	-1.7804	166.6484	4.7353	-.6225	4.776	2.7963	97.4887	2.7724	-.3644	95.0978	44.0718				1				0
80	14.48	37.6133	13.887	82.0915	33.2809	3.6948	-1.7882	166.8727	4.7282	-.6302	4.77	2.7928	97.5922	2.7683	-.369	95.0305	43.9979				1				0
80	14.49	37.5378	13.8933	82.2588	33.4071	3.6878	-1.7959	167.097	4.7212	-.638	4.7641	2.7893	97.6956	2.7641	-.3735	94.9635	43.9242				1				0
80	14.5	37.4622	13.8996	82.426	33.5334	3.6808	-1.8037	167.3212	4.7141	-.6457	4.7582	2.7858	97.7991	2.76	-.378	94.8967	43.8506				1				0
80	14.51	37.2623	13.9248	82.5061	33.7272	3.6614	-1.8151	167.4203	4.6948	-.6571	4.7405	2.7755	97.968	2.7487	-.3847	94.7121	43.7416				1				0
80	14.52	37.0623	13.95	82.5861	33.9209	3.642	-1.8266	167.5193	4.6754	-.6686	4.723	2.7652	98.138	2.7373	-.3914	94.5277	43.6327				1				0
80	14.53	36.8623	13.9752	82.6662	34.1147	3.6227	-1.838	167.6183	4.6561	-.68	4.7055	2.7549	98.309	2.726	-.3981	94.3436	43.5239				1				0
80	14.54	36.7378	13.9941	82.579	34.1821	3.6103	-1.8417	167.4931	4.6437	-.6838	4.6937	2.748	98.3764	2.7187	-.4003	94.2253	43.488				1				0
80	14.55	36.6134	14.013	82.4918	34.2496	3.5978	-1.8455	167.3678	4.6312	-.6875	4.682	2.7412	98.4443	2.7115	-.4025	94.1069	43.452				1				0
80	14.56	36.4889	14.0319	82.4046	34.3171	3.5854	-1.8493	167.2425	4.6188	-.6913	4.6702	2.7343	98.5126	2.7042	-.4047	93.9884	43.416				1				0
80	14.57	36.2658	14.0616	82.2499	34.4304	3.5639	-1.8562	167.0076	4.5973	-.6982	4.65	2.7224	98.6353	2.6916	-.4088	93.7839	43.3508				1				0
80	14.58	36.0426	14.0913	82.0951	34.5437	3.5424	-1.863	166.7727	4.5758	-.705	4.6298	2.7106	98.7593	2.679	-.4128	93.5788	43.2853				1				0
80	14.59	35.9439	14.1021	82.0275	34.5895	3.5333	-1.8661	166.663	4.5667	-.7081	4.6213	2.7056	98.8141	2.6737	-.4146	93.4927	43.256				1				0
80	14.6	35.8452	14.1129	81.9599	34.6353	3.5243	-1.8692	166.5533	4.5577	-.7112	4.6128	2.7007	98.8692	2.6684	-.4164	93.4065	43.2266				1				0
80	14.61	35.7465	14.1237	81.8923	34.6812	3.5152	-1.8723	166.4437	4.5486	-.7143	4.6044	2.6957	98.9246	2.6631	-.4182	93.3202	43.1972				1				0
80	14.62	35.6478	14.1345	81.8247	34.727	3.5062	-1.8754	166.334	4.5395	-.7174	4.5959	2.6907	98.9802	2.6577	-.42	93.2338	43.1678				1				0
80	14.63	35.5783	14.2083	81.7188	34.8222	3.4887	-1.875	166.3276	4.5221	-.717	4.5786	2.6806	99.01	2.6475	-.4198	93.0675	43.1711				1				0
80	14.64	35.5088	14.2821	81.6129	34.9173	3.4712	-1.8747	166.3212	4.5046	-.7167	4.5613	2.6704	99.04	2.6373	-.4196	92.9012	43.1744				1				0
80	14.65	35.538	14.3451	81.5747	34.9666	3.4629	-1.8712	166.4244	4.4963	-.7132	4.5525	2.6653	99.0138	2.6324	-.4176	92.8216	43.2072				1				0
80	14.66	35.5672	14.4081	81.5364	35.0159	3.4545	-1.8678	166.5276	4.4879	-.7098	4.5437	2.6602	98.9875	2.6275	-.4156	92.7422	43.2399				1				0
80	14.67	35.5963	14.4711	81.4982	35.0652	3.4462	-1.8644	166.6309	4.4796	-.7064	4.5349	2.655	98.9611	2.6226	-.4136	92.6628	43.2726				1				0
80	14.68	35.6255	14.5341	81.4599	35.1145	3.4379	-1.8609	166.7341	4.4713	-.703	4.5262	2.6499	98.9346	2.6177	-.4115	92.5836	43.3052				1				0
80	14.69	35.6023	14.6106	81.3986	35.2027	3.4235	-1.8593	166.8143	4.4569	-.7013	4.5118	2.6414	98.9424	2.6093	-.4106	92.4468	43.3208				1				0
80	14.7	35.5792	14.6871	81.3372	35.291	3.4092	-1.8577	166.8944	4.4426	-.6997	4.4973	2.633	98.9502	2.6009	-.4096	92.3103	43.3364				1				0
80	14.71	35.5268	14.7006	81.314	35.3299	3.4031	-1.8595	166.8714	4.4365	-.7015	4.4916	2.6297	98.9847	2.5974	-.4107	92.2527	43.3194				1				0
80	14.72	35.4745	14.7141	81.2909	35.3688	3.3971	-1.8612	166.8483	4.4305	-.7033	4.486	2.6263	99.0194	2.5938	-.4117	92.1951	43.3023				1				0
80	14.73	35.4221	14.7276	81.2678	35.4077	3.3911	-1.863	166.8253	4.4244	-.705	4.4803	2.623	99.0541	2.5903	-.4128	92.1375	43.2853				1				0
80	14.74	35.3697	14.7411	81.2447	35.4467	3.385	-1.8648	166.8022	4.4184	-.7068	4.4746	2.6196	99.0889	2.5868	-.4138	92.0799	43.2683				1				0
80	14.75	35.3045	14.769	81.1646	35.4743	3.3766	-1.8654	166.7125	4.41	-.7074	4.4664	2.6148	99.1133	2.5818	-.4142	91.9997	43.2627				1				0
80	14.76	35.2393	14.7969	81.0845	35.502	3.3682	-1.866	166.6228	4.4015	-.708	4.4581	2.61	99.1378	2.5769	-.4145	91.9195	43.2572				1				0
80	14.77	35.2264	14.8113	81.0276	35.4908	3.3658	-1.8648	166.5561	4.3992	-.7068	4.4556	2.6085	99.1273	2.5755	-.4138	91.8968	43.2687				1				0
80	14.78	35.2135	14.8257	80.9707	35.4795	3.3634	-1.8636	166.4895	4.3968	-.7056	4.453	2.607	99.1168	2.5741	-.4131	91.8742	43.2802				1				0
80	14.79	35.2007	14.8401	80.9137	35.4683	3.361	-1.8624	166.4228	4.3944	-.7044	4.4505	2.6055	99.1063	2.5727	-.4124	91.8515	43.2917				1				0
80	14.8	35.1878	14.8546	80.8568	35.457	3.3586	-1.8611	166.3562	4.392	-.7032	4.448	2.6041	99.0957	2.5713	-.4117	91.8289	43.3033				1				0
80	14.81	35.1947	14.8924	80.8568	35.4838	3.3542	-1.8598	166.4277	4.3876	-.7019	4.4434	2.6014	99.0882	2.5687	-.4109	91.787	43.3157				1				0
80	14.82	35.2015	14.9302	80.8568	35.5107	3.3499	-1.8585	166.4991	4.3832	-.7006	4.4389	2.5987	99.0805	2.5662	-.4101	91.7452	43.328				1				0
80	14.83	35.2213	14.9536	80.9137	35.5487	3.3479	-1.8585	166.6373	4.3812	-.7005	4.4369	2.5976	99.0835	2.565	-.4101	91.7262	43.3289				1				0
80	14.84	35.241	14.977	80.9707	35.5868	3.3459	-1.8584	166.7754	4.3793	-.7004	4.4349	2.5964	99.0865	2.5638	-.41	91.7071	43.3297				1				0
80	14.85	35.2607	15.0004	81.0276	35.6248	3.3439	-1.8583	166.9136	4.3773	-.7003	4.4329	2.5952	99.0894	2.5627	-.41	91.6881	43.3305				1				0
80	14.86	35.2453	15.0202	81.0232	35.6447	3.3404	-1.8584	166.9333	4.3738	-.7004	4.4295	2.5933	99.0976	2.5606	-.41	91.6555	43.3297				1				0
80	14.87	35.2298	15.04	81.0187	35.6646	3.337	-1.8585	166.9531	4.3704	-.7005	4.4262	2.5913	99.1058	2.5586	-.4101	91.6228	43.3288				1				0
80	14.88	35.2144	15.0598	81.0143	35.6845	3.3336	-1.8585	166.9729	4.367	-.7006	4.4228	2.5893	99.1139	2.5566	-.4101	91.5902	43.328				1				0
80	14.89	35.1792	15.0562	80.9529	35.6663	3.3321	-1.8587	166.8546	4.3655	-.7007	4.4214	2.5885	99.1192	2.5558	-.4102	91.5764	43.3263				1				0
80	14.9	35.144	15.0526	80.8915	35.6482	3.3307	-1.8589	166.7363	4.3641	-.7009	4.42	2.5877	99.1244	2.5549	-.4103	91.5626	43.3246				1				0
80	14.91	35.1088	15.049	80.8301	35.63	3.3292	-1.8591	166.6179	4.3626	-.7011	4.4186	2.5869	99.1297	2.5541	-.4105	91.5488	43.3229				1				0
80	14.92	35.0144	15.0193	80.7234	35.5833	3.3284	-1.8614	166.3404	4.3618	-.7034	4.4181	2.5866	99.1605	2.5536	-.4118	91.541	43.3012				1				0
80	14.93	34.92	14.9896	80.6166	35.5366	3.3276	-1.8636	166.0628	4.361	-.7057	4.4177	2.5863	99.1915	2.5531	-.4131	91.5331	43.2794				1				0
80	14.94	34.8608	14.9635	80.5713	35.5081	3.3282	-1.8658	165.9036	4.3616	-.7078	4.4187	2.5869	99.2172	2.5535	-.4144	91.5392	43.2593				1				0
80	14.95	34.8016	14.9374	80.5259	35.4795	3.3289	-1.8679	165.7444	4.3622	-.7099	4.4196	2.5875	99.2429	2.5539	-.4156	91.5452	43.2392				1				0
80	14.96	34.7423	14.9113	80.4805	35.451	3.3295	-1.87	165.5851	4.3629	-.712	4.4206	2.588	99.2687	2.5542	-.4168	91.5513	43.219				1				0
80	14.97	34.6831	14.8852	80.4352	35.4224	3.3301	-1.8721	165.4259	4.3635	-.7141	4.4216	2.5886	99.2945	2.5546	-.4181	91.5574	43.1988				1				0
80	14.98	34.7029	14.8834	80.4361	35.3904	3.3332	-1.8709	165.4127	4.3666	-.7129	4.4244	2.5903	99.2723	2.5564	-.4174	91.5866	43.2106				1				0
80	14.99	34.7226	14.8816	80.437	35.3584	3.3363	-1.8696	165.3995	4.3697	-.7117	4.4272	2.5919	99.2501	2.5582	-.4166	91.6157	43.2224				1				0
80	15	34.8016	14.9059	80.4832	35.355	3.3387	-1.8663	165.5456	4.3721	-.7083	4.4291	2.593	99.2022	2.5596	-.4147	91.6387	43.2543				1				0
80	15.01	34.8805	14.9302	80.5295	35.3515	3.3411	-1.8629	165.6917	4.3745	-.7049	4.4309	2.5941	99.1545	2.561	-.4127	91.6617	43.2862				1				0
80	15.02	34.9595	14.9545	80.5757	35.348	3.3435	-1.8596	165.8377	4.3769	-.7016	4.4328	2.5952	99.1069	2.5624	-.4107	91.6846	43.3181				1				0
80	15.03	35.0385	14.9788	80.622	35.3446	3.3459	-1.8562	165.9838	4.3793	-.6983	4.4346	2.5962	99.0594	2.5638	-.4088	91.7075	43.3499				1				0
80	15.04	35.1998	15.0175	80.847	35.3835	3.3523	-1.8529	166.4478	4.3857	-.6949	4.4404	2.5996	99.0032	2.5676	-.4068	91.7688	43.3821				1				0
80	15.05	35.3612	15.0562	81.0721	35.4224	3.3587	-1.8495	166.9118	4.3921	-.6915	4.4462	2.603	98.9475	2.5714	-.4048	91.8299	43.4141				1				0
80	15.06	35.4436	15.0706	81.2509	35.4648	3.3628	-1.8495	167.2298	4.3961	-.6915	4.4502	2.6054	98.9389	2.5737	-.4048	91.868	43.4145				1				0
80	15.07	35.526	15.085	81.4297	35.5072	3.3667	-1.8494	167.5478	4.4001	-.6914	4.4541	2.6077	98.9305	2.5761	-.4048	91.906	43.4149				1				0
80	15.08	35.6083	15.0994	81.6085	35.5496	3.3707	-1.8494	167.8658	4.4041	-.6914	4.458	2.61	98.922	2.5784	-.4048	91.9438	43.4153				1				0
80	15.09	35.6907	15.1138	81.7873	35.592	3.3747	-1.8493	168.1838	4.4081	-.6914	4.4619	2.6122	98.9136	2.5807	-.4048	91.9815	43.4157				1				0
80	15.1	35.8126	15.1309	82.0533	35.6456	3.3815	-1.8493	168.6423	4.4149	-.6913	4.4687	2.6162	98.8997	2.5847	-.4047	92.0463	43.4159				1				0
80	15.11	35.9345	15.148	82.3192	35.6992	3.3882	-1.8493	169.1009	4.4216	-.6913	4.4754	2.6201	98.886	2.5887	-.4047	92.1108	43.4161				1				0
80	15.12	35.974	15.1507	82.4064	35.7105	3.3911	-1.8493	169.2415	4.4245	-.6913	4.4782	2.6218	98.8806	2.5903	-.4047	92.1379	43.416				1				0
80	15.13	36.0135	15.1534	82.4936	35.7217	3.3939	-1.8493	169.3821	4.4273	-.6913	4.481	2.6234	98.8752	2.592	-.4047	92.165	43.4158				1				0
80	15.14	36.0529	15.1561	82.5808	35.7329	3.3968	-1.8493	169.5227	4.4302	-.6914	4.4838	2.625	98.8698	2.5937	-.4048	92.192	43.4157				1				0
80	15.15	36.0924	15.1588	82.6679	35.7442	3.3996	-1.8494	169.6633	4.433	-.6914	4.4866	2.6267	98.8644	2.5953	-.4048	92.219	43.4155				1				0
80	15.16	36.065	15.1462	82.5914	35.7001	3.4005	-1.8489	169.5026	4.4338	-.6909	4.4874	2.6271	98.8569	2.5958	-.4045	92.2271	43.42				1				0
80	15.17	36.0375	15.1336	82.5149	35.656	3.4013	-1.8484	169.342	4.4347	-.6904	4.4881	2.6276	98.8493	2.5963	-.4042	92.2352	43.4244				1				0
80	15.18	35.9705	15.1183	82.3513	35.6006	3.3993	-1.8479	169.0407	4.4327	-.6899	4.4861	2.6264	98.847	2.5951	-.4039	92.2164	43.4291				1				0
80	15.19	35.9036	15.103	82.1876	35.5453	3.3973	-1.8474	168.7394	4.4307	-.6895	4.4841	2.6252	98.8448	2.594	-.4036	92.1974	43.4337				1				0
80	15.2	35.8367	15.0877	82.0239	35.4899	3.3953	-1.847	168.4381	4.4287	-.689	4.482	2.624	98.8425	2.5928	-.4034	92.1784	43.4384				1				0
80	15.21	35.7697	15.0724	81.8602	35.4345	3.3933	-1.8465	168.1368	4.4267	-.6885	4.4799	2.6228	98.8403	2.5916	-.4031	92.1593	43.4431				1				0
80	15.22	35.6152	15.0229	81.4199	35.2624	3.3909	-1.8441	167.3204	4.4243	-.6861	4.4772	2.6212	98.8147	2.5902	-.4017	92.1365	43.4659				1				0
80	15.23	35.4607	14.9734	80.9796	35.0903	3.3885	-1.8417	166.504	4.4219	-.6837	4.4744	2.6196	98.7889	2.5888	-.4003	92.1134	43.4889				1				0
80	15.24	35.3732	14.9392	80.7029	34.9735	3.3881	-1.8397	165.9888	4.4215	-.6817	4.4738	2.6192	98.7652	2.5886	-.3991	92.1096	43.5073				1				0
80	15.25	35.2856	14.905	80.4263	34.8568	3.3877	-1.8378	165.4736	4.4211	-.6798	4.4731	2.6188	98.7414	2.5883	-.398	92.1057	43.5258				1				0
80	15.26	35.1981	14.8708	80.1496	34.74	3.3873	-1.8358	164.9585	4.4207	-.6778	4.4724	2.6183	98.7175	2.5881	-.3968	92.1018	43.5444				1				0
80	15.27	35.005	14.7348	80.1434	34.676	3.3956	-1.8476	164.5592	4.4289	-.6896	4.4823	2.6242	98.8506	2.5929	-.4037	92.1804	43.432				1				0
80	15.28	34.8119	14.5989	80.1372	34.612	3.4038	-1.8595	164.16	4.4372	-.7015	4.4923	2.6301	98.9838	2.5978	-.4107	92.2593	43.3191				1				0
80	15.29	34.6188	14.463	80.1309	34.548	3.4122	-1.8714	163.7607	4.4456	-.7134	4.5024	2.636	99.117	2.6027	-.4177	92.3386	43.2056				1				0
80	15.3	34.5132	14.3613	80.4014	34.6007	3.4208	-1.8852	163.8766	4.4542	-.7272	4.5132	2.6423	99.2725	2.6078	-.4257	92.4212	43.0742				1				0
80	15.31	34.4076	14.2596	80.6718	34.6535	3.4295	-1.899	163.9925	4.4629	-.741	4.524	2.6486	99.4271	2.6128	-.4338	92.5038	42.9429				1				0
80	15.32	34.302	14.1579	80.9422	34.7063	3.4382	-1.9127	164.1084	4.4715	-.7548	4.5348	2.6549	99.5807	2.6179	-.4419	92.5862	42.8119				1				0
80	15.33	34.1407	13.8375	82.1903	34.8671	3.483	-1.9555	165.0356	4.5164	-.7975	4.5863	2.6851	100.0143	2.6442	-.4669	93.0135	42.4045				1				0
80	15.34	33.9793	13.5171	83.4383	35.028	3.5274	-1.9978	165.9627	4.5608	-.8398	4.6375	2.7151	100.4336	2.6702	-.4917	93.4361	42.0016				1				0
80	15.35	33.9235	13.2984	84.4159	35.1361	3.5629	-2.0262	166.774	4.5962	-.8682	4.6775	2.7386	100.6969	2.691	-.5083	93.7738	41.7313				1				0
80	15.36	33.8678	13.0796	85.3935	35.2443	3.598	-2.0543	167.5852	4.6314	-.8963	4.7173	2.7619	100.9533	2.7115	-.5248	94.1082	41.4635				1				0
80	15.37	33.812	12.8609	86.3712	35.3524	3.6328	-2.0822	168.3964	4.6661	-.9242	4.7568	2.785	101.2029	2.7319	-.5411	94.4395	41.1984				1				0
80	15.38	33.7562	12.6422	87.3488	35.4605	3.6672	-2.1097	169.2077	4.7006	-.9517	4.796	2.808	101.4461	2.7521	-.5572	94.7676	40.9358				1				0
80	15.39	33.9922	12.4397	88.4963	35.5089	3.7174	-2.1264	170.4371	4.7508	-.9684	4.8485	2.8387	101.5211	2.7815	-.567	95.2459	40.7773				1				0
80	15.4	34.2282	12.2372	89.6438	35.5574	3.7669	-2.1428	171.6666	4.8003	-.9848	4.9003	2.8691	101.5934	2.8106	-.5766	95.7175	40.621				1				0
80	15.41	34.5201	12.2534	89.8137	35.4977	3.7827	-2.1322	172.0848	4.8161	-.9742	4.9137	2.8769	101.4356	2.8198	-.5704	95.8679	40.7217				1				0
80	15.42	34.8119	12.2696	89.9836	35.438	3.7985	-2.1217	172.5031	4.8319	-.9637	4.927	2.8847	101.2794	2.829	-.5642	96.0177	40.822				1				0
80	15.43	35.1037	12.2858	90.1535	35.3783	3.8141	-2.1112	172.9213	4.8475	-.9532	4.9403	2.8925	101.1247	2.8382	-.5581	96.1667	40.9218				1				0
80	15.44	35.3955	12.302	90.3234	35.3186	3.8297	-2.1008	173.3396	4.8631	-.9428	4.9536	2.9003	100.9717	2.8473	-.552	96.315	41.021				1				0
80	15.45	35.7577	12.2984	89.6847	34.8576	3.8554	-2.0703	172.5984	4.8888	-.9123	4.9732	2.9118	100.5709	2.8624	-.5342	96.5598	41.3111				1				0
80	15.46	36.1199	12.2948	89.046	34.3966	3.8813	-2.0396	171.8573	4.9147	-.8816	4.9932	2.9235	100.1698	2.8776	-.5162	96.8067	41.6036				1				0
80	15.47	36.1903	12.275	88.2374	33.9953	3.8919	-2.019	170.698	4.9253	-.861	5	2.9275	99.9155	2.8838	-.5041	96.9074	41.8002				1				0
80	15.48	36.2606	12.2552	87.4288	33.594	3.9026	-1.998	169.5386	4.936	-.84	5.007	2.9316	99.6585	2.89	-.4918	97.0095	41.9996				1				0
80	15.49	36.331	12.2354	86.6202	33.1926	3.9135	-1.9768	168.3793	4.9469	-.8188	5.0142	2.9358	99.3987	2.8964	-.4794	97.113	42.2016				1				0
80	15.5	36.4014	12.2156	85.8116	32.7913	3.9245	-1.9553	167.2199	4.9579	-.7973	5.0216	2.9402	99.136	2.9029	-.4668	97.2178	42.4065				1				0
80	15.51	36.4074	12.1922	84.9408	32.4116	3.9308	-1.9355	165.952	4.9642	-.7775	5.0247	2.942	98.9019	2.9066	-.4553	97.2782	42.5948				1				0
80	15.52	36.4134	12.1688	84.0699	32.0319	3.9373	-1.9154	164.684	4.9706	-.7575	5.028	2.9439	98.6645	2.9103	-.4435	97.3394	42.7861				1				0
80	15.53	36.349	12.1652	84.0076	32.0535	3.9324	-1.9175	164.5754	4.9658	-.7595	5.0235	2.9413	98.6958	2.9075	-.4447	97.293	42.7667				1				0
80	15.54	36.2847	12.1616	83.9454	32.0751	3.9275	-1.9195	164.4668	4.9609	-.7615	5.019	2.9386	98.7273	2.9046	-.4459	97.2465	42.7472				1				0
80	15.55	36.2203	12.158	83.8831	32.0968	3.9226	-1.9216	164.3581	4.956	-.7636	5.0145	2.936	98.7589	2.9018	-.4471	97.2	42.7277				1				0
80	15.56	36.1559	12.1544	83.8208	32.1184	3.9177	-1.9236	164.2495	4.9511	-.7656	5.01	2.9333	98.7905	2.8989	-.4483	97.1534	42.7082				1				0
80	15.57	36.2967	12.2147	83.7968	32.1305	3.9155	-1.9154	164.4387	4.9489	-.7574	5.0065	2.9313	98.701	2.8976	-.4434	97.1323	42.7869				1				0
80	15.58	36.4374	12.275	83.7728	32.1426	3.9133	-1.9071	164.6278	4.9467	-.7491	5.0031	2.9293	98.6115	2.8963	-.4386	97.1113	42.8655				1				0
80	15.59	36.6426	12.3389	83.811	32.1331	3.916	-1.8969	164.9256	4.9494	-.7389	5.0042	2.93	98.4908	2.8979	-.4326	97.1367	42.9631				1				0
80	15.6	36.8477	12.4028	83.8493	32.1236	3.9186	-1.8866	165.2234	4.952	-.7287	5.0053	2.9306	98.3707	2.8994	-.4266	97.1621	43.0603				1				0
80	15.61	37.0528	12.4667	83.8875	32.1141	3.9213	-1.8765	165.5211	4.9547	-.7185	5.0065	2.9313	98.2511	2.901	-.4207	97.1874	43.1573				1				0
80	15.62	37.258	12.5306	83.9258	32.1046	3.9239	-1.8663	165.8189	4.9573	-.7083	5.0077	2.932	98.1319	2.9025	-.4147	97.2126	43.2538				1				0
80	15.63	37.7841	12.7358	83.7167	32.0155	3.924	-1.8325	166.2521	4.9574	-.6746	5.0031	2.9293	97.7487	2.9026	-.395	97.2131	43.5757				1				0
80	15.64	38.3102	12.941	83.5077	31.9264	3.924	-1.7989	166.6853	4.9574	-.6409	4.9987	2.9267	97.3668	2.9026	-.3753	97.2136	43.8958				1				0
80	15.65	38.6312	13.0823	83.2604	31.8468	3.9215	-1.7754	166.8207	4.9548	-.6174	4.9932	2.9235	97.1025	2.9011	-.3615	97.189	44.1202				1				0
80	15.66	38.9522	13.2236	83.0131	31.7672	3.9189	-1.7518	166.9562	4.9523	-.5939	4.9878	2.9203	96.838	2.8996	-.3477	97.1645	44.3442				1				0
80	15.67	39.2732	13.365	82.7658	31.6877	3.9163	-1.7284	167.0916	4.9497	-.5704	4.9825	2.9172	96.5733	2.8981	-.3339	97.1401	44.5679				1				0
80	15.68	39.8234	13.5675	82.2614	31.4671	3.9189	-1.6868	167.1194	4.9523	-.5288	4.9805	2.9161	96.0946	2.8996	-.3096	97.1648	44.9641				1				0
80	15.69	40.3735	13.77	81.757	31.2465	3.9215	-1.6452	167.1471	4.9549	-.4872	4.9788	2.9151	95.6156	2.9011	-.2852	97.1895	45.3601				1				0
80	15.7	40.9237	13.9725	81.2527	31.026	3.9241	-1.6036	167.1748	4.9575	-.4456	4.9775	2.9143	95.1365	2.9026	-.2609	97.2142	45.7559				1				0
80	15.71	41.1528	14.0337	80.9956	30.885	3.9293	-1.5854	167.0671	4.9627	-.4274	4.981	2.9164	94.9225	2.9056	-.2502	97.2635	45.9294				1				0
80	15.72	41.382	14.0949	80.7385	30.744	3.9344	-1.5672	166.9594	4.9678	-.4092	4.9847	2.9185	94.7085	2.9087	-.2396	97.3127	46.1031				1				0
80	15.73	41.6112	14.1561	80.4814	30.603	3.9396	-1.5489	166.8517	4.973	-.3909	4.9884	2.9207	94.4945	2.9117	-.2289	97.3621	46.2771				1				0
80	15.74	42.0455	14.1498	80.2484	30.3012	3.9681	-1.5229	166.7448	5.0015	-.3649	5.0148	2.9362	94.173	2.9284	-.2137	97.6334	46.5246				1				0
80	15.75	42.4797	14.1435	80.0153	29.9993	3.9967	-1.4969	166.6379	5.03	-.3389	5.0414	2.9518	93.8545	2.9451	-.1984	97.9052	46.7724				1				0
80	15.76	42.6849	14.076	80.0393	29.8384	4.02	-1.4892	166.6386	5.0534	-.3312	5.0642	2.9651	93.7498	2.9588	-.1939	98.1273	46.8457				1				0
80	15.77	42.89	14.0085	80.0633	29.6776	4.0433	-1.4815	166.6394	5.0767	-.3235	5.087	2.9785	93.6461	2.9725	-.1894	98.3493	46.9191				1				0
80	15.78	43.0951	13.941	80.0874	29.5167	4.0666	-1.4738	166.6402	5.1	-.3158	5.1098	2.9918	93.5433	2.9861	-.1849	98.5714	46.9924				1				0
80	15.79	43.3003	13.8735	80.1114	29.3558	4.0899	-1.4661	166.6409	5.1233	-.3081	5.1326	3.0052	93.4413	2.9998	-.1804	98.7935	47.0658				1				0
80	15.8	43.7457	13.7403	80.3115	29.0721	4.1384	-1.453	166.8696	5.1718	-.295	5.1802	3.0331	93.2646	3.0282	-.1727	99.2556	47.1905				1				0
80	15.81	44.1912	13.6071	80.5117	28.7884	4.1868	-1.4399	167.0983	5.2202	-.2819	5.2278	3.061	93.0916	3.0566	-.1651	99.7164	47.3148				1				0
80	15.82	44.4315	13.5414	80.6878	28.6656	4.2119	-1.4346	167.3262	5.2452	-.2766	5.2525	3.0755	93.0186	3.0712	-.162	99.9548	47.3657				1				0
80	15.83	44.6718	13.4757	80.8639	28.5428	4.2368	-1.4293	167.5542	5.2702	-.2713	5.2772	3.09	92.9465	3.0859	-.1588	100	47.4165				1				0
80	15.84	44.9121	13.41	81.0401	28.4199	4.2617	-1.4239	167.7821	5.2951	-.2659	5.3018	3.1044	92.8753	3.1005	-.1557	100	47.4672				1				0
80	15.85	45.1524	13.3443	81.2162	28.2971	4.2865	-1.4186	168.01	5.3199	-.2606	5.3263	3.1188	92.8049	3.115	-.1526	100	47.5177				1				0
80	15.86	45.7155	13.3848	80.9609	27.9944	4.3142	-1.386	168.0555	5.3476	-.228	5.3525	3.1341	92.441	3.1312	-.1335	100	47.8289				1				0
80	15.87	46.2785	13.4253	80.7056	27.6917	4.3419	-1.3533	168.101	5.3752	-.1953	5.3788	3.1495	92.0809	3.1474	-.1144	100	48.1399				1				0
80	15.88	46.6012	13.5315	80.2742	27.5118	4.3448	-1.3258	167.9186	5.3782	-.1678	5.3808	3.1507	91.7874	3.1492	-.0983	100	48.4016				1				0
80	15.89	46.9239	13.6377	79.8427	27.3319	4.3478	-1.2983	167.7362	5.3811	-.1403	5.383	3.152	91.4936	3.1509	-.0821	100	48.6638				1				0
80	15.9	47.2466	13.7439	79.4113	27.152	4.3507	-1.2707	167.5538	5.3841	-.1127	5.3853	3.1533	91.1993	3.1526	-.066	100	48.9266				1				0
80	15.91	47.5693	13.8501	78.9799	26.972	4.3537	-1.243	167.3713	5.3871	-.0851	5.3877	3.1548	90.9046	3.1544	-.0498	100	49.1899				1				0
80	15.92	48.0766	14.094	78.1641	26.7238	4.3463	-1.1946	167.0585	5.3797	-.0366	5.3799	3.1501	90.3901	3.1501	-.0214	100	49.6512				1				0
80	15.93	48.5838	14.3379	77.3484	26.4756	4.339	-1.146	166.7457	5.3724	.012	5.3724	3.1458	89.8722	3.1458	.007	100	50.1142				1				0
80	15.94	48.7684	14.4756	76.9641	26.4072	4.3287	-1.1252	166.6154	5.3621	.0328	5.3622	3.1398	89.6493	3.1397	.0192	100	50.3126				1				0
80	15.95	48.9529	14.6133	76.5798	26.3389	4.3183	-1.1043	166.485	5.3517	.0537	5.352	3.1338	89.4253	3.1336	.0314	100	50.5112				1				0
80	15.96	49.1374	14.751	76.1956	26.2706	4.3079	-1.0834	166.3546	5.3413	.0746	5.3419	3.1279	89.2001	3.1276	.0437	100	50.7102				1				0
80	15.97	49.322	14.8888	75.8113	26.2023	4.2976	-1.0625	166.2242	5.331	.0955	5.3318	3.122	88.9736	3.1215	.0559	100	50.9096				1				0
80	15.98	49.6361	15.2983	75.0729	26.2014	4.2554	-1.0215	166.2087	5.2888	.1365	5.2905	3.0978	88.5213	3.0967	.0799	100	51.3002				1				0
80	15.99	49.9502	15.7078	74.3346	26.2005	4.2132	-.9804	166.1932	5.2466	.1776	5.2496	3.0738	88.0618	3.072	.104	99.9672	51.691				1				0
80	16	50.0798	15.9796	73.9806	26.268	4.1815	-.9604	166.308	5.2148	.1976	5.2186	3.0556	87.8305	3.0534	.1157	99.6651	51.8815				1				0
80	16.01	50.2094	16.2514	73.6265	26.3355	4.1498	-.9405	166.4229	5.1832	.2175	5.1877	3.0375	87.5968	3.0349	.1274	99.3634	52.0717				1				0
80	16.02	50.339	16.5233	73.2725	26.4029	4.1181	-.9205	166.5377	5.1515	.2375	5.157	3.0195	87.3606	3.0163	.1391	99.0622	52.2617				1				0
80	16.03	50.1253	16.9256	72.9113	26.7593	4.0456	-.9141	166.7215	5.079	.2439	5.0849	2.9772	87.2505	2.9738	.1428	98.3714	52.323				1				0
80	16.04	49.9116	17.3279	72.5502	27.1156	3.9732	-.9076	166.9053	5.0066	.2503	5.0129	2.9351	87.1376	2.9314	.1466	97.6822	52.3841				1				0
80	16.05	49.6979	17.7302	72.189	27.472	3.901	-.9012	167.0891	4.9344	.2567	4.9411	2.893	87.0215	2.8891	.1503	96.9945	52.4452				1				0
80	16.06	49.3546	17.8607	72.1819	27.7609	3.8603	-.9147	167.1581	4.8937	.2433	4.8997	2.8687	87.1539	2.8652	.1424	96.6063	52.3171				1				0
80	16.07	49.0113	17.9913	72.1748	28.0498	3.8196	-.9281	167.2271	4.8529	.2299	4.8584	2.8445	87.2883	2.8413	.1346	96.2185	52.1891				1				0
80	16.08	48.6679	18.1218	72.1677	28.3386	3.7789	-.9416	167.296	4.8123	.2164	4.8171	2.8203	87.425	2.8175	.1267	95.831	52.0612				1				0
80	16.09	48.2766	18.3414	71.9924	28.6656	3.7228	-.9507	167.276	4.7561	.2073	4.7607	2.7873	87.5046	2.7846	.1214	95.2966	51.974				1				0
80	16.1	47.8852	18.561	71.8172	28.9925	3.6666	-.9599	167.2559	4.7	.1981	4.7042	2.7542	87.5862	2.7517	.116	94.7621	51.8869				1				0
80	16.11	47.8371	18.6501	71.6491	29.0306	3.6511	-.9556	167.1669	4.6845	.2024	4.6889	2.7452	87.526	2.7426	.1185	94.6144	51.9276				1				0
80	16.12	47.7891	18.7392	71.4809	29.0686	3.6356	-.9513	167.0778	4.669	.2067	4.6736	2.7362	87.4655	2.7336	.121	94.4666	51.9683				1				0
80	16.13	47.741	18.8283	71.3128	29.1067	3.6201	-.947	166.9888	4.6535	.211	4.6582	2.7272	87.4044	2.7245	.1235	94.3186	52.0091				1				0
80	16.14	47.6929	18.9174	71.1447	29.1448	3.6045	-.9427	166.8998	4.6379	.2152	4.6429	2.7183	87.3429	2.7153	.126	94.1704	52.0499				1				0
80	16.15	47.5668	18.9903	70.9347	29.1785	3.5869	-.9406	166.6703	4.6203	.2174	4.6254	2.708	87.3062	2.705	.1273	94.0026	52.0703				1				0
80	16.16	47.4406	19.0632	70.7248	29.2122	3.5692	-.9384	166.4409	4.6026	.2195	4.6078	2.6977	87.2691	2.6947	.1285	93.8344	52.0908				1				0
80	16.17	47.3625	19.047	70.683	29.2079	3.5672	-.9406	166.3004	4.6005	.2174	4.6057	2.6965	87.2946	2.6935	.1273	93.8147	52.0704				1				0
80	16.18	47.2844	19.0308	70.6412	29.2036	3.5651	-.9427	166.16	4.5985	.2152	4.6035	2.6952	87.3201	2.6922	.126	93.795	52.0499				1				0
80	16.19	47.2063	19.0146	70.5994	29.1992	3.563	-.9449	166.0195	4.5964	.2131	4.6013	2.6939	87.3456	2.691	.1248	93.7753	52.0294				1				0
80	16.2	47.1282	18.9984	70.5576	29.1949	3.5609	-.9471	165.8791	4.5943	.2109	4.5992	2.6926	87.3713	2.6898	.1235	93.7555	52.0089				1				0
80	16.21	46.9711	18.9417	70.635	29.2382	3.5595	-.957	165.786	4.5929	.201	4.5973	2.6916	87.4944	2.689	.1177	93.7422	51.9141				1				0
80	16.22	46.8141	18.885	70.7124	29.2814	3.5581	-.967	165.6928	4.5915	.191	4.5955	2.6905	87.6178	2.6882	.1118	93.7289	51.8192				1				0
80	16.23	46.7351	18.8445	70.8316	29.329	3.5588	-.9748	165.7401	4.5922	.1832	4.5959	2.6907	87.7152	2.6886	.1073	93.7355	51.7449				1				0
80	16.24	46.6561	18.804	70.9508	29.3766	3.5595	-.9826	165.7874	4.5929	.1754	4.5963	2.6909	87.8126	2.689	.1027	93.742	51.6708				1				0
80	16.25	46.5772	18.7635	71.07	29.4241	3.5602	-.9903	165.8348	4.5936	.1676	4.5967	2.6912	87.9099	2.6894	.0982	93.7485	51.5966				1				0
80	16.26	46.4982	18.723	71.1892	29.4717	3.5609	-.9981	165.8821	4.5943	.1599	4.5971	2.6914	88.0071	2.6898	.0936	93.755	51.5226				1				0
80	16.27	46.354	18.6375	71.4969	29.5841	3.5638	-1.0153	166.0726	4.5972	.1427	4.5994	2.6928	88.2217	2.6915	.0836	93.7827	51.3593				1				0
80	16.28	46.2098	18.552	71.8047	29.6966	3.5667	-1.0324	166.2631	4.6001	.1256	4.6018	2.6942	88.4356	2.6932	.0736	93.8104	51.1965				1				0
80	16.29	46.1446	18.507	71.9933	29.7615	3.5689	-1.0417	166.4063	4.6023	.1163	4.6038	2.6953	88.5523	2.6945	.0681	93.8315	51.1077				1				0
80	16.3	46.0794	18.462	72.1819	29.8263	3.5711	-1.051	166.5496	4.6045	.107	4.6058	2.6965	88.6688	2.6958	.0627	93.8526	51.0191				1				0
80	16.31	46.0141	18.417	72.3705	29.8912	3.5733	-1.0603	166.6928	4.6067	.0977	4.6078	2.6977	88.7849	2.6971	.0572	93.8736	50.9306				1				0
80	16.32	45.9489	18.372	72.5591	29.9561	3.5755	-1.0695	166.836	4.6089	.0884	4.6098	2.6989	88.9007	2.6984	.0518	93.8946	50.8423				1				0
80	16.33	45.7146	18.1101	73.0154	29.9647	3.6004	-1.0967	166.8048	4.6338	.0613	4.6342	2.7132	89.2419	2.7129	.0359	94.1316	50.584				1				0
80	16.34	45.4803	17.8481	73.4717	29.9734	3.6253	-1.1238	166.7735	4.6587	.0342	4.6588	2.7276	89.5796	2.7275	.02	94.3688	50.3256				1				0
80	16.35	45.3112	17.6312	73.7395	29.9171	3.6481	-1.1417	166.5991	4.6815	.0163	4.6815	2.7409	89.8011	2.7409	.0095	94.5856	50.1548				1				0
80	16.36	45.1421	17.4143	74.0073	29.8609	3.6709	-1.1597	166.4246	4.7043	-.0017	4.7043	2.7542	90.0209	2.7542	-.001	94.8029	49.9836				1				0
80	16.37	44.973	17.1974	74.275	29.8047	3.6938	-1.1777	166.2502	4.7272	-.0197	4.7272	2.7677	90.2391	2.7676	-.0115	95.0206	49.8121				1				0
80	16.38	44.804	16.9805	74.5428	29.7485	3.7167	-1.1958	166.0757	4.7501	-.0378	4.7502	2.7812	90.4556	2.7811	-.0221	95.2388	49.6403				1				0
80	16.39	44.5559	16.6277	75.2037	29.7537	3.7541	-1.2309	166.141	4.7875	-.0729	4.7881	2.8033	90.8728	2.803	-.0427	95.5955	49.3054				1				0
80	16.4	44.3079	16.2748	75.8646	29.7589	3.7916	-1.266	166.2062	4.8249	-.1081	4.8262	2.8256	91.283	2.8249	-.0633	95.9518	48.9708				1				0
80	16.41	44.2289	16.1389	76.2578	29.8203	3.8059	-1.283	166.4459	4.8393	-.125	4.8409	2.8343	91.48	2.8334	-.0732	96.0889	48.8092				1				0
80	16.42	44.15	16.003	76.651	29.8817	3.8203	-1.2999	166.6857	4.8537	-.1419	4.8558	2.843	91.6752	2.8418	-.0831	96.2255	48.6481				1				0
80	16.43	44.071	15.8671	77.0442	29.9431	3.8346	-1.3168	166.9254	4.868	-.1588	4.8706	2.8517	91.8686	2.8502	-.093	96.3618	48.4874				1				0
80	16.44	43.7955	15.6178	77.6945	30.0875	3.8528	-1.3515	167.1953	4.8862	-.1936	4.89	2.8631	92.2686	2.8608	-.1133	96.5351	48.1565				1				0
80	16.45	43.52	15.3685	78.3447	30.232	3.8709	-1.3862	167.4652	4.9043	-.2282	4.9096	2.8746	92.664	2.8714	-.1336	96.7078	47.8267				1				0
80	16.46	43.2445	15.1192	78.995	30.3764	3.889	-1.4207	167.735	4.9224	-.2627	4.9294	2.8861	93.0551	2.882	-.1538	96.88	47.4979				1				0
80	16.47	43.0479	15.0058	79.2521	30.4595	3.8929	-1.4386	167.7652	4.9263	-.2806	4.9343	2.889	93.2596	2.8843	-.1643	96.9172	47.3279				1				0
80	16.48	42.8514	14.8924	79.5091	30.5425	3.8968	-1.4564	167.7954	4.9302	-.2984	4.9392	2.8919	93.4637	2.8866	-.1747	96.9544	47.158				1				0
80	16.49	42.6548	14.7789	79.7662	30.6255	3.9007	-1.4742	167.8255	4.9341	-.3162	4.9442	2.8948	93.6673	2.8889	-.1852	96.9915	46.9882				1				0
80	16.5	42.3227	14.6241	79.9797	30.7293	3.9012	-1.4981	167.6559	4.9346	-.3401	4.9463	2.8961	93.9432	2.8892	-.1992	96.9965	46.7605				1				0
80	16.51	41.9905	14.4693	80.1932	30.8331	3.9018	-1.5221	167.4862	4.9352	-.3641	4.9486	2.8974	94.2194	2.8895	-.2132	97.0014	46.5324				1				0
80	16.52	41.8549	14.4279	80.1496	30.8539	3.8984	-1.5282	167.2863	4.9318	-.3702	4.9456	2.8957	94.2931	2.8875	-.2168	96.9691	46.4741				1				0
80	16.53	41.7193	14.3865	80.106	30.8746	3.895	-1.5343	167.0865	4.9284	-.3764	4.9427	2.8939	94.367	2.8855	-.2204	96.9367	46.4156				1				0
80	16.54	41.5837	14.3451	80.0624	30.8954	3.8916	-1.5405	166.8867	4.9249	-.3825	4.9398	2.8922	94.4412	2.8835	-.224	96.9042	46.357				1				0
80	16.55	41.4481	14.3037	80.0189	30.9161	3.8881	-1.5467	166.6868	4.9215	-.3887	4.9368	2.8905	94.5156	2.8815	-.2276	96.8716	46.2983				1				0
80	16.56	41.3236	14.1921	80.1158	30.9291	3.8947	-1.5575	166.5607	4.9281	-.3996	4.9443	2.8949	94.6353	2.8854	-.2339	96.9342	46.1947				1				0
80	16.57	41.1992	14.0805	80.2128	30.9421	3.9013	-1.5684	166.4346	4.9347	-.4105	4.9517	2.8992	94.7547	2.8892	-.2403	96.9969	46.0909				1				0
80	16.58	41.2103	14.0103	80.3533	30.9343	3.9113	-1.5731	166.5083	4.9447	-.4151	4.9621	2.9053	94.7991	2.8951	-.2431	97.0922	46.0463				1				0
80	16.59	41.2215	13.9401	80.4939	30.9265	3.9213	-1.5778	166.582	4.9547	-.4198	4.9724	2.9114	94.8432	2.901	-.2458	97.1873	46.0017				1				0
80	16.6	41.2327	13.8699	80.6344	30.9187	3.9313	-1.5825	166.6557	4.9646	-.4245	4.9828	2.9174	94.8872	2.9068	-.2485	97.2824	45.9571				1				0
80	16.61	41.2438	13.7997	80.775	30.9109	3.9412	-1.5872	166.7294	4.9746	-.4292	4.9931	2.9235	94.9309	2.9127	-.2513	97.3773	45.9126				1				0
80	16.62	41.1752	13.536	81.5009	30.9075	3.9791	-1.6129	167.1195	5.0124	-.455	5.033	2.9469	95.1863	2.9348	-.2664	97.7375	45.6671				1				0
80	16.63	41.1065	13.2722	82.2267	30.904	4.0167	-1.6386	167.5095	5.0501	-.4806	5.0729	2.9702	95.4365	2.9569	-.2814	98.096	45.4227				1				0
80	16.64	41.0267	13.0787	82.8121	30.9084	4.0443	-1.6595	167.8258	5.0777	-.5016	5.1024	2.9875	95.6412	2.9731	-.2937	98.359	45.2233				1				0
80	16.65	40.9469	12.8852	83.3974	30.9127	4.0718	-1.6804	168.1421	5.1052	-.5224	5.1319	3.0048	95.8427	2.9892	-.3059	98.621	45.0246				1				0
80	16.66	40.867	12.6917	83.9827	30.917	4.0992	-1.7012	168.4585	5.1326	-.5432	5.1613	3.022	96.0412	3.0052	-.318	98.882	44.8268				1				0
80	16.67	40.7872	12.4982	84.568	30.9213	4.1265	-1.7219	168.7748	5.1599	-.5639	5.1906	3.0392	96.2367	3.0212	-.3302	99.142	44.6296				1				0
80	16.68	40.5538	12.212	85.1578	30.8599	4.1618	-1.7508	168.7835	5.1952	-.5928	5.2289	3.0616	96.5098	3.0419	-.3471	99.4776	44.3542				1				0
80	16.69	40.3203	11.9258	85.7476	30.7985	4.197	-1.7797	168.7922	5.2304	-.6217	5.2672	3.0841	96.7789	3.0626	-.364	99.8132	44.0788				1				0
80	16.7	40.1667	11.8331	85.752	30.7328	4.2051	-1.7881	168.4845	5.2385	-.6301	5.2763	3.0894	96.8588	3.0673	-.3689	99.8906	43.999				1				0
80	16.71	40.013	11.7404	85.7565	30.667	4.2133	-1.7965	168.1769	5.2467	-.6385	5.2854	3.0948	96.9388	3.0721	-.3739	99.9684	43.9189				1				0
80	16.72	39.8594	11.6476	85.7609	30.6013	4.2215	-1.8049	167.8693	5.2549	-.647	5.2945	3.1001	97.0187	3.0769	-.3788	100	43.8385				1				0
80	16.73	39.7058	11.5549	85.7654	30.5356	4.2297	-1.8134	167.5617	5.2631	-.6554	5.3037	3.1055	97.0988	3.0817	-.3838	100	43.7578				1				0
80	16.74	39.4758	11.5054	85.4629	30.4724	4.2247	-1.818	166.9165	5.2581	-.66	5.2993	3.1029	97.1548	3.0788	-.3865	100	43.7139				1				0
80	16.75	39.2457	11.4559	85.1605	30.4093	4.2196	-1.8227	166.2714	5.253	-.6647	5.2949	3.1003	97.2114	3.0758	-.3892	100	43.6698				1				0
80	16.76	39.1694	11.4991	84.8536	30.4119	4.2062	-1.8187	165.934	5.2396	-.6607	5.2811	3.0922	97.1874	3.0679	-.3869	99.9008	43.7072				1				0
80	16.77	39.093	11.5423	84.5467	30.4145	4.1927	-1.8148	165.5965	5.2261	-.6568	5.2672	3.0841	97.1632	3.0601	-.3846	99.7727	43.7447				1				0
80	16.78	39.0166	11.5855	84.2398	30.4171	4.1792	-1.8108	165.259	5.2126	-.6528	5.2534	3.076	97.1387	3.0521	-.3823	99.6441	43.7824				1				0
80	16.79	38.7806	11.7413	84.0432	30.7172	4.133	-1.8158	165.2822	5.1664	-.6578	5.2081	3.0494	97.2559	3.025	-.3851	99.2033	43.7354				1				0
80	16.8	38.5445	11.897	83.8466	31.0173	4.0867	-1.8207	165.3054	5.1201	-.6627	5.1628	3.0229	97.3752	2.9979	-.388	98.7627	43.6883				1				0
80	16.81	38.3085	12.0527	83.65	31.3175	4.0404	-1.8257	165.3287	5.0738	-.6677	5.1176	2.9964	97.4965	2.9708	-.3909	98.3222	43.6413				1				0
80	16.82	38.1489	12.1652	83.7603	31.615	4.0081	-1.8345	165.6894	5.0415	-.6765	5.0867	2.9783	97.6429	2.9518	-.3961	98.014	43.5569				1				0
80	16.83	37.9892	12.2777	83.8706	31.9125	3.9759	-1.8433	166.0501	5.0092	-.6853	5.0559	2.9603	97.7905	2.933	-.4013	97.7071	43.473				1				0
80	16.84	37.8296	12.3902	83.9809	32.2101	3.9438	-1.8521	166.4108	4.9772	-.6941	5.0253	2.9424	97.9393	2.9142	-.4064	97.4016	43.3894				1				0
80	16.85	37.5824	12.5477	84.0619	32.6175	3.8971	-1.8639	166.8094	4.9305	-.7059	4.9808	2.9162	98.1474	2.8868	-.4133	96.957	43.2774				1				0
80	16.86	37.3352	12.7052	84.1428	33.0248	3.8506	-1.8756	167.2081	4.884	-.7176	4.9365	2.8903	98.3584	2.8596	-.4201	96.5145	43.1659				1				0
80	16.87	37.2477	12.7502	84.1135	33.1347	3.836	-1.8786	167.246	4.8693	-.7206	4.9224	2.882	98.4179	2.851	-.4219	96.3747	43.1372				1				0
80	16.88	37.1601	12.7952	84.0841	33.2445	3.8213	-1.8816	167.284	4.8547	-.7236	4.9083	2.8738	98.4777	2.8424	-.4237	96.2349	43.1085				1				0
80	16.89	37.0726	12.8402	84.0548	33.3544	3.8066	-1.8846	167.3219	4.84	-.7266	4.8942	2.8655	98.5379	2.8338	-.4254	96.0952	43.0799				1				0
80	16.9	36.985	12.8852	84.0254	33.4642	3.7919	-1.8876	167.3599	4.8253	-.7296	4.8802	2.8573	98.5984	2.8252	-.4272	95.9555	43.0512				1				0
80	16.91	37.0494	12.9851	83.8893	33.5161	3.7788	-1.8798	167.44	4.8122	-.7218	4.866	2.849	98.5303	2.8175	-.4226	95.8301	43.1259				1				0
80	16.92	37.1138	13.085	83.7532	33.568	3.7656	-1.8719	167.52	4.799	-.714	4.8518	2.8407	98.4619	2.8098	-.418	95.7049	43.2004				1				0
80	16.93	37.2657	13.1399	83.6465	33.5101	3.7671	-1.8611	167.5622	4.8005	-.7031	4.8517	2.8406	98.3328	2.8106	-.4117	95.7192	43.3036				1				0
80	16.94	37.4176	13.1948	83.5397	33.4521	3.7686	-1.8503	167.6043	4.802	-.6923	4.8517	2.8406	98.2038	2.8115	-.4053	95.7335	43.4066				1				0
80	16.95	37.5695	13.2497	83.433	33.3942	3.7701	-1.8395	167.6464	4.8035	-.6815	4.8516	2.8406	98.0748	2.8124	-.399	95.7477	43.5097				1				0
80	16.96	37.7214	13.3047	83.3262	33.3362	3.7716	-1.8287	167.6885	4.805	-.6707	4.8516	2.8405	97.9459	2.8133	-.3927	95.762	43.6126				1				0
80	16.97	38.0793	13.4298	83.0344	33.1745	3.7762	-1.8022	167.718	4.8096	-.6443	4.8525	2.8411	97.6296	2.8159	-.3772	95.8053	43.8642				1				0
80	16.98	38.4372	13.5549	82.7427	33.0127	3.7807	-1.7758	167.7475	4.8141	-.6179	4.8536	2.8417	97.3136	2.8186	-.3617	95.8486	44.1156				1				0
80	16.99	38.6432	13.6251	82.5576	32.9089	3.7838	-1.7602	167.7349	4.8171	-.6023	4.8546	2.8423	97.1264	2.8204	-.3526	95.8776	44.2642				1				0
80	17	38.8492	13.6953	82.3726	32.8051	3.7868	-1.7446	167.7223	4.8202	-.5867	4.8558	2.843	96.9392	2.8222	-.3435	95.9066	44.4128				1				0
80	17.01	39.0552	13.7655	82.1876	32.7014	3.7899	-1.729	167.7096	4.8232	-.571	4.8569	2.8437	96.7521	2.824	-.3343	95.9357	44.5615				1				0
80	17.02	39.2612	13.8357	82.0026	32.5976	3.7929	-1.7134	167.697	4.8263	-.5554	4.8582	2.8444	96.565	2.8257	-.3252	95.9647	44.7101				1				0
80	17.03	39.6715	14.0229	81.5044	32.3926	3.7917	-1.6782	167.5913	4.8251	-.5203	4.8531	2.8414	96.154	2.8251	-.3046	95.9536	45.0451				1				0
80	17.04	40.0817	14.2101	81.0063	32.1876	3.7906	-1.643	167.4857	4.824	-.485	4.8483	2.8386	95.7417	2.8244	-.284	95.9425	45.3806				1				0
80	17.05	40.286	14.3271	80.6931	32.0864	3.7864	-1.6234	167.3926	4.8197	-.4654	4.8422	2.835	95.5157	2.8219	-.2725	95.9023	45.5674				1				0
80	17.06	40.4902	14.4441	80.38	31.9852	3.7821	-1.6038	167.2996	4.8155	-.4458	4.8361	2.8315	95.2889	2.8194	-.261	95.862	45.7544				1				0
80	17.07	40.6945	14.5611	80.0669	31.884	3.7779	-1.5841	167.2065	4.8113	-.4261	4.8301	2.828	95.0613	2.8169	-.2495	95.8217	45.9417				1				0
80	17.08	40.8988	14.6781	79.7538	31.7828	3.7737	-1.5644	167.1135	4.807	-.4064	4.8242	2.8245	94.8329	2.8145	-.238	95.7814	46.1292				1				0
80	17.09	41.3691	14.923	79.0359	31.5181	3.7681	-1.5194	166.8461	4.8015	-.3614	4.8151	2.8192	94.3046	2.8112	-.2116	95.7285	46.558				1				0
80	17.1	41.8395	15.1678	78.318	31.2535	3.7625	-1.4742	166.5787	4.7959	-.3162	4.8063	2.814	93.7725	2.8079	-.1851	95.6755	46.9882				1				0
80	17.11	42.1055	15.2956	77.9133	31.09	3.7612	-1.4488	166.4044	4.7946	-.2908	4.8034	2.8123	93.4704	2.8072	-.1702	95.6629	47.2308				1				0
80	17.12	42.3716	15.4234	77.5085	30.9265	3.7599	-1.4232	166.23	4.7933	-.2652	4.8006	2.8107	93.1674	2.8064	-.1553	95.6503	47.4738				1				0
80	17.13	42.6377	15.5512	77.1038	30.763	3.7586	-1.3977	166.0557	4.792	-.2397	4.7979	2.8091	92.8633	2.8056	-.1403	95.6377	47.7174				1				0
80	17.14	42.9037	15.679	76.6991	30.5996	3.7572	-1.372	165.8814	4.7906	-.214	4.7954	2.8076	92.5583	2.8048	-.1253	95.625	47.9615				1				0
80	17.15	43.4659	15.8986	76.1368	30.3245	3.7613	-1.3269	165.8259	4.7947	-.1689	4.7977	2.809	92.0174	2.8072	-.0989	95.664	48.3915				1				0
80	17.16	44.0281	16.1182	75.5747	30.0495	3.7654	-1.2817	165.7704	4.7988	-.1237	4.8004	2.8106	91.4767	2.8096	-.0724	95.7031	48.8218				1				0
80	17.17	44.3242	16.21	75.4172	29.9379	3.7709	-1.2623	165.8893	4.8042	-.1043	4.8054	2.8135	91.2435	2.8128	-.0611	95.7547	49.0068				1				0
80	17.18	44.6203	16.3018	75.2598	29.8263	3.7763	-1.2429	166.0082	4.8097	-.0849	4.8104	2.8164	91.0112	2.816	-.0497	95.8062	49.1915				1				0
80	17.19	44.9164	16.3937	75.1023	29.7147	3.7817	-1.2235	166.1271	4.8151	-.0655	4.8155	2.8194	90.7797	2.8191	-.0384	95.8577	49.3759				1				0
80	17.2	45.373	16.5557	74.9956	29.6283	3.786	-1.1976	166.5525	4.8194	-.0396	4.8196	2.8218	90.4712	2.8217	-.0232	95.899	49.6225				1				0
80	17.21	45.8296	16.7177	74.8888	29.5418	3.7903	-1.1719	166.9779	4.8237	-.0139	4.8237	2.8242	90.1647	2.8242	-.0081	95.9402	49.8679				1				0
80	17.22	46.2862	16.8797	74.7821	29.4553	3.7946	-1.1462	167.4032	4.828	.0118	4.828	2.8267	89.8604	2.8267	.0069	95.9811	50.1121				1				0
80	17.23	46.4467	16.9499	74.8328	29.4803	3.7936	-1.1398	167.7097	4.827	.0182	4.827	2.8261	89.7842	2.8261	.0106	95.971	50.1731				1				0
80	17.24	46.6072	17.0201	74.8835	29.5054	3.7925	-1.1334	168.0162	4.8259	.0246	4.826	2.8255	89.7084	2.8255	.0144	95.961	50.2339				1				0
80	17.25	46.7677	17.0903	74.9342	29.5305	3.7915	-1.1271	168.3227	4.8249	.0309	4.825	2.8249	89.6327	2.8249	.0181	95.951	50.2946				1				0
80	17.26	47.0012	17.2235	74.6842	29.4587	3.7865	-1.1077	168.3676	4.8199	.0503	4.8202	2.8221	89.4017	2.822	.0295	95.9039	50.4793				1				0
80	17.27	47.2346	17.3567	74.4342	29.3869	3.7816	-1.0883	168.4125	4.815	.0697	4.8155	2.8194	89.1704	2.8191	.0408	95.8568	50.664				1				0
80	17.28	47.3076	17.4197	74.1336	29.2901	3.7777	-1.0751	168.1509	4.811	.0829	4.8118	2.8172	89.0134	2.8168	.0485	95.8195	50.7891				1				0
80	17.29	47.3805	17.4827	73.8329	29.1932	3.7737	-1.062	167.8894	4.8071	.096	4.8081	2.815	88.8557	2.8145	.0562	95.7821	50.9145				1				0
80	17.3	47.4535	17.5457	73.5322	29.0963	3.7698	-1.0488	167.6278	4.8032	.1092	4.8044	2.8129	88.6972	2.8122	.064	95.7445	51.0403				1				0
80	17.31	47.5264	17.6087	73.2316	28.9994	3.7658	-1.0355	167.3662	4.7992	.1225	4.8008	2.8108	88.538	2.8099	.0717	95.7069	51.1665				1				0
80	17.32	47.6998	17.714	72.745	28.8195	3.7624	-1.0115	166.9784	4.7958	.1465	4.7981	2.8092	88.25	2.8079	.0858	95.6745	51.3955				1				0
80	17.33	47.8732	17.8193	72.2584	28.6396	3.759	-.9873	166.5906	4.7924	.1707	4.7954	2.8076	87.9603	2.8059	.0999	95.642	51.6255				1				0
80	17.34	47.9736	17.8616	72.0725	28.5566	3.7596	-.9765	166.4643	4.793	.1815	4.7964	2.8082	87.8315	2.8062	.1063	95.6474	51.7284				1				0
80	17.35	48.074	17.9039	71.8866	28.4736	3.7601	-.9657	166.3381	4.7935	.1923	4.7974	2.8088	87.7027	2.8065	.1126	95.6527	51.8315				1				0
80	17.36	48.1744	17.9462	71.7006	28.3905	3.7607	-.9548	166.2119	4.7941	.2031	4.7984	2.8094	87.5736	2.8069	.1189	95.6581	51.9347				1				0
80	17.37	48.2749	17.9886	71.5147	28.3075	3.7613	-.944	166.0856	4.7947	.214	4.7994	2.81	87.4444	2.8072	.1253	95.6635	52.0381				1				0
80	17.38	48.704	18.1227	71.1829	28.1068	3.769	-.913	166.1164	4.8024	.245	4.8086	2.8154	87.0796	2.8117	.1434	95.7368	52.3332				1				0
80	17.39	49.1331	18.2568	70.8511	27.9062	3.7767	-.882	166.1472	4.81	.276	4.818	2.8208	86.7163	2.8162	.1616	95.81	52.6283				1				0
80	17.4	49.4619	18.3486	70.7052	27.7885	3.7838	-.862	166.3042	4.8171	.296	4.8262	2.8257	86.4836	2.8204	.1733	95.8776	52.8192				1				0
80	17.41	49.7906	18.4404	70.5593	27.6709	3.7908	-.842	166.4612	4.8242	.316	4.8346	2.8306	86.252	2.8245	.185	95.9451	53.0098				1				0
80	17.42	50.1193	18.5322	70.4135	27.5533	3.7979	-.822	166.6182	4.8313	.336	4.843	2.8355	86.0217	2.8287	.1967	96.0124	53.2				1				0
80	17.43	50.448	18.624	70.2676	27.4356	3.805	-.802	166.7753	4.8384	.3559	4.8514	2.8405	85.7926	2.8328	.2084	96.0796	53.3899				1				0
80	17.44	51.0574	18.8031	69.9616	27.2211	3.8161	-.7641	167.0432	4.8495	.3938	4.8655	2.8487	85.3571	2.8393	.2306	96.1857	53.7508				1				0
80	17.45	51.6668	18.9822	69.6556	27.0066	3.8272	-.7264	167.3112	4.8606	.4316	4.8797	2.857	84.9256	2.8458	.2527	96.2914	54.1106				1				0
80	17.46	51.9474	19.0695	69.4954	26.9098	3.8313	-.7085	167.4222	4.8647	.4495	4.8854	2.8604	84.7204	2.8482	.2632	96.3301	54.2813				1				0
80	17.47	52.2281	19.1568	69.3353	26.8129	3.8353	-.6906	167.5331	4.8687	.4674	4.8911	2.8637	84.516	2.8506	.2737	96.3688	54.4517				1				0
80	17.48	52.5088	19.2441	69.1752	26.716	3.8394	-.6727	167.6441	4.8728	.4853	4.8969	2.8671	84.3124	2.853	.2841	96.4075	54.6219				1				0
80	17.49	52.7894	19.3314	69.0151	26.6192	3.8434	-.6548	167.7551	4.8768	.5032	4.9027	2.8705	84.1095	2.8554	.2946	96.4461	54.7919				1				0
80	17.5	53.2246	19.443	68.645	26.3943	3.8536	-.6232	167.7069	4.887	.5348	4.9162	2.8784	83.7551	2.8613	.3131	96.5427	55.093				1				0
80	17.51	53.6597	19.5547	68.275	26.1694	3.8637	-.5916	167.6587	4.8971	.5664	4.9298	2.8864	83.4025	2.8672	.3316	96.6394	55.3943				1				0
80	17.52	53.8142	19.579	68.065	26.0414	3.8699	-.5777	167.4996	4.9033	.5803	4.9375	2.8909	83.251	2.8708	.3397	96.6977	55.5262				1				0
80	17.53	53.9687	19.6033	67.8551	25.9134	3.876	-.5639	167.3404	4.9094	.5941	4.9452	2.8954	83.0997	2.8744	.3479	96.7561	55.6584				1				0
80	17.54	54.1232	19.6276	67.6452	25.7854	3.8821	-.55	167.1813	4.9155	.608	4.953	2.9	82.9485	2.878	.356	96.8146	55.7908				1				0
80	17.55	54.2777	19.6519	67.4352	25.6573	3.8883	-.536	167.0221	4.9217	.622	4.9608	2.9046	82.7976	2.8816	.3642	96.8732	55.9235				1				0
80	17.56	54.3549	19.606	67.3214	25.5354	3.8997	-.5292	166.8177	4.9331	.6288	4.973	2.9117	82.7361	2.8884	.3682	96.9823	55.9885				1				0
80	17.57	54.4322	19.5601	67.2075	25.4134	3.9112	-.5224	166.6132	4.9446	.6356	4.9853	2.9189	82.6748	2.8951	.3722	97.0916	56.0536				1				0
80	17.58	54.3549	19.4898	67.3036	25.4195	3.9165	-.5295	166.5678	4.9499	.6285	4.9897	2.9215	82.7639	2.8982	.368	97.1421	55.9856				1				0
80	17.59	54.2777	19.4196	67.3997	25.4255	3.9218	-.5366	166.5225	4.9552	.6213	4.994	2.924	82.8529	2.9013	.3638	97.1926	55.9175				1				0
80	17.6	54.2004	19.3494	67.4957	25.4316	3.9271	-.5438	166.4772	4.9605	.6142	4.9984	2.9266	82.9418	2.9044	.3596	97.2431	55.8494				1				0
80	17.61	53.9816	19.2288	67.8008	25.5406	3.9304	-.5647	166.5518	4.9638	.5933	4.9991	2.927	83.184	2.9063	.3474	97.2739	55.6505				1				0
80	17.62	53.7627	19.1082	68.106	25.6496	3.9336	-.5856	166.6265	4.967	.5724	4.9999	2.9274	83.4259	2.9082	.3352	97.3047	55.4516				1				0
80	17.63	53.5438	18.9876	68.4111	25.7585	3.9368	-.6064	166.7011	4.9702	.5516	5.0007	2.9279	83.6676	2.9101	.3229	97.3354	55.253				1				0
80	17.64	53.4022	18.9372	68.6201	25.8615	3.9348	-.6201	166.821	4.9682	.5379	4.9972	2.9259	83.8208	2.9089	.3149	97.3157	55.1227				1				0
80	17.65	53.2606	18.8868	68.8292	25.9644	3.9327	-.6338	166.941	4.9661	.5242	4.9937	2.9238	83.9741	2.9077	.3069	97.296	54.9926				1				0
80	17.66	53.119	18.8364	69.0382	26.0673	3.9306	-.6474	167.0609	4.964	.5106	4.9902	2.9218	84.1273	2.9064	.299	97.2764	54.8628				1				0
80	17.67	52.8263	18.7581	69.3335	26.2438	3.9234	-.6706	167.1617	4.9568	.4874	4.9807	2.9162	84.3839	2.9022	.2854	97.2075	54.6421				1				0
80	17.68	52.5336	18.6798	69.6289	26.4202	3.9162	-.6937	167.2625	4.9496	.4643	4.9713	2.9107	84.6411	2.898	.2718	97.1388	54.4218				1				0
80	17.69	52.3826	18.6519	69.7152	26.4937	3.911	-.7032	167.2434	4.9444	.4547	4.9653	2.9072	84.7452	2.8949	.2663	97.0896	54.3309				1				0
80	17.7	52.2315	18.624	69.8015	26.5673	3.9059	-.7128	167.2242	4.9392	.4452	4.9593	2.9036	84.8495	2.8919	.2607	97.0405	54.24				1				0
80	17.71	52.0805	18.5961	69.8877	26.6408	3.9007	-.7223	167.2051	4.9341	.4357	4.9533	2.9001	84.9541	2.8889	.2551	96.9913	54.1491				1				0
80	17.72	51.9294	18.5682	69.974	26.7143	3.8955	-.7319	167.1859	4.9289	.4261	4.9473	2.8966	85.0591	2.8859	.2495	96.9421	54.0582				1				0
80	17.73	51.7174	18.552	70.0505	26.8181	3.8853	-.7435	167.138	4.9187	.4145	4.9361	2.8901	85.1833	2.8799	.2427	96.8447	53.9474				1				0
80	17.74	51.5054	18.5358	70.127	26.9219	3.8751	-.7551	167.0901	4.9085	.4028	4.925	2.8835	85.3082	2.8739	.2359	96.7472	53.8366				1				0
80	17.75	51.4445	18.5475	70.1172	26.9522	3.87	-.7572	167.0614	4.9034	.4008	4.9197	2.8805	85.3275	2.8709	.2346	96.6989	53.8168				1				0
80	17.76	51.3835	18.5592	70.1075	26.9824	3.8649	-.7593	167.0326	4.8983	.3987	4.9145	2.8774	85.3468	2.8679	.2334	96.6507	53.797				1				0
80	17.77	51.3226	18.5709	70.0977	27.0127	3.8599	-.7614	167.0039	4.8933	.3966	4.9093	2.8744	85.3662	2.865	.2322	96.6024	53.7772				1				0
80	17.78	51.2617	18.5826	70.0879	27.043	3.8548	-.7635	166.9751	4.8882	.3945	4.9041	2.8713	85.3857	2.862	.231	96.5541	53.7573				1				0
80	17.79	51.1252	18.6114	70.1324	27.1442	3.8426	-.7704	167.0131	4.876	.3876	4.8914	2.8639	85.4549	2.8549	.2269	96.4381	53.6915				1				0
80	17.8	50.9887	18.6402	70.1768	27.2454	3.8304	-.7773	167.0511	4.8638	.3807	4.8787	2.8564	85.5245	2.8477	.2229	96.3222	53.6257				1				0
80	17.81	50.9132	18.6573	70.2311	27.3163	3.8234	-.7821	167.1179	4.8567	.3759	4.8713	2.8521	85.5746	2.8436	.2201	96.2547	53.5798				1				0
80	17.82	50.8377	18.6744	70.2854	27.3872	3.8163	-.7869	167.1847	4.8497	.3711	4.8638	2.8477	85.6247	2.8394	.2173	96.1872	53.5339				1				0
80	17.83	50.7622	18.6915	70.3396	27.4581	3.8092	-.7917	167.2514	4.8426	.3662	4.8564	2.8434	85.675	2.8353	.2144	96.1199	53.488				1				0
80	17.84	50.6866	18.7086	70.3939	27.5291	3.8021	-.7966	167.3182	4.8355	.3614	4.849	2.839	85.7254	2.8311	.2116	96.0525	53.4422				1				0
80	17.85	50.394	18.6636	70.5095	27.6562	3.7911	-.8132	167.2233	4.8245	.3448	4.8368	2.8319	85.9126	2.8247	.2019	95.9476	53.2834				1				0
80	17.86	50.1013	18.6186	70.6252	27.7834	3.7801	-.8299	167.1284	4.8135	.3281	4.8246	2.8248	86.1009	2.8182	.1921	95.8425	53.1245				1				0
80	17.87	49.8841	18.5565	70.6866	27.8396	3.7761	-.8418	166.9668	4.8095	.3162	4.8199	2.822	86.2389	2.8159	.1851	95.8047	53.0111				1				0
80	17.88	49.667	18.4944	70.7479	27.8958	3.7721	-.8537	166.8051	4.8055	.3042	4.8151	2.8192	86.3775	2.8136	.1781	95.7668	52.8975				1				0
80	17.89	49.4498	18.4323	70.8093	27.952	3.7681	-.8657	166.6434	4.8015	.2923	4.8104	2.8164	86.5166	2.8112	.1711	95.7289	52.7836				1				0
80	17.9	49.2327	18.3702	70.8707	28.0082	3.7641	-.8777	166.4818	4.7975	.2803	4.8057	2.8137	86.6562	2.8089	.1641	95.6908	52.6696				1				0
80	17.91	48.8284	18.2343	71.1002	28.1406	3.7594	-.904	166.3035	4.7928	.254	4.7996	2.8101	86.9661	2.8061	.1487	95.646	52.4193				1				0
80	17.92	48.4242	18.0984	71.3297	28.2729	3.7547	-.9303	166.1252	4.7881	.2277	4.7935	2.8065	87.2775	2.8033	.1333	95.601	52.1684				1				0
80	17.93	48.2371	18.0246	71.4978	28.349	3.754	-.9446	166.1085	4.7874	.2134	4.7921	2.8057	87.4479	2.8029	.1249	95.5942	52.0322				1				0
80	17.94	48.05	17.9507	71.666	28.4251	3.7533	-.9589	166.0918	4.7867	.1991	4.7908	2.8049	87.6184	2.8025	.1166	95.5874	51.896				1				0
80	17.95	47.8629	17.8769	71.8341	28.5012	3.7526	-.9732	166.0752	4.786	.1848	4.7895	2.8042	87.789	2.8021	.1082	95.5806	51.7598				1				0
80	17.96	47.6217	17.7833	72.2086	28.6639	3.7513	-.9965	166.2775	4.7847	.1615	4.7874	2.8029	88.0672	2.8013	.0945	95.5684	51.5377				1				0
80	17.97	47.3805	17.6897	72.5831	28.8265	3.75	-1.0198	166.4798	4.7834	.1382	4.7854	2.8018	88.345	2.8006	.0809	95.5563	51.3162				1				0
80	17.98	47.1394	17.5961	72.9576	28.9891	3.7488	-1.043	166.6821	4.7821	.115	4.7835	2.8007	88.6224	2.7999	.0673	95.5442	51.0953				1				0
80	17.99	47.0853	17.5763	73.164	29.0756	3.7482	-1.0519	166.9011	4.7816	.1061	4.7828	2.8002	88.7288	2.7995	.0621	95.5389	51.0106				1				0
80	18	47.0312	17.5565	73.3703	29.1621	3.7476	-1.0608	167.1201	4.781	.0972	4.782	2.7998	88.8349	2.7992	.0569	95.5336	50.926				1				0
80	18.01	46.9771	17.5367	73.5767	29.2485	3.7471	-1.0696	167.3391	4.7805	.0884	4.7813	2.7994	88.9408	2.7989	.0518	95.5283	50.8418				1				0
80	18.02	46.8347	17.4062	73.9548	29.329	3.7574	-1.0888	167.5246	4.7908	.0692	4.7913	2.8052	89.1728	2.8049	.0405	95.6268	50.6588				1				0
80	18.03	46.6922	17.2757	74.3328	29.4094	3.7677	-1.108	167.7101	4.8011	.05	4.8014	2.8111	89.4034	2.811	.0293	95.7251	50.4762				1				0
80	18.04	46.6038	17.165	74.5045	29.4034	3.7786	-1.1184	167.6767	4.812	.0396	4.8122	2.8175	89.5284	2.8174	.0232	95.8288	50.3773				1				0
80	18.05	46.5154	17.0543	74.6762	29.3973	3.7895	-1.1288	167.6432	4.8229	.0292	4.823	2.8238	89.6528	2.8237	.0171	95.9326	50.2783				1				0
80	18.06	46.427	16.9436	74.8479	29.3913	3.8004	-1.1392	167.6097	4.8338	.0188	4.8339	2.8302	89.7768	2.8301	.011	96.0364	50.1794				1				0
80	18.07	46.3386	16.8329	75.0196	29.3852	3.8113	-1.1495	167.5762	4.8447	.0084	4.8447	2.8365	89.9002	2.8365	.0049	96.1403	50.0803				1				0
80	18.08	46.0983	16.4387	75.5844	29.2806	3.8571	-1.1813	167.4019	4.8905	-.0233	4.8906	2.8634	90.2731	2.8634	-.0136	96.5763	49.778				1				0
80	18.09	45.8579	16.0444	76.1493	29.1759	3.903	-1.2131	167.2276	4.9364	-.0551	4.9367	2.8904	90.6398	2.8902	-.0323	97.0132	49.475				1				0
80	18.1	45.706	15.7609	76.5425	29.0773	3.938	-1.2345	167.0867	4.9714	-.0766	4.972	2.9111	90.8823	2.9107	-.0448	97.3466	49.2708				1				0
80	18.11	45.5541	15.4774	76.9357	28.9787	3.9731	-1.256	166.9458	5.0065	-.098	5.0074	2.9319	91.1218	2.9313	-.0574	97.6805	49.0663				1				0
80	18.12	45.4022	15.1939	77.3288	28.8801	4.0082	-1.2775	166.805	5.0416	-.1195	5.043	2.9527	91.3583	2.9519	-.07	98.015	48.8615				1				0
80	18.13	45.2503	14.9104	77.722	28.7815	4.0434	-1.2991	166.6641	5.0768	-.1411	5.0787	2.9736	91.5919	2.9725	-.0826	98.35	48.6563				1				0
80	18.14	45.0031	14.4657	78.5048	28.6855	4.0984	-1.3378	166.6591	5.1318	-.1798	5.1349	3.0066	92.0063	3.0047	-.1053	98.874	48.2879				1				0
80	18.15	44.7559	14.0211	79.2877	28.5895	4.1534	-1.3764	166.6541	5.1868	-.2185	5.1914	3.0397	92.4118	3.037	-.1279	99.3979	47.9195				1				0
80	18.16	44.6606	13.86	79.6773	28.5921	4.1731	-1.3935	166.7899	5.2065	-.2355	5.2118	3.0516	92.5899	3.0485	-.1379	99.5855	47.7571				1				0
80	18.17	44.5654	13.6989	80.0669	28.5947	4.1928	-1.4105	166.9258	5.2261	-.2525	5.2322	3.0636	92.7663	3.06	-.1479	99.7728	47.595				1				0
80	18.18	44.4701	13.5378	80.4565	28.5973	4.2124	-1.4275	167.0616	5.2458	-.2695	5.2527	3.0756	92.9411	3.0716	-.1578	99.9598	47.4332				1				0
80	18.19	44.3748	13.3767	80.8461	28.5998	4.232	-1.4445	167.1975	5.2654	-.2865	5.2732	3.0876	93.1143	3.083	-.1677	100	47.2717				1				0
80	18.2	44.1809	13.1768	81.2758	28.6223	4.2515	-1.4676	167.2558	5.2849	-.3096	5.294	3.0998	93.3527	3.0945	-.1813	100	47.0514				1				0
80	18.21	43.9869	12.977	81.7055	28.6448	4.271	-1.4907	167.3142	5.3044	-.3327	5.3148	3.112	93.5891	3.1059	-.1948	100	46.8313				1				0
80	18.22	43.8882	12.9383	81.7455	28.6647	4.271	-1.4969	167.2367	5.3043	-.3389	5.3152	3.1122	93.6559	3.1059	-.1984	100	46.7723				1				0
80	18.23	43.7895	12.8996	81.7855	28.6846	4.2709	-1.5031	167.1592	5.3043	-.3451	5.3155	3.1124	93.7227	3.1059	-.2021	100	46.7131				1				0
80	18.24	43.6908	12.8609	81.8255	28.7045	4.2709	-1.5093	167.0817	5.3042	-.3513	5.3159	3.1126	93.7896	3.1058	-.2057	100	46.6539				1				0
80	18.25	43.5921	12.8222	81.8656	28.7244	4.2708	-1.5155	167.0043	5.3042	-.3576	5.3162	3.1128	93.8565	3.1058	-.2094	100	46.5947				1				0
80	18.26	43.417	12.8267	81.8504	28.8386	4.2569	-1.5237	166.9327	5.2903	-.3658	5.3029	3.105	93.9549	3.0977	-.2142	100	46.5166				1				0
80	18.27	43.2419	12.8312	81.8353	28.9527	4.243	-1.5319	166.8612	5.2764	-.374	5.2896	3.0973	94.054	3.0895	-.219	100	46.4385				1				0
80	18.28	43.1655	12.8744	81.7802	29.047	4.2291	-1.5339	166.8671	5.2625	-.3759	5.2759	3.0892	94.0859	3.0814	-.2201	100	46.4198				1				0
80	18.29	43.0891	12.9176	81.725	29.1413	4.2153	-1.5359	166.8731	5.2487	-.3779	5.2623	3.0812	94.1181	3.0733	-.2213	99.9875	46.401				1				0
80	18.3	43.0127	12.9608	81.6699	29.2356	4.2014	-1.5378	166.879	5.2348	-.3799	5.2486	3.0732	94.1504	3.0651	-.2224	99.8555	46.3822				1				0
80	18.31	42.9363	13.004	81.6147	29.3299	4.1876	-1.5398	166.8849	5.221	-.3818	5.2349	3.0652	94.1829	3.057	-.2236	99.7236	46.3635				1				0
80	18.32	42.8179	13.1093	81.5204	29.5184	4.1598	-1.5421	166.9661	5.1932	-.3841	5.2073	3.049	94.23	3.0407	-.2249	99.4586	46.342				1				0
80	18.33	42.6995	13.2146	81.4261	29.707	4.132	-1.5443	167.0472	5.1654	-.3863	5.1798	3.0329	94.2775	3.0244	-.2262	99.1939	46.3205				1				0
80	18.34	42.6574	13.2767	81.387	29.8012	4.118	-1.5446	167.1224	5.1514	-.3866	5.1659	3.0247	94.2922	3.0163	-.2264	99.0611	46.3178				1				0
80	18.35	42.6154	13.3389	81.3479	29.8955	4.1041	-1.5449	167.1976	5.1375	-.3869	5.152	3.0166	94.307	3.0081	-.2265	98.9284	46.3151				1				0
80	18.36	42.5733	13.401	81.3087	29.9898	4.0902	-1.5452	167.2728	5.1236	-.3872	5.1382	3.0085	94.3218	2.9999	-.2267	98.7959	46.3123				1				0
80	18.37	42.4514	13.491	81.1797	30.1066	4.068	-1.5461	167.2287	5.1014	-.3882	5.1161	2.9956	94.3512	2.9869	-.2273	98.5846	46.3032				1				0
80	18.38	42.3295	13.581	81.0507	30.2233	4.0458	-1.5471	167.1846	5.0792	-.3891	5.0941	2.9826	94.3809	2.9739	-.2278	98.3733	46.2941				1				0
80	18.39	42.2077	13.671	80.9218	30.3401	4.0236	-1.5481	167.1405	5.057	-.3901	5.072	2.9697	94.4108	2.9609	-.2284	98.1618	46.285				1				0
80	18.4	42.1278	13.6989	80.8319	30.3626	4.0153	-1.5487	167.0212	5.0487	-.3907	5.0638	2.9649	94.4257	2.956	-.2288	98.0825	46.2786				1				0
80	18.41	42.048	13.7268	80.7421	30.3851	4.0069	-1.5494	166.9019	5.0403	-.3914	5.0555	2.96	94.4406	2.9512	-.2292	98.0031	46.2722				1				0
80	18.42	41.9682	13.7547	80.6522	30.4076	3.9986	-1.5501	166.7827	5.032	-.3921	5.0472	2.9552	94.4556	2.9463	-.2296	97.9236	46.2657				1				0
80	18.43	41.8867	13.8348	80.5188	30.4629	3.9826	-1.5487	166.7032	5.016	-.3907	5.0312	2.9458	94.4537	2.9369	-.2287	97.7715	46.2791				1				0
80	18.44	41.8051	13.9149	80.3854	30.5183	3.9666	-1.5473	166.6236	5	-.3893	5.0152	2.9364	94.4518	2.9275	-.2279	97.6194	46.2926				1				0
80	18.45	41.8034	13.9671	80.3418	30.5511	3.9591	-1.5452	166.6634	4.9924	-.3872	5.0074	2.9319	94.4348	2.9231	-.2267	97.5471	46.3124				1				0
80	18.46	41.8017	14.0193	80.2982	30.584	3.9515	-1.5431	166.7032	4.9848	-.3851	4.9997	2.9273	94.4177	2.9186	-.2255	97.4747	46.3323				1				0
80	18.47	41.8	14.0715	80.2546	30.6169	3.9439	-1.541	166.743	4.9773	-.383	4.992	2.9228	94.4006	2.9142	-.2243	97.4025	46.3521				1				0
80	18.48	41.7983	14.1237	80.211	30.6497	3.9363	-1.5389	166.7827	4.9697	-.3809	4.9843	2.9183	94.3834	2.9098	-.223	97.3302	46.3719				1				0
80	18.49	41.909	14.2749	80.0358	30.6774	3.9212	-1.5264	166.8971	4.9546	-.3684	4.9683	2.9089	94.2528	2.9009	-.2157	97.1865	46.4912				1				0
80	18.5	42.0197	14.4261	79.8605	30.7051	3.9061	-1.5139	167.0114	4.9395	-.3559	4.9523	2.8996	94.1215	2.8921	-.2084	97.0429	46.6102				1				0
80	18.51	42.1321	14.5251	79.7289	30.6999	3.8986	-1.5035	167.086	4.932	-.3455	4.9441	2.8948	94.0073	2.8877	-.2023	96.9715	46.7094				1				0
80	18.52	42.2446	14.6241	79.5972	30.6947	3.8911	-1.4931	167.1606	4.9245	-.3351	4.9359	2.89	93.8929	2.8833	-.1962	96.9002	46.8085				1				0
80	18.53	42.357	14.7231	79.4656	30.6895	3.8837	-1.4827	167.2352	4.917	-.3247	4.9278	2.8852	93.7782	2.8789	-.1901	96.829	46.9075				1				0
80	18.54	42.4694	14.8221	79.3339	30.6843	3.8762	-1.4723	167.3098	4.9096	-.3143	4.9196	2.8804	93.6633	2.8745	-.184	96.7578	47.0064				1				0
80	18.55	42.6463	15.0103	78.9292	30.6281	3.8601	-1.4501	167.2138	4.8935	-.2921	4.9022	2.8702	93.416	2.8651	-.171	96.6048	47.2181				1				0
80	18.56	42.8231	15.1984	78.5244	30.5719	3.844	-1.4278	167.1177	4.8774	-.2698	4.8849	2.8601	93.1667	2.8557	-.158	96.4516	47.4301				1				0
80	18.57	42.8874	15.2875	78.2513	30.5209	3.8354	-1.4159	166.9471	4.8688	-.2579	4.8756	2.8546	93.0326	2.8506	-.151	96.3694	47.5435				1				0
80	18.58	42.9518	15.3766	77.9782	30.4698	3.8267	-1.404	166.7764	4.8601	-.246	4.8664	2.8492	92.8977	2.8456	-.144	96.287	47.6571				1				0
80	18.59	43.0162	15.4657	77.7051	30.4188	3.8181	-1.392	166.6058	4.8515	-.2341	4.8571	2.8438	92.762	2.8405	-.137	96.2044	47.7709				1				0
80	18.6	43.0805	15.5548	77.432	30.3678	3.8094	-1.3801	166.4351	4.8428	-.2221	4.8479	2.8384	92.6256	2.8354	-.13	96.1216	47.885				1				0
80	18.61	43.1552	15.6745	77.0913	30.3141	3.797	-1.3652	166.2352	4.8304	-.2072	4.8348	2.8307	92.4561	2.8281	-.1213	96.0035	48.0268				1				0
80	18.62	43.2299	15.7942	76.7506	30.2605	3.7846	-1.3503	166.0352	4.8179	-.1923	4.8218	2.8231	92.2853	2.8208	-.1126	95.8852	48.1689				1				0
80	18.63	43.2402	15.8248	76.683	30.2579	3.7809	-1.3474	166.006	4.8142	-.1894	4.818	2.8208	92.2527	2.8187	-.1109	95.8499	48.1964				1				0
80	18.64	43.2505	15.8554	76.6154	30.2553	3.7772	-1.3445	165.9767	4.8105	-.1865	4.8142	2.8186	92.2201	2.8165	-.1092	95.8147	48.2239				1				0
80	18.65	43.2608	15.886	76.5478	30.2527	3.7734	-1.3416	165.9473	4.8068	-.1836	4.8103	2.8164	92.1874	2.8143	-.1075	95.7794	48.2514				1				0
80	18.66	43.2711	15.9166	76.4802	30.2501	3.7697	-1.3387	165.918	4.8031	-.1807	4.8065	2.8141	92.1546	2.8122	-.1058	95.7441	48.279				1				0
80	18.67	43.3835	15.9085	76.6056	30.2268	3.7788	-1.337	166.1245	4.8122	-.179	4.8156	2.8194	92.13	2.8175	-.1048	95.8307	48.2954				1				0
80	18.68	43.4959	15.9004	76.7311	30.2034	3.7879	-1.3352	166.3309	4.8213	-.1773	4.8246	2.8247	92.1056	2.8228	-.1038	95.9172	48.3118				1				0
80	18.69	43.5981	15.8617	76.9241	30.1827	3.8006	-1.3364	166.5666	4.834	-.1784	4.8373	2.8322	92.1138	2.8303	-.1045	96.0385	48.3007				1				0
80	18.7	43.7002	15.823	77.1171	30.1619	3.8134	-1.3376	166.8023	4.8467	-.1796	4.8501	2.8397	92.122	2.8377	-.1051	96.1594	48.2897				1				0
80	18.71	43.8024	15.7843	77.3102	30.1412	3.826	-1.3387	167.038	4.8594	-.1807	4.8628	2.8471	92.1301	2.8451	-.1058	96.28	48.2787				1				0
80	18.72	44.0573	15.7294	77.5388	30.04	3.851	-1.3341	167.3654	4.8844	-.1761	4.8876	2.8616	92.0648	2.8598	-.1031	96.5181	48.3229				1				0
80	18.73	44.3122	15.6745	77.7674	29.9388	3.8759	-1.3295	167.6928	4.9093	-.1715	4.9123	2.8761	92.0003	2.8744	-.1004	96.7553	48.367				1				0
80	18.74	44.5671	15.6196	77.996	29.8376	3.9007	-1.3248	168.0203	4.9341	-.1669	4.9369	2.8906	91.9368	2.8889	-.0977	96.9915	48.4109				1				0
80	18.75	44.7199	15.6034	78.0316	29.7571	3.913	-1.3191	168.112	4.9464	-.1611	4.949	2.8976	91.8653	2.8961	-.0943	97.1085	48.4658				1				0
80	18.76	44.8726	15.5872	78.0672	29.6767	3.9253	-1.3133	168.2037	4.9587	-.1553	4.9611	2.9047	91.7943	2.9033	-.0909	97.2253	48.5206				1				0
80	18.77	45.0254	15.571	78.1028	29.5963	3.9375	-1.3076	168.2954	4.9709	-.1496	4.9732	2.9118	91.7236	2.9105	-.0876	97.3421	48.5754				1				0
80	18.78	45.222	15.5539	78.0111	29.4458	3.9528	-1.2963	168.2327	4.9862	-.1384	4.9881	2.9205	91.5895	2.9194	-.081	97.4872	48.6823				1				0
80	18.79	45.4185	15.5368	77.9195	29.2953	3.968	-1.2851	168.1701	5.0014	-.1271	5.003	2.9293	91.4561	2.9283	-.0744	97.6324	48.7892				1				0
80	18.8	45.4623	15.5359	77.7923	29.2252	3.971	-1.2796	168.0157	5.0044	-.1216	5.0059	2.931	91.3924	2.9301	-.0712	97.6611	48.8415				1				0
80	18.81	45.506	15.535	77.6651	29.1551	3.974	-1.2741	167.8613	5.0074	-.1161	5.0088	2.9327	91.3286	2.9319	-.068	97.6899	48.894				1				0
80	18.82	45.5498	15.5341	77.5379	29.0851	3.9771	-1.2686	167.7069	5.0105	-.1106	5.0117	2.9344	91.2647	2.9336	-.0648	97.7187	48.9465				1				0
80	18.83	45.5936	15.5332	77.4107	29.015	3.9801	-1.2631	167.5525	5.0135	-.1051	5.0146	2.9361	91.2008	2.9354	-.0615	97.7476	48.9992				1				0
80	18.84	45.5747	15.4666	77.2995	28.9112	3.9893	-1.2617	167.252	5.0227	-.1037	5.0238	2.9414	91.1832	2.9408	-.0607	97.8352	49.012				1				0
80	18.85	45.5558	15.4	77.1883	28.8074	3.9985	-1.2604	166.9515	5.0319	-.1024	5.033	2.9468	91.1656	2.9462	-.0599	97.9231	49.0249				1				0
80	18.86	45.4932	15.3343	77.2043	28.7737	4.0047	-1.2646	166.8055	5.0381	-.1066	5.0392	2.9505	91.212	2.9499	-.0624	97.9821	48.9849				1				0
80	18.87	45.4305	15.2686	77.2203	28.74	4.0109	-1.2688	166.6594	5.0443	-.1108	5.0455	2.9542	91.2583	2.9535	-.0649	98.0411	48.9448				1				0
80	18.88	45.3679	15.2029	77.2363	28.7062	4.0171	-1.273	166.5133	5.0505	-.115	5.0518	2.9579	91.3046	2.9571	-.0673	98.1003	48.9046				1				0
80	18.89	45.3052	15.1372	77.2523	28.6725	4.0234	-1.2772	166.3672	5.0568	-.1192	5.0582	2.9616	91.3508	2.9608	-.0698	98.1596	48.8644				1				0
80	18.9	45.2554	14.9707	77.5139	28.6241	4.0452	-1.2893	166.364	5.0786	-.1313	5.0803	2.9746	91.4812	2.9736	-.0769	98.368	48.7493				1				0
80	18.91	45.2056	14.8041	77.7754	28.5756	4.0671	-1.3014	166.3608	5.1005	-.1434	5.1025	2.9876	91.6105	2.9864	-.084	98.5764	48.6342				1				0
80	18.92	45.2185	14.7033	78.0209	28.5609	4.0827	-1.3092	166.5037	5.1161	-.1512	5.1183	2.9969	91.6932	2.9956	-.0885	98.7249	48.5597				1				0
80	18.93	45.2314	14.6025	78.2664	28.5462	4.0983	-1.317	166.6466	5.1317	-.159	5.1341	3.0061	91.7752	3.0047	-.0931	98.8732	48.4853				1				0
80	18.94	45.2443	14.5017	78.512	28.5315	4.1138	-1.3248	166.7895	5.1472	-.1668	5.1499	3.0154	91.8566	3.0138	-.0977	99.0212	48.411				1				0
80	18.95	45.2571	14.4009	78.7575	28.5168	4.1294	-1.3326	166.9324	5.1627	-.1746	5.1657	3.0246	91.9373	3.0229	-.1022	99.169	48.3368				1				0
80	18.96	45.5009	14.3757	78.8331	28.4156	4.1473	-1.3243	167.1253	5.1806	-.1663	5.1833	3.0349	91.8382	3.0334	-.0974	99.3395	48.4165				1				0
80	18.97	45.7446	14.3505	78.9087	28.3144	4.1651	-1.3159	167.3183	5.1985	-.1579	5.2009	3.0453	91.7401	3.0439	-.0925	99.5096	48.4959				1				0
80	18.98	45.9755	14.4261	78.7388	28.2279	4.1675	-1.2998	167.3684	5.2009	-.1418	5.2028	3.0464	91.562	3.0453	-.083	99.5325	48.6493				1				0
80	18.99	46.2064	14.5017	78.5689	28.1414	4.1699	-1.2837	167.4184	5.2033	-.1257	5.2048	3.0476	91.3841	3.0467	-.0736	99.5554	48.8026				1				0
80	19	46.4373	14.5773	78.399	28.0549	4.1723	-1.2676	167.4686	5.2057	-.1096	5.2069	3.0487	91.2065	3.0481	-.0642	99.5782	48.9558				1				0
80	19.01	46.6682	14.6529	78.2291	27.9684	4.1747	-1.2515	167.5186	5.2081	-.0936	5.209	3.05	91.0292	3.0495	-.0548	99.6011	49.109				1				0
80	19.02	47.1445	14.8663	77.6945	27.7782	4.1715	-1.2123	167.4834	5.2049	-.0544	5.2052	3.0477	90.5984	3.0476	-.0318	99.5702	49.4822				1				0
80	19.03	47.6208	15.0796	77.1598	27.5879	4.1682	-1.1731	167.4481	5.2016	-.0152	5.2016	3.0457	90.1669	3.0457	-.0089	99.5392	49.8557				1				0
80	19.04	47.8663	15.2173	76.7951	27.4841	4.1626	-1.15	167.3628	5.196	.008	5.196	3.0424	89.9115	3.0424	.0047	99.4854	50.0764				1				0
80	19.05	48.1118	15.355	76.4304	27.3803	4.1569	-1.1268	167.2775	5.1903	.0312	5.1904	3.0391	89.6553	3.039	.0183	99.4315	50.2974				1				0
80	19.06	48.3573	15.4927	76.0657	27.2765	4.1513	-1.1035	167.1921	5.1846	.0544	5.1849	3.0359	89.3983	3.0357	.0319	99.3775	50.5185				1				0
80	19.07	48.6027	15.6304	75.701	27.1727	4.1456	-1.0803	167.1068	5.179	.0777	5.1796	3.0327	89.1405	3.0324	.0455	99.3235	50.7399				1				0
80	19.08	48.9194	15.7969	75.2562	27.0343	4.1401	-1.0511	167.0069	5.1735	.1069	5.1746	3.0298	88.8165	3.0292	.0626	99.2714	51.0179				1				0
80	19.09	49.2361	15.9634	74.8114	26.8959	4.1346	-1.0219	166.9069	5.168	.1361	5.1698	3.027	88.4915	3.026	.0797	99.2193	51.2962				1				0
80	19.1	49.3074	15.9922	74.7314	26.8613	4.1348	-1.016	166.8923	5.1682	.142	5.1702	3.0272	88.4259	3.0261	.0832	99.2213	51.3526				1				0
80	19.11	49.3786	16.021	74.6513	26.8267	4.1351	-1.01	166.8777	5.1684	.1479	5.1706	3.0275	88.3604	3.0262	.0866	99.2233	51.409				1				0
80	19.12	49.4498	16.0498	74.5712	26.7921	4.1353	-1.0041	166.863	5.1687	.1539	5.1709	3.0277	88.2949	3.0264	.0901	99.2252	51.4654				1				0
80	19.13	49.5374	16.0678	74.4805	26.7333	4.1383	-.9972	166.819	5.1717	.1607	5.1742	3.0296	88.2197	3.0281	.0941	99.2539	51.5309				1				0
80	19.14	49.6249	16.0858	74.3898	26.6745	4.1413	-.9904	166.775	5.1747	.1676	5.1774	3.0315	88.1446	3.0299	.0982	99.2825	51.5964				1				0
80	19.15	49.7125	16.1038	74.299	26.6157	4.1443	-.9835	166.731	5.1777	.1745	5.1806	3.0334	88.0696	3.0316	.1022	99.3112	51.662				1				0
80	19.16	49.7288	16.093	74.2884	26.5915	4.1471	-.9825	166.7016	5.1805	.1755	5.1835	3.035	88.06	3.0333	.1027	99.3379	51.6712				1				0
80	19.17	49.7451	16.0822	74.2777	26.5673	4.1499	-.9816	166.6723	5.1833	.1764	5.1863	3.0367	88.0505	3.0349	.1033	99.3646	51.6803				1				0
80	19.18	49.7614	16.0714	74.267	26.543	4.1527	-.9806	166.6429	5.1861	.1774	5.1891	3.0383	88.041	3.0366	.1039	99.3913	51.6894				1				0
80	19.19	49.77	16.0327	74.3026	26.5162	4.1588	-.9818	166.6215	5.1922	.1762	5.1952	3.0419	88.0567	3.0402	.1032	99.4497	51.6778				1				0
80	19.2	49.7786	15.994	74.3382	26.4894	4.165	-.983	166.6002	5.1983	.175	5.2013	3.0455	88.0724	3.0438	.1024	99.5081	51.6663				1				0
80	19.21	49.7708	15.9661	74.3844	26.4868	4.1683	-.9852	166.6082	5.2017	.1728	5.2045	3.0474	88.0975	3.0457	.1012	99.5397	51.6455				1				0
80	19.22	49.7631	15.9382	74.4307	26.4842	4.1716	-.9874	166.6162	5.205	.1706	5.2078	3.0493	88.1227	3.0476	.0999	99.5713	51.6248				1				0
80	19.23	49.7554	15.9103	74.4769	26.4816	4.1749	-.9896	166.6243	5.2083	.1684	5.211	3.0512	88.1478	3.0496	.0986	99.603	51.6041				1				0
80	19.24	49.7477	15.8824	74.5232	26.479	4.1782	-.9917	166.6323	5.2116	.1663	5.2143	3.0531	88.1728	3.0515	.0974	99.6346	51.5834				1				0
80	19.25	49.7142	15.787	74.7287	26.473	4.1904	-1.0005	166.7029	5.2238	.1575	5.2262	3.0601	88.2733	3.0587	.0922	99.7505	51.4997				1				0
80	19.26	49.6807	15.6916	74.9342	26.4669	4.2026	-1.0093	166.7734	5.236	.1487	5.2381	3.067	88.3733	3.0658	.0871	99.8664	51.4162				1				0
80	19.27	49.655	15.6241	75.0934	26.4635	4.2114	-1.0159	166.8359	5.2448	.1421	5.2467	3.0721	88.448	3.071	.0832	99.9506	51.3534				1				0
80	19.28	49.6292	15.5566	75.2526	26.46	4.2203	-1.0225	166.8985	5.2536	.1355	5.2554	3.0772	88.5224	3.0762	.0794	100	51.2906				1				0
80	19.29	49.6035	15.4891	75.4119	26.4565	4.2291	-1.0291	166.961	5.2625	.1289	5.2641	3.0823	88.5965	3.0813	.0755	100	51.2279				1				0
80	19.3	49.5777	15.4216	75.5711	26.4531	4.2379	-1.0356	167.0235	5.2713	.1223	5.2727	3.0873	88.6704	3.0865	.0716	100	51.1652				1				0
80	19.31	49.4344	15.256	75.8887	26.4591	4.2545	-1.0532	167.0382	5.2879	.1047	5.2889	3.0969	88.8652	3.0962	.0613	100	50.9976				1				0
80	19.32	49.2911	15.0904	76.2062	26.4652	4.2711	-1.0708	167.0529	5.3045	.0871	5.3052	3.1064	89.0588	3.106	.051	100	50.83				1				0
80	19.33	49.1735	14.9923	76.3646	26.4747	4.2789	-1.0819	167.005	5.3123	.0761	5.3129	3.1109	89.1791	3.1106	.0446	100	50.7249				1				0
80	19.34	49.0559	14.8942	76.5229	26.4842	4.2868	-1.0929	166.9572	5.3201	.0651	5.3205	3.1154	89.2992	3.1151	.0381	100	50.6197				1				0
80	19.35	48.9383	14.796	76.6813	26.4937	4.2946	-1.104	166.9094	5.328	.054	5.3282	3.1199	89.4191	3.1197	.0316	100	50.5145				1				0
80	19.36	48.8207	14.6979	76.8396	26.5033	4.3024	-1.115	166.8615	5.3358	.043	5.3359	3.1244	89.5386	3.1243	.0252	100	50.4092				1				0
80	19.37	48.5838	14.5368	77.1741	26.5638	4.3126	-1.1372	166.8585	5.3459	.0207	5.346	3.1303	89.7777	3.1303	.0122	100	50.1976				1				0
80	19.38	48.347	14.3757	77.5085	26.6243	4.3227	-1.1595	166.8556	5.3561	-.0015	5.3561	3.1362	90.0158	3.1362	-.0009	100	49.9859				1				0
80	19.39	48.2276	14.3127	77.6847	26.6754	4.3251	-1.1706	166.9004	5.3585	-.0126	5.3585	3.1376	90.1351	3.1376	-.0074	100	49.8797				1				0
80	19.4	48.1083	14.2497	77.8608	26.7264	4.3274	-1.1818	166.9453	5.3608	-.0238	5.3609	3.139	90.2541	3.139	-.0139	100	49.7736				1				0
80	19.41	47.989	14.1867	78.0369	26.7774	4.3298	-1.1929	166.9901	5.3631	-.0349	5.3633	3.1404	90.373	3.1403	-.0204	100	49.6675				1				0
80	19.42	47.8697	14.1237	78.2131	26.8285	4.3321	-1.204	167.035	5.3655	-.046	5.3657	3.1418	90.4917	3.1417	-.027	100	49.5615				1				0
80	19.43	47.6612	14.0301	78.3945	26.889	4.334	-1.2197	166.9748	5.3673	-.0617	5.3677	3.143	90.6587	3.1428	-.0361	100	49.4123				1				0
80	19.44	47.4526	13.9365	78.576	26.9496	4.3358	-1.2354	166.9147	5.3692	-.0774	5.3698	3.1442	90.8256	3.1439	-.0453	100	49.2631				1				0
80	19.45	47.3634	13.9059	78.5813	26.9591	4.3353	-1.2399	166.8097	5.3687	-.0819	5.3694	3.144	90.8743	3.1436	-.048	100	49.2197				1				0
80	19.46	47.2741	13.8753	78.5867	26.9686	4.3349	-1.2445	166.7047	5.3683	-.0865	5.369	3.1437	90.923	3.1433	-.0506	100	49.1763				1				0
80	19.47	47.1848	13.8447	78.592	26.9781	4.3344	-1.249	166.5997	5.3678	-.091	5.3686	3.1435	90.9717	3.1431	-.0533	100	49.1329				1				0
80	19.48	47.0956	13.8141	78.5974	26.9876	4.3339	-1.2536	166.4946	5.3673	-.0956	5.3682	3.1433	91.0206	3.1428	-.056	100	49.0894				1				0
80	19.49	46.8904	13.7493	78.6587	27.0361	4.3316	-1.2655	166.3345	5.365	-.1075	5.3661	3.142	91.1478	3.1414	-.0629	100	48.9763				1				0
80	19.5	46.6853	13.6845	78.7201	27.0845	4.3292	-1.2774	166.1744	5.3626	-.1194	5.364	3.1408	91.2753	3.14	-.0699	100	48.863				1				0
80	19.51	46.5695	13.6503	78.7762	27.1234	4.3274	-1.2847	166.1193	5.3608	-.1267	5.3623	3.1398	91.3539	3.1389	-.0742	100	48.7934				1				0
80	19.52	46.4536	13.6161	78.8322	27.1623	4.3255	-1.292	166.0642	5.3589	-.134	5.3606	3.1388	91.4326	3.1379	-.0785	100	48.7236				1				0
80	19.53	46.3377	13.5819	78.8882	27.2013	4.3236	-1.2993	166.0091	5.357	-.1413	5.3589	3.1379	91.5114	3.1368	-.0828	100	48.6539				1				0
80	19.54	46.2201	13.5549	79.0804	27.3059	4.3195	-1.3105	166.1613	5.3529	-.1526	5.3551	3.1356	91.6325	3.1343	-.0893	100	48.547				1				0
80	19.55	46.1025	13.5279	79.2725	27.4106	4.3154	-1.3217	166.3135	5.3488	-.1638	5.3513	3.1334	91.7536	3.1319	-.0959	100	48.4404				1				0
80	19.56	45.985	13.5009	79.4647	27.5152	4.3113	-1.3329	166.4657	5.3447	-.1749	5.3476	3.1312	91.8747	3.1295	-.1024	100	48.3339				1				0
80	19.57	45.9832	13.5081	79.6008	27.581	4.3091	-1.3368	166.673	5.3425	-.1788	5.3455	3.13	91.9167	3.1282	-.1047	100	48.2973				1				0
80	19.58	45.9815	13.5153	79.7369	27.6467	4.3069	-1.3406	166.8804	5.3402	-.1826	5.3434	3.1287	91.9586	3.1269	-.1069	100	48.2607				1				0
80	19.59	45.9798	13.5225	79.873	27.7124	4.3046	-1.3444	167.0877	5.338	-.1864	5.3413	3.1275	92.0004	3.1256	-.1092	100	48.2243				1				0
80	19.6	45.9215	13.509	80.0785	27.8032	4.3024	-1.3529	167.3121	5.3358	-.1949	5.3394	3.1264	92.0922	3.1243	-.1141	100	48.1436				1				0
80	19.61	45.8631	13.4955	80.2839	27.8941	4.3002	-1.3614	167.5365	5.3336	-.2034	5.3375	3.1253	92.1837	3.123	-.1191	100	48.063				1				0
80	19.62	45.8064	13.4748	80.3533	27.9191	4.3002	-1.366	167.5537	5.3336	-.208	5.3376	3.1254	92.2336	3.123	-.1218	100	48.0187				1				0
80	19.63	45.7498	13.4541	80.4227	27.9442	4.3002	-1.3707	167.5708	5.3335	-.2127	5.3378	3.1255	92.2835	3.123	-.1245	100	47.9745				1				0
80	19.64	45.6931	13.4334	80.4921	27.9693	4.3001	-1.3753	167.5879	5.3335	-.2173	5.338	3.1256	92.3334	3.123	-.1273	100	47.9302				1				0
80	19.65	45.6365	13.4127	80.5615	27.9944	4.3001	-1.38	167.605	5.3335	-.222	5.3381	3.1257	92.3833	3.123	-.13	100	47.8859				1				0
80	19.66	45.5687	13.3695	80.6389	27.9909	4.3039	-1.3854	167.568	5.3373	-.2274	5.3422	3.128	92.4401	3.1252	-.1332	100	47.8339				1				0
80	19.67	45.5009	13.3263	80.7163	27.9875	4.3077	-1.3909	167.5309	5.3411	-.2329	5.3462	3.1304	92.4969	3.1274	-.1364	100	47.7818				1				0
80	19.68	45.4897	13.3038	80.7243	27.9589	4.3116	-1.3917	167.4767	5.345	-.2337	5.3501	3.1327	92.5038	3.1297	-.1368	100	47.7741				1				0
80	19.69	45.4786	13.2812	80.7323	27.9304	4.3154	-1.3925	167.4225	5.3488	-.2345	5.3539	3.1349	92.5108	3.1319	-.1373	100	47.7663				1				0
80	19.7	45.4674	13.2587	80.7403	27.9018	4.3192	-1.3933	167.3683	5.3526	-.2354	5.3578	3.1372	92.5177	3.1342	-.1378	100	47.7585				1				0
80	19.71	45.4563	13.2362	80.7483	27.8733	4.3231	-1.3942	167.3141	5.3564	-.2362	5.3616	3.1395	92.5246	3.1364	-.1383	100	47.7507				1				0
80	19.72	45.4056	13.1894	80.7874	27.8396	4.3289	-1.3978	167.2221	5.3623	-.2398	5.3677	3.143	92.5607	3.1399	-.1404	100	47.716				1				0
80	19.73	45.355	13.1426	80.8266	27.8058	4.3348	-1.4014	167.13	5.3682	-.2435	5.3737	3.1466	92.5967	3.1433	-.1426	100	47.6813				1				0
80	19.74	45.3155	13.1183	80.8577	27.8007	4.3369	-1.4043	167.0922	5.3703	-.2463	5.3759	3.1478	92.6258	3.1445	-.1442	100	47.6544				1				0
80	19.75	45.276	13.094	80.8888	27.7955	4.339	-1.4071	167.0544	5.3723	-.2491	5.3781	3.1491	92.6549	3.1457	-.1459	100	47.6275				1				0
80	19.76	45.2365	13.0697	80.92	27.7903	4.341	-1.4099	167.0165	5.3744	-.2519	5.3803	3.1504	92.684	3.1469	-.1475	100	47.6006				1				0
80	19.77	45.1971	13.0454	80.9511	27.7851	4.3431	-1.4128	166.9787	5.3765	-.2548	5.3825	3.1517	92.713	3.1481	-.1492	100	47.5736				1				0
80	19.78	45.0915	12.9905	81.0499	27.7929	4.3465	-1.4207	166.9247	5.3799	-.2627	5.3863	3.1539	92.7955	3.1502	-.1538	100	47.4981				1				0
80	19.79	44.9859	12.9356	81.1486	27.8007	4.35	-1.4286	166.8708	5.3834	-.2706	5.3902	3.1562	92.878	3.1522	-.1585	100	47.4225				1				0
80	19.8	44.9198	12.905	81.2162	27.8136	4.3514	-1.4337	166.8547	5.3848	-.2757	5.3918	3.1572	92.9314	3.153	-.1615	100	47.3739				1				0
80	19.81	44.8537	12.8744	81.2838	27.8266	4.3528	-1.4388	166.8386	5.3862	-.2808	5.3935	3.1581	92.9847	3.1538	-.1644	100	47.3253				1				0
80	19.82	44.7877	12.8438	81.3514	27.8396	4.3542	-1.4439	166.8225	5.3876	-.2859	5.3951	3.1591	93.0381	3.1547	-.1674	100	47.2767				1				0
80	19.83	44.7216	12.8132	81.419	27.8525	4.3556	-1.449	166.8064	5.389	-.291	5.3968	3.1601	93.0914	3.1555	-.1704	100	47.2281				1				0
80	19.84	44.6409	12.7772	81.661	27.9399	4.3556	-1.4597	167.019	5.389	-.3017	5.3974	3.1604	93.2041	3.1555	-.1766	100	47.1269				1				0
80	19.85	44.5602	12.7412	81.9029	28.0273	4.3557	-1.4703	167.2316	5.3891	-.3123	5.3981	3.1608	93.3164	3.1555	-.1829	100	47.0259				1				0
80	19.86	44.5456	12.7358	82.0773	28.1016	4.3543	-1.4758	167.4604	5.3877	-.3178	5.3971	3.1602	93.3754	3.1547	-.1861	100	46.9736				1				0
80	19.87	44.531	12.7304	82.2516	28.176	4.353	-1.4812	167.6891	5.3864	-.3232	5.3961	3.1596	93.4343	3.154	-.1893	100	46.9215				1				0
80	19.88	44.5164	12.725	82.426	28.2504	4.3516	-1.4867	167.9179	5.385	-.3287	5.3951	3.159	93.493	3.1532	-.1925	100	46.8695				1				0
80	19.89	44.4718	12.7106	82.5256	28.2876	4.3513	-1.4914	167.9957	5.3847	-.3335	5.395	3.159	93.5437	3.153	-.1953	100	46.8242				1				0
80	19.9	44.4272	12.6962	82.6253	28.3248	4.3509	-1.4962	168.0735	5.3843	-.3382	5.3949	3.1589	93.5943	3.1527	-.198	100	46.7789				1				0
80	19.91	44.3826	12.6818	82.7249	28.362	4.3505	-1.5009	168.1512	5.3839	-.343	5.3948	3.1589	93.6449	3.1525	-.2008	100	46.7337				1				0
80	19.92	44.3525	12.6728	82.6502	28.3248	4.3514	-1.5003	168.0003	5.3848	-.3423	5.3957	3.1594	93.6371	3.1531	-.2004	100	46.7401				1				0
80	19.93	44.3225	12.6638	82.5754	28.2876	4.3524	-1.4996	167.8493	5.3858	-.3416	5.3966	3.1599	93.6293	3.1536	-.2	100	46.7466				1				0
80	19.94	44.2924	12.6548	82.5007	28.2504	4.3533	-1.4989	167.6984	5.3867	-.3409	5.3975	3.1605	93.6214	3.1542	-.1996	100	46.7531				1				0
80	19.95	44.1766	12.6233	82.418	28.2158	4.3535	-1.5021	167.4337	5.3869	-.3441	5.3979	3.1607	93.6553	3.1543	-.2015	100	46.7225				1				0
80	19.96	44.0607	12.5918	82.3353	28.1812	4.3536	-1.5053	167.169	5.387	-.3474	5.3982	3.1609	93.6893	3.1544	-.2034	100	46.6919				1				0
80	19.97	43.9749	12.5693	82.3272	28.1838	4.3529	-1.5092	167.0552	5.3862	-.3513	5.3977	3.1606	93.7312	3.1539	-.2057	100	46.6547				1				0
80	19.98	43.889	12.5468	82.3192	28.1864	4.3521	-1.5131	166.9415	5.3854	-.3552	5.3971	3.1603	93.7731	3.1534	-.208	100	46.6175				1				0
[truncated: 1,005 more rows]
