# Supplementary material for: Dual-Stream deep learning for multimodal feature fusion and classification of balance control in elite freestyle aerial skiers
Source: PLoS One. 2026 Jul 28;21(7):e0337296. doi: 10.1371/journal.pone.0337296 (PMC13411871; doi:10.1371/journal.pone.0337296)
Supplement: S1 Data — (ZIP) [file pone.0337296.s001.zip › data/1.CSV]

Status	Time	Gauge[0]	Gauge[1]	Gauge[2]	Gauge[3]	Platform.COP.X	Platform.COP.Y	Weight	Patient COP.X	Patient COP.Y		Patient COP Len	Tilt Angle	Tilt Direction	Tilt Projection.X	Tilt Projection.Y	Pct Right	Pct Front	EndOfRep	IsomFreeze	Stimulus	TestRunning	OnTarget	GoalMet	TargetSkipped	TargetNbr	PatientFell
C0	0	26.8625	24.8236	59.5129	55.3193	0.3181	-1.7716	166.5183	-0.0753	-0.5065	0.03813945	0.5121	0.2997	188.4583	-0.0441	-0.2964	49.2827	45.1764			1	1				0
80	0.01	26.902	24.8929	59.3732	55.27	0.3122	-1.7641	166.4381	-0.0813	-0.499	0.0405687	0.5056	0.2959	189.2542	-0.0476	-0.292	49.2257	45.2478				1				0
80	0.02	26.9414	24.9622	59.2336	55.2207	0.3062	-1.7566	166.3579	-0.0873	-0.4915	0.04290795	0.4992	0.2921	190.0716	-0.0511	-0.2876	49.1686	45.3194				1				0
80	0.03	26.9715	24.9973	59.1642	55.1948	0.3037	-1.7524	166.3277	-0.0897	-0.4873	0.04371081	0.4955	0.29	190.4322	-0.0525	-0.2852	49.1456	45.3593				1				0
80	0.04	27.0015	25.0324	59.0948	55.1688	0.3013	-1.7482	166.2975	-0.0921	-0.4831	0.04449351	0.4918	0.2878	190.7983	-0.0539	-0.2827	49.1225	45.3992				1				0
80	0.05	27.0315	25.0675	59.0254	55.1429	0.2989	-1.7441	166.2673	-0.0946	-0.4789	0.04530394	0.4881	0.2857	191.17	-0.0553	-0.2803	49.0994	45.4391				1				0
80	0.06	27.1019	25.144	58.916	55.1048	0.2949	-1.7358	166.2668	-0.0985	-0.4706	0.0463541	0.4808	0.2814	191.8237	-0.0577	-0.2754	49.0617	45.5178				1				0
80	0.07	27.1723	25.2205	58.8066	55.0668	0.291	-1.7275	166.2662	-0.1025	-0.4624	0.047396	0.4736	0.2772	192.4976	-0.06	-0.2706	49.024	45.5965				1				0
80	0.08	27.2427	25.297	58.6972	55.0287	0.287	-1.7193	166.2656	-0.1064	-0.4541	0.04831624	0.4664	0.273	193.1924	-0.0623	-0.2658	48.9862	45.6752				1				0
80	0.09	27.283	25.3384	58.6571	55.0166	0.2855	-1.7152	166.2952	-0.108	-0.45	0.0486	0.4628	0.2709	193.4919	-0.0632	-0.2634	48.9717	45.714				1				0
80	0.1	27.3234	25.3798	58.6171	55.0045	0.2839	-1.7111	166.3248	-0.1095	-0.446	0.048837	0.4592	0.2688	193.7962	-0.0641	-0.261	48.9571	45.7527				1				0
80	0.11	27.3637	25.4212	58.5771	54.9924	0.2824	-1.7071	166.3544	-0.111	-0.4419	0.0490509	0.4556	0.2667	194.105	-0.065	-0.2586	48.9425	45.7914				1				0
80	0.12	27.4229	25.486	58.5157	54.9777	0.2797	-1.701	166.4023	-0.1138	-0.4358	0.04959404	0.4504	0.2636	194.6339	-0.0666	-0.255	48.9163	45.8496				1				0
80	0.13	27.4821	25.5508	58.4543	54.963	0.2769	-1.6948	166.4503	-0.1165	-0.4297	0.05006005	0.4452	0.2606	195.1748	-0.0682	-0.2515	48.8901	45.9077				1				0
80	0.14	27.501	25.5742	58.433	54.9604	0.2757	-1.6928	166.4686	-0.1178	-0.4276	0.05037128	0.4436	0.2596	195.3959	-0.0689	-0.2503	48.8785	45.9272				1				0
80	0.15	27.5199	25.5976	58.4116	54.9578	0.2745	-1.6908	166.487	-0.119	-0.4256	0.0506464	0.4419	0.2586	195.6186	-0.0696	-0.2491	48.8669	45.9467				1				0
80	0.16	27.5388	25.621	58.3903	54.9552	0.2733	-1.6887	166.5053	-0.1202	-0.4236	0.05091672	0.4403	0.2577	195.8429	-0.0703	-0.2479	48.8553	45.9662				1				0
80	0.17	27.5577	25.6444	58.3689	54.9526	0.272	-1.6867	166.5236	-0.1214	-0.4215	0.0511701	0.4386	0.2567	196.0689	-0.0711	-0.2467	48.8437	45.9856				1				0
80	0.18	27.5869	25.6804	58.3093	54.9396	0.2693	-1.6829	166.5162	-0.1241	-0.4177	0.05183657	0.4358	0.255	196.5499	-0.0726	-0.2445	48.8178	46.0217				1				0
80	0.19	27.616	25.7164	58.2497	54.9267	0.2666	-1.6791	166.5089	-0.1268	-0.4139	0.05248252	0.4329	0.2534	197.0374	-0.0742	-0.2423	48.7919	46.0578				1				0
80	0.2	27.6263	25.729	58.2115	54.9163	0.2651	-1.6773	166.4831	-0.1283	-0.4122	0.05288526	0.4317	0.2527	197.2957	-0.0751	-0.2412	48.7777	46.0745				1				0
80	0.21	27.6366	25.7416	58.1732	54.9059	0.2636	-1.6756	166.4574	-0.1298	-0.4104	0.05326992	0.4305	0.2519	197.5555	-0.076	-0.2402	48.7634	46.0911				1				0
80	0.22	27.6469	25.7542	58.135	54.8955	0.2621	-1.6738	166.4317	-0.1313	-0.4087	0.05366231	0.4293	0.2512	197.8168	-0.0769	-0.2392	48.7491	46.1078				1				0
80	0.23	27.6572	25.7668	58.0967	54.8851	0.2606	-1.6721	166.4059	-0.1328	-0.4069	0.05403632	0.4281	0.2505	198.0797	-0.0777	-0.2382	48.7348	46.1244				1				0
80	0.24	27.6813	25.7894	58.0656	54.8808	0.2593	-1.6697	166.417	-0.1342	-0.4045	0.0542839	0.4262	0.2494	198.3476	-0.0785	-0.2367	48.7223	46.1474				1				0
80	0.25	27.7053	25.8119	58.0344	54.8765	0.258	-1.6673	166.4281	-0.1355	-0.4021	0.05448455	0.4243	0.2483	198.6178	-0.0793	-0.2353	48.7099	46.1704				1				0
80	0.26	27.719	25.8218	58.0416	54.8825	0.2582	-1.6666	166.4649	-0.1353	-0.4014	0.05430942	0.4236	0.2479	198.6217	-0.0792	-0.2349	48.7117	46.1767				1				0
80	0.27	27.7328	25.8317	58.0487	54.8886	0.2584	-1.6659	166.5017	-0.1351	-0.4008	0.05414808	0.4229	0.2475	198.6256	-0.0791	-0.2346	48.7135	46.183				1				0
80	0.28	27.7465	25.8416	58.0558	54.8947	0.2586	-1.6653	166.5385	-0.1349	-0.4001	0.05397349	0.4222	0.2471	198.6295	-0.0789	-0.2342	48.7154	46.1893				1				0
80	0.29	27.7602	25.8515	58.0629	54.9007	0.2588	-1.6646	166.5753	-0.1347	-0.3995	0.05381265	0.4216	0.2467	198.6334	-0.0788	-0.2338	48.7172	46.1956				1				0
80	0.3	27.774	25.8713	58.0594	54.905	0.258	-1.6634	166.6096	-0.1355	-0.3982	0.0539561	0.4206	0.2462	198.7871	-0.0793	-0.233	48.7099	46.2076				1				0
80	0.31	27.7877	25.8911	58.0558	54.9094	0.2572	-1.6621	166.6439	-0.1362	-0.3969	0.05405778	0.4197	0.2456	198.9413	-0.0797	-0.2323	48.7026	46.2196				1				0
80	0.32	27.7877	25.901	58.0451	54.9076	0.2563	-1.6615	166.6414	-0.1372	-0.3963	0.05437236	0.4194	0.2455	199.0917	-0.0803	-0.232	48.6935	46.2254				1				0
80	0.33	27.7877	25.9109	58.0344	54.9059	0.2553	-1.6609	166.6389	-0.1381	-0.3957	0.05464617	0.4192	0.2453	199.2423	-0.0808	-0.2316	48.6844	46.2311				1				0
80	0.34	27.7877	25.9208	58.0238	54.9042	0.2544	-1.6603	166.6364	-0.1391	-0.3951	0.05495841	0.4189	0.2452	199.3929	-0.0814	-0.2313	48.6753	46.2368				1				0
80	0.35	27.7877	25.9307	58.0131	54.9024	0.2534	-1.6597	166.6339	-0.1401	-0.3945	0.05526945	0.4187	0.245	199.5438	-0.082	-0.2309	48.6662	46.2425				1				0
80	0.36	27.7808	25.9514	57.9544	54.9171	0.2483	-1.6584	166.6037	-0.1452	-0.3932	0.05709264	0.4192	0.2453	200.262	-0.085	-0.2301	48.6175	46.2551				1				0
80	0.37	27.774	25.9721	57.8957	54.9318	0.2432	-1.6571	166.5735	-0.1503	-0.3919	0.05890257	0.4197	0.2456	200.9787	-0.0879	-0.2294	48.5689	46.2677				1				0
80	0.38	27.7671	25.9829	57.8476	54.9483	0.239	-1.6563	166.5459	-0.1544	-0.3912	0.06040128	0.4205	0.2461	201.542	-0.0904	-0.2289	48.5294	46.2746				1				0
80	0.39	27.7602	25.9937	57.7996	54.9647	0.2349	-1.6556	166.5182	-0.1586	-0.3904	0.06191744	0.4214	0.2466	202.1032	-0.0928	-0.2285	48.4898	46.2814				1				0
80	0.4	27.7534	26.0045	57.7516	54.9811	0.2307	-1.6549	166.4905	-0.1627	-0.3897	0.06340419	0.4223	0.2472	202.6623	-0.0952	-0.2281	48.4502	46.2883				1				0
80	0.41	27.7465	26.0153	57.7035	54.9976	0.2266	-1.6542	166.4629	-0.1669	-0.389	0.0649241	0.4233	0.2477	203.2191	-0.0977	-0.2277	48.4107	46.2952				1				0
80	0.42	27.7662	26.0558	57.5745	54.9656	0.2207	-1.649	166.3621	-0.1728	-0.3838	0.06632064	0.4209	0.2463	204.2342	-0.1011	-0.2246	48.3547	46.3448				1				0
80	0.43	27.786	26.0963	57.4456	54.9336	0.2148	-1.6437	166.2614	-0.1786	-0.3786	0.06761796	0.4186	0.245	205.262	-0.1046	-0.2216	48.2986	46.3945				1				0
80	0.44	27.8126	26.126	57.3646	54.8851	0.2131	-1.6392	166.1883	-0.1804	-0.3741	0.06748764	0.4153	0.2431	205.7423	-0.1056	-0.2189	48.2822	46.4373				1				0
80	0.45	27.8392	26.1557	57.2837	54.8367	0.2114	-1.6347	166.1152	-0.1821	-0.3696	0.06730416	0.412	0.2411	206.2307	-0.1066	-0.2163	48.2657	46.4802				1				0
80	0.46	27.8658	26.1854	57.2027	54.7883	0.2096	-1.6302	166.0422	-0.1838	-0.3651	0.06710538	0.4087	0.2392	206.7274	-0.1076	-0.2137	48.2492	46.5231				1				0
80	0.47	27.9259	26.2502	57.1324	54.7251	0.209	-1.623	166.0336	-0.1844	-0.3579	0.06599676	0.4026	0.2356	207.2629	-0.1079	-0.2095	48.2436	46.5915				1				0
80	0.48	27.986	26.315	57.0622	54.662	0.2084	-1.6159	166.0251	-0.185	-0.3507	0.0648795	0.3965	0.2321	207.8151	-0.1083	-0.2052	48.2379	46.66				1				0
80	0.49	28.046	26.3798	56.9919	54.5988	0.2078	-1.6087	166.0166	-0.1856	-0.3435	0.0637536	0.3905	0.2285	208.3846	-0.1086	-0.201	48.2322	46.7284				1				0
80	0.5	28.0795	26.4149	57.0026	54.5841	0.209	-1.606	166.0811	-0.1845	-0.3409	0.06289605	0.3876	0.2268	208.4244	-0.108	-0.1995	48.243	46.7538				1				0
80	0.51	28.113	26.45	57.0132	54.5694	0.2101	-1.6033	166.1457	-0.1834	-0.3382	0.06202588	0.3847	0.2251	208.465	-0.1073	-0.1979	48.2538	46.7792				1				0
80	0.52	28.1465	26.4851	57.0239	54.5547	0.2112	-1.6007	166.2102	-0.1822	-0.3355	0.0611281	0.3818	0.2235	208.506	-0.1066	-0.1964	48.2646	46.8046				1				0
80	0.53	28.2117	26.5472	57.023	54.534	0.2123	-1.5955	166.3159	-0.1812	-0.3303	0.05985036	0.3767	0.2205	208.7444	-0.106	-0.1933	48.2745	46.8541				1				0
80	0.54	28.2769	26.6093	57.0221	54.5132	0.2133	-1.5903	166.4216	-0.1801	-0.3251	0.05855051	0.3717	0.2175	208.9891	-0.1054	-0.1903	48.2844	46.9036				1				0
80	0.55	28.3087	26.6363	57.0106	54.5072	0.2132	-1.5877	166.4627	-0.1802	-0.3226	0.05813252	0.3695	0.2163	209.192	-0.1055	-0.1888	48.2835	46.9277				1				0
80	0.56	28.3404	26.6633	56.999	54.5011	0.2131	-1.5852	166.5038	-0.1803	-0.3201	0.05771403	0.3674	0.215	209.3973	-0.1055	-0.1873	48.2827	46.9519				1				0
80	0.57	28.3722	26.6903	56.9874	54.4951	0.213	-1.5827	166.545	-0.1804	-0.3175	0.057277	0.3652	0.2137	209.6049	-0.1056	-0.1858	48.2818	46.976				1				0
80	0.58	28.4039	26.7173	56.9759	54.489	0.213	-1.5801	166.5861	-0.1805	-0.315	0.0568575	0.363	0.2125	209.8149	-0.1056	-0.1843	48.2809	47.0001				1				0
80	0.59	28.4546	26.7515	56.9305	54.4483	0.2136	-1.5754	166.5849	-0.1799	-0.3102	0.05580498	0.3586	0.2099	210.1116	-0.1053	-0.1815	48.2866	47.0457				1				0
80	0.6	28.5052	26.7857	56.8851	54.4077	0.2142	-1.5706	166.5838	-0.1793	-0.3054	0.05475822	0.3542	0.2073	210.4157	-0.1049	-0.1787	48.2923	47.0912				1				0
80	0.61	28.5241	26.7929	56.8513	54.3731	0.2148	-1.5683	166.5414	-0.1786	-0.3032	0.05415152	0.3519	0.2059	210.5042	-0.1045	-0.1774	48.2989	47.1126				1				0
80	0.62	28.543	26.8001	56.8175	54.3385	0.2155	-1.5661	166.4991	-0.1779	-0.3009	0.05353011	0.3496	0.2046	210.594	-0.1041	-0.1761	48.3055	47.1341				1				0
80	0.63	28.5619	26.8073	56.7837	54.3039	0.2162	-1.5638	166.4568	-0.1772	-0.2987	0.05292964	0.3473	0.2033	210.685	-0.1037	-0.1748	48.3121	47.1556				1				0
80	0.64	28.5807	26.8145	56.7499	54.2693	0.2169	-1.5616	166.4145	-0.1765	-0.2964	0.0523146	0.345	0.2019	210.7772	-0.1033	-0.1735	48.3187	47.177				1				0
80	0.65	28.6074	26.8253	56.6903	54.214	0.2176	-1.558	166.3369	-0.1758	-0.2929	0.05149182	0.3416	0.1999	210.9822	-0.1029	-0.1714	48.3253	47.2109				1				0
80	0.66	28.634	26.8361	56.6307	54.1586	0.2183	-1.5545	166.2594	-0.1752	-0.2893	0.05068536	0.3382	0.1979	211.1917	-0.1025	-0.1693	48.3319	47.2447				1				0
80	0.67	28.6417	26.8397	56.6049	54.1378	0.2183	-1.5532	166.2242	-0.1752	-0.288	0.0504576	0.3371	0.1973	211.3059	-0.1025	-0.1686	48.3319	47.2571				1				0
80	0.68	28.6494	26.8433	56.5791	54.1171	0.2183	-1.5519	166.1889	-0.1752	-0.2867	0.05022984	0.336	0.1966	211.4211	-0.1025	-0.1678	48.3319	47.2694				1				0
80	0.69	28.6571	26.8469	56.5533	54.0963	0.2183	-1.5506	166.1537	-0.1752	-0.2854	0.05000208	0.3349	0.196	211.537	-0.1025	-0.167	48.3319	47.2818				1				0
80	0.7	28.6649	26.8505	56.5275	54.0756	0.2183	-1.5493	166.1185	-0.1752	-0.2841	0.04977432	0.3338	0.1953	211.6537	-0.1025	-0.1663	48.3319	47.2942				1				0
80	0.71	28.6846	26.8622	56.5293	54.0782	0.2186	-1.5482	166.1543	-0.1748	-0.283	0.0494684	0.3327	0.1947	211.7054	-0.1023	-0.1656	48.3349	47.3046				1				0
80	0.72	28.7043	26.8739	56.5311	54.0807	0.2189	-1.5471	166.1901	-0.1745	-0.2819	0.04919155	0.3316	0.194	211.7573	-0.1021	-0.165	48.338	47.315				1				0
80	0.73	28.7164	26.882	56.5587	54.1041	0.2193	-1.5473	166.2612	-0.1742	-0.2821	0.04914182	0.3316	0.1941	211.6914	-0.1019	-0.1651	48.3411	47.3131				1				0
80	0.74	28.7284	26.8901	56.5863	54.1275	0.2196	-1.5475	166.3322	-0.1739	-0.2823	0.04909197	0.3316	0.1941	211.6254	-0.1018	-0.1652	48.3441	47.3111				1				0
80	0.75	28.7404	26.8982	56.6138	54.1508	0.2199	-1.5477	166.4033	-0.1735	-0.2825	0.04901375	0.3316	0.1941	211.5596	-0.1016	-0.1654	48.3472	47.3092				1				0
80	0.76	28.7524	26.9063	56.6414	54.1742	0.2202	-1.5479	166.4743	-0.1732	-0.2827	0.04896364	0.3316	0.1941	211.4937	-0.1014	-0.1655	48.3503	47.3072				1				0
80	0.77	28.7644	26.9198	56.645	54.1785	0.2201	-1.5471	166.5077	-0.1734	-0.2819	0.04888146	0.331	0.1937	211.59	-0.1015	-0.165	48.3488	47.3149				1				0
80	0.78	28.7764	26.9333	56.6485	54.1828	0.2199	-1.5463	166.5411	-0.1735	-0.2811	0.04877085	0.3304	0.1934	211.6866	-0.1016	-0.1645	48.3472	47.3226				1				0
80	0.79	28.7764	26.9387	56.6245	54.1638	0.2194	-1.5453	166.5034	-0.174	-0.2801	0.0487374	0.3298	0.193	211.8498	-0.1018	-0.1639	48.3427	47.3322				1				0
80	0.8	28.7764	26.9441	56.6005	54.1448	0.219	-1.5443	166.4658	-0.1745	-0.2791	0.04870295	0.3292	0.1926	212.0137	-0.1021	-0.1633	48.3381	47.3418				1				0
80	0.81	28.7764	26.9495	56.5765	54.1257	0.2185	-1.5433	166.4282	-0.175	-0.2781	0.0486675	0.3286	0.1923	212.1783	-0.1024	-0.1628	48.3335	47.3514				1				0
80	0.82	28.7764	26.9549	56.5524	54.1067	0.218	-1.5422	166.3905	-0.1755	-0.2771	0.04863105	0.328	0.1919	212.3435	-0.1027	-0.1622	48.3289	47.3611				1				0
80	0.83	28.7833	26.9711	56.5222	54.0678	0.218	-1.5401	166.3444	-0.1754	-0.2749	0.04821746	0.3261	0.1909	212.5428	-0.1027	-0.1609	48.3292	47.3817				1				0
80	0.84	28.7902	26.9873	56.492	54.0289	0.218	-1.5379	166.2983	-0.1754	-0.2728	0.04784912	0.3243	0.1898	212.7445	-0.1027	-0.1596	48.3294	47.4023				1				0
80	0.85	28.797	26.9981	56.4857	54.009	0.2186	-1.5368	166.2899	-0.1749	-0.2716	0.04750284	0.3231	0.1891	212.7792	-0.1024	-0.159	48.3343	47.4132				1				0
80	0.86	28.8039	27.0089	56.4795	53.9891	0.2191	-1.5356	166.2814	-0.1744	-0.2705	0.0471752	0.3218	0.1883	212.8141	-0.1021	-0.1583	48.3391	47.4242				1				0
80	0.87	28.8108	27.0197	56.4733	53.9692	0.2196	-1.5345	166.2729	-0.1739	-0.2693	0.04683127	0.3206	0.1876	212.8493	-0.1018	-0.1576	48.344	47.4352				1				0
80	0.88	28.8262	27.0377	56.4955	53.9597	0.221	-1.5335	166.3191	-0.1725	-0.2683	0.04628175	0.3189	0.1867	212.7315	-0.1009	-0.157	48.3576	47.4448				1				0
80	0.89	28.8417	27.0557	56.5178	53.9501	0.2224	-1.5325	166.3653	-0.171	-0.2673	0.0457083	0.3173	0.1857	212.6125	-0.1001	-0.1564	48.3712	47.4544				1				0
80	0.9	28.8571	27.0737	56.54	53.9406	0.2239	-1.5314	166.4115	-0.1696	-0.2663	0.04516448	0.3157	0.1848	212.4925	-0.0993	-0.1558	48.3848	47.464				1				0
80	0.91	28.8657	27.0809	56.5685	53.951	0.2248	-1.5316	166.4661	-0.1687	-0.2664	0.04494168	0.3153	0.1845	212.3372	-0.0987	-0.1559	48.3936	47.4626				1				0
80	0.92	28.8743	27.0881	56.5969	53.9614	0.2257	-1.5317	166.5207	-0.1678	-0.2666	0.04473548	0.315	0.1843	212.1819	-0.0982	-0.156	48.4024	47.4612				1				0
80	0.93	28.8829	27.0953	56.6254	53.9718	0.2266	-1.5319	166.5754	-0.1668	-0.2667	0.04448556	0.3146	0.1841	212.0261	-0.0976	-0.1561	48.4111	47.4598				1				0
80	0.94	28.8829	27.0989	56.6281	53.9649	0.2269	-1.5317	166.5747	-0.1665	-0.2665	0.04437225	0.3143	0.1839	211.9994	-0.0975	-0.156	48.414	47.4619				1				0
80	0.95	28.8829	27.1025	56.6307	53.9579	0.2272	-1.5314	166.5741	-0.1662	-0.2663	0.04425906	0.3139	0.1837	211.9728	-0.0973	-0.1558	48.417	47.4639				1				0
80	0.96	28.8743	27.0989	56.6049	53.9406	0.2266	-1.5311	166.5188	-0.1668	-0.2659	0.04435212	0.3139	0.1837	212.1023	-0.0976	-0.1556	48.4111	47.4673				1				0
80	0.97	28.8657	27.0953	56.5791	53.9233	0.226	-1.5307	166.4635	-0.1674	-0.2656	0.04446144	0.314	0.1837	212.2319	-0.098	-0.1554	48.4053	47.4708				1				0
80	0.98	28.8571	27.0917	56.5533	53.906	0.2254	-1.5304	166.4082	-0.1681	-0.2652	0.04458012	0.314	0.1838	212.3616	-0.0984	-0.1552	48.3994	47.4742				1				0
80	0.99	28.8485	27.0881	56.5275	53.8887	0.2248	-1.53	166.3529	-0.1687	-0.2649	0.04468863	0.314	0.1838	212.4913	-0.0987	-0.155	48.3936	47.4776				1				0
80	1	28.8442	27.0881	56.5098	53.8939	0.2234	-1.5299	166.336	-0.17	-0.2648	0.045016	0.3147	0.1842	212.7094	-0.0995	-0.155	48.3805	47.4784				1				0
80	1.01	28.8399	27.0881	56.492	53.8991	0.222	-1.5299	166.3192	-0.1714	-0.2647	0.04536958	0.3154	0.1846	212.9267	-0.1003	-0.1549	48.3675	47.4791				1				0
80	1.02	28.8442	27.0917	56.5	53.9216	0.2213	-1.5301	166.3575	-0.1722	-0.265	0.045633	0.316	0.1849	213.014	-0.1008	-0.1551	48.3603	47.4764				1				0
80	1.03	28.8485	27.0953	56.508	53.9441	0.2205	-1.5304	166.3959	-0.1729	-0.2653	0.04587037	0.3166	0.1853	213.1009	-0.1012	-0.1552	48.3531	47.4737				1				0
80	1.04	28.8528	27.0989	56.516	53.9666	0.2198	-1.5307	166.4343	-0.1737	-0.2655	0.04611735	0.3173	0.1857	213.1874	-0.1016	-0.1554	48.3459	47.4711				1				0
80	1.05	28.8571	27.1025	56.524	53.9891	0.219	-1.531	166.4727	-0.1744	-0.2658	0.04635552	0.3179	0.1861	213.2734	-0.1021	-0.1556	48.3387	47.4684				1				0
80	1.06	28.8674	27.0962	56.5551	54.0003	0.2208	-1.5316	166.5191	-0.1726	-0.2665	0.0459979	0.3175	0.1858	212.9372	-0.101	-0.156	48.3559	47.4622				1				0
80	1.07	28.8777	27.0899	56.5863	54.0116	0.2226	-1.5323	166.5654	-0.1708	-0.2671	0.04562068	0.3171	0.1856	212.6003	-0.1	-0.1563	48.373	47.456				1				0
80	1.08	28.8837	27.08	56.6094	54.0003	0.2252	-1.5327	166.5735	-0.1683	-0.2675	0.04502025	0.316	0.185	212.1741	-0.0985	-0.1565	48.3973	47.4525				1				0
80	1.09	28.8897	27.0701	56.6325	53.9891	0.2277	-1.533	166.5814	-0.1657	-0.2679	0.04439103	0.315	0.1843	211.7449	-0.097	-0.1568	48.4217	47.449				1				0
80	1.1	28.8957	27.0602	56.6556	53.9778	0.2303	-1.5334	166.5894	-0.1632	-0.2682	0.04377024	0.314	0.1837	211.313	-0.0955	-0.157	48.446	47.4454				1				0
80	1.11	28.9017	27.0503	56.6788	53.9666	0.2328	-1.5338	166.5974	-0.1606	-0.2686	0.04313716	0.313	0.1832	210.8784	-0.094	-0.1572	48.4703	47.4419				1				0
80	1.12	28.9086	27.0152	56.7019	53.8974	0.2398	-1.5339	166.5231	-0.1537	-0.2688	0.04131456	0.3096	0.1812	209.7556	-0.0899	-0.1573	48.5366	47.4402				1				0
80	1.13	28.9155	26.9801	56.725	53.8282	0.2468	-1.5341	166.4488	-0.1467	-0.269	0.0394623	0.3064	0.1793	208.6075	-0.0858	-0.1574	48.6029	47.4384				1				0
80	1.14	28.9163	26.9549	56.725	53.7702	0.2512	-1.5339	166.3665	-0.1423	-0.2688	0.03825024	0.3041	0.178	207.894	-0.0833	-0.1573	48.645	47.4402				1				0
80	1.15	28.9172	26.9297	56.725	53.7123	0.2556	-1.5338	166.2842	-0.1379	-0.2686	0.03703994	0.3019	0.1767	207.1693	-0.0807	-0.1572	48.6871	47.4419				1				0
80	1.16	28.9181	26.9045	56.725	53.6543	0.26	-1.5336	166.2019	-0.1334	-0.2684	0.03580456	0.2997	0.1754	206.4333	-0.0781	-0.1571	48.7292	47.4437				1				0
80	1.17	28.9189	26.8793	56.725	53.5964	0.2644	-1.5334	166.1196	-0.129	-0.2682	0.0345978	0.2976	0.1742	205.686	-0.0755	-0.157	48.7714	47.4455				1				0
80	1.18	28.9309	26.8451	56.7722	53.5324	0.2726	-1.5339	166.0806	-0.1209	-0.2687	0.03248583	0.2947	0.1725	204.2207	-0.0708	-0.1573	48.8487	47.4406				1				0
80	1.19	28.9429	26.8109	56.8193	53.4684	0.2807	-1.5344	166.0416	-0.1128	-0.2692	0.03036576	0.2919	0.1708	202.7259	-0.066	-0.1576	48.926	47.4357				1				0
80	1.2	28.9541	26.8019	56.8665	53.4623	0.2844	-1.5351	166.0848	-0.1091	-0.2699	0.02944609	0.2912	0.1704	202.0048	-0.0638	-0.158	48.9611	47.4291				1				0
80	1.21	28.9653	26.7929	56.9136	53.4563	0.288	-1.5358	166.1281	-0.1054	-0.2706	0.02852124	0.2904	0.17	201.2803	-0.0617	-0.1584	48.9961	47.4225				1				0
80	1.22	28.9764	26.7839	56.9608	53.4502	0.2917	-1.5365	166.1713	-0.1017	-0.2713	0.02759121	0.2898	0.1696	200.5529	-0.0595	-0.1588	49.0311	47.4159				1				0
80	1.23	29.0047	26.774	57.0248	53.4156	0.2986	-1.5364	166.2192	-0.0948	-0.2712	0.02570976	0.2873	0.1681	199.2708	-0.0555	-0.1587	49.097	47.4171				1				0
80	1.24	29.0331	26.7641	57.0888	53.381	0.3055	-1.5362	166.267	-0.0879	-0.2711	0.02382969	0.285	0.1668	197.9677	-0.0514	-0.1586	49.1628	47.4184				1				0
80	1.25	29.0614	26.7542	57.1529	53.3464	0.3125	-1.5361	166.3149	-0.081	-0.2709	0.0219429	0.2828	0.1655	196.6447	-0.0474	-0.1586	49.2286	47.4197				1				0
80	1.26	29.0786	26.7533	57.1698	53.3179	0.3157	-1.5353	166.3195	-0.0778	-0.2701	0.02101378	0.2811	0.1645	196.0608	-0.0455	-0.1581	49.2594	47.4275				1				0
80	1.27	29.0957	26.7524	57.1867	53.2893	0.3189	-1.5344	166.3242	-0.0745	-0.2693	0.02006285	0.2794	0.1635	195.4697	-0.0436	-0.1576	49.2902	47.4354				1				0
80	1.28	29.1129	26.7515	57.2036	53.2608	0.3222	-1.5336	166.3288	-0.0713	-0.2685	0.01914405	0.2778	0.1626	194.8718	-0.0417	-0.1571	49.3211	47.4433				1				0
80	1.29	29.1378	26.7497	57.2321	53.2236	0.3269	-1.5326	166.3432	-0.0666	-0.2674	0.01780884	0.2756	0.1613	193.9839	-0.039	-0.1565	49.3657	47.4531				1				0
80	1.3	29.1627	26.7479	57.2605	53.1864	0.3315	-1.5316	166.3575	-0.0619	-0.2664	0.01649016	0.2735	0.1601	193.0823	-0.0362	-0.1559	49.4104	47.4628				1				0
80	1.31	29.1704	26.747	57.2721	53.1778	0.333	-1.5314	166.3673	-0.0605	-0.2662	0.0161051	0.273	0.1598	192.7946	-0.0354	-0.1558	49.4243	47.4647				1				0
80	1.32	29.1781	26.7461	57.2837	53.1691	0.3345	-1.5312	166.377	-0.059	-0.266	0.015694	0.2725	0.1595	192.5057	-0.0345	-0.1557	49.4381	47.4666				1				0
80	1.33	29.1858	26.7452	57.2952	53.1605	0.3359	-1.531	166.3867	-0.0575	-0.2658	0.0152835	0.272	0.1592	192.2158	-0.0337	-0.1556	49.4519	47.4685				1				0
80	1.34	29.1936	26.7443	57.3068	53.1518	0.3374	-1.5308	166.3965	-0.0561	-0.2656	0.01490016	0.2715	0.1589	191.9248	-0.0328	-0.1554	49.4658	47.4704				1				0
80	1.35	29.2064	26.7362	57.313	53.1276	0.34	-1.5302	166.3833	-0.0534	-0.2651	0.01415634	0.2704	0.1583	191.3973	-0.0313	-0.1551	49.4911	47.4754				1				0
80	1.36	29.2193	26.7281	57.3192	53.1034	0.3427	-1.5297	166.37	-0.0508	-0.2646	0.01344168	0.2694	0.1577	190.8658	-0.0297	-0.1548	49.5163	47.4803				1				0
80	1.37	29.2245	26.7209	57.3139	53.0878	0.3439	-1.5294	166.3471	-0.0496	-0.2643	0.01310928	0.2689	0.1574	190.6272	-0.029	-0.1547	49.5278	47.4833				1				0
80	1.38	29.2296	26.7137	57.3086	53.0722	0.3451	-1.5291	166.3241	-0.0484	-0.2639	0.01277276	0.2683	0.157	190.3876	-0.0283	-0.1545	49.5392	47.4864				1				0
80	1.39	29.2348	26.7065	57.3032	53.0567	0.3463	-1.5288	166.3012	-0.0472	-0.2636	0.01244192	0.2678	0.1567	190.147	-0.0276	-0.1543	49.5507	47.4894				1				0
80	1.4	29.2399	26.6993	57.2979	53.0411	0.3475	-1.5285	166.2782	-0.046	-0.2633	0.0121118	0.2673	0.1564	189.9054	-0.0269	-0.1541	49.5621	47.4924				1				0
80	1.41	29.2502	26.7002	57.3006	53.0385	0.3482	-1.528	166.2895	-0.0453	-0.2629	0.01190937	0.2667	0.1561	189.7672	-0.0265	-0.1538	49.569	47.4964				1				0
80	1.42	29.2605	26.7011	57.3032	53.0359	0.3489	-1.5276	166.3008	-0.0445	-0.2625	0.01168125	0.2662	0.1558	189.6283	-0.0261	-0.1536	49.5759	47.5004				1				0
80	1.43	29.2657	26.7092	57.3112	53.0489	0.3485	-1.5275	166.335	-0.045	-0.2624	0.011808	0.2662	0.1558	189.733	-0.0263	-0.1535	49.5714	47.5013				1				0
80	1.44	29.2708	26.7173	57.3192	53.0619	0.348	-1.5274	166.3692	-0.0455	-0.2623	0.01193465	0.2662	0.1558	189.8375	-0.0266	-0.1535	49.5669	47.5022				1				0
80	1.45	29.276	26.7254	57.3273	53.0748	0.3475	-1.5273	166.4034	-0.046	-0.2622	0.0120612	0.2662	0.1558	189.942	-0.0269	-0.1534	49.5623	47.5031				1				0
80	1.46	29.2811	26.7335	57.3353	53.0878	0.347	-1.5272	166.4377	-0.0464	-0.2621	0.01216144	0.2662	0.1558	190.0467	-0.0272	-0.1534	49.5578	47.5041				1				0
80	1.47	29.2948	26.7434	57.3237	53.0991	0.346	-1.5263	166.461	-0.0474	-0.2612	0.01238088	0.2655	0.1554	190.2963	-0.0278	-0.1529	49.5481	47.5125				1				0
80	1.48	29.3086	26.7533	57.3121	53.1103	0.345	-1.5255	166.4843	-0.0485	-0.2603	0.01262455	0.2648	0.155	190.5472	-0.0284	-0.1523	49.5384	47.5209				1				0
80	1.49	29.3172	26.7551	57.2926	53.1086	0.3444	-1.5247	166.4734	-0.049	-0.2595	0.0127155	0.2641	0.1546	190.6941	-0.0287	-0.1519	49.5333	47.5284				1				0
80	1.5	29.3257	26.7569	57.273	53.1068	0.3439	-1.5239	166.4625	-0.0495	-0.2587	0.01280565	0.2634	0.1542	190.8418	-0.029	-0.1514	49.5281	47.536				1				0
80	1.51	29.3343	26.7587	57.2534	53.1051	0.3434	-1.5231	166.4516	-0.0501	-0.2579	0.01292079	0.2628	0.1538	190.9902	-0.0293	-0.151	49.5229	47.5435				1				0
80	1.52	29.3429	26.7605	57.2338	53.1034	0.3428	-1.5223	166.4406	-0.0506	-0.2571	0.01300926	0.2621	0.1534	191.1395	-0.0296	-0.1505	49.5178	47.551				1				0
80	1.53	29.3661	26.765	57.2089	53.0722	0.3442	-1.5202	166.4123	-0.0493	-0.2551	0.01257643	0.2598	0.152	190.9406	-0.0289	-0.1493	49.5304	47.5709				1				0
80	1.54	29.3892	26.7695	57.184	53.0411	0.3455	-1.5181	166.3839	-0.048	-0.253	0.012144	0.2575	0.1507	190.7382	-0.0281	-0.148	49.5431	47.5908				1				0
80	1.55	29.4038	26.7722	57.1787	53.0117	0.3474	-1.5168	166.3665	-0.0461	-0.2517	0.01160337	0.2558	0.1497	190.3804	-0.027	-0.1473	49.561	47.6032				1				0
80	1.56	29.4184	26.7749	57.1734	52.9823	0.3492	-1.5155	166.349	-0.0442	-0.2504	0.01106768	0.2542	0.1488	190.0177	-0.0259	-0.1465	49.5788	47.6156				1				0
80	1.57	29.433	26.7776	57.168	52.9529	0.3511	-1.5142	166.3315	-0.0424	-0.2491	0.01056184	0.2526	0.1479	189.6505	-0.0248	-0.1458	49.5967	47.628				1				0
80	1.58	29.4476	26.7803	57.1627	52.9235	0.353	-1.5129	166.3141	-0.0405	-0.2478	0.0100359	0.251	0.1469	189.2787	-0.0237	-0.145	49.6145	47.6404				1				0
80	1.59	29.4759	26.7902	57.1547	52.8932	0.3551	-1.5108	166.314	-0.0384	-0.2456	0.00943104	0.2486	0.1455	188.8853	-0.0225	-0.1437	49.6343	47.6609				1				0
80	1.6	29.5043	26.8001	57.1467	52.8629	0.3571	-1.5086	166.314	-0.0363	-0.2435	0.00883905	0.2462	0.1441	188.4844	-0.0213	-0.1425	49.6541	47.6814				1				0
80	1.61	29.518	26.8073	57.144	52.8621	0.3573	-1.5078	166.3314	-0.0361	-0.2426	0.00875786	0.2453	0.1436	188.4662	-0.0211	-0.142	49.6561	47.6894				1				0
80	1.62	29.5317	26.8145	57.1413	52.8612	0.3575	-1.5069	166.3488	-0.0359	-0.2418	0.00868062	0.2444	0.143	188.4481	-0.021	-0.1415	49.658	47.6975				1				0
80	1.63	29.5455	26.8217	57.1387	52.8603	0.3578	-1.5061	166.3662	-0.0357	-0.2409	0.00860013	0.2436	0.1425	188.4297	-0.0209	-0.141	49.66	47.7055				1				0
80	1.64	29.5643	26.8379	57.1173	52.8456	0.3576	-1.5041	166.3652	-0.0359	-0.2389	0.00857651	0.2416	0.1414	188.5459	-0.021	-0.1398	49.6581	47.7244				1				0
80	1.65	29.5832	26.8541	57.096	52.8309	0.3573	-1.5021	166.3642	-0.0361	-0.2369	0.00855209	0.2397	0.1403	188.6639	-0.0211	-0.1387	49.6561	47.7434				1				0
80	1.66	29.6021	26.8703	57.0746	52.8162	0.3571	-1.5001	166.3633	-0.0363	-0.235	0.0085305	0.2377	0.1391	188.7839	-0.0212	-0.1375	49.6542	47.7623				1				0
80	1.67	29.6073	26.8793	57.0559	52.8024	0.3567	-1.499	166.3449	-0.0367	-0.2338	0.00858046	0.2367	0.1385	188.9232	-0.0215	-0.1368	49.6504	47.7732				1				0
80	1.68	29.6124	26.8883	57.0373	52.7885	0.3563	-1.4978	166.3265	-0.0371	-0.2327	0.00863317	0.2356	0.1379	189.0636	-0.0217	-0.1362	49.6465	47.7841				1				0
80	1.69	29.6175	26.8973	57.0186	52.7747	0.3559	-1.4967	166.3082	-0.0375	-0.2315	0.00868125	0.2345	0.1373	189.2053	-0.022	-0.1355	49.6427	47.7951				1				0
80	1.7	29.6296	26.9135	57.0052	52.7816	0.3546	-1.4955	166.33	-0.0388	-0.2304	0.00893952	0.2336	0.1367	189.5652	-0.0227	-0.1348	49.6303	47.8062				1				0
80	1.71	29.6416	26.9297	56.9919	52.7885	0.3533	-1.4943	166.3517	-0.0401	-0.2292	0.00919092	0.2327	0.1362	189.9275	-0.0235	-0.1341	49.618	47.8173				1				0
80	1.72	29.6484	26.9369	56.9972	52.8093	0.3525	-1.4943	166.3919	-0.041	-0.2292	0.0093972	0.2328	0.1362	190.144	-0.024	-0.1341	49.6095	47.8175				1				0
80	1.73	29.6553	26.9441	57.0026	52.8301	0.3516	-1.4943	166.4321	-0.0419	-0.2291	0.00959929	0.2329	0.1363	190.3607	-0.0245	-0.1341	49.601	47.8178				1				0
80	1.74	29.6622	26.9513	57.0079	52.8508	0.3507	-1.4943	166.4722	-0.0428	-0.2291	0.00980548	0.2331	0.1364	190.5766	-0.025	-0.1341	49.5926	47.818				1				0
80	1.75	29.669	26.9585	57.0132	52.8716	0.3498	-1.4943	166.5124	-0.0437	-0.2291	0.01001167	0.2332	0.1365	190.7924	-0.0256	-0.1341	49.5841	47.8182				1				0
80	1.76	29.6656	26.9675	56.9857	52.8958	0.3465	-1.494	166.5146	-0.047	-0.2288	0.0107536	0.2336	0.1367	191.596	-0.0275	-0.1339	49.5528	47.8208				1				0
80	1.77	29.6622	26.9765	56.9581	52.92	0.3432	-1.4937	166.5168	-0.0502	-0.2285	0.0114707	0.234	0.137	192.3967	-0.0294	-0.1338	49.5216	47.8233				1				0
80	1.78	29.6519	26.9783	56.9252	52.9235	0.3408	-1.4935	166.4789	-0.0526	-0.2283	0.01200858	0.2343	0.1371	192.9821	-0.0308	-0.1336	49.4987	47.8257				1				0
80	1.79	29.6416	26.9801	56.8923	52.9269	0.3384	-1.4932	166.4409	-0.055	-0.2281	0.0125455	0.2346	0.1373	193.5664	-0.0322	-0.1335	49.4759	47.8281				1				0
80	1.8	29.6313	26.9819	56.8593	52.9304	0.336	-1.493	166.403	-0.0574	-0.2278	0.01307572	0.2349	0.1375	194.1494	-0.0336	-0.1333	49.4531	47.8304				1				0
80	1.81	29.621	26.9837	56.8264	52.9338	0.3336	-1.4927	166.365	-0.0598	-0.2276	0.01361048	0.2353	0.1377	194.7307	-0.035	-0.1332	49.4302	47.8328				1				0
80	1.82	29.5858	26.9819	56.7686	52.9754	0.3269	-1.4938	166.3117	-0.0665	-0.2286	0.0152019	0.2381	0.1393	196.2199	-0.0389	-0.1338	49.3666	47.8227				1				0
80	1.83	29.5506	26.9801	56.7108	53.0169	0.3203	-1.4948	166.2584	-0.0732	-0.2297	0.01681404	0.2411	0.1411	197.6743	-0.0428	-0.1344	49.303	47.8126				1				0
80	1.84	29.5257	26.9765	56.6859	53.0549	0.316	-1.4961	166.2431	-0.0775	-0.231	0.0179025	0.2436	0.1426	198.5398	-0.0453	-0.1352	49.2622	47.8001				1				0
80	1.85	29.5008	26.9729	56.661	53.093	0.3117	-1.4975	166.2277	-0.0817	-0.2323	0.01897891	0.2463	0.1441	199.3869	-0.0478	-0.136	49.2215	47.7877				1				0
80	1.86	29.4759	26.9693	56.6361	53.1311	0.3074	-1.4988	166.2124	-0.086	-0.2336	0.0200896	0.2489	0.1457	200.2162	-0.0503	-0.1367	49.1807	47.7752				1				0
80	1.87	29.451	26.9657	56.6112	53.1691	0.3031	-1.5001	166.1971	-0.0903	-0.2349	0.02121147	0.2517	0.1473	201.0278	-0.0529	-0.1375	49.1399	47.7627				1				0
80	1.88	29.4124	26.9621	56.5907	53.2495	0.2962	-1.5028	166.2148	-0.0973	-0.2376	0.02311848	0.2568	0.1503	202.2651	-0.0569	-0.1391	49.0735	47.7369				1				0
80	1.89	29.3738	26.9585	56.5702	53.33	0.2892	-1.5055	166.2325	-0.1043	-0.2403	0.02506329	0.262	0.1533	203.4535	-0.061	-0.1407	49.007	47.7111				1				0
80	1.9	29.3601	26.9585	56.5747	53.3724	0.2865	-1.5069	166.2657	-0.107	-0.2417	0.0258619	0.2643	0.1547	203.8693	-0.0626	-0.1415	48.9812	47.6977				1				0
80	1.91	29.3463	26.9585	56.5791	53.4148	0.2838	-1.5083	166.2987	-0.1097	-0.2431	0.02666807	0.2667	0.1561	204.2773	-0.0642	-0.1423	48.9556	47.6844				1				0
80	1.92	29.3326	26.9585	56.5836	53.4571	0.2811	-1.5097	166.3318	-0.1124	-0.2445	0.0274818	0.2691	0.1575	204.6782	-0.0658	-0.1431	48.9299	47.671				1				0
80	1.93	29.3189	26.9585	56.588	53.4995	0.2784	-1.5111	166.3649	-0.1151	-0.2459	0.02830309	0.2715	0.1589	205.0717	-0.0673	-0.1439	48.9042	47.6577				1				0
80	1.94	29.2931	26.9594	56.5987	53.5549	0.2747	-1.5133	166.4061	-0.1188	-0.2481	0.02947428	0.2751	0.161	205.5799	-0.0695	-0.1452	48.8688	47.637				1				0
80	1.95	29.2674	26.9603	56.6094	53.6102	0.271	-1.5155	166.4473	-0.1225	-0.2503	0.03066175	0.2787	0.1631	206.0749	-0.0717	-0.1465	48.8335	47.6162				1				0
80	1.96	29.2554	26.9612	56.6156	53.6232	0.27	-1.5162	166.4554	-0.1235	-0.2511	0.03101085	0.2798	0.1638	206.192	-0.0723	-0.1469	48.8238	47.6088				1				0
80	1.97	29.2433	26.9621	56.6218	53.6362	0.2689	-1.517	166.4635	-0.1245	-0.2518	0.0313491	0.2809	0.1644	206.3081	-0.0729	-0.1474	48.8141	47.6014				1				0
80	1.98	29.2313	26.963	56.6281	53.6492	0.2679	-1.5178	166.4716	-0.1255	-0.2526	0.0317013	0.2821	0.1651	206.4234	-0.0735	-0.1478	48.8044	47.594				1				0
80	1.99	29.1987	26.9594	56.6192	53.6673	0.2651	-1.5193	166.4446	-0.1284	-0.2541	0.03262644	0.2847	0.1666	206.7952	-0.0751	-0.1487	48.7776	47.5795				1				0
80	2	29.1661	26.9558	56.6103	53.6855	0.2623	-1.5208	166.4177	-0.1312	-0.2557	0.03354784	0.2874	0.1682	207.1605	-0.0768	-0.1496	48.7507	47.565				1				0
80	2.01	29.1335	26.9522	56.6014	53.7036	0.2595	-1.5224	166.3907	-0.134	-0.2572	0.0344648	0.29	0.1697	207.5191	-0.0784	-0.1505	48.7238	47.5505				1				0
80	2.02	29.1129	26.9477	56.5863	53.7088	0.2577	-1.5231	166.3557	-0.1358	-0.2579	0.03502282	0.2915	0.1706	207.7661	-0.0795	-0.151	48.7066	47.5434				1				0
80	2.03	29.0923	26.9432	56.5711	53.714	0.2558	-1.5238	166.3206	-0.1376	-0.2587	0.03559712	0.293	0.1715	208.0106	-0.0805	-0.1514	48.6894	47.5363				1				0
80	2.04	29.0717	26.9387	56.556	53.7192	0.254	-1.5246	166.2856	-0.1394	-0.2594	0.03616036	0.2945	0.1724	208.2527	-0.0816	-0.1518	48.6722	47.5292				1				0
80	2.05	29.0288	26.9279	56.5498	53.7434	0.2509	-1.5269	166.2499	-0.1426	-0.2618	0.03733268	0.2981	0.1745	208.572	-0.0834	-0.1532	48.6423	47.5069				1				0
80	2.06	28.9859	26.9171	56.5436	53.7676	0.2477	-1.5293	166.2142	-0.1457	-0.2641	0.03847937	0.3016	0.1765	208.8838	-0.0853	-0.1546	48.6123	47.4846				1				0
80	2.07	28.9635	26.9108	56.5524	53.7867	0.2464	-1.5309	166.2135	-0.147	-0.2657	0.0390579	0.3037	0.1777	208.9591	-0.0861	-0.1555	48.5996	47.4694				1				0
80	2.08	28.9412	26.9045	56.5613	53.8057	0.2451	-1.5325	166.2128	-0.1484	-0.2673	0.03966732	0.3057	0.1789	209.0334	-0.0868	-0.1564	48.5869	47.4542				1				0
80	2.09	28.9189	26.8982	56.5702	53.8247	0.2437	-1.5341	166.2121	-0.1497	-0.2689	0.04025433	0.3078	0.1801	209.1067	-0.0876	-0.1574	48.5742	47.439				1				0
80	2.1	28.8966	26.8919	56.5791	53.8438	0.2424	-1.5357	166.2114	-0.151	-0.2705	0.0408455	0.3098	0.1813	209.1791	-0.0884	-0.1583	48.5614	47.4238				1				0
80	2.11	28.8537	26.882	56.604	53.8965	0.2393	-1.5391	166.2363	-0.1542	-0.2739	0.04223538	0.3144	0.184	209.3747	-0.0902	-0.1603	48.5314	47.391				1				0
80	2.12	28.8108	26.8721	56.629	53.9493	0.2361	-1.5425	166.2611	-0.1573	-0.2774	0.04363502	0.3189	0.1866	209.5645	-0.0921	-0.1623	48.5015	47.3583				1				0
80	2.13	28.7902	26.8685	56.645	53.983	0.2343	-1.5444	166.2867	-0.1592	-0.2792	0.04444864	0.3214	0.1881	209.6836	-0.0931	-0.1634	48.4842	47.3408				1				0
80	2.14	28.7696	26.8649	56.661	54.0167	0.2325	-1.5462	166.3122	-0.161	-0.2811	0.0452571	0.3239	0.1896	209.8007	-0.0942	-0.1645	48.467	47.3233				1				0
80	2.15	28.749	26.8613	56.677	54.0505	0.2307	-1.5481	166.3378	-0.1628	-0.2829	0.04605612	0.3264	0.191	209.9158	-0.0953	-0.1656	48.4497	47.3057				1				0
80	2.16	28.7284	26.8577	56.693	54.0842	0.2289	-1.5499	166.3633	-0.1646	-0.2847	0.04686162	0.3289	0.1925	210.0293	-0.0963	-0.1666	48.4325	47.2882				1				0
80	2.17	28.6966	26.8514	56.7108	54.1318	0.226	-1.5525	166.3906	-0.1674	-0.2874	0.04811076	0.3326	0.1947	210.2272	-0.098	-0.1682	48.4053	47.263				1				0
80	2.18	28.6649	26.8451	56.7286	54.1794	0.2232	-1.5552	166.4179	-0.1703	-0.29	0.049387	0.3363	0.1968	210.4209	-0.0997	-0.1697	48.3781	47.2378				1				0
80	2.19	28.6537	26.8424	56.7304	54.1932	0.2221	-1.556	166.4197	-0.1714	-0.2908	0.04984312	0.3376	0.1976	210.5049	-0.1003	-0.1702	48.368	47.23				1				0
80	2.2	28.6425	26.8397	56.7321	54.207	0.221	-1.5568	166.4214	-0.1724	-0.2917	0.05028908	0.3388	0.1983	210.5883	-0.1009	-0.1707	48.3581	47.2223				1				0
80	2.21	28.6314	26.837	56.7339	54.2209	0.22	-1.5576	166.4232	-0.1735	-0.2925	0.05074875	0.34	0.199	210.6711	-0.1015	-0.1712	48.348	47.2146				1				0
80	2.22	28.6202	26.8343	56.7357	54.2347	0.2189	-1.5584	166.425	-0.1745	-0.2933	0.05118085	0.3413	0.1997	210.7533	-0.1021	-0.1716	48.338	47.2069				1				0
80	2.23	28.5945	26.8136	56.7579	54.2563	0.2187	-1.561	166.4224	-0.1747	-0.2958	0.05167626	0.3436	0.2011	210.567	-0.1023	-0.1731	48.3359	47.1825				1				0
80	2.24	28.5687	26.7929	56.7802	54.278	0.2185	-1.5636	166.4198	-0.175	-0.2984	0.05222	0.3459	0.2024	210.3831	-0.1024	-0.1746	48.3338	47.1581				1				0
80	2.25	28.5541	26.7749	56.8006	54.2857	0.2193	-1.5653	166.4154	-0.1741	-0.3001	0.05224741	0.347	0.2031	210.1193	-0.1019	-0.1757	48.3417	47.1415				1				0
80	2.26	28.5395	26.7569	56.8211	54.2935	0.2202	-1.5671	166.4111	-0.1733	-0.3019	0.05231927	0.3481	0.2037	209.857	-0.1014	-0.1767	48.3496	47.1248				1				0
80	2.27	28.525	26.7389	56.8416	54.3013	0.221	-1.5688	166.4067	-0.1725	-0.3036	0.052371	0.3492	0.2044	209.5965	-0.1009	-0.1777	48.3574	47.1082				1				0
80	2.28	28.5104	26.7209	56.862	54.3091	0.2218	-1.5706	166.4024	-0.1716	-0.3054	0.05240664	0.3503	0.205	209.3375	-0.1005	-0.1787	48.3653	47.0915				1				0
80	2.29	28.4932	26.6849	56.8976	54.3074	0.2247	-1.5732	166.3831	-0.1687	-0.308	0.0519596	0.3512	0.2055	208.716	-0.0988	-0.1803	48.3929	47.0665				1				0
80	2.3	28.476	26.6489	56.9332	54.3056	0.2276	-1.5758	166.3638	-0.1659	-0.3106	0.05152854	0.3521	0.2061	208.0976	-0.0971	-0.1818	48.4205	47.0415				1				0
80	2.31	28.4735	26.6309	56.9483	54.2961	0.2297	-1.5767	166.3488	-0.1638	-0.3115	0.0510237	0.352	0.206	207.7335	-0.0959	-0.1823	48.4401	47.0331				1				0
80	2.32	28.4709	26.6129	56.9634	54.2866	0.2317	-1.5776	166.3338	-0.1617	-0.3124	0.05051508	0.3518	0.2059	207.3688	-0.0946	-0.1828	48.4598	47.0248				1				0
80	2.33	28.4683	26.5949	56.9785	54.2771	0.2338	-1.5784	166.3188	-0.1596	-0.3133	0.05000268	0.3516	0.2058	207.0038	-0.0934	-0.1833	48.4795	47.0164				1				0
80	2.34	28.4657	26.5769	56.9937	54.2676	0.2359	-1.5793	166.3039	-0.1576	-0.3142	0.04951792	0.3515	0.2057	206.6383	-0.0922	-0.1839	48.4992	47.008				1				0
80	2.35	28.4666	26.5472	57.0275	54.2589	0.2396	-1.5809	166.3002	-0.1538	-0.3157	0.04855466	0.3512	0.2055	205.9798	-0.09	-0.1848	48.5348	46.9933				1				0
80	2.36	28.4675	26.5175	57.0613	54.2503	0.2433	-1.5824	166.2965	-0.1501	-0.3173	0.04762673	0.351	0.2054	205.3204	-0.0878	-0.1857	48.5704	46.9785				1				0
80	2.37	28.4709	26.5058	57.08	54.2511	0.245	-1.5831	166.3078	-0.1484	-0.3179	0.04717636	0.3509	0.2054	205.0272	-0.0869	-0.1861	48.5863	46.9721				1				0
80	2.38	28.4743	26.4941	57.0986	54.252	0.2467	-1.5838	166.3191	-0.1468	-0.3186	0.04677048	0.3508	0.2053	204.7338	-0.0859	-0.1865	48.6022	46.9656				1				0
80	2.39	28.4778	26.4824	57.1173	54.2529	0.2484	-1.5844	166.3303	-0.1451	-0.3193	0.04633043	0.3507	0.2053	204.4404	-0.0849	-0.1869	48.6181	46.9592				1				0
80	2.4	28.4872	26.4707	57.1484	54.2624	0.2505	-1.5853	166.3687	-0.143	-0.3201	0.0457743	0.3506	0.2052	204.0672	-0.0837	-0.1874	48.6383	46.9512				1				0
80	2.41	28.4966	26.459	57.1796	54.2719	0.2526	-1.5861	166.4071	-0.1408	-0.321	0.0451968	0.3505	0.2051	203.6937	-0.0824	-0.1878	48.6586	46.9432				1				0
80	2.42	28.5061	26.4473	57.2107	54.2814	0.2547	-1.587	166.4455	-0.1387	-0.3218	0.04463366	0.3504	0.2051	203.3205	-0.0812	-0.1883	48.6788	46.9353				1				0
80	2.43	28.5121	26.4473	57.2232	54.2901	0.2552	-1.5871	166.4726	-0.1383	-0.322	0.0445326	0.3504	0.2051	203.2408	-0.0809	-0.1884	48.6832	46.9337				1				0
80	2.44	28.5181	26.4473	57.2356	54.2987	0.2556	-1.5873	166.4997	-0.1378	-0.3221	0.04438538	0.3504	0.2051	203.1611	-0.0806	-0.1885	48.6876	46.9321				1				0
80	2.45	28.5241	26.4473	57.2481	54.3074	0.2561	-1.5875	166.5268	-0.1373	-0.3223	0.04425179	0.3503	0.205	203.0814	-0.0804	-0.1886	48.6919	46.9305				1				0
80	2.46	28.5404	26.4437	57.2454	54.3013	0.2573	-1.5868	166.5308	-0.1362	-0.3217	0.04381554	0.3493	0.2044	202.9441	-0.0797	-0.1882	48.7032	46.9366				1				0
80	2.47	28.5567	26.4401	57.2427	54.2953	0.2585	-1.5862	166.5348	-0.135	-0.321	0.043335	0.3482	0.2038	202.8058	-0.079	-0.1879	48.7145	46.9427				1				0
80	2.48	28.567	26.4365	57.2276	54.2805	0.2592	-1.5854	166.5117	-0.1343	-0.3202	0.04300286	0.3472	0.2032	202.7471	-0.0786	-0.1874	48.7214	46.9504				1				0
80	2.49	28.5773	26.4329	57.2125	54.2658	0.2599	-1.5846	166.4886	-0.1335	-0.3194	0.0426399	0.3462	0.2026	202.6881	-0.0781	-0.1869	48.7283	46.958				1				0
80	2.5	28.5876	26.4293	57.1974	54.2511	0.2606	-1.5838	166.4654	-0.1328	-0.3186	0.04231008	0.3452	0.202	202.6287	-0.0777	-0.1865	48.7352	46.9657				1				0
80	2.51	28.5979	26.4257	57.1823	54.2364	0.2614	-1.583	166.4423	-0.1321	-0.3178	0.04198138	0.3442	0.2014	202.5689	-0.0773	-0.186	48.7421	46.9734				1				0
80	2.52	28.6151	26.4131	57.1449	54.188	0.2636	-1.5812	166.3611	-0.1299	-0.316	0.0410484	0.3417	0.2	202.3395	-0.076	-0.185	48.7632	46.9902				1				0
80	2.53	28.6322	26.4005	57.1075	54.1396	0.2658	-1.5794	166.2798	-0.1277	-0.3143	0.04013611	0.3392	0.1985	202.1066	-0.0747	-0.1839	48.7843	47.007				1				0
80	2.54	28.6391	26.3915	57.0853	54.1058	0.2673	-1.5785	166.2217	-0.1262	-0.3133	0.03953846	0.3378	0.1977	201.9335	-0.0738	-0.1834	48.7985	47.0162				1				0
80	2.55	28.646	26.3825	57.0631	54.0721	0.2688	-1.5775	166.1636	-0.1247	-0.3123	0.03894381	0.3363	0.1968	201.7588	-0.073	-0.1828	48.8127	47.0253				1				0
80	2.56	28.6528	26.3735	57.0408	54.0384	0.2703	-1.5765	166.1055	-0.1232	-0.3114	0.03836448	0.3349	0.196	201.5823	-0.0721	-0.1822	48.8269	47.0345				1				0
80	2.57	28.6597	26.3645	57.0186	54.0046	0.2718	-1.5756	166.0474	-0.1217	-0.3104	0.03777568	0.3334	0.1951	201.4044	-0.0712	-0.1817	48.8412	47.0437				1				0
80	2.58	28.6915	26.3735	57.007	53.9666	0.2743	-1.5731	166.0385	-0.1191	-0.308	0.0366828	0.3302	0.1932	201.1504	-0.0697	-0.1802	48.8653	47.0671				1				0
80	2.59	28.7232	26.3825	56.9954	53.9285	0.2768	-1.5707	166.0297	-0.1166	-0.3055	0.0356213	0.327	0.1914	200.8915	-0.0682	-0.1788	48.8895	47.0905				1				0
80	2.6	28.7481	26.4005	57.0061	53.9242	0.2779	-1.5692	166.0789	-0.1156	-0.304	0.0351424	0.3252	0.1903	200.8144	-0.0676	-0.1779	48.8994	47.1047				1				0
80	2.61	28.773	26.4185	57.0168	53.9199	0.2789	-1.5677	166.1282	-0.1145	-0.3025	0.03463625	0.3235	0.1893	200.7365	-0.067	-0.177	48.9092	47.1189				1				0
80	2.62	28.7979	26.4365	57.0275	53.9156	0.28	-1.5662	166.1774	-0.1135	-0.301	0.0341635	0.3217	0.1883	200.6579	-0.0664	-0.1762	48.9191	47.1331				1				0
80	2.63	28.8228	26.4545	57.0381	53.9112	0.281	-1.5647	166.2267	-0.1125	-0.2995	0.03369375	0.3199	0.1872	200.5785	-0.0658	-0.1753	48.929	47.1473				1				0
80	2.64	28.8794	26.513	57.0364	53.881	0.2822	-1.5598	166.3097	-0.1112	-0.2946	0.03275952	0.3149	0.1843	200.6849	-0.0651	-0.1724	48.9406	47.1942				1				0
80	2.65	28.9361	26.5715	57.0346	53.8507	0.2834	-1.5549	166.3928	-0.11	-0.2897	0.031867	0.3099	0.1814	200.7947	-0.0644	-0.1695	48.9522	47.241				1				0
80	2.66	28.9678	26.612	57.0221	53.8247	0.2836	-1.5514	166.4267	-0.1098	-0.2863	0.03143574	0.3066	0.1795	200.9895	-0.0643	-0.1675	48.954	47.2736				1				0
80	2.67	28.9996	26.6525	57.0097	53.7988	0.2838	-1.548	166.4606	-0.1096	-0.2829	0.03100584	0.3034	0.1775	201.1884	-0.0642	-0.1655	48.9557	47.3061				1				0
80	2.68	29.0313	26.693	56.9972	53.7728	0.284	-1.5446	166.4944	-0.1095	-0.2794	0.0305943	0.3001	0.1756	201.3915	-0.0641	-0.1635	48.9575	47.3387				1				0
80	2.69	29.0631	26.7335	56.9848	53.7469	0.2842	-1.5412	166.5283	-0.1093	-0.276	0.0301668	0.2969	0.1737	201.5991	-0.064	-0.1615	48.9593	47.3713				1				0
80	2.7	29.1077	26.7983	56.9234	53.682	0.2834	-1.5347	166.5115	-0.1101	-0.2696	0.02968296	0.2912	0.1704	202.2173	-0.0644	-0.1578	48.9514	47.4328				1				0
80	2.71	29.1524	26.8631	56.862	53.6171	0.2825	-1.5283	166.4946	-0.1109	-0.2631	0.02917779	0.2855	0.1671	202.8602	-0.0649	-0.154	48.9436	47.4943				1				0
80	2.72	29.1652	26.8874	56.8131	53.5782	0.2815	-1.5252	166.444	-0.1119	-0.2601	0.02910519	0.2831	0.1657	203.2876	-0.0655	-0.1522	48.934	47.5233				1				0
80	2.73	29.1781	26.9117	56.7642	53.5393	0.2805	-1.5222	166.3933	-0.1129	-0.257	0.0290153	0.2807	0.1643	203.7225	-0.0661	-0.1504	48.9244	47.5523				1				0
80	2.74	29.191	26.936	56.7152	53.5004	0.2795	-1.5191	166.3426	-0.114	-0.254	0.028956	0.2784	0.1629	204.1651	-0.0667	-0.1486	48.9148	47.5813				1				0
80	2.75	29.2039	26.9603	56.6663	53.4615	0.2785	-1.5161	166.292	-0.115	-0.2509	0.0288535	0.276	0.1615	204.6157	-0.0673	-0.1468	48.9051	47.6103				1				0
80	2.76	29.2365	27.0017	56.612	53.4156	0.2777	-1.5114	166.2659	-0.1158	-0.2463	0.02852154	0.2721	0.1593	205.184	-0.0678	-0.1441	48.8972	47.6547				1				0
80	2.77	29.2691	27.0431	56.5578	53.3698	0.2768	-1.5068	166.2398	-0.1166	-0.2416	0.02817056	0.2683	0.157	205.7687	-0.0683	-0.1414	48.8892	47.699				1				0
80	2.78	29.2888	27.0602	56.5524	53.3629	0.277	-1.5052	166.2644	-0.1165	-0.24	0.02796	0.2668	0.1561	205.8845	-0.0682	-0.1405	48.8909	47.7143				1				0
80	2.79	29.3086	27.0773	56.5471	53.3559	0.2772	-1.5036	166.289	-0.1163	-0.2384	0.02772592	0.2652	0.1552	206.0017	-0.0681	-0.1395	48.8925	47.7295				1				0
80	2.8	29.3283	27.0944	56.5418	53.349	0.2773	-1.502	166.3135	-0.1161	-0.2368	0.02749248	0.2637	0.1543	206.12	-0.068	-0.1386	48.8942	47.7448				1				0
80	2.81	29.3601	27.1313	56.5133	53.3378	0.2762	-1.4987	166.3425	-0.1173	-0.2335	0.02738955	0.2613	0.1529	206.6736	-0.0686	-0.1367	48.8829	47.7763				1				0
80	2.82	29.3918	27.1682	56.4848	53.3265	0.275	-1.4953	166.3714	-0.1185	-0.2302	0.0272787	0.2589	0.1515	207.2373	-0.0693	-0.1347	48.8715	47.8077				1				0
80	2.83	29.4236	27.2051	56.4564	53.3153	0.2738	-1.492	166.4004	-0.1197	-0.2269	0.02715993	0.2565	0.1501	207.8114	-0.07	-0.1328	48.8602	47.8392				1				0
80	2.84	29.4356	27.2249	56.4333	53.311	0.2724	-1.4903	166.4048	-0.121	-0.2252	0.0272492	0.2557	0.1496	208.2602	-0.0708	-0.1318	48.8472	47.8554				1				0
80	2.85	29.4476	27.2447	56.4101	53.3066	0.271	-1.4886	166.4091	-0.1224	-0.2235	0.0273564	0.2548	0.1491	208.7119	-0.0716	-0.1308	48.8342	47.8716				1				0
80	2.86	29.4596	27.2645	56.387	53.3023	0.2697	-1.4869	166.4135	-0.1238	-0.2218	0.02745884	0.254	0.1486	209.1666	-0.0724	-0.1298	48.8212	47.8878				1				0
80	2.87	29.4828	27.2987	56.3381	53.2945	0.267	-1.4837	166.4141	-0.1264	-0.2186	0.02763104	0.2525	0.1478	210.0496	-0.074	-0.1279	48.7958	47.9184				1				0
80	2.88	29.506	27.3329	56.2891	53.2867	0.2643	-1.4805	166.4148	-0.1291	-0.2154	0.02780814	0.2511	0.147	210.9428	-0.0756	-0.126	48.7704	47.949				1				0
80	2.89	29.5171	27.3474	56.2633	53.2833	0.263	-1.479	166.4111	-0.1304	-0.2139	0.02789256	0.2505	0.1466	211.3751	-0.0763	-0.1252	48.758	47.9633				1				0
80	2.9	29.5283	27.3618	56.2375	53.2798	0.2617	-1.4775	166.4074	-0.1317	-0.2123	0.02795991	0.2499	0.1462	211.8095	-0.0771	-0.1243	48.7456	47.9776				1				0
80	2.91	29.5394	27.3762	56.2118	53.2764	0.2604	-1.476	166.4037	-0.133	-0.2108	0.0280364	0.2493	0.1459	212.2462	-0.0778	-0.1234	48.7332	47.992				1				0
80	2.92	29.5506	27.3906	56.186	53.2729	0.2591	-1.4745	166.4	-0.1343	-0.2093	0.02810899	0.2487	0.1456	212.6846	-0.0786	-0.1225	48.7208	48.0063				1				0
80	2.93	29.5746	27.4158	56.1433	53.2582	0.2577	-1.4716	166.3918	-0.1358	-0.2064	0.02802912	0.2471	0.1446	213.3389	-0.0795	-0.1208	48.7068	48.0342				1				0
80	2.94	29.5987	27.441	56.1006	53.2435	0.2562	-1.4687	166.3837	-0.1373	-0.2035	0.02794055	0.2455	0.1437	214.0019	-0.0803	-0.1191	48.6927	48.062				1				0
80	2.95	29.6115	27.4518	56.0837	53.2323	0.256	-1.4672	166.3792	-0.1374	-0.2021	0.02776854	0.2444	0.143	214.2217	-0.0804	-0.1183	48.691	48.0755				1				0
80	2.96	29.6244	27.4626	56.0668	53.221	0.2558	-1.4658	166.3747	-0.1376	-0.2007	0.02761632	0.2433	0.1424	214.4435	-0.0805	-0.1174	48.6893	48.089				1				0
80	2.97	29.6373	27.4734	56.0499	53.2098	0.2557	-1.4644	166.3703	-0.1378	-0.1992	0.02744976	0.2423	0.1418	214.6673	-0.0806	-0.1166	48.6877	48.1024				1				0
80	2.98	29.6502	27.4842	56.033	53.1985	0.2555	-1.463	166.3658	-0.138	-0.1978	0.0272964	0.2412	0.1412	214.893	-0.0807	-0.1158	48.686	48.1159				1				0
80	2.99	29.6776	27.5013	56.0107	53.1778	0.2559	-1.4605	166.3674	-0.1375	-0.1954	0.0268675	0.2389	0.1398	215.1435	-0.0805	-0.1143	48.6903	48.1395				1				0
80	3	29.7051	27.5184	55.9885	53.157	0.2564	-1.458	166.3689	-0.1371	-0.1929	0.02644659	0.2366	0.1385	215.3987	-0.0802	-0.1129	48.6946	48.163				1				0
80	3.01	29.7197	27.5247	55.9831	53.1475	0.257	-1.457	166.375	-0.1364	-0.1918	0.02616152	0.2354	0.1378	215.4231	-0.0799	-0.1123	48.7006	48.1731				1				0
80	3.02	29.7343	27.531	55.9778	53.138	0.2576	-1.4559	166.381	-0.1358	-0.1908	0.02591064	0.2342	0.1371	215.4478	-0.0795	-0.1116	48.7065	48.1831				1				0
80	3.03	29.7489	27.5373	55.9725	53.1285	0.2583	-1.4549	166.3871	-0.1352	-0.1897	0.02564744	0.233	0.1363	215.4728	-0.0791	-0.111	48.7125	48.1932				1				0
80	3.04	29.7635	27.5436	55.9671	53.1189	0.2589	-1.4538	166.3931	-0.1346	-0.1887	0.02539902	0.2317	0.1356	215.498	-0.0787	-0.1104	48.7185	48.2033				1				0
80	3.05	29.7841	27.5463	55.9707	53.0982	0.261	-1.4526	166.3992	-0.1324	-0.1875	0.024825	0.2295	0.1343	215.2342	-0.0775	-0.1097	48.7389	48.2146				1				0
80	3.06	29.8047	27.549	55.9742	53.0774	0.2632	-1.4514	166.4053	-0.1303	-0.1863	0.02427489	0.2273	0.133	214.9653	-0.0762	-0.109	48.7594	48.2259				1				0
80	3.07	29.8107	27.5454	55.9831	53.0662	0.2647	-1.4513	166.4053	-0.1287	-0.1861	0.02395107	0.2263	0.1325	214.6694	-0.0753	-0.1089	48.7739	48.2272				1				0
80	3.08	29.8167	27.5418	55.992	53.0549	0.2662	-1.4512	166.4054	-0.1272	-0.186	0.0236592	0.2254	0.1319	214.3711	-0.0745	-0.1089	48.7883	48.2285				1				0
80	3.09	29.8227	27.5382	56.0009	53.0437	0.2677	-1.451	166.4055	-0.1257	-0.1859	0.02336763	0.2244	0.1313	214.0703	-0.0736	-0.1088	48.8028	48.2298				1				0
80	3.1	29.8287	27.5346	56.0098	53.0325	0.2693	-1.4509	166.4055	-0.1242	-0.1857	0.02306394	0.2234	0.1308	213.7668	-0.0727	-0.1087	48.8173	48.231				1				0
80	3.11	29.8381	27.5283	56.0249	53.0013	0.2725	-1.4505	166.3927	-0.121	-0.1853	0.0224213	0.2213	0.1295	213.1419	-0.0708	-0.1085	48.8476	48.2351				1				0
80	3.12	29.8476	27.522	56.0401	52.9702	0.2756	-1.45	166.3798	-0.1178	-0.1849	0.02178122	0.2192	0.1283	212.5049	-0.0689	-0.1082	48.878	48.2392				1				0
80	3.13	29.851	27.5193	56.0463	52.9503	0.2773	-1.4498	166.3668	-0.1161	-0.1846	0.02143206	0.2181	0.1276	212.1762	-0.068	-0.108	48.8939	48.2419				1				0
80	3.14	29.8544	27.5166	56.0525	52.9304	0.279	-1.4495	166.3539	-0.1145	-0.1843	0.02110235	0.217	0.127	211.8441	-0.067	-0.1079	48.9098	48.2447				1				0
80	3.15	29.8579	27.5139	56.0587	52.9105	0.2807	-1.4492	166.341	-0.1128	-0.184	0.0207552	0.2158	0.1263	211.5084	-0.066	-0.1077	48.9257	48.2475				1				0
80	3.16	29.8665	27.513	56.0837	52.8889	0.2835	-1.449	166.3519	-0.11	-0.1838	0.020218	0.2142	0.1253	210.8904	-0.0644	-0.1076	48.9528	48.2496				1				0
80	3.17	29.875	27.5121	56.1086	52.8673	0.2863	-1.4487	166.3629	-0.1071	-0.1836	0.01966356	0.2125	0.1244	210.2629	-0.0627	-0.1074	48.9799	48.2517				1				0
80	3.18	29.8836	27.5112	56.1335	52.8456	0.2892	-1.4485	166.3739	-0.1043	-0.1834	0.01912862	0.2109	0.1234	209.626	-0.061	-0.1073	49.0069	48.2537				1				0
80	3.19	29.8888	27.513	56.1521	52.8439	0.2904	-1.4486	166.3978	-0.1031	-0.1834	0.01890854	0.2104	0.1231	209.3388	-0.0603	-0.1074	49.0181	48.253				1				0
80	3.2	29.8939	27.5148	56.1708	52.8422	0.2915	-1.4487	166.4217	-0.1019	-0.1835	0.01869865	0.2099	0.1228	209.0502	-0.0597	-0.1074	49.0293	48.2524				1				0
80	3.21	29.8991	27.5166	56.1895	52.8404	0.2927	-1.4487	166.4456	-0.1008	-0.1836	0.01850688	0.2094	0.1226	208.7603	-0.059	-0.1074	49.0404	48.2517				1				0
80	3.22	29.9085	27.5184	56.1975	52.8378	0.2936	-1.4484	166.4622	-0.0999	-0.1833	0.01831167	0.2087	0.1221	208.584	-0.0584	-0.1073	49.049	48.2546				1				0
80	3.23	29.9179	27.5202	56.2055	52.8352	0.2945	-1.4481	166.4789	-0.099	-0.183	0.018117	0.208	0.1217	208.4064	-0.0579	-0.1071	49.0576	48.2575				1				0
80	3.24	29.9222	27.5202	56.1948	52.8344	0.2942	-1.4477	166.4716	-0.0992	-0.1826	0.01811392	0.2078	0.1216	208.5217	-0.0581	-0.1069	49.055	48.2612				1				0
80	3.25	29.9265	27.5202	56.1842	52.8335	0.294	-1.4474	166.4644	-0.0995	-0.1822	0.0181289	0.2076	0.1215	208.6372	-0.0582	-0.1066	49.0525	48.2648				1				0
80	3.26	29.9308	27.5202	56.1735	52.8327	0.2937	-1.447	166.4571	-0.0998	-0.1818	0.01814364	0.2074	0.1214	208.7529	-0.0584	-0.1064	49.0499	48.2684				1				0
80	3.27	29.9351	27.5202	56.1628	52.8318	0.2934	-1.4466	166.4499	-0.1	-0.1814	0.01814	0.2072	0.1213	208.8688	-0.0585	-0.1062	49.0474	48.2721				1				0
80	3.28	29.9463	27.5238	56.1201	52.7911	0.2938	-1.4444	166.3813	-0.0996	-0.1793	0.01785828	0.2051	0.12	209.0614	-0.0583	-0.1049	49.0512	48.2926				1				0
80	3.29	29.9574	27.5274	56.0774	52.7505	0.2942	-1.4423	166.3127	-0.0992	-0.1771	0.01756832	0.203	0.1188	209.2584	-0.0581	-0.1037	49.055	48.3132				1				0
80	3.3	29.9643	27.531	56.0454	52.7107	0.2949	-1.4405	166.2514	-0.0985	-0.1753	0.01726705	0.2011	0.1177	209.3389	-0.0577	-0.1026	49.0614	48.3302				1				0
80	3.31	29.9712	27.5346	56.0134	52.6709	0.2956	-1.4387	166.19	-0.0979	-0.1736	0.01699544	0.1993	0.1166	209.4213	-0.0573	-0.1016	49.0678	48.3471				1				0
80	3.32	29.978	27.5382	55.9814	52.6311	0.2963	-1.4369	166.1287	-0.0972	-0.1718	0.01669896	0.1974	0.1155	209.505	-0.0569	-0.1005	49.0743	48.3641				1				0
80	3.33	29.9849	27.5418	55.9493	52.5913	0.2969	-1.4351	166.0673	-0.0965	-0.17	0.016405	0.1955	0.1144	209.5906	-0.0565	-0.0995	49.0807	48.3811				1				0
80	3.34	30.0124	27.5661	55.9289	52.5533	0.298	-1.4321	166.0606	-0.0955	-0.1669	0.01593895	0.1923	0.1125	209.7602	-0.0559	-0.0977	49.0909	48.4101				1				0
80	3.35	30.0398	27.5904	55.9084	52.5152	0.2991	-1.4291	166.0538	-0.0944	-0.1639	0.01547216	0.1891	0.1107	209.9354	-0.0552	-0.0959	49.1011	48.4391				1				0
80	3.36	30.0604	27.6111	55.92	52.517	0.2995	-1.4278	166.1084	-0.094	-0.1626	0.0152844	0.1878	0.1099	210.021	-0.055	-0.0952	49.105	48.451				1				0
80	3.37	30.081	27.6318	55.9315	52.5187	0.2999	-1.4265	166.163	-0.0936	-0.1614	0.01510704	0.1866	0.1092	210.108	-0.0548	-0.0944	49.1087	48.463				1				0
80	3.38	30.1016	27.6525	55.9431	52.5204	0.3003	-1.4253	166.2176	-0.0932	-0.1601	0.01492132	0.1853	0.1084	210.1959	-0.0545	-0.0937	49.1126	48.475				1				0
80	3.39	30.1222	27.6732	55.9547	52.5221	0.3007	-1.424	166.2722	-0.0928	-0.1589	0.01474592	0.184	0.1077	210.2851	-0.0543	-0.093	49.1164	48.4869				1				0
80	3.4	30.1471	27.6948	55.9725	52.5187	0.3018	-1.4226	166.333	-0.0916	-0.1574	0.01441784	0.1822	0.1066	210.2003	-0.0536	-0.0921	49.1272	48.5005				1				0
80	3.41	30.172	27.7164	55.9903	52.5152	0.303	-1.4212	166.3939	-0.0905	-0.156	0.014118	0.1804	0.1056	210.1138	-0.053	-0.0913	49.1381	48.514				1				0
80	3.42	30.1763	27.7173	55.9965	52.51	0.3037	-1.421	166.4001	-0.0898	-0.1559	0.01399982	0.1799	0.1053	209.9357	-0.0525	-0.0912	49.1452	48.5157				1				0
80	3.43	30.1806	27.7182	56.0027	52.5048	0.3044	-1.4208	166.4063	-0.089	-0.1557	0.0138573	0.1793	0.105	209.7565	-0.0521	-0.0911	49.1523	48.5173				1				0
80	3.44	30.1849	27.7191	56.0089	52.4997	0.3052	-1.4207	166.4125	-0.0883	-0.1555	0.01373065	0.1788	0.1047	209.5762	-0.0517	-0.091	49.1594	48.5189				1				0
80	3.45	30.1892	27.72	56.0152	52.4945	0.3059	-1.4205	166.4188	-0.0875	-0.1553	0.01358875	0.1783	0.1044	209.3949	-0.0512	-0.0909	49.1665	48.5205				1				0
80	3.46	30.1969	27.7092	56.0223	52.4685	0.3086	-1.4203	166.3969	-0.0848	-0.1551	0.01315248	0.1768	0.1035	208.6799	-0.0497	-0.0908	49.192	48.5229				1				0
80	3.47	30.2046	27.6984	56.0294	52.4426	0.3113	-1.42	166.375	-0.0822	-0.1548	0.01272456	0.1753	0.1026	207.9526	-0.0481	-0.0906	49.2175	48.5254				1				0
80	3.48	30.208	27.6867	56.0303	52.4218	0.3132	-1.4199	166.3468	-0.0802	-0.1548	0.01241496	0.1743	0.102	207.4048	-0.047	-0.0906	49.2359	48.5262				1				0
80	3.49	30.2115	27.675	56.0312	52.4011	0.3152	-1.4198	166.3187	-0.0783	-0.1547	0.01211301	0.1734	0.1015	206.8505	-0.0458	-0.0905	49.2543	48.527				1				0
80	3.5	30.2149	27.6633	56.0321	52.3803	0.3171	-1.4197	166.2905	-0.0764	-0.1546	0.01181144	0.1724	0.1009	206.2903	-0.0447	-0.0905	49.2727	48.5278				1				0
80	3.51	30.2183	27.6516	56.033	52.3595	0.319	-1.4197	166.2624	-0.0744	-0.1545	0.0114948	0.1715	0.1004	205.7234	-0.0436	-0.0904	49.2911	48.5286				1				0
80	3.52	30.2312	27.6291	56.065	52.3267	0.3242	-1.42	166.2519	-0.0693	-0.1548	0.01072764	0.1696	0.0993	204.1078	-0.0405	-0.0906	49.3402	48.5254				1				0
80	3.53	30.2441	27.6066	56.097	52.2938	0.3293	-1.4203	166.2415	-0.0641	-0.1552	0.00994832	0.1679	0.0983	202.4576	-0.0375	-0.0908	49.3892	48.5222				1				0
80	3.54	30.2535	27.5958	56.1281	52.2817	0.3325	-1.4207	166.2591	-0.0609	-0.1556	0.00947604	0.1671	0.0978	201.3848	-0.0357	-0.0911	49.4197	48.5182				1				0
80	3.55	30.263	27.585	56.1593	52.2696	0.3357	-1.4212	166.2768	-0.0577	-0.156	0.0090012	0.1663	0.0974	200.3022	-0.0338	-0.0913	49.4503	48.5142				1				0
80	3.56	30.2724	27.5742	56.1904	52.2575	0.3389	-1.4216	166.2945	-0.0545	-0.1564	0.0085238	0.1657	0.0969	199.2107	-0.0319	-0.0916	49.4809	48.5102				1				0
80	3.57	30.2887	27.5652	56.2233	52.2367	0.3429	-1.4216	166.3139	-0.0505	-0.1564	0.0078982	0.1644	0.0962	197.8981	-0.0296	-0.0915	49.5189	48.5105				1				0
80	3.58	30.305	27.5562	56.2562	52.216	0.3469	-1.4215	166.3334	-0.0465	-0.1564	0.0072726	0.1631	0.0955	196.5659	-0.0272	-0.0915	49.557	48.5107				1				0
80	3.59	30.3213	27.5472	56.2891	52.1952	0.3509	-1.4215	166.3528	-0.0425	-0.1563	0.00664275	0.162	0.0948	195.2146	-0.0249	-0.0915	49.5951	48.511				1				0
80	3.6	30.3282	27.549	56.2909	52.1866	0.3517	-1.4211	166.3546	-0.0417	-0.1559	0.00650103	0.1614	0.0944	194.9868	-0.0244	-0.0912	49.6026	48.5153				1				0
80	3.61	30.3351	27.5508	56.2927	52.1779	0.3525	-1.4206	166.3564	-0.0409	-0.1554	0.00635586	0.1607	0.0941	194.757	-0.024	-0.091	49.6101	48.5196				1				0
80	3.62	30.3419	27.5526	56.2945	52.1693	0.3533	-1.4201	166.3582	-0.0402	-0.155	0.006231	0.1601	0.0937	194.5255	-0.0235	-0.0907	49.6176	48.5239				1				0
80	3.63	30.3497	27.5571	56.3034	52.1606	0.3543	-1.4197	166.3707	-0.0391	-0.1545	0.00604095	0.1594	0.0933	194.2054	-0.0229	-0.0904	49.6274	48.5282				1				0
80	3.64	30.3574	27.5616	56.3123	52.152	0.3554	-1.4193	166.3832	-0.0381	-0.1541	0.00587121	0.1587	0.0929	193.8828	-0.0223	-0.0902	49.6373	48.5324				1				0
80	3.65	30.3582	27.5643	56.3194	52.152	0.3556	-1.4193	166.3938	-0.0378	-0.1541	0.00582498	0.1587	0.0929	193.7955	-0.0221	-0.0902	49.6396	48.5323				1				0
80	3.66	30.3591	27.567	56.3265	52.152	0.3559	-1.4193	166.4045	-0.0376	-0.1541	0.00579416	0.1586	0.0928	193.7083	-0.022	-0.0902	49.642	48.5322				1				0
80	3.67	30.36	27.5697	56.3336	52.152	0.3561	-1.4193	166.4152	-0.0373	-0.1541	0.00574793	0.1586	0.0928	193.6209	-0.0219	-0.0902	49.6443	48.5321				1				0
80	3.68	30.3608	27.5724	56.3407	52.152	0.3564	-1.4193	166.4259	-0.0371	-0.1541	0.00571711	0.1585	0.0928	193.5336	-0.0217	-0.0902	49.6467	48.532				1				0
80	3.69	30.3497	27.5679	56.3461	52.1667	0.3555	-1.4203	166.4303	-0.0379	-0.1551	0.00587829	0.1597	0.0934	193.7414	-0.0222	-0.0908	49.6388	48.5229				1				0
80	3.7	30.3385	27.5634	56.3514	52.1814	0.3547	-1.4212	166.4346	-0.0388	-0.1561	0.00605668	0.1608	0.0941	193.9461	-0.0227	-0.0913	49.6309	48.5137				1				0
80	3.71	30.3265	27.5562	56.3496	52.1961	0.3536	-1.4222	166.4283	-0.0398	-0.157	0.0062486	0.162	0.0948	194.2335	-0.0233	-0.0919	49.6207	48.5046				1				0
80	3.72	30.3145	27.549	56.3479	52.2108	0.3525	-1.4231	166.4221	-0.0409	-0.158	0.0064622	0.1632	0.0955	194.5168	-0.0239	-0.0925	49.6104	48.4955				1				0
80	3.73	30.3025	27.5418	56.3461	52.2255	0.3515	-1.4241	166.4158	-0.042	-0.1589	0.0066738	0.1644	0.0962	194.7958	-0.0246	-0.093	49.6002	48.4863				1				0
80	3.74	30.2904	27.5346	56.3443	52.2402	0.3504	-1.4251	166.4095	-0.0431	-0.1599	0.00689169	0.1656	0.0969	195.0706	-0.0252	-0.0936	49.59	48.4772				1				0
80	3.75	30.2613	27.5247	56.3301	52.2618	0.3477	-1.4266	166.3778	-0.0458	-0.1615	0.0073967	0.1678	0.0982	195.8374	-0.0268	-0.0945	49.5638	48.4622				1				0
80	3.76	30.2321	27.5148	56.3158	52.2834	0.3449	-1.4282	166.3461	-0.0486	-0.163	0.0079218	0.1701	0.0996	196.5839	-0.0284	-0.0954	49.5376	48.4472				1				0
80	3.77	30.2149	27.5121	56.3034	52.2903	0.3432	-1.4288	166.3207	-0.0502	-0.1637	0.00821774	0.1712	0.1002	197.0624	-0.0294	-0.0958	49.5216	48.4413				1				0
80	3.78	30.1977	27.5094	56.2909	52.2973	0.3415	-1.4294	166.2953	-0.0519	-0.1643	0.00852717	0.1723	0.1008	197.535	-0.0304	-0.0961	49.5056	48.4354				1				0
80	3.79	30.1806	27.5067	56.2785	52.3042	0.3399	-1.4301	166.2699	-0.0536	-0.1649	0.00883864	0.1734	0.1015	198.0018	-0.0314	-0.0965	49.4897	48.4295				1				0
80	3.8	30.1634	27.504	56.266	52.3111	0.3382	-1.4307	166.2445	-0.0553	-0.1655	0.00915215	0.1745	0.1021	198.4628	-0.0323	-0.0969	49.4737	48.4236				1				0
80	3.81	30.1231	27.4905	56.2794	52.3665	0.3346	-1.434	166.2594	-0.0588	-0.1688	0.00992544	0.1788	0.1046	199.2055	-0.0344	-0.0988	49.4399	48.392				1				0
80	3.82	30.0827	27.477	56.2927	52.4218	0.3311	-1.4373	166.2742	-0.0624	-0.1722	0.01074528	0.1831	0.1072	199.9134	-0.0365	-0.1008	49.406	48.3604				1				0
80	3.83	30.0596	27.4662	56.3185	52.4702	0.3292	-1.44	166.3145	-0.0642	-0.1748	0.01122216	0.1863	0.109	200.1719	-0.0376	-0.1023	49.3882	48.3348				1				0
80	3.84	30.0364	27.4554	56.3443	52.5187	0.3274	-1.4427	166.3547	-0.0661	-0.1775	0.01173275	0.1894	0.1109	200.4219	-0.0387	-0.1039	49.3704	48.3091				1				0
80	3.85	30.0132	27.4446	56.3701	52.5671	0.3255	-1.4454	166.395	-0.068	-0.1802	0.0122536	0.1926	0.1127	200.6634	-0.0398	-0.1055	49.3527	48.2835				1				0
80	3.86	29.99	27.4338	56.3959	52.6156	0.3236	-1.4481	166.4352	-0.0698	-0.1829	0.01276642	0.1958	0.1146	200.8969	-0.0409	-0.1071	49.3349	48.2579				1				0
80	3.87	29.9531	27.4176	56.4075	52.6718	0.3203	-1.4513	166.4499	-0.0732	-0.1862	0.01362984	0.2001	0.1171	201.464	-0.0428	-0.109	49.3028	48.2268				1				0
80	3.88	29.9162	27.4014	56.419	52.728	0.3169	-1.4546	166.4646	-0.0766	-0.1894	0.01450804	0.2043	0.1196	202.0073	-0.0448	-0.1109	49.2708	48.1957				1				0
80	3.89	29.9025	27.396	56.4048	52.7358	0.3154	-1.4552	166.439	-0.0781	-0.19	0.014839	0.2054	0.1202	202.335	-0.0457	-0.1112	49.2565	48.1902				1				0
80	3.9	29.8888	27.3906	56.3905	52.7436	0.3139	-1.4558	166.4134	-0.0796	-0.1906	0.01517176	0.2065	0.1209	202.6592	-0.0466	-0.1116	49.2422	48.1847				1				0
80	3.91	29.875	27.3852	56.3763	52.7514	0.3124	-1.4563	166.3878	-0.0811	-0.1912	0.01550632	0.2077	0.1215	202.9799	-0.0474	-0.1119	49.2279	48.1792				1				0
80	3.92	29.8467	27.3753	56.3648	52.792	0.3088	-1.4583	166.3787	-0.0847	-0.1932	0.01636404	0.2109	0.1234	203.6694	-0.0496	-0.113	49.1936	48.1604				1				0
80	3.93	29.8184	27.3654	56.3532	52.8327	0.3052	-1.4603	166.3696	-0.0883	-0.1951	0.01722733	0.2142	0.1253	204.338	-0.0517	-0.1142	49.1594	48.1417				1				0
80	3.94	29.7901	27.3555	56.3416	52.8733	0.3016	-1.4623	166.3604	-0.0919	-0.1971	0.01811349	0.2174	0.1273	204.9864	-0.0538	-0.1154	49.1252	48.1229				1				0
80	3.95	29.7755	27.351	56.3443	52.9062	0.2995	-1.4636	166.3769	-0.0939	-0.1985	0.01863915	0.2196	0.1285	205.3271	-0.055	-0.1162	49.1053	48.1097				1				0
80	3.96	29.7609	27.3465	56.347	52.939	0.2974	-1.465	166.3933	-0.096	-0.1999	0.0191904	0.2217	0.1298	205.6612	-0.0562	-0.117	49.0855	48.0964				1				0
80	3.97	29.7463	27.3419	56.3496	52.9719	0.2953	-1.4664	166.4098	-0.0981	-0.2013	0.01974753	0.2239	0.131	205.9888	-0.0574	-0.1178	49.0656	48.0832				1				0
80	3.98	29.7214	27.3356	56.3238	53.0229	0.2905	-1.4681	166.4038	-0.103	-0.2029	0.0208987	0.2275	0.1332	206.909	-0.0603	-0.1187	49.0193	48.0676				1				0
80	3.99	29.6965	27.3293	56.298	53.074	0.2856	-1.4697	166.3979	-0.1078	-0.2045	0.0220451	0.2312	0.1353	207.8002	-0.0631	-0.1197	48.9729	48.052				1				0
80	4	29.6862	27.3275	56.2696	53.0921	0.2828	-1.4699	166.3755	-0.1106	-0.2048	0.02265088	0.2328	0.1362	208.3766	-0.0647	-0.1199	48.9465	48.0497				1				0
80	4.01	29.6759	27.3257	56.2411	53.1103	0.2801	-1.4702	166.3531	-0.1134	-0.205	0.023247	0.2343	0.1371	208.9456	-0.0664	-0.12	48.92	48.0473				1				0
80	4.02	29.6656	27.3239	56.2126	53.1285	0.2773	-1.4704	166.3307	-0.1162	-0.2053	0.02385586	0.2359	0.138	209.5072	-0.068	-0.1201	48.8935	48.0449				1				0
80	4.03	29.6553	27.3221	56.1842	53.1466	0.2745	-1.4707	166.3083	-0.119	-0.2055	0.0244545	0.2375	0.139	210.0614	-0.0696	-0.1203	48.8671	48.0426				1				0
80	4.04	29.6287	27.3158	56.145	53.1674	0.2705	-1.4716	166.257	-0.123	-0.2064	0.0253872	0.2403	0.1406	210.7874	-0.072	-0.1208	48.8288	48.0344				1				0
80	4.05	29.6021	27.3095	56.1059	53.1881	0.2665	-1.4724	166.2057	-0.127	-0.2073	0.0263271	0.2431	0.1423	211.4972	-0.0743	-0.1213	48.7905	48.0261				1				0
80	4.06	29.5858	27.305	56.0952	53.1907	0.2652	-1.473	166.1768	-0.1282	-0.2079	0.02665278	0.2442	0.1429	211.6691	-0.075	-0.1217	48.7788	48.0203				1				0
80	4.07	29.5695	27.3005	56.0845	53.1933	0.264	-1.4736	166.1479	-0.1295	-0.2085	0.02700075	0.2454	0.1436	211.8396	-0.0758	-0.122	48.767	48.0144				1				0
80	4.08	29.5532	27.296	56.0739	53.1959	0.2628	-1.4743	166.119	-0.1307	-0.2091	0.02732937	0.2466	0.1443	212.0086	-0.0765	-0.1224	48.7552	48.0086				1				0
80	4.09	29.5369	27.2915	56.0632	53.1985	0.2615	-1.4749	166.0901	-0.1319	-0.2097	0.02765943	0.2478	0.145	212.176	-0.0772	-0.1227	48.7434	48.0027				1				0
80	4.1	29.5257	27.2924	56.0721	53.2271	0.2598	-1.476	166.1173	-0.1336	-0.2108	0.02816288	0.2496	0.1461	212.365	-0.0782	-0.1234	48.7276	47.9923				1				0
80	4.11	29.5146	27.2933	56.081	53.2556	0.2582	-1.4771	166.1445	-0.1353	-0.2119	0.02867007	0.2514	0.1471	212.5512	-0.0792	-0.124	48.7117	47.9818				1				0
80	4.12	29.5197	27.2987	56.1006	53.2816	0.2578	-1.4776	166.2006	-0.1357	-0.2124	0.02882268	0.252	0.1475	212.5737	-0.0794	-0.1243	48.7077	47.9772				1				0
80	4.13	29.5249	27.3041	56.1201	53.3075	0.2573	-1.478	166.2566	-0.1361	-0.2129	0.02897569	0.2527	0.1479	212.5959	-0.0797	-0.1246	48.7036	47.9726				1				0
80	4.14	29.53	27.3095	56.1397	53.3335	0.2569	-1.4785	166.3127	-0.1365	-0.2134	0.0291291	0.2533	0.1483	212.618	-0.0799	-0.1249	48.6996	47.968				1				0
80	4.15	29.5352	27.3149	56.1593	53.3594	0.2565	-1.479	166.3688	-0.137	-0.2138	0.0292906	0.254	0.1486	212.6401	-0.0802	-0.1252	48.6955	47.9633				1				0
80	4.16	29.548	27.323	56.1806	53.3819	0.2566	-1.4791	166.4336	-0.1369	-0.2139	0.02928291	0.254	0.1486	212.6157	-0.0801	-0.1252	48.6963	47.9627				1				0
80	4.17	29.5609	27.3312	56.202	53.4044	0.2567	-1.4791	166.4984	-0.1368	-0.214	0.0292752	0.254	0.1486	212.5914	-0.0801	-0.1252	48.6971	47.9621				1				0
80	4.18	29.5686	27.3338	56.2037	53.4009	0.2572	-1.4787	166.5071	-0.1363	-0.2136	0.02911368	0.2533	0.1483	212.5449	-0.0798	-0.125	48.702	47.9661				1				0
80	4.19	29.5764	27.3365	56.2055	53.3975	0.2577	-1.4783	166.5159	-0.1358	-0.2131	0.02893898	0.2527	0.1479	212.4982	-0.0795	-0.1247	48.7069	47.97				1				0
80	4.2	29.5841	27.3393	56.2073	53.394	0.2582	-1.4779	166.5246	-0.1353	-0.2127	0.02877831	0.2521	0.1475	212.4515	-0.0792	-0.1245	48.7117	47.974				1				0
80	4.21	29.5918	27.3419	56.2091	53.3905	0.2587	-1.4775	166.5334	-0.1348	-0.2123	0.02861804	0.2515	0.1472	212.4043	-0.0789	-0.1243	48.7166	47.978				1				0
80	4.22	29.6021	27.3419	56.1877	53.3698	0.2592	-1.4763	166.5016	-0.1342	-0.2111	0.02832962	0.2502	0.1464	212.4448	-0.0785	-0.1236	48.7218	47.9893				1				0
80	4.23	29.6124	27.3419	56.1664	53.349	0.2598	-1.4751	166.4697	-0.1337	-0.2099	0.02806363	0.2489	0.1457	212.4856	-0.0782	-0.1229	48.727	48.0006				1				0
80	4.24	29.615	27.3393	56.1433	53.3317	0.2598	-1.4743	166.4292	-0.1336	-0.2092	0.02794912	0.2482	0.1453	212.5746	-0.0782	-0.1224	48.7273	48.008				1				0
80	4.25	29.6175	27.3365	56.1201	53.3144	0.2599	-1.4736	166.3886	-0.1336	-0.2084	0.02784224	0.2475	0.1449	212.664	-0.0782	-0.122	48.7276	48.0153				1				0
80	4.26	29.6201	27.3338	56.097	53.2971	0.2599	-1.4728	166.3481	-0.1336	-0.2076	0.02773536	0.2469	0.1445	212.7539	-0.0782	-0.1215	48.728	48.0227				1				0
80	4.27	29.6227	27.3312	56.0739	53.2798	0.2599	-1.472	166.3075	-0.1335	-0.2068	0.0276078	0.2462	0.1441	212.8445	-0.0781	-0.1211	48.7283	48.0301				1				0
80	4.28	29.6296	27.3356	56.0445	53.2556	0.2598	-1.4706	166.2653	-0.1336	-0.2054	0.02744144	0.245	0.1434	213.0433	-0.0782	-0.1202	48.7276	48.0439				1				0
80	4.29	29.6364	27.3402	56.0152	53.2314	0.2598	-1.4691	166.2231	-0.1337	-0.2039	0.02726143	0.2438	0.1427	213.2442	-0.0782	-0.1194	48.7269	48.0577				1				0
80	4.3	29.6407	27.3474	56.0089	53.2245	0.2597	-1.4684	166.2215	-0.1338	-0.2033	0.02720154	0.2433	0.1424	213.3536	-0.0783	-0.119	48.7258	48.0642				1				0
80	4.31	29.645	27.3546	56.0027	53.2175	0.2596	-1.4677	166.2198	-0.1339	-0.2026	0.02712814	0.2428	0.1421	213.4633	-0.0784	-0.1186	48.7247	48.0706				1				0
80	4.32	29.6493	27.3618	55.9965	53.2106	0.2594	-1.4671	166.2182	-0.134	-0.2019	0.0270546	0.2423	0.1418	213.5736	-0.0784	-0.1182	48.7237	48.0771				1				0
80	4.33	29.6536	27.3753	56.0063	53.2167	0.2591	-1.4667	166.2518	-0.1343	-0.2016	0.02707488	0.2422	0.1418	213.6851	-0.0786	-0.118	48.7205	48.0804				1				0
80	4.34	29.6579	27.3888	56.016	53.2227	0.2588	-1.4664	166.2854	-0.1347	-0.2012	0.02710164	0.2421	0.1417	213.7967	-0.0788	-0.1178	48.7174	48.0838				1				0
80	4.35	29.6622	27.4023	56.0258	53.2288	0.2584	-1.466	166.3191	-0.135	-0.2009	0.0271215	0.242	0.1416	213.9084	-0.079	-0.1175	48.7142	48.0871				1				0
80	4.36	29.6622	27.4086	56.0418	53.2418	0.2582	-1.4663	166.3543	-0.1352	-0.2012	0.02720224	0.2424	0.1419	213.9087	-0.0791	-0.1177	48.7121	48.084				1				0
80	4.37	29.6622	27.4149	56.0579	53.2547	0.258	-1.4667	166.3896	-0.1355	-0.2015	0.02730325	0.2428	0.1421	213.9092	-0.0793	-0.1179	48.71	48.0809				1				0
80	4.38	29.6622	27.4212	56.0739	53.2677	0.2578	-1.467	166.4249	-0.1357	-0.2018	0.02738426	0.2432	0.1423	213.9098	-0.0794	-0.1181	48.7079	48.0778				1				0
80	4.39	29.663	27.4266	56.0783	53.2703	0.2576	-1.4669	166.4382	-0.1358	-0.2017	0.02739086	0.2432	0.1423	213.9531	-0.0795	-0.1181	48.7064	48.0787				1				0
80	4.4	29.6639	27.432	56.0828	53.2729	0.2575	-1.4668	166.4515	-0.136	-0.2016	0.0274176	0.2432	0.1423	213.9965	-0.0796	-0.118	48.7049	48.0796				1				0
80	4.41	29.6648	27.4311	56.0712	53.2625	0.2575	-1.4664	166.4295	-0.1359	-0.2012	0.02734308	0.2428	0.1421	214.0396	-0.0796	-0.1178	48.7055	48.0836				1				0
80	4.42	29.6656	27.4302	56.0596	53.2521	0.2576	-1.466	166.4075	-0.1359	-0.2008	0.02728872	0.2424	0.1419	214.0829	-0.0795	-0.1175	48.7061	48.0876				1				0
80	4.43	29.6665	27.4293	56.0481	53.2418	0.2577	-1.4655	166.3856	-0.1358	-0.2004	0.02721432	0.2421	0.1417	214.1264	-0.0795	-0.1173	48.7067	48.0916				1				0
80	4.44	29.6673	27.4284	56.0365	53.2314	0.2577	-1.4651	166.3636	-0.1357	-0.2	0.02714	0.2417	0.1414	214.1701	-0.0794	-0.117	48.7073	48.0957				1				0
80	4.45	29.6759	27.4365	56.0107	53.2098	0.2576	-1.4636	166.3328	-0.1359	-0.1984	0.02696256	0.2405	0.1407	214.4025	-0.0795	-0.1161	48.7059	48.1102				1				0
80	4.46	29.6845	27.4446	55.9849	53.1881	0.2574	-1.4621	166.3021	-0.136	-0.1969	0.0267784	0.2393	0.1401	214.6375	-0.0796	-0.1152	48.7046	48.1248				1				0
80	4.47	29.6922	27.4536	55.9707	53.1769	0.2572	-1.4609	166.2934	-0.1362	-0.1958	0.02666796	0.2385	0.1396	214.8292	-0.0797	-0.1146	48.7026	48.1354				1				0
80	4.48	29.6999	27.4626	55.9564	53.1657	0.257	-1.4598	166.2846	-0.1364	-0.1947	0.02655708	0.2377	0.1391	215.0223	-0.0798	-0.1139	48.7007	48.1459				1				0
80	4.49	29.7077	27.4716	55.9422	53.1544	0.2568	-1.4587	166.2758	-0.1366	-0.1936	0.02644576	0.2369	0.1387	215.2166	-0.08	-0.1133	48.6987	48.1565				1				0
80	4.5	29.7154	27.4806	55.928	53.1432	0.2566	-1.4576	166.2671	-0.1368	-0.1925	0.026334	0.2361	0.1382	215.4123	-0.0801	-0.1126	48.6968	48.167				1				0
80	4.51	29.7308	27.4932	55.9226	53.1432	0.2565	-1.4565	166.2898	-0.137	-0.1913	0.0262081	0.2353	0.1377	215.6051	-0.0802	-0.112	48.6952	48.1779				1				0
80	4.52	29.7463	27.5058	55.9173	53.1432	0.2563	-1.4553	166.3125	-0.1372	-0.1902	0.02609544	0.2345	0.1372	215.799	-0.0803	-0.1113	48.6937	48.1887				1				0
80	4.53	29.754	27.5094	55.9262	53.1544	0.2563	-1.4553	166.344	-0.1371	-0.1902	0.02607642	0.2344	0.1372	215.7946	-0.0802	-0.1113	48.6941	48.189				1				0
80	4.54	29.7617	27.513	55.9351	53.1657	0.2564	-1.4553	166.3755	-0.1371	-0.1901	0.02606271	0.2344	0.1372	215.7901	-0.0802	-0.1113	48.6945	48.1892				1				0
80	4.55	29.7695	27.5166	55.944	53.1769	0.2564	-1.4553	166.4069	-0.137	-0.1901	0.0260437	0.2343	0.1372	215.7857	-0.0802	-0.1113	48.6949	48.1895				1				0
80	4.56	29.7772	27.5202	55.9529	53.1881	0.2565	-1.4552	166.4384	-0.137	-0.1901	0.0260437	0.2343	0.1371	215.7813	-0.0802	-0.1112	48.6953	48.1898				1				0
80	4.57	29.7918	27.5283	55.9556	53.1726	0.2577	-1.4542	166.4482	-0.1357	-0.189	0.0256473	0.2327	0.1362	215.6883	-0.0794	-0.1106	48.7072	48.2001				1				0
80	4.58	29.8064	27.5364	55.9582	53.157	0.259	-1.4531	166.458	-0.1345	-0.1879	0.02527255	0.2311	0.1352	215.5938	-0.0787	-0.11	48.7191	48.2104				1				0
80	4.59	29.8132	27.5409	55.952	53.1302	0.2602	-1.452	166.4363	-0.1333	-0.1868	0.02490044	0.2295	0.1343	215.5027	-0.078	-0.1094	48.7306	48.2205				1				0
80	4.6	29.8201	27.5454	55.9458	53.1034	0.2614	-1.451	166.4146	-0.1321	-0.1858	0.02454418	0.228	0.1334	215.4102	-0.0773	-0.1087	48.7421	48.2306				1				0
80	4.61	29.827	27.5499	55.9395	53.0766	0.2626	-1.4499	166.3929	-0.1309	-0.1847	0.02417723	0.2264	0.1325	215.3164	-0.0766	-0.1081	48.7535	48.2406				1				0
80	4.62	29.8338	27.5544	55.9333	53.0498	0.2638	-1.4488	166.3713	-0.1297	-0.1837	0.02382589	0.2248	0.1316	215.2215	-0.0759	-0.1075	48.765	48.2507				1				0
80	4.63	29.8579	27.5688	55.912	53.0065	0.2654	-1.4462	166.3451	-0.128	-0.181	0.023168	0.2217	0.1298	215.2698	-0.0749	-0.1059	48.7808	48.2761				1				0
80	4.64	29.8819	27.5832	55.8906	52.9633	0.2671	-1.4435	166.3189	-0.1264	-0.1783	0.02253712	0.2186	0.1279	215.3196	-0.074	-0.1044	48.7965	48.3015				1				0
80	4.65	29.8991	27.5931	55.8755	52.9468	0.2675	-1.4419	166.3145	-0.1259	-0.1767	0.02224653	0.217	0.127	215.4691	-0.0737	-0.1034	48.8008	48.3168				1				0
80	4.66	29.9162	27.603	55.8604	52.9304	0.268	-1.4403	166.31	-0.1255	-0.1751	0.02197505	0.2154	0.1261	215.6207	-0.0734	-0.1025	48.805	48.3321				1				0
80	4.67	29.9334	27.6129	55.8453	52.914	0.2684	-1.4387	166.3055	-0.125	-0.1735	0.0216875	0.2139	0.1252	215.7747	-0.0732	-0.1016	48.8092	48.3474				1				0
80	4.68	29.9506	27.6228	55.8301	52.8975	0.2689	-1.4371	166.301	-0.1246	-0.1719	0.02141874	0.2123	0.1243	215.9308	-0.0729	-0.1006	48.8135	48.3627				1				0
80	4.69	29.9858	27.6444	55.8106	52.8802	0.2694	-1.4343	166.3209	-0.124	-0.1691	0.0209684	0.2097	0.1227	216.2592	-0.0726	-0.099	48.8187	48.3894				1				0
80	4.7	30.0209	27.666	55.791	52.8629	0.27	-1.4315	166.3408	-0.1235	-0.1663	0.02053805	0.2071	0.1212	216.5959	-0.0723	-0.0973	48.8239	48.4161				1				0
80	4.71	30.039	27.6777	55.7865	52.8621	0.2701	-1.4303	166.3652	-0.1234	-0.1651	0.02037334	0.2061	0.1206	216.7713	-0.0722	-0.0966	48.8248	48.4275				1				0
80	4.72	30.057	27.6894	55.7821	52.8612	0.2702	-1.4291	166.3896	-0.1233	-0.1639	0.02020887	0.2051	0.12	216.9485	-0.0722	-0.0959	48.8258	48.4389				1				0
80	4.73	30.075	27.7011	55.7776	52.8603	0.2703	-1.4279	166.4141	-0.1232	-0.1627	0.02004464	0.2041	0.1194	217.1273	-0.0721	-0.0952	48.8268	48.4502				1				0
80	4.74	30.1008	27.7227	55.735	52.818	0.2705	-1.4245	166.3763	-0.1229	-0.1593	0.01957797	0.2012	0.1178	217.6525	-0.0719	-0.0932	48.8292	48.4826				1				0
80	4.75	30.1265	27.7443	55.6923	52.7756	0.2708	-1.4211	166.3386	-0.1227	-0.1559	0.01912893	0.1984	0.1161	218.1928	-0.0718	-0.0913	48.8316	48.5149				1				0
80	4.76	30.1523	27.7659	55.6496	52.7332	0.271	-1.4177	166.3009	-0.1224	-0.1525	0.018666	0.1956	0.1145	218.7491	-0.0716	-0.0893	48.8341	48.5473				1				0
80	4.77	30.16	27.7758	55.6113	52.6917	0.2712	-1.4155	166.2387	-0.1223	-0.1503	0.01838169	0.1938	0.1134	219.1213	-0.0716	-0.088	48.8356	48.5683				1				0
80	4.78	30.1677	27.7857	55.5731	52.6502	0.2713	-1.4133	166.1766	-0.1221	-0.1481	0.01808301	0.192	0.1123	219.5009	-0.0715	-0.0867	48.8371	48.5893				1				0
80	4.79	30.1754	27.7956	55.5348	52.6086	0.2715	-1.4111	166.1144	-0.1219	-0.1459	0.01778521	0.1902	0.1113	219.8879	-0.0714	-0.0854	48.8386	48.6104				1				0
80	4.8	30.2003	27.8235	55.5063	52.5732	0.2717	-1.4079	166.1033	-0.1217	-0.1427	0.01736659	0.1876	0.1098	220.4603	-0.0712	-0.0835	48.8407	48.6407				1				0
80	4.81	30.2252	27.8514	55.4779	52.5377	0.272	-1.4047	166.0922	-0.1215	-0.1395	0.01694925	0.185	0.1083	221.0489	-0.0711	-0.0817	48.8428	48.6711				1				0
80	4.82	30.2424	27.8694	55.4877	52.5438	0.272	-1.4037	166.1432	-0.1214	-0.1386	0.01682604	0.1842	0.1078	221.2328	-0.0711	-0.0811	48.8434	48.6804				1				0
80	4.83	30.2595	27.8874	55.4974	52.5498	0.2721	-1.4027	166.1942	-0.1214	-0.1376	0.01670464	0.1835	0.1074	221.4181	-0.071	-0.0805	48.8441	48.6897				1				0
80	4.84	30.2767	27.9054	55.5072	52.5559	0.2721	-1.4018	166.2452	-0.1213	-0.1366	0.01656958	0.1827	0.1069	221.6049	-0.071	-0.08	48.8447	48.6989				1				0
80	4.85	30.2939	27.9234	55.517	52.5619	0.2722	-1.4008	166.2962	-0.1212	-0.1356	0.01643472	0.1819	0.1065	221.7932	-0.071	-0.0794	48.8453	48.7082				1				0
80	4.86	30.3334	27.9513	55.5428	52.5784	0.2731	-1.3992	166.4058	-0.1204	-0.134	0.0161336	0.1801	0.1054	221.9275	-0.0704	-0.0784	48.8538	48.7237				1				0
80	4.87	30.3728	27.9792	55.5686	52.5948	0.274	-1.3975	166.5154	-0.1195	-0.1324	0.0158218	0.1783	0.1044	222.064	-0.0699	-0.0775	48.8622	48.7392				1				0
80	4.88	30.3952	27.9891	55.5846	52.6052	0.2748	-1.3969	166.574	-0.1186	-0.1317	0.01561962	0.1773	0.1038	222.0081	-0.0694	-0.0771	48.8701	48.7455				1				0
80	4.89	30.4175	27.999	55.6006	52.6156	0.2756	-1.3962	166.6326	-0.1178	-0.1311	0.01544358	0.1762	0.1031	221.9514	-0.069	-0.0767	48.8779	48.7517				1				0
80	4.9	30.4398	28.0089	55.6166	52.6259	0.2765	-1.3956	166.6913	-0.117	-0.1304	0.0152568	0.1752	0.1025	221.8942	-0.0685	-0.0763	48.8858	48.7579				1				0
80	4.91	30.4621	28.0188	55.6327	52.6363	0.2773	-1.3949	166.7498	-0.1162	-0.1298	0.01508276	0.1742	0.1019	221.8362	-0.068	-0.0759	48.8936	48.7641				1				0
80	4.92	30.4904	28.0233	55.5793	52.5801	0.2788	-1.3916	166.6731	-0.1147	-0.1264	0.01449808	0.1707	0.0999	222.2143	-0.0671	-0.074	48.9078	48.796				1				0
80	4.93	30.5187	28.0278	55.5259	52.5239	0.2803	-1.3882	166.5963	-0.1132	-0.1231	0.01393492	0.1672	0.0979	222.608	-0.0662	-0.072	48.922	48.828				1				0
80	4.94	30.5248	28.0224	55.4565	52.4573	0.2809	-1.3855	166.4609	-0.1125	-0.1204	0.013545	0.1648	0.0964	223.0737	-0.0659	-0.0704	48.9283	48.8537				1				0
80	4.95	30.5308	28.017	55.3871	52.3907	0.2816	-1.3828	166.3256	-0.1119	-0.1176	0.01315944	0.1623	0.095	223.5542	-0.0655	-0.0689	48.9347	48.8795				1				0
80	4.96	30.5368	28.0116	55.3177	52.3241	0.2823	-1.3801	166.1902	-0.1112	-0.1149	0.01277688	0.1599	0.0936	224.05	-0.0651	-0.0673	48.9411	48.9054				1				0
80	4.97	30.5428	28.0062	55.2484	52.2575	0.2829	-1.3774	166.0548	-0.1105	-0.1122	0.0123981	0.1575	0.0922	224.5619	-0.0647	-0.0657	48.9475	48.9313				1				0
80	4.98	30.5496	27.9999	55.2146	52.2125	0.2843	-1.3758	165.9766	-0.1091	-0.1106	0.01206646	0.1554	0.0909	224.6092	-0.0639	-0.0647	48.9606	48.9463				1				0
80	4.99	30.5565	27.9936	55.1808	52.1675	0.2857	-1.3742	165.8984	-0.1078	-0.109	0.0117502	0.1533	0.0897	224.658	-0.0631	-0.0638	48.9738	48.9614				1				0
80	5	30.5574	27.9927	55.2163	52.1891	0.2864	-1.3753	165.9555	-0.107	-0.1102	0.0117914	0.1536	0.0899	224.1721	-0.0626	-0.0645	48.9805	48.9506				1				0
80	5.01	30.5582	27.9918	55.2519	52.2108	0.2871	-1.3765	166.0127	-0.1063	-0.1113	0.01183119	0.154	0.0901	223.6887	-0.0622	-0.0652	48.9872	48.9398				1				0
80	5.02	30.5591	27.9909	55.2875	52.2324	0.2878	-1.3776	166.0699	-0.1056	-0.1125	0.01188	0.1543	0.0903	223.2076	-0.0618	-0.0658	48.9939	48.929				1				0
80	5.03	30.5599	27.99	55.3231	52.254	0.2885	-1.3788	166.127	-0.1049	-0.1136	0.01191664	0.1546	0.0905	222.729	-0.0614	-0.0665	49.0007	48.9181				1				0
80	5.04	30.5634	27.99	55.3845	52.2929	0.2897	-1.3806	166.2308	-0.1038	-0.1155	0.0119889	0.1552	0.0909	221.9527	-0.0607	-0.0676	49.0116	48.9004				1				0
80	5.05	30.5668	27.99	55.4458	52.3319	0.2908	-1.3825	166.3345	-0.1026	-0.1173	0.01203498	0.1559	0.0912	221.1833	-0.0601	-0.0687	49.0224	48.8827				1				0
80	5.06	30.5694	27.9909	55.4716	52.3492	0.2912	-1.3832	166.3811	-0.1022	-0.118	0.0120596	0.1561	0.0914	220.887	-0.0598	-0.0691	49.0266	48.8758				1				0
80	5.07	30.572	27.9918	55.4974	52.3665	0.2917	-1.3839	166.4276	-0.1018	-0.1188	0.01209384	0.1564	0.0915	220.5917	-0.0596	-0.0695	49.0308	48.8689				1				0
80	5.08	30.5745	27.9927	55.5232	52.3838	0.2921	-1.3847	166.4742	-0.1013	-0.1195	0.01210535	0.1567	0.0917	220.2977	-0.0593	-0.0699	49.035	48.862				1				0
80	5.09	30.5694	27.9783	55.5286	52.3898	0.2926	-1.3856	166.4661	-0.1009	-0.1204	0.01214836	0.1571	0.0919	219.9518	-0.059	-0.0705	49.0392	48.8531				1				0
80	5.1	30.5642	27.9639	55.5339	52.3959	0.293	-1.3865	166.4579	-0.1004	-0.1214	0.01218856	0.1575	0.0922	219.6075	-0.0588	-0.071	49.0435	48.8441				1				0
80	5.11	30.5591	27.9495	55.5392	52.4019	0.2935	-1.3875	166.4497	-0.1	-0.1223	0.01223	0.158	0.0925	219.2651	-0.0585	-0.0716	49.0478	48.8352				1				0
80	5.12	30.5514	27.9342	55.5188	52.3907	0.2935	-1.3877	166.395	-0.1	-0.1225	0.01225	0.1581	0.0925	219.2128	-0.0585	-0.0717	49.0479	48.8332				1				0
80	5.13	30.5436	27.9189	55.4983	52.3794	0.2935	-1.3879	166.3403	-0.1	-0.1227	0.01227	0.1583	0.0926	219.1604	-0.0585	-0.0718	49.0481	48.8312				1				0
80	5.14	30.5359	27.9036	55.4779	52.3682	0.2935	-1.3881	166.2855	-0.0999	-0.1229	0.01227771	0.1584	0.0927	219.1082	-0.0585	-0.072	49.0482	48.8291				1				0
80	5.15	30.5248	27.8748	55.4752	52.3725	0.2941	-1.3896	166.2473	-0.0993	-0.1244	0.01235292	0.1592	0.0932	218.5993	-0.0581	-0.0728	49.054	48.8149				1				0
80	5.16	30.5136	27.846	55.4725	52.3768	0.2947	-1.3911	166.2089	-0.0987	-0.1259	0.01242633	0.16	0.0936	218.0949	-0.0578	-0.0737	49.0598	48.8008				1				0
80	5.17	30.5102	27.8325	55.4903	52.3924	0.2953	-1.3924	166.2254	-0.0981	-0.1272	0.01247832	0.1606	0.094	217.646	-0.0574	-0.0744	49.0656	48.7886				1				0
80	5.18	30.5067	27.819	55.5081	52.408	0.2959	-1.3936	166.2418	-0.0975	-0.1285	0.01252875	0.1613	0.0944	217.2005	-0.0571	-0.0752	49.0713	48.7765				1				0
80	5.19	30.5033	27.8055	55.5259	52.4235	0.2965	-1.3949	166.2582	-0.0969	-0.1297	0.01256793	0.1619	0.0948	216.7589	-0.0567	-0.0759	49.077	48.7643				1				0
80	5.2	30.4999	27.792	55.5437	52.4391	0.2971	-1.3962	166.2747	-0.0963	-0.131	0.0126153	0.1626	0.0952	216.321	-0.0564	-0.0767	49.0827	48.7522				1				0
80	5.21	30.4913	27.7695	55.5917	52.4538	0.2995	-1.3986	166.3063	-0.094	-0.1334	0.0125396	0.1632	0.0955	215.1607	-0.055	-0.0781	49.1051	48.7296				1				0
80	5.22	30.4827	27.747	55.6398	52.4685	0.3019	-1.4009	166.338	-0.0916	-0.1358	0.01243928	0.1638	0.0958	214.0091	-0.0536	-0.0795	49.1276	48.707				1				0
80	5.23	30.4775	27.738	55.67	52.4677	0.3036	-1.402	166.3532	-0.0898	-0.1369	0.01229362	0.1637	0.0958	213.2845	-0.0526	-0.0801	49.1443	48.6966				1				0
80	5.24	30.4724	27.729	55.7003	52.4668	0.3054	-1.4031	166.3684	-0.0881	-0.138	0.0121578	0.1637	0.0958	212.5597	-0.0516	-0.0807	49.1611	48.6862				1				0
80	5.25	30.4672	27.72	55.7305	52.4659	0.3071	-1.4042	166.3837	-0.0863	-0.139	0.0119957	0.1637	0.0958	211.835	-0.0505	-0.0814	49.1778	48.6758				1				0
80	5.26	30.4621	27.711	55.7607	52.4651	0.3089	-1.4053	166.3989	-0.0846	-0.1401	0.01185246	0.1637	0.0958	211.1103	-0.0495	-0.082	49.1946	48.6654				1				0
80	5.27	30.4389	27.6822	55.7874	52.4573	0.311	-1.4076	166.3658	-0.0825	-0.1424	0.011748	0.1646	0.0963	210.0728	-0.0483	-0.0833	49.2147	48.6437				1				0
80	5.28	30.4158	27.6534	55.8141	52.4495	0.3131	-1.4098	166.3327	-0.0803	-0.1447	0.01161941	0.1655	0.0969	209.0464	-0.047	-0.0847	49.2348	48.6221				1				0
80	5.29	30.3977	27.6336	55.8106	52.4426	0.3135	-1.411	166.2844	-0.08	-0.1459	0.011672	0.1664	0.0974	208.7428	-0.0468	-0.0854	49.2381	48.6109				1				0
80	5.3	30.3797	27.6138	55.807	52.4356	0.3138	-1.4122	166.2361	-0.0796	-0.147	0.0117012	0.1672	0.0979	208.4425	-0.0466	-0.0861	49.2415	48.5997				1				0
80	5.31	30.3617	27.594	55.8034	52.4287	0.3142	-1.4134	166.1878	-0.0793	-0.1482	0.01175226	0.1681	0.0984	208.1449	-0.0464	-0.0867	49.2449	48.5884				1				0
80	5.32	30.3437	27.5742	55.7999	52.4218	0.3145	-1.4146	166.1395	-0.0789	-0.1494	0.01178766	0.169	0.0989	207.8503	-0.0462	-0.0874	49.2482	48.5772				1				0
80	5.33	30.3239	27.5463	55.8719	52.4521	0.317	-1.4183	166.1942	-0.0765	-0.1531	0.01171215	0.1712	0.1002	206.5383	-0.0448	-0.0896	49.2716	48.5415				1				0
80	5.34	30.3042	27.5184	55.944	52.4824	0.3194	-1.4221	166.2489	-0.074	-0.1569	0.0116106	0.1735	0.1015	205.2615	-0.0433	-0.0918	49.2949	48.5058				1				0
80	5.35	30.3025	27.5103	56.0196	52.5195	0.3215	-1.4246	166.3519	-0.0719	-0.1595	0.01146805	0.1749	0.1024	204.2836	-0.0421	-0.0933	49.3148	48.4814				1				0
80	5.36	30.3007	27.5022	56.0952	52.5567	0.3236	-1.4272	166.4549	-0.0699	-0.162	0.0113238	0.1764	0.1033	203.3234	-0.0409	-0.0948	49.3347	48.457				1				0
80	5.37	30.299	27.4941	56.1708	52.5939	0.3257	-1.4297	166.5578	-0.0678	-0.1646	0.01115988	0.178	0.1042	202.3807	-0.0397	-0.0963	49.3546	48.4326				1				0
80	5.38	30.2973	27.486	56.2464	52.6311	0.3278	-1.4323	166.6608	-0.0657	-0.1671	0.01097847	0.1796	0.1051	201.4554	-0.0384	-0.0978	49.3745	48.4083				1				0
80	5.39	30.281	27.4653	56.2758	52.6389	0.3291	-1.4344	166.661	-0.0644	-0.1692	0.01089648	0.181	0.1059	200.825	-0.0377	-0.099	49.3871	48.3885				1				0
80	5.4	30.2647	27.4446	56.3052	52.6467	0.3304	-1.4364	166.6611	-0.063	-0.1713	0.0107919	0.1825	0.1068	200.2048	-0.0369	-0.1002	49.3997	48.3687				1				0
80	5.41	30.2501	27.432	56.2589	52.6173	0.3297	-1.436	166.5582	-0.0638	-0.1708	0.01089704	0.1823	0.1067	200.4794	-0.0373	-0.1	49.3925	48.3732				1				0
80	5.42	30.2355	27.4194	56.2126	52.5879	0.3289	-1.4355	166.4554	-0.0646	-0.1703	0.01100138	0.1822	0.1066	200.7549	-0.0378	-0.0997	49.3852	48.3778				1				0
80	5.43	30.2209	27.4068	56.1664	52.5585	0.3281	-1.435	166.3525	-0.0653	-0.1699	0.01109447	0.182	0.1065	201.0312	-0.0382	-0.0994	49.378	48.3823				1				0
80	5.44	30.2063	27.3942	56.1201	52.5291	0.3274	-1.4345	166.2497	-0.0661	-0.1694	0.01119734	0.1818	0.1064	201.3084	-0.0387	-0.0991	49.3708	48.3868				1				0
80	5.45	30.1771	27.3681	56.0917	52.5213	0.3263	-1.4359	166.1581	-0.0671	-0.1707	0.01145397	0.1834	0.1074	201.4593	-0.0393	-0.0999	49.3609	48.3742				1				0
80	5.46	30.148	27.3419	56.0632	52.5135	0.3253	-1.4372	166.0666	-0.0681	-0.172	0.0117132	0.185	0.1083	201.6076	-0.0399	-0.1007	49.351	48.3615				1				0
80	5.47	30.1334	27.3284	56.081	52.5351	0.325	-1.439	166.0779	-0.0684	-0.1738	0.01188792	0.1868	0.1093	201.4825	-0.04	-0.1017	49.3484	48.3444				1				0
80	5.48	30.1188	27.3149	56.0988	52.5567	0.3248	-1.4408	166.0893	-0.0687	-0.1756	0.01206372	0.1886	0.1104	201.3596	-0.0402	-0.1028	49.3458	48.3272				1				0
80	5.49	30.1042	27.3014	56.1166	52.5784	0.3245	-1.4426	166.1006	-0.069	-0.1774	0.0122406	0.1904	0.1114	201.2388	-0.0404	-0.1038	49.3432	48.3101				1				0
80	5.5	30.0913	27.2834	56.1619	52.6268	0.3245	-1.4456	166.1635	-0.069	-0.1804	0.0124476	0.1931	0.113	200.9259	-0.0404	-0.1056	49.343	48.2819				1				0
80	5.51	30.0784	27.2654	56.2073	52.6752	0.3245	-1.4485	166.2264	-0.069	-0.1834	0.0126546	0.1959	0.1147	200.6216	-0.0404	-0.1073	49.3429	48.2537				1				0
80	5.52	30.0656	27.2474	56.2527	52.7237	0.3244	-1.4515	166.2894	-0.069	-0.1863	0.0128547	0.1987	0.1163	200.3264	-0.0404	-0.109	49.3427	48.2256				1				0
80	5.53	30.0673	27.2429	56.2802	52.7505	0.3247	-1.4526	166.341	-0.0688	-0.1875	0.0129	0.1997	0.1169	200.1424	-0.0402	-0.1097	49.3451	48.2146				1				0
80	5.54	30.069	27.2384	56.3078	52.7773	0.3249	-1.4538	166.3926	-0.0685	-0.1886	0.0129191	0.2007	0.1174	199.9603	-0.0401	-0.1104	49.3476	48.2036				1				0
80	5.55	30.0707	27.2339	56.3354	52.8041	0.3252	-1.4549	166.4442	-0.0682	-0.1898	0.01294436	0.2017	0.118	199.7799	-0.0399	-0.1111	49.35	48.1926				1				0
80	5.56	30.0724	27.2249	56.3247	52.7834	0.3263	-1.4546	166.4055	-0.0671	-0.1894	0.01270874	0.201	0.1176	199.5074	-0.0393	-0.1109	49.3608	48.1958				1				0
80	5.57	30.0742	27.2159	56.314	52.7626	0.3275	-1.4543	166.3667	-0.066	-0.1891	0.0124806	0.2003	0.1172	199.2328	-0.0386	-0.1107	49.3717	48.1991				1				0
80	5.58	30.0742	27.2114	56.2758	52.715	0.3284	-1.4528	166.2764	-0.0651	-0.1876	0.01221276	0.1986	0.1162	199.134	-0.0381	-0.1098	49.3801	48.2133				1				0
80	5.59	30.0742	27.2069	56.2375	52.6674	0.3293	-1.4513	166.1861	-0.0642	-0.1861	0.01194762	0.1969	0.1152	199.0332	-0.0376	-0.1089	49.3885	48.2276				1				0
80	5.6	30.0742	27.2024	56.1993	52.6199	0.3301	-1.4498	166.0958	-0.0633	-0.1846	0.01168518	0.1952	0.1142	198.9306	-0.0371	-0.108	49.397	48.2418				1				0
80	5.61	30.0742	27.1979	56.161	52.5723	0.331	-1.4483	166.0054	-0.0624	-0.1831	0.01142544	0.1935	0.1132	198.8262	-0.0365	-0.1072	49.4054	48.2561				1				0
80	5.62	30.0784	27.1952	56.1539	52.5533	0.332	-1.4477	165.9809	-0.0614	-0.1825	0.0112055	0.1926	0.1127	198.5942	-0.0359	-0.1068	49.4151	48.2615				1				0
80	5.63	30.0827	27.1925	56.1468	52.5343	0.3331	-1.4471	165.9563	-0.0604	-0.182	0.0109928	0.1917	0.1122	198.3601	-0.0353	-0.1065	49.4248	48.2669				1				0
80	5.64	30.087	27.1943	56.1779	52.5628	0.3332	-1.4481	166.0221	-0.0603	-0.1829	0.01102887	0.1926	0.1127	198.2362	-0.0353	-0.107	49.426	48.258				1				0
80	5.65	30.0913	27.1961	56.2091	52.5913	0.3333	-1.449	166.0879	-0.0601	-0.1838	0.01104638	0.1934	0.1132	198.1137	-0.0352	-0.1076	49.4273	48.2491				1				0
80	5.66	30.0956	27.1979	56.2402	52.6199	0.3334	-1.4499	166.1537	-0.06	-0.1848	0.011088	0.1943	0.1137	197.9923	-0.0351	-0.1081	49.4285	48.2402				1				0
80	5.67	30.0999	27.1997	56.2714	52.6484	0.3336	-1.4509	166.2194	-0.0599	-0.1857	0.01112343	0.1951	0.1142	197.8719	-0.035	-0.1087	49.4297	48.2313				1				0
80	5.68	30.0965	27.1934	56.3185	52.6847	0.3341	-1.4528	166.2932	-0.0593	-0.1877	0.01113061	0.1968	0.1152	197.5425	-0.0347	-0.1098	49.435	48.2125				1				0
80	5.69	30.093	27.1871	56.3656	52.7211	0.3347	-1.4548	166.3669	-0.0588	-0.1897	0.01115436	0.1986	0.1162	197.2191	-0.0344	-0.111	49.4402	48.1937				1				0
80	5.7	30.0853	27.179	56.3817	52.7289	0.3351	-1.4559	166.3749	-0.0584	-0.1907	0.01113688	0.1994	0.1167	197.0144	-0.0342	-0.1116	49.4442	48.1838				1				0
80	5.71	30.0776	27.1709	56.3977	52.7366	0.3355	-1.4569	166.3828	-0.0579	-0.1917	0.01109943	0.2003	0.1172	196.8113	-0.0339	-0.1122	49.4483	48.1739				1				0
80	5.72	30.0699	27.1628	56.4137	52.7444	0.3359	-1.4579	166.3908	-0.0575	-0.1928	0.011086	0.2012	0.1177	196.6099	-0.0337	-0.1128	49.4523	48.1639				1				0
80	5.73	30.0621	27.1547	56.4297	52.7522	0.3364	-1.459	166.3988	-0.0571	-0.1938	0.01106598	0.2021	0.1183	196.4104	-0.0334	-0.1134	49.4563	48.154				1				0
80	5.74	30.051	27.1421	56.4573	52.7617	0.3373	-1.4606	166.4121	-0.0561	-0.1954	0.01096194	0.2033	0.119	196.0218	-0.0328	-0.1144	49.4656	48.1389				1				0
80	5.75	30.0398	27.1295	56.4848	52.7712	0.3383	-1.4622	166.4254	-0.0551	-0.197	0.0108547	0.2046	0.1197	195.6378	-0.0323	-0.1153	49.4748	48.1237				1				0
80	5.76	30.0364	27.125	56.4964	52.773	0.3389	-1.4627	166.4308	-0.0546	-0.1976	0.01078896	0.205	0.12	195.4496	-0.032	-0.1156	49.48	48.1185				1				0
80	5.77	30.033	27.1205	56.508	52.7747	0.3394	-1.4633	166.4362	-0.0541	-0.1981	0.01071721	0.2054	0.1202	195.262	-0.0316	-0.1159	49.4852	48.1132				1				0
80	5.78	30.0295	27.116	56.5195	52.7764	0.3399	-1.4638	166.4415	-0.0535	-0.1987	0.01063045	0.2057	0.1204	195.075	-0.0313	-0.1163	49.4904	48.108				1				0
80	5.79	30.0261	27.1115	56.5311	52.7782	0.3405	-1.4644	166.4469	-0.053	-0.1992	0.0105576	0.2061	0.1206	194.889	-0.031	-0.1166	49.4956	48.1028				1				0
80	5.8	30.0261	27.1088	56.5347	52.7678	0.3414	-1.4643	166.4374	-0.0521	-0.1992	0.01037832	0.2059	0.1205	194.6576	-0.0305	-0.1166	49.5039	48.1031				1				0
80	5.81	30.0261	27.1061	56.5382	52.7574	0.3422	-1.4643	166.4278	-0.0512	-0.1991	0.01019392	0.2056	0.1203	194.4252	-0.03	-0.1165	49.5121	48.1034				1				0
80	5.82	30.0295	27.1079	56.5302	52.7453	0.3426	-1.4637	166.413	-0.0509	-0.1986	0.01010874	0.205	0.12	194.3782	-0.0298	-0.1162	49.5152	48.1089				1				0
80	5.83	30.033	27.1097	56.5222	52.7332	0.3429	-1.4631	166.3981	-0.0506	-0.198	0.0100188	0.2043	0.1196	194.3307	-0.0296	-0.1159	49.5183	48.1145				1				0
80	5.84	30.0364	27.1115	56.5142	52.7211	0.3432	-1.4626	166.3832	-0.0503	-0.1974	0.00992922	0.2037	0.1192	194.2831	-0.0294	-0.1155	49.5214	48.12				1				0
80	5.85	30.0493	27.1133	56.5178	52.6925	0.3454	-1.4615	166.3729	-0.048	-0.1964	0.0094272	0.2022	0.1183	193.7428	-0.0281	-0.1149	49.5426	48.1297				1				0
80	5.86	30.0621	27.1151	56.5213	52.664	0.3477	-1.4605	166.3626	-0.0458	-0.1954	0.00894932	0.2007	0.1174	193.1943	-0.0268	-0.1143	49.5638	48.1395				1				0
80	5.87	30.075	27.1169	56.5249	52.6354	0.3499	-1.4595	166.3523	-0.0436	-0.1943	0.00847148	0.1992	0.1166	192.6375	-0.0255	-0.1137	49.585	48.1492				1				0
80	5.88	30.0845	27.1169	56.5364	52.619	0.3518	-1.459	166.3568	-0.0417	-0.1939	0.00808563	0.1983	0.1161	192.1289	-0.0244	-0.1135	49.6032	48.1534				1				0
80	5.89	30.0939	27.1169	56.548	52.6026	0.3537	-1.4586	166.3614	-0.0398	-0.1934	0.00769732	0.1975	0.1156	191.6162	-0.0233	-0.1132	49.6213	48.1576				1				0
80	5.9	30.1033	27.1169	56.5596	52.5861	0.3556	-1.4582	166.366	-0.0379	-0.193	0.0073147	0.1967	0.1151	191.0989	-0.0222	-0.113	49.6394	48.1619				1				0
80	5.91	30.1171	27.1205	56.5409	52.5481	0.3572	-1.4564	166.3266	-0.0363	-0.1913	0.00694419	0.1947	0.1139	190.7374	-0.0212	-0.1119	49.6546	48.1784				1				0
80	5.92	30.1308	27.1241	56.5222	52.51	0.3588	-1.4547	166.2872	-0.0347	-0.1895	0.00657565	0.1927	0.1128	190.368	-0.0203	-0.1109	49.6697	48.1949				1				0
80	5.93	30.1351	27.1277	56.492	52.4884	0.3585	-1.4534	166.2432	-0.035	-0.1882	0.006587	0.1915	0.1121	190.5292	-0.0205	-0.1102	49.6668	48.2072				1				0
80	5.94	30.1394	27.1313	56.4617	52.4668	0.3582	-1.4521	166.1992	-0.0353	-0.1869	0.00659757	0.1902	0.1113	190.6925	-0.0207	-0.1094	49.6638	48.2196				1				0
80	5.95	30.1437	27.1349	56.4315	52.4452	0.3578	-1.4508	166.1552	-0.0356	-0.1856	0.00660736	0.189	0.1106	190.858	-0.0208	-0.1087	49.6609	48.2319				1				0
80	5.96	30.148	27.1385	56.4012	52.4235	0.3575	-1.4495	166.1113	-0.0359	-0.1844	0.00661996	0.1878	0.1099	191.0257	-0.021	-0.1079	49.6579	48.2443				1				0
80	5.97	30.1729	27.1601	56.3834	52.44	0.3559	-1.4478	166.1564	-0.0376	-0.1826	0.00686576	0.1864	0.1091	191.6346	-0.022	-0.1069	49.6419	48.2608				1				0
80	5.98	30.1977	27.1817	56.3656	52.4564	0.3542	-1.446	166.2015	-0.0393	-0.1809	0.00710937	0.1851	0.1083	192.2522	-0.023	-0.1059	49.6259	48.2774				1				0
80	5.99	30.2183	27.1997	56.3781	52.4945	0.3528	-1.4456	166.2906	-0.0406	-0.1804	0.00732424	0.185	0.1082	192.6945	-0.0238	-0.1056	49.6129	48.2816				1				0
80	6	30.2389	27.2177	56.3905	52.5325	0.3514	-1.4452	166.3798	-0.042	-0.18	0.00756	0.1848	0.1082	193.1372	-0.0246	-0.1053	49.5999	48.2858				1				0
80	6.01	30.2595	27.2357	56.403	52.5706	0.3501	-1.4447	166.4689	-0.0434	-0.1796	0.00779464	0.1847	0.1081	193.5797	-0.0254	-0.1051	49.5869	48.29				1				0
80	6.02	30.2801	27.2537	56.4155	52.6086	0.3487	-1.4443	166.558	-0.0447	-0.1791	0.00800577	0.1846	0.108	194.0224	-0.0262	-0.1048	49.574	48.2941				1				0
80	6.03	30.305	27.2762	56.403	52.6372	0.3466	-1.4428	166.6215	-0.0468	-0.1777	0.00831636	0.1838	0.1075	194.7663	-0.0274	-0.104	49.5539	48.3077				1				0
80	6.04	30.3299	27.2987	56.3905	52.6657	0.3445	-1.4414	166.6849	-0.0489	-0.1763	0.00862107	0.1829	0.1071	195.5164	-0.0286	-0.1032	49.5339	48.3213				1				0
80	6.05	30.3342	27.3032	56.3656	52.6562	0.3438	-1.4404	166.6593	-0.0497	-0.1753	0.00871241	0.1822	0.1066	195.8249	-0.0291	-0.1026	49.5269	48.3307				1				0
80	6.06	30.3385	27.3077	56.3407	52.6467	0.343	-1.4394	166.6337	-0.0504	-0.1743	0.00878472	0.1814	0.1062	196.1358	-0.0295	-0.102	49.5198	48.3402				1				0
80	6.07	30.3428	27.3122	56.3158	52.6372	0.3423	-1.4385	166.608	-0.0512	-0.1733	0.00887296	0.1807	0.1057	196.4495	-0.0299	-0.1014	49.5127	48.3496				1				0
80	6.08	30.3471	27.3167	56.2909	52.6277	0.3415	-1.4375	166.5824	-0.0519	-0.1723	0.00894237	0.18	0.1053	196.7659	-0.0304	-0.1008	49.5056	48.359				1				0
80	6.09	30.3402	27.3239	56.2144	52.5879	0.3392	-1.4352	166.4665	-0.0543	-0.17	0.009231	0.1785	0.1045	197.7002	-0.0318	-0.0995	49.4832	48.3807				1				0
80	6.1	30.3334	27.3312	56.1379	52.5481	0.3368	-1.4329	166.3505	-0.0566	-0.1678	0.00949748	0.1771	0.1036	198.651	-0.0331	-0.0982	49.4607	48.4023				1				0
80	6.11	30.3222	27.3338	56.0863	52.5178	0.3352	-1.4316	166.2602	-0.0582	-0.1665	0.0096903	0.1764	0.1032	199.2819	-0.0341	-0.0974	49.4454	48.4146				1				0
80	6.12	30.311	27.3365	56.0347	52.4875	0.3336	-1.4303	166.1699	-0.0599	-0.1652	0.00989548	0.1757	0.1028	199.9181	-0.035	-0.0967	49.43	48.4268				1				0
80	6.13	30.2999	27.3393	55.9831	52.4573	0.332	-1.4291	166.0795	-0.0615	-0.1639	0.01007985	0.175	0.1024	200.5599	-0.036	-0.0959	49.4145	48.4391				1				0
80	6.14	30.2887	27.3419	55.9315	52.427	0.3304	-1.4278	165.9892	-0.0631	-0.1626	0.01026006	0.1744	0.1021	201.2072	-0.0369	-0.0952	49.3991	48.4513				1				0
80	6.15	30.287	27.3645	55.9084	52.4235	0.3281	-1.4265	165.9834	-0.0653	-0.1613	0.01053289	0.1741	0.1019	202.0461	-0.0382	-0.0944	49.3778	48.4636				1				0
80	6.16	30.2853	27.387	55.8853	52.4201	0.3259	-1.4252	165.9776	-0.0676	-0.16	0.010816	0.1737	0.1017	202.8885	-0.0395	-0.0937	49.3565	48.4758				1				0
80	6.17	30.2947	27.4068	55.9137	52.4469	0.3253	-1.4252	166.0621	-0.0682	-0.16	0.010912	0.174	0.1018	203.0733	-0.0399	-0.0937	49.3507	48.4757				1				0
80	6.18	30.3042	27.4266	55.9422	52.4737	0.3247	-1.4252	166.1467	-0.0688	-0.1601	0.01101488	0.1742	0.102	203.2572	-0.0403	-0.0937	49.3449	48.4757				1				0
80	6.19	30.3136	27.4464	55.9707	52.5005	0.3241	-1.4252	166.2312	-0.0694	-0.1601	0.01111094	0.1745	0.1021	203.4404	-0.0406	-0.0937	49.3391	48.4756				1				0
80	6.2	30.3231	27.4662	55.9991	52.5273	0.3234	-1.4252	166.3157	-0.07	-0.1601	0.011207	0.1747	0.1022	203.6229	-0.041	-0.0937	49.3332	48.4755				1				0
80	6.21	30.3565	27.5112	55.9938	52.5239	0.3226	-1.4222	166.3854	-0.0708	-0.157	0.0111156	0.1723	0.1008	204.2793	-0.0415	-0.0919	49.3254	48.5046				1				0
80	6.22	30.39	27.5562	55.9885	52.5204	0.3218	-1.4191	166.455	-0.0716	-0.154	0.0110264	0.1698	0.0994	204.9536	-0.0419	-0.0901	49.3176	48.5336				1				0
80	6.23	30.414	27.5814	55.9547	52.4901	0.3216	-1.4161	166.4402	-0.0719	-0.1509	0.01084971	0.1672	0.0978	205.461	-0.0421	-0.0883	49.3156	48.5626				1				0
80	6.24	30.4381	27.6066	55.9209	52.4599	0.3214	-1.413	166.4254	-0.0721	-0.1479	0.01066359	0.1645	0.0963	205.9848	-0.0422	-0.0865	49.3136	48.5917				1				0
80	6.25	30.4621	27.6318	55.8871	52.4296	0.3212	-1.41	166.4105	-0.0723	-0.1448	0.01046904	0.1619	0.0947	206.5259	-0.0423	-0.0848	49.3116	48.6208				1				0
80	6.26	30.5325	27.6867	55.7945	52.3569	0.321	-1.4022	166.3706	-0.0724	-0.137	0.0099188	0.155	0.0907	207.8656	-0.0424	-0.0802	49.3102	48.6953				1				0
80	6.27	30.6029	27.7416	55.702	52.2843	0.3209	-1.3943	166.3307	-0.0726	-0.1292	0.00937992	0.1482	0.0867	209.3297	-0.0425	-0.0756	49.3088	48.7698				1				0
80	6.28	30.6732	27.7965	55.6095	52.2116	0.3207	-1.3865	166.2909	-0.0727	-0.1213	0.00881851	0.1415	0.0828	210.9343	-0.0426	-0.071	49.3074	48.8443				1				0
80	6.29	30.7196	27.8262	55.5508	52.1693	0.3208	-1.3817	166.2658	-0.0727	-0.1166	0.00847682	0.1374	0.0804	211.9338	-0.0425	-0.0682	49.308	48.8897				1				0
80	6.3	30.7659	27.8559	55.4921	52.1269	0.3209	-1.377	166.2408	-0.0726	-0.1118	0.00811668	0.1333	0.078	212.9947	-0.0425	-0.0654	49.3086	48.9351				1				0
80	6.31	30.8123	27.8856	55.4334	52.0845	0.3209	-1.3722	166.2157	-0.0725	-0.107	0.0077575	0.1293	0.0757	214.1223	-0.0424	-0.0626	49.3092	48.9806				1				0
80	6.32	30.9015	27.9369	55.3533	52.0378	0.3211	-1.3646	166.2295	-0.0723	-0.0994	0.00718662	0.1229	0.0719	216.0361	-0.0423	-0.0582	49.3112	49.0532				1				0
80	6.33	30.9908	27.9882	55.2733	51.9911	0.3213	-1.3569	166.2433	-0.0721	-0.0918	0.00661878	0.1167	0.0683	218.1558	-0.0422	-0.0537	49.3132	49.1259				1				0
80	6.34	31.0337	28.0098	55.2519	51.9868	0.3215	-1.3541	166.2822	-0.072	-0.0889	0.0064008	0.1144	0.067	218.9814	-0.0421	-0.052	49.3146	49.153				1				0
80	6.35	31.0766	28.0314	55.2306	51.9824	0.3216	-1.3512	166.321	-0.0718	-0.0861	0.00618198	0.1121	0.0656	219.8402	-0.042	-0.0504	49.316	49.1802				1				0
80	6.36	31.1195	28.053	55.2092	51.9781	0.3218	-1.3484	166.3599	-0.0717	-0.0832	0.00596544	0.1098	0.0643	220.7343	-0.042	-0.0487	49.3173	49.2073				1				0
80	6.37	31.1625	28.0746	55.1879	51.9738	0.3219	-1.3455	166.3987	-0.0715	-0.0804	0.0057486	0.1076	0.063	221.6654	-0.0419	-0.047	49.3187	49.2344				1				0
80	6.38	31.232	28.1052	55.1309	51.9435	0.3225	-1.3402	166.4116	-0.0709	-0.075	0.0053175	0.1033	0.0604	223.3951	-0.0415	-0.0439	49.3244	49.2855				1				0
80	6.39	31.3015	28.1358	55.074	51.9132	0.3231	-1.3348	166.4245	-0.0703	-0.0697	0.00489991	0.099	0.0579	225.2748	-0.0412	-0.0408	49.3302	49.3365				1				0
80	6.4	31.3281	28.1448	55.0384	51.8873	0.3236	-1.3323	166.3986	-0.0699	-0.0671	0.00469029	0.0969	0.0567	226.143	-0.0409	-0.0393	49.3345	49.3605				1				0
80	6.41	31.3547	28.1538	55.0028	51.8613	0.324	-1.3298	166.3727	-0.0694	-0.0646	0.00448324	0.0948	0.0555	227.0493	-0.0406	-0.0378	49.3389	49.3845				1				0
80	6.42	31.3813	28.1628	54.9673	51.8354	0.3245	-1.3273	166.3468	-0.069	-0.0621	0.0042849	0.0928	0.0543	227.9958	-0.0404	-0.0363	49.3432	49.4085				1				0
80	6.43	31.4079	28.1718	54.9317	51.8094	0.325	-1.3247	166.3208	-0.0685	-0.0596	0.0040826	0.0908	0.0531	228.985	-0.0401	-0.0349	49.3476	49.4326				1				0
80	6.44	31.4465	28.1835	54.8632	51.7844	0.3242	-1.321	166.2776	-0.0693	-0.0559	0.00387387	0.089	0.0521	231.1025	-0.0405	-0.0327	49.3404	49.4678				1				0
80	6.45	31.4852	28.1952	54.7947	51.7593	0.3234	-1.3173	166.2343	-0.07	-0.0522	0.003654	0.0873	0.0511	233.3054	-0.041	-0.0305	49.3331	49.503				1				0
80	6.46	31.4972	28.1979	54.7618	51.7601	0.3222	-1.3162	166.217	-0.0712	-0.051	0.0036312	0.0876	0.0513	234.3983	-0.0417	-0.0299	49.3215	49.5142				1				0
80	6.47	31.5092	28.2006	54.7289	51.761	0.321	-1.315	166.1997	-0.0725	-0.0498	0.0036105	0.0879	0.0515	235.4839	-0.0424	-0.0292	49.3099	49.5255				1				0
80	6.48	31.5212	28.2033	54.696	51.7619	0.3198	-1.3138	166.1823	-0.0737	-0.0487	0.00358919	0.0883	0.0517	236.5613	-0.0431	-0.0285	49.2983	49.5367				1				0
80	6.49	31.5332	28.206	54.663	51.7627	0.3186	-1.3126	166.165	-0.0749	-0.0475	0.00355775	0.0887	0.0519	237.6302	-0.0438	-0.0278	49.2867	49.5479				1				0
80	6.5	31.5581	28.2132	54.6488	51.7835	0.3176	-1.3116	166.2036	-0.0759	-0.0464	0.00352176	0.0889	0.0521	238.518	-0.0444	-0.0272	49.2776	49.5576				1				0
80	6.51	31.583	28.2204	54.6346	51.8042	0.3166	-1.3106	166.2422	-0.0768	-0.0454	0.00348672	0.0892	0.0522	239.3995	-0.045	-0.0266	49.2685	49.5674				1				0
80	6.52	31.5959	28.2249	54.6533	51.8241	0.3169	-1.3107	166.2982	-0.0765	-0.0456	0.0034884	0.0891	0.0521	239.2291	-0.0448	-0.0267	49.271	49.5659				1				0
80	6.53	31.6088	28.2294	54.6719	51.844	0.3172	-1.3109	166.3541	-0.0763	-0.0457	0.00348691	0.0889	0.0521	239.058	-0.0446	-0.0268	49.2734	49.5644				1				0
80	6.54	31.6216	28.2339	54.6906	51.8639	0.3174	-1.311	166.4101	-0.076	-0.0459	0.0034884	0.0888	0.052	238.8867	-0.0445	-0.0269	49.2759	49.563				1				0
80	6.55	31.6345	28.2384	54.7093	51.8838	0.3177	-1.3112	166.466	-0.0758	-0.046	0.0034868	0.0887	0.0519	238.7147	-0.0443	-0.0269	49.2784	49.5615				1				0
80	6.56	31.6397	28.2411	54.7191	51.8942	0.3177	-1.3113	166.494	-0.0757	-0.0462	0.00349734	0.0887	0.0519	238.6319	-0.0443	-0.027	49.2788	49.5603				1				0
80	6.57	31.6448	28.2438	54.7289	51.9046	0.3178	-1.3115	166.5221	-0.0757	-0.0463	0.00350491	0.0887	0.0519	238.5491	-0.0443	-0.0271	49.2792	49.5591				1				0
80	6.58	31.6371	28.242	54.72	51.8951	0.3175	-1.3114	166.4941	-0.0759	-0.0463	0.00351417	0.0889	0.052	238.6384	-0.0444	-0.0271	49.2771	49.5594				1				0
80	6.59	31.6294	28.2402	54.7111	51.8856	0.3173	-1.3114	166.4662	-0.0761	-0.0462	0.00351582	0.0891	0.0521	238.7274	-0.0446	-0.0271	49.275	49.5597				1				0
80	6.6	31.6216	28.2384	54.7022	51.876	0.3171	-1.3114	166.4383	-0.0763	-0.0462	0.00352506	0.0892	0.0522	238.816	-0.0447	-0.027	49.2729	49.5599				1				0
80	6.61	31.6139	28.2366	54.6933	51.8665	0.3169	-1.3113	166.4103	-0.0766	-0.0462	0.00353892	0.0894	0.0523	238.9044	-0.0448	-0.027	49.2709	49.5602				1				0
80	6.62	31.5779	28.2258	54.6862	51.8665	0.3153	-1.3129	166.3564	-0.0781	-0.0477	0.00372537	0.0915	0.0536	238.5795	-0.0457	-0.0279	49.2561	49.5456				1				0
80	6.63	31.5418	28.215	54.6791	51.8665	0.3138	-1.3144	166.3024	-0.0797	-0.0493	0.00392921	0.0937	0.0548	238.2695	-0.0466	-0.0288	49.2413	49.5309				1				0
80	6.64	31.5135	28.206	54.6808	51.876	0.3125	-1.316	166.2764	-0.081	-0.0508	0.0041148	0.0956	0.056	237.8889	-0.0474	-0.0297	49.2286	49.5159				1				0
80	6.65	31.4852	28.197	54.6826	51.8856	0.3111	-1.3176	166.2503	-0.0823	-0.0524	0.00431252	0.0976	0.0571	237.5234	-0.0482	-0.0307	49.2159	49.5009				1				0
80	6.66	31.4568	28.188	54.6844	51.8951	0.3098	-1.3191	166.2243	-0.0837	-0.054	0.0045198	0.0996	0.0583	237.1724	-0.049	-0.0316	49.2032	49.4859				1				0
80	6.67	31.3985	28.1691	54.7315	51.9738	0.3061	-1.3245	166.2729	-0.0874	-0.0593	0.00518282	0.1056	0.0618	235.8406	-0.0511	-0.0347	49.1677	49.4353				1				0
80	6.68	31.3401	28.1502	54.7787	52.0525	0.3023	-1.3298	166.3215	-0.0911	-0.0646	0.00588506	0.1117	0.0654	234.6543	-0.0533	-0.0378	49.1323	49.3846				1				0
80	6.69	31.2818	28.1313	54.8258	52.1312	0.2986	-1.3351	166.3701	-0.0948	-0.0699	0.00662652	0.1178	0.069	233.5914	-0.0555	-0.0409	49.0969	49.334				1				0
80	6.7	31.2517	28.1214	54.8712	52.2004	0.2963	-1.3388	166.4447	-0.0972	-0.0737	0.00716364	0.122	0.0714	232.8416	-0.0569	-0.0431	49.0743	49.2984				1				0
80	6.71	31.2217	28.1115	54.9166	52.2696	0.2939	-1.3426	166.5193	-0.0996	-0.0774	0.00770904	0.1261	0.0738	232.1416	-0.0583	-0.0453	49.0516	49.2628				1				0
80	6.72	31.1916	28.1016	54.9619	52.3388	0.2915	-1.3463	166.5939	-0.102	-0.0811	0.0082722	0.1303	0.0763	231.4869	-0.0597	-0.0475	49.029	49.2273				1				0
80	6.73	31.141	28.0755	54.9682	52.3725	0.2889	-1.3499	166.5572	-0.1045	-0.0847	0.00885115	0.1346	0.0787	230.9845	-0.0612	-0.0496	49.0043	49.1933				1				0
80	6.74	31.0904	28.0494	54.9744	52.4062	0.2863	-1.3534	166.5204	-0.1071	-0.0883	0.00945693	0.1388	0.0812	230.5126	-0.0627	-0.0517	48.9796	49.1592				1				0
80	6.75	31.0698	28.0332	54.9352	52.3708	0.2861	-1.3533	166.409	-0.1074	-0.0881	0.00946194	0.1389	0.0813	230.6198	-0.0628	-0.0516	48.9775	49.1607				1				0
80	6.76	31.0492	28.017	54.8961	52.3353	0.2859	-1.3531	166.2976	-0.1076	-0.088	0.0094688	0.139	0.0813	230.7272	-0.063	-0.0515	48.9754	49.1622				1				0
80	6.77	31.0286	28.0008	54.857	52.2999	0.2857	-1.353	166.1862	-0.1078	-0.0878	0.00946484	0.139	0.0814	230.8347	-0.0631	-0.0514	48.9733	49.1637				1				0
80	6.78	31.008	27.9846	54.8178	52.2644	0.2854	-1.3528	166.0748	-0.108	-0.0877	0.0094716	0.1391	0.0814	230.9421	-0.0632	-0.0513	48.9712	49.1652				1				0
80	6.79	30.9839	27.9648	54.8018	52.2263	0.2865	-1.3533	165.9769	-0.1069	-0.0882	0.00942858	0.1386	0.0811	230.4971	-0.0626	-0.0516	48.9815	49.1603				1				0
80	6.8	30.9599	27.945	54.7858	52.1883	0.2876	-1.3538	165.879	-0.1059	-0.0887	0.00939333	0.1381	0.0808	230.048	-0.062	-0.0519	48.9918	49.1555				1				0
80	6.81	30.9565	27.9414	54.8089	52.1857	0.2889	-1.3545	165.8925	-0.1046	-0.0893	0.00934078	0.1375	0.0805	229.4867	-0.0612	-0.0523	49.0042	49.1491				1				0
80	6.82	30.953	27.9378	54.8321	52.1831	0.2902	-1.3552	165.906	-0.1033	-0.09	0.009297	0.137	0.0802	228.9208	-0.0604	-0.0527	49.0166	49.1428				1				0
80	6.83	30.9496	27.9342	54.8552	52.1805	0.2915	-1.3558	165.9195	-0.102	-0.0907	0.0092514	0.1364	0.0799	228.3505	-0.0597	-0.0531	49.029	49.1364				1				0
80	6.84	30.9462	27.9306	54.8783	52.1779	0.2928	-1.3565	165.933	-0.1007	-0.0913	0.00919391	0.1359	0.0795	227.7758	-0.0589	-0.0535	49.0414	49.1301				1				0
80	6.85	30.9505	27.9333	54.9619	52.2168	0.2949	-1.3587	166.0625	-0.0985	-0.0935	0.00920975	0.1358	0.0795	226.484	-0.0577	-0.0547	49.0618	49.1092				1				0
80	6.86	30.9548	27.936	55.0455	52.2557	0.2971	-1.3609	166.192	-0.0964	-0.0957	0.00922548	0.1358	0.0795	225.1934	-0.0564	-0.056	49.0822	49.0884				1				0
80	6.87	30.9625	27.9423	55.106	52.2973	0.2979	-1.3624	166.3081	-0.0955	-0.0972	0.0092826	0.1363	0.0798	224.4921	-0.0559	-0.0569	49.0901	49.0739				1				0
80	6.88	30.9702	27.9486	55.1665	52.3388	0.2988	-1.3639	166.4241	-0.0947	-0.0988	0.00935636	0.1368	0.0801	223.7969	-0.0554	-0.0578	49.0981	49.0594				1				0
80	6.89	30.9779	27.9549	55.227	52.3803	0.2996	-1.3654	166.5401	-0.0939	-0.1003	0.00941817	0.1374	0.0804	223.1081	-0.0549	-0.0587	49.106	49.0449				1				0
80	6.9	30.9856	27.9612	55.2875	52.4218	0.3004	-1.367	166.6562	-0.093	-0.1018	0.0094674	0.1379	0.0807	222.4254	-0.0545	-0.0596	49.1139	49.0305				1				0
80	6.91	31.0165	27.981	55.2813	52.408	0.3013	-1.3647	166.6868	-0.0921	-0.0996	0.00917316	0.1357	0.0794	222.7819	-0.0539	-0.0583	49.1225	49.0518				1				0
80	6.92	31.0474	28.0008	55.2751	52.3941	0.3022	-1.3625	166.7174	-0.0912	-0.0973	0.00887376	0.1334	0.0781	223.1503	-0.0534	-0.057	49.131	49.073				1				0
80	6.93	31.0706	28.0143	55.2083	52.3388	0.3023	-1.3587	166.632	-0.0912	-0.0936	0.00853632	0.1306	0.0765	224.2538	-0.0534	-0.0548	49.1317	49.1088				1				0
80	6.94	31.0938	28.0278	55.1416	52.2834	0.3024	-1.355	166.5466	-0.0911	-0.0898	0.00818078	0.1279	0.0749	225.4058	-0.0533	-0.0526	49.1324	49.1446				1				0
80	6.95	31.117	28.0413	55.0749	52.2281	0.3024	-1.3512	166.4612	-0.091	-0.0861	0.0078351	0.1253	0.0733	226.6084	-0.0533	-0.0504	49.133	49.1804				1				0
80	6.96	31.1401	28.0548	55.0082	52.1727	0.3025	-1.3475	166.3758	-0.091	-0.0823	0.0074893	0.1227	0.0718	227.864	-0.0532	-0.0482	49.1337	49.2162				1				0
80	6.97	31.1745	28.0692	54.9388	52.1251	0.3025	-1.3434	166.3076	-0.0909	-0.0782	0.00710838	0.1199	0.0702	229.3082	-0.0532	-0.0458	49.1339	49.2553				1				0
80	6.98	31.2088	28.0836	54.8694	52.0776	0.3025	-1.3393	166.2394	-0.0909	-0.0741	0.00673569	0.1173	0.0686	230.8202	-0.0532	-0.0434	49.1342	49.2944				1				0
80	6.99	31.22	28.0845	54.8667	52.0854	0.3025	-1.3389	166.2566	-0.091	-0.0738	0.0067158	0.1171	0.0685	230.9596	-0.0532	-0.0432	49.1338	49.2976				1				0
80	7	31.2311	28.0854	54.8641	52.0931	0.3025	-1.3386	166.2737	-0.091	-0.0734	0.0066794	0.1169	0.0684	231.099	-0.0533	-0.043	49.1334	49.3007				1				0
80	7.01	31.2423	28.0863	54.8614	52.1009	0.3024	-1.3383	166.2909	-0.091	-0.0731	0.0066521	0.1167	0.0683	231.2392	-0.0533	-0.0428	49.133	49.3039				1				0
80	7.02	31.2431	28.0755	54.8054	52.0715	0.3018	-1.3369	166.1955	-0.0916	-0.0717	0.00656772	0.1164	0.0681	231.9417	-0.0536	-0.042	49.1274	49.3168				1				0
80	7.03	31.244	28.0647	54.7493	52.0421	0.3012	-1.3355	166.1001	-0.0922	-0.0704	0.00649088	0.116	0.0679	232.6497	-0.054	-0.0412	49.1217	49.3297				1				0
80	7.04	31.2449	28.0539	54.6933	52.0127	0.3006	-1.3342	166.0047	-0.0928	-0.069	0.0064032	0.1157	0.0677	233.3627	-0.0543	-0.0404	49.1161	49.3426				1				0
80	7.05	31.2346	28.0422	54.6399	51.9755	0.3001	-1.3332	165.8922	-0.0934	-0.068	0.0063512	0.1155	0.0676	233.9347	-0.0546	-0.0398	49.1108	49.3524				1				0
80	7.06	31.2243	28.0305	54.5865	51.9383	0.2995	-1.3321	165.7796	-0.0939	-0.067	0.0062913	0.1154	0.0675	234.509	-0.055	-0.0392	49.1055	49.3622				1				0
80	7.07	31.214	28.0188	54.5332	51.9011	0.299	-1.3311	165.667	-0.0945	-0.0659	0.00622755	0.1152	0.0674	235.0857	-0.0553	-0.0386	49.1002	49.372				1				0
80	7.08	31.2079	28.0188	54.6034	51.9937	0.2972	-1.3346	165.8239	-0.0962	-0.0694	0.00667628	0.1186	0.0694	234.1794	-0.0563	-0.0406	49.0837	49.3387				1				0
80	7.09	31.2019	28.0188	54.6737	52.0862	0.2955	-1.3381	165.9807	-0.0979	-0.0729	0.00713691	0.1221	0.0715	233.3258	-0.0573	-0.0427	49.0673	49.3054				1				0
80	7.1	31.2062	28.0305	54.7974	52.216	0.2943	-1.3426	166.25	-0.0991	-0.0774	0.00767034	0.1258	0.0736	231.9987	-0.058	-0.0453	49.0561	49.2625				1				0
80	7.11	31.2105	28.0422	54.921	52.3457	0.2932	-1.3471	166.5194	-0.1003	-0.0819	0.00821457	0.1295	0.0758	230.7507	-0.0587	-0.0479	49.0451	49.2198				1				0
80	7.12	31.2148	28.0539	55.0447	52.4754	0.292	-1.3516	166.7888	-0.1014	-0.0864	0.00876096	0.1332	0.078	229.577	-0.0594	-0.0506	49.034	49.1772				1				0
80	7.13	31.2191	28.0656	55.1683	52.6052	0.2909	-1.356	167.0582	-0.1026	-0.0909	0.00932634	0.137	0.0802	228.4714	-0.06	-0.0532	49.023	49.1347				1				0
80	7.14	31.1865	28.0557	55.2199	52.6674	0.289	-1.3598	167.1295	-0.1044	-0.0946	0.00987624	0.1409	0.0825	227.8083	-0.0611	-0.0554	49.0056	49.0986				1				0
80	7.15	31.1539	28.0458	55.2715	52.7297	0.2872	-1.3636	167.2009	-0.1062	-0.0984	0.01045008	0.1448	0.0848	227.1814	-0.0622	-0.0576	48.9883	49.0625				1				0
80	7.16	31.117	28.0242	55.1994	52.6623	0.2865	-1.3629	167.0029	-0.1069	-0.0978	0.01045482	0.1449	0.0848	227.5504	-0.0626	-0.0572	48.9819	49.0687				1				0
80	7.17	31.0801	28.0026	55.1274	52.5948	0.2859	-1.3623	166.8048	-0.1076	-0.0971	0.01044796	0.1449	0.0848	227.92	-0.063	-0.0568	48.9754	49.0749				1				0
80	7.18	31.0432	27.981	55.0553	52.5273	0.2852	-1.3616	166.6068	-0.1083	-0.0965	0.01045095	0.145	0.0849	228.2901	-0.0634	-0.0565	48.969	49.0811				1				0
80	7.19	31.0062	27.9594	54.9833	52.4599	0.2845	-1.361	166.4088	-0.1089	-0.0958	0.01043262	0.1451	0.0849	228.6608	-0.0638	-0.0561	48.9626	49.0873				1				0
80	7.2	30.9393	27.9135	54.937	52.4158	0.2837	-1.3633	166.2056	-0.1098	-0.0981	0.01077138	0.1472	0.0862	228.2053	-0.0642	-0.0574	48.9546	49.0655				1				0
80	7.21	30.8724	27.8676	54.8908	52.3716	0.2828	-1.3656	166.0023	-0.1106	-0.1004	0.01110424	0.1494	0.0874	227.762	-0.0647	-0.0588	48.9466	49.0435				1				0
80	7.22	30.8423	27.8433	54.9166	52.395	0.2827	-1.3685	165.9972	-0.1108	-0.1034	0.01145672	0.1515	0.0887	226.9752	-0.0648	-0.0605	48.9451	49.0154				1				0
80	7.23	30.8123	27.819	54.9424	52.4184	0.2825	-1.3715	165.992	-0.1109	-0.1063	0.01178867	0.1537	0.0899	226.2102	-0.0649	-0.0622	48.9435	48.9872				1				0
80	7.24	30.7822	27.7947	54.9682	52.4417	0.2824	-1.3745	165.9868	-0.1111	-0.1093	0.01214323	0.1558	0.0912	225.4664	-0.065	-0.064	48.942	48.9591				1				0
80	7.25	30.7522	27.7704	54.994	52.4651	0.2822	-1.3774	165.9816	-0.1112	-0.1123	0.01248776	0.158	0.0925	224.743	-0.0651	-0.0657	48.9405	48.9309				1				0
80	7.26	30.7187	27.7299	55.0278	52.5161	0.2817	-1.3818	165.9924	-0.1118	-0.1166	0.01303588	0.1616	0.0945	223.7858	-0.0654	-0.0683	48.9353	48.8892				1				0
80	7.27	30.6853	27.6894	55.0616	52.5671	0.2811	-1.3862	166.0033	-0.1123	-0.121	0.0135883	0.1651	0.0966	222.8698	-0.0657	-0.0708	48.9302	48.8475				1				0
80	7.28	30.6818	27.6732	55.0696	52.5948	0.2807	-1.3876	166.0193	-0.1127	-0.1224	0.01379448	0.1664	0.0974	222.6324	-0.066	-0.0717	48.9266	48.834				1				0
80	7.29	30.6784	27.657	55.0776	52.6225	0.2804	-1.389	166.0354	-0.1131	-0.1239	0.01401309	0.1677	0.0982	222.399	-0.0662	-0.0725	48.9229	48.8204				1				0
80	7.3	30.675	27.6408	55.0856	52.6502	0.28	-1.3904	166.0515	-0.1135	-0.1253	0.01422155	0.169	0.0989	222.1693	-0.0664	-0.0733	48.9193	48.8069				1				0
80	7.31	30.6715	27.6246	55.0936	52.6778	0.2796	-1.3919	166.0675	-0.1139	-0.1267	0.01443113	0.1703	0.0997	221.9431	-0.0666	-0.0742	48.9157	48.7934				1				0
80	7.32	30.675	27.603	55.1923	52.7877	0.28	-1.3966	166.2579	-0.1135	-0.1315	0.01492525	0.1737	0.1016	220.7932	-0.0664	-0.0769	48.9194	48.7478				1				0
80	7.33	30.6784	27.5814	55.2911	52.8975	0.2804	-1.4014	166.4483	-0.1131	-0.1362	0.01540422	0.177	0.1036	219.6895	-0.0662	-0.0797	48.9232	48.7024				1				0
80	7.34	30.6853	27.576	55.3818	52.9797	0.2812	-1.4047	166.6227	-0.1123	-0.1396	0.01567708	0.1791	0.1048	218.8179	-0.0657	-0.0817	48.9305	48.6706				1				0
80	7.35	30.6921	27.5706	55.4725	53.0619	0.2819	-1.4081	166.7971	-0.1115	-0.1429	0.01593335	0.1813	0.1061	217.9684	-0.0653	-0.0836	48.9378	48.6389				1				0
80	7.36	30.699	27.5652	55.5633	53.144	0.2827	-1.4114	166.9714	-0.1108	-0.1462	0.01619896	0.1835	0.1074	217.1405	-0.0648	-0.0856	48.9451	48.6072				1				0
80	7.37	30.7059	27.5598	55.654	53.2262	0.2835	-1.4147	167.1458	-0.11	-0.1496	0.016456	0.1857	0.1087	216.3341	-0.0644	-0.0875	48.9524	48.5756				1				0
80	7.38	30.6698	27.5157	55.6246	53.1951	0.2842	-1.4165	167.0052	-0.1093	-0.1513	0.01653709	0.1866	0.1092	215.8343	-0.0639	-0.0886	48.9594	48.559				1				0
80	7.39	30.6338	27.4716	55.5953	53.1639	0.2849	-1.4182	166.8645	-0.1085	-0.153	0.0166005	0.1876	0.1098	215.3392	-0.0635	-0.0896	48.9665	48.5424				1				0
80	7.4	30.5908	27.4329	55.4752	53.0506	0.2849	-1.4166	166.5495	-0.1085	-0.1515	0.01643775	0.1863	0.1091	215.6249	-0.0635	-0.0886	48.9663	48.5574				1				0
80	7.41	30.5479	27.3942	55.3551	52.9373	0.2849	-1.4151	166.2345	-0.1086	-0.1499	0.01627914	0.1851	0.1083	215.9156	-0.0635	-0.0877	48.966	48.5725				1				0
80	7.42	30.505	27.3555	55.235	52.824	0.2849	-1.4135	165.9195	-0.1086	-0.1483	0.01610538	0.1838	0.1076	216.2116	-0.0636	-0.0868	48.9658	48.5876				1				0
80	7.43	30.4338	27.296	55.219	52.7998	0.285	-1.4175	165.7486	-0.1085	-0.1523	0.01652455	0.187	0.1094	215.4597	-0.0635	-0.0891	48.9669	48.5494				1				0
80	7.44	30.3625	27.2366	55.203	52.7756	0.2851	-1.4215	165.5777	-0.1084	-0.1563	0.01694292	0.1902	0.1113	214.7319	-0.0634	-0.0915	48.9679	48.5112				1				0
80	7.45	30.2913	27.1772	55.187	52.7514	0.2852	-1.4255	165.4069	-0.1083	-0.1603	0.01736049	0.1935	0.1132	214.027	-0.0634	-0.0938	48.9689	48.4729				1				0
80	7.46	30.263	27.1565	55.2911	52.8404	0.2853	-1.4311	165.551	-0.1081	-0.1659	0.01793379	0.1981	0.1159	213.0904	-0.0633	-0.0971	48.9701	48.4196				1				0
80	7.47	30.2347	27.1358	55.3951	52.9295	0.2854	-1.4367	165.6952	-0.108	-0.1715	0.018522	0.2027	0.1186	212.1978	-0.0632	-0.1004	48.9714	48.3664				1				0
80	7.48	30.2063	27.1151	55.4992	53.0186	0.2856	-1.4423	165.8393	-0.1079	-0.1771	0.01910909	0.2074	0.1214	211.3468	-0.0631	-0.1036	48.9726	48.3134				1				0
80	7.49	30.1463	27.0827	55.7109	53.1994	0.2852	-1.4533	166.1393	-0.1082	-0.1881	0.02035242	0.217	0.127	209.91	-0.0633	-0.1101	48.9693	48.2083				1				0
80	7.5	30.0862	27.0503	55.9226	53.3802	0.2849	-1.4643	166.4393	-0.1086	-0.1991	0.02162226	0.2268	0.1327	208.6012	-0.0635	-0.1165	48.966	48.1036				1				0
80	7.51	30.0544	27.0386	56.0303	53.4718	0.2844	-1.4697	166.5952	-0.109	-0.2046	0.0223014	0.2318	0.1357	208.0611	-0.0638	-0.1197	48.9615	48.0518				1				0
80	7.52	30.0227	27.0269	56.1379	53.5635	0.2839	-1.4752	166.751	-0.1095	-0.21	0.022995	0.2368	0.1386	207.5448	-0.0641	-0.1229	48.9569	48.0001				1				0
80	7.53	29.9909	27.0152	56.2456	53.6552	0.2835	-1.4806	166.9069	-0.11	-0.2154	0.023694	0.2419	0.1416	207.0508	-0.0644	-0.1261	48.9524	47.9485				1				0
80	7.54	29.9591	27.0035	56.3532	53.7469	0.283	-1.486	167.0627	-0.1105	-0.2208	0.0243984	0.2469	0.1445	206.5778	-0.0647	-0.1292	48.9479	47.897				1				0
80	7.55	29.8707	26.9621	56.4653	53.7763	0.2848	-1.4935	167.0744	-0.1087	-0.2283	0.02481621	0.2528	0.148	205.4552	-0.0636	-0.1336	48.965	47.8257				1				0
80	7.56	29.7823	26.9207	56.5774	53.8057	0.2866	-1.5009	167.0861	-0.1069	-0.2358	0.02520702	0.2589	0.1515	204.3848	-0.0626	-0.138	48.9821	47.7545				1				0
80	7.57	29.7257	26.891	56.5818	53.7434	0.2888	-1.503	166.9419	-0.1046	-0.2379	0.02488434	0.2599	0.1521	203.7377	-0.0612	-0.1392	49.0038	47.7345				1				0
80	7.58	29.669	26.8613	56.5863	53.6812	0.2911	-1.5051	166.7978	-0.1023	-0.24	0.024552	0.2609	0.1527	203.0945	-0.0599	-0.1404	49.0254	47.7146				1				0
80	7.59	29.6124	26.8316	56.5907	53.6189	0.2934	-1.5072	166.6536	-0.1	-0.2421	0.02421	0.2619	0.1533	202.4553	-0.0586	-0.1417	49.0472	47.6945				1				0
80	7.6	29.5558	26.8019	56.5951	53.5566	0.2957	-1.5093	166.5094	-0.0978	-0.2442	0.02388276	0.263	0.1539	201.8203	-0.0572	-0.1429	49.0689	47.6745				1				0
80	7.61	29.4442	26.7443	56.6387	53.5073	0.298	-1.5155	166.3345	-0.0955	-0.2504	0.0239132	0.2679	0.1568	200.8726	-0.0559	-0.1465	49.0908	47.6156				1				0
80	7.62	29.3326	26.6867	56.6823	53.458	0.3003	-1.5217	166.1596	-0.0932	-0.2565	0.0239058	0.2729	0.1597	199.9574	-0.0545	-0.1501	49.1128	47.5567				1				0
80	7.63	29.2777	26.6588	56.7215	53.471	0.3003	-1.5258	166.1289	-0.0931	-0.2606	0.02426186	0.2768	0.162	199.6671	-0.0545	-0.1525	49.1129	47.5179				1				0
80	7.64	29.2227	26.6309	56.7606	53.4839	0.3003	-1.5299	166.0982	-0.0931	-0.2647	0.02464357	0.2806	0.1642	199.3848	-0.0545	-0.1549	49.113	47.479				1				0
80	7.65	29.1678	26.603	56.7997	53.4969	0.3003	-1.5339	166.0675	-0.0931	-0.2688	0.02502528	0.2845	0.1665	199.1098	-0.0545	-0.1573	49.1131	47.4402				1				0
80	7.66	29.1129	26.5751	56.8389	53.5099	0.3003	-1.538	166.0368	-0.0931	-0.2729	0.02540699	0.2883	0.1687	198.8423	-0.0545	-0.1597	49.1132	47.4013				1				0
80	7.67	29.0477	26.5247	56.9118	53.5618	0.3006	-1.5447	166.046	-0.0928	-0.2795	0.0259376	0.2945	0.1724	198.3669	-0.0543	-0.1636	49.1161	47.3377				1				0
80	7.68	28.9824	26.4743	56.9848	53.6137	0.3009	-1.5514	166.0552	-0.0925	-0.2862	0.0264735	0.3008	0.176	197.9114	-0.0541	-0.1675	49.1189	47.2741				1				0
80	7.69	28.9721	26.4518	57.0186	53.6526	0.3012	-1.554	166.0951	-0.0922	-0.2888	0.02662736	0.3032	0.1774	197.7084	-0.054	-0.169	49.1217	47.2493				1				0
80	7.7	28.9618	26.4293	57.0524	53.6915	0.3015	-1.5566	166.135	-0.0919	-0.2914	0.02677966	0.3056	0.1788	197.5086	-0.0538	-0.1705	49.1245	47.2246				1				0
80	7.71	28.9515	26.4068	57.0862	53.7305	0.3018	-1.5592	166.175	-0.0916	-0.294	0.0269304	0.308	0.1802	197.3122	-0.0536	-0.1721	49.1272	47.1999				1				0
80	7.72	28.9412	26.3843	57.12	53.7694	0.3021	-1.5618	166.2149	-0.0914	-0.2966	0.02710924	0.3103	0.1816	197.1187	-0.0535	-0.1736	49.13	47.1753				1				0
80	7.73	28.9601	26.3627	57.1369	53.8066	0.303	-1.5629	166.2663	-0.0904	-0.2977	0.02691208	0.3111	0.1821	196.893	-0.0529	-0.1742	49.1389	47.1647				1				0
80	7.74	28.979	26.3411	57.1538	53.8438	0.304	-1.564	166.3176	-0.0895	-0.2988	0.0267426	0.3119	0.1826	196.6688	-0.0524	-0.1749	49.1479	47.1541				1				0
80	7.75	29.0082	26.342	57.1369	53.842	0.3046	-1.5625	166.3291	-0.0888	-0.2973	0.02640024	0.3103	0.1816	196.632	-0.052	-0.174	49.1541	47.1681				1				0
80	7.76	29.0374	26.3429	57.12	53.8403	0.3053	-1.561	166.3405	-0.0882	-0.2959	0.02609838	0.3087	0.1807	196.595	-0.0516	-0.1732	49.1602	47.1822				1				0
80	7.77	29.0665	26.3438	57.1031	53.8386	0.3059	-1.5596	166.352	-0.0875	-0.2944	0.02576	0.3071	0.1797	196.5576	-0.0512	-0.1723	49.1664	47.1962				1				0
80	7.78	29.1197	26.351	57.0711	53.8308	0.307	-1.5565	166.3726	-0.0865	-0.2914	0.0252061	0.3039	0.1779	196.525	-0.0506	-0.1705	49.1767	47.2249				1				0
80	7.79	29.173	26.3582	57.039	53.823	0.3081	-1.5535	166.3932	-0.0854	-0.2884	0.02462936	0.3008	0.176	196.4918	-0.05	-0.1688	49.1869	47.2535				1				0
80	7.8	29.2262	26.3654	57.007	53.8152	0.3092	-1.5505	166.4138	-0.0843	-0.2854	0.02405922	0.2976	0.1742	196.4578	-0.0493	-0.167	49.1971	47.2821				1				0
80	7.81	29.2502	26.3717	56.9919	53.8092	0.3096	-1.549	166.4229	-0.0839	-0.2838	0.02381082	0.296	0.1732	196.4628	-0.0491	-0.1661	49.2012	47.2967				1				0
80	7.82	29.2742	26.378	56.9768	53.8031	0.31	-1.5475	166.4321	-0.0835	-0.2823	0.02357205	0.2944	0.1723	196.4679	-0.0488	-0.1652	49.2052	47.3113				1				0
80	7.83	29.2983	26.3843	56.9616	53.7971	0.3104	-1.5459	166.4413	-0.083	-0.2808	0.0233064	0.2928	0.1714	196.473	-0.0486	-0.1643	49.2093	47.3259				1				0
80	7.84	29.3378	26.4041	56.9225	53.772	0.3107	-1.5425	166.4363	-0.0827	-0.2774	0.02294098	0.2894	0.1694	196.6088	-0.0484	-0.1623	49.2121	47.3585				1				0
80	7.85	29.3772	26.4239	56.8834	53.7469	0.311	-1.5391	166.4314	-0.0824	-0.2739	0.02256936	0.2861	0.1674	196.7477	-0.0482	-0.1603	49.2149	47.391				1				0
80	7.86	29.3927	26.4374	56.8593	53.7279	0.3109	-1.5372	166.4173	-0.0826	-0.2721	0.02247546	0.2843	0.1664	196.8823	-0.0483	-0.1592	49.2137	47.409				1				0
80	7.87	29.4081	26.4509	56.8353	53.7088	0.3108	-1.5353	166.4032	-0.0827	-0.2702	0.02234554	0.2825	0.1654	197.0188	-0.0484	-0.1581	49.2124	47.4271				1				0
80	7.88	29.4236	26.4644	56.8113	53.6898	0.3106	-1.5334	166.3891	-0.0828	-0.2683	0.02221524	0.2808	0.1643	197.157	-0.0485	-0.157	49.2112	47.4451				1				0
80	7.89	29.439	26.4779	56.7873	53.6708	0.3105	-1.5315	166.375	-0.083	-0.2664	0.0221112	0.279	0.1633	197.2968	-0.0485	-0.1559	49.21	47.4631				1				0
80	7.9	29.4648	26.5049	56.7615	53.669	0.3092	-1.5291	166.4002	-0.0843	-0.2639	0.02224677	0.277	0.1621	197.7144	-0.0493	-0.1544	49.1972	47.4868				1				0
80	7.91	29.4905	26.5319	56.7357	53.6673	0.3078	-1.5266	166.4254	-0.0856	-0.2614	0.02237584	0.2751	0.161	198.1378	-0.0501	-0.153	49.1845	47.5104				1				0
80	7.92	29.5008	26.5454	56.7339	53.6846	0.3066	-1.526	166.4648	-0.0868	-0.2608	0.02263744	0.2749	0.1609	198.4161	-0.0508	-0.1526	49.1729	47.5161				1				0
80	7.93	29.5111	26.5589	56.7321	53.7019	0.3054	-1.5254	166.5041	-0.0881	-0.2602	0.02292362	0.2747	0.1608	198.6945	-0.0515	-0.1523	49.1614	47.5217				1				0
80	7.94	29.5214	26.5724	56.7304	53.7192	0.3042	-1.5248	166.5434	-0.0893	-0.2596	0.02318228	0.2745	0.1607	198.9733	-0.0522	-0.1519	49.1499	47.5274				1				0
80	7.95	29.5317	26.5859	56.7286	53.7365	0.303	-1.5242	166.5827	-0.0905	-0.259	0.0234395	0.2744	0.1606	199.2522	-0.0529	-0.1516	49.1384	47.533				1				0
80	7.96	29.5369	26.6057	56.6894	53.759	0.2991	-1.523	166.591	-0.0944	-0.2578	0.02433632	0.2745	0.1607	200.1074	-0.0552	-0.1509	49.1012	47.5448				1				0
80	7.97	29.542	26.6255	56.6503	53.7815	0.2952	-1.5217	166.5993	-0.0983	-0.2565	0.02521395	0.2747	0.1608	200.9617	-0.0575	-0.1501	49.064	47.5567				1				0
80	7.98	29.5369	26.6318	56.6129	53.7867	0.2925	-1.5211	166.5683	-0.101	-0.2559	0.0258459	0.2751	0.161	201.5356	-0.0591	-0.1498	49.0382	47.5629				1				0
80	7.99	29.5317	26.6381	56.5756	53.7919	0.2898	-1.5204	166.5373	-0.1037	-0.2552	0.02646424	0.2755	0.1612	202.1078	-0.0607	-0.1494	49.0125	47.5691				1				0
80	8	29.5266	26.6444	56.5382	53.7971	0.2871	-1.5198	166.5063	-0.1064	-0.2546	0.02708944	0.2759	0.1615	202.6788	-0.0623	-0.149	48.9868	47.5753				1				0
80	8.01	29.5214	26.6507	56.5009	53.8022	0.2844	-1.5191	166.4752	-0.1091	-0.2539	0.02770049	0.2764	0.1618	203.248	-0.0638	-0.1486	48.961	47.5815				1				0
80	8.02	29.5128	26.6525	56.4395	53.7858	0.2817	-1.5179	166.3906	-0.1118	-0.2527	0.02825186	0.2763	0.1617	203.8589	-0.0654	-0.1479	48.9355	47.5931				1				0
80	8.03	29.5043	26.6543	56.3781	53.7694	0.279	-1.5167	166.306	-0.1145	-0.2515	0.02879675	0.2763	0.1617	204.4706	-0.067	-0.1472	48.9099	47.6048				1				0
80	8.04	29.5008	26.6498	56.3541	53.7478	0.279	-1.5161	166.2525	-0.1144	-0.2509	0.02870296	0.2758	0.1614	204.5156	-0.067	-0.1469	48.9101	47.6102				1				0
80	8.05	29.4974	26.6453	56.3301	53.7261	0.279	-1.5155	166.1989	-0.1144	-0.2504	0.02864576	0.2753	0.1611	204.5608	-0.067	-0.1465	48.9103	47.6157				1				0
80	8.06	29.494	26.6408	56.306	53.7045	0.2791	-1.5149	166.1453	-0.1144	-0.2498	0.02857712	0.2747	0.1608	204.6062	-0.0669	-0.1462	48.9105	47.6211				1				0
80	8.07	29.4905	26.6363	56.282	53.6829	0.2791	-1.5144	166.0917	-0.1144	-0.2492	0.02850848	0.2742	0.1605	204.6517	-0.0669	-0.1459	48.9108	47.6266				1				0
80	8.08	29.4914	26.6408	56.274	53.6621	0.2796	-1.5136	166.0683	-0.1139	-0.2485	0.02830415	0.2733	0.16	204.6207	-0.0666	-0.1454	48.9156	47.6337				1				0
80	8.09	29.4922	26.6453	56.266	53.6414	0.2801	-1.5129	166.0449	-0.1134	-0.2477	0.02808918	0.2724	0.1594	204.5894	-0.0663	-0.145	48.9204	47.6408				1				0
80	8.1	29.4965	26.6543	56.282	53.6422	0.2806	-1.5127	166.0751	-0.1129	-0.2475	0.02794275	0.2721	0.1592	204.5121	-0.0661	-0.1449	48.925	47.6424				1				0
80	8.11	29.5008	26.6633	56.298	53.6431	0.2811	-1.5125	166.1053	-0.1124	-0.2474	0.02780776	0.2717	0.159	204.4346	-0.0658	-0.1448	48.9296	47.6441				1				0
80	8.12	29.5051	26.6723	56.314	53.644	0.2815	-1.5124	166.1354	-0.1119	-0.2472	0.02766168	0.2713	0.1588	204.357	-0.0655	-0.1447	48.9342	47.6457				1				0
80	8.13	29.5094	26.6813	56.3301	53.6448	0.282	-1.5122	166.1656	-0.1114	-0.247	0.0275158	0.271	0.1586	204.2791	-0.0652	-0.1446	48.9388	47.6474				1				0
80	8.14	29.5257	26.6984	56.3452	53.6474	0.2825	-1.5113	166.2167	-0.1109	-0.2461	0.02729249	0.27	0.158	204.2588	-0.0649	-0.144	48.9437	47.656				1				0
80	8.15	29.542	26.7155	56.3603	53.65	0.2831	-1.5104	166.2679	-0.1104	-0.2452	0.02707008	0.2689	0.1574	204.2385	-0.0646	-0.1435	48.9486	47.6647				1				0
80	8.16	29.554	26.7236	56.3594	53.6517	0.2831	-1.5096	166.2888	-0.1104	-0.2445	0.0269928	0.2682	0.157	204.2968	-0.0646	-0.1431	48.9489	47.6716				1				0
80	8.17	29.5661	26.7317	56.3585	53.6535	0.2831	-1.5089	166.3098	-0.1103	-0.2437	0.02688011	0.2676	0.1566	204.3552	-0.0646	-0.1427	48.9492	47.6786				1				0
80	8.18	29.5781	26.7398	56.3576	53.6552	0.2831	-1.5082	166.3307	-0.1103	-0.243	0.0268029	0.2669	0.1562	204.414	-0.0646	-0.1422	48.9494	47.6856				1				0
80	8.19	29.5892	26.7407	56.3301	53.6327	0.2835	-1.5068	166.2927	-0.11	-0.2416	0.026576	0.2655	0.1554	204.4744	-0.0644	-0.1414	48.9526	47.6989				1				0
80	8.2	29.6004	26.7416	56.3025	53.6102	0.2838	-1.5054	166.2547	-0.1097	-0.2402	0.02634994	0.2641	0.1545	204.5353	-0.0642	-0.1406	48.9557	47.7122				1				0
80	8.21	29.6115	26.7425	56.2749	53.5877	0.2841	-1.504	166.2167	-0.1093	-0.2388	0.02610084	0.2626	0.1537	204.5969	-0.064	-0.1398	48.9588	47.7256				1				0
80	8.22	29.6107	26.7353	56.2482	53.5635	0.2844	-1.5033	166.1577	-0.109	-0.2381	0.0259529	0.2619	0.1533	204.5986	-0.0638	-0.1394	48.9617	47.732				1				0
80	8.23	29.6098	26.7281	56.2215	53.5393	0.2847	-1.5026	166.0988	-0.1087	-0.2375	0.02581625	0.2612	0.1529	204.6002	-0.0636	-0.139	48.9645	47.7384				1				0
80	8.24	29.609	26.7209	56.1948	53.5151	0.285	-1.502	166.0398	-0.1084	-0.2368	0.02566912	0.2604	0.1524	204.6018	-0.0635	-0.1386	48.9674	47.7448				1				0
80	8.25	29.633	26.7263	56.1895	53.4952	0.2867	-1.5004	166.044	-0.1067	-0.2352	0.02509584	0.2583	0.1512	204.4061	-0.0625	-0.1377	48.9835	47.7598				1				0
80	8.26	29.657	26.7317	56.1842	53.4753	0.2884	-1.4988	166.0482	-0.105	-0.2336	0.024528	0.2562	0.1499	204.2073	-0.0615	-0.1367	48.9996	47.7748				1				0
80	8.27	29.6819	26.7443	56.2055	53.4796	0.2898	-1.4979	166.1114	-0.1037	-0.2327	0.02413099	0.2548	0.1491	204.0054	-0.0607	-0.1362	49.0129	47.7834				1				0
80	8.28	29.7068	26.7569	56.2269	53.4839	0.2912	-1.497	166.1745	-0.1023	-0.2318	0.02371314	0.2534	0.1483	203.8013	-0.0598	-0.1357	49.0261	47.792				1				0
80	8.29	29.7317	26.7695	56.2482	53.4883	0.2926	-1.4961	166.2377	-0.1009	-0.2309	0.02329781	0.252	0.1475	203.5951	-0.059	-0.1352	49.0393	47.8006				1				0
80	8.3	29.7566	26.7821	56.2696	53.4926	0.294	-1.4952	166.3009	-0.0995	-0.23	0.022885	0.2506	0.1467	203.387	-0.0582	-0.1346	49.0525	47.8091				1				0
80	8.31	29.8029	26.7992	56.3194	53.5142	0.2967	-1.4942	166.4358	-0.0968	-0.2291	0.02217688	0.2487	0.1455	202.9073	-0.0566	-0.1341	49.0782	47.8185				1				0
80	8.32	29.8493	26.8163	56.3692	53.5358	0.2994	-1.4932	166.5706	-0.0941	-0.2281	0.02146421	0.2467	0.1444	202.4208	-0.0551	-0.1335	49.1038	47.8279				1				0
80	8.33	29.8707	26.8208	56.3977	53.5531	0.3007	-1.4931	166.6424	-0.0928	-0.228	0.0211584	0.2461	0.1441	202.1475	-0.0543	-0.1334	49.1163	47.8288				1				0
80	8.34	29.8922	26.8253	56.4261	53.5704	0.302	-1.4931	166.7141	-0.0915	-0.2279	0.02085285	0.2456	0.1437	201.8732	-0.0535	-0.1334	49.1287	47.8296				1				0
80	8.35	29.9137	26.8298	56.4546	53.5877	0.3033	-1.493	166.7858	-0.0902	-0.2278	0.02054756	0.245	0.1434	201.5981	-0.0528	-0.1333	49.1411	47.8304				1				0
80	8.36	29.9351	26.8343	56.4831	53.605	0.3046	-1.4929	166.8575	-0.0889	-0.2277	0.02024253	0.2445	0.1431	201.3217	-0.052	-0.1333	49.1535	47.8313				1				0
80	8.37	29.9557	26.8424	56.4715	53.5947	0.3051	-1.4914	166.8643	-0.0883	-0.2262	0.01997346	0.2429	0.1421	201.3246	-0.0517	-0.1324	49.1589	47.8453				1				0
80	8.38	29.9763	26.8505	56.4599	53.5843	0.3057	-1.4899	166.871	-0.0878	-0.2248	0.01973744	0.2413	0.1412	201.3275	-0.0514	-0.1315	49.1642	47.8594				1				0
80	8.39	29.9755	26.8541	56.4199	53.5566	0.305	-1.4885	166.8061	-0.0885	-0.2234	0.0197709	0.2403	0.1406	201.6123	-0.0518	-0.1307	49.1572	47.8727				1				0
80	8.4	29.9746	26.8577	56.3799	53.5289	0.3042	-1.4871	166.7411	-0.0892	-0.222	0.0198024	0.2392	0.14	201.8996	-0.0522	-0.1299	49.1502	47.8859				1				0
80	8.41	29.9737	26.8613	56.3398	53.5012	0.3035	-1.4857	166.6761	-0.09	-0.2206	0.019854	0.2382	0.1394	202.1895	-0.0527	-0.1291	49.1431	47.8992				1				0
80	8.42	29.9729	26.8649	56.2998	53.4736	0.3027	-1.4843	166.6112	-0.0907	-0.2192	0.01988144	0.2372	0.1388	202.4823	-0.0531	-0.1283	49.1361	47.9125				1				0
80	8.43	29.9772	26.8766	56.226	53.407	0.3022	-1.4811	166.4867	-0.0912	-0.2159	0.01969008	0.2344	0.1372	202.9066	-0.0534	-0.1264	49.1311	47.9438				1				0
80	8.44	29.9815	26.8883	56.1521	53.3404	0.3017	-1.4778	166.3623	-0.0918	-0.2126	0.01951668	0.2316	0.1355	203.342	-0.0537	-0.1244	49.1262	47.9751				1				0
80	8.45	29.9866	26.8964	56.1183	53.3014	0.3019	-1.4759	166.3028	-0.0915	-0.2107	0.01927905	0.2298	0.1345	203.4783	-0.0536	-0.1233	49.1282	47.993				1				0
80	8.46	29.9918	26.9045	56.0845	53.2625	0.3021	-1.474	166.2433	-0.0913	-0.2088	0.01906344	0.2279	0.1334	203.6168	-0.0534	-0.1222	49.1303	48.011				1				0
80	8.47	29.9969	26.9126	56.0507	53.2236	0.3024	-1.4721	166.1839	-0.0911	-0.207	0.0188577	0.2261	0.1323	203.7577	-0.0533	-0.1211	49.1324	48.029				1				0
80	8.48	30.0021	26.9207	56.0169	53.1847	0.3026	-1.4702	166.1244	-0.0909	-0.2051	0.01864359	0.2243	0.1313	203.9012	-0.0532	-0.12	49.1345	48.047				1				0
80	8.49	30.0021	26.9306	56.016	53.1769	0.3024	-1.4697	166.1256	-0.091	-0.2045	0.0186095	0.2239	0.131	203.993	-0.0533	-0.1197	49.133	48.0521				1				0
80	8.5	30.0021	26.9405	56.0152	53.1691	0.3023	-1.4692	166.1269	-0.0912	-0.204	0.0186048	0.2235	0.1308	204.0852	-0.0534	-0.1194	49.1315	48.0572				1				0
80	8.51	29.9969	26.9423	56.0481	53.2002	0.3019	-1.4705	166.1876	-0.0916	-0.2054	0.01881464	0.2248	0.1316	204.0312	-0.0536	-0.1202	49.128	48.0442				1				0
80	8.52	29.9918	26.9441	56.081	53.2314	0.3015	-1.4719	166.2483	-0.0919	-0.2067	0.01899573	0.2262	0.1324	203.9779	-0.0538	-0.121	49.1244	48.0313				1				0
80	8.53	29.9866	26.9459	56.1139	53.2625	0.3011	-1.4732	166.309	-0.0923	-0.2081	0.01920763	0.2276	0.1332	203.9253	-0.054	-0.1218	49.1208	48.0184				1				0
80	8.54	29.9531	26.9387	56.1735	53.3231	0.2996	-1.477	166.3884	-0.0938	-0.2119	0.01987622	0.2317	0.1356	203.8897	-0.0549	-0.124	49.1062	47.9821				1				0
80	8.55	29.9197	26.9315	56.2331	53.3836	0.2981	-1.4808	166.4679	-0.0954	-0.2157	0.02057778	0.2358	0.138	203.8555	-0.0558	-0.1262	49.0916	47.9458				1				0
80	8.56	29.8862	26.9243	56.2927	53.4442	0.2965	-1.4847	166.5474	-0.0969	-0.2195	0.02126955	0.2399	0.1404	203.8225	-0.0567	-0.1285	49.077	47.9096				1				0
80	8.57	29.8579	26.9153	56.3194	53.4736	0.2954	-1.4871	166.5661	-0.0981	-0.2219	0.02176839	0.2426	0.142	203.8389	-0.0574	-0.1299	49.066	47.8862				1				0
80	8.58	29.8295	26.9063	56.3461	53.503	0.2942	-1.4896	166.5849	-0.0992	-0.2244	0.02226048	0.2454	0.1436	203.8547	-0.0581	-0.1313	49.055	47.8629				1				0
80	8.59	29.8012	26.8973	56.3728	53.5324	0.2931	-1.492	166.6037	-0.1004	-0.2269	0.02278076	0.2481	0.1452	203.8703	-0.0588	-0.1328	49.0439	47.8395				1				0
80	8.6	29.7429	26.8784	56.4306	53.5955	0.2907	-1.4972	166.6474	-0.1027	-0.232	0.0238264	0.2537	0.1485	203.8858	-0.0601	-0.1358	49.0215	47.7903				1				0
80	8.61	29.6845	26.8595	56.4884	53.6587	0.2883	-1.5023	166.6911	-0.1051	-0.2372	0.02492972	0.2594	0.1518	203.9005	-0.0615	-0.1388	48.999	47.7411				1				0
80	8.62	29.6545	26.8496	56.5195	53.6924	0.2871	-1.5051	166.716	-0.1063	-0.2399	0.02550137	0.2624	0.1536	203.9006	-0.0622	-0.1404	48.9875	47.7153				1				0
80	8.63	29.6244	26.8397	56.5507	53.7261	0.2859	-1.5078	166.7409	-0.1075	-0.2426	0.0260795	0.2654	0.1553	203.9007	-0.0629	-0.142	48.9761	47.6895				1				0
80	8.64	29.5944	26.8298	56.5818	53.7599	0.2847	-1.5105	166.7659	-0.1087	-0.2453	0.02666411	0.2683	0.157	203.9007	-0.0636	-0.1436	48.9646	47.6637				1				0
80	8.65	29.5643	26.8199	56.6129	53.7936	0.2835	-1.5132	166.7908	-0.1099	-0.248	0.0272552	0.2713	0.1588	203.9009	-0.0643	-0.1452	48.9532	47.6379				1				0
80	8.66	29.4931	26.7947	56.6067	53.7988	0.2808	-1.5167	166.6933	-0.1127	-0.2516	0.02835532	0.2757	0.1613	204.1264	-0.0659	-0.1472	48.9269	47.604				1				0
80	8.67	29.4219	26.7695	56.6005	53.804	0.278	-1.5203	166.5958	-0.1154	-0.2551	0.02943854	0.28	0.1639	204.3451	-0.0676	-0.1493	48.9005	47.57				1				0
80	8.68	29.3807	26.7542	56.5631	53.7754	0.2764	-1.5212	166.4734	-0.117	-0.256	0.029952	0.2815	0.1647	204.5642	-0.0685	-0.1498	48.8856	47.5619				1				0
80	8.69	29.3395	26.7389	56.5258	53.7469	0.2749	-1.522	166.351	-0.1186	-0.2569	0.03046834	0.2829	0.1656	204.7815	-0.0694	-0.1503	48.8706	47.5538				1				0
80	8.7	29.2983	26.7236	56.4884	53.7183	0.2733	-1.5229	166.2286	-0.1202	-0.2577	0.03097554	0.2843	0.1664	204.997	-0.0703	-0.1508	48.8557	47.5456				1				0
80	8.71	29.2571	26.7083	56.451	53.6898	0.2717	-1.5237	166.1062	-0.1217	-0.2586	0.03147162	0.2858	0.1673	205.2104	-0.0712	-0.1513	48.8407	47.5374				1				0
80	8.72	29.2124	26.6993	56.4519	53.7019	0.2694	-1.526	166.0656	-0.1241	-0.2608	0.03236528	0.2888	0.169	205.4389	-0.0726	-0.1526	48.8185	47.516				1				0
80	8.73	29.1678	26.6903	56.4528	53.714	0.2671	-1.5282	166.025	-0.1264	-0.2631	0.03325584	0.2919	0.1708	205.663	-0.074	-0.154	48.7962	47.4946				1				0
80	8.74	29.1644	26.6966	56.4911	53.7547	0.2663	-1.5296	166.1067	-0.1271	-0.2645	0.03361795	0.2934	0.1717	205.6781	-0.0744	-0.1548	48.7891	47.4814				1				0
80	8.75	29.1609	26.7029	56.5293	53.7953	0.2656	-1.531	166.1885	-0.1279	-0.2658	0.03399582	0.295	0.1727	205.6931	-0.0749	-0.1556	48.7819	47.4682				1				0
80	8.76	29.1575	26.7092	56.5676	53.836	0.2648	-1.5324	166.2703	-0.1287	-0.2672	0.03438864	0.2966	0.1736	205.708	-0.0753	-0.1564	48.7748	47.4551				1				0
80	8.77	29.1541	26.7155	56.6058	53.8766	0.2641	-1.5338	166.3521	-0.1294	-0.2686	0.03475684	0.2981	0.1745	205.7227	-0.0757	-0.1572	48.7676	47.4419				1				0
80	8.78	29.1601	26.7218	56.6316	53.9069	0.2637	-1.5344	166.4204	-0.1298	-0.2692	0.03494216	0.2988	0.1749	205.7337	-0.0759	-0.1575	48.7643	47.4362				1				0
80	8.79	29.1661	26.7281	56.6574	53.9372	0.2634	-1.535	166.4888	-0.1301	-0.2698	0.03510098	0.2995	0.1753	205.7447	-0.0761	-0.1579	48.7609	47.4305				1				0
80	8.8	29.1755	26.7281	56.645	53.9268	0.2637	-1.5342	166.4754	-0.1297	-0.269	0.0348893	0.2987	0.1748	205.7412	-0.0759	-0.1574	48.7647	47.438				1				0
80	8.81	29.185	26.7281	56.6325	53.9164	0.2641	-1.5334	166.462	-0.1293	-0.2682	0.03467826	0.2978	0.1743	205.7377	-0.0757	-0.157	48.7685	47.4454				1				0
80	8.82	29.1944	26.7281	56.6201	53.906	0.2645	-1.5326	166.4486	-0.1289	-0.2675	0.03448075	0.2969	0.1738	205.7342	-0.0754	-0.1565	48.7723	47.4529				1				0
80	8.83	29.2039	26.7281	56.6076	53.8957	0.2649	-1.5318	166.4352	-0.1285	-0.2667	0.03427095	0.296	0.1732	205.7307	-0.0752	-0.1561	48.7761	47.4603				1				0
80	8.84	29.2116	26.7218	56.5702	53.8593	0.2657	-1.5304	166.363	-0.1277	-0.2652	0.03386604	0.2944	0.1723	205.7161	-0.0748	-0.1552	48.7835	47.4741				1				0
80	8.85	29.2193	26.7155	56.5329	53.823	0.2665	-1.5289	166.2907	-0.127	-0.2638	0.0335026	0.2927	0.1713	205.7014	-0.0743	-0.1544	48.7909	47.4878				1				0
80	8.86	29.2176	26.7092	56.508	53.7971	0.2669	-1.5283	166.2318	-0.1266	-0.2631	0.03330846	0.292	0.1709	205.6902	-0.0741	-0.154	48.7945	47.4941				1				0
80	8.87	29.2159	26.7029	56.4831	53.7711	0.2673	-1.5276	166.173	-0.1262	-0.2625	0.0331275	0.2912	0.1704	205.679	-0.0739	-0.1536	48.7982	47.5004				1				0
80	8.88	29.2142	26.6966	56.4582	53.7452	0.2676	-1.527	166.1141	-0.1258	-0.2618	0.03293444	0.2905	0.17	205.6676	-0.0736	-0.1532	48.8018	47.5068				1				0
80	8.89	29.2124	26.6903	56.4333	53.7192	0.268	-1.5263	166.0552	-0.1254	-0.2611	0.03274194	0.2897	0.1695	205.6563	-0.0734	-0.1528	48.8055	47.5131				1				0
80	8.9	29.2253	26.693	56.4146	53.7019	0.2685	-1.525	166.0348	-0.1249	-0.2599	0.03246151	0.2883	0.1688	205.6785	-0.0731	-0.1521	48.8101	47.5251				1				0
80	8.91	29.2382	26.6957	56.3959	53.6846	0.269	-1.5238	166.0144	-0.1245	-0.2586	0.0321957	0.287	0.168	205.7009	-0.0728	-0.1513	48.8147	47.5371				1				0
80	8.92	29.2528	26.7047	56.4021	53.6933	0.2691	-1.5232	166.0529	-0.1244	-0.258	0.0320952	0.2864	0.1676	205.7347	-0.0728	-0.151	48.8156	47.5428				1				0
80	8.93	29.2674	26.7137	56.4083	53.7019	0.2692	-1.5226	166.0913	-0.1243	-0.2574	0.03199482	0.2858	0.1673	205.7688	-0.0727	-0.1506	48.8166	47.5485				1				0
80	8.94	29.282	26.7227	56.4146	53.7106	0.2693	-1.522	166.1298	-0.1242	-0.2568	0.03189456	0.2852	0.1669	205.8028	-0.0727	-0.1503	48.8175	47.5542				1				0
80	8.95	29.3172	26.7434	56.4208	53.7019	0.2707	-1.5198	166.1833	-0.1227	-0.2547	0.03125169	0.2827	0.1655	205.7324	-0.0718	-0.149	48.831	47.5745				1				0
80	8.96	29.3523	26.7641	56.427	53.6933	0.2721	-1.5177	166.2367	-0.1213	-0.2525	0.03062825	0.2802	0.164	205.6608	-0.071	-0.1478	48.8445	47.5948				1				0
80	8.97	29.3875	26.7848	56.4333	53.6846	0.2735	-1.5156	166.2902	-0.1199	-0.2504	0.03002296	0.2777	0.1625	205.5879	-0.0702	-0.1466	48.8579	47.615				1				0
80	8.98	29.4081	26.7965	56.4333	53.6673	0.2749	-1.5141	166.3052	-0.1186	-0.2489	0.02951954	0.2757	0.1614	205.4789	-0.0694	-0.1457	48.8704	47.6296				1				0
80	8.99	29.4287	26.8082	56.4333	53.65	0.2762	-1.5125	166.3202	-0.1173	-0.2474	0.02902002	0.2738	0.1602	205.3683	-0.0686	-0.1448	48.883	47.6442				1				0
80	9	29.4493	26.8199	56.4333	53.6327	0.2775	-1.511	166.3352	-0.116	-0.2458	0.0285128	0.2718	0.1591	205.2562	-0.0679	-0.1439	48.8955	47.6587				1				0
80	9.01	29.5043	26.8496	56.4083	53.5903	0.2796	-1.5066	166.3526	-0.1138	-0.2414	0.02747132	0.2669	0.1562	205.2436	-0.0666	-0.1413	48.916	47.7009				1				0
80	9.02	29.5592	26.8793	56.3834	53.548	0.2818	-1.5021	166.3699	-0.1117	-0.237	0.0264729	0.262	0.1533	205.2303	-0.0654	-0.1387	48.9365	47.743				1				0
80	9.03	29.5935	26.8973	56.3585	53.5229	0.2826	-1.4993	166.3722	-0.1108	-0.2341	0.02593828	0.259	0.1516	205.3352	-0.0649	-0.137	48.9445	47.7706				1				0
80	9.04	29.6278	26.9153	56.3336	53.4978	0.2835	-1.4964	166.3746	-0.11	-0.2312	0.025432	0.256	0.1498	205.4426	-0.0644	-0.1353	48.9525	47.7981				1				0
80	9.05	29.6622	26.9333	56.3087	53.4727	0.2843	-1.4935	166.3769	-0.1092	-0.2283	0.02493036	0.2531	0.1481	205.5526	-0.0639	-0.1336	48.9605	47.8257				1				0
80	9.06	29.6965	26.9513	56.2838	53.4476	0.2851	-1.4906	166.3793	-0.1083	-0.2254	0.02441082	0.2501	0.1464	205.665	-0.0634	-0.1319	48.9685	47.8532				1				0
80	9.07	29.754	26.9855	56.2402	53.407	0.2862	-1.4856	166.3867	-0.1073	-0.2204	0.02364892	0.2451	0.1435	205.9554	-0.0628	-0.129	48.9782	47.9009				1				0
80	9.08	29.8115	27.0197	56.1966	53.3663	0.2872	-1.4806	166.3942	-0.1063	-0.2154	0.02289702	0.2402	0.1406	206.2578	-0.0622	-0.1261	48.988	47.9486				1				0
80	9.09	29.8347	27.0359	56.1779	53.3507	0.2874	-1.4784	166.3993	-0.1061	-0.2133	0.02263113	0.2382	0.1394	206.442	-0.0621	-0.1248	48.9898	47.9687				1				0
80	9.1	29.8579	27.0521	56.1593	53.3352	0.2876	-1.4763	166.4044	-0.1059	-0.2112	0.02236608	0.2362	0.1383	206.6293	-0.062	-0.1236	48.9916	47.9889				1				0
80	9.11	29.881	27.0683	56.1406	53.3196	0.2878	-1.4742	166.4096	-0.1057	-0.2091	0.02210187	0.2343	0.1371	206.8197	-0.0619	-0.1224	48.9934	48.009				1				0
80	9.12	29.9042	27.0845	56.1219	53.304	0.288	-1.4721	166.4147	-0.1055	-0.2069	0.02182795	0.2323	0.1359	207.0134	-0.0617	-0.1211	48.9952	48.0291				1				0
80	9.13	29.9454	27.1034	56.1023	53.285	0.289	-1.4691	166.4362	-0.1044	-0.204	0.0212976	0.2292	0.1341	207.1102	-0.0611	-0.1194	49.0054	48.0573				1				0
80	9.14	29.9866	27.1223	56.0828	53.266	0.2901	-1.4662	166.4577	-0.1034	-0.201	0.0207834	0.226	0.1323	207.2101	-0.0605	-0.1176	49.0156	48.0855				1				0
80	9.15	30.0046	27.125	56.0819	53.2625	0.291	-1.4653	166.4741	-0.1025	-0.2002	0.0205205	0.2249	0.1316	207.1083	-0.06	-0.1172	49.0241	48.0936				1				0
80	9.16	30.0227	27.1277	56.081	53.2591	0.2919	-1.4645	166.4904	-0.1016	-0.1993	0.02024888	0.2237	0.1309	207.0054	-0.0595	-0.1167	49.0325	48.1016				1				0
80	9.17	30.0407	27.1304	56.0801	53.2556	0.2928	-1.4636	166.5068	-0.1007	-0.1985	0.01998895	0.2226	0.1303	206.9016	-0.0589	-0.1162	49.0409	48.1097				1				0
80	9.18	30.0587	27.1331	56.0792	53.2521	0.2936	-1.4628	166.5232	-0.0998	-0.1976	0.01972048	0.2214	0.1296	206.7966	-0.0584	-0.1157	49.0494	48.1178				1				0
80	9.19	30.0896	27.1439	56.0632	53.2452	0.2942	-1.4608	166.542	-0.0993	-0.1957	0.01943301	0.2194	0.1284	206.9063	-0.0581	-0.1145	49.0544	48.1366				1				0
80	9.2	30.1205	27.1547	56.0472	53.2383	0.2947	-1.4588	166.5607	-0.0988	-0.1937	0.01913756	0.2174	0.1272	207.0179	-0.0578	-0.1134	49.0594	48.1554				1				0
80	9.21	30.1334	27.1628	56.0321	53.2348	0.2943	-1.4577	166.5631	-0.0991	-0.1925	0.01907675	0.2166	0.1267	207.2377	-0.058	-0.1127	49.056	48.1662				1				0
80	9.22	30.1463	27.1709	56.0169	53.2314	0.294	-1.4566	166.5655	-0.0995	-0.1914	0.0190443	0.2157	0.1263	207.4592	-0.0582	-0.112	49.0526	48.177				1				0
80	9.23	30.1591	27.179	56.0018	53.2279	0.2936	-1.4554	166.5679	-0.0998	-0.1903	0.01899194	0.2149	0.1258	207.6822	-0.0584	-0.1114	49.0493	48.1877				1				0
80	9.24	30.172	27.1871	55.9867	53.2245	0.2933	-1.4543	166.5703	-0.1002	-0.1892	0.01895784	0.214	0.1253	207.9071	-0.0586	-0.1107	49.0459	48.1985				1				0
80	9.25	30.1926	27.1943	55.9369	53.1977	0.2929	-1.4518	166.5215	-0.1006	-0.1867	0.01878202	0.212	0.1241	208.3204	-0.0589	-0.1092	49.042	48.2223				1				0
80	9.26	30.2132	27.2015	55.8871	53.1708	0.2925	-1.4493	166.4726	-0.101	-0.1841	0.0185941	0.21	0.1229	208.7416	-0.0591	-0.1078	49.0382	48.2462				1				0
80	9.27	30.2209	27.2006	55.8524	53.1475	0.2924	-1.4479	166.4214	-0.101	-0.1828	0.0184628	0.2088	0.1222	208.9346	-0.0591	-0.107	49.0377	48.2593				1				0
80	9.28	30.2286	27.1997	55.8177	53.1241	0.2924	-1.4466	166.3702	-0.1011	-0.1814	0.01833954	0.2077	0.1215	209.1301	-0.0592	-0.1062	49.0372	48.2724				1				0
80	9.29	30.2364	27.1988	55.783	53.1008	0.2923	-1.4452	166.319	-0.1011	-0.18	0.018198	0.2065	0.1208	209.3279	-0.0592	-0.1054	49.0368	48.2855				1				0
80	9.3	30.2441	27.1979	55.7483	53.0774	0.2923	-1.4438	166.2678	-0.1012	-0.1786	0.01807432	0.2053	0.1202	209.528	-0.0592	-0.1046	49.0363	48.2986				1				0
80	9.31	30.2587	27.2006	55.7127	53.0523	0.2924	-1.442	166.2244	-0.101	-0.1768	0.0178568	0.2037	0.1192	209.7436	-0.0591	-0.1035	49.0377	48.3159				1				0
80	9.32	30.2733	27.2033	55.6771	53.0273	0.2926	-1.4402	166.181	-0.1009	-0.175	0.0176575	0.202	0.1182	209.9626	-0.059	-0.1024	49.0391	48.3332				1				0
80	9.33	30.2801	27.2069	55.6762	53.0255	0.2928	-1.4397	166.1889	-0.1007	-0.1746	0.01758222	0.2015	0.1179	209.9761	-0.0589	-0.1022	49.041	48.3373				1				0
80	9.34	30.287	27.2105	55.6754	53.0238	0.293	-1.4393	166.1967	-0.1005	-0.1741	0.01749705	0.2011	0.1177	209.9897	-0.0588	-0.1019	49.0429	48.3415				1				0
80	9.35	30.2939	27.2141	55.6745	53.0221	0.2932	-1.4389	166.2046	-0.1003	-0.1737	0.01742211	0.2006	0.1174	210.0035	-0.0587	-0.1017	49.0447	48.3456				1				0
80	9.36	30.3136	27.2186	55.6771	53.0195	0.2942	-1.438	166.2289	-0.0993	-0.1728	0.01715904	0.1993	0.1166	209.8809	-0.0581	-0.1011	49.0543	48.3541				1				0
80	9.37	30.3334	27.2231	55.6798	53.0169	0.2952	-1.4371	166.2532	-0.0983	-0.1719	0.01689777	0.198	0.1159	209.7569	-0.0575	-0.1006	49.0639	48.3626				1				0
80	9.38	30.3531	27.2276	55.6825	53.0143	0.2962	-1.4362	166.2775	-0.0973	-0.171	0.0166383	0.1968	0.1152	209.6315	-0.0569	-0.1001	49.0734	48.3711				1				0
80	9.39	30.366	27.2285	55.686	53.0134	0.297	-1.4357	166.294	-0.0965	-0.1706	0.0164629	0.196	0.1147	209.4915	-0.0565	-0.0998	49.0812	48.3754				1				0
80	9.4	30.3788	27.2294	55.6896	53.0126	0.2978	-1.4353	166.3104	-0.0957	-0.1701	0.01627857	0.1952	0.1142	209.3503	-0.056	-0.0996	49.0889	48.3797				1				0
80	9.41	30.3917	27.2303	55.6931	53.0117	0.2986	-1.4348	166.3269	-0.0949	-0.1697	0.01610453	0.1944	0.1138	209.2083	-0.0555	-0.0993	49.0965	48.384				1				0
80	9.42	30.3977	27.2267	55.6994	52.9935	0.3003	-1.4345	166.3174	-0.0931	-0.1694	0.01577114	0.1933	0.1131	208.8005	-0.0545	-0.0991	49.1133	48.3871				1				0
80	9.43	30.4037	27.2231	55.7056	52.9754	0.3021	-1.4342	166.3078	-0.0914	-0.169	0.0154466	0.1921	0.1125	208.3882	-0.0535	-0.0989	49.13	48.3901				1				0
80	9.44	30.3969	27.2186	55.7083	52.9581	0.303	-1.4343	166.2818	-0.0904	-0.1692	0.01529568	0.1918	0.1123	208.1204	-0.0529	-0.099	49.139	48.3889				1				0
80	9.45	30.39	27.2141	55.7109	52.9408	0.304	-1.4345	166.2558	-0.0895	-0.1693	0.01515235	0.1915	0.1121	207.8516	-0.0524	-0.0991	49.148	48.3876				1				0
80	9.46	30.3831	27.2096	55.7136	52.9235	0.3049	-1.4346	166.2299	-0.0885	-0.1694	0.0149919	0.1912	0.1119	207.5821	-0.0518	-0.0992	49.157	48.3863				1				0
80	9.47	30.3763	27.2051	55.7163	52.9062	0.3059	-1.4347	166.2039	-0.0876	-0.1696	0.01485696	0.1908	0.1117	207.3113	-0.0512	-0.0992	49.1661	48.3851				1				0
80	9.48	30.3763	27.2015	55.7376	52.8845	0.3083	-1.4349	166.2	-0.0852	-0.1697	0.01445844	0.1899	0.1111	206.6533	-0.0498	-0.0993	49.1888	48.3839				1				0
80	9.49	30.3763	27.1979	55.759	52.8629	0.3107	-1.435	166.1961	-0.0828	-0.1698	0.01405944	0.1889	0.1106	205.9883	-0.0484	-0.0994	49.2116	48.3827				1				0
80	9.5	30.3831	27.1988	55.7776	52.8586	0.3121	-1.435	166.2182	-0.0813	-0.1698	0.01380474	0.1883	0.1102	205.5952	-0.0476	-0.0994	49.2253	48.3827				1				0
80	9.51	30.39	27.1997	55.7963	52.8543	0.3135	-1.435	166.2404	-0.0799	-0.1698	0.01356702	0.1877	0.1098	205.1996	-0.0468	-0.0994	49.239	48.3828				1				0
80	9.52	30.3969	27.2006	55.815	52.85	0.315	-1.435	166.2625	-0.0785	-0.1698	0.0133293	0.1871	0.1095	204.8014	-0.0459	-0.0994	49.2527	48.3828				1				0
80	9.53	30.4037	27.2015	55.8337	52.8456	0.3164	-1.435	166.2846	-0.077	-0.1698	0.0130746	0.1865	0.1091	204.4006	-0.0451	-0.0994	49.2664	48.3829				1				0
80	9.54	30.4166	27.2105	55.8417	52.8404	0.3173	-1.4342	166.3093	-0.0762	-0.169	0.0128778	0.1854	0.1085	204.264	-0.0446	-0.0989	49.2743	48.39				1				0
80	9.55	30.4295	27.2195	55.8497	52.8352	0.3181	-1.4335	166.334	-0.0754	-0.1683	0.01268982	0.1844	0.1079	204.1257	-0.0441	-0.0985	49.2821	48.3971				1				0
80	9.56	30.4355	27.2276	55.839	52.8344	0.3175	-1.4327	166.3365	-0.076	-0.1676	0.0127376	0.184	0.1077	204.3945	-0.0445	-0.0981	49.2763	48.4042				1				0
80	9.57	30.4415	27.2357	55.8284	52.8335	0.3169	-1.432	166.3391	-0.0766	-0.1668	0.01277688	0.1836	0.1074	204.6644	-0.0448	-0.0976	49.2705	48.4113				1				0
80	9.58	30.4475	27.2438	55.8177	52.8327	0.3162	-1.4312	166.3417	-0.0772	-0.1661	0.01282292	0.1831	0.1072	204.9359	-0.0452	-0.0972	49.2646	48.4183				1				0
80	9.59	30.4535	27.2519	55.807	52.8318	0.3156	-1.4305	166.3443	-0.0778	-0.1653	0.01286034	0.1827	0.1069	205.2082	-0.0455	-0.0968	49.2588	48.4254				1				0
80	9.6	30.4501	27.2546	55.799	52.8439	0.3143	-1.4306	166.3476	-0.0792	-0.1654	0.01309968	0.1834	0.1073	205.575	-0.0463	-0.0968	49.2459	48.4244				1				0
80	9.61	30.4466	27.2573	55.791	52.856	0.3129	-1.4307	166.351	-0.0805	-0.1655	0.01332275	0.1841	0.1077	205.9389	-0.0471	-0.0969	49.2331	48.4234				1				0
80	9.62	30.4372	27.2519	55.7937	52.869	0.3122	-1.4316	166.3518	-0.0813	-0.1664	0.01352832	0.1852	0.1084	206.0283	-0.0476	-0.0974	49.2261	48.4153				1				0
80	9.63	30.4278	27.2465	55.7963	52.882	0.3115	-1.4324	166.3526	-0.082	-0.1672	0.0137104	0.1863	0.109	206.1167	-0.048	-0.0979	49.2191	48.4072				1				0
80	9.64	30.4183	27.2411	55.799	52.8949	0.3107	-1.4333	166.3534	-0.0827	-0.1681	0.01390187	0.1873	0.1096	206.2041	-0.0484	-0.0984	49.2121	48.3991				1				0
80	9.65	30.4089	27.2357	55.8017	52.9079	0.31	-1.4341	166.3542	-0.0835	-0.1689	0.01410315	0.1884	0.1103	206.2903	-0.0488	-0.0989	49.2051	48.391				1				0
80	9.66	30.3994	27.2177	55.8221	52.9287	0.3104	-1.4359	166.368	-0.0831	-0.1708	0.01419348	0.1899	0.1111	205.9415	-0.0486	-0.0999	49.2089	48.3738				1				0
80	9.67	30.39	27.1997	55.8426	52.9494	0.3108	-1.4377	166.3817	-0.0827	-0.1726	0.01427402	0.1913	0.112	205.5976	-0.0484	-0.101	49.2127	48.3566				1				0
80	9.68	30.39	27.1871	55.8604	52.9572	0.3119	-1.4387	166.3947	-0.0815	-0.1735	0.01414025	0.1917	0.1122	205.1689	-0.0477	-0.1016	49.2235	48.3474				1				0
80	9.69	30.39	27.1745	55.8782	52.965	0.313	-1.4396	166.4077	-0.0804	-0.1745	0.0140298	0.1921	0.1124	204.7422	-0.0471	-0.1021	49.2342	48.3383				1				0
80	9.7	30.39	27.1619	55.896	52.9728	0.3142	-1.4406	166.4207	-0.0793	-0.1754	0.01390922	0.1925	0.1127	204.3171	-0.0464	-0.1027	49.245	48.3291				1				0
80	9.71	30.384	27.1349	55.9173	52.9762	0.3162	-1.4423	166.4125	-0.0773	-0.1771	0.01368983	0.1933	0.1131	203.5695	-0.0452	-0.1037	49.264	48.313				1				0
80	9.72	30.378	27.1079	55.9387	52.9797	0.3182	-1.444	166.4043	-0.0753	-0.1788	0.01346364	0.194	0.1136	202.8276	-0.0441	-0.1047	49.2831	48.2969				1				0
80	9.73	30.372	27.0809	55.96	52.9832	0.3202	-1.4457	166.3961	-0.0733	-0.1805	0.01323065	0.1948	0.114	202.0916	-0.0429	-0.1057	49.3022	48.2807				1				0
80	9.74	30.366	27.0665	55.9636	52.9788	0.3211	-1.4464	166.3749	-0.0724	-0.1813	0.01312612	0.1952	0.1142	201.7733	-0.0424	-0.1061	49.3105	48.2737				1				0
80	9.75	30.36	27.0521	55.9671	52.9745	0.3219	-1.4472	166.3537	-0.0715	-0.182	0.013013	0.1955	0.1144	201.4559	-0.0419	-0.1065	49.3188	48.2667				1				0
80	9.76	30.354	27.0377	55.9707	52.9702	0.3228	-1.4479	166.3326	-0.0707	-0.1827	0.01291689	0.1959	0.1147	201.1396	-0.0414	-0.1069	49.3271	48.2597				1				0
80	9.77	30.3437	27.0224	55.984	52.9797	0.3233	-1.4493	166.3298	-0.0702	-0.1841	0.01292382	0.197	0.1153	200.8705	-0.0411	-0.1078	49.3314	48.2465				1				0
80	9.78	30.3334	27.0071	55.9974	52.9892	0.3237	-1.4507	166.3271	-0.0697	-0.1855	0.01292935	0.1982	0.116	200.6044	-0.0408	-0.1086	49.3358	48.2333				1				0
80	9.79	30.3291	27.0062	56.0072	53.003	0.3233	-1.4513	166.3455	-0.0702	-0.1861	0.01306422	0.1989	0.1164	200.6509	-0.0411	-0.1089	49.3318	48.2272				1				0
80	9.8	30.3248	27.0053	56.0169	53.0169	0.3229	-1.452	166.3639	-0.0706	-0.1868	0.01318808	0.1997	0.1169	200.6971	-0.0413	-0.1093	49.3279	48.221				1				0
80	9.81	30.3205	27.0044	56.0267	53.0307	0.3225	-1.4526	166.3824	-0.071	-0.1874	0.0133054	0.2004	0.1173	200.7429	-0.0415	-0.1097	49.3239	48.2148				1				0
80	9.82	30.3162	27.0035	56.0365	53.0446	0.322	-1.4533	166.4008	-0.0714	-0.1881	0.01343034	0.2012	0.1177	200.7883	-0.0418	-0.1101	49.3199	48.2086				1				0
80	9.83	30.299	26.9927	56.0525	53.0714	0.3211	-1.4551	166.4156	-0.0723	-0.19	0.013737	0.2032	0.119	200.8411	-0.0423	-0.1112	49.3113	48.1909				1				0
80	9.84	30.2819	26.9819	56.0685	53.0982	0.3202	-1.457	166.4305	-0.0732	-0.1918	0.01403976	0.2053	0.1202	200.8929	-0.0428	-0.1123	49.3027	48.1733				1				0
80	9.85	30.269	26.972	56.0748	53.1112	0.3197	-1.4582	166.4269	-0.0737	-0.193	0.0142241	0.2066	0.1209	200.9001	-0.0431	-0.113	49.298	48.1617				1				0
80	9.86	30.2561	26.9621	56.081	53.1241	0.3193	-1.4594	166.4234	-0.0742	-0.1942	0.01440964	0.2079	0.1217	200.9071	-0.0434	-0.1137	49.2934	48.1502				1				0
80	9.87	30.2432	26.9522	56.0872	53.1371	0.3188	-1.4606	166.4198	-0.0747	-0.1954	0.01459638	0.2092	0.1224	200.9141	-0.0437	-0.1144	49.2887	48.1387				1				0
80	9.88	30.2304	26.9423	56.0934	53.1501	0.3183	-1.4618	166.4162	-0.0752	-0.1966	0.01478432	0.2105	0.1232	200.9212	-0.044	-0.1151	49.284	48.1272				1				0
80	9.89	30.2012	26.9252	56.0872	53.1484	0.3175	-1.4634	166.362	-0.0759	-0.1982	0.01504338	0.2122	0.1242	200.9589	-0.0444	-0.116	49.277	48.1124				1				0
80	9.9	30.172	26.9081	56.081	53.1466	0.3168	-1.4649	166.3077	-0.0767	-0.1998	0.01532466	0.214	0.1252	200.9961	-0.0449	-0.1169	49.2699	48.0976				1				0
80	9.91	30.1557	26.9009	56.0685	53.1319	0.3165	-1.4653	166.2571	-0.0769	-0.2001	0.01538769	0.2144	0.1255	201.0265	-0.045	-0.1171	49.2675	48.0943				1				0
80	9.92	30.1394	26.8937	56.0561	53.1172	0.3163	-1.4656	166.2064	-0.0772	-0.2004	0.01547088	0.2148	0.1257	201.0568	-0.0452	-0.1173	49.265	48.091				1				0
80	9.93	30.1231	26.8865	56.0436	53.1025	0.316	-1.4659	166.1557	-0.0774	-0.2008	0.01554192	0.2152	0.1259	201.087	-0.0453	-0.1175	49.2626	48.0878				1				0
80	9.94	30.1068	26.8793	56.0312	53.0878	0.3158	-1.4663	166.1051	-0.0777	-0.2011	0.01562547	0.2156	0.1262	201.1173	-0.0455	-0.1177	49.2602	48.0845				1				0
80	9.95	30.0913	26.8739	56.0463	53.0965	0.3156	-1.4675	166.108	-0.0779	-0.2024	0.01576696	0.2168	0.1269	201.0467	-0.0456	-0.1184	49.2584	48.0728				1				0
80	9.96	30.0759	26.8685	56.0614	53.1051	0.3154	-1.4687	166.1109	-0.0781	-0.2036	0.01590116	0.218	0.1276	200.9769	-0.0457	-0.1192	49.2566	48.0611				1				0
80	9.97	30.0767	26.8703	56.089	53.1285	0.3155	-1.4696	166.1645	-0.078	-0.2045	0.015951	0.2188	0.1281	200.8779	-0.0456	-0.1197	49.2572	48.0526				1				0
80	9.98	30.0776	26.8721	56.1166	53.1518	0.3155	-1.4705	166.2181	-0.0779	-0.2054	0.01600066	0.2196	0.1285	200.7797	-0.0456	-0.1202	49.2579	48.0442				1				0
80	9.99	30.0784	26.8739	56.1441	53.1752	0.3156	-1.4714	166.2717	-0.0779	-0.2062	0.01606298	0.2204	0.129	200.6823	-0.0456	-0.1207	49.2585	48.0358				1				0
80	10	30.0793	26.8757	56.1717	53.1985	0.3157	-1.4723	166.3253	-0.0778	-0.2071	0.01611238	0.2212	0.1295	200.5856	-0.0455	-0.1212	49.2591	48.0274				1				0
80	10.01	30.0759	26.8766	56.2091	53.2262	0.3158	-1.4736	166.3878	-0.0776	-0.2085	0.0161796	0.2225	0.1302	200.4266	-0.0454	-0.122	49.2606	48.0146				1				0
80	10.02	30.0724	26.8775	56.2464	53.2539	0.316	-1.475	166.4503	-0.0775	-0.2098	0.0162595	0.2237	0.1309	200.2695	-0.0453	-0.1228	49.2621	48.0018				1				0
80	10.03	30.0681	26.8766	56.2562	53.2582	0.3161	-1.4754	166.4592	-0.0774	-0.2103	0.01627722	0.2241	0.1311	200.2072	-0.0453	-0.1231	49.2629	47.9974				1				0
80	10.04	30.0639	26.8757	56.266	53.2625	0.3161	-1.4759	166.4681	-0.0773	-0.2107	0.01628711	0.2245	0.1314	200.1451	-0.0452	-0.1233	49.2638	47.993				1				0
80	10.05	30.0596	26.8748	56.2758	53.2668	0.3162	-1.4764	166.477	-0.0772	-0.2112	0.01630464	0.2249	0.1316	200.0833	-0.0452	-0.1236	49.2646	47.9886				1				0
80	10.06	30.0553	26.8739	56.2856	53.2712	0.3163	-1.4768	166.4859	-0.0771	-0.2117	0.01632207	0.2253	0.1318	200.0217	-0.0451	-0.1239	49.2655	47.9842				1				0
80	10.07	30.0415	26.8667	56.2874	53.2634	0.3165	-1.4775	166.459	-0.0769	-0.2123	0.01632587	0.2258	0.1322	199.9155	-0.045	-0.1243	49.2674	47.978				1				0
80	10.08	30.0278	26.8595	56.2891	53.2556	0.3167	-1.4781	166.4321	-0.0767	-0.213	0.0163371	0.2264	0.1325	199.8096	-0.0449	-0.1246	49.2694	47.9717				1				0
80	10.09	30.0184	26.8532	56.2811	53.2435	0.3169	-1.4783	166.3962	-0.0766	-0.2132	0.01633112	0.2265	0.1326	199.765	-0.0448	-0.1248	49.2705	47.9698				1				0
80	10.1	30.0089	26.8469	56.2731	53.2314	0.317	-1.4785	166.3604	-0.0765	-0.2134	0.0163251	0.2267	0.1327	199.7202	-0.0448	-0.1249	49.2716	47.968				1				0
80	10.11	29.9995	26.8406	56.2651	53.2193	0.3171	-1.4787	166.3245	-0.0764	-0.2136	0.01631904	0.2268	0.1327	199.6755	-0.0447	-0.125	49.2727	47.9661				1				0
80	10.12	29.99	26.8289	56.266	53.2132	0.3176	-1.4794	166.2982	-0.0758	-0.2142	0.01623636	0.2273	0.133	199.4941	-0.0444	-0.1254	49.2777	47.9596				1				0
80	10.13	29.9806	26.8172	56.2669	53.2072	0.3181	-1.4801	166.2719	-0.0753	-0.2149	0.01618197	0.2277	0.1333	199.3133	-0.0441	-0.1258	49.2826	47.9531				1				0
80	10.14	29.9712	26.8055	56.2678	53.2011	0.3187	-1.4808	166.2456	-0.0748	-0.2156	0.01612688	0.2282	0.1336	199.133	-0.0438	-0.1262	49.2876	47.9466				1				0
80	10.15	29.9712	26.8001	56.2767	53.2072	0.3191	-1.4813	166.2551	-0.0744	-0.2161	0.01607784	0.2285	0.1338	198.9976	-0.0435	-0.1265	49.2915	47.9419				1				0
80	10.16	29.9712	26.7947	56.2856	53.2132	0.3195	-1.4817	166.2647	-0.074	-0.2166	0.0160284	0.2289	0.1339	198.8625	-0.0433	-0.1268	49.2953	47.9373				1				0
80	10.17	29.9712	26.7893	56.2945	53.2193	0.3199	-1.4822	166.2742	-0.0736	-0.2171	0.01597856	0.2292	0.1341	198.7279	-0.0431	-0.127	49.2991	47.9327				1				0
80	10.18	29.9763	26.7803	56.3096	53.2305	0.3207	-1.4829	166.2968	-0.0727	-0.2177	0.01582679	0.2295	0.1343	198.4684	-0.0426	-0.1274	49.3075	47.9265				1				0
80	10.19	29.9815	26.7713	56.3247	53.2418	0.3216	-1.4835	166.3193	-0.0718	-0.2184	0.01568112	0.2299	0.1345	198.2098	-0.042	-0.1278	49.3158	47.9203				1				0
80	10.2	29.9866	26.7677	56.331	53.247	0.3221	-1.4837	166.3322	-0.0714	-0.2185	0.0156009	0.2299	0.1345	198.0847	-0.0418	-0.1279	49.3204	47.9188				1				0
80	10.21	29.9918	26.7641	56.3372	53.2521	0.3226	-1.4838	166.3452	-0.0709	-0.2187	0.01550583	0.2299	0.1345	197.9594	-0.0415	-0.128	49.3249	47.9172				1				0
80	10.22	29.9969	26.7605	56.3434	53.2573	0.323	-1.484	166.3582	-0.0704	-0.2189	0.01541056	0.2299	0.1345	197.8347	-0.0412	-0.1281	49.3294	47.9157				1				0
80	10.23	30.0021	26.7569	56.3496	53.2625	0.3235	-1.4842	166.3711	-0.0699	-0.219	0.0153081	0.2299	0.1346	197.7095	-0.0409	-0.1282	49.3339	47.9142				1				0
80	10.24	30.0081	26.7515	56.3594	53.2729	0.324	-1.4845	166.3919	-0.0694	-0.2194	0.01522636	0.2301	0.1347	197.5606	-0.0406	-0.1284	49.3388	47.9107				1				0
80	10.25	30.0141	26.7461	56.3692	53.2833	0.3245	-1.4849	166.4127	-0.0689	-0.2197	0.01513733	0.2303	0.1348	197.4118	-0.0403	-0.1286	49.3437	47.9072				1				0
80	10.26	30.0149	26.7443	56.3728	53.2885	0.3246	-1.4851	166.4205	-0.0689	-0.2199	0.01515111	0.2305	0.1349	197.3878	-0.0403	-0.1287	49.3441	47.9053				1				0
80	10.27	30.0158	26.7425	56.3763	53.2937	0.3246	-1.4853	166.4283	-0.0688	-0.2201	0.01514288	0.2307	0.135	197.3641	-0.0403	-0.1288	49.3444	47.9034				1				0
80	10.28	30.0167	26.7407	56.3799	53.2989	0.3247	-1.4855	166.4361	-0.0688	-0.2203	0.01515664	0.2308	0.1351	197.3404	-0.0403	-0.129	49.3448	47.9015				1				0
80	10.29	30.0175	26.7389	56.3834	53.304	0.3247	-1.4857	166.4439	-0.0688	-0.2205	0.0151704	0.231	0.1352	197.3165	-0.0402	-0.1291	49.3451	47.8995				1				0
80	10.3	30.0209	26.7362	56.3852	53.2937	0.3256	-1.4855	166.436	-0.0678	-0.2204	0.01494312	0.2306	0.1349	197.1055	-0.0397	-0.129	49.3542	47.9014				1				0
80	10.31	30.0244	26.7335	56.387	53.2833	0.3266	-1.4853	166.4282	-0.0669	-0.2202	0.01473138	0.2301	0.1347	196.8935	-0.0391	-0.1289	49.3632	47.9032				1				0
80	10.32	30.027	26.7326	56.3852	53.2677	0.3275	-1.4849	166.4125	-0.066	-0.2198	0.0145068	0.2295	0.1343	196.7041	-0.0386	-0.1286	49.3719	47.9069				1				0
80	10.33	30.0295	26.7317	56.3834	53.2521	0.3284	-1.4845	166.3968	-0.065	-0.2194	0.014261	0.2288	0.1339	196.5135	-0.0381	-0.1284	49.3806	47.9107				1				0
80	10.34	30.0321	26.7308	56.3817	53.2366	0.3293	-1.4841	166.3811	-0.0641	-0.219	0.0140379	0.2282	0.1335	196.3217	-0.0375	-0.1282	49.3893	47.9145				1				0
80	10.35	30.0347	26.7299	56.3799	53.221	0.3302	-1.4837	166.3655	-0.0632	-0.2186	0.01381552	0.2275	0.1332	196.1293	-0.037	-0.1279	49.398	47.9182				1				0
80	10.36	30.0287	26.7218	56.3897	53.2132	0.3313	-1.4843	166.3534	-0.0622	-0.2191	0.01362802	0.2278	0.1333	195.8414	-0.0364	-0.1283	49.4078	47.9129				1				0
80	10.37	30.0227	26.7137	56.3994	53.2054	0.3323	-1.4849	166.3413	-0.0612	-0.2197	0.01344564	0.2281	0.1335	195.5544	-0.0358	-0.1286	49.4176	47.9075				1				0
80	10.38	30.0141	26.7065	56.411	53.2132	0.3324	-1.4858	166.3448	-0.061	-0.2207	0.0134627	0.229	0.134	195.4624	-0.0357	-0.1291	49.4187	47.8984				1				0
80	10.39	30.0055	26.6993	56.4226	53.221	0.3325	-1.4868	166.3484	-0.0609	-0.2216	0.01349544	0.2298	0.1345	195.3713	-0.0357	-0.1297	49.4198	47.8893				1				0
80	10.4	29.9969	26.6921	56.4341	53.2288	0.3326	-1.4877	166.3519	-0.0608	-0.2226	0.01353408	0.2307	0.135	195.2807	-0.0356	-0.1303	49.4209	47.8803				1				0
80	10.41	29.9883	26.6849	56.4457	53.2366	0.3328	-1.4887	166.3555	-0.0607	-0.2235	0.01356645	0.2316	0.1356	195.191	-0.0355	-0.1308	49.422	47.8712				1				0
80	10.42	29.9712	26.6714	56.5026	53.2772	0.3333	-1.4917	166.4224	-0.0602	-0.2265	0.0136353	0.2344	0.1372	194.8782	-0.0352	-0.1326	49.4268	47.8426				1				0
80	10.43	29.954	26.6579	56.5596	53.3179	0.3338	-1.4947	166.4893	-0.0597	-0.2295	0.01370115	0.2372	0.1388	194.5731	-0.0349	-0.1343	49.4317	47.814				1				0
80	10.44	29.9454	26.6516	56.6049	53.3507	0.3342	-1.4967	166.5527	-0.0593	-0.2316	0.01373388	0.239	0.1399	194.3584	-0.0347	-0.1355	49.4354	47.7945				1				0
80	10.45	29.9368	26.6453	56.6503	53.3836	0.3346	-1.4988	166.6161	-0.0589	-0.2336	0.01375904	0.2409	0.141	194.1472	-0.0345	-0.1367	49.4392	47.7751				1				0
80	10.46	29.9282	26.639	56.6957	53.4165	0.335	-1.5008	166.6794	-0.0585	-0.2357	0.01378845	0.2428	0.1421	193.9395	-0.0342	-0.1379	49.4429	47.7557				1				0
80	10.47	29.8742	26.6057	56.7268	53.4364	0.3346	-1.505	166.6431	-0.0589	-0.2399	0.01413011	0.247	0.1445	193.7971	-0.0345	-0.1404	49.439	47.7156				1				0
80	10.48	29.8201	26.5724	56.7579	53.4563	0.3341	-1.5092	166.6067	-0.0593	-0.2441	0.01447513	0.2512	0.147	193.6597	-0.0347	-0.1428	49.4351	47.6755				1				0
80	10.49	29.766	26.5391	56.7891	53.4762	0.3337	-1.5134	166.5704	-0.0597	-0.2483	0.01482351	0.2554	0.1495	193.5266	-0.035	-0.1453	49.4311	47.6354				1				0
80	10.5	29.7205	26.5121	56.7748	53.4632	0.3329	-1.5156	166.4707	-0.0605	-0.2505	0.01515525	0.2577	0.1508	193.5883	-0.0354	-0.1466	49.4234	47.6147				1				0
80	10.51	29.6751	26.4851	56.7606	53.4502	0.3321	-1.5178	166.371	-0.0613	-0.2526	0.01548438	0.26	0.1522	193.6488	-0.0359	-0.1479	49.4157	47.5939				1				0
80	10.52	29.6296	26.4581	56.7464	53.4372	0.3313	-1.52	166.2713	-0.0622	-0.2548	0.01584856	0.2623	0.1535	193.7082	-0.0364	-0.1491	49.408	47.5731				1				0
80	10.53	29.5274	26.4005	56.7793	53.4502	0.3303	-1.5268	166.1574	-0.0632	-0.2616	0.01653312	0.2692	0.1575	193.5773	-0.037	-0.1531	49.3982	47.5081				1				0
80	10.54	29.4253	26.3429	56.8122	53.4632	0.3292	-1.5336	166.0436	-0.0642	-0.2685	0.0172377	0.2761	0.1616	193.4528	-0.0376	-0.1571	49.3884	47.4431				1				0
80	10.55	29.3686	26.3123	56.8593	53.4891	0.329	-1.5383	166.0294	-0.0644	-0.2731	0.01758764	0.2806	0.1642	193.2759	-0.0377	-0.1598	49.3863	47.3988				1				0
80	10.56	29.312	26.2817	56.9065	53.5151	0.3288	-1.5429	166.0153	-0.0647	-0.2778	0.01797366	0.2852	0.1669	193.1047	-0.0378	-0.1626	49.3842	47.3546				1				0
80	10.57	29.2554	26.2511	56.9536	53.541	0.3286	-1.5476	166.0011	-0.0649	-0.2824	0.01832776	0.2898	0.1696	192.9388	-0.038	-0.1653	49.3821	47.3104				1				0
80	10.58	29.1987	26.2205	57.0008	53.567	0.3284	-1.5522	165.987	-0.0651	-0.2871	0.01869021	0.2943	0.1723	192.7781	-0.0381	-0.168	49.38	47.2662				1				0
80	10.59	29.1232	26.1755	57.1093	53.6509	0.3279	-1.5603	166.0588	-0.0655	-0.2952	0.0193356	0.3024	0.177	192.5193	-0.0384	-0.1728	49.3758	47.1887				1				0
80	10.6	29.0477	26.1305	57.2178	53.7348	0.3275	-1.5685	166.1307	-0.066	-0.3033	0.0200178	0.3104	0.1817	192.2742	-0.0386	-0.1775	49.3715	47.1113				1				0
80	10.61	29.0288	26.1161	57.2792	53.7927	0.3272	-1.5719	166.2168	-0.0662	-0.3068	0.02031016	0.3139	0.1837	192.1791	-0.0388	-0.1795	49.3694	47.0782				1				0
80	10.62	29.0099	26.1017	57.3406	53.8507	0.327	-1.5754	166.3028	-0.0664	-0.3103	0.02060392	0.3173	0.1857	192.0861	-0.0389	-0.1816	49.3673	47.0451				1				0
80	10.63	28.991	26.0873	57.402	53.9086	0.3268	-1.5789	166.3889	-0.0667	-0.3137	0.02092379	0.3207	0.1877	191.9953	-0.039	-0.1836	49.3652	47.0121				1				0
80	10.64	28.9721	26.0729	57.4634	53.9666	0.3266	-1.5824	166.4749	-0.0669	-0.3172	0.02122068	0.3242	0.1897	191.9065	-0.0391	-0.1856	49.363	46.979				1				0
80	10.65	28.9361	26.0486	57.5105	54.0228	0.3254	-1.5865	166.5179	-0.068	-0.3214	0.0218552	0.3285	0.1923	191.9516	-0.0398	-0.1881	49.3521	46.9392				1				0
80	10.66	28.9	26.0243	57.5576	54.079	0.3243	-1.5907	166.561	-0.0692	-0.3256	0.02253152	0.3328	0.1948	191.9956	-0.0405	-0.1905	49.3412	46.8994				1				0
80	10.67	28.8829	26.0144	57.5434	54.0773	0.3234	-1.5915	166.5179	-0.0701	-0.3263	0.02287363	0.3337	0.1953	192.1252	-0.041	-0.191	49.3324	46.8925				1				0
80	10.68	28.8657	26.0045	57.5292	54.0756	0.3224	-1.5922	166.4749	-0.071	-0.327	0.023217	0.3346	0.1958	192.2542	-0.0416	-0.1914	49.3236	46.8856				1				0
80	10.69	28.8485	25.9946	57.5149	54.0738	0.3215	-1.5929	166.4319	-0.072	-0.3277	0.0235944	0.3355	0.1964	192.3825	-0.0421	-0.1918	49.3147	46.8787				1				0
80	10.7	28.8314	25.9847	57.5007	54.0721	0.3206	-1.5936	166.3888	-0.0729	-0.3285	0.02394765	0.3364	0.1969	192.5102	-0.0427	-0.1922	49.3059	46.8718				1				0
80	10.71	28.8022	25.9676	57.5061	54.0799	0.3199	-1.5956	166.3557	-0.0736	-0.3304	0.02431744	0.3385	0.1981	192.5495	-0.043	-0.1934	49.2994	46.8529				1				0
80	10.72	28.773	25.9505	57.5114	54.0877	0.3192	-1.5976	166.3225	-0.0742	-0.3324	0.02466408	0.3406	0.1993	192.5882	-0.0434	-0.1946	49.293	46.834				1				0
80	10.73	28.761	25.9433	57.531	54.0972	0.3195	-1.5989	166.3324	-0.074	-0.3337	0.0246938	0.3418	0.2	192.5015	-0.0433	-0.1953	49.2954	46.822				1				0
80	10.74	28.749	25.9361	57.5505	54.1067	0.3197	-1.6001	166.3423	-0.0737	-0.335	0.0246895	0.343	0.2007	192.4153	-0.0432	-0.196	49.2977	46.8099				1				0
80	10.75	28.737	25.9289	57.5701	54.1162	0.32	-1.6014	166.3521	-0.0735	-0.3362	0.0247107	0.3442	0.2014	192.3297	-0.043	-0.1968	49.3001	46.7979				1				0
80	10.76	28.7249	25.9217	57.5897	54.1257	0.3202	-1.6026	166.362	-0.0732	-0.3375	0.024705	0.3453	0.2021	192.2448	-0.0429	-0.1975	49.3025	46.7859				1				0
80	10.77	28.6992	25.9082	57.6306	54.1508	0.3203	-1.6053	166.3887	-0.0731	-0.3402	0.02486862	0.3479	0.2036	192.1292	-0.0428	-0.1991	49.3037	46.7602				1				0
80	10.78	28.6734	25.8947	57.6715	54.1759	0.3205	-1.608	166.4155	-0.073	-0.3429	0.0250317	0.3506	0.2052	192.0155	-0.0427	-0.2007	49.305	46.7345				1				0
80	10.79	28.6597	25.8884	57.6929	54.1915	0.3204	-1.6095	166.4324	-0.0731	-0.3443	0.02516833	0.352	0.206	191.9856	-0.0428	-0.2015	49.3039	46.7209				1				0
80	10.8	28.646	25.8821	57.7142	54.207	0.3202	-1.6109	166.4493	-0.0732	-0.3457	0.02530524	0.3534	0.2068	191.9558	-0.0428	-0.2023	49.3027	46.7072				1				0
80	10.81	28.6322	25.8758	57.7356	54.2226	0.3201	-1.6123	166.4662	-0.0733	-0.3472	0.02544976	0.3548	0.2077	191.9262	-0.0429	-0.2032	49.3016	46.6935				1				0
80	10.82	28.6185	25.8695	57.7569	54.2382	0.32	-1.6138	166.483	-0.0734	-0.3486	0.02558724	0.3563	0.2085	191.8969	-0.043	-0.204	49.3005	46.6799				1				0
80	10.83	28.6108	25.8614	57.7649	54.2468	0.32	-1.6147	166.4839	-0.0735	-0.3495	0.02568825	0.3572	0.209	191.8694	-0.043	-0.2046	49.3004	46.6713				1				0
80	10.84	28.6031	25.8533	57.7729	54.2555	0.32	-1.6156	166.4847	-0.0735	-0.3504	0.0257544	0.358	0.2095	191.8421	-0.043	-0.2051	49.3002	46.6627				1				0
80	10.85	28.6091	25.8515	57.7596	54.2485	0.3201	-1.615	166.4686	-0.0734	-0.3499	0.02568266	0.3575	0.2092	191.8436	-0.0429	-0.2048	49.3012	46.6677				1				0
80	10.86	28.6151	25.8497	57.7462	54.2416	0.3202	-1.6145	166.4526	-0.0733	-0.3494	0.02561102	0.357	0.2089	191.8451	-0.0429	-0.2045	49.3022	46.6728				1				0
80	10.87	28.6211	25.8479	57.7329	54.2347	0.3203	-1.614	166.4365	-0.0732	-0.3488	0.02553216	0.3564	0.2086	191.8467	-0.0428	-0.2042	49.3031	46.6778				1				0
80	10.88	28.6417	25.8533	57.692	54.2165	0.32	-1.6119	166.4034	-0.0735	-0.3468	0.0254898	0.3545	0.2074	191.9662	-0.043	-0.2029	49.3001	46.6975				1				0
80	10.89	28.6623	25.8587	57.651	54.1984	0.3196	-1.6099	166.3704	-0.0738	-0.3447	0.02543886	0.3525	0.2063	192.0873	-0.0432	-0.2017	49.297	46.7172				1				0
80	10.9	28.6829	25.8641	57.6101	54.1802	0.3193	-1.6078	166.3373	-0.0741	-0.3426	0.02538666	0.3506	0.2052	192.2097	-0.0434	-0.2005	49.2939	46.7369				1				0
80	10.91	28.6975	25.8713	57.5826	54.169	0.3189	-1.6062	166.3203	-0.0746	-0.3411	0.02544606	0.3491	0.2043	192.3311	-0.0436	-0.1996	49.2899	46.7516				1				0
80	10.92	28.7121	25.8785	57.555	54.1577	0.3185	-1.6047	166.3032	-0.075	-0.3395	0.0254625	0.3477	0.2035	192.4535	-0.0439	-0.1987	49.2858	46.7662				1				0
80	10.93	28.7267	25.8857	57.5274	54.1465	0.318	-1.6032	166.2862	-0.0754	-0.338	0.0254852	0.3463	0.2027	192.577	-0.0441	-0.1978	49.2818	46.7809				1				0
80	10.94	28.7464	25.9001	57.5007	54.143	0.3171	-1.6013	166.2902	-0.0763	-0.3362	0.02565206	0.3447	0.2017	192.7933	-0.0447	-0.1967	49.273	46.7985				1				0
80	10.95	28.7661	25.9145	57.474	54.1396	0.3162	-1.5995	166.2942	-0.0773	-0.3343	0.02584139	0.3431	0.2008	193.0117	-0.0452	-0.1957	49.2642	46.816				1				0
80	10.96	28.7713	25.9217	57.4749	54.1474	0.3157	-1.5992	166.3152	-0.0778	-0.334	0.0259852	0.3429	0.2007	193.1042	-0.0455	-0.1955	49.2595	46.8189				1				0
80	10.97	28.7764	25.9289	57.4758	54.1551	0.3152	-1.5989	166.3362	-0.0782	-0.3337	0.02609534	0.3428	0.2006	193.1966	-0.0458	-0.1953	49.2548	46.8218				1				0
80	10.98	28.7816	25.9361	57.4767	54.1629	0.3147	-1.5986	166.3573	-0.0787	-0.3334	0.02623858	0.3426	0.2005	193.2891	-0.0461	-0.1951	49.25	46.8248				1				0
80	10.99	28.7867	25.9433	57.4776	54.1707	0.3142	-1.5983	166.3783	-0.0792	-0.3331	0.02638152	0.3424	0.2004	193.3818	-0.0464	-0.1949	49.2453	46.8277				1				0
80	11	28.7919	25.9649	57.466	54.1941	0.3115	-1.5975	166.4168	-0.0819	-0.3323	0.02721537	0.3423	0.2003	193.8516	-0.048	-0.1945	49.2196	46.8352				1				0
80	11.01	28.797	25.9865	57.4545	54.2174	0.3088	-1.5967	166.4554	-0.0846	-0.3315	0.0280449	0.3421	0.2002	194.3215	-0.0495	-0.194	49.194	46.8427				1				0
80	11.02	28.797	26.0009	57.442	54.233	0.3066	-1.5962	166.4729	-0.0868	-0.331	0.0287308	0.3422	0.2003	194.6982	-0.0508	-0.1937	49.173	46.8473				1				0
80	11.03	28.797	26.0153	57.4296	54.2485	0.3044	-1.5957	166.4904	-0.089	-0.3305	0.0294145	0.3423	0.2003	195.0747	-0.0521	-0.1935	49.1521	46.8519				1				0
80	11.04	28.797	26.0297	57.4171	54.2641	0.3022	-1.5952	166.5079	-0.0912	-0.3301	0.03010512	0.3424	0.2004	195.4507	-0.0534	-0.1932	49.1312	46.8566				1				0
80	11.05	28.797	26.0441	57.4046	54.2797	0.3	-1.5947	166.5254	-0.0934	-0.3296	0.03078464	0.3426	0.2005	195.8266	-0.0547	-0.1929	49.1102	46.8612				1				0
80	11.06	28.791	26.0666	57.3735	54.3203	0.2949	-1.5943	166.5514	-0.0986	-0.3291	0.03244926	0.3436	0.2011	196.6756	-0.0577	-0.1926	49.061	46.8654				1				0
80	11.07	28.785	26.0891	57.3424	54.361	0.2897	-1.5938	166.5775	-0.1038	-0.3287	0.03411906	0.3447	0.2017	197.5192	-0.0607	-0.1924	49.0118	46.8696				1				0
80	11.08	28.779	26.0972	57.3237	54.3861	0.2867	-1.5939	166.5859	-0.1067	-0.3287	0.03507229	0.3456	0.2023	197.9863	-0.0625	-0.1924	48.9836	46.8693				1				0
80	11.09	28.773	26.1053	57.305	54.4112	0.2838	-1.5939	166.5945	-0.1097	-0.3288	0.03606936	0.3466	0.2028	198.451	-0.0642	-0.1924	48.9553	46.8689				1				0
80	11.1	28.767	26.1134	57.2863	54.4362	0.2808	-1.594	166.6029	-0.1127	-0.3288	0.03705576	0.3476	0.2034	198.9128	-0.0659	-0.1924	48.9271	46.8685				1				0
80	11.11	28.761	26.1215	57.2677	54.4613	0.2778	-1.594	166.6114	-0.1156	-0.3288	0.03800928	0.3486	0.204	199.3719	-0.0677	-0.1925	48.8988	46.8681				1				0
80	11.12	28.7558	26.1359	57.2027	54.4708	0.2731	-1.5926	166.5653	-0.1203	-0.3275	0.03939825	0.3489	0.2042	200.1781	-0.0704	-0.1917	48.8539	46.8812				1				0
80	11.13	28.7507	26.1503	57.1378	54.4804	0.2684	-1.5913	166.5191	-0.1251	-0.3261	0.04079511	0.3493	0.2044	200.983	-0.0732	-0.1909	48.8089	46.8943				1				0
80	11.14	28.7515	26.1566	57.0915	54.4648	0.2666	-1.5898	166.4644	-0.1268	-0.3247	0.04117196	0.3486	0.204	201.3357	-0.0742	-0.19	48.7922	46.9077				1				0
80	11.15	28.7524	26.1629	57.0453	54.4492	0.2649	-1.5884	166.4098	-0.1286	-0.3233	0.04157638	0.3479	0.2036	201.6902	-0.0753	-0.1892	48.7754	46.9212				1				0
80	11.16	28.7533	26.1692	56.999	54.4336	0.2631	-1.587	166.3551	-0.1303	-0.3219	0.04194357	0.3472	0.2032	202.0462	-0.0763	-0.1884	48.7587	46.9347				1				0
80	11.17	28.7541	26.1755	56.9527	54.4181	0.2614	-1.5856	166.3004	-0.1321	-0.3204	0.04232484	0.3466	0.2028	202.4037	-0.0773	-0.1875	48.7419	46.9482				1				0
80	11.18	28.7618	26.1827	56.8985	54.3792	0.2607	-1.5833	166.2222	-0.1327	-0.3181	0.04221187	0.3447	0.2018	202.6464	-0.0777	-0.1862	48.7359	46.97				1				0
80	11.19	28.7696	26.1899	56.8442	54.3402	0.2601	-1.581	166.1439	-0.1334	-0.3159	0.04214106	0.3429	0.2007	202.892	-0.0781	-0.1849	48.7298	46.9919				1				0
80	11.2	28.7764	26.1908	56.8362	54.3169	0.2612	-1.5801	166.1203	-0.1322	-0.315	0.041643	0.3416	0.1999	202.7749	-0.0774	-0.1843	48.7405	47.0002				1				0
80	11.21	28.7833	26.1917	56.8282	54.2935	0.2623	-1.5793	166.0967	-0.1311	-0.3141	0.04117851	0.3404	0.1992	202.657	-0.0767	-0.1838	48.7513	47.0085				1				0
80	11.22	28.7902	26.1926	56.8202	54.2702	0.2635	-1.5784	166.0731	-0.13	-0.3132	0.040716	0.3391	0.1985	202.5381	-0.0761	-0.1833	48.762	47.0169				1				0
80	11.23	28.797	26.1935	56.8122	54.2468	0.2646	-1.5775	166.0495	-0.1289	-0.3124	0.04026836	0.3379	0.1977	202.4184	-0.0754	-0.1828	48.7728	47.0252				1				0
80	11.24	28.8348	26.2115	56.814	54.2312	0.2664	-1.5752	166.0915	-0.127	-0.31	0.03937	0.335	0.1961	202.2822	-0.0743	-0.1814	48.7902	47.0477				1				0
80	11.25	28.8726	26.2295	56.8158	54.2157	0.2683	-1.5728	166.1335	-0.1252	-0.3076	0.03851152	0.3321	0.1944	202.144	-0.0733	-0.18	48.8077	47.0701				1				0
80	11.26	28.9035	26.2466	56.8255	54.2235	0.269	-1.5713	166.1991	-0.1245	-0.3062	0.0381219	0.3305	0.1934	202.1276	-0.0729	-0.1792	48.8144	47.0841				1				0
80	11.27	28.9344	26.2637	56.8353	54.2312	0.2697	-1.5699	166.2646	-0.1238	-0.3047	0.03772186	0.3289	0.1925	202.1112	-0.0724	-0.1783	48.821	47.0982				1				0
80	11.28	28.9653	26.2808	56.8451	54.239	0.2704	-1.5684	166.3302	-0.1231	-0.3032	0.03732392	0.3272	0.1915	202.0946	-0.072	-0.1775	48.8277	47.1122				1				0
80	11.29	29.0125	26.306	56.8398	54.2347	0.2713	-1.5655	166.3929	-0.1221	-0.3003	0.03666663	0.3242	0.1897	202.1282	-0.0715	-0.1758	48.837	47.1398				1				0
80	11.3	29.0597	26.3312	56.8344	54.2304	0.2723	-1.5626	166.4557	-0.1212	-0.2974	0.03604488	0.3212	0.188	202.1625	-0.0709	-0.1741	48.8462	47.1673				1				0
80	11.31	29.1069	26.3564	56.8291	54.2261	0.2733	-1.5597	166.5184	-0.1202	-0.2945	0.0353989	0.3181	0.1862	202.1972	-0.0703	-0.1724	48.8554	47.1949				1				0
80	11.32	29.1232	26.3645	56.814	54.214	0.2735	-1.5583	166.5156	-0.1199	-0.2931	0.03514269	0.3167	0.1853	202.2493	-0.0702	-0.1715	48.858	47.2084				1				0
80	11.33	29.1395	26.3726	56.7989	54.2018	0.2738	-1.5569	166.5128	-0.1196	-0.2917	0.03488732	0.3153	0.1845	202.3018	-0.07	-0.1707	48.8605	47.222				1				0
80	11.34	29.1558	26.3807	56.7837	54.1897	0.2741	-1.5554	166.5099	-0.1194	-0.2903	0.03466182	0.3139	0.1837	202.3547	-0.0699	-0.1699	48.8631	47.2355				1				0
80	11.35	29.1815	26.3924	56.7401	54.1448	0.275	-1.5524	166.4588	-0.1185	-0.2872	0.0340332	0.3107	0.1818	202.4205	-0.0694	-0.1681	48.8714	47.2647				1				0
80	11.36	29.2073	26.4041	56.6966	54.0998	0.2758	-1.5493	166.4077	-0.1176	-0.2841	0.03341016	0.3075	0.18	202.4877	-0.0688	-0.1663	48.8797	47.2938				1				0
80	11.37	29.2167	26.4077	56.6681	54.0669	0.2764	-1.5477	166.3594	-0.117	-0.2825	0.0330525	0.3058	0.179	202.5006	-0.0685	-0.1653	48.8855	47.3094				1				0
80	11.38	29.2262	26.4113	56.6396	54.034	0.277	-1.546	166.3111	-0.1164	-0.2809	0.03269676	0.304	0.1779	202.5138	-0.0681	-0.1644	48.8912	47.325				1				0
80	11.39	29.2356	26.4149	56.6112	54.0012	0.2776	-1.5444	166.2628	-0.1158	-0.2792	0.03233136	0.3023	0.1769	202.5272	-0.0678	-0.1634	48.897	47.3407				1				0
80	11.4	29.2451	26.4185	56.5827	53.9683	0.2782	-1.5427	166.2146	-0.1152	-0.2776	0.03197952	0.3005	0.1759	202.5406	-0.0674	-0.1625	48.9027	47.3563				1				0
80	11.41	29.2854	26.4428	56.5578	53.945	0.279	-1.5394	166.2309	-0.1145	-0.2743	0.03140735	0.2972	0.1739	202.6594	-0.067	-0.1605	48.9095	47.388				1				0
80	11.42	29.3257	26.4671	56.5329	53.9216	0.2797	-1.5361	166.2473	-0.1138	-0.2709	0.03082842	0.2939	0.172	202.7808	-0.0666	-0.1586	48.9163	47.4196				1				0
80	11.43	29.3566	26.4878	56.5364	53.9311	0.2798	-1.5344	166.312	-0.1137	-0.2693	0.03061941	0.2923	0.1711	202.8887	-0.0665	-0.1576	48.9174	47.4356				1				0
80	11.44	29.3875	26.5085	56.54	53.9406	0.2799	-1.5327	166.3766	-0.1136	-0.2676	0.03039936	0.2907	0.1701	202.9977	-0.0665	-0.1566	48.9184	47.4516				1				0
80	11.45	29.4184	26.5292	56.5436	53.9501	0.28	-1.5311	166.4413	-0.1135	-0.2659	0.03017965	0.2891	0.1692	203.108	-0.0664	-0.1556	48.9194	47.4676				1				0
80	11.46	29.4493	26.5499	56.5471	53.9597	0.2801	-1.5294	166.506	-0.1134	-0.2642	0.02996028	0.2875	0.1683	203.2193	-0.0663	-0.1546	48.9204	47.4835				1				0
80	11.47	29.53	26.5985	56.508	53.9519	0.28	-1.5237	166.5883	-0.1135	-0.2585	0.02933975	0.2823	0.1652	203.6941	-0.0664	-0.1513	48.9195	47.5378				1				0
80	11.48	29.6107	26.6471	56.4688	53.9441	0.2799	-1.518	166.6707	-0.1136	-0.2528	0.02871808	0.2772	0.1622	204.1863	-0.0665	-0.148	48.9185	47.592				1				0
80	11.49	29.6605	26.675	56.4261	53.9268	0.2797	-1.514	166.6884	-0.1138	-0.2488	0.02831344	0.2736	0.1601	204.5712	-0.0666	-0.1456	48.9165	47.6303				1				0
80	11.5	29.7102	26.7029	56.3834	53.9095	0.2795	-1.51	166.7061	-0.114	-0.2448	0.0279072	0.27	0.158	204.9661	-0.0667	-0.1433	48.9145	47.6686				1				0
80	11.51	29.76	26.7308	56.3407	53.8922	0.2793	-1.5059	166.7238	-0.1142	-0.2408	0.02749936	0.2665	0.156	205.3715	-0.0668	-0.1409	48.9125	47.7068				1				0
80	11.52	29.8098	26.7587	56.298	53.8749	0.2791	-1.5019	166.7415	-0.1144	-0.2368	0.02708992	0.263	0.1539	205.7878	-0.0669	-0.1386	48.9105	47.7451				1				0
80	11.53	29.8879	26.7983	56.1513	53.7746	0.2789	-1.4929	166.612	-0.1146	-0.2277	0.02609442	0.2549	0.1492	206.7122	-0.0671	-0.1333	48.9087	47.8314				1				0
80	11.54	29.966	26.8379	56.0045	53.6742	0.2787	-1.4838	166.4827	-0.1148	-0.2186	0.02509528	0.2469	0.1445	207.6982	-0.0672	-0.1279	48.9069	47.9179				1				0
80	11.55	29.9943	26.8496	55.9004	53.5912	0.2787	-1.4787	166.3356	-0.1148	-0.2136	0.02452128	0.2424	0.1419	208.2506	-0.0672	-0.125	48.9071	47.9661				1				0
80	11.56	30.0227	26.8613	55.7963	53.5082	0.2787	-1.4736	166.1885	-0.1147	-0.2085	0.02391495	0.238	0.1393	208.8248	-0.0671	-0.122	48.9073	48.0145				1				0
80	11.57	30.051	26.873	55.6923	53.4251	0.2787	-1.4686	166.0414	-0.1147	-0.2034	0.02332998	0.2335	0.1367	209.4219	-0.0671	-0.119	48.9075	48.0629				1				0
80	11.58	30.0793	26.8847	55.5882	53.3421	0.2788	-1.4635	165.8943	-0.1147	-0.1983	0.02274501	0.2291	0.1341	210.0435	-0.0671	-0.1161	48.9077	48.1114				1				0
80	11.59	30.1059	26.8946	55.5561	53.3023	0.2801	-1.4607	165.859	-0.1134	-0.1956	0.02218104	0.226	0.1323	210.1029	-0.0664	-0.1145	48.9202	48.1375				1				0
80	11.6	30.1325	26.9045	55.5241	53.2625	0.2814	-1.458	165.8237	-0.1121	-0.1928	0.02161288	0.223	0.1305	210.164	-0.0656	-0.1128	48.9327	48.1636				1				0
80	11.61	30.1308	26.9027	55.5962	53.3058	0.2827	-1.4603	165.9355	-0.1108	-0.1952	0.02162816	0.2244	0.1313	209.576	-0.0648	-0.1142	48.945	48.1411				1				0
80	11.62	30.1291	26.9009	55.6682	53.349	0.284	-1.4627	166.0473	-0.1095	-0.1975	0.02162625	0.2259	0.1322	208.9963	-0.0641	-0.1156	48.9573	48.1186				1				0
80	11.63	30.1274	26.8991	55.7403	53.3923	0.2853	-1.4651	166.159	-0.1082	-0.1999	0.02162918	0.2273	0.133	208.4245	-0.0633	-0.117	48.9696	48.0962				1				0
80	11.64	30.1291	26.9	55.8034	53.4251	0.2867	-1.4668	166.2577	-0.1068	-0.2017	0.02154156	0.2282	0.1335	207.901	-0.0625	-0.118	48.9831	48.0795				1				0
80	11.65	30.1308	26.9009	55.8666	53.458	0.2881	-1.4686	166.3563	-0.1054	-0.2034	0.02143836	0.2291	0.1341	207.3819	-0.0617	-0.119	48.9966	48.0628				1				0
80	11.66	30.1325	26.9018	55.9298	53.4909	0.2895	-1.4703	166.455	-0.1039	-0.2052	0.02132028	0.23	0.1346	206.8675	-0.0608	-0.1201	49.0101	48.0461				1				0
80	11.67	30.136	26.9045	55.9209	53.4805	0.2897	-1.4697	166.4418	-0.1038	-0.2046	0.02123748	0.2294	0.1343	206.9047	-0.0607	-0.1197	49.0114	48.0518				1				0
80	11.68	30.1394	26.9072	55.912	53.4701	0.2898	-1.4691	166.4287	-0.1037	-0.204	0.0211548	0.2288	0.1339	206.9419	-0.0607	-0.1194	49.0127	48.0575				1				0
80	11.69	30.1428	26.9099	55.9031	53.4597	0.2899	-1.4685	166.4155	-0.1035	-0.2034	0.0210519	0.2282	0.1336	206.9794	-0.0606	-0.119	49.014	48.0632				1				0
80	11.7	30.1583	26.9144	55.8942	53.4502	0.2905	-1.4674	166.4171	-0.1029	-0.2023	0.02081667	0.227	0.1328	206.972	-0.0602	-0.1184	49.0196	48.0735				1				0
80	11.71	30.1737	26.9189	55.8853	53.4407	0.2911	-1.4663	166.4186	-0.1024	-0.2012	0.02060288	0.2257	0.1321	206.9645	-0.0599	-0.1177	49.0252	48.0839				1				0
80	11.72	30.1857	26.9207	55.8853	53.4416	0.2916	-1.4659	166.4333	-0.1019	-0.2007	0.02045133	0.2251	0.1317	206.9188	-0.0596	-0.1175	49.0295	48.0886				1				0
80	11.73	30.1977	26.9225	55.8853	53.4424	0.292	-1.4654	166.448	-0.1014	-0.2002	0.02030028	0.2244	0.1314	206.8729	-0.0594	-0.1172	49.0338	48.0933				1				0
80	11.74	30.2098	26.9243	55.8853	53.4433	0.2925	-1.4649	166.4627	-0.101	-0.1997	0.0201697	0.2238	0.131	206.8268	-0.0591	-0.1169	49.0381	48.098				1				0
80	11.75	30.2218	26.9261	55.8853	53.4442	0.2929	-1.4644	166.4774	-0.1005	-0.1992	0.0200196	0.2232	0.1306	206.7805	-0.0588	-0.1166	49.0424	48.1027				1				0
80	11.76	30.2286	26.9207	55.8586	53.4364	0.2926	-1.4637	166.4443	-0.1008	-0.1985	0.0200088	0.2226	0.1303	206.9282	-0.059	-0.1162	49.0397	48.1095				1				0
80	11.77	30.2355	26.9153	55.8319	53.4286	0.2923	-1.4629	166.4113	-0.1011	-0.1978	0.01999758	0.2221	0.13	207.0767	-0.0592	-0.1158	49.0371	48.1164				1				0
80	11.78	30.2304	26.9081	55.8052	53.4199	0.2916	-1.4627	166.3636	-0.1018	-0.1976	0.02011568	0.2223	0.1301	207.2715	-0.0596	-0.1156	49.0301	48.1185				1				0
80	11.79	30.2252	26.9009	55.7785	53.4113	0.2909	-1.4625	166.316	-0.1026	-0.1973	0.02024298	0.2224	0.1302	207.4664	-0.06	-0.1155	49.0231	48.1207				1				0
80	11.8	30.2201	26.8937	55.7519	53.4026	0.2901	-1.4623	166.2683	-0.1033	-0.1971	0.02036043	0.2225	0.1302	207.6608	-0.0605	-0.1154	49.0161	48.1228				1				0
80	11.81	30.2149	26.8865	55.7252	53.394	0.2894	-1.462	166.2206	-0.104	-0.1969	0.0204776	0.2227	0.1303	207.8551	-0.0609	-0.1152	49.0091	48.125				1				0
80	11.82	30.2226	26.8883	55.6931	53.3853	0.2886	-1.4609	166.1895	-0.1049	-0.1957	0.02052893	0.2221	0.13	208.1835	-0.0614	-0.1146	49.0011	48.1358				1				0
80	11.83	30.2304	26.8901	55.6611	53.3767	0.2877	-1.4598	166.1583	-0.1057	-0.1946	0.02056922	0.2215	0.1296	208.5137	-0.0619	-0.1139	48.9932	48.1467				1				0
80	11.84	30.2432	26.8991	55.6558	53.3767	0.2876	-1.4588	166.1748	-0.1058	-0.1937	0.02049346	0.2207	0.1292	208.6501	-0.0619	-0.1134	48.9922	48.1553				1				0
80	11.85	30.2561	26.9081	55.6504	53.3767	0.2875	-1.4579	166.1914	-0.1059	-0.1928	0.02041752	0.22	0.1287	208.7874	-0.062	-0.1128	48.9912	48.164				1				0
80	11.86	30.269	26.9171	55.6451	53.3767	0.2874	-1.457	166.2079	-0.106	-0.1919	0.0203414	0.2192	0.1283	208.9258	-0.0621	-0.1123	48.9902	48.1727				1				0
80	11.87	30.2819	26.9261	55.6398	53.3767	0.2873	-1.4561	166.2244	-0.1061	-0.191	0.0202651	0.2185	0.1279	209.0648	-0.0621	-0.1118	48.9892	48.1813				1				0
80	11.88	30.3093	26.9513	55.6638	53.3879	0.2879	-1.4549	166.3124	-0.1055	-0.1897	0.02001335	0.2171	0.127	209.084	-0.0618	-0.111	48.9951	48.1933				1				0
80	11.89	30.3368	26.9765	55.6878	53.3992	0.2886	-1.4536	166.4003	-0.1049	-0.1884	0.01976316	0.2157	0.1262	209.1032	-0.0614	-0.1103	49.001	48.2053				1				0
80	11.9	30.3514	26.9927	55.7172	53.4104	0.2893	-1.4533	166.4717	-0.1042	-0.1881	0.01960002	0.215	0.1258	208.9811	-0.061	-0.1101	49.0078	48.2086				1				0
80	11.91	30.366	27.0089	55.7465	53.4217	0.29	-1.4529	166.5431	-0.1035	-0.1877	0.01942695	0.2144	0.1255	208.8583	-0.0606	-0.1099	49.0146	48.2119				1				0
80	11.92	30.3806	27.0251	55.7759	53.4329	0.2907	-1.4526	166.6145	-0.1027	-0.1874	0.01924598	0.2137	0.1251	208.7347	-0.0601	-0.1097	49.0215	48.2152				1				0
80	11.93	30.3952	27.0413	55.8052	53.4442	0.2914	-1.4522	166.6859	-0.102	-0.1871	0.0190842	0.2131	0.1247	208.6107	-0.0597	-0.1095	49.0283	48.2185				1				0
80	11.94	30.4149	27.0683	55.7865	53.3819	0.2933	-1.4489	166.6517	-0.1001	-0.1838	0.01839838	0.2093	0.1225	208.581	-0.0586	-0.1076	49.0465	48.2498				1				0
80	11.95	30.4346	27.0953	55.7679	53.3196	0.2953	-1.4456	166.6174	-0.0982	-0.1805	0.0177251	0.2055	0.1203	208.5504	-0.0575	-0.1056	49.0647	48.2811				1				0
80	11.96	30.4398	27.1061	55.7198	53.2461	0.2965	-1.4427	166.5118	-0.097	-0.1775	0.0172175	0.2023	0.1184	208.6501	-0.0568	-0.1039	49.0762	48.3091				1				0
80	11.97	30.4449	27.1169	55.6718	53.1726	0.2977	-1.4398	166.4062	-0.0958	-0.1746	0.01672668	0.1992	0.1166	208.753	-0.0561	-0.1022	49.0876	48.3371				1				0
80	11.98	30.4501	27.1277	55.6238	53.0991	0.2989	-1.4368	166.3006	-0.0946	-0.1717	0.01624282	0.196	0.1147	208.8594	-0.0554	-0.1005	49.0991	48.3652				1				0
80	11.99	30.4552	27.1385	55.5757	53.0255	0.3001	-1.4339	166.195	-0.0934	-0.1687	0.01575658	0.1928	0.1129	208.9694	-0.0547	-0.0987	49.1105	48.3933				1				0
80	12	30.469	27.1511	55.5864	52.9633	0.3039	-1.4319	166.1698	-0.0896	-0.1667	0.01493632	0.1893	0.1108	208.2429	-0.0524	-0.0976	49.1471	48.4121				1				0
80	12.01	30.4827	27.1637	55.5971	52.901	0.3077	-1.4299	166.1445	-0.0857	-0.1648	0.01412336	0.1857	0.1087	207.4885	-0.0502	-0.0964	49.1836	48.4309				1				0
80	12.02	30.4913	27.1655	55.6558	52.9122	0.3104	-1.4309	166.2248	-0.0831	-0.1657	0.01376967	0.1854	0.1085	206.6284	-0.0486	-0.097	49.2086	48.4216				1				0
80	12.03	30.4999	27.1673	55.7145	52.9235	0.313	-1.4319	166.3052	-0.0805	-0.1667	0.01341935	0.1851	0.1083	205.7665	-0.0471	-0.0976	49.2336	48.4122				1				0
80	12.04	30.5084	27.1691	55.7732	52.9347	0.3156	-1.4329	166.3855	-0.0779	-0.1677	0.01306383	0.1849	0.1082	204.903	-0.0456	-0.0981	49.2585	48.4029				1				0
80	12.05	30.5351	27.17	55.8106	52.9044	0.3203	-1.432	166.4201	-0.0732	-0.1668	0.01220976	0.1822	0.1066	203.6771	-0.0428	-0.0976	49.3033	48.4111				1				0
80	12.06	30.5617	27.1709	55.8479	52.8742	0.325	-1.4311	166.4547	-0.0685	-0.166	0.011371	0.1795	0.1051	202.4146	-0.0401	-0.0971	49.3481	48.4194				1				0
80	12.07	30.5883	27.1718	55.8853	52.8439	0.3297	-1.4302	166.4893	-0.0638	-0.1651	0.01053338	0.177	0.1036	201.116	-0.0373	-0.0966	49.3928	48.4277				1				0
80	12.08	30.6063	27.1709	55.8639	52.8024	0.3318	-1.4284	166.4435	-0.0617	-0.1632	0.01006944	0.1745	0.1021	200.6959	-0.0361	-0.0955	49.4127	48.4454				1				0
80	12.09	30.6243	27.17	55.8426	52.7609	0.3339	-1.4265	166.3978	-0.0596	-0.1614	0.00961944	0.172	0.1007	200.2633	-0.0349	-0.0944	49.4326	48.463				1				0
80	12.1	30.6423	27.1691	55.8212	52.7193	0.336	-1.4247	166.3521	-0.0575	-0.1595	0.00917125	0.1696	0.0992	199.8182	-0.0336	-0.0934	49.4525	48.4807				1				0
80	12.11	30.6913	27.1754	55.7776	52.6579	0.3392	-1.4206	166.3023	-0.0543	-0.1555	0.00844365	0.1647	0.0964	199.2545	-0.0318	-0.091	49.4829	48.5195				1				0
80	12.12	30.7402	27.1817	55.7341	52.5965	0.3423	-1.4165	166.2525	-0.0511	-0.1514	0.00773654	0.1598	0.0935	198.656	-0.0299	-0.0886	49.5132	48.5583				1				0
80	12.13	30.7711	27.1889	55.7118	52.5766	0.3434	-1.4143	166.2485	-0.05	-0.1492	0.00746	0.1573	0.0921	198.5352	-0.0293	-0.0873	49.5237	48.5795				1				0
80	12.14	30.802	27.1961	55.6896	52.5567	0.3445	-1.4121	166.2444	-0.0489	-0.1469	0.00718341	0.1549	0.0906	198.4106	-0.0286	-0.086	49.5342	48.6006				1				0
80	12.15	30.8329	27.2033	55.6673	52.5368	0.3456	-1.4099	166.2404	-0.0478	-0.1447	0.00691666	0.1524	0.0892	198.2816	-0.028	-0.0847	49.5447	48.6218				1				0
80	12.16	30.8638	27.2105	55.6451	52.517	0.3467	-1.4077	166.2364	-0.0467	-0.1425	0.00665475	0.15	0.0878	198.1488	-0.0273	-0.0834	49.5552	48.6429				1				0
80	12.17	30.9324	27.2339	55.6104	52.4789	0.3492	-1.4029	166.2557	-0.0443	-0.1377	0.00610011	0.1446	0.0847	197.8198	-0.0259	-0.0806	49.5784	48.6886				1				0
80	12.18	31.0011	27.2573	55.5757	52.4408	0.3516	-1.3981	166.275	-0.0418	-0.1329	0.00555522	0.1393	0.0815	197.4657	-0.0245	-0.0778	49.6017	48.7342				1				0
80	12.19	31.0389	27.2735	55.5633	52.4227	0.353	-1.3955	166.2983	-0.0405	-0.1303	0.00527715	0.1365	0.0799	197.2511	-0.0237	-0.0763	49.6145	48.7587				1				0
80	12.2	31.0766	27.2897	55.5508	52.4045	0.3543	-1.3929	166.3217	-0.0391	-0.1278	0.00499698	0.1336	0.0782	197.028	-0.0229	-0.0748	49.6273	48.7832				1				0
80	12.21	31.1144	27.3059	55.5384	52.3863	0.3557	-1.3904	166.345	-0.0378	-0.1252	0.00473256	0.1308	0.0765	196.7949	-0.0221	-0.0733	49.6401	48.8077				1				0
80	12.22	31.1522	27.3221	55.5259	52.3682	0.357	-1.3878	166.3684	-0.0364	-0.1226	0.00446264	0.1279	0.0749	196.5512	-0.0213	-0.0718	49.6529	48.8322				1				0
80	12.23	31.2157	27.3618	55.4859	52.2826	0.3606	-1.3815	166.3459	-0.0328	-0.1164	0.00381792	0.1209	0.0708	195.7582	-0.0192	-0.0681	49.6872	48.8916				1				0
80	12.24	31.2792	27.4014	55.4458	52.1969	0.3642	-1.3753	166.3233	-0.0292	-0.1101	0.00321492	0.114	0.0667	194.8672	-0.0171	-0.0645	49.7215	48.951				1				0
80	12.25	31.3049	27.4248	55.4183	52.1295	0.3665	-1.3716	166.2774	-0.027	-0.1065	0.0028755	0.1098	0.0643	194.2192	-0.0158	-0.0623	49.743	48.986				1				0
80	12.26	31.3307	27.4482	55.3907	52.062	0.3687	-1.368	166.2315	-0.0247	-0.1028	0.00253916	0.1057	0.0619	193.5208	-0.0145	-0.0602	49.7646	49.021				1				0
80	12.27	31.3564	27.4716	55.3631	51.9945	0.371	-1.3643	166.1856	-0.0225	-0.0991	0.00222975	0.1016	0.0595	192.7657	-0.0131	-0.058	49.7861	49.056				1				0
80	12.28	31.3822	27.495	55.3355	51.9271	0.3733	-1.3606	166.1397	-0.0202	-0.0954	0.00192708	0.0976	0.0571	191.9463	-0.0118	-0.0559	49.8077	49.091				1				0
80	12.29	31.4148	27.5382	55.3195	51.8665	0.375	-1.3563	166.139	-0.0185	-0.0912	0.0016872	0.093	0.0544	191.4444	-0.0108	-0.0534	49.8242	49.1317				1				0
80	12.3	31.4474	27.5814	55.3035	51.806	0.3767	-1.352	166.1383	-0.0167	-0.0869	0.00145123	0.0885	0.0518	190.8912	-0.0098	-0.0509	49.8408	49.1725				1				0
80	12.31	31.4543	27.6012	55.3151	51.8129	0.3762	-1.3515	166.1834	-0.0172	-0.0863	0.00148436	0.088	0.0515	191.3006	-0.0101	-0.0505	49.8358	49.1782				1				0
80	12.32	31.4611	27.621	55.3266	51.8198	0.3757	-1.3509	166.2286	-0.0178	-0.0857	0.00152546	0.0875	0.0512	191.7155	-0.0104	-0.0502	49.8308	49.1839				1				0
80	12.33	31.468	27.6408	55.3382	51.8267	0.3752	-1.3503	166.2737	-0.0183	-0.0851	0.00155733	0.087	0.0509	192.1337	-0.0107	-0.0498	49.8258	49.1895				1				0
80	12.34	31.4749	27.6606	55.3498	51.8337	0.3746	-1.3497	166.3189	-0.0188	-0.0845	0.0015886	0.0866	0.0507	192.5573	-0.011	-0.0495	49.8207	49.1952				1				0
80	12.35	31.4946	27.7137	55.3773	51.8613	0.3726	-1.3481	166.447	-0.0208	-0.083	0.0017264	0.0855	0.0501	194.0859	-0.0122	-0.0486	49.8017	49.2098				1				0
80	12.36	31.5144	27.7668	55.4049	51.889	0.3706	-1.3466	166.5751	-0.0228	-0.0814	0.00185592	0.0846	0.0495	195.6487	-0.0134	-0.0477	49.7827	49.2244				1				0
80	12.37	31.5272	27.8001	55.4209	51.9098	0.3692	-1.3457	166.658	-0.0243	-0.0805	0.00195615	0.0841	0.0492	196.7844	-0.0142	-0.0471	49.7687	49.2333				1				0
80	12.38	31.5401	27.8334	55.437	51.9305	0.3677	-1.3447	166.741	-0.0257	-0.0796	0.00204572	0.0836	0.0489	197.9312	-0.0151	-0.0466	49.7548	49.2422				1				0
80	12.39	31.553	27.8667	55.453	51.9513	0.3662	-1.3438	166.8239	-0.0272	-0.0786	0.00213792	0.0832	0.0487	199.089	-0.0159	-0.046	49.7408	49.251				1				0
80	12.4	31.5547	27.8874	55.4387	51.9253	0.3659	-1.3422	166.8061	-0.0275	-0.077	0.0021175	0.0818	0.0479	199.6767	-0.0161	-0.0451	49.7377	49.2664				1				0
80	12.41	31.5564	27.9081	55.4245	51.8994	0.3656	-1.3406	166.7884	-0.0279	-0.0754	0.00210366	0.0804	0.0471	200.2861	-0.0163	-0.0441	49.7345	49.2817				1				0
80	12.42	31.5581	27.9288	55.4103	51.8734	0.3652	-1.339	166.7706	-0.0282	-0.0738	0.00208116	0.079	0.0462	200.9162	-0.0165	-0.0432	49.7313	49.2971				1				0
80	12.43	31.547	27.9162	55.38	51.8267	0.3664	-1.3383	166.6699	-0.0271	-0.0731	0.00198101	0.078	0.0456	200.317	-0.0158	-0.0428	49.7421	49.3036				1				0
80	12.44	31.5358	27.9036	55.3498	51.78	0.3675	-1.3376	166.5692	-0.0259	-0.0724	0.00187516	0.0769	0.045	199.7008	-0.0152	-0.0424	49.753	49.3101				1				0
80	12.45	31.5247	27.891	55.3195	51.7333	0.3687	-1.3369	166.4685	-0.0248	-0.0718	0.00178064	0.0759	0.0444	199.067	-0.0145	-0.042	49.7638	49.3166				1				0
80	12.46	31.4912	27.8487	55.2546	51.6434	0.3709	-1.3366	166.2378	-0.0226	-0.0714	0.00161364	0.0749	0.0438	197.5373	-0.0132	-0.0418	49.7851	49.3201				1				0
80	12.47	31.4577	27.8064	55.1897	51.5534	0.3731	-1.3362	166.0072	-0.0203	-0.071	0.0014413	0.0739	0.0432	195.9606	-0.0119	-0.0416	49.8065	49.3236				1				0
80	12.48	31.4354	27.7767	55.155	51.5102	0.3743	-1.3365	165.8772	-0.0192	-0.0713	0.00136896	0.0739	0.0432	195.066	-0.0112	-0.0418	49.8171	49.3206				1				0
80	12.49	31.4131	27.747	55.1203	51.4669	0.3754	-1.3368	165.7473	-0.0181	-0.0717	0.00129777	0.0739	0.0433	194.1708	-0.0106	-0.0419	49.8277	49.3176				1				0
80	12.5	31.3908	27.7173	55.0856	51.4237	0.3765	-1.3371	165.6173	-0.017	-0.072	0.001224	0.0739	0.0433	193.274	-0.0099	-0.0421	49.8383	49.3145				1				0
80	12.51	31.3684	27.6876	55.0509	51.3804	0.3776	-1.3375	165.4873	-0.0159	-0.0723	0.00114957	0.074	0.0433	192.3782	-0.0093	-0.0423	49.8489	49.3115				1				0
80	12.52	31.3513	27.6687	55.0963	51.396	0.3792	-1.34	165.5122	-0.0143	-0.0748	0.00106964	0.0762	0.0446	190.8205	-0.0084	-0.0438	49.8638	49.2873				1				0
80	12.53	31.3341	27.6498	55.1416	51.4116	0.3807	-1.3425	165.5371	-0.0127	-0.0774	0.00098298	0.0784	0.0459	189.3513	-0.0075	-0.0453	49.8787	49.2632				1				0
80	12.54	31.3393	27.6606	55.2217	51.4704	0.3812	-1.3447	165.6919	-0.0123	-0.0796	0.00097908	0.0805	0.0471	188.7839	-0.0072	-0.0466	49.8829	49.2421				1				0
80	12.55	31.3444	27.6714	55.3017	51.5292	0.3816	-1.3469	165.8467	-0.0119	-0.0818	0.00097342	0.0826	0.0484	188.2465	-0.0069	-0.0479	49.8871	49.2211				1				0
80	12.56	31.3496	27.6822	55.3818	51.588	0.382	-1.3491	166.0015	-0.0114	-0.084	0.0009576	0.0848	0.0496	187.7365	-0.0067	-0.0492	49.8913	49.2001				1				0
80	12.57	31.3547	27.693	55.4619	51.6468	0.3825	-1.3513	166.1564	-0.011	-0.0862	0.0009482	0.0869	0.0508	187.2528	-0.0064	-0.0504	49.8955	49.1792				1				0
80	12.58	31.3762	27.7281	55.5259	51.7013	0.3819	-1.3517	166.3315	-0.0116	-0.0865	0.0010034	0.0873	0.0511	187.6245	-0.0068	-0.0506	49.8897	49.1761				1				0
80	12.59	31.3976	27.7632	55.59	51.7558	0.3813	-1.352	166.5066	-0.0122	-0.0868	0.00105896	0.0877	0.0513	187.9926	-0.0071	-0.0508	49.8839	49.1731				1				0
80	12.6	31.4139	27.7875	55.5739	51.7515	0.3802	-1.3501	166.5268	-0.0132	-0.0849	0.00112068	0.086	0.0503	188.8594	-0.0077	-0.0497	49.8739	49.191				1				0
80	12.61	31.4302	27.8118	55.5579	51.7472	0.3792	-1.3482	166.5471	-0.0143	-0.0831	0.00118833	0.0843	0.0493	189.7618	-0.0084	-0.0486	49.8639	49.2088				1				0
80	12.62	31.4465	27.8361	55.5419	51.7428	0.3781	-1.3464	166.5674	-0.0153	-0.0812	0.00124236	0.0826	0.0484	190.6997	-0.009	-0.0475	49.8539	49.2267				1				0
80	12.63	31.4629	27.8604	55.5259	51.7385	0.3771	-1.3445	166.5877	-0.0164	-0.0793	0.00130052	0.081	0.0474	191.6758	-0.0096	-0.0464	49.8439	49.2445				1				0
80	12.64	31.486	27.8901	55.501	51.716	0.3766	-1.3416	166.5931	-0.0169	-0.0765	0.00129285	0.0783	0.0458	192.4349	-0.0099	-0.0448	49.8394	49.2717				1				0
80	12.65	31.5092	27.9198	55.4761	51.6935	0.3761	-1.3388	166.5986	-0.0173	-0.0736	0.00127328	0.0756	0.0443	193.2476	-0.0101	-0.0431	49.8349	49.2989				1				0
80	12.66	31.5161	27.9252	55.4672	51.6754	0.3767	-1.3378	166.5838	-0.0167	-0.0726	0.00121242	0.0745	0.0436	192.9858	-0.0098	-0.0425	49.8405	49.3083				1				0
80	12.67	31.5229	27.9306	55.4583	51.6572	0.3773	-1.3368	166.569	-0.0162	-0.0716	0.00115992	0.0734	0.043	192.7168	-0.0095	-0.0419	49.846	49.3176				1				0
80	12.68	31.5298	27.936	55.4494	51.639	0.3779	-1.3358	166.5542	-0.0156	-0.0707	0.00110292	0.0724	0.0423	192.4391	-0.0091	-0.0414	49.8516	49.327				1				0
80	12.69	31.5367	27.9414	55.4405	51.6209	0.3784	-1.3348	166.5394	-0.015	-0.0697	0.0010455	0.0713	0.0417	192.1536	-0.0088	-0.0408	49.8571	49.3364				1				0
80	12.7	31.5298	27.927	55.3987	51.5768	0.3792	-1.3339	166.4323	-0.0143	-0.0687	0.00098241	0.0702	0.0411	191.7219	-0.0083	-0.0402	49.8642	49.3455				1				0
80	12.71	31.5229	27.9126	55.3569	51.5327	0.3799	-1.3329	166.3251	-0.0135	-0.0678	0.0009153	0.0691	0.0404	191.2766	-0.0079	-0.0397	49.8713	49.3546				1				0
80	12.72	31.5092	27.8928	55.324	51.5067	0.3801	-1.333	166.2327	-0.0133	-0.0678	0.00090174	0.0691	0.0404	191.1373	-0.0078	-0.0397	49.8729	49.3543				1				0
80	12.73	31.4955	27.873	55.2911	51.4808	0.3803	-1.333	166.1403	-0.0132	-0.0678	0.00089496	0.0691	0.0404	190.9981	-0.0077	-0.0397	49.8745	49.354				1				0
80	12.74	31.4817	27.8532	55.2581	51.4548	0.3804	-1.333	166.0479	-0.013	-0.0679	0.0008827	0.0691	0.0404	190.8588	-0.0076	-0.0397	49.876	49.3538				1				0
80	12.75	31.468	27.8334	55.2252	51.4289	0.3806	-1.333	165.9555	-0.0129	-0.0679	0.00087591	0.0691	0.0404	190.7192	-0.0075	-0.0397	49.8776	49.3535				1				0
80	12.76	31.4345	27.7965	55.2831	51.4687	0.3816	-1.3376	165.9827	-0.0118	-0.0724	0.00085432	0.0734	0.0429	189.2682	-0.0069	-0.0424	49.8875	49.3105				1				0
80	12.77	31.4011	27.7596	55.3409	51.5084	0.3827	-1.3421	166.0099	-0.0108	-0.0769	0.00083052	0.0777	0.0454	187.9773	-0.0063	-0.045	49.8974	49.2676				1				0
80	12.78	31.3813	27.7425	55.4316	51.5742	0.3835	-1.3465	166.1296	-0.0099	-0.0814	0.00080586	0.082	0.048	186.9424	-0.0058	-0.0476	49.9056	49.225				1				0
80	12.79	31.3616	27.7254	55.5223	51.6399	0.3844	-1.351	166.2492	-0.009	-0.0858	0.0007722	0.0863	0.0505	186.013	-0.0053	-0.0502	49.9139	49.1825				1				0
80	12.8	31.3418	27.7083	55.6131	51.7056	0.3853	-1.3555	166.3688	-0.0082	-0.0903	0.00074046	0.0907	0.0531	185.1734	-0.0048	-0.0528	49.9221	49.1401				1				0
80	12.81	31.2921	27.6822	55.6967	51.7662	0.3851	-1.3611	166.4371	-0.0084	-0.0959	0.00080556	0.0963	0.0563	184.9842	-0.0049	-0.0561	49.9203	49.0866				1				0
80	12.82	31.2423	27.6561	55.7803	51.8267	0.3849	-1.3667	166.5054	-0.0086	-0.1015	0.0008729	0.1019	0.0596	184.8156	-0.005	-0.0594	49.9185	49.0331				1				0
80	12.83	31.1925	27.63	55.8639	51.8873	0.3847	-1.3723	166.5737	-0.0087	-0.1071	0.00093177	0.1075	0.0629	184.6648	-0.0051	-0.0627	49.9167	48.9796				1				0
80	12.84	31.1625	27.621	55.8568	51.8821	0.3837	-1.3735	166.5223	-0.0098	-0.1083	0.00106134	0.1088	0.0636	185.1678	-0.0057	-0.0634	49.9067	48.9685				1				0
80	12.85	31.1324	27.612	55.8497	51.8769	0.3826	-1.3746	166.471	-0.0109	-0.1095	0.00119355	0.11	0.0644	185.6596	-0.0063	-0.0641	49.8967	48.9573				1				0
80	12.86	31.1024	27.603	55.8426	51.8717	0.3815	-1.3758	166.4196	-0.0119	-0.1107	0.00131733	0.1113	0.0651	186.1403	-0.007	-0.0648	49.8866	48.9461				1				0
80	12.87	31.0311	27.5724	55.8479	51.883	0.3794	-1.3799	166.3344	-0.0141	-0.1147	0.00161727	0.1156	0.0676	187.0025	-0.0082	-0.0671	49.8658	48.9077				1				0
80	12.88	30.9599	27.5418	55.8533	51.8942	0.3772	-1.3839	166.2491	-0.0163	-0.1187	0.00193481	0.1198	0.0701	187.804	-0.0095	-0.0695	49.845	48.8693				1				0
80	12.89	30.9187	27.5202	55.8657	51.9106	0.3761	-1.3867	166.2152	-0.0174	-0.1216	0.00211584	0.1228	0.0719	188.1446	-0.0102	-0.0712	49.8343	48.842				1				0
80	12.9	30.8775	27.4986	55.8782	51.9271	0.3749	-1.3896	166.1813	-0.0185	-0.1244	0.0023014	0.1258	0.0736	188.4693	-0.0108	-0.0728	49.8235	48.8148				1				0
80	12.91	30.8363	27.477	55.8906	51.9435	0.3738	-1.3925	166.1474	-0.0197	-0.1273	0.00250781	0.1288	0.0754	188.7789	-0.0115	-0.0745	49.8128	48.7875				1				0
80	12.92	30.7951	27.4554	55.9031	51.9599	0.3727	-1.3953	166.1135	-0.0208	-0.1302	0.00270816	0.1318	0.0771	189.0742	-0.0122	-0.0762	49.802	48.7603				1				0
80	12.93	30.7393	27.4176	55.9627	52.0369	0.3708	-1.4014	166.1565	-0.0227	-0.1363	0.00309401	0.1382	0.0809	189.4547	-0.0133	-0.0798	49.7839	48.7021				1				0
80	12.94	30.6835	27.3798	56.0223	52.1139	0.3689	-1.4076	166.1994	-0.0246	-0.1424	0.00350304	0.1445	0.0846	189.8019	-0.0144	-0.0833	49.7657	48.6439				1				0
80	12.95	30.6689	27.3636	56.0694	52.1744	0.3681	-1.4108	166.2764	-0.0254	-0.1456	0.00369824	0.1478	0.0865	189.8834	-0.0148	-0.0852	49.7584	48.613				1				0
80	12.96	30.6544	27.3474	56.1166	52.235	0.3673	-1.414	166.3533	-0.0261	-0.1489	0.00388629	0.1511	0.0885	189.9613	-0.0153	-0.0871	49.751	48.5822				1				0
80	12.97	30.6398	27.3312	56.1637	52.2955	0.3665	-1.4173	166.4302	-0.0269	-0.1521	0.00409149	0.1545	0.0904	190.0359	-0.0158	-0.089	49.7436	48.5514				1				0
80	12.98	30.6252	27.3149	56.2109	52.3561	0.3658	-1.4205	166.5071	-0.0277	-0.1553	0.00430181	0.1578	0.0923	190.1073	-0.0162	-0.0909	49.7363	48.5206				1				0
80	12.99	30.6037	27.2753	56.2509	52.4218	0.3653	-1.4248	166.5518	-0.0282	-0.1596	0.00450072	0.1621	0.0949	190.009	-0.0165	-0.0934	49.7317	48.4797				1				0
80	13	30.5823	27.2357	56.2909	52.4875	0.3648	-1.4291	166.5965	-0.0287	-0.1639	0.00470393	0.1664	0.0974	189.9158	-0.0168	-0.0959	49.7271	48.4388				1				0
80	13.01	30.5754	27.2123	56.2838	52.4927	0.3651	-1.4302	166.5643	-0.0284	-0.165	0.004686	0.1674	0.098	189.7561	-0.0166	-0.0966	49.7298	48.4286				1				0
80	13.02	30.5685	27.1889	56.2767	52.4979	0.3654	-1.4312	166.5321	-0.0281	-0.1661	0.00466741	0.1684	0.0986	189.5983	-0.0164	-0.0972	49.7325	48.4184				1				0
80	13.03	30.5617	27.1655	56.2696	52.5031	0.3657	-1.4323	166.4999	-0.0278	-0.1671	0.00464538	0.1694	0.0992	189.4424	-0.0163	-0.0978	49.7353	48.4082				1				0
80	13.04	30.5548	27.1421	56.2625	52.5083	0.3659	-1.4334	166.4677	-0.0275	-0.1682	0.0046255	0.1704	0.0998	189.2881	-0.0161	-0.0984	49.738	48.398				1				0
80	13.05	30.523	27.0953	56.282	52.5645	0.3648	-1.4377	166.4649	-0.0286	-0.1726	0.00493636	0.1749	0.1024	189.4126	-0.0167	-0.101	49.7275	48.3565				1				0
80	13.06	30.4913	27.0485	56.3016	52.6207	0.3638	-1.4421	166.4621	-0.0297	-0.1769	0.00525393	0.1794	0.105	189.5307	-0.0174	-0.1035	49.7171	48.315				1				0
80	13.07	30.4664	27.0251	56.3283	52.6718	0.3624	-1.4454	166.4916	-0.0311	-0.1802	0.00560422	0.1829	0.107	189.7879	-0.0182	-0.1055	49.7039	48.2837				1				0
80	13.08	30.4415	27.0017	56.355	52.7228	0.361	-1.4486	166.521	-0.0325	-0.1835	0.00596375	0.1863	0.1091	190.0355	-0.019	-0.1074	49.6908	48.2525				1				0
80	13.09	30.4166	26.9783	56.3817	52.7738	0.3596	-1.4519	166.5504	-0.0339	-0.1868	0.00633252	0.1898	0.1111	190.2738	-0.0198	-0.1093	49.6776	48.2213				1				0
80	13.1	30.3917	26.9549	56.4083	52.8249	0.3582	-1.4552	166.5799	-0.0352	-0.19	0.006688	0.1933	0.1131	190.5037	-0.0206	-0.1112	49.6644	48.1901				1				0
80	13.11	30.3128	26.8928	56.4368	52.9183	0.3541	-1.4627	166.5607	-0.0394	-0.1976	0.00778544	0.2015	0.1179	191.2684	-0.023	-0.1156	49.6251	48.1182				1				0
80	13.12	30.2338	26.8307	56.4653	53.0117	0.35	-1.4703	166.5415	-0.0435	-0.2051	0.00892185	0.2097	0.1227	191.9733	-0.0255	-0.1201	49.5857	48.0464				1				0
80	13.13	30.1797	26.792	56.4671	53.0541	0.3472	-1.4746	166.4929	-0.0463	-0.2094	0.00969522	0.2145	0.1255	192.4569	-0.0271	-0.1226	49.5594	48.0057				1				0
80	13.14	30.1257	26.7533	56.4688	53.0965	0.3444	-1.4788	166.4442	-0.049	-0.2137	0.0104713	0.2192	0.1283	192.9193	-0.0287	-0.1251	49.5332	47.965				1				0
80	13.15	30.0716	26.7146	56.4706	53.1388	0.3417	-1.4831	166.3956	-0.0518	-0.218	0.0112924	0.224	0.1311	193.3625	-0.0303	-0.1276	49.5069	47.9243				1				0
80	13.16	30.0175	26.6759	56.4724	53.1812	0.3389	-1.4874	166.347	-0.0545	-0.2222	0.0121099	0.2288	0.1339	193.7872	-0.0319	-0.1301	49.4806	47.8835				1				0
80	13.17	29.9145	26.6102	56.4751	53.2954	0.3314	-1.4959	166.2952	-0.062	-0.2307	0.0143034	0.2389	0.1398	195.0491	-0.0363	-0.135	49.4092	47.8027				1				0
80	13.18	29.8115	26.5445	56.4777	53.4096	0.3239	-1.5044	166.2433	-0.0695	-0.2392	0.0166244	0.2491	0.1458	196.2089	-0.0407	-0.14	49.3377	47.7218				1				0
80	13.19	29.7626	26.5175	56.4786	53.4814	0.3192	-1.5086	166.2401	-0.0743	-0.2434	0.01808462	0.2545	0.1489	196.9694	-0.0435	-0.1425	49.2926	47.6818				1				0
80	13.2	29.7137	26.4905	56.4795	53.5531	0.3144	-1.5128	166.2368	-0.079	-0.2476	0.0195604	0.2599	0.1521	197.6982	-0.0462	-0.1449	49.2475	47.6417				1				0
80	13.21	29.6648	26.4635	56.4804	53.6249	0.3097	-1.517	166.2336	-0.0838	-0.2518	0.02110084	0.2654	0.1553	198.397	-0.049	-0.1474	49.2023	47.6017				1				0
80	13.22	29.6133	26.4284	56.5213	53.7235	0.3058	-1.5229	166.2865	-0.0876	-0.2577	0.02257452	0.2722	0.1593	198.783	-0.0513	-0.1508	49.1653	47.5457				1				0
80	13.23	29.5618	26.3933	56.5622	53.8221	0.3019	-1.5287	166.3394	-0.0915	-0.2636	0.0241194	0.279	0.1633	199.15	-0.0536	-0.1542	49.1283	47.4899				1				0
80	13.24	29.5103	26.3582	56.6032	53.9207	0.2981	-1.5346	166.3923	-0.0954	-0.2694	0.02570076	0.2858	0.1673	199.4992	-0.0558	-0.1577	49.0914	47.434				1				0
80	13.25	29.5077	26.3501	56.6432	53.9476	0.2989	-1.5362	166.4485	-0.0945	-0.2711	0.02561895	0.2871	0.168	199.2278	-0.0553	-0.1587	49.0995	47.4183				1				0
80	13.26	29.5051	26.342	56.6832	53.9744	0.2998	-1.5379	166.5047	-0.0937	-0.2727	0.02555199	0.2884	0.1688	198.9587	-0.0548	-0.1596	49.1077	47.4025				1				0
80	13.27	29.5025	26.3339	56.7232	54.0012	0.3006	-1.5396	166.5609	-0.0928	-0.2744	0.02546432	0.2897	0.1695	198.6924	-0.0543	-0.1606	49.1158	47.3867				1				0
80	13.28	29.5043	26.3222	56.7286	53.9718	0.3031	-1.5395	166.5268	-0.0903	-0.2743	0.02476929	0.2888	0.169	198.2239	-0.0529	-0.1605	49.1398	47.3875				1				0
80	13.29	29.506	26.3105	56.7339	53.9424	0.3057	-1.5394	166.4927	-0.0878	-0.2742	0.02407476	0.2879	0.1685	197.7525	-0.0514	-0.1605	49.1638	47.3882				1				0
80	13.3	29.5103	26.3069	56.6992	53.8861	0.3073	-1.5377	166.4025	-0.0861	-0.2725	0.02346225	0.2858	0.1673	197.54	-0.0504	-0.1595	49.1797	47.4048				1				0
80	13.31	29.5146	26.3033	56.6645	53.8299	0.309	-1.5359	166.3123	-0.0845	-0.2708	0.0228826	0.2836	0.166	197.3243	-0.0494	-0.1585	49.1956	47.4213				1				0
80	13.32	29.5188	26.2997	56.6298	53.7737	0.3107	-1.5342	166.2221	-0.0828	-0.269	0.0222732	0.2815	0.1647	197.1048	-0.0484	-0.1574	49.2116	47.4379				1				0
80	13.33	29.5231	26.2961	56.5951	53.7175	0.3123	-1.5324	166.1319	-0.0811	-0.2673	0.02167803	0.2793	0.1635	196.8818	-0.0475	-0.1564	49.2275	47.4545				1				0
80	13.34	29.5429	26.2979	56.5382	53.6526	0.3139	-1.5293	166.0316	-0.0796	-0.2642	0.02103032	0.2759	0.1615	196.7684	-0.0466	-0.1546	49.2419	47.4841				1				0
80	13.35	29.5626	26.2997	56.4813	53.5877	0.3154	-1.5262	165.9313	-0.0781	-0.2611	0.02039191	0.2725	0.1595	196.6522	-0.0457	-0.1528	49.2564	47.5138				1				0
80	13.36	29.5781	26.3051	56.459	53.5791	0.3152	-1.5249	165.9213	-0.0782	-0.2597	0.02030854	0.2712	0.1587	196.7676	-0.0458	-0.152	49.2548	47.5268				1				0
80	13.37	29.5935	26.3105	56.4368	53.5704	0.315	-1.5235	165.9113	-0.0784	-0.2583	0.02025072	0.27	0.158	196.8842	-0.0459	-0.1512	49.2533	47.5397				1				0
80	13.38	29.609	26.3159	56.4146	53.5618	0.3149	-1.5221	165.9012	-0.0786	-0.257	0.0202002	0.2687	0.1573	197.0018	-0.046	-0.1504	49.2517	47.5527				1				0
80	13.39	29.6244	26.3213	56.3923	53.5531	0.3147	-1.5208	165.8912	-0.0787	-0.2556	0.02011572	0.2674	0.1565	197.1205	-0.0461	-0.1496	49.2502	47.5658				1				0
80	13.4	29.6836	26.369	56.3745	53.5774	0.3129	-1.5169	166.0045	-0.0805	-0.2517	0.02026185	0.2643	0.1547	197.7354	-0.0471	-0.1473	49.2333	47.6026				1				0
80	13.41	29.7429	26.4167	56.3567	53.6016	0.3112	-1.513	166.1179	-0.0823	-0.2479	0.02040217	0.2612	0.1528	198.364	-0.0482	-0.1451	49.2164	47.6394				1				0
80	13.42	29.7866	26.459	56.3612	53.6344	0.3096	-1.5105	166.2413	-0.0839	-0.2454	0.02058906	0.2593	0.1518	198.875	-0.0491	-0.1436	49.201	47.6631				1				0
80	13.43	29.8304	26.5013	56.3656	53.6673	0.308	-1.508	166.3647	-0.0855	-0.2429	0.02076795	0.2575	0.1507	199.3924	-0.05	-0.1421	49.1857	47.6868				1				0
80	13.44	29.8742	26.5436	56.3701	53.7002	0.3064	-1.5056	166.488	-0.0871	-0.2404	0.02093884	0.2557	0.1496	199.9164	-0.051	-0.1407	49.1705	47.7105				1				0
80	13.45	29.9179	26.5859	56.3745	53.733	0.3048	-1.5031	166.6114	-0.0887	-0.2379	0.02110173	0.2539	0.1486	200.4471	-0.0519	-0.1392	49.1552	47.7341				1				0
80	13.46	29.9772	26.6372	56.4083	53.7884	0.3037	-1.5007	166.8111	-0.0898	-0.2355	0.0211479	0.252	0.1475	200.8631	-0.0525	-0.1378	49.1451	47.757				1				0
80	13.47	30.0364	26.6885	56.4421	53.8438	0.3026	-1.4983	167.0108	-0.0908	-0.2331	0.02116548	0.2502	0.1464	201.2844	-0.0532	-0.1364	49.1351	47.7797				1				0
80	13.48	30.0518	26.6975	56.4715	53.8662	0.3032	-1.4984	167.0871	-0.0903	-0.2332	0.02105796	0.2501	0.1464	201.1626	-0.0528	-0.1365	49.1402	47.779				1				0
80	13.49	30.0673	26.7065	56.5009	53.8887	0.3037	-1.4985	167.1634	-0.0897	-0.2333	0.02092701	0.25	0.1463	201.0406	-0.0525	-0.1365	49.1453	47.7782				1				0
80	13.5	30.0827	26.7155	56.5302	53.9112	0.3043	-1.4985	167.2397	-0.0892	-0.2334	0.02081928	0.2498	0.1462	200.9188	-0.0522	-0.1366	49.1504	47.7774				1				0
80	13.51	30.0982	26.7245	56.5596	53.9337	0.3048	-1.4986	167.316	-0.0887	-0.2335	0.02071145	0.2497	0.1462	200.7968	-0.0519	-0.1366	49.1556	47.7766				1				0
80	13.52	30.0613	26.6939	56.4697	53.8507	0.3046	-1.4978	167.0756	-0.0889	-0.2327	0.02068703	0.2491	0.1458	200.9106	-0.052	-0.1362	49.1534	47.7841				1				0
80	13.53	30.0244	26.6633	56.3799	53.7676	0.3043	-1.497	166.8352	-0.0891	-0.2319	0.02066229	0.2484	0.1454	201.0252	-0.0522	-0.1357	49.1512	47.7917				1				0
80	13.54	29.972	26.6237	56.2607	53.6621	0.3036	-1.4962	166.5185	-0.0899	-0.231	0.0207669	0.2479	0.1451	201.2642	-0.0526	-0.1352	49.1439	47.8001				1				0
80	13.55	29.9197	26.5841	56.1415	53.5566	0.3028	-1.4953	166.2018	-0.0907	-0.2301	0.02087007	0.2473	0.1447	201.5052	-0.0531	-0.1347	49.1365	47.8085				1				0
80	13.56	29.8673	26.5445	56.0223	53.4511	0.302	-1.4944	165.8852	-0.0914	-0.2292	0.02094888	0.2468	0.1444	201.7482	-0.0535	-0.1342	49.1291	47.8169				1				0
80	13.57	29.7978	26.504	56.0401	53.4658	0.3008	-1.4991	165.8076	-0.0926	-0.2339	0.02165914	0.2516	0.1473	201.6017	-0.0542	-0.1369	49.1178	47.772				1				0
80	13.58	29.7283	26.4635	56.0579	53.4805	0.2996	-1.5038	165.7301	-0.0938	-0.2387	0.02239006	0.2564	0.1501	201.4605	-0.0549	-0.1397	49.1065	47.727				1				0
80	13.59	29.6587	26.423	56.0756	53.4952	0.2984	-1.5085	165.6526	-0.095	-0.2434	0.023123	0.2613	0.1529	201.3245	-0.0556	-0.1424	49.0951	47.6821				1				0
80	13.6	29.6416	26.4221	56.2126	53.6154	0.298	-1.5141	165.8917	-0.0954	-0.249	0.0237546	0.2666	0.156	200.9696	-0.0558	-0.1457	49.0913	47.6289				1				0
80	13.61	29.6244	26.4212	56.3496	53.7356	0.2976	-1.5197	166.1309	-0.0958	-0.2545	0.0243811	0.272	0.1592	200.6298	-0.0561	-0.149	49.0874	47.576				1				0
80	13.62	29.6073	26.4203	56.4866	53.8559	0.2972	-1.5252	166.37	-0.0962	-0.2601	0.02502162	0.2773	0.1623	200.3037	-0.0563	-0.1522	49.0836	47.5231				1				0
80	13.63	29.5841	26.4068	56.6405	53.9597	0.2989	-1.5315	166.591	-0.0946	-0.2663	0.02519198	0.2826	0.1654	199.548	-0.0553	-0.1559	49.0995	47.4638				1				0
80	13.64	29.5609	26.3933	56.7944	54.0635	0.3006	-1.5377	166.812	-0.0929	-0.2725	0.02531525	0.2879	0.1685	198.8221	-0.0544	-0.1595	49.1153	47.4046				1				0
80	13.65	29.5549	26.3807	56.8113	54.047	0.3026	-1.5384	166.7939	-0.0908	-0.2732	0.02480656	0.2879	0.1685	198.3877	-0.0532	-0.1599	49.135	47.3979				1				0
80	13.66	29.5489	26.3681	56.8282	54.0306	0.3047	-1.5391	166.7758	-0.0888	-0.2739	0.02432232	0.2879	0.1685	197.9532	-0.0519	-0.1603	49.1547	47.3912				1				0
80	13.67	29.5429	26.3555	56.8451	54.0142	0.3068	-1.5398	166.7576	-0.0867	-0.2746	0.02380782	0.288	0.1685	197.5186	-0.0507	-0.1607	49.1744	47.3846				1				0
80	13.68	29.5369	26.3429	56.862	53.9977	0.3088	-1.5405	166.7395	-0.0846	-0.2753	0.02329038	0.288	0.1686	197.0842	-0.0495	-0.1611	49.1941	47.3779				1				0
80	13.69	29.5214	26.2961	56.8371	53.9216	0.3134	-1.5409	166.5762	-0.0801	-0.2757	0.02208357	0.2871	0.1681	196.1981	-0.0469	-0.1614	49.2371	47.3738				1				0
80	13.7	29.506	26.2493	56.8122	53.8455	0.3179	-1.5413	166.4129	-0.0756	-0.2762	0.02088072	0.2863	0.1676	195.305	-0.0442	-0.1616	49.2802	47.3698				1				0
80	13.71	29.4965	26.2151	56.7704	53.7858	0.3203	-1.5411	166.2678	-0.0731	-0.2759	0.02016829	0.2854	0.167	194.844	-0.0428	-0.1615	49.3036	47.3725				1				0
80	13.72	29.4871	26.1809	56.7286	53.7261	0.3228	-1.5408	166.1227	-0.0707	-0.2756	0.01948492	0.2845	0.1665	194.3795	-0.0414	-0.1613	49.3271	47.3751				1				0
80	13.73	29.4776	26.1467	56.6868	53.6664	0.3253	-1.5405	165.9775	-0.0682	-0.2753	0.01877546	0.2836	0.166	193.9111	-0.0399	-0.1611	49.3505	47.3778				1				0
80	13.74	29.4682	26.1125	56.645	53.6068	0.3277	-1.5402	165.8324	-0.0657	-0.275	0.0180675	0.2828	0.1655	193.4391	-0.0385	-0.161	49.3741	47.3805				1				0
80	13.75	29.4716	26.0756	56.6432	53.586	0.3309	-1.541	165.7764	-0.0626	-0.2759	0.01727134	0.2829	0.1656	192.7792	-0.0366	-0.1615	49.4041	47.3726				1				0
80	13.76	29.4751	26.0387	56.6414	53.5653	0.334	-1.5419	165.7204	-0.0594	-0.2767	0.01643598	0.283	0.1656	192.1193	-0.0348	-0.1619	49.4341	47.3647				1				0
80	13.77	29.4879	26.036	56.6814	53.6042	0.3347	-1.543	165.8095	-0.0587	-0.2778	0.01630686	0.284	0.1662	191.939	-0.0344	-0.1626	49.4406	47.3542				1				0
80	13.78	29.5008	26.0333	56.7215	53.6431	0.3354	-1.5441	165.8987	-0.0581	-0.2789	0.01620409	0.2849	0.1667	191.76	-0.034	-0.1632	49.447	47.3436				1				0
80	13.79	29.5137	26.0306	56.7615	53.682	0.3361	-1.5452	165.9878	-0.0574	-0.28	0.016072	0.2858	0.1673	191.5826	-0.0336	-0.1639	49.4534	47.3331				1				0
80	13.8	29.5266	26.0279	56.8015	53.7209	0.3367	-1.5463	166.0769	-0.0567	-0.2811	0.01593837	0.2868	0.1678	191.4064	-0.0332	-0.1645	49.4598	47.3225				1				0
80	13.81	29.5626	26.0243	56.8647	53.7806	0.3386	-1.5474	166.2322	-0.0548	-0.2822	0.01546456	0.2875	0.1683	190.994	-0.0321	-0.1652	49.4778	47.3121				1				0
80	13.82	29.5987	26.0207	56.9278	53.8403	0.3405	-1.5485	166.3875	-0.0529	-0.2833	0.01498657	0.2882	0.1687	190.5841	-0.031	-0.1658	49.4958	47.3017				1				0
80	13.83	29.6218	26.0198	56.951	53.8611	0.3417	-1.5485	166.4536	-0.0517	-0.2833	0.01464661	0.288	0.1686	190.3468	-0.0303	-0.1658	49.5074	47.3018				1				0
80	13.84	29.645	26.0189	56.9741	53.8818	0.3429	-1.5485	166.5198	-0.0505	-0.2833	0.01430665	0.2878	0.1684	190.1093	-0.0296	-0.1658	49.5189	47.3019				1				0
80	13.85	29.6682	26.018	56.9972	53.9026	0.3442	-1.5485	166.586	-0.0493	-0.2833	0.01396669	0.2876	0.1683	189.8717	-0.0289	-0.1658	49.5305	47.3019				1				0
80	13.86	29.6914	26.0171	57.0204	53.9233	0.3454	-1.5484	166.6521	-0.0481	-0.2833	0.01362673	0.2873	0.1682	189.6339	-0.0281	-0.1658	49.542	47.302				1				0
80	13.87	29.7429	26.0324	56.9501	53.881	0.3459	-1.5438	166.6063	-0.0476	-0.2787	0.01326612	0.2827	0.1655	189.6866	-0.0278	-0.1631	49.547	47.3459				1				0
80	13.88	29.7944	26.0477	56.8798	53.8386	0.3464	-1.5392	166.5604	-0.047	-0.2741	0.0128827	0.2781	0.1627	189.7408	-0.0275	-0.1604	49.5519	47.3898				1				0
80	13.89	29.8227	26.0639	56.7864	53.7754	0.3457	-1.5346	166.4484	-0.0477	-0.2695	0.01285515	0.2737	0.1602	190.0471	-0.0279	-0.1577	49.5453	47.4337				1				0
80	13.9	29.851	26.0801	56.693	53.7123	0.345	-1.53	166.3364	-0.0484	-0.2649	0.01282116	0.2692	0.1576	190.364	-0.0283	-0.155	49.5387	47.4776				1				0
80	13.91	29.8793	26.0963	56.5996	53.6492	0.3443	-1.5254	166.2243	-0.0491	-0.2602	0.01277582	0.2648	0.155	190.6917	-0.0288	-0.1523	49.5321	47.5216				1				0
80	13.92	29.9076	26.1125	56.5062	53.586	0.3436	-1.5208	166.1123	-0.0498	-0.2556	0.01272888	0.2604	0.1524	191.031	-0.0292	-0.1496	49.5254	47.5657				1				0
80	13.93	29.9849	26.1611	56.411	53.541	0.3426	-1.5134	166.098	-0.0509	-0.2483	0.01263847	0.2534	0.1483	191.5873	-0.0298	-0.1453	49.5152	47.6357				1				0
80	13.94	30.0621	26.2097	56.3158	53.4961	0.3415	-1.5061	166.0837	-0.052	-0.2409	0.0125268	0.2464	0.1442	192.1754	-0.0304	-0.141	49.505	47.7057				1				0
80	13.95	30.1111	26.2421	56.314	53.5142	0.3411	-1.5034	166.1814	-0.0524	-0.2382	0.01248168	0.2439	0.1427	192.396	-0.0306	-0.1394	49.5014	47.7315				1				0
80	13.96	30.16	26.2745	56.3123	53.5324	0.3407	-1.5006	166.2791	-0.0527	-0.2355	0.01241085	0.2413	0.1412	192.621	-0.0309	-0.1378	49.4978	47.7573				1				0
80	13.97	30.2089	26.3069	56.3105	53.5505	0.3404	-1.4979	166.3768	-0.0531	-0.2328	0.01236168	0.2388	0.1397	192.8507	-0.0311	-0.1362	49.4943	47.7831				1				0
80	13.98	30.2776	26.3564	56.3728	53.5601	0.3436	-1.4949	166.5668	-0.0498	-0.2298	0.01144404	0.2351	0.1376	192.234	-0.0292	-0.1345	49.5255	47.8117				1				0
80	13.99	30.3462	26.4059	56.435	53.5696	0.3469	-1.4919	166.7567	-0.0465	-0.2268	0.0105462	0.2315	0.1355	191.5996	-0.0272	-0.1327	49.5567	47.8403				1				0
80	14	30.4149	26.4554	56.4973	53.5791	0.3502	-1.4889	166.9467	-0.0433	-0.2238	0.00969054	0.2279	0.1334	190.9465	-0.0253	-0.131	49.5878	47.8688				1				0
80	14.01	30.4346	26.4725	56.5613	53.5704	0.3538	-1.4886	167.0389	-0.0396	-0.2235	0.0088506	0.227	0.1328	190.0587	-0.0232	-0.1308	49.6225	47.8717				1				0
80	14.02	30.4544	26.4896	56.6254	53.5618	0.3575	-1.4883	167.1312	-0.036	-0.2232	0.0080352	0.2261	0.1323	189.1647	-0.0211	-0.1306	49.6571	47.8746				1				0
80	14.03	30.4741	26.5067	56.6894	53.5531	0.3611	-1.488	167.2234	-0.0324	-0.2229	0.00722196	0.2252	0.1318	188.2646	-0.0189	-0.1304	49.6917	47.8775				1				0
80	14.04	30.4836	26.5103	56.6494	53.3828	0.3684	-1.4835	167.026	-0.025	-0.2184	0.00546	0.2198	0.1286	186.5345	-0.0146	-0.1278	49.7618	47.9203				1				0
80	14.05	30.493	26.5139	56.6094	53.2124	0.3758	-1.479	166.8286	-0.0176	-0.2139	0.00376464	0.2146	0.1256	184.7145	-0.0103	-0.1252	49.832	47.9632				1				0
80	14.06	30.4827	26.5004	56.5053	53.0506	0.3796	-1.4748	166.539	-0.0139	-0.2097	0.00291483	0.2101	0.123	183.7872	-0.0081	-0.1227	49.8678	48.0033				1				0
80	14.07	30.4724	26.4869	56.4012	52.8889	0.3834	-1.4706	166.2494	-0.0101	-0.2054	0.00207454	0.2057	0.1204	182.816	-0.0059	-0.1202	49.9038	48.0436				1				0
80	14.08	30.4621	26.4734	56.2971	52.7271	0.3871	-1.4663	165.9598	-0.0063	-0.2012	0.00126756	0.2013	0.1178	181.7987	-0.0037	-0.1177	49.9398	48.0841				1				0
80	14.09	30.4518	26.4599	56.1931	52.5654	0.3909	-1.4621	165.6702	-0.0025	-0.1969	0.00049225	0.1969	0.1153	180.7327	-0.0015	-0.1152	49.976	48.1247				1				0
80	14.1	30.4424	26.4554	56.1602	52.4815	0.3936	-1.4603	165.5394	0.0002	-0.1952	-0.00003904	0.1952	0.1142	179.9546	0.0001	-0.1142	50.0015	48.1413				1				0
80	14.11	30.4329	26.4509	56.1272	52.3976	0.3963	-1.4586	165.4086	0.0028	-0.1934	-0.00054152	0.1934	0.1132	179.1611	0.0017	-0.1132	50.027	48.158				1				0
80	14.12	30.4338	26.4599	56.1984	52.4754	0.3951	-1.4611	165.5675	0.0017	-0.1959	-0.00033303	0.1959	0.1147	179.5055	0.001	-0.1147	50.0161	48.1339				1				0
80	14.13	30.4346	26.4689	56.2696	52.5533	0.394	-1.4636	165.7264	0.0006	-0.1985	-0.0001191	0.1985	0.1161	179.8408	0.0003	-0.1161	50.0053	48.1099				1				0
80	14.14	30.4355	26.4779	56.3407	52.6311	0.3929	-1.4661	165.8852	-0.0006	-0.201	0.0001206	0.201	0.1176	180.1667	-0.0003	-0.1176	49.9944	48.0859				1				0
80	14.15	30.4363	26.4869	56.4119	52.709	0.3917	-1.4687	166.0441	-0.0017	-0.2035	0.00034595	0.2035	0.1191	180.4842	-0.001	-0.1191	49.9836	48.062				1				0
80	14.16	30.4466	26.5202	56.4822	52.8171	0.3881	-1.4705	166.2661	-0.0054	-0.2053	0.00110862	0.2054	0.1202	181.4937	-0.0031	-0.1202	49.949	48.0446				1				0
80	14.17	30.4569	26.5535	56.5524	52.9252	0.3845	-1.4723	166.4881	-0.009	-0.2071	0.0018639	0.2073	0.1213	182.4816	-0.0053	-0.1212	49.9145	48.0273				1				0
80	14.18	30.4664	26.5778	56.5516	52.9555	0.382	-1.4716	166.5512	-0.0115	-0.2065	0.00237475	0.2068	0.121	183.1803	-0.0067	-0.1208	49.8907	48.0337				1				0
80	14.19	30.4758	26.6021	56.5507	52.9857	0.3795	-1.4709	166.6143	-0.014	-0.2058	0.0028812	0.2063	0.1207	183.8822	-0.0082	-0.1204	49.867	48.0402				1				0
80	14.2	30.4853	26.6264	56.5498	53.016	0.377	-1.4703	166.6775	-0.0165	-0.2051	0.00338415	0.2058	0.1204	184.5869	-0.0096	-0.12	49.8433	48.0467				1				0
80	14.21	30.4947	26.6507	56.5489	53.0463	0.3745	-1.4696	166.7406	-0.0189	-0.2044	0.00386316	0.2053	0.1201	185.2946	-0.0111	-0.1196	49.8196	48.0531				1				0
80	14.22	30.5033	26.6813	56.4893	53.0402	0.3707	-1.4669	166.7141	-0.0227	-0.2017	0.00457859	0.203	0.1188	186.4313	-0.0133	-0.1181	49.7835	48.0789				1				0
80	14.23	30.5119	26.7119	56.4297	53.0342	0.3669	-1.4642	166.6877	-0.0265	-0.199	0.0052735	0.2008	0.1175	187.5938	-0.0155	-0.1165	49.7473	48.1047				1				0
80	14.24	30.511	26.7182	56.371	52.9979	0.3656	-1.4621	166.5981	-0.0278	-0.197	0.0054766	0.1989	0.1164	188.045	-0.0163	-0.1153	49.7348	48.124				1				0
80	14.25	30.5102	26.7245	56.3123	52.9615	0.3643	-1.4601	166.5085	-0.0292	-0.1949	0.00569108	0.1971	0.1154	188.505	-0.0171	-0.1141	49.7224	48.1434				1				0
80	14.26	30.5093	26.7308	56.2536	52.9252	0.363	-1.4581	166.4189	-0.0305	-0.1929	0.00588345	0.1953	0.1143	188.9742	-0.0178	-0.1129	49.7099	48.1627				1				0
80	14.27	30.5084	26.7371	56.1948	52.8889	0.3617	-1.456	166.3293	-0.0318	-0.1909	0.00607062	0.1935	0.1132	189.4529	-0.0186	-0.1117	49.6973	48.1821				1				0
80	14.28	30.5059	26.7479	56.1023	52.8742	0.3572	-1.4537	166.2303	-0.0362	-0.1885	0.0068237	0.1919	0.1123	190.8788	-0.0212	-0.1103	49.655	48.2048				1				0
80	14.29	30.5033	26.7587	56.0098	52.8595	0.3528	-1.4513	166.1313	-0.0407	-0.1861	0.00757427	0.1905	0.1115	192.3292	-0.0238	-0.1089	49.6126	48.2275				1				0
80	14.3	30.5016	26.7632	55.976	52.8811	0.3496	-1.4509	166.1219	-0.0438	-0.1858	0.00813804	0.1909	0.1117	193.2701	-0.0256	-0.1087	49.5827	48.2307				1				0
80	14.31	30.4999	26.7677	55.9422	52.9027	0.3465	-1.4506	166.1125	-0.0469	-0.1854	0.00869526	0.1913	0.112	194.2072	-0.0275	-0.1085	49.5529	48.2339				1				0
80	14.32	30.4981	26.7722	55.9084	52.9243	0.3434	-1.4503	166.1031	-0.0501	-0.1851	0.00927351	0.1918	0.1122	195.14	-0.0293	-0.1083	49.523	48.2371				1				0
80	14.33	30.523	26.8064	55.8951	52.9909	0.3386	-1.4491	166.2155	-0.0549	-0.184	0.0101016	0.192	0.1123	196.6113	-0.0321	-0.1077	49.4773	48.248				1				0
80	14.34	30.5479	26.8406	55.8817	53.0575	0.3338	-1.448	166.3278	-0.0597	-0.1828	0.01091316	0.1923	0.1125	198.0764	-0.0349	-0.107	49.4317	48.2589				1				0
80	14.35	30.5728	26.8748	55.8684	53.1241	0.329	-1.4468	166.4402	-0.0645	-0.1817	0.01171965	0.1928	0.1128	199.5334	-0.0377	-0.1063	49.3862	48.2698				1				0
80	14.36	30.5994	26.9045	55.8888	53.1691	0.3274	-1.446	166.5619	-0.0661	-0.1809	0.01195749	0.1926	0.1127	200.0757	-0.0387	-0.1059	49.3704	48.2774				1				0
80	14.37	30.626	26.9342	55.9093	53.2141	0.3257	-1.4452	166.6837	-0.0678	-0.1801	0.01221078	0.1924	0.1126	200.6184	-0.0397	-0.1054	49.3548	48.285				1				0
80	14.38	30.6526	26.9639	55.9298	53.2591	0.3241	-1.4444	166.8054	-0.0694	-0.1793	0.01244342	0.1922	0.1125	201.1609	-0.0406	-0.1049	49.3391	48.2926				1				0
80	14.39	30.6835	26.9999	55.9307	53.2694	0.3232	-1.4422	166.8836	-0.0703	-0.177	0.0124431	0.1905	0.1115	201.6546	-0.0411	-0.1036	49.3306	48.3139				1				0
80	14.4	30.7144	27.0359	55.9315	53.2798	0.3223	-1.44	166.9617	-0.0712	-0.1748	0.01244576	0.1887	0.1105	202.157	-0.0417	-0.1023	49.3221	48.3352				1				0
80	14.41	30.7187	27.0422	55.912	53.2452	0.323	-1.4385	166.9182	-0.0704	-0.1734	0.01220736	0.1871	0.1095	202.111	-0.0412	-0.1015	49.3292	48.3489				1				0
80	14.42	30.723	27.0485	55.8924	53.2106	0.3238	-1.4371	166.8746	-0.0697	-0.1719	0.01198143	0.1855	0.1086	202.0641	-0.0408	-0.1006	49.3363	48.3625				1				0
80	14.43	30.7273	27.0548	55.8728	53.176	0.3245	-1.4357	166.831	-0.0689	-0.1705	0.01174745	0.1839	0.1076	202.0166	-0.0403	-0.0998	49.3434	48.3762				1				0
80	14.44	30.7316	27.0611	55.8533	53.1414	0.3253	-1.4342	166.7874	-0.0682	-0.1691	0.01153262	0.1823	0.1067	201.9682	-0.0399	-0.0989	49.3505	48.3899				1				0
80	14.45	30.7127	27.053	55.7492	53.0212	0.326	-1.4308	166.5361	-0.0674	-0.1657	0.01116818	0.1789	0.1047	202.1448	-0.0395	-0.097	49.3578	48.4221				1				0
80	14.46	30.6938	27.0449	55.6451	52.901	0.3268	-1.4275	166.2849	-0.0667	-0.1623	0.01082541	0.1755	0.1027	202.3292	-0.039	-0.095	49.3651	48.4543				1				0
80	14.47	30.6707	27.0305	55.5606	52.8154	0.3268	-1.4255	166.0771	-0.0666	-0.1604	0.01068264	0.1737	0.1016	202.5678	-0.039	-0.0938	49.3653	48.4728				1				0
80	14.48	30.6475	27.0161	55.4761	52.7297	0.3268	-1.4236	165.8694	-0.0666	-0.1584	0.01054944	0.1719	0.1006	202.8117	-0.039	-0.0927	49.3655	48.4913				1				0
80	14.49	30.6243	27.0017	55.3916	52.6441	0.3268	-1.4216	165.6617	-0.0666	-0.1565	0.0104229	0.17	0.0995	203.0614	-0.039	-0.0916	49.3656	48.5099				1				0
80	14.5	30.6011	26.9873	55.3071	52.5585	0.3269	-1.4197	165.454	-0.0666	-0.1545	0.0102897	0.1682	0.0985	203.3174	-0.039	-0.0904	49.3658	48.5286				1				0
80	14.51	30.596	26.9927	55.3097	52.5541	0.3267	-1.4196	165.4526	-0.0668	-0.1545	0.0103206	0.1683	0.0985	203.3794	-0.0391	-0.0904	49.3641	48.529				1				0
80	14.52	30.5908	26.9981	55.3124	52.5498	0.3265	-1.4196	165.4512	-0.067	-0.1544	0.0103448	0.1683	0.0985	203.4412	-0.0392	-0.0904	49.3624	48.5294				1				0
80	14.53	30.6089	27.0179	55.3996	52.6311	0.3263	-1.4215	165.6575	-0.0671	-0.1563	0.01048773	0.1701	0.0996	203.245	-0.0393	-0.0915	49.3605	48.5111				1				0
80	14.54	30.6269	27.0377	55.4868	52.7124	0.3261	-1.4234	165.8638	-0.0673	-0.1582	0.01064686	0.172	0.1006	203.0538	-0.0394	-0.0926	49.3586	48.4929				1				0
80	14.55	30.6449	27.0575	55.5739	52.7937	0.3259	-1.4253	166.0701	-0.0675	-0.1602	0.0108135	0.1738	0.1017	202.8668	-0.0395	-0.0937	49.3568	48.4748				1				0
80	14.56	30.6629	27.0773	55.6611	52.875	0.3257	-1.4272	166.2764	-0.0677	-0.1621	0.01097417	0.1756	0.1028	202.6841	-0.0396	-0.0948	49.3549	48.4566				1				0
80	14.57	30.6878	27.1133	55.7056	52.9347	0.3241	-1.427	166.4415	-0.0694	-0.1619	0.01123586	0.1761	0.1031	203.2098	-0.0406	-0.0947	49.339	48.4585				1				0
80	14.58	30.7127	27.1493	55.7501	52.9944	0.3224	-1.4268	166.6065	-0.0711	-0.1617	0.01149687	0.1766	0.1033	203.7315	-0.0416	-0.0946	49.3232	48.4605				1				0
80	14.59	30.7196	27.1655	55.7074	52.9728	0.3209	-1.4247	166.5653	-0.0725	-0.1596	0.011571	0.1753	0.1026	204.4482	-0.0425	-0.0934	49.3092	48.4804				1				0
80	14.6	30.7264	27.1817	55.6647	52.9511	0.3194	-1.4226	166.524	-0.074	-0.1575	0.011655	0.174	0.1018	205.1757	-0.0433	-0.0922	49.2951	48.5004				1				0
80	14.61	30.7333	27.1979	55.622	52.9295	0.318	-1.4205	166.4828	-0.0755	-0.1554	0.0117327	0.1727	0.1011	205.9144	-0.0442	-0.0909	49.2811	48.5204				1				0
80	14.62	30.7402	27.2141	55.5793	52.9079	0.3165	-1.4184	166.4415	-0.077	-0.1533	0.0118041	0.1715	0.1004	206.6641	-0.045	-0.0897	49.2671	48.5404				1				0
80	14.63	30.7616	27.2492	55.5544	52.9321	0.3132	-1.4163	166.4974	-0.0803	-0.1512	0.01214136	0.1712	0.1002	207.9675	-0.047	-0.0885	49.2355	48.5603				1				0
80	14.64	30.7831	27.2843	55.5295	52.9563	0.3099	-1.4143	166.5533	-0.0836	-0.1491	0.01246476	0.1709	0.1	209.2744	-0.0489	-0.0873	49.204	48.5801				1				0
80	14.65	30.7977	27.3032	55.5473	53.0022	0.308	-1.4143	166.6504	-0.0854	-0.1491	0.01273314	0.1718	0.1006	209.8034	-0.05	-0.0873	49.1866	48.5799				1				0
80	14.66	30.8123	27.3221	55.565	53.048	0.3062	-1.4143	166.7475	-0.0872	-0.1491	0.01300152	0.1728	0.1011	210.3265	-0.0511	-0.0873	49.1692	48.5797				1				0
80	14.67	30.8269	27.341	55.5828	53.0939	0.3044	-1.4143	166.8446	-0.0891	-0.1492	0.01329372	0.1737	0.1017	210.8429	-0.0521	-0.0873	49.1518	48.5795				1				0
80	14.68	30.8415	27.36	55.6006	53.1397	0.3026	-1.4143	166.9417	-0.0909	-0.1492	0.01356228	0.1747	0.1022	211.3534	-0.0532	-0.0873	49.1344	48.5793				1				0
80	14.69	30.8294	27.3663	55.5704	53.1207	0.3012	-1.4136	166.8867	-0.0923	-0.1484	0.01369732	0.1748	0.1023	211.8751	-0.054	-0.0869	49.121	48.5865				1				0
80	14.7	30.8174	27.3726	55.5401	53.1016	0.2998	-1.4128	166.8318	-0.0937	-0.1477	0.01383949	0.1749	0.1024	212.3965	-0.0548	-0.0864	49.1076	48.5937				1				0
80	14.71	30.7908	27.36	55.4921	53.0368	0.3002	-1.4121	166.6797	-0.0933	-0.1469	0.01370577	0.174	0.1018	212.4174	-0.0546	-0.086	49.1116	48.601				1				0
80	14.72	30.7642	27.3474	55.4441	52.9719	0.3006	-1.4113	166.5275	-0.0929	-0.1461	0.01357269	0.1731	0.1013	212.4385	-0.0543	-0.0855	49.1156	48.6084				1				0
80	14.73	30.7376	27.3347	55.396	52.907	0.301	-1.4105	166.3754	-0.0924	-0.1453	0.01342572	0.1722	0.1008	212.4598	-0.0541	-0.0851	49.1196	48.6159				1				0
80	14.74	30.6715	27.2996	55.3444	52.8171	0.3018	-1.4114	166.1327	-0.0916	-0.1463	0.01340108	0.1726	0.101	212.0659	-0.0536	-0.0856	49.1274	48.607				1				0
80	14.75	30.6054	27.2645	55.2928	52.7271	0.3026	-1.4123	165.89	-0.0908	-0.1472	0.01336576	0.1729	0.1012	211.6725	-0.0531	-0.0861	49.1352	48.5982				1				0
80	14.76	30.5393	27.2294	55.2412	52.6372	0.3035	-1.4133	165.6472	-0.09	-0.1481	0.013329	0.1733	0.1014	211.2796	-0.0527	-0.0867	49.143	48.5893				1				0
80	14.77	30.4999	27.2069	55.2377	52.6121	0.3039	-1.415	165.5566	-0.0896	-0.1498	0.01342208	0.1746	0.1022	210.8752	-0.0524	-0.0877	49.1468	48.573				1				0
80	14.78	30.4604	27.1844	55.2341	52.587	0.3043	-1.4167	165.466	-0.0892	-0.1516	0.01352272	0.1758	0.1029	210.4766	-0.0522	-0.0887	49.1506	48.5567				1				0
80	14.79	30.4209	27.1619	55.2306	52.5619	0.3047	-1.4184	165.3753	-0.0888	-0.1533	0.01361304	0.1771	0.1037	210.083	-0.052	-0.0897	49.1544	48.5403				1				0
80	14.8	30.3866	27.1538	55.2751	52.606	0.3033	-1.4217	165.4215	-0.0902	-0.1566	0.01412532	0.1807	0.1058	209.9458	-0.0528	-0.0916	49.1409	48.5088				1				0
80	14.81	30.3522	27.1457	55.3195	52.6502	0.3018	-1.425	165.4677	-0.0916	-0.1599	0.01464684	0.1843	0.1078	209.8138	-0.0536	-0.0936	49.1275	48.4774				1				0
80	14.82	30.3574	27.1601	55.3676	52.7193	0.3	-1.4266	165.6044	-0.0934	-0.1615	0.0150841	0.1865	0.1092	210.0552	-0.0547	-0.0945	49.1103	48.4623				1				0
80	14.83	30.3625	27.1745	55.4156	52.7885	0.2982	-1.4282	165.7412	-0.0952	-0.163	0.0155176	0.1888	0.1105	210.2905	-0.0557	-0.0954	49.093	48.4473				1				0
80	14.84	30.3677	27.1889	55.4636	52.8577	0.2964	-1.4298	165.878	-0.097	-0.1646	0.0159662	0.1911	0.1118	210.5195	-0.0568	-0.0963	49.0759	48.4323				1				0
80	14.85	30.3728	27.2033	55.5117	52.9269	0.2946	-1.4313	166.0148	-0.0988	-0.1662	0.01642056	0.1933	0.1132	210.743	-0.0578	-0.0973	49.0587	48.4174				1				0
80	14.86	30.3943	27.233	55.5455	53.0532	0.2891	-1.4326	166.226	-0.1044	-0.1674	0.01747656	0.1973	0.1155	211.9377	-0.0611	-0.098	49.0061	48.4055				1				0
80	14.87	30.4158	27.2627	55.5793	53.1795	0.2836	-1.4338	166.4373	-0.1099	-0.1687	0.01854013	0.2013	0.1178	213.0824	-0.0643	-0.0987	48.9536	48.3937				1				0
80	14.88	30.4321	27.278	55.565	53.2366	0.2799	-1.4335	166.5117	-0.1136	-0.1683	0.01911888	0.2031	0.1188	214.011	-0.0665	-0.0985	48.9182	48.3968				1				0
80	14.89	30.4484	27.2933	55.5508	53.2937	0.2762	-1.4332	166.5862	-0.1173	-0.168	0.0197064	0.2049	0.1199	214.9225	-0.0686	-0.0983	48.8829	48.3999				1				0
80	14.9	30.4647	27.3086	55.5366	53.3507	0.2724	-1.4328	166.6606	-0.121	-0.1677	0.0202917	0.2068	0.121	215.8168	-0.0708	-0.0981	48.8475	48.403				1				0
80	14.91	30.481	27.3239	55.5223	53.4078	0.2687	-1.4325	166.7351	-0.1247	-0.1674	0.02087478	0.2087	0.1222	216.6941	-0.073	-0.0979	48.8122	48.4061				1				0
80	14.92	30.5213	27.3726	55.4218	53.445	0.2613	-1.428	166.7607	-0.1322	-0.1629	0.02153538	0.2098	0.1228	219.0656	-0.0774	-0.0953	48.741	48.4489				1				0
80	14.93	30.5617	27.4212	55.3213	53.4822	0.2538	-1.4235	166.7863	-0.1397	-0.1584	0.02212848	0.2112	0.1236	221.4086	-0.0817	-0.0927	48.6697	48.4916				1				0
80	14.94	30.5857	27.4545	55.235	53.4623	0.25	-1.4194	166.7375	-0.1435	-0.1542	0.0221277	0.2106	0.1233	222.9298	-0.084	-0.0903	48.6337	48.5312				1				0
80	14.95	30.6097	27.4878	55.1487	53.4424	0.2462	-1.4152	166.6886	-0.1472	-0.1501	0.02209472	0.2102	0.123	224.4588	-0.0862	-0.0878	48.5977	48.5709				1				0
80	14.96	30.6338	27.5211	55.0624	53.4225	0.2424	-1.411	166.6398	-0.151	-0.1459	0.0220309	0.21	0.1229	225.9934	-0.0884	-0.0854	48.5616	48.6106				1				0
80	14.97	30.6578	27.5544	54.9762	53.4026	0.2386	-1.4069	166.591	-0.1548	-0.1417	0.02193516	0.2099	0.1228	227.5314	-0.0906	-0.0829	48.5255	48.6504				1				0
80	14.98	30.7196	27.6192	54.8516	53.3179	0.2366	-1.3981	166.5082	-0.1569	-0.133	0.0208677	0.2057	0.1204	229.7135	-0.0918	-0.0778	48.5058	48.7335				1				0
80	14.99	30.7814	27.684	54.7271	53.2331	0.2345	-1.3894	166.4255	-0.159	-0.1243	0.0197637	0.2018	0.1181	231.9859	-0.093	-0.0727	48.4861	48.8167				1				0
80	15	30.8191	27.7155	54.6888	53.1682	0.2362	-1.3849	166.3917	-0.1572	-0.1197	0.01881684	0.1976	0.1156	232.7186	-0.092	-0.0701	48.5026	48.8601				1				0
80	15.01	30.8569	27.747	54.6506	53.1034	0.238	-1.3803	166.3578	-0.1555	-0.1151	0.01789805	0.1935	0.1132	233.483	-0.091	-0.0674	48.5191	48.9035				1				0
80	15.02	30.8947	27.7785	54.6123	53.0385	0.2397	-1.3757	166.324	-0.1538	-0.1106	0.01701028	0.1894	0.1108	234.2807	-0.09	-0.0647	48.5355	48.9469				1				0
80	15.03	30.9324	27.81	54.5741	52.9736	0.2414	-1.3712	166.2901	-0.152	-0.106	0.016112	0.1854	0.1085	235.1139	-0.089	-0.062	48.552	48.9904				1				0
80	15.04	30.9848	27.8523	54.6097	52.9399	0.2453	-1.3678	166.3866	-0.1481	-0.1026	0.01519506	0.1802	0.1055	235.2891	-0.0867	-0.0601	48.5893	49.0228				1				0
80	15.05	31.0371	27.8946	54.6452	52.9062	0.2492	-1.3644	166.4832	-0.1442	-0.0992	0.01430464	0.175	0.1024	235.4744	-0.0844	-0.0581	48.6265	49.0551				1				0
80	15.06	31.0517	27.9054	54.7191	52.9373	0.2514	-1.3655	166.6135	-0.142	-0.1004	0.0142568	0.1739	0.1018	234.7522	-0.0831	-0.0587	48.6472	49.044				1				0
80	15.07	31.0663	27.9162	54.7929	52.9684	0.2536	-1.3667	166.7439	-0.1399	-0.1015	0.01419985	0.1728	0.1012	234.0218	-0.0819	-0.0594	48.6679	49.033				1				0
80	15.08	31.0809	27.927	54.8667	52.9996	0.2558	-1.3679	166.8742	-0.1377	-0.1027	0.01414179	0.1718	0.1005	233.2834	-0.0806	-0.0601	48.6886	49.0219				1				0
80	15.09	31.0329	27.8982	54.969	52.997	0.2601	-1.3726	166.8971	-0.1334	-0.1075	0.0143405	0.1713	0.1002	231.1425	-0.0781	-0.0629	48.7298	48.9766				1				0
80	15.1	30.9848	27.8694	55.0713	52.9944	0.2644	-1.3774	166.9199	-0.129	-0.1122	0.0144738	0.171	0.1001	228.9925	-0.0755	-0.0657	48.771	48.9314				1				0
80	15.11	30.9367	27.8406	55.1736	52.9918	0.2687	-1.3821	166.9427	-0.1247	-0.117	0.0145899	0.171	0.1001	226.8394	-0.073	-0.0685	48.8122	48.8861				1				0
80	15.12	30.8741	27.801	55.2021	52.9581	0.2709	-1.3857	166.8352	-0.1226	-0.1206	0.01478556	0.1719	0.1006	225.4684	-0.0717	-0.0706	48.8328	48.8517				1				0
80	15.13	30.8114	27.7614	55.2306	52.9243	0.2731	-1.3893	166.7277	-0.1204	-0.1242	0.01495368	0.173	0.1012	224.1111	-0.0705	-0.0727	48.8535	48.8173				1				0
80	15.14	30.7488	27.7218	55.259	52.8906	0.2752	-1.393	166.6202	-0.1182	-0.1278	0.01510596	0.1741	0.1019	222.7689	-0.0692	-0.0748	48.8742	48.7829				1				0
80	15.15	30.602	27.6309	55.3213	52.8456	0.2782	-1.402	166.3998	-0.1152	-0.1368	0.01575936	0.1789	0.1047	220.1065	-0.0674	-0.0801	48.9027	48.6972				1				0
80	15.16	30.4552	27.54	55.3836	52.8007	0.2812	-1.411	166.1794	-0.1122	-0.1458	0.01635876	0.184	0.1077	217.5811	-0.0657	-0.0853	48.9312	48.6112				1				0
80	15.17	30.3711	27.4887	55.4174	52.7894	0.282	-1.4164	166.0666	-0.1114	-0.1512	0.01684368	0.1878	0.1099	216.3782	-0.0652	-0.0885	48.939	48.5597				1				0
80	15.18	30.287	27.4374	55.4512	52.7782	0.2829	-1.4218	165.9537	-0.1106	-0.1566	0.01731996	0.1917	0.1122	215.2224	-0.0647	-0.0917	48.9468	48.5082				1				0
80	15.19	30.2029	27.3861	55.485	52.7669	0.2837	-1.4272	165.8409	-0.1098	-0.1621	0.01779858	0.1957	0.1146	214.1115	-0.0642	-0.0948	48.9546	48.4566				1				0
80	15.2	30.1188	27.3347	55.5188	52.7557	0.2845	-1.4326	165.728	-0.1089	-0.1675	0.01824075	0.1998	0.1169	213.0441	-0.0638	-0.098	48.9624	48.4049				1				0
80	15.21	29.9806	27.233	55.7056	52.8508	0.2873	-1.447	165.7701	-0.1062	-0.1818	0.01930716	0.2106	0.1232	210.2858	-0.0621	-0.1064	48.9887	48.2683				1				0
80	15.22	29.8424	27.1313	55.8924	52.946	0.29	-1.4613	165.8121	-0.1034	-0.1962	0.02028708	0.2218	0.1298	207.8022	-0.0605	-0.1148	49.0149	48.1318				1				0
80	15.23	29.7883	27.0809	56.0454	53.0523	0.2919	-1.4702	165.967	-0.1015	-0.205	0.0208075	0.2288	0.1339	206.3376	-0.0594	-0.12	49.0333	48.0472				1				0
80	15.24	29.7343	27.0305	56.1984	53.1587	0.2939	-1.4791	166.1219	-0.0996	-0.2139	0.02130444	0.2359	0.1381	204.9638	-0.0583	-0.1252	49.0516	47.9628				1				0
80	15.25	29.6802	26.9801	56.3514	53.2651	0.2958	-1.4879	166.2769	-0.0977	-0.2227	0.02175779	0.2432	0.1423	203.6738	-0.0572	-0.1304	49.0699	47.8786				1				0
80	15.26	29.6261	26.9297	56.5044	53.3715	0.2977	-1.4967	166.4318	-0.0957	-0.2316	0.02216412	0.2506	0.1467	202.4615	-0.056	-0.1355	49.0882	47.7945				1				0
80	15.27	29.5206	26.8154	56.6894	53.5012	0.3008	-1.5109	166.5267	-0.0926	-0.2457	0.02275182	0.2626	0.1537	200.6572	-0.0542	-0.1438	49.1177	47.6598				1				0
80	15.28	29.415	26.7011	56.8745	53.631	0.3039	-1.525	166.6216	-0.0895	-0.2599	0.02326105	0.2748	0.1609	199.0141	-0.0524	-0.1521	49.1472	47.5252				1				0
80	15.29	29.3635	26.6372	56.9065	53.6543	0.3051	-1.5304	166.5615	-0.0884	-0.2652	0.02344368	0.2795	0.1636	198.4279	-0.0517	-0.1552	49.1585	47.4743				1				0
80	15.3	29.312	26.5733	56.9385	53.6777	0.3063	-1.5357	166.5015	-0.0872	-0.2705	0.0235876	0.2842	0.1663	197.8606	-0.051	-0.1583	49.1698	47.4235				1				0
80	15.31	29.2605	26.5094	56.9705	53.701	0.3075	-1.541	166.4415	-0.086	-0.2759	0.0237274	0.289	0.1691	197.3115	-0.0503	-0.1615	49.1811	47.3725				1				0
80	15.32	29.209	26.4455	57.0026	53.7244	0.3087	-1.5464	166.3815	-0.0848	-0.2812	0.02384576	0.2937	0.1719	196.7796	-0.0496	-0.1646	49.1924	47.3216				1				0
80	15.33	29.13	26.3294	57.1058	53.7919	0.3124	-1.5569	166.3571	-0.081	-0.2917	0.0236277	0.3028	0.1772	195.5233	-0.0474	-0.1707	49.2283	47.2216				1				0
80	15.34	29.0511	26.2133	57.2089	53.8593	0.3162	-1.5674	166.3326	-0.0773	-0.3022	0.02336006	0.312	0.1826	194.3399	-0.0452	-0.1769	49.2642	47.1216				1				0
80	15.35	29.0236	26.1611	57.2801	53.9034	0.3188	-1.5725	166.3682	-0.0747	-0.3074	0.02296278	0.3163	0.1851	193.6569	-0.0437	-0.1799	49.2887	47.0726				1				0
80	15.36	28.9962	26.1089	57.3513	53.9476	0.3213	-1.5777	166.4039	-0.0721	-0.3125	0.02253125	0.3207	0.1877	192.9928	-0.0422	-0.1829	49.3133	47.0237				1				0
80	15.37	28.9687	26.0567	57.4224	53.9917	0.3239	-1.5828	166.4395	-0.0695	-0.3176	0.0220732	0.3252	0.1903	192.347	-0.0407	-0.1859	49.3378	46.9748				1				0
80	15.38	28.9412	26.0045	57.4936	54.0358	0.3265	-1.5879	166.4751	-0.067	-0.3228	0.0216276	0.3296	0.1929	191.7191	-0.0392	-0.1889	49.3623	46.9259				1				0
80	15.39	28.9	25.9226	57.5576	54.0626	0.3305	-1.5943	166.4428	-0.0629	-0.3291	0.02070039	0.335	0.1961	190.8227	-0.0368	-0.1926	49.4008	46.8658				1				0
80	15.4	28.8588	25.8407	57.6217	54.0894	0.3346	-1.6006	166.4106	-0.0589	-0.3354	0.01975506	0.3405	0.1993	189.9546	-0.0345	-0.1963	49.4394	46.8057				1				0
80	15.41	28.8451	25.811	57.6146	54.0721	0.3361	-1.6018	166.3427	-0.0574	-0.3366	0.01932084	0.3415	0.1998	189.6767	-0.0336	-0.197	49.4534	46.7944				1				0
80	15.42	28.8314	25.7812	57.6075	54.0548	0.3375	-1.6029	166.2749	-0.0559	-0.3378	0.01888302	0.3424	0.2004	189.4	-0.0327	-0.1977	49.4674	46.783				1				0
80	15.43	28.8176	25.7515	57.6003	54.0375	0.339	-1.6041	166.207	-0.0544	-0.339	0.0184416	0.3433	0.2009	189.1248	-0.0319	-0.1984	49.4815	46.7717				1				0
80	15.44	28.8039	25.7218	57.5932	54.0202	0.3405	-1.6053	166.1392	-0.053	-0.3402	0.0180306	0.3443	0.2015	188.8507	-0.031	-0.1991	49.4955	46.7604				1				0
80	15.45	28.7859	25.6777	57.6181	54.0375	0.3423	-1.6084	166.1193	-0.0512	-0.3433	0.01757696	0.3471	0.2031	188.4836	-0.03	-0.2009	49.5123	46.7306				1				0
80	15.46	28.7679	25.6336	57.643	54.0548	0.344	-1.6116	166.0993	-0.0494	-0.3464	0.01711216	0.3499	0.2048	188.1222	-0.0289	-0.2027	49.5292	46.7008				1				0
80	15.47	28.7636	25.6192	57.6751	54.0894	0.3443	-1.6135	166.1473	-0.0492	-0.3483	0.01713636	0.3518	0.2059	188.0315	-0.0288	-0.2039	49.5319	46.6824				1				0
80	15.48	28.7593	25.6048	57.7071	54.124	0.3446	-1.6154	166.1952	-0.0489	-0.3503	0.01712967	0.3537	0.207	187.9418	-0.0286	-0.205	49.5346	46.664				1				0
80	15.49	28.755	25.5904	57.7391	54.1586	0.3449	-1.6174	166.2431	-0.0486	-0.3522	0.01711692	0.3555	0.2081	187.8533	-0.0284	-0.2061	49.5373	46.6456				1				0
80	15.5	28.7464	25.5715	57.7845	54.214	0.3447	-1.6203	166.3164	-0.0487	-0.3551	0.01729337	0.3584	0.2098	187.8116	-0.0285	-0.2078	49.536	46.6181				1				0
80	15.51	28.7378	25.5526	57.8298	54.2693	0.3446	-1.6231	166.3896	-0.0489	-0.358	0.0175062	0.3613	0.2115	187.7704	-0.0286	-0.2095	49.5348	46.5906				1				0
80	15.52	28.7292	25.5337	57.8752	54.3247	0.3445	-1.626	166.4628	-0.049	-0.3609	0.0176841	0.3642	0.2131	187.73	-0.0287	-0.2112	49.5335	46.5631				1				0
80	15.53	28.7249	25.5292	57.8886	54.3454	0.344	-1.627	166.4882	-0.0494	-0.3618	0.01787292	0.3652	0.2137	187.7753	-0.0289	-0.2118	49.5295	46.554				1				0
80	15.54	28.7206	25.5247	57.9019	54.3662	0.3436	-1.6279	166.5135	-0.0498	-0.3628	0.01806744	0.3662	0.2143	187.8201	-0.0292	-0.2123	49.5255	46.5449				1				0
80	15.55	28.7164	25.5202	57.9152	54.3869	0.3432	-1.6289	166.5388	-0.0502	-0.3637	0.01825774	0.3672	0.2149	187.8648	-0.0294	-0.2129	49.5215	46.5358				1				0
80	15.56	28.7361	25.5103	57.9704	54.4319	0.345	-1.6304	166.6487	-0.0484	-0.3652	0.01767568	0.3684	0.2156	187.5558	-0.0283	-0.2137	49.5387	46.5219				1				0
80	15.57	28.7558	25.5004	58.0256	54.4769	0.3468	-1.6318	166.7587	-0.0466	-0.3667	0.01708822	0.3696	0.2163	187.2492	-0.0273	-0.2146	49.5558	46.5081				1				0
80	15.58	28.7799	25.495	58.0674	54.5011	0.349	-1.6323	166.8434	-0.0444	-0.3672	0.01630368	0.3698	0.2164	186.8983	-0.026	-0.2149	49.577	46.5033				1				0
80	15.59	28.8039	25.4896	58.1092	54.5253	0.3513	-1.6328	166.928	-0.0422	-0.3676	0.01551272	0.3701	0.2166	186.5482	-0.0247	-0.2152	49.5981	46.4986				1				0
80	15.6	28.8279	25.4842	58.151	54.5495	0.3535	-1.6333	167.0127	-0.04	-0.3681	0.014724	0.3703	0.2167	186.1989	-0.0234	-0.2155	49.6192	46.4938				1				0
80	15.61	28.852	25.4788	58.1928	54.5738	0.3557	-1.6338	167.0973	-0.0378	-0.3686	0.01393308	0.3706	0.2169	185.8505	-0.0221	-0.2157	49.6403	46.4891				1				0
80	15.62	28.8854	25.4464	58.1421	54.4959	0.3607	-1.6314	166.9699	-0.0328	-0.3663	0.01201464	0.3677	0.2152	185.1122	-0.0192	-0.2144	49.6879	46.5118				1				0
80	15.63	28.9189	25.414	58.0914	54.4181	0.3657	-1.629	166.8424	-0.0278	-0.3639	0.01011642	0.3649	0.2136	184.3615	-0.0162	-0.213	49.7357	46.5345				1				0
80	15.64	28.9284	25.387	57.9989	54.316	0.3685	-1.6262	166.6302	-0.0249	-0.361	0.0089889	0.3619	0.2118	183.9523	-0.0146	-0.2113	49.7625	46.562				1				0
80	15.65	28.9378	25.36	57.9063	54.214	0.3713	-1.6233	166.4181	-0.0221	-0.3581	0.00791401	0.3588	0.21	183.5352	-0.0129	-0.2096	49.7893	46.5896				1				0
80	15.66	28.9472	25.333	57.8138	54.1119	0.3742	-1.6204	166.206	-0.0193	-0.3552	0.00685536	0.3557	0.2082	183.1096	-0.0113	-0.2079	49.8162	46.6172				1				0
80	15.67	28.9567	25.306	57.7213	54.0098	0.377	-1.6174	165.9938	-0.0165	-0.3523	0.00581295	0.3527	0.2064	182.6756	-0.0096	-0.2062	49.8432	46.6449				1				0
80	15.68	28.9798	25.2754	57.6644	53.9225	0.3817	-1.6151	165.8421	-0.0118	-0.3499	0.00412882	0.3501	0.2049	181.9318	-0.0069	-0.2048	49.8876	46.6676				1				0
80	15.69	29.003	25.2448	57.6075	53.8351	0.3863	-1.6127	165.6904	-0.0071	-0.3475	0.00246725	0.3476	0.2034	181.176	-0.0042	-0.2034	49.9321	46.6902				1				0
80	15.7	29.0168	25.2412	57.643	53.8498	0.3881	-1.6132	165.7508	-0.0053	-0.3481	0.00184493	0.3481	0.2037	180.8748	-0.0031	-0.2037	49.9494	46.6851				1				0
80	15.71	29.0305	25.2376	57.6786	53.8645	0.39	-1.6138	165.8112	-0.0035	-0.3486	0.0012201	0.3486	0.204	180.5749	-0.002	-0.204	49.9667	46.6799				1				0
80	15.72	29.0442	25.234	57.7142	53.8792	0.3918	-1.6143	165.8717	-0.0017	-0.3492	0.00059364	0.3492	0.2043	180.2759	-0.001	-0.2043	49.984	46.6747				1				0
80	15.73	29.058	25.2304	57.7498	53.8939	0.3936	-1.6149	165.9321	0.0001	-0.3497	-0.00003497	0.3497	0.2047	179.9782	0.0001	-0.2047	50.0013	46.6695				1				0
80	15.74	29.0957	25.2538	57.8441	53.9398	0.3963	-1.6151	166.1334	0.0029	-0.35	-0.001015	0.35	0.2048	179.5302	0.0017	-0.2048	50.0273	46.667				1				0
80	15.75	29.1335	25.2772	57.9384	53.9856	0.3991	-1.6154	166.3347	0.0056	-0.3502	-0.00196112	0.3503	0.205	179.0839	0.0033	-0.205	50.0533	46.6645				1				0
80	15.76	29.1575	25.3042	57.9971	54.0167	0.4	-1.6151	166.4756	0.0065	-0.3499	-0.00227435	0.35	0.2048	178.9328	0.0038	-0.2048	50.0621	46.6672				1				0
80	15.77	29.1815	25.3312	58.0558	54.0479	0.4009	-1.6148	166.6164	0.0074	-0.3497	-0.00258778	0.3498	0.2047	178.7817	0.0044	-0.2046	50.0708	46.6698				1				0
80	15.78	29.2056	25.3582	58.1145	54.079	0.4018	-1.6146	166.7573	0.0084	-0.3494	-0.00293496	0.3495	0.2045	178.6307	0.0049	-0.2045	50.0795	46.6724				1				0
80	15.79	29.2296	25.3852	58.1732	54.1102	0.4027	-1.6143	166.8982	0.0093	-0.3491	-0.00324663	0.3492	0.2044	178.4797	0.0054	-0.2043	50.0882	46.6751				1				0
80	15.8	29.2639	25.414	58.1661	54.0539	0.4055	-1.6107	166.898	0.012	-0.3456	-0.0041472	0.3458	0.2024	178.0032	0.0071	-0.2023	50.1147	46.7088				1				0
80	15.81	29.2983	25.4428	58.159	53.9977	0.4083	-1.6072	166.8978	0.0148	-0.342	-0.0050616	0.3424	0.2004	177.5172	0.0087	-0.2002	50.1413	46.7425				1				0
80	15.82	29.3086	25.4446	58.0932	53.9104	0.4102	-1.6039	166.7567	0.0167	-0.3388	-0.00565796	0.3392	0.1985	177.1766	0.0098	-0.1983	50.1591	46.7736				1				0
80	15.83	29.3189	25.4464	58.0273	53.823	0.412	-1.6007	166.6156	0.0186	-0.3355	-0.0062403	0.336	0.1966	176.829	0.0109	-0.1963	50.177	46.8048				1				0
80	15.84	29.3292	25.4482	57.9615	53.7356	0.4139	-1.5974	166.4745	0.0205	-0.3322	-0.0068101	0.3328	0.1948	176.4742	0.012	-0.1944	50.1949	46.8361				1				0
80	15.85	29.3395	25.45	57.8957	53.6483	0.4158	-1.5941	166.3335	0.0224	-0.3289	-0.00736736	0.3297	0.1929	176.112	0.0131	-0.1925	50.2129	46.8674				1				0
80	15.86	29.3755	25.45	57.8218	53.5341	0.4201	-1.5892	166.1815	0.0266	-0.3241	-0.00862106	0.3252	0.1903	175.3004	0.0156	-0.1897	50.2537	46.9135				1				0
80	15.87	29.4116	25.45	57.748	53.4199	0.4244	-1.5844	166.0295	0.0309	-0.3192	-0.00986328	0.3207	0.1877	174.4647	0.0181	-0.1868	50.2946	46.9597				1				0
80	15.88	29.4373	25.4482	57.74	53.3931	0.4268	-1.5828	166.0187	0.0333	-0.3177	-0.01057941	0.3194	0.1869	174.0092	0.0195	-0.1859	50.3175	46.9744				1				0
80	15.89	29.4631	25.4464	57.732	53.3663	0.4292	-1.5813	166.0078	0.0357	-0.3161	-0.01128477	0.3181	0.1862	173.55	0.0209	-0.185	50.3404	46.9892				1				0
80	15.9	29.4888	25.4446	57.724	53.3395	0.4316	-1.5797	165.9969	0.0381	-0.3146	-0.01198626	0.3169	0.1855	173.0869	0.0223	-0.1841	50.3633	47.004				1				0
80	15.91	29.5334	25.4626	57.7569	53.336	0.4346	-1.5779	166.089	0.0411	-0.3128	-0.01285608	0.3155	0.1846	172.5092	0.0241	-0.1831	50.3917	47.0212				1				0
80	15.92	29.5781	25.4806	57.7898	53.3326	0.4376	-1.5761	166.1811	0.0441	-0.311	-0.0137151	0.3141	0.1838	171.9269	0.0258	-0.182	50.4201	47.0384				1				0
80	15.93	29.6227	25.4986	57.8227	53.3291	0.4405	-1.5743	166.2732	0.0471	-0.3092	-0.01456332	0.3127	0.183	171.3402	0.0276	-0.1809	50.4484	47.0556				1				0
80	15.94	29.6416	25.5184	57.8637	53.3525	0.4411	-1.5741	166.3761	0.0477	-0.3089	-0.01473453	0.3126	0.1829	171.2283	0.0279	-0.1808	50.4539	47.058				1				0
80	15.95	29.6605	25.5382	57.9046	53.3758	0.4417	-1.5738	166.4791	0.0482	-0.3087	-0.01487934	0.3124	0.1828	171.1165	0.0282	-0.1806	50.4594	47.0605				1				0
80	15.96	29.6793	25.558	57.9455	53.3992	0.4423	-1.5736	166.5821	0.0488	-0.3084	-0.01504992	0.3122	0.1827	171.0049	0.0286	-0.1805	50.4649	47.0629				1				0
80	15.97	29.6931	25.576	57.9055	53.3585	0.4422	-1.5709	166.5331	0.0488	-0.3057	-0.01491816	0.3096	0.1812	170.9373	0.0285	-0.1789	50.4644	47.0885				1				0
80	15.98	29.7068	25.594	57.8654	53.3179	0.4422	-1.5682	166.4842	0.0487	-0.303	-0.0147561	0.3069	0.1796	170.8684	0.0285	-0.1773	50.4639	47.1142				1				0
80	15.99	29.7017	25.5922	57.7845	53.2539	0.4415	-1.5657	166.3323	0.0481	-0.3006	-0.01445886	0.3044	0.1781	170.9131	0.0281	-0.1759	50.4578	47.1375				1				0
80	16	29.6965	25.5904	57.7035	53.1899	0.4409	-1.5633	166.1803	0.0474	-0.2981	-0.01412994	0.3019	0.1767	170.9585	0.0278	-0.1745	50.4518	47.1608				1				0
80	16.01	29.6914	25.5886	57.6226	53.1259	0.4403	-1.5608	166.0284	0.0468	-0.2957	-0.01383876	0.2993	0.1752	171.0049	0.0274	-0.173	50.4457	47.1841				1				0
80	16.02	29.6862	25.5868	57.5416	53.0619	0.4396	-1.5584	165.8765	0.0462	-0.2932	-0.01354584	0.2968	0.1737	171.0521	0.027	-0.1716	50.4397	47.2075				1				0
80	16.03	29.6905	25.5994	57.5292	53.0878	0.4371	-1.558	165.9069	0.0437	-0.2928	-0.01279536	0.2961	0.1733	171.5135	0.0256	-0.1714	50.4161	47.2112				1				0
80	16.04	29.6948	25.612	57.5167	53.1138	0.4347	-1.5576	165.9373	0.0412	-0.2924	-0.01204688	0.2953	0.1728	171.9772	0.0241	-0.1712	50.3926	47.2148				1				0
80	16.05	29.7042	25.6264	57.5852	53.2037	0.4328	-1.5597	166.1196	0.0394	-0.2945	-0.0116033	0.2971	0.1739	172.3821	0.0231	-0.1724	50.3752	47.195				1				0
80	16.06	29.7137	25.6408	57.6537	53.2937	0.431	-1.5618	166.3019	0.0376	-0.2966	-0.01115216	0.299	0.175	172.7816	0.022	-0.1736	50.3578	47.1753				1				0
80	16.07	29.7231	25.6552	57.7222	53.3836	0.4292	-1.5638	166.4842	0.0357	-0.2987	-0.01066359	0.3008	0.176	173.1751	0.0209	-0.1748	50.3404	47.1556				1				0
80	16.08	29.7326	25.6696	57.7907	53.4736	0.4274	-1.5659	166.6665	0.0339	-0.3007	-0.01019373	0.3026	0.1771	173.5629	0.0199	-0.176	50.3231	47.136				1				0
80	16.09	29.7489	25.6768	57.8512	53.5644	0.4259	-1.5678	166.8413	0.0324	-0.3027	-0.00980748	0.3044	0.1781	173.8898	0.019	-0.1771	50.3086	47.1175				1				0
80	16.1	29.7652	25.684	57.9117	53.6552	0.4243	-1.5698	167.0161	0.0309	-0.3046	-0.00941214	0.3062	0.1792	174.2123	0.0181	-0.1783	50.294	47.0991				1				0
80	16.11	29.772	25.6768	57.9037	53.6561	0.4246	-1.5696	167.0086	0.0312	-0.3045	-0.0095004	0.3061	0.1791	174.1572	0.0182	-0.1782	50.2967	47.1002				1				0
80	16.12	29.7789	25.6696	57.8957	53.6569	0.4249	-1.5695	167.0012	0.0314	-0.3044	-0.00955816	0.306	0.1791	174.1021	0.0184	-0.1781	50.2994	47.1014				1				0
80	16.13	29.7858	25.6624	57.8877	53.6578	0.4252	-1.5694	166.9937	0.0317	-0.3042	-0.00964314	0.3059	0.179	174.047	0.0186	-0.1781	50.3021	47.1025				1				0
80	16.14	29.7926	25.6552	57.8797	53.6587	0.4255	-1.5693	166.9862	0.032	-0.3041	-0.0097312	0.3058	0.179	173.9918	0.0187	-0.178	50.3048	47.1037				1				0
80	16.15	29.8047	25.6525	57.8058	53.5678	0.4275	-1.5659	166.8309	0.034	-0.3007	-0.0102238	0.3026	0.1771	173.5455	0.0199	-0.176	50.324	47.1361				1				0
80	16.16	29.8167	25.6498	57.732	53.477	0.4295	-1.5624	166.6755	0.036	-0.2973	-0.0107028	0.2995	0.1753	173.0889	0.0211	-0.174	50.3432	47.1687				1				0
80	16.17	29.8218	25.6543	57.6662	53.3853	0.4312	-1.5591	166.5277	0.0378	-0.294	-0.0111132	0.2964	0.1735	172.6793	0.0221	-0.1721	50.3597	47.2001				1				0
80	16.18	29.827	25.6588	57.6003	53.2937	0.433	-1.5558	166.3798	0.0395	-0.2907	-0.01148265	0.2934	0.1717	172.2605	0.0231	-0.1701	50.3762	47.2316				1				0
80	16.19	29.8321	25.6633	57.5345	53.202	0.4347	-1.5525	166.232	0.0412	-0.2874	-0.01184088	0.2903	0.1699	171.832	0.0241	-0.1682	50.3928	47.2632				1				0
80	16.2	29.8373	25.6678	57.4687	53.1103	0.4364	-1.5492	166.0841	0.043	-0.284	-0.012212	0.2873	0.1681	171.3937	0.0252	-0.1662	50.4094	47.2948				1				0
80	16.21	29.8493	25.6813	57.466	53.0688	0.4384	-1.5474	166.0654	0.045	-0.2823	-0.0127035	0.2858	0.1673	170.9513	0.0263	-0.1652	50.4281	47.3118				1				0
80	16.22	29.8613	25.6948	57.4634	53.0273	0.4404	-1.5456	166.0468	0.0469	-0.2805	-0.01315545	0.2844	0.1664	170.5043	0.0275	-0.1641	50.4468	47.3289				1				0
80	16.23	29.8682	25.7038	57.5265	53.0774	0.4406	-1.5472	166.176	0.0471	-0.282	-0.0132822	0.2859	0.1673	170.5132	0.0276	-0.165	50.4488	47.3142				1				0
80	16.24	29.875	25.7128	57.5897	53.1276	0.4408	-1.5487	166.3051	0.0473	-0.2835	-0.01340955	0.2875	0.1682	170.5217	0.0277	-0.1659	50.4508	47.2996				1				0
80	16.25	29.8819	25.7218	57.6528	53.1778	0.441	-1.5502	166.4343	0.0476	-0.2851	-0.01357076	0.289	0.1691	170.5302	0.0278	-0.1668	50.4529	47.285				1				0
80	16.26	29.8707	25.7191	57.7151	53.2426	0.4401	-1.5531	166.5476	0.0467	-0.288	-0.0134496	0.2917	0.1707	170.7913	0.0273	-0.1685	50.4446	47.2574				1				0
80	16.27	29.8596	25.7164	57.7774	53.3075	0.4393	-1.556	166.6609	0.0458	-0.2909	-0.01332322	0.2945	0.1723	171.0473	0.0268	-0.1702	50.4364	47.2298				1				0
80	16.28	29.8484	25.7137	57.8396	53.3724	0.4384	-1.5589	166.7742	0.045	-0.2938	-0.013221	0.2972	0.1739	171.2984	0.0263	-0.1719	50.4282	47.2022				1				0
80	16.29	29.8304	25.702	57.8387	53.3871	0.4373	-1.5603	166.7583	0.0439	-0.2951	-0.01295489	0.2984	0.1746	171.5421	0.0257	-0.1727	50.418	47.1892				1				0
80	16.3	29.8124	25.6903	57.8379	53.4018	0.4363	-1.5617	166.7424	0.0428	-0.2965	-0.0126902	0.2996	0.1753	171.7841	0.0251	-0.1735	50.4077	47.1761				1				0
80	16.31	29.7944	25.6786	57.837	53.4165	0.4352	-1.563	166.7264	0.0417	-0.2979	-0.01242243	0.3008	0.176	172.0242	0.0244	-0.1743	50.3975	47.1631				1				0
80	16.32	29.7712	25.6687	57.7987	53.4346	0.4318	-1.5639	166.6733	0.0383	-0.2987	-0.01144021	0.3012	0.1763	172.6903	0.0224	-0.1748	50.365	47.1549				1				0
80	16.33	29.748	25.6588	57.7605	53.4528	0.4284	-1.5648	166.6201	0.0349	-0.2996	-0.01045604	0.3016	0.1765	173.355	0.0204	-0.1753	50.3324	47.1467				1				0
80	16.34	29.7429	25.6606	57.7231	53.4563	0.426	-1.5643	166.5829	0.0326	-0.2991	-0.00975066	0.3009	0.1761	173.7869	0.0191	-0.175	50.3101	47.1515				1				0
80	16.35	29.7377	25.6624	57.6857	53.4597	0.4237	-1.5637	166.5456	0.0302	-0.2986	-0.00901772	0.3001	0.1756	174.2211	0.0177	-0.1747	50.2878	47.1563				1				0
80	16.36	29.7326	25.6642	57.6484	53.4632	0.4213	-1.5632	166.5084	0.0279	-0.2981	-0.00831699	0.2994	0.1752	174.6575	0.0163	-0.1745	50.2655	47.1612				1				0
80	16.37	29.7274	25.666	57.611	53.4666	0.419	-1.5627	166.4711	0.0255	-0.2976	-0.0075888	0.2987	0.1748	175.0964	0.0149	-0.1742	50.2431	47.166				1				0
80	16.38	29.7291	25.6831	57.5114	53.4303	0.4153	-1.5595	166.354	0.0218	-0.2943	-0.00641574	0.2951	0.1727	175.7632	0.0128	-0.1723	50.2077	47.1969				1				0
80	16.39	29.7308	25.7002	57.4118	53.394	0.4115	-1.5562	166.2368	0.0181	-0.2911	-0.00526891	0.2916	0.1707	176.4471	0.0106	-0.1704	50.1721	47.2279				1				0
80	16.4	29.7377	25.7155	57.3495	53.3542	0.4101	-1.5535	166.157	0.0167	-0.2883	-0.00481461	0.2888	0.169	176.6873	0.0098	-0.1687	50.1589	47.254				1				0
80	16.41	29.7446	25.7308	57.2872	53.3144	0.4088	-1.5507	166.0771	0.0153	-0.2856	-0.00436968	0.286	0.1674	176.9324	0.009	-0.1671	50.1458	47.2802				1				0
80	16.42	29.7514	25.7461	57.225	53.2746	0.4074	-1.548	165.9972	0.0139	-0.2828	-0.00393092	0.2832	0.1657	177.1828	0.0081	-0.1655	50.1326	47.3064				1				0
80	16.43	29.7583	25.7614	57.1627	53.2348	0.406	-1.5452	165.9173	0.0125	-0.2801	-0.00350125	0.2804	0.1641	177.4385	0.0073	-0.1639	50.1193	47.3326				1				0
80	16.44	29.7738	25.7966	57.0969	53.221	0.4024	-1.5418	165.8882	0.0089	-0.2767	-0.00246263	0.2768	0.162	178.1512	0.0052	-0.1619	50.0851	47.3649				1				0
80	16.45	29.7892	25.8317	57.031	53.2072	0.3988	-1.5384	165.8591	0.0053	-0.2733	-0.00144849	0.2733	0.16	178.8827	0.0031	-0.1599	50.0508	47.3973				1				0
80	16.46	29.7978	25.8515	57.0275	53.2331	0.3966	-1.5378	165.9098	0.0031	-0.2726	-0.00084506	0.2727	0.1596	179.344	0.0018	-0.1596	50.0297	47.4034				1				0
80	16.47	29.8064	25.8713	57.0239	53.2591	0.3944	-1.5372	165.9606	0.0009	-0.272	-0.0002448	0.272	0.1592	179.8074	0.0005	-0.1592	50.0087	47.4095				1				0
80	16.48	29.815	25.8911	57.0204	53.285	0.3922	-1.5365	166.0114	-0.0013	-0.2714	0.00035282	0.2714	0.1588	180.2727	-0.0008	-0.1588	49.9877	47.4155				1				0
80	16.49	29.8235	25.9109	57.0168	53.311	0.39	-1.5359	166.0621	-0.0035	-0.2707	0.00094745	0.2708	0.1585	180.7398	-0.002	-0.1584	49.9667	47.4216				1				0
80	16.5	29.8398	25.955	57.0132	53.3802	0.3845	-1.5349	166.1882	-0.0089	-0.2697	0.00240033	0.2699	0.1579	181.8973	-0.0052	-0.1578	49.9149	47.4313				1				0
80	16.51	29.8562	25.9991	57.0097	53.4493	0.3791	-1.5339	166.3142	-0.0144	-0.2687	0.00386928	0.2691	0.1575	183.0602	-0.0084	-0.1573	49.8632	47.441				1				0
80	16.52	29.8639	26.0234	57.0097	53.4926	0.3759	-1.5335	166.3895	-0.0176	-0.2683	0.00472208	0.2689	0.1574	183.7512	-0.0103	-0.157	49.8325	47.4446				1				0
80	16.53	29.8716	26.0477	57.0097	53.5358	0.3726	-1.5331	166.4648	-0.0208	-0.2679	0.00557232	0.2687	0.1573	184.4425	-0.0122	-0.1568	49.8017	47.4482				1				0
80	16.54	29.8793	26.072	57.0097	53.5791	0.3694	-1.5327	166.5401	-0.024	-0.2676	0.0064224	0.2686	0.1572	185.1338	-0.0141	-0.1566	49.7711	47.4518				1				0
80	16.55	29.8871	26.0963	57.0097	53.6223	0.3662	-1.5323	166.6153	-0.0273	-0.2672	0.00729456	0.2686	0.1572	185.825	-0.016	-0.1564	49.7404	47.4554				1				0
80	16.56	29.8956	26.1377	56.9581	53.6457	0.3607	-1.53	166.6371	-0.0328	-0.2648	0.00868544	0.2668	0.1562	187.062	-0.0192	-0.155	49.6876	47.4782				1				0
80	16.57	29.9042	26.1791	56.9065	53.669	0.3551	-1.5276	166.6588	-0.0383	-0.2624	0.01004992	0.2652	0.1552	188.3141	-0.0224	-0.1536	49.6348	47.501				1				0
80	16.58	29.9051	26.1962	56.8549	53.6492	0.3528	-1.5255	166.6053	-0.0407	-0.2604	0.01059828	0.2635	0.1542	188.8793	-0.0238	-0.1524	49.6126	47.5202				1				0
80	16.59	29.9059	26.2133	56.8033	53.6293	0.3504	-1.5235	166.5518	-0.043	-0.2584	0.0111112	0.2619	0.1533	189.4518	-0.0252	-0.1512	49.5904	47.5394				1				0
80	16.6	29.9068	26.2304	56.7517	53.6094	0.3481	-1.5215	166.4982	-0.0453	-0.2563	0.01161039	0.2603	0.1524	190.0318	-0.0265	-0.15	49.5681	47.5587				1				0
80	16.61	29.9076	26.2475	56.7001	53.5895	0.3458	-1.5195	166.4447	-0.0477	-0.2543	0.01213011	0.2588	0.1514	190.619	-0.0279	-0.1488	49.5459	47.5779				1				0
80	16.62	29.9094	26.2682	56.6298	53.5583	0.343	-1.5167	166.3657	-0.0505	-0.2516	0.0127058	0.2566	0.1502	191.3484	-0.0295	-0.1472	49.5192	47.6042				1				0
80	16.63	29.9111	26.2889	56.5596	53.5272	0.3402	-1.514	166.2867	-0.0533	-0.2488	0.01326104	0.2544	0.1489	192.0905	-0.0312	-0.1456	49.4924	47.6304				1				0
80	16.64	29.9119	26.2925	56.5409	53.5159	0.3397	-1.5132	166.2613	-0.0538	-0.2481	0.01334778	0.2538	0.1486	192.2286	-0.0315	-0.1452	49.488	47.6374				1				0
80	16.65	29.9128	26.2961	56.5222	53.5047	0.3392	-1.5125	166.2358	-0.0542	-0.2473	0.01340366	0.2532	0.1482	192.3674	-0.0317	-0.1448	49.4835	47.6444				1				0
80	16.66	29.9137	26.2997	56.5035	53.4935	0.3388	-1.5118	166.2103	-0.0547	-0.2466	0.01348902	0.2526	0.1478	192.5069	-0.032	-0.1443	49.479	47.6514				1				0
80	16.67	29.9222	26.2997	56.5293	53.5099	0.3396	-1.5122	166.2611	-0.0539	-0.2471	0.01331869	0.2529	0.148	192.3031	-0.0315	-0.1446	49.4868	47.6468				1				0
80	16.68	29.9308	26.2997	56.5551	53.5263	0.3404	-1.5127	166.312	-0.0531	-0.2476	0.01314756	0.2532	0.1482	192.0999	-0.0311	-0.1449	49.4945	47.6422				1				0
80	16.69	29.9394	26.2997	56.5809	53.5428	0.3412	-1.5132	166.3628	-0.0523	-0.2481	0.01297563	0.2535	0.1484	191.8974	-0.0306	-0.1452	49.5023	47.6376				1				0
80	16.7	29.9471	26.2961	56.6254	53.5704	0.3425	-1.5144	166.4391	-0.051	-0.2493	0.0127143	0.2544	0.1489	191.559	-0.0298	-0.1459	49.5145	47.626				1				0
80	16.71	29.9549	26.2925	56.6699	53.5981	0.3438	-1.5156	166.5153	-0.0497	-0.2505	0.01244985	0.2554	0.1495	191.2232	-0.0291	-0.1466	49.5266	47.6145				1				0
80	16.72	29.9626	26.2889	56.7143	53.6258	0.345	-1.5169	166.5916	-0.0484	-0.2517	0.01218228	0.2563	0.15	190.8903	-0.0283	-0.1473	49.5388	47.6029				1				0
80	16.73	29.9737	26.279	56.7197	53.6241	0.3465	-1.5169	166.5965	-0.047	-0.2517	0.0118299	0.2561	0.1499	190.5762	-0.0275	-0.1473	49.5524	47.6027				1				0
80	16.74	29.9849	26.2691	56.725	53.6223	0.3479	-1.5169	166.6013	-0.0456	-0.2517	0.01147752	0.2558	0.1497	190.2617	-0.0267	-0.1473	49.566	47.6025				1				0
80	16.75	29.9883	26.2628	56.6859	53.5929	0.348	-1.5157	166.5299	-0.0454	-0.2505	0.0113727	0.2546	0.149	190.2765	-0.0266	-0.1466	49.5674	47.6138				1				0
80	16.76	29.9918	26.2565	56.6467	53.5635	0.3482	-1.5145	166.4585	-0.0453	-0.2494	0.01129782	0.2534	0.1483	190.2913	-0.0265	-0.1459	49.5688	47.6252				1				0
80	16.77	29.9952	26.2502	56.6076	53.5341	0.3483	-1.5133	166.3871	-0.0451	-0.2482	0.01119382	0.2522	0.1476	190.3063	-0.0264	-0.1452	49.5702	47.6366				1				0
80	16.78	29.9986	26.2439	56.5685	53.5047	0.3485	-1.5121	166.3157	-0.045	-0.247	0.011115	0.251	0.1469	190.3215	-0.0263	-0.1445	49.5716	47.648				1				0
80	16.79	30.0167	26.2394	56.5364	53.4744	0.3496	-1.5104	166.2669	-0.0438	-0.2453	0.01074414	0.2492	0.1458	190.1277	-0.0256	-0.1435	49.5827	47.664				1				0
80	16.8	30.0347	26.2349	56.5044	53.4442	0.3508	-1.5088	166.2181	-0.0426	-0.2436	0.01037736	0.2473	0.1447	189.9309	-0.025	-0.1426	49.5938	47.6801				1				0
80	16.81	30.0493	26.2367	56.5115	53.4433	0.3518	-1.5083	166.2408	-0.0416	-0.2431	0.01011296	0.2466	0.1443	189.7184	-0.0244	-0.1423	49.6035	47.6848				1				0
80	16.82	30.0639	26.2385	56.5186	53.4424	0.3528	-1.5078	166.2634	-0.0406	-0.2426	0.00984956	0.246	0.144	189.5048	-0.0238	-0.142	49.6131	47.6894				1				0
80	16.83	30.0784	26.2403	56.5258	53.4416	0.3538	-1.5073	166.2861	-0.0396	-0.2421	0.00958716	0.2453	0.1436	189.2902	-0.0232	-0.1417	49.6228	47.6941				1				0
80	16.84	30.093	26.2421	56.5329	53.4407	0.3549	-1.5068	166.3087	-0.0386	-0.2416	0.00932576	0.2447	0.1432	189.0746	-0.0226	-0.1414	49.6325	47.6988				1				0
80	16.85	30.1188	26.2655	56.5587	53.4295	0.3567	-1.5052	166.3724	-0.0367	-0.2401	0.00881167	0.2429	0.1421	188.695	-0.0215	-0.1405	49.6503	47.7135				1				0
80	16.86	30.1445	26.2889	56.5845	53.4182	0.3586	-1.5037	166.4361	-0.0348	-0.2385	0.0082998	0.2411	0.1411	188.31	-0.0204	-0.1396	49.6682	47.7283				1				0
80	16.87	30.1557	26.3105	56.6032	53.4078	0.3595	-1.5026	166.4772	-0.034	-0.2375	0.008075	0.2399	0.1404	188.1428	-0.0199	-0.139	49.6764	47.7383				1				0
80	16.88	30.1668	26.3321	56.6218	53.3975	0.3603	-1.5016	166.5182	-0.0331	-0.2364	0.00782484	0.2387	0.1397	187.974	-0.0194	-0.1384	49.6846	47.7484				1				0
80	16.89	30.178	26.3537	56.6405	53.3871	0.3612	-1.5005	166.5593	-0.0323	-0.2354	0.00760342	0.2376	0.139	187.8036	-0.0189	-0.1377	49.6928	47.7584				1				0
80	16.9	30.1892	26.3753	56.6592	53.3767	0.3621	-1.4995	166.6003	-0.0314	-0.2343	0.00735702	0.2364	0.1384	187.6317	-0.0184	-0.1371	49.701	47.7685				1				0
80	16.91	30.2038	26.4581	56.6263	53.3101	0.3603	-1.494	166.5982	-0.0332	-0.2288	0.00759616	0.2312	0.1353	188.2445	-0.0194	-0.1339	49.6843	47.8209				1				0
80	16.92	30.2183	26.5409	56.5934	53.2435	0.3585	-1.4885	166.5961	-0.0349	-0.2233	0.00779317	0.226	0.1323	188.8854	-0.0204	-0.1307	49.6675	47.8733				1				0
80	16.93	30.2218	26.6021	56.5418	53.1873	0.3559	-1.484	166.5529	-0.0375	-0.2189	0.00820875	0.222	0.13	189.7305	-0.022	-0.1281	49.6426	47.9157				1				0
80	16.94	30.2252	26.6633	56.4902	53.1311	0.3533	-1.4796	166.5098	-0.0401	-0.2144	0.00859744	0.2181	0.1277	190.6067	-0.0235	-0.1255	49.6176	47.9581				1				0
80	16.95	30.2286	26.7245	56.4386	53.0748	0.3507	-1.4751	166.4666	-0.0428	-0.2099	0.00898372	0.2143	0.1254	191.5152	-0.025	-0.1229	49.5927	48.0006				1				0
80	16.96	30.2321	26.7857	56.387	53.0186	0.3481	-1.4706	166.4234	-0.0454	-0.2055	0.0093297	0.2104	0.1232	192.4576	-0.0266	-0.1203	49.5677	48.043				1				0
80	16.97	30.2286	26.864	56.3274	52.9252	0.3458	-1.4649	166.3453	-0.0477	-0.1998	0.00953046	0.2054	0.1202	193.4238	-0.0279	-0.1169	49.5459	48.0974				1				0
80	16.98	30.2252	26.9423	56.2678	52.8318	0.3435	-1.4592	166.2671	-0.05	-0.1941	0.009705	0.2004	0.1173	194.4394	-0.0292	-0.1136	49.5241	48.1518				1				0
80	16.99	30.2183	26.9594	56.2598	52.7946	0.3438	-1.458	166.2322	-0.0496	-0.1928	0.00956288	0.1991	0.1165	194.4348	-0.029	-0.1128	49.5273	48.1637				1				0
80	17	30.2115	26.9765	56.2518	52.7574	0.3442	-1.4567	166.1972	-0.0493	-0.1916	0.00944588	0.1978	0.1158	194.4297	-0.0288	-0.1121	49.5306	48.1757				1				0
80	17.01	30.2046	26.9936	56.2438	52.7202	0.3445	-1.4555	166.1622	-0.049	-0.1903	0.0093247	0.1965	0.115	194.425	-0.0286	-0.1114	49.5338	48.1876				1				0
80	17.02	30.1523	26.9774	56.3132	52.7271	0.3458	-1.4595	166.17	-0.0476	-0.1943	0.00924868	0.2001	0.1171	193.7702	-0.0279	-0.1137	49.5465	48.1495				1				0
80	17.03	30.0999	26.9612	56.3825	52.7341	0.3472	-1.4635	166.1777	-0.0463	-0.1983	0.00918129	0.2036	0.1192	193.1387	-0.0271	-0.1161	49.5591	48.1113				1				0
80	17.04	30.0475	26.945	56.4519	52.741	0.3485	-1.4675	166.1855	-0.045	-0.2023	0.0091035	0.2073	0.1213	192.5292	-0.0263	-0.1184	49.5718	48.0732				1				0
80	17.05	30.0021	26.9117	56.5293	52.7851	0.3495	-1.4727	166.2282	-0.044	-0.2076	0.0091344	0.2122	0.1242	191.9608	-0.0257	-0.1215	49.5812	48.0232				1				0
80	17.06	29.9566	26.8784	56.6067	52.8292	0.3505	-1.478	166.2709	-0.043	-0.2128	0.0091504	0.2171	0.1271	191.4186	-0.0252	-0.1246	49.5906	47.9732				1				0
80	17.07	29.9111	26.8451	56.6841	52.8733	0.3515	-1.4832	166.3136	-0.042	-0.2181	0.0091602	0.2221	0.13	190.9007	-0.0246	-0.1276	49.6	47.9232				1				0
80	17.08	29.7789	26.7506	56.8567	52.9935	0.3521	-1.4972	166.3797	-0.0414	-0.2321	0.00960894	0.2357	0.138	190.1116	-0.0242	-0.1358	49.6059	47.7899				1				0
80	17.09	29.6467	26.6561	57.0293	53.1138	0.3527	-1.5112	166.4458	-0.0408	-0.246	0.0100368	0.2494	0.146	189.4095	-0.0239	-0.144	49.6117	47.6567				1				0
80	17.1	29.56	26.5949	57.1244	53.1899	0.3523	-1.52	166.4692	-0.0412	-0.2548	0.01049776	0.2581	0.1511	189.1746	-0.0241	-0.1491	49.6081	47.5734				1				0
80	17.11	29.4734	26.5337	57.2196	53.266	0.3519	-1.5287	166.4926	-0.0415	-0.2635	0.01093525	0.2668	0.1561	188.9552	-0.0243	-0.1542	49.6045	47.4901				1				0
80	17.12	29.3867	26.4725	57.3148	53.3421	0.3515	-1.5374	166.5161	-0.0419	-0.2723	0.01140937	0.2755	0.1612	188.7498	-0.0245	-0.1594	49.6009	47.4069				1				0
80	17.13	29.3	26.4113	57.41	53.4182	0.3512	-1.5462	166.5395	-0.0423	-0.281	0.0118863	0.2842	0.1663	188.5568	-0.0247	-0.1645	49.5973	47.3237				1				0
80	17.14	29.1446	26.2871	57.5692	53.5367	0.3517	-1.5618	166.5376	-0.0418	-0.2967	0.01240206	0.2996	0.1753	188.0182	-0.0245	-0.1736	49.602	47.1746				1				0
80	17.15	28.9893	26.1629	57.7284	53.6552	0.3522	-1.5775	166.5358	-0.0413	-0.3123	0.01289799	0.315	0.1844	187.5321	-0.0242	-0.1828	49.6067	47.0256				1				0
80	17.16	28.9206	26.0999	57.7925	53.6976	0.353	-1.5844	166.5106	-0.0404	-0.3192	0.01289568	0.3218	0.1883	187.2171	-0.0237	-0.1868	49.615	46.9597				1				0
80	17.17	28.852	26.0369	57.8565	53.74	0.3539	-1.5913	166.4853	-0.0396	-0.3262	0.01291752	0.3285	0.1923	186.9147	-0.0231	-0.1909	49.6233	46.8937				1				0
80	17.18	28.7833	25.9739	57.9206	53.7823	0.3548	-1.5982	166.4601	-0.0387	-0.3331	0.01289097	0.3353	0.1962	186.6246	-0.0226	-0.1949	49.6316	46.8278				1				0
80	17.19	28.7146	25.9109	57.9846	53.8247	0.3556	-1.6052	166.4348	-0.0378	-0.34	0.012852	0.3421	0.2002	186.3457	-0.0221	-0.199	49.6399	46.7618				1				0
80	17.2	28.5953	25.7831	58.1083	53.9069	0.3583	-1.6183	166.3936	-0.0352	-0.3531	0.01242912	0.3549	0.2077	185.6878	-0.0206	-0.2067	49.665	46.6369				1				0
80	17.21	28.476	25.6552	58.2319	53.9891	0.3609	-1.6314	166.3523	-0.0325	-0.3662	0.0119015	0.3677	0.2152	185.0753	-0.019	-0.2143	49.6902	46.512				1				0
80	17.22	28.4254	25.5904	58.2915	54.0289	0.3627	-1.6376	166.3362	-0.0308	-0.3724	0.01146992	0.3737	0.2187	184.7208	-0.018	-0.218	49.7071	46.453				1				0
80	17.23	28.3748	25.5256	58.3511	54.0686	0.3645	-1.6438	166.3202	-0.029	-0.3786	0.0109794	0.3797	0.2222	184.3776	-0.017	-0.2216	49.724	46.394				1				0
80	17.24	28.3241	25.4608	58.4107	54.1084	0.3662	-1.65	166.3041	-0.0272	-0.3848	0.01046656	0.3858	0.2258	184.045	-0.0159	-0.2252	49.7408	46.335				1				0
80	17.25	28.2735	25.396	58.4703	54.1482	0.368	-1.6562	166.2881	-0.0254	-0.391	0.0099314	0.3918	0.2293	183.7226	-0.0149	-0.2288	49.7577	46.276				1				0
80	17.26	28.1808	25.2718	58.6055	54.2287	0.3724	-1.6683	166.2868	-0.021	-0.4032	0.0084672	0.4037	0.2363	182.9855	-0.0123	-0.236	49.7997	46.1602				1				0
80	17.27	28.0881	25.1476	58.7407	54.3091	0.3768	-1.6805	166.2856	-0.0166	-0.4153	0.00689398	0.4157	0.2433	182.2906	-0.0097	-0.2431	49.8418	46.0443				1				0
80	17.28	28.046	25.0882	58.8164	54.3497	0.3795	-1.6865	166.3004	-0.014	-0.4213	0.0058982	0.4215	0.2467	181.8997	-0.0082	-0.2466	49.8669	45.9875				1				0
80	17.29	28.004	25.0288	58.892	54.3904	0.3821	-1.6924	166.3152	-0.0113	-0.4273	0.00482849	0.4274	0.2502	181.5195	-0.0066	-0.2501	49.8921	45.9307				1				0
80	17.3	27.9619	24.9694	58.9676	54.431	0.3848	-1.6984	166.33	-0.0087	-0.4332	0.00376884	0.4333	0.2536	181.1497	-0.0051	-0.2536	49.9172	45.8739				1				0
80	17.31	27.9199	24.91	59.0432	54.4717	0.3874	-1.7044	166.3448	-0.0061	-0.4392	0.00267912	0.4393	0.2571	180.79	-0.0035	-0.257	49.9423	45.8171				1				0
80	17.32	27.8418	24.8137	59.1526	54.5625	0.3892	-1.7146	166.3706	-0.0042	-0.4495	0.0018879	0.4495	0.2631	180.54	-0.0025	-0.263	49.9597	45.7194				1				0
80	17.33	27.7637	24.7174	59.262	54.6533	0.391	-1.7249	166.3964	-0.0024	-0.4597	0.00110328	0.4597	0.2691	180.3012	-0.0014	-0.269	49.977	45.6217				1				0
80	17.34	27.7276	24.6805	59.2958	54.7035	0.3902	-1.7292	166.4074	-0.0032	-0.464	0.0014848	0.464	0.2716	180.3994	-0.0019	-0.2716	49.9692	45.5809				1				0
80	17.35	27.6916	24.6436	59.3296	54.7537	0.3894	-1.7335	166.4184	-0.0041	-0.4683	0.00192003	0.4683	0.2741	180.4958	-0.0024	-0.2741	49.9614	45.54				1				0
80	17.36	27.6555	24.6067	59.3634	54.8038	0.3886	-1.7377	166.4295	-0.0049	-0.4726	0.00231574	0.4726	0.2766	180.5905	-0.0028	-0.2766	49.9536	45.4991				1				0
80	17.37	27.6195	24.5698	59.3972	54.854	0.3878	-1.742	166.4405	-0.0057	-0.4769	0.00271833	0.4769	0.2791	180.6835	-0.0033	-0.2791	49.9458	45.4583				1				0
80	17.38	27.562	24.5131	59.4337	54.9301	0.3857	-1.7484	166.4389	-0.0077	-0.4833	0.00372141	0.4833	0.2829	180.9187	-0.0045	-0.2828	49.9262	45.3975				1				0
80	17.39	27.5045	24.4564	59.4702	55.0062	0.3836	-1.7548	166.4372	-0.0098	-0.4896	0.00479808	0.4897	0.2866	181.148	-0.0057	-0.2866	49.9066	45.3367				1				0
80	17.4	27.483	24.4366	59.4729	55.0322	0.3824	-1.7569	166.4246	-0.0111	-0.4917	0.00545787	0.4919	0.2879	181.2881	-0.0065	-0.2878	49.8947	45.3168				1				0
80	17.41	27.4615	24.4168	59.4755	55.0581	0.3812	-1.759	166.412	-0.0123	-0.4938	0.00607374	0.494	0.2891	181.4268	-0.0072	-0.289	49.8829	45.2968				1				0
80	17.42	27.4401	24.397	59.4782	55.0841	0.3799	-1.7611	166.3993	-0.0135	-0.4959	0.00669465	0.4961	0.2904	181.5645	-0.0079	-0.2902	49.871	45.2769				1				0
80	17.43	27.4367	24.3826	59.4737	55.1187	0.3784	-1.7623	166.4116	-0.015	-0.4971	0.0074565	0.4974	0.2911	181.7291	-0.0088	-0.291	49.8571	45.2653				1				0
80	17.44	27.4332	24.3682	59.4693	55.1533	0.377	-1.7635	166.424	-0.0165	-0.4984	0.0082236	0.4986	0.2918	181.8928	-0.0096	-0.2917	49.8431	45.2537				1				0
80	17.45	27.4298	24.3538	59.4648	55.1879	0.3755	-1.7647	166.4363	-0.0179	-0.4996	0.00894284	0.4999	0.2926	182.0557	-0.0105	-0.2924	49.8292	45.2421				1				0
80	17.46	27.4478	24.3592	59.4577	55.1965	0.3753	-1.7639	166.4612	-0.0181	-0.4987	0.00902647	0.499	0.2921	182.0842	-0.0106	-0.2919	49.8272	45.2505				1				0
80	17.47	27.4658	24.3646	59.4506	55.2052	0.3751	-1.763	166.4862	-0.0184	-0.4978	0.00915952	0.4982	0.2915	182.1127	-0.0107	-0.2914	49.8251	45.2588				1				0
80	17.48	27.4839	24.37	59.4435	55.2138	0.3749	-1.7621	166.5111	-0.0186	-0.4969	0.00924234	0.4973	0.291	182.1414	-0.0109	-0.2908	49.823	45.2672				1				0
80	17.49	27.5053	24.3898	59.4346	55.2285	0.3736	-1.7606	166.5582	-0.0198	-0.4955	0.0098109	0.4958	0.2902	182.2894	-0.0116	-0.29	49.8114	45.2814				1				0
80	17.5	27.5268	24.4096	59.4257	55.2432	0.3724	-1.7591	166.6053	-0.021	-0.494	0.010374	0.4944	0.2894	182.4382	-0.0123	-0.2891	49.7997	45.2956				1				0
80	17.51	27.5302	24.424	59.4239	55.2493	0.3714	-1.7585	166.6274	-0.022	-0.4933	0.0108526	0.4938	0.289	182.5581	-0.0129	-0.2887	49.7901	45.3015				1				0
80	17.52	27.5336	24.4384	59.4221	55.2553	0.3704	-1.7579	166.6495	-0.023	-0.4927	0.0113321	0.4933	0.2887	182.6782	-0.0135	-0.2884	49.7805	45.3073				1				0
80	17.53	27.5371	24.4528	59.4204	55.2614	0.3694	-1.7573	166.6716	-0.0241	-0.4921	0.01185961	0.4927	0.2884	182.7987	-0.0141	-0.288	49.7709	45.3131				1				0
80	17.54	27.5405	24.4672	59.4186	55.2674	0.3684	-1.7567	166.6937	-0.0251	-0.4915	0.01233665	0.4921	0.288	182.9194	-0.0147	-0.2877	49.7613	45.319				1				0
80	17.55	27.5362	24.4771	59.399	55.2614	0.367	-1.756	166.6737	-0.0264	-0.4908	0.01295712	0.4916	0.2877	183.0826	-0.0155	-0.2873	49.7483	45.3253				1				0
80	17.56	27.5319	24.487	59.3794	55.2553	0.3657	-1.7553	166.6537	-0.0278	-0.4902	0.01362756	0.491	0.2873	183.2464	-0.0163	-0.2869	49.7352	45.3316				1				0
80	17.57	27.5242	24.4825	59.3617	55.2432	0.3653	-1.7553	166.6116	-0.0282	-0.4901	0.01382082	0.4909	0.2873	183.2889	-0.0165	-0.2868	49.7318	45.3321				1				0
80	17.58	27.5165	24.478	59.3439	55.2311	0.3649	-1.7552	166.5694	-0.0285	-0.4901	0.01396785	0.4909	0.2873	183.3314	-0.0167	-0.2868	49.7283	45.3326				1				0
80	17.59	27.5088	24.4735	59.3261	55.219	0.3646	-1.7552	166.5273	-0.0289	-0.49	0.014161	0.4909	0.2873	183.3741	-0.0169	-0.2868	49.7249	45.3331				1				0
80	17.6	27.501	24.469	59.3083	55.2069	0.3642	-1.7551	166.4852	-0.0293	-0.49	0.014357	0.4908	0.2873	183.4165	-0.0171	-0.2868	49.7214	45.3336				1				0
80	17.61	27.4753	24.4537	59.3074	55.1991	0.3641	-1.7566	166.4355	-0.0293	-0.4914	0.01439802	0.4923	0.2881	183.4151	-0.0172	-0.2876	49.7207	45.32				1				0
80	17.62	27.4495	24.4384	59.3065	55.1913	0.3641	-1.758	166.3857	-0.0294	-0.4928	0.01448832	0.4937	0.2889	183.4135	-0.0172	-0.2884	49.72	45.3063				1				0
80	17.63	27.4315	24.4276	59.3234	55.1956	0.3643	-1.7595	166.3781	-0.0291	-0.4943	0.01438413	0.4952	0.2898	183.3698	-0.017	-0.2893	49.7228	45.2922				1				0
80	17.64	27.4135	24.4168	59.3403	55.2	0.3646	-1.761	166.3705	-0.0288	-0.4958	0.01427904	0.4966	0.2907	183.3263	-0.0169	-0.2902	49.7256	45.278				1				0
80	17.65	27.3955	24.406	59.3572	55.2043	0.3649	-1.7625	166.3629	-0.0285	-0.4973	0.01417305	0.4981	0.2915	183.2831	-0.0167	-0.291	49.7283	45.2639				1				0
80	17.66	27.3774	24.3952	59.3741	55.2086	0.3652	-1.7639	166.3553	-0.0282	-0.4988	0.01406616	0.4996	0.2924	183.2401	-0.0165	-0.2919	49.7311	45.2497				1				0
80	17.67	27.362	24.3718	59.391	55.2259	0.3656	-1.766	166.3507	-0.0278	-0.5009	0.01392502	0.5017	0.2936	183.1813	-0.0163	-0.2931	49.7349	45.2297				1				0
80	17.68	27.3465	24.3484	59.4079	55.2432	0.366	-1.7681	166.346	-0.0274	-0.503	0.0137822	0.5037	0.2948	183.1231	-0.0161	-0.2944	49.7386	45.2097				1				0
80	17.69	27.3491	24.3358	59.4079	55.2562	0.3661	-1.7688	166.349	-0.0273	-0.5036	0.01374828	0.5043	0.2952	183.1073	-0.016	-0.2947	49.7396	45.2038				1				0
80	17.7	27.3517	24.3232	59.4079	55.2692	0.3662	-1.7694	166.3519	-0.0272	-0.5042	0.01371424	0.5049	0.2955	183.0915	-0.0159	-0.2951	49.7406	45.198				1				0
80	17.71	27.3543	24.3106	59.4079	55.2821	0.3663	-1.77	166.3549	-0.0271	-0.5048	0.01368008	0.5056	0.2959	183.0757	-0.0159	-0.2955	49.7417	45.1921				1				0
80	17.72	27.3568	24.298	59.4079	55.2951	0.3664	-1.7706	166.3578	-0.027	-0.5054	0.0136458	0.5062	0.2962	183.06	-0.0158	-0.2958	49.7427	45.1863				1				0
80	17.73	27.3731	24.2899	59.4035	55.2934	0.3675	-1.7702	166.3598	-0.0259	-0.505	0.0130795	0.5057	0.2959	182.9377	-0.0152	-0.2956	49.7532	45.1903				1				0
80	17.74	27.3895	24.2818	59.399	55.2917	0.3686	-1.7698	166.3619	-0.0248	-0.5046	0.01251408	0.5052	0.2957	182.8151	-0.0145	-0.2953	49.7637	45.1944				1				0
80	17.75	27.4032	24.2863	59.3946	55.277	0.3696	-1.7687	166.361	-0.0238	-0.5035	0.0119833	0.5041	0.295	182.7076	-0.0139	-0.2947	49.7732	45.2043				1				0
80	17.76	27.4169	24.2908	59.3901	55.2622	0.3706	-1.7677	166.36	-0.0228	-0.5025	0.011457	0.503	0.2944	182.5998	-0.0134	-0.2941	49.7827	45.2142				1				0
80	17.77	27.4307	24.2953	59.3857	55.2475	0.3716	-1.7666	166.3591	-0.0218	-0.5015	0.0109327	0.5019	0.2938	182.4914	-0.0128	-0.2935	49.7922	45.2241				1				0
80	17.78	27.4444	24.2998	59.3812	55.2328	0.3726	-1.7656	166.3582	-0.0208	-0.5004	0.01040832	0.5009	0.2931	182.3825	-0.0122	-0.2929	49.8017	45.234				1				0
80	17.79	27.4641	24.3088	59.3946	55.2199	0.3745	-1.7645	166.3873	-0.019	-0.4993	0.0094867	0.4997	0.2924	182.1783	-0.0111	-0.2922	49.8191	45.2445				1				0
80	17.8	27.4839	24.3178	59.4079	55.2069	0.3763	-1.7634	166.4164	-0.0172	-0.4982	0.00856904	0.4985	0.2918	181.9734	-0.01	-0.2916	49.8365	45.2551				1				0
80	17.81	27.4899	24.3223	59.4257	55.2086	0.3771	-1.7633	166.4465	-0.0163	-0.4982	0.00812066	0.4984	0.2917	181.8783	-0.0096	-0.2915	49.8444	45.2557				1				0
80	17.82	27.4959	24.3268	59.4435	55.2104	0.3779	-1.7632	166.4765	-0.0155	-0.4981	0.00772055	0.4983	0.2916	181.7833	-0.0091	-0.2915	49.8523	45.2563				1				0
80	17.83	27.5019	24.3313	59.4613	55.2121	0.3788	-1.7632	166.5065	-0.0147	-0.498	0.0073206	0.4982	0.2916	181.6883	-0.0086	-0.2915	49.8602	45.2569				1				0
80	17.84	27.5062	24.343	59.4373	55.1913	0.3783	-1.7618	166.4777	-0.0152	-0.4966	0.00754832	0.4969	0.2908	181.7482	-0.0089	-0.2906	49.8556	45.2703				1				0
80	17.85	27.5105	24.3547	59.4133	55.1706	0.3778	-1.7604	166.4489	-0.0156	-0.4952	0.00772512	0.4955	0.29	181.8086	-0.0092	-0.2898	49.8511	45.2836				1				0
80	17.86	27.5148	24.3664	59.3892	55.1498	0.3773	-1.759	166.4202	-0.0161	-0.4938	0.00795018	0.4941	0.2892	181.8694	-0.0094	-0.289	49.8465	45.2969				1				0
80	17.87	27.513	24.3736	59.3474	55.1273	0.376	-1.7576	166.3613	-0.0174	-0.4925	0.0085695	0.4928	0.2884	182.0266	-0.0102	-0.2882	49.834	45.3097				1				0
80	17.88	27.5113	24.3808	59.3056	55.1048	0.3747	-1.7563	166.3025	-0.0187	-0.4911	0.00918357	0.4915	0.2877	182.1848	-0.011	-0.2874	49.8216	45.3224				1				0
80	17.89	27.5096	24.388	59.2638	55.0823	0.3734	-1.755	166.2437	-0.02	-0.4898	0.009796	0.4902	0.2869	182.3438	-0.0117	-0.2867	49.8091	45.3352				1				0
80	17.9	27.5319	24.4105	59.2167	55.0668	0.3718	-1.7521	166.2258	-0.0216	-0.487	0.0105192	0.4875	0.2853	182.5436	-0.0127	-0.285	49.794	45.3622				1				0
80	17.91	27.5542	24.433	59.1695	55.0512	0.3702	-1.7493	166.2079	-0.0232	-0.4841	0.01123112	0.4847	0.2837	182.7455	-0.0136	-0.2833	49.7789	45.3892				1				0
80	17.92	27.5783	24.4483	59.1642	55.0581	0.37	-1.7478	166.2488	-0.0235	-0.4826	0.0113411	0.4832	0.2828	182.7861	-0.0137	-0.2825	49.7763	45.4034				1				0
80	17.93	27.6023	24.4636	59.1588	55.065	0.3697	-1.7463	166.2898	-0.0238	-0.4812	0.01145256	0.4817	0.2819	182.827	-0.0139	-0.2816	49.7737	45.4176				1				0
80	17.94	27.6263	24.4789	59.1535	55.072	0.3694	-1.7448	166.3307	-0.024	-0.4797	0.0115128	0.4803	0.2811	182.868	-0.0141	-0.2807	49.7711	45.4318				1				0
80	17.95	27.6504	24.4942	59.1482	55.0789	0.3692	-1.7433	166.3716	-0.0243	-0.4782	0.01162026	0.4788	0.2802	182.9093	-0.0142	-0.2799	49.7686	45.4459				1				0
80	17.96	27.7087	24.5383	59.1188	55.0642	0.369	-1.7386	166.43	-0.0245	-0.4735	0.01160075	0.4741	0.2775	182.9564	-0.0143	-0.2771	49.7671	45.4909				1				0
80	17.97	27.7671	24.5824	59.0895	55.0495	0.3689	-1.7339	166.4884	-0.0246	-0.4687	0.01153002	0.4694	0.2747	183.0043	-0.0144	-0.2743	49.7657	45.5359				1				0
80	17.98	27.8014	24.6112	59.0654	55.0279	0.369	-1.7307	166.5059	-0.0245	-0.4655	0.01140475	0.4661	0.2728	183.0102	-0.0143	-0.2724	49.7669	45.5667				1				0
80	17.99	27.8358	24.64	59.0414	55.0062	0.3691	-1.7274	166.5234	-0.0244	-0.4623	0.01128012	0.4629	0.2709	183.0163	-0.0143	-0.2705	49.768	45.5975				1				0
80	18	27.8701	24.6688	59.0174	54.9846	0.3692	-1.7242	166.5409	-0.0242	-0.459	0.0111078	0.4597	0.269	183.0224	-0.0142	-0.2686	49.7692	45.6283				1				0
80	18.01	27.9044	24.6976	58.9934	54.963	0.3693	-1.721	166.5584	-0.0241	-0.4558	0.01098478	0.4564	0.2671	183.0286	-0.0141	-0.2668	49.7703	45.6591				1				0
80	18.02	27.9868	24.7561	58.9284	54.8799	0.3715	-1.7129	166.5513	-0.022	-0.4478	0.0098516	0.4483	0.2624	182.8073	-0.0128	-0.2621	49.7909	45.7356				1				0
80	18.03	28.0692	24.8146	58.8635	54.7969	0.3737	-1.7049	166.5442	-0.0198	-0.4397	0.00870606	0.4402	0.2576	182.5779	-0.0116	-0.2574	49.8114	45.812				1				0
80	18.04	28.1173	24.8443	58.8226	54.7355	0.3757	-1.7001	166.5197	-0.0178	-0.4349	0.00774122	0.4353	0.2548	182.3382	-0.0104	-0.2545	49.8309	45.8578				1				0
80	18.05	28.1653	24.874	58.7817	54.6741	0.3777	-1.6953	166.4951	-0.0157	-0.4301	0.00675257	0.4304	0.2519	182.0931	-0.0092	-0.2517	49.8503	45.9035				1				0
80	18.06	28.2134	24.9037	58.7407	54.6127	0.3798	-1.6905	166.4705	-0.0137	-0.4253	0.00582661	0.4255	0.2491	181.8424	-0.008	-0.2489	49.8697	45.9493				1				0
80	18.07	28.2615	24.9334	58.6998	54.5513	0.3818	-1.6857	166.446	-0.0116	-0.4205	0.0048778	0.4207	0.2462	181.5857	-0.0068	-0.2461	49.8891	45.995				1				0
80	18.08	28.349	24.9928	58.6376	54.4613	0.3847	-1.6773	166.4407	-0.0088	-0.4122	0.00362736	0.4123	0.2413	181.22	-0.0051	-0.2412	49.9164	46.0745				1				0
80	18.09	28.4366	25.0522	58.5753	54.3714	0.3875	-1.669	166.4354	-0.0059	-0.4038	0.00238242	0.4039	0.2364	180.8391	-0.0035	-0.2363	49.9437	46.154				1				0
80	18.1	28.476	25.0819	58.5539	54.3428	0.3884	-1.6655	166.4547	-0.0051	-0.4003	0.00204153	0.4003	0.2343	180.7289	-0.003	-0.2343	49.9515	46.1876				1				0
80	18.11	28.5155	25.1116	58.5326	54.3143	0.3892	-1.6619	166.474	-0.0043	-0.3968	0.00170624	0.3968	0.2322	180.6168	-0.0025	-0.2322	49.9593	46.2213				1				0
80	18.12	28.555	25.1413	58.5112	54.2857	0.39	-1.6584	166.4933	-0.0034	-0.3932	0.00133688	0.3932	0.2301	180.5026	-0.002	-0.2301	49.9671	46.255				1				0
80	18.13	28.5945	25.171	58.4899	54.2572	0.3908	-1.6549	166.5126	-0.0026	-0.3897	0.00101322	0.3897	0.2281	180.3866	-0.0015	-0.2281	49.975	46.2886				1				0
80	18.14	28.6666	25.2214	58.4383	54.2157	0.3913	-1.6485	166.542	-0.0021	-0.3834	0.00080514	0.3834	0.2244	180.3147	-0.0012	-0.2244	49.9799	46.349				1				0
80	18.15	28.7387	25.2718	58.3867	54.1742	0.3919	-1.6422	166.5714	-0.0016	-0.377	0.0006032	0.377	0.2207	180.2404	-0.0009	-0.2207	49.9849	46.4093				1				0
80	18.16	28.7713	25.2925	58.3565	54.1612	0.3916	-1.6394	166.5815	-0.0019	-0.3742	0.00071098	0.3742	0.219	180.2877	-0.0011	-0.219	49.9821	46.4361				1				0
80	18.17	28.8039	25.3132	58.3262	54.1482	0.3913	-1.6366	166.5916	-0.0022	-0.3714	0.00081708	0.3714	0.2174	180.3356	-0.0013	-0.2174	49.9793	46.4628				1				0
80	18.18	28.8365	25.3339	58.296	54.1352	0.391	-1.6338	166.6017	-0.0025	-0.3686	0.0009215	0.3686	0.2157	180.3843	-0.0014	-0.2157	49.9765	46.4895				1				0
80	18.19	28.894	25.378	58.2088	54.0859	0.3898	-1.6274	166.5668	-0.0036	-0.3623	0.00130428	0.3623	0.212	180.5757	-0.0021	-0.212	49.9653	46.5499				1				0
80	18.2	28.9515	25.4221	58.1216	54.0366	0.3886	-1.6211	166.5319	-0.0048	-0.3559	0.00170832	0.356	0.2083	180.7737	-0.0028	-0.2083	49.9542	46.6102				1				0
80	18.21	29.009	25.4662	58.0344	53.9873	0.3875	-1.6147	166.497	-0.006	-0.3496	0.0020976	0.3496	0.2046	180.9792	-0.0035	-0.2046	49.9431	46.6706				1				0
80	18.22	29.0339	25.4896	57.9775	53.951	0.3866	-1.6112	166.4521	-0.0068	-0.346	0.0023528	0.3461	0.2026	181.1336	-0.004	-0.2025	49.9348	46.7043				1				0
80	18.23	29.0588	25.513	57.9206	53.9147	0.3857	-1.6077	166.4071	-0.0077	-0.3425	0.00263725	0.3426	0.2005	181.2909	-0.0045	-0.2005	49.9265	46.738				1				0
80	18.24	29.0837	25.5364	57.8637	53.8784	0.3849	-1.6041	166.3621	-0.0086	-0.339	0.0029154	0.3391	0.1984	181.4518	-0.005	-0.1984	49.9182	46.7717				1				0
80	18.25	29.1292	25.5877	57.7738	53.8031	0.384	-1.5974	166.2938	-0.0095	-0.3323	0.00315685	0.3324	0.1945	181.6336	-0.0055	-0.1945	49.9098	46.8355				1				0
80	18.26	29.1747	25.639	57.684	53.7279	0.3831	-1.5907	166.2255	-0.0104	-0.3256	0.00338624	0.3257	0.1906	181.823	-0.0061	-0.1905	49.9013	46.8994				1				0
80	18.27	29.1953	25.6669	57.651	53.6889	0.3831	-1.5876	166.2022	-0.0104	-0.3224	0.00335296	0.3226	0.1888	181.8431	-0.0061	-0.1887	49.9012	46.9295				1				0
80	18.28	29.2159	25.6948	57.6181	53.65	0.3831	-1.5844	166.1789	-0.0104	-0.3192	0.00331968	0.3194	0.1869	181.8634	-0.0061	-0.1868	49.9011	46.9596				1				0
80	18.29	29.2365	25.7227	57.5852	53.6111	0.3831	-1.5812	166.1555	-0.0104	-0.3161	0.00328744	0.3163	0.1851	181.8844	-0.0061	-0.185	49.901	46.9897				1				0
80	18.3	29.2571	25.7506	57.5523	53.5722	0.383	-1.5781	166.1322	-0.0104	-0.3129	0.00325416	0.3131	0.1832	181.9057	-0.0061	-0.1831	49.9008	47.0198				1				0
80	18.31	29.3206	25.811	57.5238	53.5142	0.3846	-1.5718	166.1696	-0.0088	-0.3067	0.00269896	0.3068	0.1795	181.6485	-0.0052	-0.1795	49.9159	47.0795				1				0
80	18.32	29.3841	25.8713	57.4954	53.4563	0.3862	-1.5656	166.207	-0.0072	-0.3004	0.00216288	0.3005	0.1759	181.3807	-0.0042	-0.1758	49.931	47.1391				1				0
80	18.33	29.427	25.9037	57.4998	53.4372	0.3878	-1.5625	166.2677	-0.0056	-0.2973	0.00166488	0.2973	0.174	181.0875	-0.0033	-0.174	49.9463	47.1686				1				0
80	18.34	29.4699	25.9361	57.5043	53.4182	0.3894	-1.5594	166.3285	-0.004	-0.2942	0.0011768	0.2942	0.1722	180.7883	-0.0024	-0.1722	49.9614	47.1981				1				0
80	18.35	29.5128	25.9685	57.5087	53.3992	0.391	-1.5563	166.3892	-0.0025	-0.2911	0.00072775	0.2911	0.1704	180.483	-0.0014	-0.1704	49.9766	47.2276				1				0
80	18.36	29.5558	26.0009	57.5132	53.3802	0.3926	-1.5532	166.4499	-0.0009	-0.288	0.0002592	0.288	0.1686	180.1712	-0.0005	-0.1686	49.9918	47.257				1				0
80	18.37	29.6364	26.0648	57.4678	53.3421	0.3929	-1.5462	166.5111	-0.0005	-0.281	0.0001405	0.281	0.1645	180.1066	-0.0003	-0.1645	49.995	47.3233				1				0
80	18.38	29.7171	26.1287	57.4224	53.304	0.3933	-1.5392	166.5723	-0.0002	-0.2741	0.00005482	0.2741	0.1604	180.0385	-0.0001	-0.1604	49.9982	47.3897				1				0
80	18.39	29.7549	26.1602	57.3726	53.285	0.392	-1.5354	166.5727	-0.0014	-0.2702	0.00037828	0.2702	0.1581	180.3045	-0.0008	-0.1581	49.9863	47.4266				1				0
80	18.4	29.7926	26.1917	57.3228	53.266	0.3908	-1.5315	166.5731	-0.0027	-0.2663	0.00071901	0.2663	0.1559	180.5782	-0.0016	-0.1559	49.9744	47.4635				1				0
80	18.41	29.8304	26.2232	57.273	53.247	0.3895	-1.5276	166.5735	-0.0039	-0.2625	0.00102375	0.2625	0.1536	180.8601	-0.0023	-0.1536	49.9625	47.5004				1				0
80	18.42	29.8682	26.2547	57.2232	53.2279	0.3883	-1.5237	166.5739	-0.0052	-0.2586	0.00134472	0.2586	0.1514	181.1506	-0.003	-0.1513	49.9505	47.5374				1				0
80	18.43	29.9257	26.3267	57.0995	53.1855	0.3835	-1.5158	166.5374	-0.01	-0.2506	0.002506	0.2508	0.1468	182.284	-0.0058	-0.1467	49.9048	47.6132				1				0
80	18.44	29.9832	26.3987	56.9759	53.1432	0.3787	-1.5078	166.5009	-0.0148	-0.2427	0.00359196	0.2431	0.1423	183.4905	-0.0087	-0.142	49.859	47.689				1				0
80	18.45	30.0029	26.4392	56.902	53.1198	0.3751	-1.5037	166.464	-0.0184	-0.2386	0.00439024	0.2393	0.14	184.3993	-0.0107	-0.1396	49.8252	47.7279				1				0
80	18.46	30.0227	26.4797	56.8282	53.0965	0.3715	-1.4997	166.427	-0.0219	-0.2345	0.00513555	0.2355	0.1378	185.3382	-0.0128	-0.1372	49.7913	47.7668				1				0
80	18.47	30.0424	26.5202	56.7544	53.0731	0.368	-1.4956	166.3901	-0.0255	-0.2304	0.0058752	0.2318	0.1357	186.3073	-0.0149	-0.1348	49.7575	47.8057				1				0
80	18.48	30.0621	26.5607	56.6805	53.0498	0.3644	-1.4915	166.3531	-0.029	-0.2263	0.0065627	0.2282	0.1335	187.3086	-0.017	-0.1324	49.7236	47.8446				1				0
80	18.49	30.0965	26.639	56.5711	53.0333	0.3575	-1.4849	166.3399	-0.036	-0.2197	0.0079092	0.2227	0.1303	189.303	-0.0211	-0.1286	49.6572	47.9073				1				0
80	18.5	30.1308	26.7173	56.4617	53.0169	0.3505	-1.4783	166.3267	-0.043	-0.2132	0.0091676	0.2174	0.1273	191.3965	-0.0251	-0.1247	49.5908	47.97				1				0
80	18.51	30.1454	26.7551	56.4261	53.0238	0.3471	-1.4758	166.3504	-0.0464	-0.2107	0.00977648	0.2157	0.1262	192.4142	-0.0271	-0.1233	49.5584	47.9937				1				0
80	18.52	30.16	26.7929	56.3905	53.0307	0.3437	-1.4733	166.3742	-0.0498	-0.2082	0.01036836	0.214	0.1253	193.4482	-0.0291	-0.1218	49.5259	48.0173				1				0
80	18.53	30.1746	26.8307	56.355	53.0376	0.3403	-1.4709	166.3979	-0.0532	-0.2057	0.01094324	0.2125	0.1243	194.4973	-0.0311	-0.1204	49.4935	48.041				1				0
80	18.54	30.1892	26.8685	56.3194	53.0446	0.3369	-1.4684	166.4216	-0.0566	-0.2032	0.01150112	0.2109	0.1235	195.5617	-0.0331	-0.1189	49.461	48.0647				1				0
80	18.55	30.2158	26.9486	56.2571	53.0636	0.3299	-1.4636	166.4851	-0.0636	-0.1984	0.01261824	0.2084	0.122	197.7709	-0.0372	-0.1161	49.3943	48.1101				1				0
80	18.56	30.2424	27.0287	56.1948	53.0826	0.3228	-1.4588	166.5486	-0.0706	-0.1937	0.01367522	0.2061	0.1206	200.0298	-0.0413	-0.1133	49.3276	48.1555				1				0
80	18.57	30.2544	27.071	56.1682	53.0947	0.3192	-1.4566	166.5883	-0.0742	-0.1914	0.01420188	0.2053	0.1201	201.1923	-0.0434	-0.112	49.2933	48.1772				1				0
80	18.58	30.2664	27.1133	56.1415	53.1068	0.3156	-1.4543	166.6281	-0.0778	-0.1891	0.01471198	0.2045	0.1197	202.3637	-0.0455	-0.1107	49.259	48.1989				1				0
80	18.59	30.2784	27.1556	56.1148	53.1189	0.312	-1.452	166.6678	-0.0814	-0.1868	0.01520552	0.2038	0.1193	203.543	-0.0476	-0.1093	49.2247	48.2206				1				0
80	18.6	30.2801	27.2456	55.9449	53.061	0.3021	-1.4442	166.5317	-0.0914	-0.1791	0.01636974	0.201	0.1177	207.0347	-0.0535	-0.1048	49.1298	48.2947				1				0
80	18.61	30.2819	27.3356	55.775	53.003	0.2921	-1.4364	166.3955	-0.1014	-0.1713	0.01736982	0.199	0.1165	210.6164	-0.0593	-0.1002	49.0347	48.3689				1				0
80	18.62	30.2836	27.4257	55.6051	52.9451	0.2821	-1.4286	166.2594	-0.1114	-0.1635	0.0182139	0.1978	0.1158	214.2626	-0.0652	-0.0957	48.9395	48.4432				1				0
80	18.63	30.2733	27.4734	55.4619	52.875	0.2757	-1.4231	166.0835	-0.1178	-0.1579	0.01860062	0.197	0.1153	216.712	-0.0689	-0.0924	48.8784	48.4959				1				0
80	18.64	30.263	27.5211	55.3186	52.805	0.2693	-1.4175	165.9077	-0.1242	-0.1524	0.01892808	0.1966	0.115	219.1817	-0.0727	-0.0892	48.8172	48.5488				1				0
80	18.65	30.2527	27.5688	55.1754	52.7349	0.2628	-1.412	165.7318	-0.1306	-0.1468	0.01917208	0.1965	0.115	221.6627	-0.0765	-0.0859	48.7559	48.6018				1				0
80	18.66	30.2656	27.6795	55.0527	52.696	0.2536	-1.4043	165.6937	-0.1399	-0.1391	0.01946009	0.1973	0.1155	225.1641	-0.0819	-0.0814	48.6677	48.6753				1				0
80	18.67	30.2784	27.7902	54.9299	52.6571	0.2443	-1.3965	165.6556	-0.1492	-0.1314	0.01960488	0.1988	0.1163	228.6274	-0.0873	-0.0769	48.5795	48.7488				1				0
80	18.68	30.3016	27.8532	54.9504	52.6882	0.2415	-1.3944	165.7934	-0.152	-0.1292	0.0196384	0.1995	0.1167	229.6179	-0.0889	-0.0756	48.5529	48.7692				1				0
80	18.69	30.3248	27.9162	54.9708	52.7193	0.2387	-1.3923	165.9311	-0.1547	-0.1271	0.01966237	0.2002	0.1172	230.5992	-0.0906	-0.0744	48.5263	48.7895				1				0
80	18.7	30.3479	27.9792	54.9913	52.7505	0.2359	-1.3901	166.0689	-0.1575	-0.125	0.0196875	0.2011	0.1177	231.5711	-0.0922	-0.0731	48.4998	48.8097				1				0
80	18.71	30.3711	28.0422	55.0117	52.7816	0.2332	-1.388	166.2067	-0.1603	-0.1229	0.01970087	0.202	0.1182	232.5332	-0.0938	-0.0719	48.4733	48.83				1				0
80	18.72	30.3952	28.1232	55.0117	52.8188	0.2281	-1.3849	166.3489	-0.1653	-0.1198	0.01980294	0.2041	0.1195	234.0779	-0.0967	-0.0701	48.4256	48.8594				1				0
80	18.73	30.4192	28.2042	55.0117	52.856	0.2231	-1.3818	166.4911	-0.1703	-0.1167	0.01987401	0.2064	0.1208	235.5863	-0.0997	-0.0683	48.378	48.8888				1				0
80	18.74	30.42	28.2222	54.9913	52.8621	0.2209	-1.3809	166.4956	-0.1725	-0.1157	0.01995825	0.2078	0.1216	236.1554	-0.101	-0.0677	48.3567	48.898				1				0
80	18.75	30.4209	28.2402	54.9708	52.8681	0.2187	-1.3799	166.5	-0.1748	-0.1147	0.02004956	0.2091	0.1224	236.7173	-0.1023	-0.0671	48.3354	48.9073				1				0
80	18.76	30.4218	28.2582	54.9504	52.8742	0.2164	-1.3789	166.5045	-0.177	-0.1138	0.0201426	0.2104	0.1231	237.2721	-0.1036	-0.0666	48.3141	48.9165				1				0
80	18.77	30.4226	28.2762	54.9299	52.8802	0.2142	-1.378	166.509	-0.1793	-0.1128	0.02022504	0.2118	0.1239	237.8198	-0.1049	-0.066	48.2928	48.9258				1				0
80	18.78	30.414	28.3014	54.8659	52.9088	0.2078	-1.3766	166.4901	-0.1857	-0.1115	0.02070555	0.2166	0.1268	239.0179	-0.1087	-0.0652	48.2316	48.9382				1				0
80	18.79	30.4055	28.3266	54.8018	52.9373	0.2013	-1.3753	166.4712	-0.1921	-0.1102	0.02116942	0.2215	0.1296	240.1641	-0.1124	-0.0645	48.1704	48.9506				1				0
80	18.8	30.396	28.3338	54.7582	52.9598	0.1972	-1.375	166.4478	-0.1963	-0.1098	0.02155374	0.2249	0.1317	240.7701	-0.1149	-0.0643	48.1304	48.9539				1				0
80	18.81	30.3866	28.341	54.7146	52.9823	0.193	-1.3747	166.4245	-0.2005	-0.1095	0.02195475	0.2285	0.1337	241.3578	-0.1173	-0.0641	48.0905	48.9571				1				0
80	18.82	30.3771	28.3482	54.671	53.0048	0.1888	-1.3743	166.4012	-0.2047	-0.1092	0.02235324	0.232	0.1358	241.9278	-0.1198	-0.0639	48.0505	48.9603				1				0
80	18.83	30.3677	28.3554	54.6275	53.0273	0.1846	-1.374	166.3778	-0.2089	-0.1088	0.02272832	0.2356	0.1379	242.4808	-0.1223	-0.0637	48.0105	48.9635				1				0
80	18.84	30.3557	28.3608	54.5812	53.0826	0.1785	-1.3744	166.3803	-0.215	-0.1093	0.0234995	0.2412	0.1411	243.06	-0.1258	-0.0639	47.9525	48.9595				1				0
80	18.85	30.3437	28.3662	54.5349	53.138	0.1724	-1.3748	166.3828	-0.2211	-0.1097	0.02425467	0.2468	0.1444	243.6128	-0.1294	-0.0642	47.8946	48.9555				1				0
80	18.86	30.3411	28.3644	54.5323	53.1708	0.1705	-1.3756	166.4086	-0.2229	-0.1104	0.02460816	0.2488	0.1456	243.6492	-0.1305	-0.0646	47.8767	48.9482				1				0
80	18.87	30.3385	28.3626	54.5296	53.2037	0.1686	-1.3764	166.4344	-0.2248	-0.1112	0.02499776	0.2508	0.1468	243.6849	-0.1316	-0.0651	47.8588	48.941				1				0
80	18.88	30.3359	28.3608	54.5269	53.2366	0.1667	-1.3771	166.4603	-0.2267	-0.1119	0.02536773	0.2528	0.148	243.7201	-0.1327	-0.0655	47.8409	48.9338				1				0
80	18.89	30.3334	28.359	54.5243	53.2694	0.1649	-1.3779	166.4861	-0.2286	-0.1127	0.02576322	0.2549	0.1492	243.7547	-0.1338	-0.066	47.823	48.9266				1				0
80	18.9	30.3265	28.3446	54.4851	53.2937	0.1621	-1.3783	166.4499	-0.2314	-0.1132	0.02619448	0.2576	0.1508	243.9363	-0.1354	-0.0662	47.7962	48.9221				1				0
80	18.91	30.3196	28.3302	54.446	53.3179	0.1592	-1.3788	166.4137	-0.2342	-0.1137	0.02662854	0.2603	0.1524	244.1141	-0.1371	-0.0665	47.7693	48.9175				1				0
80	18.92	30.3153	28.3176	54.4095	53.3092	0.1583	-1.3785	166.3517	-0.2352	-0.1134	0.02667168	0.2611	0.1528	244.259	-0.1376	-0.0664	47.7604	48.9202				1				0
80	18.93	30.311	28.305	54.373	53.3006	0.1574	-1.3783	166.2897	-0.2361	-0.1131	0.02670291	0.2618	0.1532	244.4032	-0.1382	-0.0662	47.7515	48.9228				1				0
80	18.94	30.3067	28.2924	54.3366	53.2919	0.1564	-1.378	166.2277	-0.237	-0.1128	0.0267336	0.2625	0.1536	244.5467	-0.1387	-0.066	47.7425	48.9255				1				0
80	18.95	30.3162	28.2915	54.3161	53.2841	0.1563	-1.3771	166.208	-0.2371	-0.112	0.0265552	0.2622	0.1535	244.7279	-0.1388	-0.0655	47.7416	48.9338				1				0
80	18.96	30.3256	28.2906	54.2957	53.2764	0.1562	-1.3762	166.1883	-0.2372	-0.1111	0.02635292	0.262	0.1533	244.9096	-0.1388	-0.065	47.7406	48.9421				1				0
80	18.97	30.3351	28.2897	54.2752	53.2686	0.1561	-1.3754	166.1685	-0.2373	-0.1102	0.02615046	0.2617	0.1531	245.0917	-0.1389	-0.0645	47.7396	48.9504				1				0
80	18.98	30.3488	28.3014	54.2912	53.2694	0.157	-1.3748	166.2109	-0.2365	-0.1096	0.0259204	0.2607	0.1526	245.1317	-0.1384	-0.0642	47.7476	48.956				1				0
80	18.99	30.3625	28.3131	54.3072	53.2703	0.1578	-1.3742	166.2532	-0.2357	-0.109	0.0256913	0.2597	0.152	245.1721	-0.1379	-0.0638	47.7556	48.9616				1				0
80	19	30.3763	28.3248	54.3232	53.2712	0.1586	-1.3736	166.2955	-0.2348	-0.1084	0.02545232	0.2587	0.1514	245.2128	-0.1374	-0.0635	47.7636	48.9672				1				0
80	19.01	30.4012	28.3374	54.3775	53.2392	0.1636	-1.3727	166.3552	-0.2298	-0.1075	0.0247035	0.2537	0.1485	244.9303	-0.1345	-0.0629	47.811	48.976				1				0
80	19.02	30.4261	28.35	54.4318	53.2072	0.1686	-1.3718	166.415	-0.2249	-0.1066	0.02397434	0.2489	0.1456	244.6369	-0.1316	-0.0624	47.8584	48.9848				1				0
80	19.03	30.4372	28.3509	54.47	53.1743	0.1727	-1.3714	166.4324	-0.2207	-0.1063	0.02346041	0.245	0.1434	244.2923	-0.1292	-0.0622	47.8978	48.9879				1				0
80	19.04	30.4484	28.3518	54.5083	53.1414	0.1769	-1.3711	166.4499	-0.2166	-0.1059	0.02293794	0.2411	0.1411	243.9367	-0.1268	-0.062	47.9372	48.9911				1				0
80	19.05	30.4595	28.3527	54.5465	53.1086	0.181	-1.3708	166.4673	-0.2125	-0.1056	0.02244	0.2373	0.1389	243.5695	-0.1243	-0.0618	47.9766	48.9942				1				0
80	19.06	30.4707	28.3536	54.5848	53.0757	0.1851	-1.3704	166.4848	-0.2083	-0.1053	0.02193399	0.2334	0.1366	243.1904	-0.1219	-0.0616	48.016	48.9974				1				0
80	19.07	30.5042	28.3428	54.6212	52.9589	0.1953	-1.368	166.4271	-0.1982	-0.1029	0.02039478	0.2233	0.1307	242.5688	-0.116	-0.0602	48.1127	49.0204				1				0
80	19.08	30.5376	28.332	54.6577	52.8422	0.2054	-1.3656	166.3695	-0.188	-0.1004	0.0188752	0.2132	0.1247	241.8876	-0.11	-0.0588	48.2094	49.0434				1				0
80	19.09	30.5599	28.3203	54.6559	52.7583	0.2115	-1.3635	166.2944	-0.182	-0.0984	0.0179088	0.2069	0.1211	241.611	-0.1065	-0.0576	48.2668	49.0633				1				0
80	19.1	30.5823	28.3086	54.6541	52.6744	0.2175	-1.3614	166.2194	-0.1759	-0.0963	0.01693917	0.2006	0.1174	241.3168	-0.103	-0.0563	48.3243	49.0832				1				0
80	19.11	30.6046	28.2969	54.6524	52.5905	0.2235	-1.3593	166.1443	-0.1699	-0.0942	0.01600458	0.1943	0.1137	241.0033	-0.0994	-0.0551	48.3818	49.1032				1				0
80	19.12	30.6269	28.2852	54.6506	52.5066	0.2296	-1.3572	166.0693	-0.1639	-0.0921	0.01509519	0.188	0.11	240.6684	-0.0959	-0.0539	48.4394	49.1231				1				0
80	19.13	30.6707	28.251	54.7484	52.4184	0.2431	-1.3571	166.0885	-0.1504	-0.0919	0.01382176	0.1762	0.1031	238.5641	-0.088	-0.0538	48.5679	49.1246				1				0
80	19.14	30.7144	28.2168	54.8463	52.3301	0.2566	-1.3569	166.1077	-0.1369	-0.0918	0.01256742	0.1648	0.0964	236.1646	-0.0801	-0.0537	48.6963	49.1261				1				0
80	19.15	30.7359	28.1943	54.9459	52.3258	0.264	-1.3589	166.2019	-0.1295	-0.0937	0.01213415	0.1598	0.0935	234.1059	-0.0758	-0.0548	48.7669	49.1076				1				0
80	19.16	30.7573	28.1718	55.0455	52.3215	0.2714	-1.3608	166.2962	-0.1221	-0.0956	0.01167276	0.1551	0.0908	231.9202	-0.0714	-0.056	48.8375	49.0892				1				0
80	19.17	30.7788	28.1493	55.1452	52.3172	0.2788	-1.3627	166.3904	-0.1147	-0.0976	0.01119472	0.1506	0.0881	229.6028	-0.0671	-0.0571	48.908	49.0707				1				0
80	19.18	30.8003	28.1268	55.2448	52.3128	0.2862	-1.3647	166.4847	-0.1073	-0.0995	0.01067635	0.1463	0.0856	227.1493	-0.0628	-0.0582	48.9784	49.0523				1				0
80	19.19	30.8063	28.0575	55.3773	52.2903	0.2979	-1.3691	166.5314	-0.0956	-0.104	0.0099424	0.1412	0.0827	222.5906	-0.0559	-0.0609	49.0896	49.0097				1				0
80	19.2	30.8123	27.9882	55.5099	52.2679	0.3095	-1.3736	166.5782	-0.0839	-0.1085	0.00910315	0.1371	0.0803	217.7293	-0.0491	-0.0635	49.2008	48.967				1				0
80	19.21	30.7968	27.9414	55.5428	52.2497	0.3138	-1.3762	166.5307	-0.0796	-0.111	0.0088356	0.1366	0.08	215.6489	-0.0466	-0.065	49.2417	48.9427				1				0
80	19.22	30.7814	27.8946	55.5757	52.2315	0.3181	-1.3787	166.4832	-0.0753	-0.1136	0.00855408	0.1363	0.0798	213.5543	-0.0441	-0.0665	49.2826	48.9184				1				0
80	19.23	30.7659	27.8478	55.6086	52.2134	0.3224	-1.3813	166.4357	-0.071	-0.1161	0.0082431	0.1361	0.0797	211.4509	-0.0416	-0.068	49.3236	48.8941				1				0
80	19.24	30.7505	27.801	55.6415	52.1952	0.3267	-1.3838	166.3882	-0.0667	-0.1187	0.00791729	0.1361	0.0797	209.3443	-0.039	-0.0695	49.3646	48.8697				1				0
80	19.25	30.735	27.72	55.7189	52.1649	0.3357	-1.3883	166.3389	-0.0578	-0.1231	0.00711518	0.136	0.0796	205.1371	-0.0338	-0.0721	49.4498	48.8274				1				0
80	19.26	30.7196	27.639	55.7963	52.1347	0.3446	-1.3927	166.2895	-0.0488	-0.1276	0.00622688	0.1366	0.0799	200.941	-0.0286	-0.0747	49.5351	48.7851				1				0
80	19.27	30.7196	27.6048	55.8408	52.1225	0.3493	-1.3946	166.2877	-0.0442	-0.1295	0.0057239	0.1368	0.0801	198.841	-0.0259	-0.0758	49.5793	48.7671				1				0
80	19.28	30.7196	27.5706	55.8853	52.1104	0.3539	-1.3965	166.2859	-0.0395	-0.1313	0.00518635	0.1372	0.0803	196.7499	-0.0231	-0.0769	49.6235	48.7491				1				0
80	19.29	30.7196	27.5364	55.9298	52.0983	0.3586	-1.3984	166.284	-0.0349	-0.1332	0.00464868	0.1377	0.0806	194.6729	-0.0204	-0.078	49.6678	48.7312				1				0
80	19.3	30.7196	27.5022	55.9742	52.0862	0.3632	-1.4003	166.2822	-0.0302	-0.1351	0.00408002	0.1385	0.081	192.6154	-0.0177	-0.0791	49.712	48.7132				1				0
80	19.31	30.7307	27.4464	56.033	52.0741	0.3703	-1.4028	166.2841	-0.0232	-0.1377	0.00319464	0.1396	0.0817	189.5663	-0.0136	-0.0806	49.779	48.689				1				0
80	19.32	30.7419	27.3906	56.0917	52.062	0.3773	-1.4054	166.2861	-0.0162	-0.1402	0.00227124	0.1411	0.0826	186.5755	-0.0095	-0.0821	49.8461	48.6647				1				0
80	19.33	30.7531	27.369	56.1059	52.062	0.3797	-1.406	166.2899	-0.0138	-0.1409	0.00194442	0.1415	0.0828	185.5825	-0.0081	-0.0824	49.8689	48.6584				1				0
80	19.34	30.7642	27.3474	56.1201	52.062	0.3821	-1.4067	166.2937	-0.0114	-0.1415	0.0016131	0.142	0.0831	184.5952	-0.0067	-0.0828	49.8917	48.6521				1				0
80	19.35	30.7754	27.3257	56.1344	52.062	0.3845	-1.4073	166.2975	-0.009	-0.1422	0.0012798	0.1425	0.0834	183.6144	-0.0053	-0.0832	49.9145	48.6458				1				0
80	19.36	30.7831	27.2753	56.1833	52.0862	0.3886	-1.4103	166.3279	-0.0048	-0.1452	0.00069696	0.1453	0.085	181.9011	-0.0028	-0.085	49.9541	48.6173				1				0
80	19.37	30.7908	27.2249	56.2322	52.1104	0.3928	-1.4133	166.3584	-0.0007	-0.1482	0.00010374	0.1482	0.0867	180.2543	-0.0004	-0.0867	49.9937	48.5888				1				0
80	19.38	30.7985	27.1745	56.2811	52.1347	0.397	-1.4163	166.3889	0.0035	-0.1512	-0.0005292	0.1512	0.0885	178.673	0.002	-0.0885	50.0334	48.5603				1				0
80	19.39	30.7951	27.1457	56.3158	52.1589	0.3987	-1.4187	166.4155	0.0053	-0.1535	-0.00081355	0.1536	0.0899	178.0341	0.0031	-0.0898	50.0502	48.5381				1				0
80	19.4	30.7917	27.1169	56.3505	52.1831	0.4005	-1.421	166.4422	0.007	-0.1558	-0.0010906	0.156	0.0913	177.4151	0.0041	-0.0912	50.067	48.5159				1				0
80	19.41	30.7882	27.0881	56.3852	52.2073	0.4023	-1.4233	166.4689	0.0088	-0.1582	-0.00139216	0.1584	0.0927	176.815	0.0052	-0.0926	50.0838	48.4937				1				0
80	19.42	30.7874	27.0566	56.4092	52.2263	0.404	-1.4254	166.4796	0.0106	-0.1602	-0.00169812	0.1605	0.094	176.216	0.0062	-0.0938	50.1009	48.4744				1				0
80	19.43	30.7865	27.0251	56.4333	52.2454	0.4058	-1.4274	166.4903	0.0124	-0.1622	-0.00201128	0.1627	0.0952	175.6326	0.0073	-0.0949	50.118	48.4551				1				0
80	19.44	30.7891	27.0224	56.4226	52.2402	0.4059	-1.4271	166.4743	0.0124	-0.1619	-0.00200756	0.1624	0.095	175.6146	0.0073	-0.0948	50.1183	48.458				1				0
80	19.45	30.7917	27.0197	56.4119	52.235	0.4059	-1.4268	166.4583	0.0124	-0.1616	-0.00200384	0.1621	0.0949	175.5966	0.0073	-0.0946	50.1185	48.4609				1				0
80	19.46	30.7943	27.017	56.4012	52.2298	0.4059	-1.4265	166.4423	0.0125	-0.1613	-0.00201625	0.1618	0.0947	175.5782	0.0073	-0.0944	50.1188	48.4638				1				0
80	19.47	30.7968	27.0143	56.3905	52.2246	0.406	-1.4262	166.4263	0.0125	-0.161	-0.0020125	0.1615	0.0945	175.56	0.0073	-0.0942	50.1191	48.4667				1				0
80	19.48	30.7968	27.0206	56.3576	52.2073	0.4049	-1.4249	166.3824	0.0115	-0.1598	-0.0018377	0.1602	0.0938	175.8874	0.0067	-0.0935	50.1094	48.4782				1				0
80	19.49	30.7968	27.0269	56.3247	52.19	0.4039	-1.4237	166.3385	0.0105	-0.1586	-0.0016653	0.1589	0.093	176.2206	0.0061	-0.0928	50.0998	48.4898				1				0
80	19.5	30.7943	27.0359	56.3025	52.1779	0.4029	-1.4228	166.3106	0.0094	-0.1577	-0.00148238	0.1579	0.0924	176.5758	0.0055	-0.0923	50.0898	48.4984				1				0
80	19.51	30.7917	27.0449	56.2802	52.1658	0.4018	-1.4219	166.2826	0.0084	-0.1568	-0.00131712	0.157	0.0919	176.9353	0.0049	-0.0917	50.0799	48.507				1				0
80	19.52	30.7891	27.0539	56.258	52.1537	0.4008	-1.421	166.2547	0.0073	-0.1559	-0.00113807	0.156	0.0913	177.3	0.0043	-0.0912	50.07	48.5157				1				0
80	19.53	30.7865	27.0629	56.2358	52.1416	0.3998	-1.4201	166.2268	0.0063	-0.1549	-0.00097587	0.1551	0.0908	177.669	0.0037	-0.0907	50.0601	48.5243				1				0
80	19.54	30.7908	27.0998	56.2215	52.1442	0.3972	-1.4184	166.2564	0.0037	-0.1532	-0.00056684	0.1533	0.0897	178.6133	0.0022	-0.0897	50.0353	48.5409				1				0
80	19.55	30.7951	27.1367	56.2073	52.1468	0.3946	-1.4166	166.2859	0.0011	-0.1515	-0.00016665	0.1515	0.0887	179.5795	0.0007	-0.0886	50.0106	48.5574				1				0
80	19.56	30.802	27.1646	56.2153	52.1615	0.393	-1.4158	166.3434	-0.0004	-0.1506	0.00006024	0.1506	0.0882	180.168	-0.0003	-0.0882	49.9958	48.5653				1				0
80	19.57	30.8088	27.1925	56.2233	52.1762	0.3915	-1.415	166.4009	-0.002	-0.1498	0.0002996	0.1498	0.0877	180.7629	-0.0012	-0.0877	49.981	48.5732				1				0
80	19.58	30.8157	27.2204	56.2313	52.1909	0.3899	-1.4142	166.4583	-0.0035	-0.149	0.0005215	0.149	0.0872	181.3633	-0.0021	-0.0872	49.9662	48.581				1				0
80	19.59	30.8226	27.2483	56.2393	52.2056	0.3884	-1.4133	166.5158	-0.0051	-0.1482	0.00075582	0.1483	0.0868	181.9699	-0.003	-0.0867	49.9515	48.5889				1				0
80	19.6	30.8337	27.296	56.2046	52.19	0.3855	-1.4102	166.5244	-0.008	-0.145	0.00116	0.1452	0.085	183.1407	-0.0047	-0.0849	49.9242	48.6188				1				0
80	19.61	30.8449	27.3438	56.1699	52.1744	0.3826	-1.4071	166.533	-0.0108	-0.1419	0.00153252	0.1423	0.0833	184.3601	-0.0063	-0.083	49.897	48.6486				1				0
80	19.62	30.8492	27.3636	56.1272	52.1442	0.3813	-1.4047	166.4841	-0.0121	-0.1396	0.00168916	0.1401	0.082	184.9678	-0.0071	-0.0817	49.8844	48.6706				1				0
80	19.63	30.8535	27.3834	56.0845	52.1139	0.38	-1.4024	166.4353	-0.0134	-0.1373	0.00183982	0.1379	0.0807	185.5948	-0.0079	-0.0803	49.8719	48.6926				1				0
80	19.64	30.8578	27.4032	56.0418	52.0836	0.3787	-1.4001	166.3864	-0.0148	-0.135	0.001998	0.1358	0.0795	186.2426	-0.0086	-0.079	49.8594	48.7147				1				0
80	19.65	30.8621	27.423	55.9991	52.0533	0.3774	-1.3978	166.3375	-0.0161	-0.1326	0.00213486	0.1336	0.0782	186.9119	-0.0094	-0.0776	49.8469	48.7367				1				0
80	19.66	30.8706	27.4644	55.9298	52.0153	0.3742	-1.3939	166.2801	-0.0192	-0.1287	0.00247104	0.1301	0.0762	188.4971	-0.0113	-0.0753	49.8169	48.7742				1				0
80	19.67	30.8792	27.5058	55.8604	51.9772	0.3711	-1.3899	166.2226	-0.0224	-0.1248	0.00279552	0.1268	0.0742	190.1692	-0.0131	-0.073	49.7869	48.8118				1				0
80	19.68	30.8835	27.5274	55.8337	51.9695	0.3692	-1.3883	166.214	-0.0242	-0.1231	0.00297902	0.1255	0.0734	191.1239	-0.0142	-0.0721	49.7694	48.8273				1				0
80	19.69	30.8878	27.549	55.807	51.9617	0.3674	-1.3867	166.2054	-0.026	-0.1215	0.003159	0.1243	0.0727	192.0978	-0.0152	-0.0711	49.752	48.8427				1				0
80	19.7	30.8921	27.5706	55.7803	51.9539	0.3656	-1.385	166.1969	-0.0279	-0.1199	0.00334521	0.1231	0.072	193.0909	-0.0163	-0.0702	49.7345	48.8582				1				0
80	19.71	30.8938	27.5967	55.7456	51.9513	0.3627	-1.3833	166.1874	-0.0307	-0.1181	0.00362567	0.1221	0.0714	194.5879	-0.018	-0.0691	49.7072	48.8749				1				0
80	19.72	30.8955	27.6228	55.7109	51.9487	0.3598	-1.3815	166.1779	-0.0336	-0.1164	0.00391104	0.1211	0.0709	196.1098	-0.0197	-0.0681	49.6799	48.8916				1				0
80	19.73	30.8972	27.6489	55.6762	51.9461	0.357	-1.3798	166.1685	-0.0365	-0.1146	0.0041829	0.1203	0.0704	197.6544	-0.0214	-0.0671	49.6525	48.9083				1				0
80	19.74	30.8947	27.6534	55.6682	51.9513	0.3559	-1.3797	166.1676	-0.0375	-0.1145	0.00429375	0.1205	0.0705	198.1417	-0.022	-0.067	49.6427	48.9095				1				0
80	19.75	30.8921	27.6579	55.6602	51.9565	0.3549	-1.3795	166.1667	-0.0386	-0.1144	0.00441584	0.1207	0.0706	198.6269	-0.0226	-0.0669	49.6328	48.9107				1				0
80	19.76	30.8895	27.6624	55.6522	51.9617	0.3539	-1.3794	166.1658	-0.0396	-0.1143	0.00452628	0.1209	0.0708	199.1109	-0.0232	-0.0669	49.623	48.9119				1				0
80	19.77	30.8869	27.6768	55.6513	51.9963	0.3511	-1.3797	166.2113	-0.0424	-0.1145	0.0048548	0.1221	0.0714	200.3073	-0.0248	-0.067	49.5965	48.9096				1				0
80	19.78	30.8844	27.6912	55.6504	52.0309	0.3483	-1.3799	166.2569	-0.0451	-0.1147	0.00517297	0.1233	0.0722	201.4799	-0.0264	-0.0671	49.57	48.9073				1				0
80	19.79	30.8844	27.7011	55.6576	52.0603	0.3466	-1.3803	166.3033	-0.0469	-0.1151	0.00539819	0.1243	0.0727	202.1663	-0.0274	-0.0674	49.5534	48.9039				1				0
80	19.8	30.8844	27.711	55.6647	52.0897	0.3448	-1.3806	166.3497	-0.0486	-0.1155	0.0056133	0.1253	0.0733	202.8415	-0.0285	-0.0676	49.5369	48.9004				1				0
80	19.81	30.8844	27.7209	55.6718	52.1191	0.3431	-1.381	166.3961	-0.0504	-0.1158	0.00583632	0.1263	0.0739	203.5054	-0.0295	-0.0678	49.5203	48.897				1				0
80	19.82	30.8844	27.7308	55.6789	52.1485	0.3413	-1.3813	166.4426	-0.0521	-0.1162	0.00605402	0.1273	0.0745	204.1584	-0.0305	-0.068	49.5037	48.8935				1				0
80	19.83	30.8741	27.7569	55.6531	52.1762	0.3367	-1.3808	166.4602	-0.0567	-0.1156	0.00655452	0.1288	0.0754	206.134	-0.0332	-0.0677	49.4596	48.8987				1				0
80	19.84	30.8638	27.783	55.6273	52.2038	0.3321	-1.3803	166.4779	-0.0614	-0.1151	0.00706714	0.1304	0.0763	208.0618	-0.0359	-0.0674	49.4156	48.9038				1				0
80	19.85	30.8535	27.7992	55.5944	52.2021	0.3292	-1.3794	166.4492	-0.0642	-0.1142	0.00733164	0.131	0.0767	209.3616	-0.0376	-0.0668	49.3881	48.9123				1				0
80	19.86	30.8432	27.8154	55.5615	52.2004	0.3263	-1.3785	166.4204	-0.0671	-0.1133	0.00760243	0.1317	0.0771	210.6493	-0.0393	-0.0663	49.3606	48.9209				1				0
80	19.87	30.8329	27.8316	55.5286	52.1987	0.3234	-1.3776	166.3917	-0.07	-0.1124	0.007868	0.1324	0.0775	211.9238	-0.041	-0.0658	49.333	48.9295				1				0
80	19.88	30.8226	27.8478	55.4957	52.1969	0.3205	-1.3767	166.3629	-0.0729	-0.1115	0.00812835	0.1332	0.078	213.184	-0.0427	-0.0653	49.3055	48.9381				1				0
80	19.89	30.8252	27.8856	55.4743	52.2047	0.3172	-1.3749	166.3898	-0.0763	-0.1098	0.00837774	0.1337	0.0782	214.7899	-0.0446	-0.0642	49.2737	48.9546				1				0
80	19.9	30.8277	27.9234	55.453	52.2125	0.3139	-1.3732	166.4166	-0.0796	-0.108	0.0085968	0.1342	0.0785	216.3834	-0.0466	-0.0632	49.2419	48.9711				1				0
80	19.91	30.8406	27.945	55.4645	52.222	0.3134	-1.3724	166.4721	-0.08	-0.1072	0.008576	0.1338	0.0783	216.7492	-0.0468	-0.0627	49.2377	48.9791				1				0
80	19.92	30.8535	27.9666	55.4761	52.2315	0.313	-1.3715	166.5277	-0.0805	-0.1064	0.0085652	0.1334	0.0781	217.1167	-0.0471	-0.0622	49.2334	48.987				1				0
80	19.93	30.8663	27.9882	55.4877	52.241	0.3125	-1.3707	166.5832	-0.0809	-0.1055	0.00853495	0.133	0.0778	217.4861	-0.0474	-0.0618	49.2292	48.995				1				0
80	19.94	30.8792	28.0098	55.4992	52.2506	0.3121	-1.3699	166.6388	-0.0814	-0.1047	0.00852258	0.1326	0.0776	217.8575	-0.0476	-0.0613	49.225	49.0029				1				0
80	19.95	30.9075	28.0458	55.4387	52.1961	0.3115	-1.3652	166.5881	-0.082	-0.1001	0.0082082	0.1294	0.0757	219.3221	-0.048	-0.0586	49.2192	49.0468				1				0
80	19.96	30.9359	28.0818	55.3782	52.1416	0.3109	-1.3606	166.5375	-0.0826	-0.0955	0.0078883	0.1262	0.0739	220.8614	-0.0483	-0.0559	49.2135	49.0908				1				0
80	19.97	30.9513	28.0962	55.3062	52.0776	0.3107	-1.3568	166.4313	-0.0827	-0.0917	0.00758359	0.1235	0.0723	222.0674	-0.0484	-0.0537	49.2119	49.1269				1				0
80	19.98	30.9668	28.1106	55.2341	52.0136	0.3106	-1.353	166.3251	-0.0829	-0.0879	0.00728691	0.1208	0.0707	223.3289	-0.0485	-0.0514	49.2104	49.163				1				0
[truncated: 1,004 more rows]
