# Supplementary material for: Dual-Stream deep learning for multimodal feature fusion and classification of balance control in elite freestyle aerial skiers
Source: PLoS One. 2026 Jul 28;21(7):e0337296. doi: 10.1371/journal.pone.0337296 (PMC13411871; doi:10.1371/journal.pone.0337296)
Supplement: S1 Data — (ZIP) [file pone.0337296.s001.zip › data/3.CSV]

Status	Time	Gauge[0]	Gauge[1]	Gauge[2]	Gauge[3]	Platform.COP.X	Platform.COP.Y	Weight	Patient COP.X	Patient COP.Y	Patient COP Len	Tilt Angle	Tilt Direction	Tilt Projection.X	Tilt Projection.Y	Pct Right	Pct Front	EndOfRep	IsomFreeze	Stimulus	TestRunning	OnTarget	GoalMet	TargetSkipped	TargetNbr	PatientFell
C0	0	11.8769	63.6998	16.2459	75.9021	-5.6496	-.4616	167.7247	-4.2339	.3801	4.2509	2.4886	275.1299	-2.4786	.2225	9.6774	53.6199			1	1				0
80	.01	12.2305	64.1435	16.2468	75.0225	-5.6122	-.4151	167.6433	-4.1965	.4266	4.2182	2.4694	275.8041	-2.4568	.2497	10.0329	54.0626				1				0
80	.02	12.4408	64.3352	16.261	74.4802	-5.5873	-.3895	167.5172	-4.1716	.4522	4.196	2.4565	276.1867	-2.4422	.2647	10.2706	54.3066				1				0
80	.03	12.6511	64.5269	16.2753	73.9379	-5.5623	-.3638	167.3911	-4.1466	.4779	4.174	2.4436	276.5739	-2.4275	.2797	10.5086	54.5511				1				0
80	.04	12.8613	64.7186	16.2895	73.3956	-5.5373	-.3381	167.265	-4.1216	.5036	4.1522	2.4308	276.9658	-2.4129	.2948	10.7471	54.7959				1				0
80	.05	13.0716	64.9104	16.3037	72.8532	-5.5122	-.3124	167.1389	-4.0965	.5293	4.1305	2.4181	277.3624	-2.3982	.3099	10.9858	55.041				1				0
80	.06	13.4175	65.1507	16.3073	71.8629	-5.4694	-.269	166.7384	-4.0537	.5726	4.0939	2.3967	278.0405	-2.3731	.3352	11.3935	55.4536				1				0
80	.07	13.7634	65.391	16.3108	70.8725	-5.4264	-.2255	166.3378	-4.0107	.6162	4.0577	2.3755	278.7341	-2.3479	.3607	11.8031	55.8682				1				0
80	.08	13.899	65.4396	16.3002	70.4245	-5.4085	-.2078	166.0633	-3.9928	.6339	4.0428	2.3667	279.0208	-2.3374	.3711	11.9733	56.0369				1				0
80	.09	14.0346	65.4882	16.2895	69.9765	-5.3906	-.19	165.7888	-3.9749	.6517	4.0279	2.358	279.3104	-2.3269	.3815	12.1441	56.2062				1				0
80	.1	14.1702	65.5368	16.2788	69.5284	-5.3726	-.1722	165.5143	-3.9569	.6695	4.0131	2.3493	279.6032	-2.3164	.3919	12.3154	56.376				1				0
80	.11	14.3058	65.5854	16.2681	69.0804	-5.3545	-.1543	165.2398	-3.9388	.6874	3.9984	2.3407	279.8991	-2.3058	.4024	12.4873	56.5464				1				0
80	.12	14.5049	65.7159	16.2655	68.5459	-5.3303	-.13	165.0322	-3.9146	.7117	3.9788	2.3292	280.3044	-2.2917	.4166	12.7177	56.7783				1				0
80	.13	14.7041	65.8464	16.2628	68.0113	-5.3061	-.1055	164.8246	-3.8904	.7361	3.9594	2.3179	280.7147	-2.2775	.4309	12.9487	57.0107				1				0
80	.14	14.7676	65.9283	16.2708	67.9249	-5.3	-.0992	164.8916	-3.8843	.7425	3.9546	2.3151	280.822	-2.2739	.4347	13.0066	57.0716				1				0
80	.15	14.8311	66.0102	16.2788	67.8384	-5.2939	-.0928	164.9585	-3.8782	.7489	3.9499	2.3123	280.9294	-2.2703	.4384	13.0644	57.1323				1				0
80	.16	14.8946	66.0921	16.2868	67.7519	-5.2879	-.0864	165.0254	-3.8722	.7553	3.9451	2.3095	281.037	-2.2668	.4421	13.1222	57.1931				1				0
80	.17	14.9581	66.174	16.2948	67.6654	-5.2818	-.08	165.0924	-3.8661	.7616	3.9404	2.3067	281.1448	-2.2632	.4459	13.1799	57.2537				1				0
80	.18	15.0723	66.399	16.3126	67.578	-5.2735	-.0684	165.362	-3.8578	.7733	3.9345	2.3033	281.3351	-2.2584	.4527	13.2591	57.365				1				0
80	.19	15.1864	66.6241	16.3304	67.4907	-5.2652	-.0567	165.6316	-3.8495	.785	3.9287	2.2999	281.5253	-2.2535	.4595	13.3381	57.4758				1				0
80	.2	15.2371	66.7672	16.3402	67.4898	-5.263	-.0514	165.8342	-3.8473	.7902	3.9276	2.2992	281.6073	-2.2522	.4626	13.3594	57.5261				1				0
80	.21	15.2877	66.9103	16.35	67.4889	-5.2607	-.0462	166.0369	-3.845	.7955	3.9265	2.2986	281.6891	-2.2509	.4657	13.3807	57.5762				1				0
80	.22	15.3383	67.0534	16.3598	67.4881	-5.2585	-.0409	166.2396	-3.8428	.8008	3.9253	2.2979	281.7707	-2.2496	.4688	13.402	57.6262				1				0
80	.23	15.389	67.1965	16.3696	67.4872	-5.2563	-.0357	166.4422	-3.8406	.806	3.9242	2.2973	281.8522	-2.2483	.4718	13.4232	57.6761				1				0
80	.24	15.4679	67.3702	16.3971	67.4881	-5.2509	-.0293	166.7233	-3.8352	.8123	3.9203	2.2949	281.9591	-2.2451	.4755	13.4745	57.7365				1				0
80	.25	15.5469	67.5439	16.4247	67.4889	-5.2455	-.023	167.0045	-3.8298	.8187	3.9163	2.2926	282.0659	-2.242	.4792	13.5257	57.7967				1				0
80	.26	15.5752	67.5745	16.4425	67.4907	-5.2423	-.0219	167.0829	-3.8266	.8198	3.9135	2.291	282.0915	-2.2401	.4799	13.5559	57.8073				1				0
80	.27	15.6035	67.6051	16.4603	67.4924	-5.2392	-.0208	167.1613	-3.8235	.8209	3.9106	2.2893	282.1171	-2.2383	.4805	13.586	57.8179				1				0
80	.28	15.6319	67.6357	16.4781	67.4941	-5.236	-.0197	167.2398	-3.8203	.822	3.9077	2.2876	282.1428	-2.2364	.4812	13.616	57.8285				1				0
80	.29	15.6696	67.732	16.4736	67.4483	-5.2343	-.0145	167.3236	-3.8186	.8271	3.9071	2.2872	282.2221	-2.2354	.4842	13.6327	57.8776				1				0
80	.3	15.7074	67.8283	16.4692	67.4024	-5.2325	-.0094	167.4073	-3.8168	.8323	3.9065	2.2869	282.3014	-2.2344	.4872	13.6494	57.9267				1				0
80	.31	15.7452	67.9246	16.4647	67.3566	-5.2308	-.0042	167.4911	-3.8151	.8374	3.9059	2.2865	282.3806	-2.2334	.4902	13.666	57.9757				1				0
80	.32	15.7546	67.9903	16.4425	67.309	-5.2322	-.0002	167.4965	-3.8165	.8415	3.9081	2.2878	282.4341	-2.2342	.4926	13.6526	58.0142				1				0
80	.33	15.764	68.0561	16.4203	67.2615	-5.2336	.0039	167.5018	-3.8179	.8455	3.9104	2.2892	282.4875	-2.235	.495	13.6393	58.0527				1				0
80	.34	15.7735	68.1218	16.398	67.2139	-5.235	.0079	167.5071	-3.8193	.8496	3.9126	2.2905	282.5409	-2.2358	.4973	13.6259	58.0912				1				0
80	.35	15.7486	68.2982	16.2797	67.0478	-5.2469	.0201	167.3743	-3.8312	.8617	3.927	2.2989	282.6764	-2.2428	.5045	13.5121	58.2071				1				0
80	.36	15.7237	68.4746	16.1614	66.8817	-5.2589	.0323	167.2414	-3.8432	.8739	3.9413	2.3073	282.8112	-2.2498	.5116	13.3981	58.3233				1				0
80	.37	15.6894	68.5853	16.0653	66.7633	-5.2695	.0404	167.1032	-3.8538	.8821	3.9535	2.3144	282.8925	-2.256	.5164	13.2972	58.401				1				0
80	.38	15.655	68.696	15.9693	66.6448	-5.2801	.0486	166.9651	-3.8644	.8903	3.9656	2.3215	282.9734	-2.2623	.5212	13.1962	58.4788				1				0
80	.39	15.6207	68.8067	15.8732	66.5263	-5.2907	.0568	166.8269	-3.875	.8985	3.9778	2.3286	283.054	-2.2685	.526	13.0951	58.5568				1				0
80	.4	15.5864	68.9174	15.7771	66.4078	-5.3013	.065	166.6887	-3.8857	.9067	3.99	2.3358	283.1342	-2.2747	.5308	12.9938	58.6349				1				0
80	.41	15.3418	68.9471	15.601	66.6223	-5.3409	.058	166.5121	-3.9252	.8996	4.027	2.3575	282.9088	-2.2979	.5266	12.617	58.5679				1				0
80	.42	15.0972	68.9768	15.4249	66.8368	-5.3806	.0509	166.3356	-3.9649	.8926	4.0641	2.3792	282.687	-2.3211	.5225	12.2394	58.5007				1				0
80	.43	14.8869	68.8958	15.3448	67.1698	-5.4095	.0356	166.2973	-3.9938	.8773	4.089	2.3938	282.389	-2.3381	.5136	11.9636	58.3552				1				0
80	.44	14.6766	68.8148	15.2647	67.5028	-5.4385	.0203	166.2589	-4.0228	.862	4.1141	2.4085	282.0945	-2.355	.5046	11.6876	58.2097				1				0
80	.45	14.4663	68.7338	15.1847	67.8358	-5.4675	.0051	166.2206	-4.0518	.8467	4.1393	2.4232	281.8035	-2.372	.4957	11.4115	58.064				1				0
80	.46	14.256	68.6528	15.1046	68.1688	-5.4965	-.0102	166.1822	-4.0808	.8314	4.1646	2.4381	281.5159	-2.389	.4867	11.1353	57.9183				1				0
80	.47	13.7917	68.4881	14.9872	69.1211	-5.5596	-.0513	166.388	-4.1439	.7903	4.2186	2.4697	280.7978	-2.426	.4627	10.5339	57.527				1				0
80	.48	13.3274	68.3234	14.8698	70.0733	-5.6226	-.0923	166.5939	-4.2069	.7493	4.2732	2.5017	280.0996	-2.4629	.4387	9.9339	57.1366				1				0
80	.49	13.0733	68.2397	14.8324	70.6926	-5.6565	-.1179	166.838	-4.2408	.7237	4.3022	2.5186	279.6846	-2.4827	.4237	9.611	56.8926				1				0
80	.5	12.8193	68.156	14.795	71.3119	-5.6903	-.1435	167.0822	-4.2747	.6982	4.3313	2.5357	279.2762	-2.5025	.4087	9.289	56.6493				1				0
80	.51	12.5652	68.0723	14.7577	71.9312	-5.7241	-.169	167.3264	-4.3084	.6727	4.3606	2.5529	278.8746	-2.5223	.3938	8.968	56.4068				1				0
80	.52	12.3112	67.9885	14.7203	72.5505	-5.7577	-.1944	167.5706	-4.342	.6473	4.39	2.5701	278.4794	-2.542	.379	8.6479	56.1649				1				0
80	.53	12.1138	68.0579	14.683	73.0522	-5.7869	-.2104	167.9068	-4.3712	.6312	4.4166	2.5857	278.2169	-2.5591	.3695	8.3693	56.0117				1				0
80	.54	11.9164	68.1272	14.6456	73.5538	-5.8161	-.2265	168.243	-4.4004	.6152	4.4432	2.6012	277.9587	-2.5762	.3602	8.0917	55.859				1				0
80	.55	11.973	68.2802	14.6456	73.4362	-5.8118	-.2173	168.335	-4.3961	.6244	4.4402	2.5995	278.0839	-2.5737	.3655	8.1322	55.9467				1				0
80	.56	12.0297	68.4332	14.6456	73.3186	-5.8076	-.2081	168.427	-4.3919	.6336	4.4373	2.5978	278.2092	-2.5712	.3709	8.1727	56.0343				1				0
80	.57	12.0863	68.5862	14.6456	73.2009	-5.8033	-.1989	168.519	-4.3876	.6428	4.4345	2.5961	278.3345	-2.5687	.3763	8.2131	56.1218				1				0
80	.58	12.143	68.7392	14.6456	73.0833	-5.7991	-.1897	168.6111	-4.3834	.652	4.4316	2.5945	278.4599	-2.5662	.3817	8.2535	56.2092				1				0
80	.59	12.3232	68.9129	14.6598	72.6041	-5.7777	-.1671	168.5001	-4.362	.6745	4.4138	2.5841	278.7906	-2.5537	.3949	8.4573	56.4242				1				0
80	.6	12.5034	69.0866	14.6741	72.125	-5.7563	-.1445	168.3891	-4.3406	.6972	4.3962	2.5737	279.1245	-2.5412	.4081	8.6614	56.6395				1				0
80	.61	12.627	69.1073	14.6883	71.7634	-5.739	-.131	168.1861	-4.3233	.7106	4.3813	2.565	279.3344	-2.5311	.416	8.8256	56.7679				1				0
80	.62	12.7506	69.128	14.7025	71.4019	-5.7217	-.1175	167.9831	-4.306	.7241	4.3665	2.5563	279.5461	-2.5209	.4239	8.9902	56.8966				1				0
80	.63	12.8742	69.1487	14.7168	71.0403	-5.7044	-.104	167.78	-4.2887	.7377	4.3517	2.5477	279.7599	-2.5108	.4319	9.1552	57.0257				1				0
80	.64	12.9978	69.1694	14.731	70.6788	-5.687	-.0904	167.577	-4.2713	.7513	4.3369	2.539	279.9756	-2.5006	.4398	9.3206	57.155				1				0
80	.65	13.281	69.3881	14.7185	69.8554	-5.6539	-.0532	167.2431	-4.2382	.7885	4.3109	2.5238	280.5387	-2.4812	.4616	9.6363	57.5092				1				0
80	.66	13.5643	69.6069	14.7061	69.032	-5.6206	-.0159	166.9092	-4.2049	.8258	4.2852	2.5087	281.1109	-2.4617	.4834	9.9531	57.8648				1				0
80	.67	13.7239	69.8049	14.6794	68.5701	-5.6048	.0078	166.7783	-4.1891	.8495	4.2744	2.5024	281.4634	-2.4524	.4973	10.1037	58.0904				1				0
80	.68	13.8835	70.0029	14.6527	68.1082	-5.589	.0316	166.6474	-4.1733	.8732	4.2637	2.4961	281.8182	-2.4432	.5112	10.2546	58.3164				1				0
80	.69	14.0432	70.2009	14.626	67.6463	-5.5731	.0553	166.5164	-4.1574	.897	4.2531	2.4899	282.1754	-2.4339	.5251	10.4056	58.5428				1				0
80	.7	14.2312	70.5483	14.5531	67.0409	-5.5588	.0895	166.3735	-4.1431	.9311	4.2465	2.486	282.6661	-2.4255	.5451	10.5415	58.8678				1				0
80	.71	14.4191	70.8957	14.4801	66.4354	-5.5445	.1236	166.2304	-4.1288	.9653	4.2402	2.4823	283.1592	-2.4172	.5651	10.6776	59.1935				1				0
80	.72	14.6071	71.2432	14.4072	65.83	-5.5302	.1579	166.0874	-4.1145	.9996	4.2342	2.4788	283.6546	-2.4088	.5852	10.814	59.5196				1				0
80	.73	14.6354	71.3926	14.3609	65.6864	-5.5318	.1682	166.0753	-4.1161	1.0099	4.2382	2.4812	283.7854	-2.4097	.5912	10.7986	59.6182				1				0
80	.74	14.6637	71.542	14.3147	65.5428	-5.5335	.1786	166.0632	-4.1178	1.0203	4.2423	2.4836	283.916	-2.4107	.5973	10.7832	59.7168				1				0
80	.75	14.692	71.6914	14.2684	65.3993	-5.5351	.1889	166.0511	-4.1194	1.0306	4.2464	2.486	284.0464	-2.4116	.6033	10.7677	59.8154				1				0
80	.76	14.4148	71.6203	14.1652	65.9026	-5.5749	.1678	166.103	-4.1592	1.0095	4.28	2.5057	283.6427	-2.435	.591	10.3881	59.6144				1				0
80	.77	14.1376	71.5492	14.0621	66.406	-5.6148	.1467	166.1549	-4.1991	.9884	4.3138	2.5255	283.2455	-2.4583	.5786	10.0087	59.4134				1				0
80	.78	13.8321	71.3287	14.0051	67.053	-5.653	.1153	166.2188	-4.2373	.957	4.344	2.5431	282.7267	-2.4807	.5602	9.6451	59.1141				1				0
80	.79	13.5265	71.1082	13.9482	67.7	-5.6911	.0839	166.2828	-4.2754	.9256	4.3745	2.561	282.2154	-2.503	.5419	9.2817	58.8151				1				0
80	.8	13.221	70.8876	13.8913	68.3469	-5.7292	.0525	166.3468	-4.3135	.8942	4.4053	2.579	281.7116	-2.5253	.5235	8.9186	58.5162				1				0
80	.81	12.9154	70.6671	13.8343	68.9939	-5.7673	.0212	166.4108	-4.3516	.8628	4.4364	2.5973	281.2152	-2.5477	.5051	8.5558	58.2176				1				0
80	.82	12.4185	70.281	13.773	70.1175	-5.8272	-.0334	166.5899	-4.4116	.8083	4.485	2.6257	280.3824	-2.5828	.4732	7.9852	57.6978				1				0
80	.83	11.9215	69.8949	13.7116	71.241	-5.887	-.0879	166.769	-4.4713	.7538	4.5344	2.6547	279.5694	-2.6178	.4413	7.4158	57.1792				1				0
80	.84	11.7301	69.7293	13.7071	71.7176	-5.9088	-.111	166.8841	-4.4931	.7307	4.5521	2.6651	279.2366	-2.6305	.4278	7.2087	56.9587				1				0
80	.85	11.5387	69.5637	13.7027	72.1942	-5.9305	-.1341	166.9992	-4.5148	.7075	4.5699	2.6755	278.9067	-2.6432	.4142	7.0018	56.7385				1				0
80	.86	11.3473	69.398	13.6982	72.6707	-5.9522	-.1572	167.1143	-4.5365	.6845	4.5878	2.686	278.58	-2.656	.4007	6.7952	56.5187				1				0
80	.87	11.1559	69.2324	13.6938	73.1473	-5.9739	-.1803	167.2295	-4.5582	.6614	4.6059	2.6966	278.2562	-2.6686	.3872	6.5889	56.2991				1				0
80	.88	10.9268	69.02	13.7151	73.783	-5.9982	-.2107	167.445	-4.5825	.631	4.6258	2.7082	277.8399	-2.6829	.3694	6.357	56.0093				1				0
80	.89	10.6976	68.8076	13.7365	74.4188	-6.0225	-.241	167.6605	-4.6068	.6006	4.6458	2.72	277.4284	-2.6971	.3516	6.1257	55.7204				1				0
80	.9	10.6598	68.7608	13.7623	74.5779	-6.0252	-.2484	167.7608	-4.6095	.5933	4.6475	2.721	277.3341	-2.6987	.3473	6.1	55.6503				1				0
80	.91	10.6221	68.714	13.7881	74.7371	-6.0279	-.2557	167.8612	-4.6122	.5859	4.6493	2.722	277.24	-2.7003	.343	6.0744	55.5802				1				0
80	.92	10.5843	68.6672	13.8139	74.8962	-6.0306	-.2631	167.9616	-4.6149	.5786	4.651	2.723	277.1461	-2.7019	.3387	6.0488	55.5103				1				0
80	.93	10.5466	68.6204	13.8397	75.0554	-6.0333	-.2704	168.062	-4.6176	.5712	4.6528	2.724	277.0523	-2.7034	.3344	6.0232	55.4404				1				0
80	.94	10.5337	68.5349	13.8326	74.9438	-6.0321	-.2702	167.8449	-4.6164	.5715	4.6516	2.7234	277.0567	-2.7028	.3346	6.0343	55.4425				1				0
80	.95	10.5208	68.4494	13.8254	74.8322	-6.0309	-.27	167.6278	-4.6152	.5717	4.6505	2.7227	277.0611	-2.7021	.3347	6.0454	55.4446				1				0
80	.96	10.5457	68.4107	13.7925	74.5615	-6.0271	-.2624	167.3104	-4.6114	.5793	4.6476	2.721	277.1597	-2.6998	.3391	6.0823	55.5168				1				0
80	.97	10.5706	68.372	13.7596	74.2908	-6.0232	-.2548	166.9929	-4.6075	.5869	4.6447	2.7193	277.2589	-2.6975	.3436	6.1193	55.5892				1				0
80	.98	10.5955	68.3333	13.7267	74.02	-6.0193	-.2472	166.6755	-4.6036	.5945	4.6418	2.7176	277.3585	-2.6952	.3481	6.1564	55.662				1				0
80	.99	10.6204	68.2946	13.6938	73.7493	-6.0154	-.2395	166.358	-4.5997	.6022	4.6389	2.7159	277.4586	-2.693	.3525	6.1937	55.735				1				0
80	1	10.7482	68.0642	13.773	73.3523	-5.9878	-.234	165.9377	-4.5722	.6076	4.6124	2.7004	277.5701	-2.6768	.3557	6.4556	55.7869				1				0
80	1.01	10.8761	67.8337	13.8521	72.9553	-5.9602	-.2286	165.5173	-4.5445	.6131	4.5857	2.6847	277.6835	-2.6606	.3589	6.719	55.8392				1				0
80	1.02	10.9791	67.642	13.9642	72.829	-5.9365	-.2308	165.4144	-4.5208	.6109	4.5619	2.6708	277.6953	-2.6468	.3576	6.9445	55.8178				1				0
80	1.03	11.0821	67.4503	14.0763	72.7027	-5.9128	-.2331	165.3115	-4.4971	.6086	4.5381	2.6569	277.7073	-2.6329	.3563	7.1704	55.7963				1				0
80	1.04	11.1851	67.2586	14.1884	72.5765	-5.8891	-.2353	165.2086	-4.4734	.6064	4.5143	2.6429	277.7194	-2.619	.355	7.3965	55.7749				1				0
80	1.05	11.2881	67.0669	14.3005	72.4502	-5.8653	-.2376	165.1056	-4.4496	.6041	4.4904	2.6289	277.7316	-2.605	.3537	7.6229	55.7534				1				0
80	1.06	11.4134	66.1398	14.7452	72.8904	-5.8079	-.2852	165.1889	-4.3923	.5565	4.4274	2.592	277.2212	-2.5714	.3258	8.169	55.3002				1				0
80	1.07	11.5387	65.2128	15.19	73.3307	-5.7507	-.3327	165.2722	-4.335	.509	4.3648	2.5553	276.6966	-2.5379	.298	8.7145	54.8475				1				0
80	1.08	11.561	64.4774	15.5227	73.8972	-5.7173	-.3778	165.4584	-4.3016	.4638	4.3265	2.5329	276.1544	-2.5183	.2715	9.0325	54.4175				1				0
80	1.09	11.5834	63.7421	15.8554	74.4637	-5.684	-.4229	165.6446	-4.2683	.4188	4.2888	2.5108	275.6037	-2.4988	.2452	9.3497	53.9884				1				0
80	1.1	11.6057	63.0067	16.1881	75.0303	-5.6507	-.4678	165.8308	-4.2351	.3738	4.2515	2.489	275.0446	-2.4793	.2188	9.6662	53.5604				1				0
80	1.11	11.6726	62.0419	16.6329	75.6919	-5.6019	-.5236	166.0393	-4.1862	.318	4.1983	2.4578	274.3445	-2.4507	.1862	10.1311	53.0289				1				0
80	1.12	11.7396	61.077	17.0776	76.3536	-5.5532	-.5793	166.2478	-4.1375	.2624	4.1459	2.4271	273.6283	-2.4222	.1536	10.5948	52.4987				1				0
80	1.13	11.8065	60.1121	17.5224	77.0153	-5.5047	-.6348	166.4564	-4.089	.2068	4.0942	2.3968	272.8957	-2.3938	.1211	11.0574	51.9698				1				0
80	1.14	11.8511	59.8826	17.6345	77.1104	-5.4891	-.6458	166.4787	-4.0734	.1959	4.0781	2.3874	272.7536	-2.3846	.1147	11.2059	51.8658				1				0
80	1.15	11.8958	59.6531	17.7466	77.2056	-5.4735	-.6567	166.501	-4.0578	.185	4.062	2.378	272.6104	-2.3755	.1083	11.3545	51.7619				1				0
80	1.16	11.9404	59.4236	17.8587	77.3007	-5.4579	-.6676	166.5234	-4.0422	.1741	4.0459	2.3685	272.466	-2.3664	.1019	11.503	51.6579				1				0
80	1.17	12.0159	59.4443	17.8418	77.0672	-5.4491	-.6585	166.3692	-4.0334	.1832	4.0375	2.3636	272.6006	-2.3612	.1072	11.5869	51.7448				1				0
80	1.18	12.0915	59.465	17.8249	76.8337	-5.4402	-.6493	166.215	-4.0246	.1923	4.0291	2.3587	272.7361	-2.356	.1126	11.6709	51.8317				1				0
80	1.19	12.1224	59.7152	17.6959	76.505	-5.447	-.6292	166.0385	-4.0313	.2124	4.0369	2.3633	273.0164	-2.36	.1243	11.6063	52.0231				1				0
80	1.2	12.1533	59.9654	17.5669	76.1763	-5.4538	-.6091	165.8619	-4.0381	.2326	4.0448	2.3679	273.2962	-2.364	.1361	11.5415	52.2149				1				0
80	1.21	12.1842	60.2157	17.4379	75.8476	-5.4607	-.5889	165.6853	-4.045	.2528	4.0529	2.3726	273.5755	-2.368	.148	11.4766	52.4072				1				0
80	1.22	12.2151	60.4659	17.3089	75.519	-5.4675	-.5687	165.5088	-4.0518	.273	4.061	2.3774	273.8543	-2.372	.1598	11.4115	52.5998				1				0
80	1.23	12.2906	61.0905	17.0803	75.019	-5.4827	-.5285	165.4804	-4.067	.3132	4.079	2.3879	274.4039	-2.3809	.1834	11.2667	52.983				1				0
80	1.24	12.3661	61.7151	16.8517	74.5191	-5.4979	-.4882	165.452	-4.0822	.3535	4.0975	2.3987	274.9487	-2.3898	.2069	11.1218	53.3664				1				0
80	1.25	12.4107	62.0896	16.7521	74.3478	-5.5062	-.4683	165.6002	-4.0905	.3734	4.1076	2.4046	275.2153	-2.3947	.2186	11.0424	53.5559				1				0
80	1.26	12.4554	62.464	16.6524	74.1766	-5.5146	-.4484	165.7484	-4.0989	.3932	4.1177	2.4106	275.48	-2.3996	.2302	10.9632	53.7451				1				0
80	1.27	12.5	62.8384	16.5528	74.0053	-5.5229	-.4286	165.8965	-4.1072	.4131	4.1279	2.4166	275.743	-2.4044	.2418	10.8841	53.9339				1				0
80	1.28	12.5446	63.2128	16.4532	73.8341	-5.5311	-.4088	166.0447	-4.1155	.4329	4.1382	2.4226	276.0042	-2.4093	.2534	10.8052	54.1225				1				0
80	1.29	12.6459	63.968	16.2922	73.5737	-5.545	-.3719	166.4798	-4.1293	.4698	4.1559	2.433	276.4905	-2.4174	.275	10.6732	54.4741				1				0
80	1.3	12.7472	64.7231	16.1312	73.3134	-5.5588	-.3352	166.9149	-4.1431	.5065	4.1739	2.4435	276.9702	-2.4255	.2965	10.5419	54.824				1				0
80	1.31	12.8038	65.1039	16.0698	73.2243	-5.5643	-.3182	167.2018	-4.1486	.5235	4.1815	2.448	277.1922	-2.4287	.3065	10.4893	54.9859				1				0
80	1.32	12.8605	65.4846	16.0084	73.1352	-5.5698	-.3012	167.4887	-4.1541	.5405	4.1891	2.4524	277.4127	-2.4319	.3164	10.4368	55.1473				1				0
80	1.33	12.9171	65.8653	15.947	73.0461	-5.5753	-.2843	167.7756	-4.1596	.5573	4.1968	2.4569	277.6316	-2.4352	.3263	10.3845	55.3081				1				0
80	1.34	12.9738	66.246	15.8856	72.957	-5.5808	-.2675	168.0625	-4.1651	.5742	4.2045	2.4614	277.8489	-2.4384	.3361	10.3324	55.4683				1				0
80	1.35	13.0682	66.9292	15.7006	72.5228	-5.5927	-.2285	168.2208	-4.177	.6132	4.2218	2.4716	278.3518	-2.4453	.359	10.219	55.8401				1				0
80	1.36	13.1626	67.6123	15.5156	72.0886	-5.6046	-.1895	168.3792	-4.1889	.6522	4.2394	2.4818	278.8496	-2.4523	.3818	10.1059	56.2113				1				0
80	1.37	13.2004	67.9147	15.3919	71.7435	-5.611	-.1672	168.2506	-4.1953	.6745	4.2492	2.4876	279.1335	-2.4561	.3949	10.0443	56.4238				1				0
80	1.38	13.2381	68.2172	15.2683	71.3984	-5.6175	-.1448	168.122	-4.2018	.6969	4.2592	2.4935	279.4166	-2.4599	.408	9.9826	56.6367				1				0
80	1.39	13.2759	68.5196	15.1446	71.0533	-5.624	-.1224	167.9934	-4.2083	.7192	4.2693	2.4994	279.6987	-2.4637	.4211	9.9209	56.8499				1				0
80	1.4	13.3137	68.822	15.021	70.7082	-5.6305	-.1	167.8649	-4.2148	.7417	4.2796	2.5054	279.9799	-2.4675	.4342	9.859	57.0634				1				0
80	1.41	13.3866	69.1487	14.9	70.2602	-5.6325	-.0731	167.6955	-4.2168	.7685	4.2862	2.5093	280.3293	-2.4686	.4499	9.8402	57.3195				1				0
80	1.42	13.4596	69.4754	14.779	69.8121	-5.6344	-.0462	167.5262	-4.2187	.7955	4.2931	2.5133	280.6783	-2.4698	.4657	9.8214	57.5761				1				0
80	1.43	13.4947	69.4997	14.7817	69.7092	-5.6299	-.0417	167.4854	-4.2142	.7999	4.2895	2.5112	280.7479	-2.4671	.4683	9.8647	57.6184				1				0
80	1.44	13.5299	69.524	14.7844	69.6063	-5.6254	-.0373	167.4446	-4.2097	.8044	4.2858	2.5091	280.8176	-2.4645	.4709	9.9079	57.6607				1				0
80	1.45	13.5651	69.5484	14.787	69.5034	-5.6208	-.0328	167.4039	-4.2051	.8088	4.2822	2.5069	280.8875	-2.4618	.4735	9.9512	57.7031				1				0
80	1.46	13.6372	69.5457	14.8111	69.3321	-5.6097	-.0268	167.326	-4.194	.8149	4.2724	2.5012	280.9951	-2.4553	.477	10.057	57.7606				1				0
80	1.47	13.7093	69.543	14.8351	69.1608	-5.5986	-.0208	167.2482	-4.1829	.8209	4.2627	2.4955	281.1033	-2.4488	.4806	10.1628	57.8181				1				0
80	1.48	13.7814	69.5403	14.8591	68.9896	-5.5875	-.0147	167.1703	-4.1718	.8269	4.2529	2.4898	281.212	-2.4423	.4841	10.2688	57.8757				1				0
80	1.49	13.8183	69.5133	14.8804	68.9213	-5.5809	-.0131	167.1333	-4.1652	.8285	4.2468	2.4862	281.2503	-2.4384	.485	10.3314	57.8908				1				0
80	1.5	13.8552	69.4862	14.9018	68.8529	-5.5743	-.0116	167.0962	-4.1586	.8301	4.2407	2.4826	281.2886	-2.4346	.486	10.394	57.9059				1				0
80	1.51	13.8921	69.4592	14.9231	68.7846	-5.5677	-.01	167.0591	-4.1521	.8317	4.2345	2.479	281.3271	-2.4307	.4869	10.4566	57.921				1				0
80	1.52	13.9685	69.4457	14.9169	68.4879	-5.5564	.0003	166.8191	-4.1407	.8419	4.2254	2.4737	281.4934	-2.4241	.4929	10.5649	58.0184				1				0
80	1.53	14.0449	69.4322	14.9107	68.1913	-5.545	.0105	166.5791	-4.1293	.8522	4.2163	2.4683	281.6609	-2.4174	.4989	10.6735	58.1161				1				0
80	1.54	14.0844	69.4457	14.8831	67.9629	-5.5402	.0192	166.3762	-4.1245	.8609	4.2133	2.4666	281.7899	-2.4146	.504	10.7194	58.1989				1				0
80	1.55	14.1239	69.4592	14.8555	67.7346	-5.5353	.0279	166.1732	-4.1196	.8696	4.2104	2.4649	281.9193	-2.4118	.5091	10.7654	58.2818				1				0
80	1.56	14.1633	69.4727	14.828	67.5062	-5.5305	.0366	165.9703	-4.1148	.8783	4.2075	2.4632	282.0492	-2.4089	.5142	10.8116	58.365				1				0
80	1.57	14.2028	69.4862	14.8004	67.2779	-5.5256	.0454	165.7673	-4.1099	.8871	4.2046	2.4615	282.1797	-2.4061	.5193	10.8578	58.4483				1				0
80	1.58	14.2809	69.516	14.8013	67.047	-5.5153	.055	165.6451	-4.0996	.8966	4.1965	2.4568	282.3369	-2.4	.5249	10.9559	58.5394				1				0
80	1.59	14.359	69.5457	14.8022	66.816	-5.505	.0645	165.5229	-4.0893	.9062	4.1885	2.4521	282.4951	-2.394	.5305	11.0542	58.6306				1				0
80	1.6	14.3977	69.5619	14.8306	66.8134	-5.4996	.0653	165.6035	-4.0839	.907	4.1834	2.4491	282.5217	-2.3908	.531	11.1059	58.638				1				0
80	1.61	14.4363	69.5781	14.8591	66.8108	-5.4942	.0661	165.6842	-4.0785	.9078	4.1783	2.4461	282.5483	-2.3876	.5314	11.1575	58.6455				1				0
80	1.62	14.4749	69.5943	14.8876	66.8082	-5.4887	.0669	165.765	-4.073	.9086	4.1731	2.4431	282.575	-2.3845	.5319	11.2091	58.653				1				0
80	1.63	14.5135	69.6105	14.916	66.8056	-5.4833	.0677	165.8456	-4.0676	.9093	4.168	2.4401	282.6017	-2.3813	.5323	11.2606	58.6604				1				0
80	1.64	14.5453	69.6006	14.9738	66.9336	-5.4779	.063	166.0533	-4.0622	.9046	4.1617	2.4364	282.5547	-2.3781	.5296	11.312	58.6157				1				0
80	1.65	14.577	69.5907	15.0317	67.0617	-5.4725	.0583	166.261	-4.0569	.9	4.1555	2.4327	282.5078	-2.375	.5268	11.3633	58.5711				1				0
80	1.66	14.5702	69.5646	15.061	67.1923	-5.4726	.0528	166.388	-4.0569	.8945	4.1543	2.432	282.4342	-2.375	.5237	11.3632	58.519				1				0
80	1.67	14.5633	69.5385	15.0904	67.3229	-5.4726	.0474	166.515	-4.0569	.889	4.1531	2.4314	282.3607	-2.375	.5205	11.3631	58.4671				1				0
80	1.68	14.5564	69.5124	15.1197	67.4535	-5.4726	.0419	166.642	-4.0569	.8836	4.152	2.4307	282.2873	-2.375	.5173	11.363	58.4153				1				0
80	1.69	14.5496	69.4862	15.1491	67.5841	-5.4726	.0365	166.769	-4.0569	.8782	4.1509	2.43	282.2139	-2.375	.5141	11.3628	58.3635				1				0
80	1.7	14.4886	69.3224	15.214	67.8972	-5.475	.0196	166.9223	-4.0593	.8613	4.1496	2.4293	281.9789	-2.3764	.5042	11.3402	58.2025				1				0
80	1.71	14.4277	69.1586	15.279	68.2103	-5.4773	.0027	167.0756	-4.0616	.8444	4.1485	2.4286	281.7441	-2.3778	.4943	11.3177	58.0418				1				0
80	1.72	14.3736	69.0209	15.3145	68.3928	-5.4797	-.0087	167.1019	-4.064	.8329	4.1485	2.4286	281.5825	-2.3792	.4876	11.2952	57.9326				1				0
80	1.73	14.3196	68.8832	15.3501	68.5753	-5.482	-.0202	167.1282	-4.0664	.8215	4.1485	2.4286	281.421	-2.3805	.4809	11.2728	57.8235				1				0
80	1.74	14.2655	68.7455	15.3857	68.7578	-5.4844	-.0317	167.1545	-4.0687	.81	4.1486	2.4287	281.2595	-2.3819	.4742	11.2504	57.7145				1				0
80	1.75	14.2114	68.6078	15.4213	68.9403	-5.4868	-.0431	167.1808	-4.0711	.7986	4.1487	2.4287	281.0981	-2.3833	.4675	11.2279	57.6054				1				0
80	1.76	13.9419	68.1362	15.4764	69.6071	-5.5082	-.084	167.1617	-4.0925	.7577	4.1621	2.4366	280.4888	-2.3959	.4436	11.0236	57.2159				1				0
80	1.77	13.6724	67.6645	15.5316	70.274	-5.5297	-.1249	167.1425	-4.114	.7168	4.176	2.4447	279.8833	-2.4084	.4196	10.8192	56.8264				1				0
80	1.78	13.457	67.3306	15.5512	70.7584	-5.5488	-.1544	167.0971	-4.1331	.6873	4.1899	2.4529	279.4412	-2.4196	.4023	10.6372	56.5456				1				0
80	1.79	13.2416	66.9967	15.5707	71.2427	-5.5679	-.1839	167.0517	-4.1522	.6578	4.204	2.4611	279.0018	-2.4308	.3851	10.455	56.2646				1				0
80	1.8	13.0261	66.6628	15.5903	71.7271	-5.5871	-.2134	167.0063	-4.1714	.6283	4.2184	2.4696	278.5652	-2.442	.3678	10.2727	55.9835				1				0
80	1.81	12.8107	66.3288	15.6099	72.2115	-5.6062	-.2429	166.9609	-4.1905	.5987	4.2331	2.4782	278.1314	-2.4533	.3505	10.0903	55.7023				1				0
80	1.82	12.4262	65.7834	15.6152	73.028	-5.643	-.2921	166.8528	-4.2273	.5495	4.2628	2.4956	277.4067	-2.4748	.3217	9.7402	55.2336				1				0
80	1.83	12.0417	65.238	15.6206	73.8445	-5.6798	-.3414	166.7447	-4.2641	.5003	4.2933	2.5135	276.6913	-2.4963	.2929	9.3897	54.7644				1				0
80	1.84	11.8726	65.0265	15.6063	74.1766	-5.6974	-.3611	166.6819	-4.2817	.4806	4.3086	2.5224	276.4037	-2.5067	.2813	9.2218	54.5767				1				0
80	1.85	11.7035	64.8149	15.5921	74.5087	-5.7151	-.3808	166.6193	-4.2994	.4608	4.324	2.5314	276.118	-2.517	.2698	9.0537	54.3889				1				0
80	1.86	11.5344	64.6034	15.5779	74.8409	-5.7327	-.4006	166.5566	-4.317	.4411	4.3395	2.5405	275.834	-2.5274	.2582	8.8855	54.2009				1				0
80	1.87	11.2915	64.346	15.5574	75.3538	-5.7595	-.4284	166.5487	-4.3438	.4132	4.3634	2.5545	275.4343	-2.543	.2419	8.6307	53.9355				1				0
80	1.88	11.0486	64.0886	15.5369	75.8667	-5.7862	-.4563	166.5408	-4.3705	.3854	4.3875	2.5686	275.0389	-2.5587	.2256	8.3759	53.6701				1				0
80	1.89	10.8058	63.8312	15.5165	76.3796	-5.813	-.4842	166.533	-4.3973	.3575	4.4118	2.5829	274.6478	-2.5744	.2093	8.1211	53.4047				1				0
80	1.9	10.7319	63.7853	15.5102	76.5603	-5.822	-.4923	166.5878	-4.4063	.3494	4.4202	2.5878	274.5338	-2.5797	.2045	8.0349	53.3276				1				0
80	1.91	10.6581	63.7394	15.504	76.7411	-5.8311	-.5004	166.6426	-4.4154	.3413	4.4286	2.5927	274.4202	-2.585	.1998	7.9487	53.2506				1				0
80	1.92	10.5843	63.6935	15.4978	76.9219	-5.8401	-.5084	166.6975	-4.4244	.3332	4.437	2.5976	274.3071	-2.5903	.1951	7.8626	53.1736				1				0
80	1.93	10.5835	63.7016	15.5156	76.9703	-5.8396	-.5099	166.7709	-4.4239	.3318	4.4363	2.5972	274.2892	-2.5899	.1942	7.8679	53.16				1				0
80	1.94	10.5826	63.7097	15.5334	77.0188	-5.839	-.5113	166.8444	-4.4233	.3304	4.4356	2.5968	274.2714	-2.5896	.1934	7.8732	53.1464				1				0
80	1.95	10.6556	63.7637	15.5574	76.8864	-5.8294	-.5047	166.8631	-4.4137	.337	4.4266	2.5915	274.3664	-2.584	.1973	7.9644	53.2097				1				0
80	1.96	10.7285	63.8177	15.5814	76.7541	-5.8198	-.498	166.8817	-4.4042	.3437	4.4175	2.5862	274.4618	-2.5784	.2012	8.0557	53.2729				1				0
80	1.97	10.8015	63.8717	15.6054	76.6217	-5.8103	-.4914	166.9003	-4.3946	.3503	4.4085	2.5809	274.5575	-2.5728	.2051	8.1469	53.3362				1				0
80	1.98	10.8744	63.9257	15.6294	76.4894	-5.8007	-.4847	166.919	-4.385	.3569	4.3995	2.5757	274.6536	-2.5672	.209	8.2381	53.3994				1				0
80	1.99	11.095	64.0355	15.7006	76.0656	-5.7706	-.4657	166.8967	-4.3549	.376	4.3711	2.559	274.9346	-2.5496	.2201	8.5245	53.5809				1				0
80	2	11.3156	64.1453	15.7718	75.6418	-5.7405	-.4466	166.8744	-4.3248	.3951	4.3428	2.5425	275.2192	-2.5319	.2313	8.8111	53.7624				1				0
80	2.01	11.4632	64.2011	15.8189	75.3503	-5.72	-.4342	166.8335	-4.3043	.4075	4.3236	2.5312	275.408	-2.5199	.2385	9.0065	53.8808				1				0
80	2.02	11.6108	64.2569	15.8661	75.0588	-5.6995	-.4218	166.7926	-4.2838	.4199	4.3043	2.5199	275.5986	-2.5079	.2458	9.2021	53.9992				1				0
80	2.03	11.7584	64.3127	15.9132	74.7673	-5.6789	-.4093	166.7517	-4.2632	.4324	4.2851	2.5087	275.7909	-2.4958	.2531	9.3977	54.1177				1				0
80	2.04	11.9061	64.3685	15.9604	74.4759	-5.6584	-.3969	166.7108	-4.2427	.4448	4.2659	2.4974	275.9851	-2.4838	.2604	9.5935	54.2363				1				0
80	2.05	12.1704	64.5557	16.0084	73.9318	-5.6258	-.3704	166.6664	-4.2101	.4713	4.2364	2.4801	276.387	-2.4647	.2759	9.9042	54.4882				1				0
80	2.06	12.4348	64.7429	16.0564	73.3878	-5.5931	-.3439	166.6219	-4.1774	.4977	4.207	2.4629	276.7947	-2.4456	.2914	10.215	54.7403				1				0
80	2.07	12.5515	64.8744	16.0573	73.1352	-5.5811	-.3299	166.6184	-4.1654	.5117	4.1967	2.4569	277.0041	-2.4385	.2996	10.3299	54.8737				1				0
80	2.08	12.6682	65.0058	16.0582	72.8826	-5.569	-.3159	166.6148	-4.1533	.5257	4.1864	2.4509	277.2145	-2.4315	.3078	10.4448	55.0071				1				0
80	2.09	12.7849	65.1372	16.0591	72.6301	-5.5569	-.3019	166.6113	-4.1412	.5398	4.1763	2.4449	277.4259	-2.4244	.316	10.5597	55.1405				1				0
80	2.1	12.9017	65.2686	16.06	72.3775	-5.5449	-.2879	166.6078	-4.1292	.5538	4.1661	2.439	277.6384	-2.4173	.3242	10.6745	55.274				1				0
80	2.11	13.0613	65.4792	16.036	71.9814	-5.5301	-.2658	166.5579	-4.1144	.5759	4.1545	2.4322	277.9673	-2.4087	.3371	10.8148	55.4843				1				0
80	2.12	13.221	65.6898	16.012	71.5853	-5.5154	-.2437	166.508	-4.0997	.5979	4.1431	2.4255	278.2982	-2.4001	.35	10.9552	55.6947				1				0
80	2.13	13.2639	65.769	15.987	71.4417	-5.5127	-.2356	166.4616	-4.097	.606	4.1416	2.4246	278.4142	-2.3985	.3548	10.9806	55.7718				1				0
80	2.14	13.3068	65.8482	15.9621	71.2981	-5.5101	-.2275	166.4152	-4.0944	.6141	4.1402	2.4237	278.5304	-2.3969	.3595	11.006	55.8489				1				0
80	2.15	13.3497	65.9274	15.9372	71.1545	-5.5074	-.2194	166.3689	-4.0917	.6222	4.1387	2.4229	278.6468	-2.3954	.3643	11.0315	55.926				1				0
80	2.16	13.3926	66.0066	15.9123	71.0109	-5.5047	-.2113	166.3225	-4.089	.6303	4.1373	2.4221	278.7632	-2.3938	.369	11.057	56.0031				1				0
80	2.17	13.3445	66.1047	15.8438	71.0386	-5.5168	-.2088	166.3317	-4.1011	.6329	4.1496	2.4293	278.7728	-2.4009	.3705	10.9419	56.0275				1				0
80	2.18	13.2965	66.2028	15.7753	71.0663	-5.5289	-.2062	166.3409	-4.1132	.6355	4.162	2.4365	278.7823	-2.408	.372	10.8269	56.052				1				0
80	2.19	13.2055	66.2217	15.7317	71.2375	-5.5436	-.2118	166.3965	-4.1279	.6299	4.1757	2.4446	278.6763	-2.4166	.3688	10.6865	55.9992				1				0
80	2.2	13.1145	66.2406	15.6882	71.4088	-5.5583	-.2173	166.4521	-4.1426	.6244	4.1894	2.4526	278.5711	-2.4252	.3655	10.5462	55.9465				1				0
80	2.21	13.0236	66.2595	15.6446	71.5801	-5.5731	-.2228	166.5077	-4.1574	.6188	4.2032	2.4607	278.4666	-2.4338	.3623	10.406	55.8938				1				0
80	2.22	12.7541	66.1722	15.5369	72.0099	-5.611	-.2419	166.4731	-4.1953	.5997	4.2379	2.481	278.1357	-2.456	.3511	10.045	55.7119				1				0
80	2.23	12.4846	66.0849	15.4293	72.4398	-5.6489	-.261	166.4386	-4.2332	.5806	4.2728	2.5015	277.8101	-2.4783	.3399	9.6839	55.5299				1				0
80	2.24	12.2151	65.9976	15.3217	72.8697	-5.6868	-.2802	166.404	-4.2711	.5615	4.3079	2.522	277.4896	-2.5005	.3287	9.3226	55.3478				1				0
80	2.25	12.0365	65.8914	15.2576	73.1283	-5.7101	-.2938	166.3138	-4.2944	.5479	4.3292	2.5345	277.2708	-2.5141	.3208	9.101	55.2181				1				0
80	2.26	11.858	65.7852	15.1936	73.3869	-5.7334	-.3074	166.2237	-4.3177	.5343	4.3506	2.547	277.0539	-2.5278	.3128	8.8791	55.0883				1				0
80	2.27	11.6795	65.679	15.1295	73.6455	-5.7567	-.321	166.1335	-4.341	.5206	4.3721	2.5596	276.8389	-2.5414	.3048	8.657	54.9583				1				0
80	2.28	11.4709	65.5584	15.0708	73.9595	-5.7828	-.3376	166.0596	-4.3672	.504	4.3961	2.5737	276.5837	-2.5567	.2951	8.4081	54.8004				1				0
80	2.29	11.2624	65.4378	15.0121	74.2735	-5.809	-.3542	165.9857	-4.3933	.4874	4.4203	2.5878	276.3311	-2.5721	.2854	8.1589	54.6423				1				0
80	2.3	11.2323	65.4234	15.0174	74.3288	-5.8118	-.3572	166.002	-4.3961	.4845	4.4227	2.5893	276.2895	-2.5737	.2836	8.1323	54.6144				1				0
80	2.31	11.2023	65.409	15.0228	74.3842	-5.8146	-.3601	166.0182	-4.3989	.4816	4.4252	2.5907	276.2479	-2.5753	.2819	8.1057	54.5866				1				0
80	2.32	11.1722	65.3946	15.0281	74.4395	-5.8174	-.363	166.0345	-4.4017	.4787	4.4276	2.5922	276.2063	-2.577	.2802	8.0791	54.5588				1				0
80	2.33	11.1422	65.3802	15.0334	74.4949	-5.8202	-.3659	166.0507	-4.4045	.4757	4.4301	2.5936	276.1649	-2.5786	.2785	8.0525	54.5309				1				0
80	2.34	11.2778	65.4927	15.1251	74.4144	-5.8011	-.3587	166.31	-4.3854	.483	4.412	2.583	276.2847	-2.5674	.2827	8.2339	54.5997				1				0
80	2.35	11.4134	65.6052	15.2167	74.334	-5.7821	-.3515	166.5693	-4.3664	.4902	4.3939	2.5724	276.4052	-2.5563	.287	8.4148	54.6684				1				0
80	2.36	11.5791	65.7321	15.303	74.1982	-5.7604	-.3414	166.8124	-4.3447	.5003	4.3734	2.5604	276.5683	-2.5436	.2929	8.6216	54.7645				1				0
80	2.37	11.7447	65.859	15.3893	74.0624	-5.7388	-.3313	167.0554	-4.3231	.5103	4.3531	2.5485	276.7325	-2.5309	.2988	8.8278	54.8603				1				0
80	2.38	11.9104	65.9859	15.4756	73.9266	-5.7172	-.3213	167.2985	-4.3015	.5204	4.3329	2.5366	276.8977	-2.5183	.3046	9.0334	54.9559				1				0
80	2.39	12.076	66.1128	15.5618	73.7908	-5.6957	-.3113	167.5415	-4.28	.5304	4.3127	2.5248	277.064	-2.5057	.3105	9.2384	55.0512				1				0
80	2.4	12.4073	66.3486	15.6588	73.2312	-5.654	-.2824	167.646	-4.2383	.5593	4.275	2.5027	277.517	-2.4812	.3274	9.6354	55.3263				1				0
80	2.41	12.7386	66.5845	15.7558	72.6716	-5.6124	-.2536	167.7504	-4.1967	.5881	4.2377	2.4809	277.9774	-2.4569	.3443	10.0318	55.6011				1				0
80	2.42	12.9043	66.6934	15.7664	72.2478	-5.5921	-.2346	167.6118	-4.1764	.6071	4.2203	2.4707	278.2705	-2.445	.3554	10.2249	55.7817				1				0
80	2.43	13.0699	66.8023	15.7771	71.824	-5.5718	-.2156	167.4733	-4.1561	.6261	4.203	2.4605	278.5665	-2.4331	.3665	10.4182	55.9625				1				0
80	2.44	13.2355	66.9112	15.7878	71.4002	-5.5514	-.1966	167.3347	-4.1357	.6451	4.1858	2.4505	278.8655	-2.4212	.3776	10.612	56.1437				1				0
80	2.45	13.4012	67.0201	15.7985	70.9763	-5.5311	-.1775	167.1961	-4.1154	.6641	4.1686	2.4404	279.1674	-2.4092	.3888	10.806	56.3251				1				0
80	2.46	13.6467	67.0687	15.8296	70.332	-5.4972	-.1525	166.8769	-4.0815	.6892	4.1393	2.4232	279.5845	-2.3894	.4035	11.1284	56.5638				1				0
80	2.47	13.8921	67.1173	15.8607	69.6876	-5.4632	-.1273	166.5577	-4.0475	.7144	4.1101	2.4061	280.0092	-2.3695	.4182	11.4521	56.8034				1				0
80	2.48	13.972	67.057	15.8812	69.467	-5.4497	-.1213	166.3772	-4.034	.7204	4.0978	2.3989	280.1251	-2.3616	.4217	11.5811	56.8608				1				0
80	2.49	14.0518	66.9967	15.9017	69.2465	-5.4361	-.1152	166.1966	-4.0204	.7264	4.0855	2.3917	280.242	-2.3536	.4253	11.7103	56.9184				1				0
80	2.5	14.1316	66.9364	15.9221	69.0259	-5.4225	-.1092	166.016	-4.0068	.7325	4.0732	2.3845	280.3598	-2.3457	.4288	11.8399	56.976				1				0
80	2.51	14.2114	66.8761	15.9426	68.8054	-5.4089	-.1031	165.8354	-3.9932	.7386	4.0609	2.3773	280.4786	-2.3377	.4324	11.9697	57.0338				1				0
80	2.52	14.3264	66.7897	16.0022	68.6004	-5.3888	-.0983	165.7186	-3.9731	.7434	4.042	2.3663	280.5978	-2.3259	.4352	12.161	57.0798				1				0
80	2.53	14.4414	66.7033	16.0618	68.3954	-5.3687	-.0934	165.6018	-3.953	.7482	4.0232	2.3552	280.7182	-2.3141	.438	12.3526	57.1259				1				0
80	2.54	14.4766	66.6772	16.1009	68.4109	-5.3622	-.0947	165.6656	-3.9466	.747	4.0166	2.3514	280.7177	-2.3104	.4373	12.4138	57.114				1				0
80	2.55	14.5118	66.6511	16.1401	68.4265	-5.3558	-.0959	165.7294	-3.9401	.7457	4.0101	2.3476	280.7172	-2.3066	.4365	12.4749	57.1021				1				0
80	2.56	14.547	66.625	16.1792	68.4421	-5.3494	-.0972	165.7932	-3.9337	.7445	4.0036	2.3437	280.7167	-2.3028	.4358	12.536	57.0902				1				0
80	2.57	14.5822	66.5989	16.2183	68.4577	-5.343	-.0984	165.857	-3.9273	.7432	3.997	2.3399	280.7162	-2.2991	.4351	12.597	57.0784				1				0
80	2.58	14.5667	66.5413	16.2673	68.6557	-5.3429	-.1073	166.031	-3.9272	.7343	3.9953	2.3389	280.5911	-2.299	.4299	12.5981	56.9936				1				0
80	2.59	14.5513	66.4837	16.3162	68.8538	-5.3428	-.1162	166.2049	-3.9271	.7254	3.9935	2.3378	280.4661	-2.299	.4247	12.5993	56.909				1				0
80	2.6	14.5007	66.4522	16.326	69.0363	-5.349	-.1239	166.3151	-3.9333	.7178	3.9983	2.3407	280.3423	-2.3026	.4202	12.5396	56.8363				1				0
80	2.61	14.45	66.4207	16.3358	69.2188	-5.3553	-.1315	166.4252	-3.9396	.7102	4.0031	2.3435	280.2189	-2.3063	.4157	12.48	56.7637				1				0
80	2.62	14.3994	66.3892	16.3455	69.4013	-5.3615	-.1391	166.5354	-3.9459	.7026	4.0079	2.3463	280.0959	-2.31	.4113	12.4204	56.6912				1				0
80	2.63	14.3075	66.3612	16.3411	69.6746	-5.3742	-.1499	166.6845	-3.9585	.6918	4.0185	2.3525	279.9132	-2.3173	.405	12.3002	56.5886				1				0
80	2.64	14.2157	66.3333	16.3366	69.9479	-5.3868	-.1606	166.8336	-3.9711	.6811	4.0291	2.3587	279.7318	-2.3247	.3987	12.1801	56.4863				1				0
80	2.65	14.1239	66.3054	16.3322	70.2213	-5.3994	-.1713	166.9828	-3.9837	.6703	4.0397	2.3649	279.5516	-2.3321	.3924	12.0603	56.3841				1				0
80	2.66	14.0827	66.309	16.318	70.3121	-5.4057	-.1745	167.0217	-3.99	.6672	4.0454	2.3683	279.4926	-2.3358	.3906	11.9997	56.3541				1				0
80	2.67	14.0415	66.3126	16.3037	70.4029	-5.4121	-.1776	167.0607	-3.9964	.664	4.0512	2.3716	279.4338	-2.3396	.3887	11.9391	56.324				1				0
80	2.68	14.0003	66.3162	16.2895	70.4937	-5.4185	-.1808	167.0997	-4.0028	.6609	4.0569	2.375	279.3752	-2.3433	.3869	11.8785	56.294				1				0
80	2.69	13.9368	66.3477	16.2593	70.6217	-5.4292	-.1844	167.1655	-4.0135	.6573	4.067	2.3809	279.3011	-2.3496	.3848	11.7762	56.2602				1				0
80	2.7	13.8732	66.3792	16.229	70.7497	-5.4399	-.1879	167.2312	-4.0242	.6538	4.077	2.3867	279.2274	-2.3559	.3827	11.6739	56.2263				1				0
80	2.71	13.8509	66.4072	16.213	70.7869	-5.4443	-.1883	167.258	-4.0286	.6534	4.0813	2.3892	279.212	-2.3584	.3825	11.6321	56.2225				1				0
80	2.72	13.8286	66.4351	16.197	70.8241	-5.4487	-.1887	167.2848	-4.033	.653	4.0855	2.3917	279.1965	-2.361	.3822	11.5904	56.2186				1				0
80	2.73	13.8063	66.463	16.181	70.8613	-5.4531	-.1891	167.3115	-4.0374	.6525	4.0898	2.3942	279.1811	-2.3636	.382	11.5486	56.2147				1				0
80	2.74	13.784	66.4909	16.165	70.8985	-5.4575	-.1895	167.3383	-4.0418	.6521	4.094	2.3967	279.1657	-2.3661	.3818	11.5069	56.2109				1				0
80	2.75	13.6063	66.409	16.0858	71.1649	-5.4823	-.2021	167.266	-4.0666	.6396	4.1166	2.4099	278.9382	-2.3807	.3744	11.2708	56.0913				1				0
80	2.76	13.4287	66.327	16.0066	71.4313	-5.5071	-.2147	167.1936	-4.0914	.627	4.1391	2.4231	278.7129	-2.3952	.3671	11.0346	55.9715				1				0
80	2.77	13.2733	66.2172	15.9435	71.6605	-5.5275	-.2268	167.0945	-4.1118	.6148	4.1575	2.4339	278.5042	-2.4072	.3599	10.8397	55.8555				1				0
80	2.78	13.118	66.1074	15.8803	71.8897	-5.548	-.239	166.9954	-4.1323	.6026	4.176	2.4447	278.2971	-2.4192	.3528	10.6447	55.7393				1				0
80	2.79	12.9626	65.9976	15.8171	72.1189	-5.5685	-.2513	166.8963	-4.1528	.5904	4.1946	2.4556	278.0916	-2.4312	.3456	10.4494	55.623				1				0
80	2.8	12.8073	65.8878	15.754	72.3481	-5.589	-.2635	166.7972	-4.1733	.5782	4.2132	2.4665	277.8878	-2.4432	.3385	10.2539	55.5066				1				0
80	2.81	12.6511	65.8329	15.6917	72.5964	-5.6109	-.2746	166.772	-4.1952	.567	4.2333	2.4783	277.6975	-2.456	.3319	10.046	55.4002				1				0
80	2.82	12.4949	65.778	15.6294	72.8446	-5.6327	-.2858	166.7469	-4.217	.5559	4.2535	2.4901	277.5091	-2.4688	.3254	9.838	55.2939				1				0
80	2.83	12.494	65.8329	15.6303	72.8636	-5.634	-.2847	166.8209	-4.2183	.5569	4.2549	2.4909	277.5213	-2.4695	.326	9.8259	55.3042				1				0
80	2.84	12.4931	65.8878	15.6312	72.8826	-5.6352	-.2837	166.8948	-4.2195	.558	4.2563	2.4918	277.5335	-2.4703	.3267	9.8139	55.3145				1				0
80	2.85	12.4923	65.9427	15.6321	72.9017	-5.6365	-.2826	166.9688	-4.2208	.5591	4.2577	2.4926	277.5457	-2.471	.3273	9.8018	55.3248				1				0
80	2.86	12.4914	65.9976	15.633	72.9207	-5.6378	-.2815	167.0428	-4.2221	.5602	4.2591	2.4934	277.5578	-2.4717	.3279	9.7898	55.3351				1				0
80	2.87	12.5257	66.0408	15.6695	72.9354	-5.6328	-.2805	167.1715	-4.2171	.5611	4.2542	2.4906	277.5794	-2.4688	.3285	9.8374	55.3442				1				0
80	2.88	12.5601	66.084	15.7059	72.9501	-5.6278	-.2796	167.3002	-4.2121	.5621	4.2494	2.4878	277.601	-2.4659	.3291	9.8849	55.3532				1				0
80	2.89	12.5953	66.0723	15.7415	72.9458	-5.6215	-.2797	167.3549	-4.2058	.562	4.2432	2.4841	277.6105	-2.4622	.329	9.9444	55.352				1				0
80	2.9	12.6305	66.0606	15.7771	72.9415	-5.6153	-.2798	167.4097	-4.1996	.5618	4.237	2.4805	277.62	-2.4586	.3289	10.0039	55.3508				1				0
80	2.91	12.6656	66.0489	15.8127	72.9371	-5.609	-.28	167.4644	-4.1934	.5617	4.2308	2.4768	277.6295	-2.4549	.3288	10.0633	55.3496				1				0
80	2.92	12.7008	66.0372	15.8483	72.9328	-5.6028	-.2801	167.5191	-4.1871	.5616	4.2246	2.4732	277.6391	-2.4513	.3288	10.1227	55.3484				1				0
80	2.93	12.7892	66.0102	15.8643	72.6681	-5.589	-.2717	167.3319	-4.1733	.5699	4.212	2.4658	277.7766	-2.4432	.3336	10.2546	55.4279				1				0
80	2.94	12.8776	65.9832	15.8803	72.4035	-5.5751	-.2634	167.1447	-4.1594	.5783	4.1994	2.4584	277.9153	-2.435	.3385	10.3868	55.5075				1				0
80	2.95	12.9309	65.9679	15.8607	72.1431	-5.5674	-.2549	166.9026	-4.1517	.5868	4.193	2.4547	278.0449	-2.4305	.3435	10.4598	55.5886				1				0
80	2.96	12.9841	65.9526	15.8412	71.8828	-5.5597	-.2463	166.6606	-4.144	.5953	4.1866	2.4509	278.1754	-2.426	.3485	10.5331	55.67				1				0
80	2.97	13.0373	65.9373	15.8216	71.6224	-5.552	-.2378	166.4186	-4.1363	.6039	4.1802	2.4472	278.3066	-2.4215	.3535	10.6065	55.7515				1				0
80	2.98	13.0922	65.9823	15.7762	71.3284	-5.5468	-.2258	166.1791	-4.1311	.6159	4.1768	2.4452	278.48	-2.4184	.3606	10.6563	55.8659				1				0
80	2.99	13.1471	66.0273	15.7309	71.0343	-5.5415	-.2137	165.9396	-4.1258	.628	4.1734	2.4432	278.6541	-2.4154	.3676	10.7062	55.9806				1				0
80	3	13.2021	66.0723	15.6855	70.7402	-5.5363	-.2016	165.7001	-4.1206	.64	4.17	2.4412	278.8291	-2.4123	.3747	10.7563	56.0956				1				0
80	3.01	13.2038	66.1326	15.6597	70.7065	-5.5388	-.1982	165.7026	-4.1231	.6435	4.173	2.443	278.8703	-2.4138	.3767	10.7324	56.1283				1				0
80	3.02	13.2055	66.1929	15.6339	70.6727	-5.5413	-.1948	165.7051	-4.1256	.6469	4.176	2.4448	278.9115	-2.4152	.3787	10.7084	56.161				1				0
80	3.03	13.2072	66.2532	15.6081	70.639	-5.5438	-.1913	165.7076	-4.1281	.6503	4.179	2.4465	278.9526	-2.4167	.3807	10.6844	56.1936				1				0
80	3.04	13.0339	66.2784	15.5458	71.0775	-5.572	-.2058	165.9357	-4.1563	.6358	4.2047	2.4615	278.6976	-2.4332	.3722	10.4158	56.0555				1				0
80	3.05	12.8605	66.3036	15.4836	71.5161	-5.6002	-.2203	166.1637	-4.1845	.6214	4.2303	2.4766	278.4464	-2.4497	.3638	10.148	55.9178				1				0
80	3.06	12.6854	66.2685	15.4471	71.9883	-5.6257	-.2381	166.3893	-4.21	.6035	4.2531	2.4899	278.1581	-2.4647	.3533	9.9047	55.7479				1				0
80	3.07	12.5103	66.2334	15.4106	72.4606	-5.6512	-.2559	166.6149	-4.2355	.5857	4.2758	2.5032	277.8737	-2.4796	.3429	9.662	55.5785				1				0
80	3.08	12.3352	66.1983	15.3741	72.9328	-5.6766	-.2737	166.8405	-4.2609	.568	4.2986	2.5166	277.593	-2.4945	.3325	9.42	55.4095				1				0
80	3.09	12.1601	66.1632	15.3377	73.4051	-5.7019	-.2914	167.0661	-4.2862	.5503	4.3214	2.5299	277.3161	-2.5093	.3222	9.1787	55.241				1				0
80	3.1	11.8365	66.1011	15.2416	74.0987	-5.7481	-.3185	167.278	-4.3324	.5232	4.3639	2.5548	276.886	-2.5364	.3063	8.7388	54.983				1				0
80	3.11	11.513	66.039	15.1455	74.7924	-5.7942	-.3455	167.49	-4.3785	.4962	4.4065	2.5798	276.4653	-2.5634	.2905	8.2999	54.7256				1				0
80	3.12	11.3645	66.012	15.0859	75.0138	-5.8151	-.3549	167.4763	-4.3994	.4867	4.4263	2.5913	276.3135	-2.5756	.285	8.1009	54.6357				1				0
80	3.13	11.216	65.985	15.0263	75.2353	-5.836	-.3644	167.4626	-4.4203	.4773	4.446	2.6029	276.163	-2.5879	.2794	7.9018	54.5458				1				0
80	3.14	11.0675	65.958	14.9667	75.4567	-5.8569	-.3738	167.449	-4.4412	.4679	4.4658	2.6145	276.0137	-2.6001	.2739	7.7027	54.4559				1				0
80	3.15	10.919	65.931	14.9071	75.6781	-5.8778	-.3832	167.4353	-4.4621	.4584	4.4856	2.6261	275.8658	-2.6124	.2684	7.5035	54.366				1				0
80	3.16	10.7431	65.9022	14.7995	75.7836	-5.9034	-.3894	167.2285	-4.4877	.4523	4.5105	2.6407	275.7551	-2.6274	.2648	7.2599	54.3075				1				0
80	3.17	10.5672	65.8734	14.6919	75.8892	-5.9291	-.3955	167.0216	-4.5134	.4461	4.5354	2.6553	275.6453	-2.6424	.2612	7.0156	54.249				1				0
80	3.18	10.5397	65.8716	14.6438	75.7732	-5.9338	-.3922	166.8284	-4.5181	.4495	4.5404	2.6582	275.681	-2.6451	.2631	6.9707	54.2805				1				0
80	3.19	10.5122	65.8698	14.5958	75.6573	-5.9385	-.3889	166.6352	-4.5228	.4528	4.5454	2.6612	275.7168	-2.6479	.2651	6.9257	54.3121				1				0
80	3.2	10.4848	65.868	14.5478	75.5415	-5.9432	-.3856	166.442	-4.5275	.4561	4.5505	2.6641	275.7526	-2.6507	.267	6.8805	54.3438				1				0
80	3.21	10.4573	65.8662	14.4997	75.4255	-5.948	-.3822	166.2488	-4.5323	.4594	4.5555	2.6671	275.7883	-2.6535	.269	6.8353	54.3756				1				0
80	3.22	10.5543	65.8671	14.5033	75.0493	-5.9335	-.3696	165.974	-4.5178	.4721	4.5424	2.6594	275.9651	-2.645	.2764	6.9736	54.4957				1				0
80	3.23	10.6513	65.868	14.5068	74.6731	-5.9189	-.357	165.6992	-4.5032	.4847	4.5292	2.6517	276.1435	-2.6364	.2838	7.1124	54.6163				1				0
80	3.24	10.7757	65.8707	14.5584	74.4127	-5.8995	-.3477	165.6176	-4.4839	.494	4.511	2.641	276.2872	-2.6251	.2892	7.2966	54.7048				1				0
80	3.25	10.9002	65.8734	14.61	74.1524	-5.8802	-.3384	165.536	-4.4645	.5033	4.4928	2.6303	276.4322	-2.6138	.2947	7.481	54.7935				1				0
80	3.26	11.0246	65.8761	14.6616	73.892	-5.8608	-.329	165.4544	-4.4451	.5126	4.4746	2.6197	276.5786	-2.6024	.3001	7.6656	54.8822				1				0
80	3.27	11.1491	65.8788	14.7132	73.6317	-5.8414	-.3197	165.3728	-4.4257	.522	4.4564	2.609	276.7263	-2.591	.3056	7.8503	54.9711				1				0
80	3.28	11.3851	65.832	14.884	73.3904	-5.8015	-.3122	165.4915	-4.3858	.5295	4.4177	2.5863	276.8843	-2.5677	.31	8.2302	55.0431				1				0
80	3.29	11.6211	65.7852	15.0548	73.149	-5.7617	-.3046	165.6102	-4.346	.5371	4.3791	2.5637	277.0448	-2.5443	.3144	8.6095	55.115				1				0
80	3.3	11.7327	65.7357	15.174	73.1681	-5.7413	-.3064	165.8105	-4.3257	.5353	4.3586	2.5517	277.0544	-2.5324	.3134	8.8033	55.0981				1				0
80	3.31	11.8443	65.6862	15.2932	73.1871	-5.721	-.3081	166.0108	-4.3053	.5335	4.3383	2.5398	277.0641	-2.5205	.3123	8.9967	55.0812				1				0
80	3.32	11.9558	65.6367	15.4124	73.2061	-5.7008	-.3099	166.2111	-4.2851	.5318	4.318	2.5279	277.0739	-2.5087	.3113	9.1896	55.0643				1				0
80	3.33	12.0674	65.5872	15.5316	73.2252	-5.6806	-.3117	166.4114	-4.2649	.53	4.2977	2.516	277.0837	-2.4968	.3103	9.382	55.0475				1				0
80	3.34	12.2554	65.6115	15.6659	73.1335	-5.652	-.3065	166.6663	-4.2363	.5352	4.27	2.4998	277.2006	-2.4801	.3133	9.654	55.0973				1				0
80	3.35	12.4434	65.6358	15.8002	73.0418	-5.6235	-.3012	166.9212	-4.2079	.5404	4.2424	2.4836	277.3187	-2.4634	.3164	9.9252	55.147				1				0
80	3.36	12.5197	65.7096	15.8154	72.9311	-5.6152	-.2943	166.9758	-4.1995	.5474	4.235	2.4793	277.4268	-2.4585	.3205	10.005	55.2134				1				0
80	3.37	12.5961	65.7834	15.8305	72.8204	-5.6068	-.2873	167.0304	-4.1911	.5544	4.2276	2.475	277.5351	-2.4536	.3245	10.0847	55.2798				1				0
80	3.38	12.6725	65.8572	15.8456	72.7097	-5.5984	-.2803	167.085	-4.1827	.5613	4.2202	2.4707	277.6437	-2.4487	.3286	10.1644	55.3462				1				0
80	3.39	12.8073	66.039	15.8314	72.413	-5.5863	-.2628	167.0907	-4.1706	.5789	4.2106	2.465	277.9025	-2.4416	.3389	10.2802	55.5133				1				0
80	3.4	12.942	66.2208	15.8171	72.1163	-5.5741	-.2452	167.0963	-4.1584	.5965	4.201	2.4594	278.1624	-2.4345	.3492	10.396	55.6805				1				0
80	3.41	13.0768	66.4026	15.8029	71.8196	-5.5619	-.2277	167.102	-4.1463	.614	4.1915	2.4538	278.4235	-2.4273	.3594	10.5119	55.8477				1				0
80	3.42	13.1351	66.5107	15.7736	71.6337	-5.5581	-.2171	167.053	-4.1424	.6246	4.1893	2.4525	278.5747	-2.4251	.3657	10.5482	55.9487				1				0
80	3.43	13.1935	66.6187	15.7442	71.4477	-5.5543	-.2064	167.0041	-4.1386	.6352	4.1871	2.4512	278.7261	-2.4229	.3719	10.5845	56.0498				1				0
80	3.44	13.2519	66.7267	15.7148	71.2618	-5.5505	-.1958	166.9551	-4.1348	.6458	4.1849	2.45	278.8777	-2.4206	.3781	10.6209	56.1509				1				0
80	3.45	13.3437	66.985	15.6366	70.9383	-5.5482	-.1748	166.9035	-4.1325	.6668	4.186	2.4506	279.1664	-2.4193	.3904	10.6427	56.3508				1				0
80	3.46	13.4355	67.2433	15.5583	70.6148	-5.5459	-.1538	166.8519	-4.1302	.6878	4.1871	2.4512	279.4551	-2.4179	.4027	10.6645	56.5508				1				0
80	3.47	13.469	67.3936	15.5094	70.4773	-5.5474	-.1435	166.8492	-4.1317	.6982	4.1903	2.4531	279.5914	-2.4188	.4087	10.65	56.6495				1				0
80	3.48	13.5025	67.5439	15.4604	70.3397	-5.549	-.1331	166.8466	-4.1333	.7086	4.1936	2.455	279.7276	-2.4197	.4148	10.6355	56.7482				1				0
80	3.49	13.5359	67.6942	15.4115	70.2022	-5.5505	-.1227	166.8439	-4.1348	.7189	4.1968	2.4569	279.8635	-2.4206	.4209	10.6209	56.8469				1				0
80	3.5	13.5694	67.8445	15.3626	70.0647	-5.552	-.1124	166.8412	-4.1363	.7293	4.2001	2.4589	279.9993	-2.4215	.4269	10.6064	56.9456				1				0
80	3.51	13.6158	68.0651	15.2825	69.8277	-5.5546	-.0961	166.791	-4.1389	.7456	4.2055	2.462	280.2122	-2.423	.4365	10.5821	57.1011				1				0
80	3.52	13.6621	68.2856	15.2025	69.5907	-5.5571	-.0797	166.7408	-4.1414	.7619	4.2109	2.4652	280.4248	-2.4245	.4461	10.5578	57.2566				1				0
80	3.53	13.675	68.3558	15.1713	69.4912	-5.5581	-.0738	166.6933	-4.1425	.7679	4.213	2.4664	280.502	-2.4251	.4495	10.5481	57.3134				1				0
80	3.54	13.6879	68.426	15.1402	69.3918	-5.5592	-.0678	166.6458	-4.1435	.7739	4.2151	2.4677	280.5793	-2.4257	.453	10.5383	57.3703				1				0
80	3.55	13.7007	68.4962	15.1091	69.2923	-5.5602	-.0618	166.5983	-4.1445	.7799	4.2172	2.4689	280.6565	-2.4263	.4565	10.5285	57.4272				1				0
80	3.56	13.7136	68.5664	15.0779	69.1928	-5.5612	-.0558	166.5508	-4.1455	.7858	4.2194	2.4701	280.7337	-2.4269	.46	10.5188	57.4841				1				0
80	3.57	13.6964	68.5277	15.0655	69.1825	-5.5629	-.0568	166.4721	-4.1472	.7849	4.2208	2.471	280.7168	-2.4279	.4595	10.5032	57.475				1				0
80	3.58	13.6793	68.489	15.053	69.1721	-5.5645	-.0578	166.3934	-4.1488	.7839	4.2222	2.4718	280.7	-2.4288	.4589	10.4876	57.4659				1				0
80	3.59	13.6492	68.3801	15.0717	69.2612	-5.5651	-.0647	166.3622	-4.1494	.777	4.2215	2.4714	280.6059	-2.4292	.4549	10.4818	57.3998				1				0
80	3.6	13.6192	68.2712	15.0904	69.3503	-5.5657	-.0716	166.331	-4.15	.77	4.2209	2.471	280.5117	-2.4295	.4508	10.476	57.3337				1				0
80	3.61	13.5892	68.1623	15.1091	69.4394	-5.5663	-.0786	166.2998	-4.1506	.7631	4.2202	2.4706	280.4175	-2.4299	.4467	10.4702	57.2676				1				0
80	3.62	13.5591	68.0534	15.1277	69.5284	-5.5669	-.0855	166.2686	-4.1512	.7561	4.2195	2.4702	280.3232	-2.4303	.4427	10.4644	57.2014				1				0
80	3.63	13.5162	67.8031	15.2176	69.8061	-5.5635	-.104	166.343	-4.1478	.7376	4.2128	2.4663	280.084	-2.4282	.4318	10.4975	57.0251				1				0
80	3.64	13.4733	67.5529	15.3074	70.0837	-5.56	-.1225	166.4174	-4.1443	.7191	4.2062	2.4624	279.8442	-2.4262	.421	10.5307	56.8489				1				0
80	3.65	13.4604	67.4116	15.3786	70.2723	-5.5559	-.1341	166.5229	-4.1402	.7076	4.2002	2.4589	279.6987	-2.4238	.4142	10.5696	56.739				1				0
80	3.66	13.4475	67.2703	15.4498	70.4608	-5.5518	-.1456	166.6284	-4.1361	.6961	4.1943	2.4554	279.553	-2.4214	.4075	10.6085	56.6293				1				0
80	3.67	13.4347	67.129	15.5209	70.6494	-5.5477	-.1571	166.734	-4.132	.6846	4.1884	2.452	279.407	-2.419	.4008	10.6473	56.5198				1				0
80	3.68	13.4218	66.9877	15.5921	70.8379	-5.5437	-.1686	166.8395	-4.128	.6731	4.1825	2.4485	279.2609	-2.4166	.394	10.6861	56.4103				1				0
80	3.69	13.3883	66.6961	15.714	71.1753	-5.537	-.1904	166.9736	-4.1213	.6513	4.1725	2.4427	278.9799	-2.4127	.3813	10.7492	56.2026				1				0
80	3.7	13.3548	66.4044	15.8358	71.5126	-5.5304	-.2122	167.1077	-4.1147	.6295	4.1626	2.4369	278.6981	-2.4089	.3685	10.8122	55.9953				1				0
80	3.71	13.3342	66.2541	15.8865	71.6614	-5.5279	-.2225	167.1363	-4.1122	.6192	4.1585	2.4345	278.5629	-2.4074	.3625	10.8365	55.897				1				0
80	3.72	13.3137	66.1038	15.9372	71.8101	-5.5253	-.2328	167.1648	-4.1096	.6089	4.1545	2.4321	278.4275	-2.4059	.3564	10.8609	55.7988				1				0
80	3.73	13.2931	65.9535	15.9879	71.9589	-5.5227	-.2431	167.1934	-4.1071	.5986	4.1504	2.4298	278.2919	-2.4044	.3504	10.8852	55.7006				1				0
80	3.74	13.2725	65.8032	16.0386	72.1077	-5.5202	-.2534	167.222	-4.1045	.5883	4.1464	2.4274	278.1561	-2.4029	.3444	10.9095	55.6024				1				0
80	3.75	13.2089	65.436	16.1214	72.3334	-5.5161	-.2743	167.0997	-4.1004	.5674	4.1394	2.4233	277.8785	-2.4004	.3322	10.9489	55.4038				1				0
80	3.76	13.1454	65.0688	16.2041	72.5592	-5.5119	-.2952	166.9774	-4.0962	.5465	4.1325	2.4193	277.5995	-2.398	.3199	10.9883	55.2049				1				0
80	3.77	13.1025	64.8519	16.2361	72.6361	-5.5103	-.3057	166.8266	-4.0946	.5359	4.1296	2.4175	277.4567	-2.3971	.3137	11.0035	55.104				1				0
80	3.78	13.0596	64.6349	16.2681	72.7131	-5.5087	-.3164	166.6758	-4.093	.5253	4.1266	2.4158	277.3135	-2.3962	.3075	11.0187	55.0029				1				0
80	3.79	13.0167	64.418	16.3002	72.7901	-5.5071	-.327	166.525	-4.0914	.5147	4.1237	2.4141	277.1697	-2.3952	.3013	11.0339	54.9017				1				0
80	3.8	12.9463	64.0139	16.3936	73.0366	-5.5024	-.3501	166.3904	-4.0867	.4915	4.1161	2.4097	276.8586	-2.3924	.2878	11.0793	54.6814				1				0
80	3.81	12.8759	63.6098	16.487	73.2831	-5.4976	-.3733	166.2558	-4.0819	.4684	4.1087	2.4053	276.5457	-2.3896	.2742	11.1249	54.4607				1				0
80	3.82	12.8055	63.2056	16.5804	73.5296	-5.4928	-.3965	166.1212	-4.0771	.4452	4.1013	2.401	276.2313	-2.3868	.2606	11.1705	54.2397				1				0
80	3.83	12.7781	63.0184	16.6418	73.6991	-5.4896	-.409	166.1374	-4.0739	.4327	4.0968	2.3984	276.0624	-2.385	.2533	11.2007	54.1207				1				0
80	3.84	12.7506	62.8312	16.7031	73.8687	-5.4864	-.4215	166.1537	-4.0707	.4202	4.0924	2.3958	275.8932	-2.3831	.246	11.231	54.0018				1				0
80	3.85	12.7232	62.644	16.7645	74.0382	-5.4833	-.434	166.1699	-4.0676	.4077	4.088	2.3932	275.7238	-2.3812	.2387	11.2612	53.8829				1				0
80	3.86	12.6759	62.3947	16.8561	74.3582	-5.4808	-.4536	166.285	-4.0651	.3881	4.0836	2.3906	275.4536	-2.3798	.2272	11.2846	53.6962				1				0
80	3.87	12.6287	62.1454	16.9478	74.6782	-5.4784	-.4731	166.4001	-4.0627	.3685	4.0794	2.3881	275.1833	-2.3784	.2157	11.3079	53.5099				1				0
80	3.88	12.609	62.0833	16.978	74.8287	-5.4791	-.4802	166.499	-4.0634	.3614	4.0794	2.3882	275.0832	-2.3788	.2116	11.301	53.4424				1				0
80	3.89	12.5893	62.0212	17.0083	74.9792	-5.4798	-.4873	166.5979	-4.0641	.3544	4.0795	2.3882	274.9833	-2.3792	.2074	11.2941	53.375				1				0
80	3.9	12.5695	61.9591	17.0385	75.1297	-5.4805	-.4944	166.6968	-4.0648	.3473	4.0796	2.3883	274.8835	-2.3796	.2033	11.2873	53.3076				1				0
80	3.91	12.5498	61.897	17.0687	75.2802	-5.4812	-.5014	166.7957	-4.0656	.3402	4.0798	2.3884	274.7838	-2.38	.1992	11.2804	53.2404				1				0
80	3.92	12.4837	61.7854	17.1043	75.5631	-5.4869	-.5149	166.9364	-4.0712	.3268	4.0843	2.391	274.5891	-2.3834	.1913	11.2266	53.1122				1				0
80	3.93	12.4176	61.6737	17.1399	75.8459	-5.4925	-.5283	167.0772	-4.0768	.3133	4.0889	2.3937	274.395	-2.3867	.1834	11.1729	52.9842				1				0
80	3.94	12.3713	61.6242	17.1452	75.9782	-5.4975	-.5347	167.119	-4.0818	.3069	4.0933	2.3963	274.3004	-2.3895	.1797	11.126	52.9233				1				0
80	3.95	12.3249	61.5747	17.1506	76.1106	-5.5024	-.5411	167.1608	-4.0867	.3006	4.0977	2.3989	274.2062	-2.3924	.1759	11.0791	52.8624				1				0
80	3.96	12.2786	61.5252	17.1559	76.2429	-5.5073	-.5475	167.2026	-4.0916	.2942	4.1022	2.4015	274.1121	-2.3953	.1722	11.0322	52.8015				1				0
80	3.97	12.2322	61.4757	17.1613	76.3752	-5.5122	-.5539	167.2445	-4.0965	.2878	4.1066	2.4041	274.0183	-2.3982	.1685	10.9854	52.7407				1				0
80	3.98	12.0683	61.2903	17.1355	76.6814	-5.5303	-.5717	167.1755	-4.1146	.2699	4.1234	2.4139	273.7536	-2.4088	.158	10.8134	52.5709				1				0
80	3.99	11.9044	61.1049	17.1097	76.9876	-5.5484	-.5896	167.1065	-4.1327	.2521	4.1403	2.4239	273.4909	-2.4194	.1476	10.6413	52.401				1				0
80	4	11.7868	60.969	17.0785	77.1615	-5.5615	-.601	166.9958	-4.1458	.2406	4.1528	2.4312	273.3218	-2.4271	.1409	10.5157	52.2917				1				0
80	4.01	11.6692	60.8331	17.0474	77.3353	-5.5747	-.6125	166.885	-4.159	.2291	4.1654	2.4385	273.1535	-2.4348	.1341	10.39	52.1823				1				0
80	4.02	11.5516	60.6972	17.0163	77.5092	-5.588	-.624	166.7742	-4.1723	.2176	4.1779	2.4459	272.986	-2.4426	.1274	10.2641	52.0727				1				0
80	4.03	11.434	60.5613	16.9851	77.683	-5.6012	-.6356	166.6635	-4.1855	.2061	4.1906	2.4533	272.8192	-2.4503	.1207	10.1381	51.963				1				0
80	4.04	11.1782	60.3696	16.8926	78.061	-5.6339	-.6567	166.5014	-4.2182	.1849	4.2223	2.4719	272.5103	-2.4695	.1083	9.8263	51.7612				1				0
80	4.05	10.9225	60.1779	16.8001	78.439	-5.6667	-.678	166.3394	-4.251	.1637	4.2542	2.4905	272.2053	-2.4887	.0958	9.5139	51.5591				1				0
80	4.06	10.7843	60.122	16.7387	78.6431	-5.6863	-.6876	166.2882	-4.2706	.154	4.2733	2.5018	272.0657	-2.5001	.0902	9.3279	51.467				1				0
80	4.07	10.6461	60.0662	16.6773	78.8472	-5.7058	-.6973	166.2369	-4.2901	.1444	4.2925	2.513	271.9272	-2.5116	.0845	9.1418	51.3748				1				0
80	4.08	10.5079	60.0104	16.616	79.0513	-5.7254	-.707	166.1857	-4.3097	.1347	4.3118	2.5243	271.7899	-2.523	.0788	8.9556	51.2826				1				0
80	4.09	10.3697	59.9546	16.5546	79.2555	-5.7449	-.7167	166.1344	-4.3292	.125	4.331	2.5356	271.6537	-2.5345	.0732	8.7693	51.1904				1				0
80	4.1	10.2324	60.0338	16.4692	79.4198	-5.7681	-.7204	166.1553	-4.3524	.1212	4.354	2.549	271.5954	-2.5481	.071	8.5489	51.1545				1				0
80	4.11	10.0951	60.113	16.3838	79.5841	-5.7912	-.7242	166.1761	-4.3755	.1175	4.3771	2.5625	271.5378	-2.5616	.0688	8.3287	51.1187				1				0
80	4.12	10.096	60.2481	16.3598	79.5444	-5.7947	-.7183	166.2481	-4.379	.1234	4.3808	2.5647	271.614	-2.5637	.0722	8.295	51.1751				1				0
80	4.13	10.0968	60.3831	16.3358	79.5046	-5.7983	-.7124	166.3202	-4.3826	.1293	4.3845	2.5669	271.69	-2.5657	.0757	8.2612	51.2315				1				0
80	4.14	10.0977	60.5181	16.3117	79.4648	-5.8018	-.7065	166.3923	-4.3861	.1352	4.3882	2.569	271.7658	-2.5678	.0792	8.2276	51.2878				1				0
80	4.15	10.2556	60.8133	16.3358	79.1802	-5.7864	-.6856	166.5849	-4.3707	.1561	4.3734	2.5604	272.0449	-2.5588	.0913	8.3747	51.4862				1				0
80	4.16	10.4135	61.1085	16.3598	78.8957	-5.7709	-.6648	166.7775	-4.3552	.1768	4.3588	2.5518	272.3251	-2.5497	.1035	8.5215	51.6842				1				0
80	4.17	10.5714	61.4037	16.3838	78.6111	-5.7556	-.6441	166.9701	-4.3399	.1976	4.3444	2.5434	272.6066	-2.5407	.1157	8.6679	51.8817				1				0
80	4.18	10.7285	61.5639	16.4318	78.3663	-5.7367	-.6293	167.0906	-4.321	.2124	4.3262	2.5327	272.8143	-2.5297	.1243	8.8478	52.023				1				0
80	4.19	10.8856	61.7242	16.4799	78.1215	-5.7178	-.6144	167.2111	-4.3021	.2272	4.3081	2.5221	273.0234	-2.5186	.133	9.0274	52.1641				1				0
80	4.2	11.0426	61.8844	16.5279	77.8768	-5.699	-.5997	167.3317	-4.2833	.242	4.2901	2.5116	273.2339	-2.5076	.1417	9.2068	52.3049				1				0
80	4.21	11.3877	62.212	16.5768	77.1174	-5.6583	-.5612	167.2938	-4.2426	.2805	4.2519	2.4892	273.7827	-2.4838	.1642	9.5941	52.6715				1				0
80	4.22	11.7327	62.5396	16.6257	76.3579	-5.6176	-.5227	167.256	-4.2019	.319	4.214	2.467	274.3416	-2.4599	.1868	9.9815	53.0383				1				0
80	4.23	11.9207	62.707	16.6266	75.8433	-5.5957	-.4989	167.0976	-4.18	.3428	4.194	2.4553	274.6886	-2.4471	.2007	10.1905	53.265				1				0
80	4.24	12.1086	62.8744	16.6275	75.3287	-5.5737	-.475	166.9392	-4.158	.3667	4.1741	2.4436	275.0396	-2.4342	.2146	10.3999	53.4921				1				0
80	4.25	12.2966	63.0418	16.6284	74.814	-5.5517	-.4511	166.7809	-4.136	.3906	4.1544	2.4321	275.3945	-2.4213	.2286	10.6097	53.7197				1				0
80	4.26	12.4846	63.2092	16.6293	74.2994	-5.5296	-.4272	166.6225	-4.1139	.4145	4.1347	2.4206	275.7535	-2.4084	.2427	10.8199	53.9477				1				0
80	4.27	12.7729	63.4496	16.6169	73.4777	-5.4959	-.3897	166.3171	-4.0802	.452	4.1052	2.4033	276.3214	-2.3887	.2646	11.1405	54.3048				1				0
80	4.28	13.0613	63.6899	16.6044	72.656	-5.4622	-.352	166.0116	-4.0465	.4896	4.076	2.3861	276.8995	-2.3689	.2866	11.4622	54.6632				1				0
80	4.29	13.1617	63.7628	16.5911	72.349	-5.4505	-.3384	165.8646	-4.0348	.5032	4.0661	2.3804	277.1093	-2.3621	.2946	11.5729	54.7927				1				0
80	4.3	13.2622	63.8357	16.5777	72.0419	-5.4389	-.3248	165.7175	-4.0232	.5169	4.0563	2.3746	277.3206	-2.3552	.3026	11.6837	54.9224				1				0
80	4.31	13.3626	63.9086	16.5644	71.7349	-5.4272	-.3112	165.5704	-4.0115	.5305	4.0465	2.3689	277.5332	-2.3484	.3106	11.7948	55.0523				1				0
80	4.32	13.463	63.9815	16.551	71.4278	-5.4156	-.2975	165.4233	-3.9999	.5442	4.0367	2.3631	277.7473	-2.3416	.3186	11.906	55.1825				1				0
80	4.33	13.5085	63.9077	16.5928	71.4053	-5.4064	-.2989	165.4143	-3.9907	.5428	4.0275	2.3577	277.7456	-2.3362	.3178	11.9931	55.1695				1				0
80	4.34	13.554	63.8339	16.6346	71.3829	-5.3973	-.3002	165.4053	-3.9816	.5414	4.0182	2.3523	277.7439	-2.3309	.317	12.0801	55.1566				1				0
80	4.35	13.499	63.6872	16.6898	71.6674	-5.3998	-.3153	165.5434	-3.9842	.5264	4.0188	2.3526	277.5267	-2.3324	.3082	12.0557	55.0134				1				0
80	4.36	13.4441	63.5405	16.7449	71.952	-5.4024	-.3303	165.6815	-3.9867	.5114	4.0194	2.353	277.3099	-2.3339	.2994	12.0313	54.8706				1				0
80	4.37	13.3892	63.3938	16.8001	72.2365	-5.405	-.3452	165.8196	-3.9893	.4964	4.02	2.3534	277.0935	-2.3354	.2906	12.0069	54.7279				1				0
80	4.38	13.3342	63.247	16.8553	72.5211	-5.4075	-.3602	165.9577	-3.9918	.4815	4.0208	2.3538	276.8776	-2.3369	.2819	11.9826	54.5855				1				0
80	4.39	13.1197	62.833	16.9664	73.354	-5.424	-.4037	166.2732	-4.0083	.438	4.0321	2.3605	276.2358	-2.3465	.2564	11.8261	54.1712				1				0
80	4.4	12.9051	62.419	17.0776	74.187	-5.4403	-.447	166.5887	-4.0246	.3946	4.0439	2.3674	275.6002	-2.3561	.231	11.6701	53.7584				1				0
80	4.41	12.7455	62.1517	17.1337	74.7353	-5.4541	-.4755	166.7662	-4.0385	.3662	4.055	2.3739	275.1815	-2.3642	.2144	11.5386	53.4878				1				0
80	4.42	12.5858	61.8844	17.1897	75.2837	-5.4679	-.5038	166.9436	-4.0522	.3379	4.0663	2.3805	274.766	-2.3722	.1978	11.4072	53.2177				1				0
80	4.43	12.4262	61.617	17.2458	75.8321	-5.4817	-.5321	167.1211	-4.066	.3096	4.0778	2.3872	274.3538	-2.3803	.1812	11.2762	52.9482				1				0
80	4.44	12.2665	61.3497	17.3018	76.3804	-5.4954	-.5603	167.2985	-4.0797	.2813	4.0894	2.394	273.9447	-2.3883	.1647	11.1455	52.6793				1				0
80	4.45	12.0091	60.9276	17.3676	77.1762	-5.5181	-.6027	167.4805	-4.1024	.2389	4.1094	2.4057	273.3333	-2.4017	.1399	10.9291	52.2756				1				0
80	4.46	11.7516	60.5055	17.4335	77.9719	-5.5408	-.645	167.6624	-4.1251	.1967	4.1298	2.4177	272.7293	-2.4149	.1151	10.7132	51.8729				1				0
80	4.47	11.6537	60.3507	17.4432	78.2193	-5.5498	-.6592	167.6669	-4.1341	.1825	4.1381	2.4226	272.5272	-2.4202	.1068	10.6274	51.7377				1				0
80	4.48	11.5559	60.1959	17.453	78.4667	-5.5588	-.6734	167.6714	-4.1431	.1683	4.1465	2.4275	272.3258	-2.4255	.0985	10.5416	51.6026				1				0
80	4.49	11.458	60.041	17.4628	78.714	-5.5678	-.6876	167.6759	-4.1521	.1541	4.155	2.4324	272.1253	-2.4308	.0902	10.4558	51.4675				1				0
80	4.5	11.3602	59.8862	17.4726	78.9614	-5.5768	-.7018	167.6804	-4.1611	.1399	4.1635	2.4374	271.9256	-2.436	.0819	10.3701	51.3324				1				0
80	4.51	11.1679	59.6396	17.413	79.2096	-5.598	-.7203	167.4302	-4.1823	.1213	4.1841	2.4495	271.6619	-2.4485	.071	10.1681	51.1557				1				0
80	4.52	10.9757	59.393	17.3534	79.4579	-5.6193	-.7389	167.18	-4.2036	.1027	4.2049	2.4616	271.4	-2.4609	.0601	9.9656	50.9784				1				0
80	4.53	10.8813	59.3012	17.284	79.4587	-5.6316	-.7434	166.9252	-4.2159	.0983	4.217	2.4688	271.3358	-2.4681	.0575	9.8486	50.9363				1				0
80	4.54	10.7869	59.2094	17.2146	79.4596	-5.6439	-.7478	166.6705	-4.2282	.0939	4.2293	2.4759	271.2719	-2.4753	.0549	9.7312	50.894				1				0
80	4.55	10.6925	59.1176	17.1452	79.4605	-5.6563	-.7522	166.4157	-4.2406	.0894	4.2415	2.4831	271.2081	-2.4826	.0523	9.6135	50.8517				1				0
80	4.56	10.6221	59.2013	17.0358	79.3809	-5.6717	-.7474	166.2401	-4.256	.0943	4.257	2.4922	271.2695	-2.4916	.0552	9.467	50.8982				1				0
80	4.57	10.5517	59.285	16.9264	79.3013	-5.6871	-.7425	166.0644	-4.2714	.0992	4.2725	2.5013	271.3306	-2.5006	.0581	9.3202	50.9449				1				0
80	4.58	10.4813	59.3687	16.817	79.2217	-5.7025	-.7375	165.8888	-4.2868	.1041	4.2881	2.5104	271.3914	-2.5097	.0609	9.1731	50.9917				1				0
80	4.59	10.5054	59.5442	16.777	79.1413	-5.7055	-.7282	165.9678	-4.2898	.1135	4.2913	2.5123	271.5154	-2.5114	.0664	9.1448	51.0808				1				0
80	4.6	10.5294	59.7197	16.7369	79.0609	-5.7085	-.7188	166.0469	-4.2928	.1228	4.2945	2.5142	271.6391	-2.5131	.0719	9.1166	51.1699				1				0
80	4.61	10.5534	59.8952	16.6969	78.9804	-5.7114	-.7095	166.126	-4.2957	.1322	4.2978	2.5161	271.7625	-2.5149	.0774	9.0883	51.2589				1				0
80	4.62	10.5672	60.4011	16.5644	78.8593	-5.728	-.6866	166.3919	-4.3123	.155	4.3151	2.5262	272.0588	-2.5246	.0907	8.9303	51.4764				1				0
80	4.63	10.5809	60.9069	16.4318	78.7382	-5.7446	-.6639	166.6578	-4.3289	.1778	4.3325	2.5364	272.3519	-2.5343	.1041	8.7727	51.6933				1				0
80	4.64	10.5706	61.2372	16.3393	78.6976	-5.7581	-.6504	166.8447	-4.3424	.1912	4.3466	2.5447	272.5215	-2.5422	.1119	8.6436	51.8212				1				0
80	4.65	10.5603	61.5675	16.2468	78.6569	-5.7717	-.637	167.0316	-4.356	.2046	4.3608	2.553	272.6896	-2.5502	.1198	8.5147	51.9489				1				0
80	4.66	10.55	61.8979	16.1543	78.6163	-5.7852	-.6237	167.2184	-4.3695	.218	4.3749	2.5613	272.8563	-2.5581	.1276	8.3861	52.0762				1				0
80	4.67	10.5397	62.2282	16.0618	78.5756	-5.7986	-.6103	167.4053	-4.3829	.2313	4.389	2.5695	273.0215	-2.566	.1354	8.2578	52.2033				1				0
80	4.68	10.544	62.8114	15.8767	78.3075	-5.8191	-.5808	167.5396	-4.4034	.2609	4.4112	2.5825	273.3902	-2.578	.1527	8.0625	52.4843				1				0
80	4.69	10.5483	63.3947	15.6917	78.0394	-5.8396	-.5514	167.674	-4.4239	.2903	4.4334	2.5955	273.7546	-2.59	.17	7.8675	52.7649				1				0
80	4.7	10.5629	63.6476	15.5992	77.8119	-5.8467	-.5352	167.6215	-4.431	.3065	4.4416	2.6003	273.9572	-2.5941	.1794	7.8002	52.9192				1				0
80	4.71	10.5775	63.9005	15.5067	77.5844	-5.8537	-.5189	167.5691	-4.4381	.3227	4.4498	2.6051	274.1592	-2.5983	.1889	7.7328	53.0736				1				0
80	4.72	10.592	64.1534	15.4142	77.3569	-5.8608	-.5027	167.5166	-4.4451	.339	4.458	2.61	274.3605	-2.6024	.1984	7.6654	53.2281				1				0
80	4.73	10.6066	64.4063	15.3217	77.1295	-5.8679	-.4865	167.4641	-4.4522	.3552	4.4664	2.6148	274.5612	-2.6066	.2079	7.598	53.3827				1				0
80	4.74	10.7096	64.8077	15.2007	76.5872	-5.8672	-.4543	167.3052	-4.4515	.3873	4.4684	2.616	274.9728	-2.6062	.2268	7.6044	53.6889				1				0
80	4.75	10.8126	65.2092	15.0797	76.0448	-5.8666	-.4221	167.1463	-4.4509	.4195	4.4706	2.6173	275.3848	-2.6058	.2456	7.6108	53.9956				1				0
80	4.76	10.901	65.3577	15.0512	75.73	-5.8588	-.4062	167.0399	-4.4431	.4355	4.4644	2.6137	275.5981	-2.6012	.255	7.6848	54.1476				1				0
80	4.77	10.9894	65.5062	15.0228	75.4152	-5.851	-.3902	166.9336	-4.4353	.4515	4.4582	2.6101	275.8122	-2.5967	.2643	7.759	54.2998				1				0
80	4.78	11.0778	65.6547	14.9943	75.1003	-5.8432	-.3742	166.8272	-4.4275	.4675	4.4521	2.6065	276.0272	-2.5921	.2737	7.8333	54.4522				1				0
80	4.79	11.1662	65.8032	14.9658	74.7855	-5.8354	-.3582	166.7208	-4.4197	.4835	4.4461	2.6029	276.2431	-2.5875	.2831	7.9076	54.6047				1				0
80	4.8	11.2649	66.0021	14.8929	74.3141	-5.8288	-.3351	166.4741	-4.4131	.5066	4.4421	2.6006	276.5485	-2.5837	.2966	7.9703	54.8247				1				0
80	4.81	11.3636	66.201	14.82	73.8427	-5.8222	-.3119	166.2273	-4.4065	.5298	4.4383	2.5984	276.8553	-2.5798	.3101	8.0331	55.0453				1				0
80	4.82	11.3739	66.2514	14.7755	73.6862	-5.8235	-.3048	166.087	-4.4078	.5369	4.4403	2.5996	276.9443	-2.5805	.3143	8.0213	55.1129				1				0
80	4.83	11.3842	66.3018	14.731	73.5296	-5.8247	-.2977	165.9467	-4.409	.544	4.4424	2.6008	277.0334	-2.5812	.3185	8.0096	55.1807				1				0
80	4.84	11.3945	66.3522	14.6865	73.3731	-5.8259	-.2906	165.8064	-4.4102	.5511	4.4445	2.602	277.1226	-2.582	.3226	7.9977	55.2485				1				0
80	4.85	11.4048	66.4026	14.642	73.2165	-5.8272	-.2834	165.666	-4.4115	.5582	4.4467	2.6033	277.2119	-2.5827	.3268	7.9859	55.3164				1				0
80	4.86	11.3636	66.4909	14.5762	73.1966	-5.8375	-.2798	165.6273	-4.4218	.5619	4.4574	2.6096	277.242	-2.5888	.329	7.8872	55.3515				1				0
80	4.87	11.3224	66.5791	14.5104	73.1767	-5.8479	-.2761	165.5886	-4.4322	.5656	4.4681	2.6159	277.2721	-2.5948	.3311	7.7885	55.3865				1				0
80	4.88	11.2709	66.6169	14.489	73.3134	-5.857	-.2796	165.6902	-4.4413	.5621	4.4767	2.6209	277.2133	-2.6002	.3291	7.7019	55.3535				1				0
80	4.89	11.2194	66.6547	14.4677	73.45	-5.8661	-.283	165.7918	-4.4504	.5587	4.4853	2.6259	277.1548	-2.6055	.3271	7.6153	55.3205				1				0
80	4.9	11.1679	66.6925	14.4463	73.5867	-5.8752	-.2865	165.8935	-4.4595	.5552	4.4939	2.631	277.0966	-2.6108	.325	7.5288	55.2875				1				0
80	4.91	11.0675	66.7537	14.4205	73.8894	-5.8918	-.295	166.1312	-4.4761	.5467	4.5094	2.6401	276.9636	-2.6206	.3201	7.3701	55.2068				1				0
80	4.92	10.9671	66.8149	14.3947	74.1922	-5.9085	-.3034	166.3689	-4.4928	.5383	4.5249	2.6491	276.8318	-2.6303	.3151	7.2117	55.1262				1				0
80	4.93	10.8667	66.8761	14.369	74.4949	-5.925	-.3118	166.6066	-4.5093	.5298	4.5404	2.6582	276.7012	-2.64	.3102	7.0539	55.0459				1				0
80	4.94	10.8178	66.8995	14.3645	74.6609	-5.9326	-.3168	166.7427	-4.5169	.5248	4.5473	2.6622	276.6277	-2.6445	.3073	6.982	54.9984				1				0
80	4.95	10.7688	66.9229	14.3601	74.827	-5.9401	-.3218	166.8788	-4.5244	.5199	4.5542	2.6663	276.5545	-2.6489	.3043	6.9103	54.951				1				0
80	4.96	10.7199	66.9463	14.3556	74.9931	-5.9476	-.3268	167.0149	-4.5319	.5149	4.5611	2.6703	276.4817	-2.6533	.3014	6.8387	54.9036				1				0
80	4.97	10.6968	66.967	14.3458	75.0355	-5.9514	-.3277	167.045	-4.5358	.514	4.5648	2.6725	276.4648	-2.6555	.3009	6.8024	54.8948				1				0
80	4.98	10.6736	66.9877	14.336	75.0778	-5.9553	-.3286	167.0751	-4.5396	.513	4.5685	2.6747	276.4479	-2.6577	.3004	6.7661	54.8861				1				0
80	4.99	10.6993	66.985	14.3307	74.9542	-5.9516	-.3246	166.9692	-4.5359	.5171	4.5652	2.6728	276.5036	-2.6556	.3027	6.8012	54.9246				1				0
80	5	10.7251	66.9823	14.3254	74.8305	-5.9479	-.3205	166.8632	-4.5322	.5211	4.562	2.6709	276.5594	-2.6534	.3051	6.8365	54.9632				1				0
80	5.01	10.7508	66.9796	14.32	74.7068	-5.9442	-.3165	166.7572	-4.5285	.5252	4.5588	2.669	276.6154	-2.6512	.3075	6.8717	55.0018				1				0
80	5.02	10.7766	66.9769	14.3147	74.5831	-5.9405	-.3124	166.6513	-4.5248	.5293	4.5556	2.6671	276.6715	-2.6491	.3098	6.907	55.0405				1				0
80	5.03	10.9663	66.9553	14.401	74.2017	-5.9103	-.2997	166.5242	-4.4946	.542	4.5272	2.6505	276.8761	-2.6314	.3173	7.1939	55.162				1				0
80	5.04	11.1559	66.9337	14.4873	73.8202	-5.8802	-.2869	166.3971	-4.4645	.5548	4.4988	2.6338	277.0837	-2.6137	.3248	7.4813	55.2837				1				0
80	5.05	11.3199	66.9148	14.5789	73.5625	-5.8537	-.2782	166.376	-4.438	.5635	4.4736	2.6191	277.2361	-2.5982	.3299	7.7331	55.3666				1				0
80	5.06	11.4838	66.8959	14.6705	73.3047	-5.8273	-.2695	166.3549	-4.4116	.5722	4.4485	2.6044	277.3902	-2.5828	.335	7.9851	55.4495				1				0
80	5.07	11.6477	66.877	14.7621	73.047	-5.8008	-.2608	166.3338	-4.3851	.5809	4.4234	2.5897	277.5461	-2.5673	.3401	8.237	55.5324				1				0
80	5.08	11.8117	66.8581	14.8538	72.7892	-5.7743	-.2521	166.3127	-4.3586	.5896	4.3983	2.575	277.7038	-2.5517	.3452	8.4891	55.6153				1				0
80	5.09	12.0889	66.7204	15.061	72.4986	-5.7258	-.2457	166.3689	-4.3101	.5959	4.3511	2.5473	277.8723	-2.5233	.3489	8.9518	55.6757				1				0
80	5.1	12.3661	66.5827	15.2683	72.208	-5.6772	-.2394	166.4251	-4.2615	.6023	4.3039	2.5196	278.0445	-2.4948	.3526	9.4142	55.7361				1				0
80	5.11	12.4794	66.4639	15.3839	72.1751	-5.6551	-.2418	166.5023	-4.2394	.5999	4.2817	2.5066	278.0544	-2.4819	.3512	9.6244	55.7135				1				0
80	5.12	12.5927	66.345	15.4996	72.1423	-5.6331	-.2441	166.5796	-4.2174	.5976	4.2595	2.4937	278.0645	-2.469	.3498	9.8343	55.691				1				0
80	5.13	12.706	66.2262	15.6152	72.1094	-5.6111	-.2465	166.6568	-4.1954	.5952	4.2374	2.4807	278.0746	-2.4561	.3484	10.0441	55.6685				1				0
80	5.14	12.8193	66.1074	15.7309	72.0765	-5.5891	-.2488	166.7341	-4.1734	.5928	4.2153	2.4677	278.0849	-2.4432	.3471	10.2536	55.6461				1				0
80	5.15	12.9472	65.8113	15.8856	72.0203	-5.559	-.2564	166.6644	-4.1433	.5853	4.1845	2.4497	278.04	-2.4256	.3426	10.5398	55.5738				1				0
80	5.16	13.075	65.5152	16.0404	71.9641	-5.5289	-.264	166.5948	-4.1132	.5777	4.1536	2.4316	277.9943	-2.408	.3382	10.8262	55.5016				1				0
80	5.17	13.0896	65.3379	16.0796	71.9407	-5.5208	-.2693	166.4478	-4.1051	.5724	4.1449	2.4265	277.9382	-2.4032	.3351	10.9035	55.4516				1				0
80	5.18	13.1042	65.1606	16.1187	71.9174	-5.5127	-.2745	166.3009	-4.097	.5672	4.1361	2.4214	277.8817	-2.3985	.332	10.9808	55.4016				1				0
80	5.19	13.1188	64.9833	16.1578	71.894	-5.5046	-.2798	166.154	-4.0889	.5619	4.1273	2.4162	277.8248	-2.3937	.3289	11.0584	55.3515				1				0
80	5.2	13.1334	64.8059	16.197	71.8707	-5.4964	-.285	166.007	-4.0807	.5566	4.1185	2.4111	277.7676	-2.3889	.3259	11.136	55.3013				1				0
80	5.21	13.0708	64.3334	16.3464	72.2954	-5.4882	-.3162	166.046	-4.0725	.5255	4.1063	2.4039	277.3524	-2.3841	.3076	11.2139	55.0047				1				0
80	5.22	13.0081	63.8609	16.4959	72.72	-5.4801	-.3473	166.0849	-4.0644	.4944	4.0943	2.3969	276.935	-2.3794	.2894	11.2918	54.7082				1				0
80	5.23	12.9309	63.5657	16.6062	73.1681	-5.48	-.3731	166.2708	-4.0644	.4686	4.0913	2.3951	276.5768	-2.3794	.2743	11.2918	54.4628				1				0
80	5.24	12.8536	63.2705	16.7165	73.6161	-5.48	-.3988	166.4567	-4.0644	.4429	4.0884	2.3934	276.2189	-2.3793	.2593	11.2919	54.218				1				0
80	5.25	12.7764	62.9752	16.8268	74.0641	-5.48	-.4244	166.6425	-4.0643	.4172	4.0857	2.3918	275.8613	-2.3793	.2442	11.2919	53.9737				1				0
80	5.26	12.6991	62.68	16.9371	74.5122	-5.48	-.45	166.8284	-4.0643	.3916	4.0832	2.3904	275.5041	-2.3793	.2293	11.292	53.7299				1				0
80	5.27	12.4931	62.1679	17.0643	75.3088	-5.4918	-.4954	167.0341	-4.0761	.3463	4.0908	2.3948	274.8558	-2.3862	.2027	11.1802	53.2978				1				0
80	5.28	12.2871	61.6557	17.1915	76.1054	-5.5035	-.5407	167.2398	-4.0878	.301	4.0989	2.3995	274.2115	-2.3931	.1762	11.0687	52.8668				1				0
80	5.29	12.1584	61.4388	17.2084	76.4539	-5.5152	-.5605	167.2596	-4.0995	.2812	4.1091	2.4056	273.9242	-2.3999	.1646	10.957	52.6782				1				0
80	5.3	12.0297	61.2219	17.2253	76.8025	-5.5269	-.5803	167.2794	-4.1112	.2614	4.1195	2.4117	273.6384	-2.4068	.153	10.8454	52.4897				1				0
80	5.31	11.9009	61.005	17.2422	77.1511	-5.5386	-.6	167.2992	-4.1229	.2416	4.13	2.4178	273.3541	-2.4137	.1414	10.7338	52.3013				1				0
80	5.32	11.7378	60.8754	17.1791	77.3907	-5.5596	-.6136	167.183	-4.1439	.2281	4.1502	2.4296	273.1507	-2.4259	.1335	10.5344	52.1724				1				0
80	5.33	11.5748	60.7458	17.1159	77.6303	-5.5806	-.6271	167.0667	-4.1649	.2146	4.1704	2.4415	272.9491	-2.4382	.1256	10.3346	52.0434				1				0
80	5.34	11.4117	60.6162	17.0527	77.8698	-5.6016	-.6407	166.9505	-4.1859	.201	4.1907	2.4533	272.7491	-2.4505	.1177	10.1346	51.9143				1				0
80	5.35	11.3774	60.7035	16.9727	77.7609	-5.6109	-.6344	166.8144	-4.1952	.2073	4.2003	2.459	272.8282	-2.456	.1213	10.0461	51.9738				1				0
80	5.36	11.343	60.7908	16.8926	77.6519	-5.6202	-.6282	166.6783	-4.2045	.2135	4.2099	2.4646	272.9072	-2.4614	.125	9.9574	52.0335				1				0
80	5.37	11.3087	60.8781	16.8126	77.5429	-5.6295	-.6219	166.5423	-4.2138	.2198	4.2195	2.4702	272.9859	-2.4669	.1287	9.8686	52.0933				1				0
80	5.38	11.3036	61.1733	16.6809	77.3111	-5.6422	-.6038	166.4689	-4.2265	.2379	4.2332	2.4782	273.2211	-2.4743	.1392	9.7476	52.2653				1				0
80	5.39	11.2984	61.4685	16.5492	77.0793	-5.6549	-.5857	166.3955	-4.2392	.2559	4.2469	2.4863	273.455	-2.4818	.1498	9.6265	52.4375				1				0
80	5.4	11.3276	61.6764	16.4977	76.9565	-5.6583	-.574	166.4582	-4.2426	.2677	4.251	2.4887	273.6107	-2.4837	.1567	9.5945	52.5496				1				0
80	5.41	11.3568	61.8844	16.4461	76.8337	-5.6616	-.5622	166.5208	-4.2459	.2795	4.2551	2.4911	273.7659	-2.4857	.1636	9.5625	52.6617				1				0
80	5.42	11.386	62.0923	16.3945	76.7108	-5.665	-.5504	166.5835	-4.2493	.2912	4.2593	2.4935	273.9207	-2.4877	.1705	9.5306	52.7736				1				0
80	5.43	11.4151	62.3002	16.3429	76.588	-5.6683	-.5387	166.6462	-4.2526	.303	4.2634	2.4959	274.075	-2.4896	.1774	9.4986	52.8854				1				0
80	5.44	11.4546	62.5846	16.2753	76.4375	-5.673	-.5232	166.752	-4.2573	.3185	4.2692	2.4993	274.2784	-2.4924	.1864	9.4542	53.0333				1				0
80	5.45	11.4941	62.869	16.2077	76.287	-5.6777	-.5077	166.8578	-4.262	.334	4.275	2.5027	274.481	-2.4951	.1955	9.4099	53.181				1				0
80	5.46	11.5044	62.9455	16.1916	76.2593	-5.679	-.5039	166.9009	-4.2633	.3378	4.2766	2.5037	274.5302	-2.4959	.1977	9.3974	53.217				1				0
80	5.47	11.5147	63.022	16.1756	76.2317	-5.6803	-.5001	166.944	-4.2646	.3416	4.2782	2.5046	274.5793	-2.4966	.2	9.3849	53.2531				1				0
80	5.48	11.525	63.0985	16.1596	76.204	-5.6816	-.4963	166.9871	-4.2659	.3454	4.2799	2.5056	274.6284	-2.4974	.2022	9.3724	53.2891				1				0
80	5.49	11.5353	63.175	16.1436	76.1763	-5.6829	-.4925	167.0302	-4.2672	.3491	4.2815	2.5065	274.6773	-2.4982	.2044	9.36	53.325				1				0
80	5.5	11.5259	63.1741	16.1329	76.1737	-5.6845	-.4925	167.0067	-4.2689	.3491	4.2831	2.5075	274.6757	-2.4991	.2044	9.3442	53.3251				1				0
80	5.51	11.5164	63.1732	16.1223	76.1711	-5.6862	-.4925	166.983	-4.2705	.3492	4.2848	2.5084	274.6741	-2.5001	.2044	9.3285	53.3253				1				0
80	5.52	11.4967	63.0958	16.1276	76.1962	-5.6865	-.4963	166.9163	-4.2708	.3454	4.2848	2.5085	274.6235	-2.5003	.2022	9.3253	53.2894				1				0
80	5.53	11.4769	63.0184	16.1329	76.2213	-5.6869	-.5001	166.8496	-4.2712	.3416	4.2848	2.5085	274.5729	-2.5005	.2	9.322	53.2535				1				0
80	5.54	11.4572	62.941	16.1383	76.2464	-5.6872	-.5038	166.7829	-4.2715	.3378	4.2849	2.5085	274.5222	-2.5007	.1978	9.3188	53.2175				1				0
80	5.55	11.4374	62.8636	16.1436	76.2715	-5.6876	-.5076	166.7161	-4.2719	.3341	4.2849	2.5085	274.4715	-2.5009	.1956	9.3155	53.1816				1				0
80	5.56	11.4254	62.7988	16.1498	76.2749	-5.687	-.5102	166.649	-4.2713	.3314	4.2842	2.5081	274.437	-2.5006	.194	9.3207	53.1565				1				0
80	5.57	11.4134	62.734	16.1561	76.2784	-5.6865	-.5129	166.5819	-4.2708	.3288	4.2834	2.5077	274.4025	-2.5003	.1925	9.3258	53.1315				1				0
80	5.58	11.4211	62.7466	16.157	76.2567	-5.6856	-.5117	166.5815	-4.2699	.33	4.2826	2.5072	274.4187	-2.4998	.1932	9.3343	53.1424				1				0
80	5.59	11.4289	62.7592	16.1578	76.2351	-5.6847	-.5106	166.5811	-4.269	.3311	4.2818	2.5067	274.435	-2.4992	.1938	9.3427	53.1534				1				0
80	5.6	11.4366	62.7718	16.1587	76.2135	-5.6838	-.5094	166.5806	-4.2681	.3323	4.281	2.5063	274.4512	-2.4987	.1945	9.3511	53.1643				1				0
80	5.61	11.4443	62.7844	16.1596	76.1919	-5.6829	-.5083	166.5802	-4.2672	.3334	4.2803	2.5058	274.4675	-2.4982	.1952	9.3596	53.1753				1				0
80	5.62	11.4615	62.9365	16.1098	76.0673	-5.6862	-.4986	166.5751	-4.2705	.343	4.2842	2.5081	274.5924	-2.5001	.2008	9.3287	53.2669				1				0
80	5.63	11.4786	63.0886	16.06	75.9428	-5.6894	-.489	166.5701	-4.2737	.3527	4.2883	2.5105	274.7171	-2.502	.2064	9.2977	53.3586				1				0
80	5.64	11.4881	63.2281	16.0093	75.8399	-5.6936	-.4805	166.5654	-4.2779	.3611	4.2931	2.5133	274.8253	-2.5044	.2114	9.2584	53.4393				1				0
80	5.65	11.4975	63.3677	15.9586	75.7369	-5.6977	-.4721	166.5607	-4.282	.3696	4.2979	2.5162	274.9332	-2.5068	.2164	9.219	53.52				1				0
80	5.66	11.507	63.5072	15.9079	75.634	-5.7018	-.4636	166.556	-4.2861	.3781	4.3028	2.519	275.0409	-2.5093	.2213	9.1797	53.6007				1				0
80	5.67	11.5164	63.6467	15.8572	75.5311	-5.706	-.4551	166.5513	-4.2903	.3865	4.3076	2.5219	275.1483	-2.5117	.2263	9.1403	53.6814				1				0
80	5.68	11.5259	63.9203	15.7647	75.3711	-5.715	-.44	166.5818	-4.2993	.4017	4.318	2.5279	275.3373	-2.5169	.2351	9.0547	53.8252				1				0
80	5.69	11.5353	64.1939	15.6721	75.211	-5.7239	-.4249	166.6124	-4.3082	.4167	4.3284	2.534	275.5252	-2.5222	.244	8.9691	53.969				1				0
80	5.7	11.5353	64.328	15.6303	75.154	-5.7288	-.4183	166.6476	-4.3131	.4234	4.3338	2.5372	275.6061	-2.5251	.2478	8.9229	54.0321				1				0
80	5.71	11.5353	64.4621	15.5885	75.0969	-5.7336	-.4117	166.6828	-4.3179	.43	4.3393	2.5404	275.6869	-2.5279	.2517	8.8767	54.0951				1				0
80	5.72	11.5353	64.5962	15.5467	75.0398	-5.7385	-.4051	166.718	-4.3228	.4366	4.3448	2.5436	275.7674	-2.5307	.2556	8.8305	54.1582				1				0
80	5.73	11.5087	64.7888	15.464	74.9594	-5.7497	-.3958	166.7209	-4.334	.4458	4.3569	2.5507	275.8734	-2.5373	.261	8.7239	54.2461				1				0
80	5.74	11.4821	64.9815	15.3813	74.8789	-5.7609	-.3866	166.7237	-4.3452	.4551	4.3689	2.5578	275.9788	-2.5439	.2664	8.6173	54.334				1				0
80	5.75	11.4555	65.1741	15.2985	74.7985	-5.7721	-.3774	166.7266	-4.3564	.4643	4.3811	2.5649	276.0836	-2.5504	.2718	8.5107	54.4219				1				0
80	5.76	11.4289	65.2326	15.2576	74.7751	-5.7784	-.3748	166.6942	-4.3627	.4669	4.3877	2.5687	276.1088	-2.5541	.2733	8.4501	54.4469				1				0
80	5.77	11.4023	65.2911	15.2167	74.7518	-5.7848	-.3721	166.6618	-4.3691	.4695	4.3943	2.5726	276.134	-2.5579	.2749	8.3896	54.4718				1				0
80	5.78	11.3757	65.3496	15.1758	74.7284	-5.7911	-.3695	166.6294	-4.3755	.4722	4.4009	2.5765	276.1591	-2.5616	.2764	8.329	54.4968				1				0
80	5.79	11.2915	65.3955	15.1197	74.8054	-5.8052	-.3712	166.6122	-4.3895	.4705	4.4146	2.5845	276.1177	-2.5698	.2754	8.1955	54.4807				1				0
80	5.8	11.2074	65.4414	15.0637	74.8824	-5.8192	-.3729	166.5949	-4.4035	.4688	4.4284	2.5926	276.0765	-2.578	.2744	8.0619	54.4645				1				0
80	5.81	11.1499	65.4288	15.0486	74.9827	-5.8268	-.3772	166.61	-4.4112	.4645	4.4355	2.5968	276.0106	-2.5825	.2719	7.989	54.4234				1				0
80	5.82	11.0924	65.4162	15.0334	75.083	-5.8345	-.3815	166.6251	-4.4188	.4601	4.4427	2.601	275.9448	-2.587	.2694	7.9162	54.3822				1				0
80	5.83	11.0349	65.4036	15.0183	75.1834	-5.8421	-.3859	166.6402	-4.4265	.4558	4.4499	2.6052	275.8793	-2.5915	.2668	7.8433	54.3411				1				0
80	5.84	10.9774	65.391	15.0032	75.2837	-5.8498	-.3902	166.6553	-4.4341	.4515	4.457	2.6094	275.814	-2.5959	.2643	7.7704	54.2999				1				0
80	5.85	10.8864	65.4621	14.9463	75.3944	-5.8654	-.3922	166.6892	-4.4497	.4495	4.4724	2.6184	275.7684	-2.6051	.2632	7.6216	54.281				1				0
80	5.86	10.7955	65.5332	14.8893	75.5051	-5.881	-.3941	166.7231	-4.4653	.4475	4.4877	2.6273	275.7231	-2.6143	.262	7.4729	54.2621				1				0
80	5.87	10.762	65.6169	14.8475	75.5155	-5.889	-.3918	166.7419	-4.4733	.4499	4.4959	2.6321	275.7426	-2.6189	.2634	7.397	54.2843				1				0
80	5.88	10.7285	65.7006	14.8057	75.5259	-5.897	-.3895	166.7607	-4.4813	.4522	4.504	2.6369	275.762	-2.6236	.2647	7.3211	54.3066				1				0
80	5.89	10.695	65.7843	14.7639	75.5363	-5.9049	-.3872	166.7795	-4.4893	.4545	4.5122	2.6417	275.7813	-2.6283	.2661	7.2452	54.3288				1				0
80	5.9	10.6616	65.868	14.7221	75.5466	-5.9129	-.3848	166.7983	-4.4972	.4569	4.5204	2.6465	275.8005	-2.6329	.2675	7.1694	54.351				1				0
80	5.91	10.6152	66.0516	14.6314	75.5112	-5.9271	-.3774	166.8094	-4.5114	.4643	4.5352	2.6552	275.8755	-2.6412	.2718	7.0347	54.4215				1				0
80	5.92	10.5689	66.2352	14.5406	75.4757	-5.9412	-.37	166.8205	-4.5255	.4717	4.55	2.6638	275.95	-2.6495	.2761	6.9	54.492				1				0
80	5.93	10.556	66.3351	14.4917	75.4299	-5.9474	-.3649	166.8127	-4.5317	.4767	4.5567	2.6678	276.0054	-2.6531	.2791	6.8412	54.5403				1				0
80	5.94	10.5431	66.4351	14.4428	75.384	-5.9536	-.3599	166.805	-4.5379	.4818	4.5634	2.6717	276.0607	-2.6567	.2821	6.7823	54.5886				1				0
80	5.95	10.5302	66.535	14.3939	75.3382	-5.9597	-.3548	166.7972	-4.544	.4869	4.57	2.6756	276.1158	-2.6604	.285	6.7234	54.637				1				0
80	5.96	10.5174	66.6349	14.3449	75.2924	-5.9659	-.3497	166.7895	-4.5502	.492	4.5767	2.6795	276.1707	-2.664	.288	6.6646	54.6853				1				0
80	5.97	10.4916	66.7384	14.2791	75.2171	-5.9743	-.3437	166.7262	-4.5586	.498	4.5857	2.6848	276.234	-2.6689	.2915	6.5848	54.7425				1				0
80	5.98	10.4659	66.8419	14.2133	75.1419	-5.9827	-.3377	166.6629	-4.567	.504	4.5947	2.69	276.2971	-2.6738	.295	6.505	54.7996				1				0
80	5.99	10.453	66.8455	14.1964	75.1124	-5.9849	-.3368	166.6073	-4.5692	.5049	4.597	2.6914	276.3055	-2.6751	.2956	6.484	54.8085				1				0
80	6	10.4401	66.8491	14.1795	75.083	-5.9871	-.3359	166.5517	-4.5714	.5058	4.5993	2.6927	276.314	-2.6764	.2961	6.4631	54.8173				1				0
80	6.01	10.4273	66.8527	14.1626	75.0536	-5.9893	-.3349	166.4961	-4.5736	.5067	4.6016	2.694	276.3224	-2.6777	.2967	6.4421	54.8261				1				0
80	6.02	10.4144	66.8563	14.1457	75.0242	-5.9915	-.334	166.4406	-4.5758	.5077	4.6039	2.6954	276.3309	-2.679	.2972	6.4212	54.8349				1				0
80	6.03	10.4152	66.8842	14.1314	74.9792	-5.9924	-.3316	166.4101	-4.5767	.5101	4.605	2.6961	276.3594	-2.6795	.2986	6.4125	54.8579				1				0
80	6.04	10.4161	66.9121	14.1172	74.9343	-5.9933	-.3292	166.3797	-4.5776	.5125	4.6062	2.6968	276.388	-2.68	.3	6.4039	54.8808				1				0
80	6.05	10.4298	66.9364	14.1199	74.9187	-5.992	-.3277	166.4048	-4.5763	.514	4.6051	2.6961	276.4081	-2.6793	.3009	6.4162	54.8949				1				0
80	6.06	10.4436	66.9607	14.1225	74.9031	-5.9907	-.3262	166.4299	-4.575	.5154	4.6039	2.6954	276.4282	-2.6785	.3018	6.4286	54.909				1				0
80	6.07	10.4573	66.985	14.1252	74.8876	-5.9894	-.3247	166.455	-4.5737	.5169	4.6028	2.6948	276.4483	-2.6777	.3026	6.4409	54.9231				1				0
80	6.08	10.5054	67.0948	14.1225	74.7993	-5.9858	-.3176	166.522	-4.5701	.524	4.6	2.6931	276.5413	-2.6756	.3068	6.4754	54.9908				1				0
80	6.09	10.5534	67.2046	14.1199	74.7111	-5.9822	-.3105	166.589	-4.5665	.5311	4.5972	2.6915	276.6344	-2.6735	.311	6.5099	55.0585				1				0
80	6.1	10.6015	67.3144	14.1172	74.6229	-5.9785	-.3034	166.656	-4.5628	.5382	4.5945	2.6899	276.7276	-2.6714	.3151	6.5444	55.1261				1				0
80	6.11	10.6358	67.3999	14.1119	74.5502	-5.9762	-.2978	166.6978	-4.5605	.5439	4.5928	2.6889	276.8006	-2.67	.3184	6.5665	55.1796				1				0
80	6.12	10.6701	67.4854	14.1065	74.4776	-5.9739	-.2922	166.7397	-4.5582	.5495	4.5912	2.688	276.8737	-2.6687	.3217	6.5886	55.2331				1				0
80	6.13	10.7045	67.5709	14.1012	74.4049	-5.9716	-.2866	166.7815	-4.5559	.5551	4.5896	2.687	276.9467	-2.6673	.325	6.6108	55.2866				1				0
80	6.14	10.7843	67.7176	14.0959	74.2233	-5.9646	-.2749	166.8211	-4.5489	.5667	4.584	2.6838	277.1018	-2.6632	.3318	6.6773	55.3975				1				0
80	6.15	10.8641	67.8643	14.0905	74.0417	-5.9576	-.2633	166.8606	-4.5419	.5784	4.5786	2.6806	277.2572	-2.6591	.3386	6.7439	55.5084				1				0
80	6.16	10.9096	67.9255	14.0905	73.9327	-5.9529	-.2573	166.8583	-4.5372	.5844	4.5747	2.6783	277.3396	-2.6564	.3421	6.7883	55.5659				1				0
80	6.17	10.9551	67.9868	14.0905	73.8237	-5.9482	-.2512	166.8561	-4.5326	.5905	4.5709	2.6761	277.4221	-2.6536	.3457	6.8328	55.6233				1				0
80	6.18	11.0006	68.048	14.0905	73.7147	-5.9436	-.2452	166.8538	-4.5279	.5965	4.567	2.6738	277.5047	-2.6509	.3492	6.8773	55.6808				1				0
80	6.19	11.0461	68.1092	14.0905	73.6057	-5.9389	-.2392	166.8515	-4.5232	.6025	4.5632	2.6716	277.5875	-2.6482	.3527	6.9218	55.7383				1				0
80	6.2	11.1396	68.2469	14.087	73.3956	-5.93	-.2267	166.869	-4.5143	.615	4.556	2.6674	277.7579	-2.643	.3601	7.0065	55.8572				1				0
80	6.21	11.2332	68.3846	14.0834	73.1854	-5.9211	-.2142	166.8865	-4.5054	.6275	4.5489	2.6632	277.9288	-2.6377	.3674	7.0913	55.9761				1				0
80	6.22	11.2812	68.4611	14.0798	73.0842	-5.9169	-.2077	166.9063	-4.5012	.6339	4.5456	2.6613	278.0166	-2.6353	.3711	7.1315	56.0374				1				0
80	6.23	11.3293	68.5376	14.0763	72.983	-5.9127	-.2013	166.9262	-4.497	.6404	4.5423	2.6593	278.1045	-2.6328	.3749	7.1718	56.0988				1				0
80	6.24	11.3774	68.6141	14.0727	72.8818	-5.9084	-.1949	166.946	-4.4927	.6468	4.5391	2.6574	278.1925	-2.6303	.3787	7.212	56.1602				1				0
80	6.25	11.4254	68.6906	14.0692	72.7806	-5.9042	-.1884	166.9658	-4.4885	.6533	4.5358	2.6555	278.2806	-2.6278	.3824	7.2522	56.2215				1				0
80	6.26	11.5198	68.9093	14.0114	72.4312	-5.899	-.1684	166.8717	-4.4833	.6733	4.5336	2.6542	278.541	-2.6248	.3942	7.3017	56.4126				1				0
80	6.27	11.6143	69.128	13.9535	72.0817	-5.8938	-.1483	166.7775	-4.4781	.6934	4.5315	2.653	278.8019	-2.6218	.4059	7.3512	56.6038				1				0
80	6.28	11.6606	69.2702	13.8993	71.8335	-5.8928	-.1346	166.6636	-4.4772	.7071	4.5326	2.6537	278.9745	-2.6212	.4139	7.3604	56.734				1				0
80	6.29	11.7069	69.4124	13.845	71.5853	-5.8919	-.1209	166.5497	-4.4762	.7207	4.5338	2.6544	279.1472	-2.6206	.422	7.3697	56.8643				1				0
80	6.3	11.7533	69.5546	13.7907	71.337	-5.8909	-.1072	166.4357	-4.4752	.7344	4.5351	2.6551	279.32	-2.62	.43	7.3791	56.9948				1				0
80	6.31	11.7996	69.6969	13.7365	71.0888	-5.8899	-.0935	166.3218	-4.4742	.7482	4.5363	2.6558	279.493	-2.6195	.438	7.3884	57.1254				1				0
80	6.32	11.9421	69.9498	13.6973	70.652	-5.8781	-.0691	166.2412	-4.4624	.7726	4.5288	2.6514	279.8227	-2.6125	.4523	7.501	57.3582				1				0
80	6.33	12.0846	70.2027	13.6582	70.2152	-5.8662	-.0446	166.1607	-4.4505	.7971	4.5214	2.6471	280.1538	-2.6056	.4666	7.6138	57.5912				1				0
80	6.34	12.1807	70.3134	13.6733	70.0266	-5.8554	-.0339	166.1941	-4.4397	.8078	4.5126	2.6419	280.3118	-2.5992	.4729	7.7172	57.6931				1				0
80	6.35	12.2768	70.4241	13.6884	69.8381	-5.8445	-.0232	166.2275	-4.4289	.8185	4.5038	2.6368	280.4704	-2.5929	.4792	7.8205	57.7949				1				0
80	6.36	12.373	70.5348	13.7036	69.6495	-5.8337	-.0125	166.2609	-4.418	.8292	4.4951	2.6317	280.6295	-2.5865	.4854	7.9237	57.8968				1				0
80	6.37	12.4691	70.6455	13.7187	69.461	-5.8229	-.0018	166.2943	-4.4072	.8398	4.4865	2.6266	280.7891	-2.5802	.4917	8.0269	57.9985				1				0
80	6.38	12.6579	70.8138	13.7925	69.2326	-5.7993	.0125	166.4969	-4.3836	.8542	4.4661	2.6147	281.0266	-2.5664	.5001	8.2513	58.1353				1				0
80	6.39	12.8467	70.9821	13.8664	69.0043	-5.7758	.0269	166.6995	-4.3601	.8685	4.4458	2.6028	281.2658	-2.5526	.5085	8.4752	58.2717				1				0
80	6.4	12.9394	71.0397	13.9251	68.9645	-5.7631	.0305	166.8687	-4.3474	.8722	4.4341	2.5959	281.344	-2.5452	.5106	8.5957	58.3065				1				0
80	6.41	13.0321	71.0974	13.9838	68.9247	-5.7505	.0342	167.038	-4.3348	.8758	4.4224	2.5891	281.4225	-2.5378	.5127	8.7161	58.3412				1				0
80	6.42	13.1248	71.155	14.0425	68.8849	-5.7379	.0378	167.2072	-4.3222	.8795	4.4108	2.5823	281.5012	-2.5304	.5149	8.8362	58.3758				1				0
80	6.43	13.2175	71.2126	14.1012	68.8451	-5.7253	.0414	167.3764	-4.3096	.8831	4.3992	2.5755	281.5802	-2.523	.517	8.9561	58.4104				1				0
80	6.44	13.3746	71.2414	14.1884	68.6756	-5.7022	.0489	167.4799	-4.2865	.8905	4.3781	2.5631	281.7365	-2.5095	.5214	9.1758	58.4814				1				0
80	6.45	13.5317	71.2702	14.2755	68.5061	-5.6792	.0563	167.5835	-4.2635	.898	4.357	2.5508	281.894	-2.496	.5257	9.3953	58.5523				1				0
80	6.46	13.596	71.2414	14.304	68.3764	-5.6687	.0602	167.5178	-4.253	.9018	4.3475	2.5452	281.9721	-2.4899	.528	9.4956	58.5888				1				0
80	6.47	13.6604	71.2126	14.3325	68.2466	-5.6581	.064	167.452	-4.2424	.9057	4.338	2.5396	282.0506	-2.4837	.5302	9.5959	58.6254				1				0
80	6.48	13.7248	71.1838	14.3609	68.1169	-5.6476	.0678	167.3863	-4.2319	.9095	4.3285	2.5341	282.1295	-2.4775	.5325	9.6964	58.662				1				0
80	6.49	13.7926	70.8867	14.457	68.0304	-5.6272	.0613	167.1667	-4.2115	.9029	4.3072	2.5216	282.1009	-2.4656	.5286	9.8908	58.5993				1				0
80	6.5	13.8604	70.5897	14.5531	67.9439	-5.6067	.0547	166.9471	-4.191	.8963	4.2858	2.509	282.072	-2.4536	.5247	10.0857	58.5365				1				0
80	6.51	13.9282	70.2927	14.6492	67.8574	-5.5862	.048	166.7274	-4.1705	.8897	4.2643	2.4965	282.0427	-2.4415	.5209	10.2811	58.4734				1				0
80	6.52	13.9316	70.0245	14.7168	67.9006	-5.5762	.0375	166.5735	-4.1605	.8792	4.2524	2.4895	281.9324	-2.4357	.5147	10.3758	58.3735				1				0
80	6.53	13.935	69.7563	14.7844	67.9439	-5.5663	.027	166.4196	-4.1506	.8687	4.2405	2.4825	281.8213	-2.4299	.5086	10.4707	58.2734				1				0
80	6.54	13.9385	69.488	14.852	67.9871	-5.5563	.0165	166.2656	-4.1406	.8582	4.2286	2.4755	281.7093	-2.424	.5024	10.5657	58.1731				1				0
80	6.55	13.9428	69.1172	14.9721	68.1523	-5.5421	-.0018	166.1844	-4.1264	.8399	4.211	2.4653	281.5044	-2.4157	.4917	10.7006	57.9987				1				0
80	6.56	13.9471	68.7464	15.0922	68.3175	-5.528	-.0201	166.1031	-4.1123	.8215	4.1935	2.455	281.2975	-2.4074	.4809	10.8356	57.8241				1				0
80	6.57	13.9479	68.6438	15.1446	68.4395	-5.5238	-.0279	166.1758	-4.1081	.8138	4.1879	2.4517	281.2047	-2.405	.4764	10.8752	57.7502				1				0
80	6.58	13.9488	68.5412	15.1971	68.5614	-5.5196	-.0357	166.2485	-4.1039	.806	4.1824	2.4485	281.1116	-2.4026	.4719	10.9148	57.6764				1				0
80	6.59	13.9496	68.4386	15.2496	68.6834	-5.5155	-.0434	166.3212	-4.0998	.7983	4.1768	2.4452	281.0183	-2.4001	.4673	10.9543	57.6027				1				0
80	6.6	13.9505	68.336	15.3021	68.8054	-5.5113	-.0511	166.3939	-4.0957	.7905	4.1713	2.442	280.9249	-2.3977	.4628	10.9938	57.529				1				0
80	6.61	13.9205	68.1452	15.3795	69.0605	-5.5085	-.0666	166.5056	-4.0928	.7751	4.1656	2.4386	280.723	-2.396	.4537	11.0207	57.3814				1				0
80	6.62	13.8904	67.9544	15.4569	69.3157	-5.5057	-.0821	166.6173	-4.09	.7596	4.1599	2.4353	280.5209	-2.3944	.4447	11.0476	57.2341				1				0
80	6.63	13.8595	67.8661	15.4818	69.4489	-5.507	-.0898	166.6563	-4.0913	.7518	4.1598	2.4353	280.4126	-2.3952	.4401	11.0352	57.1603				1				0
80	6.64	13.8286	67.7779	15.5067	69.5821	-5.5083	-.0976	166.6953	-4.0926	.7441	4.1597	2.4352	280.3044	-2.3959	.4356	11.0227	57.0865				1				0
80	6.65	13.7977	67.6897	15.5316	69.7153	-5.5096	-.1053	166.7343	-4.0939	.7363	4.1596	2.4351	280.1962	-2.3967	.4311	11.0102	57.0127				1				0
80	6.66	13.7668	67.6015	15.5565	69.8485	-5.5109	-.1131	166.7733	-4.0952	.7286	4.1595	2.4351	280.0881	-2.3975	.4265	10.9977	56.939				1				0
80	6.67	13.7059	67.3378	15.6206	70.095	-5.5104	-.1309	166.7592	-4.0947	.7108	4.1559	2.433	279.8477	-2.3971	.4161	11.0031	56.7694				1				0
80	6.68	13.6449	67.0741	15.6846	70.3415	-5.5098	-.1487	166.7451	-4.0941	.693	4.1523	2.4309	279.607	-2.3968	.4057	11.0086	56.5998				1				0
80	6.69	13.6149	66.8986	15.7237	70.4548	-5.5079	-.1588	166.692	-4.0922	.6829	4.1488	2.4288	279.4741	-2.3957	.3998	11.0265	56.5038				1				0
80	6.7	13.5849	66.7231	15.7629	70.5681	-5.506	-.1689	166.6389	-4.0903	.6728	4.1453	2.4268	279.3408	-2.3946	.3939	11.0444	56.4077				1				0
80	6.71	13.5548	66.5476	15.802	70.6814	-5.5041	-.179	166.5858	-4.0885	.6627	4.1418	2.4247	279.2073	-2.3935	.388	11.0623	56.3116				1				0
80	6.72	13.5248	66.372	15.8412	70.7947	-5.5023	-.1891	166.5327	-4.0866	.6526	4.1384	2.4227	279.0734	-2.3924	.382	11.0803	56.2154				1				0
80	6.73	13.4544	65.9499	15.9684	71.158	-5.4964	-.2166	166.5307	-4.0807	.625	4.1283	2.4168	278.7082	-2.389	.3659	11.1359	55.9527				1				0
80	6.74	13.384	65.5278	16.0956	71.5212	-5.4906	-.2442	166.5286	-4.0749	.5975	4.1185	2.411	278.3412	-2.3855	.3498	11.1915	55.6901				1				0
80	6.75	13.3437	65.2812	16.1836	71.7712	-5.4866	-.2617	166.5797	-4.0709	.58	4.1121	2.4073	278.1086	-2.3832	.3395	11.2291	55.5239				1				0
80	6.76	13.3034	65.0346	16.2717	72.0212	-5.4827	-.2791	166.6308	-4.067	.5626	4.1057	2.4036	277.8754	-2.3809	.3293	11.2666	55.3577				1				0
80	6.77	13.263	64.7879	16.3598	72.2711	-5.4788	-.2965	166.6819	-4.0631	.5451	4.0995	2.3999	277.6416	-2.3786	.3191	11.3042	55.1917				1				0
80	6.78	13.2227	64.5413	16.4478	72.5211	-5.4748	-.314	166.7329	-4.0591	.5277	4.0933	2.3963	277.4072	-2.3763	.3089	11.3417	55.0258				1				0
80	6.79	13.1205	64.0238	16.6026	73.0037	-5.4698	-.3492	166.7507	-4.0541	.4925	4.0839	2.3908	276.9268	-2.3733	.2883	11.3898	54.6907				1				0
80	6.8	13.0184	63.5063	16.7574	73.4864	-5.4647	-.3843	166.7684	-4.049	.4573	4.0748	2.3854	276.4443	-2.3704	.2677	11.4378	54.3557				1				0
80	6.81	12.9566	63.2353	16.8241	73.719	-5.4636	-.4021	166.7351	-4.0479	.4396	4.0717	2.3837	276.1974	-2.3697	.2573	11.4484	54.1862				1				0
80	6.82	12.8948	62.9644	16.8908	73.9517	-5.4625	-.4199	166.7018	-4.0468	.4218	4.0687	2.3819	275.9499	-2.3691	.2469	11.4589	54.0168				1				0
80	6.83	12.833	62.6935	16.9576	74.1844	-5.4614	-.4377	166.6685	-4.0457	.404	4.0658	2.3802	275.702	-2.3684	.2365	11.4695	53.8472				1				0
80	6.84	12.7249	62.2867	17.0563	74.5848	-5.4621	-.4662	166.6527	-4.0464	.3755	4.0638	2.379	275.3016	-2.3688	.2198	11.4631	53.5761				1				0
80	6.85	12.6167	61.8799	17.155	74.9853	-5.4627	-.4947	166.6369	-4.047	.347	4.0619	2.3779	274.9008	-2.3692	.2031	11.4567	53.3048				1				0
80	6.86	12.5086	61.473	17.2538	75.3858	-5.4634	-.5231	166.6211	-4.0477	.3185	4.0602	2.3769	274.4995	-2.3696	.1865	11.4503	53.0336				1				0
80	6.87	12.4622	61.3371	17.2858	75.5536	-5.4652	-.5338	166.6387	-4.0495	.3079	4.0612	2.3775	274.3476	-2.3706	.1802	11.4333	52.9321				1				0
80	6.88	12.4159	61.2012	17.3178	75.7214	-5.467	-.5445	166.6563	-4.0513	.2972	4.0622	2.3781	274.1959	-2.3717	.174	11.4164	52.8306				1				0
80	6.89	12.3695	61.0653	17.3498	75.8892	-5.4688	-.5551	166.6738	-4.0531	.2866	4.0632	2.3787	274.0442	-2.3727	.1677	11.3994	52.7292				1				0
80	6.9	12.3112	60.8034	17.4157	76.1097	-5.4674	-.5722	166.64	-4.0517	.2694	4.0606	2.3772	273.8046	-2.3719	.1577	11.4125	52.5661				1				0
80	6.91	12.2528	60.5415	17.4815	76.3303	-5.466	-.5894	166.606	-4.0503	.2523	4.0582	2.3757	273.5646	-2.3711	.1477	11.4257	52.403				1				0
80	6.92	12.2408	60.4155	17.5153	76.383	-5.4628	-.5958	166.5546	-4.0471	.2458	4.0546	2.3736	273.476	-2.3693	.1439	11.4558	52.3412				1				0
80	6.93	12.2288	60.2895	17.5491	76.4358	-5.4597	-.6023	166.5031	-4.044	.2393	4.0511	2.3715	273.3871	-2.3674	.1401	11.4859	52.2795				1				0
80	6.94	12.2168	60.1635	17.5829	76.4885	-5.4565	-.6088	166.4517	-4.0408	.2329	4.0475	2.3695	273.2981	-2.3656	.1363	11.5161	52.2177				1				0
80	6.95	12.2048	60.0374	17.6167	76.5413	-5.4533	-.6153	166.4002	-4.0376	.2264	4.044	2.3674	273.2088	-2.3637	.1325	11.5462	52.1558				1				0
80	6.96	12.1696	59.6846	17.711	76.7091	-5.445	-.634	166.2743	-4.0293	.2076	4.0346	2.3619	272.9498	-2.3588	.1215	11.6257	51.9774				1				0
80	6.97	12.1344	59.3318	17.8053	76.8769	-5.4366	-.6528	166.1484	-4.0209	.1889	4.0254	2.3565	272.6893	-2.3539	.1106	11.7054	51.7987				1				0
80	6.98	12.1112	59.105	17.8658	76.9919	-5.4314	-.6651	166.0739	-4.0157	.1766	4.0196	2.3531	272.5181	-2.3509	.1034	11.7548	51.682				1				0
80	6.99	12.088	58.8782	17.9263	77.107	-5.4262	-.6773	165.9995	-4.0105	.1643	4.0139	2.3498	272.3464	-2.3478	.0962	11.8043	51.5651				1				0
80	7	12.0649	58.6514	17.9868	77.222	-5.421	-.6896	165.925	-4.0053	.152	4.0082	2.3465	272.174	-2.3448	.089	11.8539	51.4481				1				0
80	7.01	12.0417	58.4245	18.0473	77.337	-5.4158	-.7019	165.8505	-4.0001	.1398	4.0026	2.3432	272.0009	-2.3417	.0818	11.9035	51.331				1				0
80	7.02	11.9756	58.0285	18.1736	77.7081	-5.4103	-.7288	165.8858	-3.9946	.1129	3.9962	2.3394	271.6186	-2.3385	.0661	11.956	51.075				1				0
80	7.03	11.9095	57.6325	18.2999	78.0792	-5.4048	-.7557	165.9211	-3.9891	.086	3.99	2.3358	271.2353	-2.3353	.0503	12.0085	50.8192				1				0
80	7.04	11.8666	57.4633	18.3657	78.3352	-5.4045	-.7702	166.0308	-3.9888	.0715	3.9894	2.3355	271.0268	-2.3351	.0418	12.0114	50.6809				1				0
80	7.05	11.8237	57.2941	18.4315	78.5912	-5.4042	-.7847	166.1405	-3.9885	.057	3.9889	2.3351	270.8185	-2.3349	.0333	12.0143	50.5427				1				0
80	7.06	11.7808	57.1249	18.4974	78.8472	-5.4039	-.7992	166.2502	-3.9882	.0425	3.9884	2.3349	270.6105	-2.3347	.0249	12.0171	50.4047				1				0
80	7.07	11.7378	56.9556	18.5632	79.1032	-5.4036	-.8136	166.3599	-3.9879	.028	3.988	2.3346	270.4027	-2.3346	.0164	12.02	50.2669				1				0
80	7.08	11.7147	56.8368	18.6441	79.4094	-5.4023	-.8273	166.6051	-3.9866	.0144	3.9866	2.3338	270.2068	-2.3338	.0084	12.0327	50.137				1				0
80	7.09	11.6915	56.718	18.7251	79.7156	-5.4009	-.8409	166.8503	-3.9852	.0008	3.9852	2.333	270.0113	-2.333	.0005	12.0454	50.0075				1				0
80	7.1	11.7112	56.7684	18.7402	79.7658	-5.3999	-.8401	166.9857	-3.9842	.0016	3.9842	2.3324	270.0231	-2.3324	.0009	12.0553	50.0153				1				0
80	7.11	11.731	56.8188	18.7553	79.8159	-5.3989	-.8393	167.1211	-3.9832	.0024	3.9832	2.3318	270.0349	-2.3318	.0014	12.0652	50.0231				1				0
80	7.12	11.7507	56.8692	18.7705	79.8661	-5.3978	-.8384	167.2565	-3.9821	.0032	3.9821	2.3312	270.0466	-2.3312	.0019	12.075	50.0308				1				0
80	7.13	11.7705	56.9196	18.7856	79.9163	-5.3968	-.8376	167.392	-3.9811	.0041	3.9811	2.3306	270.0583	-2.3306	.0024	12.0848	50.0386				1				0
80	7.14	11.8288	57.0835	18.7384	79.7044	-5.395	-.8244	167.3551	-3.9793	.0173	3.9793	2.3295	270.2491	-2.3295	.0101	12.1022	50.1648				1				0
80	7.15	11.8872	57.2473	18.6913	79.4925	-5.3931	-.8111	167.3182	-3.9774	.0306	3.9776	2.3285	270.4402	-2.3284	.0179	12.1195	50.291				1				0
80	7.16	11.9258	57.3607	18.629	79.2304	-5.3923	-.7986	167.1459	-3.9767	.043	3.9769	2.3281	270.62	-2.328	.0252	12.1271	50.4098				1				0
80	7.17	11.9644	57.4741	18.5668	78.9683	-5.3915	-.7861	166.9736	-3.9759	.0555	3.9762	2.3277	270.8003	-2.3275	.0325	12.1348	50.5289				1				0
80	7.18	12.0031	57.5875	18.5045	78.7062	-5.3907	-.7736	166.8013	-3.975	.0681	3.9756	2.3274	270.981	-2.327	.0398	12.1424	50.6483				1				0
80	7.19	12.0417	57.7009	18.4422	78.4442	-5.3899	-.761	166.6289	-3.9742	.0806	3.9751	2.327	271.1622	-2.3266	.0472	12.15	50.7679				1				0
80	7.2	12.0992	57.9682	18.3079	77.9909	-5.3929	-.7366	166.3662	-3.9772	.105	3.9786	2.3291	271.5129	-2.3283	.0615	12.1221	51.0004				1				0
80	7.21	12.1567	58.2355	18.1736	77.5377	-5.3958	-.7121	166.1035	-3.9801	.1295	3.9822	2.3312	271.8641	-2.33	.0758	12.094	51.2337				1				0
80	7.22	12.1756	58.3894	18.1015	77.3466	-5.3996	-.7002	166.0131	-3.9839	.1414	3.9864	2.3337	272.0331	-2.3322	.0828	12.0582	51.3469				1				0
80	7.23	12.1945	58.5433	18.0295	77.1554	-5.4033	-.6884	165.9227	-3.9876	.1533	3.9906	2.3361	272.2018	-2.3344	.0897	12.0224	51.4602				1				0
80	7.24	12.2133	58.6973	17.9574	76.9643	-5.4071	-.6764	165.8323	-3.9914	.1652	3.9948	2.3386	272.3704	-2.3366	.0967	11.9866	51.5736				1				0
80	7.25	12.2751	59.1032	17.8471	76.6918	-5.4137	-.6522	165.9172	-3.998	.1895	4.0025	2.3431	272.714	-2.3405	.1109	11.9242	51.8049				1				0
80	7.26	12.3369	59.5091	17.7368	76.4194	-5.4202	-.6279	166.0022	-4.0045	.2138	4.0102	2.3476	273.0559	-2.3443	.1251	11.8618	52.0361				1				0
80	7.27	12.3987	59.915	17.6265	76.1469	-5.4267	-.6036	166.0872	-4.011	.238	4.0181	2.3522	273.3962	-2.3481	.1393	11.7995	52.267				1				0
80	7.28	12.4416	60.167	17.5882	76.0656	-5.4295	-.5914	166.2625	-4.0138	.2503	4.0216	2.3543	273.5685	-2.3497	.1465	11.7732	52.384				1				0
80	7.29	12.4846	60.4191	17.55	75.9843	-5.4323	-.5791	166.4379	-4.0166	.2626	4.0251	2.3564	273.7403	-2.3514	.1537	11.7469	52.5007				1				0
80	7.3	12.5275	60.6711	17.5117	75.903	-5.435	-.5669	166.6133	-4.0193	.2748	4.0287	2.3585	273.9113	-2.353	.1609	11.7207	52.6172				1				0
80	7.31	12.6167	61.0788	17.4504	75.7049	-5.4365	-.5449	166.8508	-4.0208	.2968	4.0318	2.3603	274.2216	-2.3539	.1737	11.7062	52.8266				1				0
80	7.32	12.706	61.4865	17.389	75.5069	-5.4381	-.523	167.0883	-4.0224	.3187	4.035	2.3621	274.5305	-2.3548	.1866	11.6917	53.0354				1				0
80	7.33	12.7523	61.6422	17.3659	75.3901	-5.4368	-.5132	167.1505	-4.0211	.3285	4.0345	2.3619	274.6699	-2.354	.1923	11.7034	53.1283				1				0
80	7.34	12.7987	61.798	17.3427	75.2733	-5.4356	-.5035	167.2127	-4.0199	.3382	4.0341	2.3616	274.8092	-2.3533	.198	11.715	53.2211				1				0
80	7.35	12.845	61.9537	17.3196	75.1566	-5.4344	-.4937	167.2749	-4.0187	.348	4.0337	2.3614	274.9485	-2.3526	.2037	11.7266	53.3138				1				0
80	7.36	12.8914	62.1094	17.2965	75.0398	-5.4332	-.484	167.337	-4.0175	.3577	4.0334	2.3612	275.0877	-2.3519	.2094	11.7383	53.4065				1				0
80	7.37	12.9515	62.2813	17.2378	74.7544	-5.431	-.4682	167.2249	-4.0153	.3735	4.0326	2.3607	275.3137	-2.3506	.2186	11.7592	53.5567				1				0
80	7.38	13.0115	62.4532	17.1791	74.4689	-5.4288	-.4524	167.1127	-4.0131	.3892	4.0319	2.3603	275.54	-2.3493	.2279	11.7801	53.7071				1				0
80	7.39	13.0253	62.4694	17.1435	74.3003	-5.4278	-.4463	166.9384	-4.0121	.3953	4.0315	2.3601	275.6274	-2.3487	.2314	11.7895	53.765				1				0
80	7.4	13.039	62.4856	17.1079	74.1316	-5.4268	-.4403	166.7641	-4.0111	.4014	4.0312	2.3599	275.715	-2.3482	.235	11.7988	53.8231				1				0
80	7.41	13.0527	62.5018	17.0723	73.9629	-5.4258	-.4341	166.5898	-4.0101	.4075	4.0308	2.3597	275.8027	-2.3476	.2386	11.8082	53.8812				1				0
80	7.42	13.0665	62.518	17.0367	73.7943	-5.4248	-.428	166.4155	-4.0091	.4136	4.0304	2.3595	275.8907	-2.347	.2421	11.8176	53.9395				1				0
80	7.43	13.0853	62.6314	16.9576	73.5279	-5.4271	-.4151	166.2022	-4.0114	.4265	4.034	2.3615	276.0695	-2.3483	.2497	11.7965	54.0622				1				0
80	7.44	13.1042	62.7448	16.8784	73.2615	-5.4293	-.4022	165.9889	-4.0136	.4394	4.0376	2.3637	276.2484	-2.3496	.2572	11.7753	54.1852				1				0
80	7.45	13.1094	62.842	16.8348	73.1637	-5.4325	-.3955	165.95	-4.0168	.4462	4.0415	2.366	276.3388	-2.3515	.2612	11.7447	54.2496				1				0
80	7.46	13.1145	62.9392	16.7912	73.066	-5.4357	-.3887	165.911	-4.02	.453	4.0455	2.3683	276.429	-2.3534	.2652	11.714	54.3141				1				0
80	7.47	13.1197	63.0364	16.7476	72.9683	-5.4389	-.3819	165.872	-4.0232	.4598	4.0494	2.3706	276.5192	-2.3553	.2691	11.6833	54.3786				1				0
80	7.48	13.1248	63.1336	16.704	72.8705	-5.4422	-.3751	165.833	-4.0265	.4665	4.0534	2.3729	276.6091	-2.3572	.2731	11.6527	54.4431				1				0
80	7.49	13.1454	63.3119	16.672	72.8481	-5.446	-.3677	165.9773	-4.0303	.474	4.0581	2.3757	276.7075	-2.3594	.2775	11.6162	54.5142				1				0
80	7.5	13.166	63.4901	16.64	72.8256	-5.4498	-.3602	166.1216	-4.0341	.4814	4.0627	2.3784	276.8055	-2.3616	.2818	11.5798	54.585				1				0
80	7.51	13.1815	63.5711	16.6515	72.9008	-5.4504	-.3596	166.3049	-4.0347	.4821	4.0634	2.3788	276.8138	-2.362	.2822	11.5741	54.5914				1				0
80	7.52	13.1969	63.6521	16.6631	72.9761	-5.451	-.3589	166.4882	-4.0353	.4828	4.0641	2.3792	276.8221	-2.3623	.2826	11.5684	54.5978				1				0
80	7.53	13.2124	63.7331	16.6747	73.0513	-5.4516	-.3582	166.6714	-4.0359	.4834	4.0648	2.3796	276.8304	-2.3627	.283	11.5627	54.6041				1				0
80	7.54	13.2278	63.8141	16.6862	73.1266	-5.4522	-.3576	166.8547	-4.0365	.4841	4.0654	2.38	276.8387	-2.363	.2834	11.557	54.6104				1				0
80	7.55	13.2441	63.9005	16.6951	73.1871	-5.4528	-.3563	167.0269	-4.0371	.4854	4.0662	2.3804	276.8559	-2.3634	.2841	11.5515	54.6228				1				0
80	7.56	13.2604	63.9869	16.704	73.2477	-5.4534	-.355	167.199	-4.0377	.4867	4.0669	2.3808	276.8731	-2.3637	.2849	11.5461	54.6351				1				0
80	7.57	13.2613	63.9923	16.7014	73.2329	-5.4533	-.3543	167.1879	-4.0376	.4873	4.0669	2.3809	276.882	-2.3637	.2853	11.5462	54.6412				1				0
80	7.58	13.2622	63.9977	16.6987	73.2182	-5.4533	-.3537	167.1768	-4.0376	.488	4.067	2.3809	276.891	-2.3637	.2857	11.5464	54.6472				1				0
80	7.59	13.263	64.0031	16.696	73.2035	-5.4533	-.3531	167.1657	-4.0376	.4886	4.0671	2.3809	276.8999	-2.3637	.286	11.5466	54.6533				1				0
80	7.6	13.2639	64.0085	16.6934	73.1888	-5.4533	-.3524	167.1546	-4.0376	.4892	4.0671	2.381	276.9089	-2.3637	.2864	11.5468	54.6594				1				0
80	7.61	13.2553	64.022	16.6507	73.0703	-5.4557	-.3481	166.9983	-4.04	.4936	4.07	2.3826	276.9652	-2.3651	.2889	11.5242	54.7005				1				0
80	7.62	13.2467	64.0355	16.608	72.9518	-5.458	-.3438	166.842	-4.0423	.4979	4.0729	2.3843	277.0215	-2.3665	.2915	11.5016	54.7417				1				0
80	7.63	13.2373	64.0436	16.5679	72.8481	-5.4604	-.3401	166.6968	-4.0447	.5016	4.0757	2.386	277.069	-2.3679	.2936	11.4788	54.7769				1				0
80	7.64	13.2278	64.0517	16.5279	72.7443	-5.4628	-.3364	166.5517	-4.0471	.5053	4.0785	2.3877	277.1164	-2.3693	.2958	11.4559	54.8121				1				0
80	7.65	13.2184	64.0598	16.4879	72.6405	-5.4652	-.3327	166.4065	-4.0495	.509	4.0814	2.3893	277.1638	-2.3707	.298	11.433	54.8474				1				0
80	7.66	13.1995	64.1417	16.4318	72.5652	-5.4716	-.3274	166.3383	-4.0559	.5143	4.0884	2.3934	277.2266	-2.3744	.3011	11.3719	54.8981				1				0
80	7.67	13.1806	64.2236	16.3758	72.49	-5.4781	-.322	166.27	-4.0624	.5196	4.0955	2.3976	277.2892	-2.3782	.3042	11.3108	54.9488				1				0
80	7.68	13.1617	64.3055	16.3197	72.4147	-5.4845	-.3167	166.2017	-4.0688	.525	4.1025	2.4017	277.3517	-2.3819	.3073	11.2497	54.9996				1				0
80	7.69	13.1523	64.3793	16.3037	72.4433	-5.4885	-.3151	166.2786	-4.0728	.5266	4.1067	2.4041	277.3667	-2.3843	.3082	11.2116	55.0148				1				0
80	7.7	13.1429	64.4531	16.2877	72.4718	-5.4925	-.3135	166.3555	-4.0768	.5282	4.1108	2.4066	277.3817	-2.3866	.3092	11.1736	55.0301				1				0
80	7.71	13.1334	64.5269	16.2717	72.5003	-5.4965	-.3119	166.4324	-4.0808	.5298	4.115	2.409	277.3967	-2.389	.3101	11.1356	55.0453				1				0
80	7.72	13.0853	64.5341	16.2744	72.6716	-5.5035	-.3177	166.5655	-4.0878	.524	4.1212	2.4127	277.3045	-2.3931	.3067	11.0686	54.9903				1				0
80	7.73	13.0373	64.5413	16.277	72.8429	-5.5105	-.3235	166.6985	-4.0948	.5182	4.1275	2.4163	277.2127	-2.3972	.3034	11.0017	54.9354				1				0
80	7.74	12.9987	64.4747	16.2957	72.9856	-5.5135	-.3308	166.7547	-4.0979	.5109	4.1296	2.4175	277.1061	-2.399	.2991	10.9728	54.8653				1				0
80	7.75	12.96	64.4081	16.3144	73.1283	-5.5166	-.3382	166.8109	-4.1009	.5035	4.1317	2.4188	276.9996	-2.4008	.2948	10.9439	54.7952				1				0
80	7.76	12.9214	64.3415	16.3331	73.271	-5.5196	-.3455	166.867	-4.1039	.4961	4.1338	2.42	276.8934	-2.4025	.2904	10.9149	54.7252				1				0
80	7.77	12.8828	64.2749	16.3518	73.4137	-5.5227	-.3529	166.9232	-4.107	.4888	4.136	2.4213	276.7873	-2.4043	.2861	10.886	54.6553				1				0
80	7.78	12.8339	64.1534	16.3838	73.5884	-5.525	-.3633	166.9595	-4.1093	.4783	4.1371	2.4219	276.6393	-2.4057	.28	10.8635	54.5555				1				0
80	7.79	12.7849	64.0319	16.4158	73.7631	-5.5274	-.3738	166.9958	-4.1117	.4679	4.1382	2.4226	276.4915	-2.4071	.2739	10.841	54.4557				1				0
80	7.8	12.7746	63.977	16.4292	73.7952	-5.5267	-.377	166.976	-4.111	.4647	4.1372	2.422	276.4494	-2.4067	.272	10.8473	54.4259				1				0
80	7.81	12.7644	63.9221	16.4425	73.8272	-5.5261	-.3801	166.9561	-4.1104	.4616	4.1362	2.4214	276.4072	-2.4063	.2702	10.8536	54.396				1				0
80	7.82	12.7541	63.8672	16.4558	73.8592	-5.5254	-.3832	166.9362	-4.1097	.4584	4.1352	2.4208	276.3651	-2.4059	.2684	10.8599	54.3661				1				0
80	7.83	12.7438	63.8123	16.4692	73.8912	-5.5247	-.3864	166.9164	-4.109	.4553	4.1342	2.4202	276.3228	-2.4055	.2665	10.8662	54.3362				1				0
80	7.84	12.7103	63.7916	16.4425	73.8877	-5.5294	-.3872	166.8321	-4.1137	.4544	4.1387	2.4229	276.3038	-2.4082	.266	10.8222	54.3279				1				0
80	7.85	12.6768	63.7709	16.4158	73.8842	-5.534	-.3881	166.7477	-4.1183	.4536	4.1432	2.4255	276.2849	-2.4109	.2655	10.7781	54.3196				1				0
80	7.86	12.6536	63.8051	16.3758	73.8488	-5.5393	-.3858	166.6833	-4.1236	.4558	4.1487	2.4288	276.308	-2.4141	.2668	10.7276	54.3413				1				0
80	7.87	12.6305	63.8393	16.3358	73.8133	-5.5446	-.3836	166.6188	-4.1289	.4581	4.1542	2.432	276.3312	-2.4172	.2682	10.6771	54.363				1				0
80	7.88	12.6073	63.8735	16.2957	73.7779	-5.5499	-.3813	166.5544	-4.1342	.4604	4.1598	2.4352	276.3544	-2.4203	.2695	10.6265	54.3847				1				0
80	7.89	12.5841	63.9077	16.2557	73.7424	-5.5552	-.379	166.4899	-4.1395	.4627	4.1653	2.4385	276.3774	-2.4234	.2708	10.576	54.4064				1				0
80	7.9	12.4614	63.8519	16.181	73.8332	-5.5725	-.3848	166.3274	-4.1568	.4568	4.1819	2.4482	276.2716	-2.4335	.2674	10.4111	54.3508				1				0
80	7.91	12.3386	63.7961	16.1062	73.924	-5.5899	-.3907	166.165	-4.1742	.451	4.1985	2.4579	276.1664	-2.4437	.264	10.246	54.2951				1				0
80	7.92	12.2391	63.7061	16.0716	74.0503	-5.6019	-.3988	166.067	-4.1862	.4428	4.2096	2.4644	276.0387	-2.4507	.2592	10.1315	54.2176				1				0
80	7.93	12.1395	63.6161	16.0369	74.1766	-5.6139	-.407	165.9691	-4.1982	.4347	4.2207	2.4709	275.9115	-2.4578	.2545	10.0168	54.14				1				0
80	7.94	12.04	63.5261	16.0022	74.3029	-5.626	-.4151	165.8711	-4.2103	.4265	4.2318	2.4774	275.7848	-2.4648	.2497	9.902	54.0623				1				0
80	7.95	11.9404	63.4361	15.9675	74.4291	-5.6381	-.4233	165.7731	-4.2224	.4184	4.243	2.484	275.6586	-2.4719	.2449	9.7871	53.9845				1				0
80	7.96	11.8348	63.3308	15.9737	74.6852	-5.6491	-.4365	165.8245	-4.2334	.4052	4.2528	2.4897	275.467	-2.4784	.2372	9.6816	53.8588				1				0
80	7.97	11.7293	63.2254	15.9799	74.9412	-5.6602	-.4497	165.8758	-4.2445	.392	4.2626	2.4954	275.2763	-2.4849	.2295	9.5762	53.7332				1				0
80	7.98	11.7233	63.2101	16.0209	75.0709	-5.6592	-.4547	166.0252	-4.2435	.387	4.2611	2.4946	275.2107	-2.4843	.2265	9.586	53.6856				1				0
80	7.99	11.7172	63.1948	16.0618	75.2007	-5.6581	-.4597	166.1745	-4.2425	.382	4.2596	2.4937	275.1451	-2.4837	.2236	9.5957	53.638				1				0
80	8	11.7112	63.1795	16.1027	75.3304	-5.6571	-.4647	166.3239	-4.2414	.377	4.2582	2.4929	275.0796	-2.4831	.2207	9.6053	53.5906				1				0
80	8.01	11.7387	63.1111	16.2059	75.5345	-5.6483	-.4737	166.5903	-4.2327	.368	4.2486	2.4873	274.9689	-2.4779	.2154	9.689	53.5047				1				0
80	8.02	11.7662	63.0427	16.3091	75.7387	-5.6396	-.4827	166.8566	-4.2239	.359	4.2391	2.4817	274.858	-2.4728	.2102	9.7724	53.419				1				0
80	8.03	11.7936	62.9743	16.4123	75.9428	-5.6309	-.4916	167.123	-4.2152	.35	4.2297	2.4762	274.747	-2.4677	.2049	9.8556	53.3336				1				0
80	8.04	11.8271	62.9212	16.4745	76.0172	-5.6231	-.4957	167.24	-4.2074	.346	4.2216	2.4715	274.7013	-2.4632	.2026	9.9292	53.2953				1				0
80	8.05	11.8606	62.8681	16.5368	76.0915	-5.6154	-.4997	167.3571	-4.1997	.342	4.2136	2.4668	274.6555	-2.4586	.2002	10.0026	53.2571				1				0
80	8.06	11.8941	62.815	16.5991	76.1659	-5.6077	-.5037	167.4741	-4.192	.338	4.2056	2.4621	274.6095	-2.4541	.1979	10.076	53.2189				1				0
80	8.07	11.9842	62.7619	16.6595	76.0345	-5.5918	-.5008	167.4401	-4.1761	.3409	4.19	2.453	274.6666	-2.4448	.1996	10.2272	53.2466				1				0
80	8.08	12.0743	62.7088	16.72	75.903	-5.576	-.4979	167.4061	-4.1603	.3438	4.1744	2.4438	274.7242	-2.4355	.2013	10.3785	53.2743				1				0
80	8.09	12.1309	62.7088	16.7183	75.6971	-5.5677	-.4909	167.2552	-4.152	.3507	4.1668	2.4394	274.8285	-2.4307	.2053	10.4567	53.3404				1				0
80	8.1	12.1876	62.7088	16.7165	75.4913	-5.5595	-.484	167.1042	-4.1438	.3577	4.1592	2.4349	274.9334	-2.4259	.2094	10.5351	53.4065				1				0
80	8.11	12.2442	62.7088	16.7147	75.2854	-5.5513	-.477	166.9532	-4.1356	.3646	4.1516	2.4305	275.0388	-2.4211	.2135	10.6137	53.4728				1				0
80	8.12	12.3009	62.7088	16.7129	75.0796	-5.543	-.4701	166.8022	-4.1273	.3716	4.144	2.426	275.1449	-2.4162	.2175	10.6923	53.5392				1				0
80	8.13	12.4116	62.7808	16.6827	74.6618	-5.5301	-.4531	166.5369	-4.1144	.3886	4.1327	2.4194	275.395	-2.4086	.2275	10.8154	53.7005				1				0
80	8.14	12.5223	62.8528	16.6524	74.244	-5.5171	-.4361	166.2716	-4.1014	.4056	4.1214	2.4128	275.6472	-2.4011	.2374	10.9389	53.8624				1				0
80	8.15	12.5764	62.9248	16.624	74.0321	-5.5124	-.4261	166.1573	-4.0967	.4156	4.1178	2.4106	275.7921	-2.3983	.2433	10.9834	53.9577				1				0
80	8.16	12.6305	62.9968	16.5955	73.8202	-5.5078	-.4161	166.043	-4.0921	.4256	4.1141	2.4085	275.9374	-2.3956	.2491	11.028	54.0531				1				0
80	8.17	12.6845	63.0688	16.567	73.6083	-5.5031	-.4061	165.9287	-4.0874	.4356	4.1105	2.4064	276.0833	-2.3928	.255	11.0726	54.1486				1				0
80	8.18	12.7386	63.1408	16.5386	73.3964	-5.4984	-.396	165.8144	-4.0827	.4457	4.1069	2.4043	276.2296	-2.3901	.2609	11.1173	54.2443				1				0
80	8.19	12.8596	63.3605	16.5279	73.1577	-5.4887	-.3792	165.9057	-4.073	.4625	4.0992	2.3998	276.4781	-2.3844	.2707	11.2092	54.4046				1				0
80	8.2	12.9806	63.5801	16.5172	72.919	-5.4791	-.3624	165.9969	-4.0634	.4793	4.0916	2.3953	276.7273	-2.3788	.2806	11.3011	54.5648				1				0
80	8.21	13.0476	63.7277	16.535	72.8922	-5.4741	-.3556	166.2024	-4.0585	.486	4.0875	2.3929	276.8291	-2.3759	.2845	11.3481	54.6289				1				0
80	8.22	13.1145	63.8753	16.5528	72.8653	-5.4692	-.3489	166.408	-4.0535	.4927	4.0834	2.3905	276.9309	-2.373	.2885	11.3949	54.6928				1				0
80	8.23	13.1815	64.0229	16.5706	72.8385	-5.4643	-.3422	166.6135	-4.0486	.4994	4.0793	2.3881	277.0326	-2.3701	.2924	11.4416	54.7567				1				0
80	8.24	13.2484	64.1705	16.5884	72.8117	-5.4594	-.3355	166.819	-4.0437	.5061	4.0753	2.3857	277.1343	-2.3673	.2963	11.4883	54.8203				1				0
80	8.25	13.3669	64.4828	16.5679	72.624	-5.4535	-.3172	167.0416	-4.0378	.5244	4.0717	2.3837	277.4004	-2.3638	.307	11.5446	54.9947				1				0
80	8.26	13.4853	64.7952	16.5475	72.4363	-5.4476	-.299	167.2643	-4.0319	.5427	4.0683	2.3816	277.6662	-2.3603	.3177	11.6009	55.1687				1				0
80	8.27	13.5368	64.9599	16.5092	72.2755	-5.4466	-.2873	167.2813	-4.0309	.5543	4.0688	2.382	277.8305	-2.3597	.3245	11.6107	55.2795				1				0
80	8.28	13.5883	65.1246	16.471	72.1146	-5.4455	-.2757	167.2984	-4.0298	.566	4.0694	2.3823	277.9947	-2.3591	.3313	11.6206	55.3902				1				0
80	8.29	13.6398	65.2893	16.4327	71.9537	-5.4445	-.2641	167.3155	-4.0288	.5776	4.07	2.3826	278.1588	-2.3585	.3381	11.6304	55.5009				1				0
80	8.3	13.6913	65.454	16.3945	71.7928	-5.4435	-.2525	167.3326	-4.0278	.5892	4.0706	2.383	278.3228	-2.3579	.3449	11.6403	55.6116				1				0
80	8.31	13.7291	65.7132	16.2744	71.4676	-5.4491	-.2319	167.1843	-4.0334	.6097	4.0793	2.3881	278.5964	-2.3612	.3569	11.5864	55.8071				1				0
80	8.32	13.7668	65.9724	16.1543	71.1424	-5.4548	-.2114	167.0359	-4.0391	.6303	4.088	2.3932	278.8694	-2.3646	.369	11.5324	56.0028				1				0
80	8.33	13.7531	66.0669	16.0724	70.9781	-5.4615	-.2024	166.8705	-4.0458	.6392	4.096	2.3979	278.9785	-2.3685	.3742	11.4684	56.088				1				0
80	8.34	13.7394	66.1614	15.9906	70.8137	-5.4682	-.1935	166.7051	-4.0526	.6482	4.1041	2.4026	279.0874	-2.3724	.3795	11.4043	56.1734				1				0
80	8.35	13.7256	66.2559	15.9088	70.6494	-5.475	-.1845	166.5397	-4.0593	.6572	4.1121	2.4073	279.1961	-2.3764	.3847	11.34	56.2589				1				0
80	8.36	13.7119	66.3504	15.8269	70.4851	-5.4817	-.1755	166.3743	-4.0661	.6662	4.1203	2.4121	279.3046	-2.3804	.39	11.2757	56.3446				1				0
80	8.37	13.5729	66.4468	15.6908	70.5127	-5.5071	-.1738	166.2232	-4.0914	.6679	4.1456	2.4269	279.2709	-2.3952	.391	11.0338	56.3606				1				0
80	8.38	13.4338	66.5431	15.5547	70.5404	-5.5326	-.1721	166.072	-4.1169	.6696	4.171	2.4418	279.2375	-2.4101	.392	10.7915	56.3767				1				0
80	8.39	13.3085	66.5449	15.5005	70.7324	-5.5512	-.1795	166.0862	-4.1355	.6622	4.1882	2.4519	279.0975	-2.421	.3877	10.6141	56.3069				1				0
80	8.4	13.1832	66.5467	15.4462	70.9244	-5.5698	-.1868	166.1005	-4.1542	.6549	4.2055	2.462	278.9587	-2.432	.3834	10.4366	56.237				1				0
80	8.41	13.0579	66.5485	15.3919	71.1165	-5.5885	-.1941	166.1147	-4.1728	.6476	4.2227	2.4721	278.8211	-2.4429	.3791	10.2592	56.1672				1				0
80	8.42	12.8905	66.5719	15.3412	71.4174	-5.6126	-.2051	166.2211	-4.1969	.6366	4.245	2.4851	278.625	-2.457	.3727	10.0291	56.0629				1				0
80	8.43	12.7232	66.5953	15.2905	71.7184	-5.6368	-.216	166.3274	-4.2211	.6257	4.2672	2.4982	278.4311	-2.4712	.3663	9.7992	55.9586				1				0
80	8.44	12.5558	66.6187	15.2398	72.0194	-5.6609	-.2269	166.4337	-4.2452	.6147	4.2895	2.5112	278.2395	-2.4853	.3599	9.5696	55.8546				1				0
80	8.45	12.5137	66.6403	15.2434	72.1284	-5.6664	-.2306	166.5258	-4.2507	.6111	4.2944	2.5141	278.1814	-2.4885	.3578	9.5173	55.8202				1				0
80	8.46	12.4717	66.6619	15.2469	72.2374	-5.6719	-.2342	166.6179	-4.2562	.6075	4.2993	2.517	278.1234	-2.4917	.3557	9.4649	55.7859				1				0
80	8.47	12.4296	66.6835	15.2505	72.3464	-5.6774	-.2377	166.71	-4.2617	.6039	4.3042	2.5199	278.0657	-2.4949	.3535	9.4127	55.7516				1				0
80	8.48	12.4116	66.5953	15.3314	72.5272	-5.6736	-.2478	166.8655	-4.2579	.5938	4.2991	2.5168	277.9398	-2.4927	.3476	9.4487	55.6556				1				0
80	8.49	12.3936	66.5071	15.4124	72.7079	-5.6698	-.2579	167.021	-4.2541	.5838	4.294	2.5139	277.8138	-2.4905	.3418	9.4846	55.5598				1				0
80	8.5	12.4176	66.3972	15.4898	72.7797	-5.6606	-.2644	167.0844	-4.2449	.5773	4.2839	2.508	277.7448	-2.4851	.338	9.5727	55.4982				1				0
80	8.51	12.4416	66.2874	15.5672	72.8515	-5.6513	-.2708	167.1478	-4.2356	.5708	4.2739	2.5021	277.6756	-2.4797	.3342	9.6607	55.4366				1				0
80	8.52	12.4657	66.1776	15.6446	72.9233	-5.6421	-.2773	167.2112	-4.2264	.5644	4.2639	2.4962	277.6061	-2.4743	.3304	9.7486	55.375				1				0
80	8.53	12.4897	66.0678	15.722	72.9951	-5.6329	-.2837	167.2746	-4.2172	.5579	4.2539	2.4904	277.5363	-2.4689	.3266	9.8364	55.3136				1				0
80	8.54	12.5412	65.8212	15.8323	72.9778	-5.6147	-.292	167.1725	-4.199	.5497	4.2348	2.4792	277.4583	-2.4582	.3218	10.0098	55.2352				1				0
80	8.55	12.5927	65.5746	15.9426	72.9605	-5.5964	-.3002	167.0704	-4.1807	.5415	4.2157	2.468	277.3795	-2.4475	.317	10.1834	55.1568				1				0
80	8.56	12.6202	65.4378	15.9755	72.8714	-5.5874	-.302	166.9048	-4.1717	.5397	4.2065	2.4626	277.3712	-2.4422	.3159	10.2694	55.1398				1				0
80	8.57	12.6476	65.301	16.0084	72.7823	-5.5784	-.3038	166.7393	-4.1627	.5379	4.1973	2.4572	277.3628	-2.4369	.3149	10.3556	55.1227				1				0
80	8.58	12.6751	65.1642	16.0413	72.6932	-5.5693	-.3056	166.5738	-4.1536	.5361	4.1881	2.4518	277.3544	-2.4316	.3138	10.4419	55.1057				1				0
80	8.59	12.7026	65.0274	16.0742	72.6041	-5.5602	-.3074	166.4083	-4.1445	.5343	4.1788	2.4464	277.3459	-2.4263	.3128	10.5284	55.0885				1				0
80	8.6	12.7395	64.7699	16.1623	72.6085	-5.5452	-.3164	166.2802	-4.1295	.5253	4.1627	2.437	277.2491	-2.4175	.3075	10.6717	55.0026				1				0
80	8.61	12.7764	64.5125	16.2504	72.6128	-5.5301	-.3254	166.152	-4.1144	.5162	4.1467	2.4276	277.1514	-2.4087	.3022	10.8151	54.9164				1				0
80	8.62	12.7858	64.3919	16.3055	72.7062	-5.5242	-.3327	166.1894	-4.1085	.509	4.1399	2.4236	277.0624	-2.4052	.298	10.8717	54.8476				1				0
80	8.63	12.7952	64.2713	16.3607	72.7996	-5.5182	-.3399	166.2268	-4.1025	.5018	4.1331	2.4196	276.9731	-2.4017	.2937	10.9282	54.7788				1				0
80	8.64	12.8047	64.1507	16.4158	72.893	-5.5123	-.3471	166.2642	-4.0966	.4946	4.1263	2.4157	276.8836	-2.3982	.2895	10.9847	54.71				1				0
80	8.65	12.8141	64.0301	16.471	72.9864	-5.5064	-.3543	166.3016	-4.0907	.4873	4.1196	2.4117	276.7938	-2.3948	.2853	11.0412	54.6413				1				0
80	8.66	12.833	63.8123	16.575	73.149	-5.495	-.3673	166.3694	-4.0793	.4744	4.1068	2.4042	276.6334	-2.3881	.2777	11.1493	54.5181				1				0
80	8.67	12.8519	63.5945	16.6791	73.3117	-5.4837	-.3802	166.4371	-4.068	.4615	4.0941	2.3968	276.4721	-2.3815	.2702	11.2572	54.3951				1				0
80	8.68	12.8613	63.4973	16.728	73.3808	-5.4783	-.3859	166.4675	-4.0626	.4558	4.0881	2.3932	276.4012	-2.3783	.2668	11.3088	54.3407				1				0
80	8.69	12.8708	63.4001	16.777	73.45	-5.4729	-.3916	166.4978	-4.0572	.4501	4.0821	2.3897	276.33	-2.3751	.2635	11.3603	54.2864				1				0
80	8.7	12.8802	63.3029	16.8259	73.5192	-5.4675	-.3973	166.5282	-4.0518	.4444	4.0761	2.3862	276.2587	-2.372	.2601	11.4118	54.232				1				0
80	8.71	12.8897	63.2056	16.8748	73.5884	-5.4621	-.403	166.5586	-4.0464	.4387	4.0701	2.3827	276.1872	-2.3688	.2568	11.4632	54.1777				1				0
80	8.72	12.9429	63.1084	16.9495	73.6144	-5.45	-.4069	166.6152	-4.0343	.4347	4.0577	2.3754	276.1505	-2.3618	.2545	11.5777	54.1404				1				0
80	8.73	12.9961	63.0112	17.0243	73.6403	-5.438	-.4108	166.6719	-4.0223	.4308	4.0453	2.3682	276.1135	-2.3547	.2522	11.6921	54.1031				1				0
80	8.74	13.0399	63.0112	17.0501	73.5971	-5.4314	-.4091	166.6982	-4.0157	.4326	4.039	2.3645	276.1486	-2.3509	.2532	11.7551	54.12				1				0
80	8.75	13.0836	63.0112	17.0759	73.5538	-5.4248	-.4073	166.7245	-4.0091	.4344	4.0326	2.3607	276.1838	-2.347	.2543	11.818	54.137				1				0
80	8.76	13.1274	63.0112	17.1017	73.5106	-5.4182	-.4055	166.7509	-4.0025	.4362	4.0262	2.357	276.2191	-2.3431	.2553	11.8809	54.1539				1				0
80	8.77	13.184	62.9626	17.1346	73.4189	-5.4081	-.4038	166.7002	-3.9924	.4379	4.0164	2.3512	276.2595	-2.3372	.2564	11.9769	54.1706				1				0
80	8.78	13.2407	62.914	17.1675	73.3272	-5.398	-.402	166.6494	-3.9824	.4397	4.0065	2.3455	276.3001	-2.3313	.2574	12.0728	54.1873				1				0
80	8.79	13.2973	62.8654	17.2004	73.2355	-5.388	-.4003	166.5987	-3.9723	.4414	3.9967	2.3397	276.3409	-2.3254	.2584	12.1689	54.2039				1				0
80	8.8	13.3102	62.8168	17.2075	73.1871	-5.3845	-.4003	166.5217	-3.9688	.4414	3.9933	2.3377	276.346	-2.3234	.2584	12.202	54.2037				1				0
80	8.81	13.3231	62.7682	17.2146	73.1387	-5.381	-.4003	166.4446	-3.9653	.4414	3.9898	2.3357	276.3512	-2.3213	.2584	12.2352	54.2034				1				0
80	8.82	13.336	62.7196	17.2217	73.0902	-5.3775	-.4003	166.3676	-3.9618	.4413	3.9863	2.3336	276.3563	-2.3193	.2583	12.2684	54.2031				1				0
80	8.83	13.3274	62.4901	17.2991	73.2165	-5.3698	-.4128	166.3331	-3.9541	.4288	3.9773	2.3284	276.1897	-2.3148	.251	12.3415	54.0842				1				0
80	8.84	13.3188	62.2606	17.3765	73.3428	-5.3621	-.4253	166.2987	-3.9465	.4163	3.9684	2.3231	276.0223	-2.3103	.2437	12.4147	53.9652				1				0
80	8.85	13.2973	62.0797	17.4468	73.5175	-5.358	-.4378	166.3413	-3.9423	.4039	3.9629	2.3199	275.8495	-2.3078	.2364	12.4546	53.8465				1				0
80	8.86	13.2759	61.8988	17.5171	73.6922	-5.3538	-.4502	166.3839	-3.9381	.3914	3.9575	2.3167	275.6765	-2.3054	.2291	12.4944	53.728				1				0
80	8.87	13.2544	61.7178	17.5874	73.8669	-5.3496	-.4627	166.4266	-3.9339	.379	3.9521	2.3136	275.5029	-2.3029	.2219	12.5342	53.6095				1				0
80	8.88	13.233	61.5369	17.6576	74.0417	-5.3454	-.4751	166.4692	-3.9297	.3666	3.9468	2.3105	275.329	-2.3005	.2146	12.574	53.491				1				0
80	8.89	13.1789	61.212	17.7928	74.456	-5.3404	-.5007	166.6397	-3.9247	.341	3.9395	2.3062	274.9659	-2.2975	.1996	12.6221	53.2477				1				0
80	8.9	13.1248	60.8871	17.9281	74.8703	-5.3353	-.5262	166.8102	-3.9196	.3155	3.9323	2.302	274.6022	-2.2946	.1847	12.6701	53.005				1				0
80	8.91	13.0922	60.7431	17.993	75.1098	-5.3345	-.5392	166.9381	-3.9188	.3025	3.9304	2.3009	274.4135	-2.2941	.1771	12.6784	52.8806				1				0
80	8.92	13.0596	60.5991	18.0579	75.3494	-5.3336	-.5523	167.066	-3.9179	.2894	3.9286	2.2998	274.2248	-2.2936	.1694	12.6866	52.7563				1				0
80	8.93	13.027	60.4551	18.1229	75.589	-5.3327	-.5653	167.1939	-3.917	.2764	3.9268	2.2988	274.0362	-2.2931	.1618	12.6948	52.6323				1				0
80	8.94	12.9944	60.3111	18.1878	75.8286	-5.3319	-.5783	167.3218	-3.9162	.2634	3.925	2.2977	273.8477	-2.2926	.1542	12.703	52.5085				1				0
80	8.95	12.9171	60.0698	18.2421	76.1088	-5.3345	-.5965	167.3379	-3.9188	.2452	3.9265	2.2986	273.5806	-2.2941	.1435	12.6779	52.3354				1				0
80	8.96	12.8399	59.8286	18.2963	76.3891	-5.3371	-.6146	167.3539	-3.9215	.227	3.928	2.2995	273.3136	-2.2956	.1329	12.6528	52.1623				1				0
80	8.97	12.7952	59.7314	18.2857	76.4297	-5.3407	-.6198	167.2421	-3.925	.2218	3.9312	2.3014	273.2349	-2.2977	.1299	12.6194	52.1127				1				0
80	8.98	12.7506	59.6342	18.275	76.4704	-5.3442	-.6251	167.1302	-3.9285	.2166	3.9344	2.3032	273.1561	-2.2998	.1268	12.586	52.063				1				0
80	8.99	12.706	59.537	18.2643	76.511	-5.3477	-.6303	167.0183	-3.932	.2114	3.9377	2.3051	273.0774	-2.3018	.1237	12.5525	52.0133				1				0
80	9	12.6614	59.4398	18.2536	76.5517	-5.3512	-.6355	166.9065	-3.9355	.2062	3.9409	2.307	272.9987	-2.3039	.1207	12.519	51.9634				1				0
80	9.01	12.5515	59.1851	18.2376	76.6806	-5.3593	-.6499	166.6548	-3.9436	.1918	3.9483	2.3113	272.7847	-2.3086	.1123	12.442	51.8268				1				0
80	9.02	12.4416	58.9304	18.2216	76.8094	-5.3674	-.6642	166.403	-3.9517	.1774	3.9557	2.3157	272.5708	-2.3134	.1039	12.3647	51.6898				1				0
80	9.03	12.3764	58.7729	18.2163	76.8977	-5.372	-.6734	166.2632	-3.9563	.1683	3.9599	2.3181	272.4356	-2.316	.0985	12.3211	51.6027				1				0
80	9.04	12.3112	58.6154	18.2109	76.9859	-5.3766	-.6826	166.1234	-3.9609	.1591	3.9641	2.3206	272.3005	-2.3187	.0931	12.2774	51.5154				1				0
80	9.05	12.2459	58.4578	18.2056	77.0741	-5.3812	-.6917	165.9835	-3.9655	.1499	3.9683	2.3231	272.1655	-2.3214	.0878	12.2337	51.428				1				0
80	9.06	12.1807	58.3003	18.2003	77.1623	-5.3858	-.7009	165.8436	-3.9701	.1408	3.9726	2.3256	272.0305	-2.3241	.0824	12.1898	51.3405				1				0
80	9.07	12.0752	58.078	18.2216	77.4452	-5.394	-.7188	165.8199	-3.9783	.1228	3.9802	2.33	271.7686	-2.3289	.0719	12.1118	51.1699				1				0
80	9.08	11.9696	57.8557	18.243	77.728	-5.4021	-.7367	165.7962	-3.9864	.1049	3.9878	2.3345	271.5078	-2.3337	.0614	12.0338	50.9993				1				0
80	9.09	11.9292	57.7909	18.2696	77.9226	-5.4057	-.7454	165.9124	-3.99	.0963	3.9912	2.3365	271.3819	-2.3358	.0563	11.9998	50.9167				1				0
80	9.1	11.8889	57.7261	18.2963	78.1172	-5.4093	-.7541	166.0285	-3.9936	.0876	3.9945	2.3384	271.2564	-2.3379	.0513	11.9659	50.8342				1				0
80	9.11	11.8486	57.6613	18.323	78.3118	-5.4128	-.7627	166.1447	-3.9971	.0789	3.9979	2.3404	271.1313	-2.34	.0462	11.932	50.7518				1				0
80	9.12	11.8082	57.5965	18.3497	78.5064	-5.4164	-.7714	166.2608	-4.0007	.0703	4.0013	2.3424	271.0067	-2.342	.0411	11.8982	50.6695				1				0
80	9.13	11.7344	57.4948	18.3995	78.8775	-5.4234	-.787	166.5062	-4.0077	.0547	4.0081	2.3464	270.782	-2.3461	.032	11.8316	50.521				1				0
80	9.14	11.6606	57.3931	18.4493	79.2486	-5.4304	-.8025	166.7516	-4.0147	.0391	4.0148	2.3503	270.5587	-2.3502	.0229	11.7652	50.3728				1				0
80	9.15	11.6271	57.3562	18.4725	79.425	-5.4338	-.8095	166.8808	-4.0181	.0322	4.0182	2.3523	270.4593	-2.3522	.0188	11.7325	50.3068				1				0
80	9.16	11.5937	57.3193	18.4956	79.6014	-5.4372	-.8164	167.0099	-4.0215	.0253	4.0216	2.3543	270.3603	-2.3542	.0148	11.6999	50.2408				1				0
80	9.17	11.5602	57.2824	18.5187	79.7779	-5.4406	-.8233	167.1392	-4.0249	.0184	4.025	2.3563	270.2615	-2.3562	.0107	11.6673	50.175				1				0
80	9.18	11.4975	57.1474	18.5463	79.9803	-5.4448	-.8351	167.1714	-4.0291	.0066	4.0291	2.3587	270.0936	-2.3587	.0038	11.6277	50.0627				1				0
80	9.19	11.4349	57.0123	18.5739	80.1827	-5.4489	-.8469	167.2038	-4.0332	-.0052	4.0333	2.3611	269.926	-2.3611	-.0031	11.5881	49.9504				1				0
80	9.2	11.3722	56.8773	18.6014	80.3851	-5.4531	-.8587	167.2361	-4.0374	-.017	4.0374	2.3636	269.7589	-2.3636	-.01	11.5485	49.8382				1				0
80	9.21	11.343	56.7792	18.6059	80.411	-5.4538	-.8636	167.1392	-4.0382	-.0219	4.0382	2.364	269.6893	-2.364	-.0128	11.5414	49.7915				1				0
80	9.22	11.3139	56.6811	18.6103	80.437	-5.4546	-.8685	167.0423	-4.0389	-.0268	4.039	2.3645	269.6198	-2.3644	-.0157	11.5343	49.7447				1				0
80	9.23	11.2847	56.583	18.6148	80.4629	-5.4553	-.8734	166.9454	-4.0397	-.0317	4.0398	2.3649	269.5501	-2.3649	-.0186	11.5271	49.6979				1				0
80	9.24	11.2555	56.3823	18.6308	80.437	-5.4523	-.8808	166.7056	-4.0366	-.0391	4.0368	2.3632	269.4444	-2.3631	-.0229	11.556	49.6272				1				0
80	9.25	11.2263	56.1816	18.6468	80.411	-5.4493	-.8883	166.4657	-4.0336	-.0466	4.0338	2.3615	269.3383	-2.3613	-.0273	11.585	49.5563				1				0
80	9.26	11.2263	56.079	18.6584	80.3591	-5.4455	-.8908	166.3228	-4.0298	-.0491	4.0301	2.3593	269.3019	-2.3591	-.0288	11.6213	49.5324				1				0
80	9.27	11.2263	55.9764	18.6699	80.3072	-5.4416	-.8933	166.1799	-4.026	-.0516	4.0263	2.357	269.2655	-2.3568	-.0302	11.6576	49.5084				1				0
80	9.28	11.2263	55.8738	18.6815	80.2553	-5.4378	-.8958	166.0369	-4.0221	-.0541	4.0225	2.3548	269.2289	-2.3546	-.0317	11.6939	49.4844				1				0
80	9.29	11.2263	55.7712	18.6931	80.2034	-5.434	-.8983	165.894	-4.0183	-.0567	4.0187	2.3526	269.1921	-2.3524	-.0332	11.7303	49.4604				1				0
80	9.3	11.2812	55.6785	18.7358	80.0875	-5.4219	-.8979	165.783	-4.0063	-.0563	4.0066	2.3455	269.1954	-2.3453	-.0329	11.8452	49.4641				1				0
80	9.31	11.3362	55.5858	18.7785	79.9716	-5.4099	-.8975	165.672	-3.9942	-.0559	3.9946	2.3385	269.1986	-2.3382	-.0327	11.9603	49.4679				1				0
80	9.32	11.3911	55.5957	18.8096	79.9076	-5.4016	-.8946	165.704	-3.9859	-.0529	3.9863	2.3336	269.2391	-2.3334	-.031	12.0387	49.4958				1				0
80	9.33	11.446	55.6056	18.8407	79.8436	-5.3934	-.8917	165.7359	-3.9777	-.05	3.978	2.3288	269.2796	-2.3286	-.0293	12.1171	49.5237				1				0
80	9.34	11.501	55.6155	18.8719	79.7796	-5.3852	-.8888	165.7679	-3.9695	-.0471	3.9698	2.3239	269.3204	-2.3238	-.0276	12.1954	49.5515				1				0
80	9.35	11.5559	55.6254	18.903	79.7156	-5.377	-.8858	165.7999	-3.9613	-.0442	3.9615	2.3191	269.3612	-2.319	-.0259	12.2737	49.5794				1				0
80	9.36	11.7027	55.6641	18.9866	79.5582	-5.3554	-.8779	165.9115	-3.9398	-.0363	3.9399	2.3065	269.4726	-2.3064	-.0212	12.4785	49.6546				1				0
80	9.37	11.8494	55.7028	19.0702	79.4008	-5.334	-.8701	166.0232	-3.9183	-.0284	3.9184	2.2938	269.585	-2.2938	-.0166	12.6831	49.7297				1				0
80	9.38	11.9413	55.7316	19.1227	79.3074	-5.3207	-.8651	166.1029	-3.905	-.0234	3.9051	2.2861	269.6564	-2.286	-.0137	12.8093	49.777				1				0
80	9.39	12.0331	55.7604	19.1752	79.214	-5.3075	-.8601	166.1826	-3.8918	-.0185	3.8918	2.2783	269.7282	-2.2783	-.0108	12.9353	49.8242				1				0
80	9.4	12.1249	55.7892	19.2277	79.1205	-5.2943	-.8552	166.2623	-3.8786	-.0135	3.8786	2.2705	269.8004	-2.2705	-.0079	13.0613	49.8713				1				0
80	9.41	12.2168	55.818	19.2802	79.0271	-5.281	-.8502	166.342	-3.8653	-.0086	3.8654	2.2628	269.8731	-2.2628	-.005	13.1871	49.9185				1				0
80	9.42	12.3618	55.7595	19.4109	78.9424	-5.2554	-.8484	166.4746	-3.8397	-.0067	3.8398	2.2478	269.8993	-2.2478	-.004	13.431	49.9357				1				0
80	9.43	12.5069	55.701	19.5417	78.8576	-5.2299	-.8466	166.6071	-3.8142	-.0049	3.8142	2.2328	269.9259	-2.2328	-.0029	13.6744	49.953				1				0
80	9.44	12.5601	55.6137	19.62	78.8662	-5.2175	-.8497	166.66	-3.8018	-.0081	3.8018	2.2256	269.8785	-2.2256	-.0047	13.7923	49.9233				1				0
80	9.45	12.6133	55.5264	19.6983	78.8749	-5.2051	-.8529	166.7128	-3.7894	-.0112	3.7895	2.2183	269.831	-2.2183	-.0066	13.9101	49.8935				1				0
80	9.46	12.6665	55.439	19.7765	78.8835	-5.1928	-.856	166.7656	-3.7771	-.0143	3.7771	2.2111	269.7831	-2.2111	-.0084	14.0278	49.8638				1				0
80	9.47	12.7197	55.3517	19.8548	78.8922	-5.1804	-.8591	166.8185	-3.7647	-.0174	3.7648	2.2039	269.7349	-2.2038	-.0102	14.1455	49.8341				1				0
80	9.48	12.7901	55.2302	19.9429	78.8567	-5.1643	-.862	166.82	-3.7486	-.0203	3.7487	2.1944	269.6895	-2.1944	-.0119	14.2989	49.8065				1				0
80	9.49	12.8605	55.1087	20.031	78.8213	-5.1482	-.8649	166.8214	-3.7325	-.0232	3.7326	2.185	269.6436	-2.185	-.0136	14.4524	49.7789				1				0
80	9.5	12.8776	55.0745	20.0407	78.7772	-5.1444	-.8647	166.7701	-3.7287	-.023	3.7288	2.1828	269.6466	-2.1828	-.0135	14.4884	49.781				1				0
80	9.51	12.8948	55.0403	20.0505	78.733	-5.1406	-.8645	166.7187	-3.7249	-.0228	3.725	2.1806	269.6497	-2.1805	-.0133	14.5245	49.7831				1				0
80	9.52	12.912	55.0061	20.0603	78.6889	-5.1368	-.8642	166.6673	-3.7211	-.0226	3.7212	2.1784	269.6526	-2.1783	-.0132	14.5605	49.7851				1				0
80	9.53	12.8673	54.8918	20.0434	78.7158	-5.1401	-.8697	166.5183	-3.7244	-.0281	3.7245	2.1803	269.5682	-2.1802	-.0164	14.5293	49.7327				1				0
80	9.54	12.8227	54.7775	20.0265	78.7426	-5.1434	-.8753	166.3693	-3.7277	-.0336	3.7278	2.1822	269.4837	-2.1822	-.0197	14.4981	49.6801				1				0
80	9.55	12.7781	54.6632	20.0096	78.7694	-5.1467	-.8808	166.2203	-3.731	-.0391	3.7312	2.1842	269.3992	-2.1841	-.0229	14.4668	49.6274				1				0
80	9.56	12.7163	54.5831	19.9829	78.8403	-5.1538	-.8865	166.1226	-3.7381	-.0449	3.7383	2.1884	269.3122	-2.1882	-.0263	14.3994	49.5726				1				0
80	9.57	12.6545	54.503	19.9562	78.9112	-5.1608	-.8923	166.0249	-3.7452	-.0506	3.7455	2.1926	269.2254	-2.1924	-.0296	14.3318	49.5178				1				0
80	9.58	12.5927	54.4229	19.9295	78.9821	-5.1679	-.8981	165.9273	-3.7523	-.0564	3.7527	2.1968	269.1389	-2.1965	-.033	14.2642	49.4629				1				0
80	9.59	12.5	54.3959	19.8851	79.1448	-5.182	-.9048	165.9257	-3.7663	-.0631	3.7668	2.2051	269.0401	-2.2048	-.0369	14.1307	49.399				1				0
80	9.6	12.4073	54.3689	19.8406	79.3074	-5.196	-.9115	165.9241	-3.7803	-.0698	3.7809	2.2133	268.9421	-2.213	-.0409	13.9971	49.3352				1				0
80	9.61	12.3764	54.422	19.8228	79.399	-5.2029	-.9124	166.0202	-3.7872	-.0707	3.7879	2.2174	268.93	-2.217	-.0414	13.9314	49.3263				1				0
80	9.62	12.3455	54.4751	19.805	79.4907	-5.2098	-.9133	166.1163	-3.7941	-.0717	3.7948	2.2214	268.9179	-2.221	-.042	13.8658	49.3175				1				0
80	9.63	12.3146	54.5282	19.7872	79.5824	-5.2167	-.9143	166.2124	-3.801	-.0726	3.8017	2.2255	268.9059	-2.2251	-.0425	13.8003	49.3087				1				0
80	9.64	12.2837	54.5813	19.7694	79.6741	-5.2235	-.9152	166.3085	-3.8078	-.0735	3.8086	2.2295	268.894	-2.2291	-.043	13.7348	49.2999				1				0
80	9.65	12.2193	54.7829	19.6947	79.8185	-5.2418	-.9122	166.5155	-3.8261	-.0705	3.8268	2.2402	268.9447	-2.2398	-.0413	13.5608	49.3288				1				0
80	9.66	12.155	54.9845	19.62	79.963	-5.26	-.9091	166.7225	-3.8443	-.0675	3.8449	2.2508	268.9948	-2.2505	-.0395	13.3872	49.3576				1				0
80	9.67	12.1215	55.133	19.5631	80.0157	-5.2714	-.9052	166.8333	-3.8557	-.0635	3.8562	2.2574	269.0563	-2.2571	-.0372	13.2789	49.3951				1				0
80	9.68	12.088	55.2815	19.5061	80.0685	-5.2828	-.9012	166.9442	-3.8671	-.0596	3.8675	2.264	269.1174	-2.2638	-.0349	13.1708	49.4326				1				0
80	9.69	12.0546	55.43	19.4492	80.1213	-5.2941	-.8973	167.0551	-3.8784	-.0556	3.8788	2.2707	269.178	-2.2704	-.0326	13.0629	49.4701				1				0
80	9.7	12.0211	55.5786	19.3923	80.174	-5.3054	-.8934	167.1659	-3.8897	-.0517	3.8901	2.2772	269.2383	-2.277	-.0303	12.9551	49.5075				1				0
80	9.71	11.846	55.8549	19.1983	80.3427	-5.3444	-.8894	167.2419	-3.9287	-.0478	3.929	2.3	269.3033	-2.2999	-.028	12.584	49.545				1				0
80	9.72	11.6709	56.1312	19.0044	80.5113	-5.3833	-.8855	167.3178	-3.9676	-.0438	3.9678	2.3228	269.3669	-2.3227	-.0257	12.2133	49.5825				1				0
80	9.73	11.5293	56.259	18.8674	80.6273	-5.411	-.8855	167.283	-3.9953	-.0438	3.9955	2.339	269.3716	-2.3389	-.0257	11.9499	49.5826				1				0
80	9.74	11.3877	56.3868	18.7304	80.7431	-5.4386	-.8855	167.248	-4.0229	-.0438	4.0232	2.3552	269.3762	-2.3551	-.0257	11.6863	49.5828				1				0
80	9.75	11.2461	56.5146	18.5934	80.8591	-5.4663	-.8855	167.2132	-4.0506	-.0438	4.0509	2.3714	269.3807	-2.3713	-.0256	11.4226	49.583				1				0
80	9.76	11.1044	56.6424	18.4564	80.975	-5.494	-.8854	167.1783	-4.0783	-.0438	4.0786	2.3877	269.3852	-2.3875	-.0256	11.1588	49.5832				1				0
80	9.77	10.9448	57.0249	18.2332	80.9775	-5.533	-.873	167.1805	-4.1173	-.0314	4.1174	2.4104	269.5636	-2.4104	-.0184	10.7876	49.7013				1				0
80	9.78	10.7852	57.4075	18.0099	80.9801	-5.572	-.8606	167.1826	-4.1563	-.019	4.1563	2.4332	269.7387	-2.4332	-.0111	10.4164	49.8195				1				0
80	9.79	10.7671	57.6622	17.9236	80.8668	-5.5832	-.8482	167.2198	-4.1675	-.0066	4.1675	2.4398	269.9096	-2.4398	-.0039	10.3092	49.9374				1				0
80	9.8	10.7491	57.9169	17.8373	80.7535	-5.5945	-.8359	167.2569	-4.1788	.0058	4.1788	2.4464	270.0796	-2.4464	.0034	10.2021	50.0553				1				0
80	9.81	10.7311	58.1716	17.751	80.6402	-5.6057	-.8235	167.294	-4.19	.0182	4.1901	2.453	270.2485	-2.453	.0106	10.095	50.1731				1				0
80	9.82	10.7131	58.4263	17.6647	80.5269	-5.617	-.8111	167.3311	-4.2013	.0305	4.2014	2.4596	270.4164	-2.4595	.0179	9.988	50.2908				1				0
80	9.83	10.6933	58.619	17.5776	80.3349	-5.626	-.799	167.2247	-4.2103	.0426	4.2105	2.465	270.5804	-2.4648	.025	9.9019	50.4062				1				0
80	9.84	10.6736	58.8116	17.4904	80.1429	-5.635	-.7869	167.1184	-4.2193	.0548	4.2197	2.4703	270.7438	-2.4701	.0321	9.8157	50.5217				1				0
80	9.85	10.6719	58.7495	17.4895	80.0642	-5.6328	-.7871	166.975	-4.2172	.0545	4.2175	2.4691	270.741	-2.4688	.0319	9.8366	50.5195				1				0
80	9.86	10.6701	58.6874	17.4886	79.9855	-5.6306	-.7874	166.8316	-4.215	.0543	4.2153	2.4678	270.7382	-2.4676	.0318	9.8576	50.5172				1				0
80	9.87	10.6684	58.6253	17.4877	79.9068	-5.6284	-.7876	166.6882	-4.2128	.0541	4.2131	2.4665	270.7354	-2.4663	.0316	9.8786	50.515				1				0
80	9.88	10.6667	58.5631	17.4868	79.828	-5.6262	-.7878	166.5447	-4.2105	.0538	4.2109	2.4652	270.7326	-2.465	.0315	9.8996	50.5127				1				0
80	9.89	10.6787	58.3993	17.5037	79.7018	-5.6188	-.7903	166.2836	-4.2031	.0514	4.2034	2.4608	270.7008	-2.4606	.0301	9.9707	50.4896				1				0
80	9.9	10.6907	58.2355	17.5206	79.5755	-5.6113	-.7927	166.0224	-4.1956	.049	4.1959	2.4564	270.6687	-2.4562	.0287	10.0421	50.4664				1				0
80	9.91	10.7045	58.1338	17.5384	79.5279	-5.606	-.7949	165.9046	-4.1903	.0468	4.1906	2.4533	270.6395	-2.4531	.0274	10.0924	50.4454				1				0
80	9.92	10.7182	58.0321	17.5562	79.4803	-5.6007	-.7971	165.7869	-4.185	.0446	4.1852	2.4502	270.6101	-2.45	.0261	10.1428	50.4244				1				0
80	9.93	10.7319	57.9304	17.574	79.4328	-5.5954	-.7993	165.6691	-4.1797	.0424	4.1799	2.447	270.5806	-2.4469	.0248	10.1932	50.4034				1				0
80	9.94	10.7937	57.9034	17.6158	79.3705	-5.585	-.7977	165.6835	-4.1693	.044	4.1696	2.441	270.6044	-2.4408	.0257	10.292	50.4189				1				0
80	9.95	10.8555	57.8764	17.6576	79.3082	-5.5747	-.7961	165.6978	-4.159	.0456	4.1592	2.4349	270.6284	-2.4348	.0267	10.3909	50.4344				1				0
80	9.96	10.9173	57.8494	17.6994	79.246	-5.5643	-.7944	165.7121	-4.1486	.0472	4.1489	2.4288	270.6524	-2.4287	.0276	10.4897	50.4499				1				0
80	9.97	10.9654	57.9241	17.7235	79.2312	-5.5592	-.7906	165.8442	-4.1435	.0511	4.1438	2.4259	270.7061	-2.4257	.0299	10.5378	50.4864				1				0
80	9.98	11.0135	57.9988	17.7475	79.2165	-5.5542	-.7868	165.9763	-4.1385	.0549	4.1389	2.423	270.7599	-2.4228	.0321	10.5858	50.5228				1				0
80	9.99	11.0615	58.0735	17.7715	79.2018	-5.5491	-.783	166.1084	-4.1335	.0587	4.1339	2.4201	270.8137	-2.4198	.0344	10.6338	50.5591				1				0
80	10	11.113	58.2427	17.7679	79.169	-5.5475	-.7749	166.2926	-4.1318	.0668	4.1324	2.4192	270.9262	-2.4189	.0391	10.6493	50.6362				1				0
80	10.01	11.1645	58.4119	17.7644	79.1361	-5.5459	-.7668	166.4769	-4.1302	.0749	4.1309	2.4183	271.0386	-2.4179	.0438	10.6648	50.7131				1				0
80	10.02	11.1679	58.5064	17.7368	79.1179	-5.5493	-.7625	166.5291	-4.1336	.0791	4.1343	2.4203	271.0969	-2.4199	.0463	10.6325	50.7537				1				0
80	10.03	11.1714	58.601	17.7092	79.0998	-5.5527	-.7583	166.5813	-4.137	.0834	4.1378	2.4224	271.1551	-2.4219	.0488	10.6002	50.7944				1				0
80	10.04	11.1748	58.6955	17.6816	79.0816	-5.5561	-.754	166.6335	-4.1404	.0877	4.1413	2.4244	271.2131	-2.4239	.0513	10.568	50.835				1				0
80	10.05	11.1782	58.79	17.6541	79.0635	-5.5594	-.7497	166.6857	-4.1437	.0919	4.1448	2.4264	271.2711	-2.4258	.0538	10.5357	50.8756				1				0
80	10.06	11.1576	58.835	17.6194	79.0548	-5.5647	-.7479	166.6668	-4.1491	.0938	4.1501	2.4296	271.2945	-2.429	.0549	10.4852	50.8929				1				0
80	10.07	11.1371	58.88	17.5847	79.0462	-5.5701	-.7461	166.6479	-4.1544	.0956	4.1555	2.4327	271.3178	-2.4321	.0559	10.4347	50.9102				1				0
80	10.08	11.113	58.8305	17.5776	79.0557	-5.572	-.7486	166.5767	-4.1563	.0931	4.1573	2.4338	271.2835	-2.4332	.0545	10.4163	50.8869				1				0
80	10.09	11.089	58.781	17.5705	79.0652	-5.5739	-.751	166.5056	-4.1582	.0907	4.1592	2.4349	271.2491	-2.4343	.0531	10.3979	50.8635				1				0
80	10.1	11.065	58.7315	17.5633	79.0747	-5.5758	-.7535	166.4344	-4.1601	.0882	4.1611	2.436	271.2148	-2.4355	.0516	10.3795	50.8402				1				0
80	10.11	11.0409	58.682	17.5562	79.0842	-5.5778	-.7559	166.3633	-4.1621	.0858	4.163	2.4371	271.1805	-2.4366	.0502	10.3611	50.8168				1				0
80	10.12	10.9903	58.5793	17.5678	79.2018	-5.5813	-.764	166.3393	-4.1657	.0777	4.1664	2.4391	271.0689	-2.4387	.0455	10.3271	50.7402				1				0
80	10.13	10.9396	58.4767	17.5793	79.3195	-5.5849	-.772	166.3152	-4.1692	.0697	4.1698	2.4411	270.9575	-2.4408	.0408	10.2931	50.6636				1				0
80	10.14	10.913	58.4236	17.598	79.4276	-5.5866	-.7776	166.3623	-4.1709	.0641	4.1714	2.442	270.8804	-2.4417	.0375	10.2775	50.6104				1				0
80	10.15	10.8864	58.3705	17.6167	79.5357	-5.5882	-.7832	166.4094	-4.1725	.0585	4.1729	2.4429	270.8035	-2.4427	.0342	10.262	50.5573				1				0
80	10.16	10.8598	58.3174	17.6354	79.6438	-5.5898	-.7887	166.4565	-4.1741	.0529	4.1745	2.4438	270.7267	-2.4436	.031	10.2464	50.5042				1				0
80	10.17	10.8332	58.2643	17.6541	79.7519	-5.5914	-.7943	166.5036	-4.1758	.0474	4.176	2.4448	270.65	-2.4446	.0277	10.2309	50.4512				1				0
80	10.18	10.7362	58.2292	17.6514	80.0495	-5.6045	-.8055	166.6664	-4.1888	.0362	4.1889	2.4523	270.4949	-2.4522	.0212	10.107	50.3446				1				0
80	10.19	10.6392	58.1941	17.6487	80.347	-5.6174	-.8167	166.8291	-4.2017	.025	4.2018	2.4599	270.3411	-2.4598	.0146	9.9834	50.2382				1				0
80	10.2	10.5689	58.2121	17.6274	80.5364	-5.6288	-.8223	166.9448	-4.2131	.0194	4.2131	2.4665	270.2639	-2.4665	.0114	9.8754	50.1848				1				0
80	10.21	10.4985	58.2301	17.606	80.7259	-5.6401	-.8279	167.0605	-4.2244	.0138	4.2244	2.4731	270.1873	-2.4731	.0081	9.7676	50.1315				1				0
80	10.22	10.4281	58.2481	17.5847	80.9153	-5.6514	-.8334	167.1762	-4.2357	.0082	4.2357	2.4797	270.1112	-2.4797	.0048	9.6599	50.0783				1				0
80	10.23	10.3577	58.2661	17.5633	81.1047	-5.6627	-.839	167.2919	-4.247	.0026	4.247	2.4863	270.0357	-2.4863	.0015	9.5524	50.0252				1				0
80	10.24	10.2693	58.2913	17.4966	81.1799	-5.6775	-.8413	167.2372	-4.2618	.0004	4.2618	2.495	270.0049	-2.495	.0002	9.411	50.0035				1				0
80	10.25	10.1809	58.3165	17.4299	81.2552	-5.6924	-.8436	167.1826	-4.2767	-.0019	4.2767	2.5037	269.9744	-2.5037	-.0011	9.2696	49.9818				1				0
80	10.26	10.1629	58.3237	17.3845	81.141	-5.696	-.8403	167.0122	-4.2803	.0014	4.2803	2.5058	270.0186	-2.5058	.0008	9.2354	50.0132				1				0
80	10.27	10.1449	58.3309	17.3392	81.0268	-5.6996	-.837	166.8418	-4.2839	.0047	4.2839	2.5079	270.0627	-2.5079	.0027	9.2012	50.0447				1				0
80	10.28	10.1269	58.3381	17.2938	80.9127	-5.7032	-.8337	166.6715	-4.2875	.008	4.2875	2.51	270.107	-2.51	.0047	9.1668	50.0762				1				0
80	10.29	10.1088	58.3453	17.2484	80.7985	-5.7068	-.8303	166.5011	-4.2911	.0113	4.2911	2.5122	270.1512	-2.5122	.0066	9.1325	50.1079				1				0
80	10.3	10.1088	58.321	17.2342	80.7129	-5.7062	-.8288	166.3769	-4.2905	.0128	4.2905	2.5118	270.1713	-2.5118	.0075	9.1385	50.1222				1				0
80	10.31	10.1088	58.2967	17.22	80.6273	-5.7055	-.8273	166.2528	-4.2898	.0143	4.2899	2.5114	270.1914	-2.5114	.0084	9.1445	50.1365				1				0
80	10.32	10.1269	58.2652	17.2511	80.6558	-5.7013	-.8292	166.299	-4.2856	.0125	4.2856	2.5089	270.1672	-2.5089	.0073	9.1849	50.1191				1				0
80	10.33	10.1449	58.2337	17.2822	80.6843	-5.697	-.831	166.3452	-4.2813	.0107	4.2813	2.5064	270.1429	-2.5064	.0062	9.2254	50.1017				1				0
80	10.34	10.1629	58.2022	17.3134	80.7129	-5.6928	-.8328	166.3914	-4.2771	.0089	4.2771	2.504	270.1187	-2.504	.0052	9.2658	50.0844				1				0
80	10.35	10.1784	58.1473	17.3214	80.6601	-5.689	-.8331	166.3072	-4.2733	.0086	4.2733	2.5017	270.1151	-2.5017	.005	9.3022	50.0818				1				0
80	10.36	10.1938	58.0924	17.3294	80.6074	-5.6851	-.8334	166.223	-4.2694	.0083	4.2695	2.4995	270.1116	-2.4995	.0049	9.3386	50.0792				1				0
80	10.37	10.2092	58.0375	17.3374	80.5546	-5.6813	-.8336	166.1387	-4.2656	.008	4.2656	2.4972	270.108	-2.4972	.0047	9.375	50.0766				1				0
80	10.38	10.2067	58.0141	17.3143	80.4733	-5.6817	-.8321	166.0083	-4.266	.0096	4.2661	2.4975	270.1288	-2.4975	.0056	9.371	50.0914				1				0
80	10.39	10.2041	57.9907	17.2911	80.392	-5.6822	-.8305	165.8779	-4.2665	.0111	4.2665	2.4977	270.1497	-2.4977	.0065	9.3671	50.1062				1				0
80	10.4	10.2015	57.9673	17.268	80.3107	-5.6826	-.829	165.7475	-4.2669	.0127	4.2669	2.498	270.1706	-2.498	.0074	9.3631	50.121				1				0
80	10.41	10.2221	57.9529	17.2653	80.2614	-5.68	-.8276	165.7018	-4.2643	.0141	4.2643	2.4965	270.1897	-2.4964	.0083	9.388	50.1344				1				0
80	10.42	10.2427	57.9385	17.2627	80.2121	-5.6773	-.8261	165.656	-4.2616	.0155	4.2617	2.4949	270.2088	-2.4949	.0091	9.4129	50.1479				1				0
80	10.43	10.2659	57.9475	17.2831	80.2441	-5.6743	-.8263	165.7406	-4.2586	.0154	4.2586	2.4931	270.2069	-2.4931	.009	9.4418	50.1465				1				0
80	10.44	10.2891	57.9565	17.3036	80.2761	-5.6713	-.8264	165.8253	-4.2556	.0152	4.2556	2.4914	270.205	-2.4914	.0089	9.4707	50.145				1				0
80	10.45	10.3122	57.9655	17.324	80.3081	-5.6682	-.8266	165.9099	-4.2525	.0151	4.2526	2.4896	270.2032	-2.4896	.0088	9.4995	50.1436				1				0
80	10.46	10.3354	57.9745	17.3445	80.3401	-5.6652	-.8267	165.9945	-4.2495	.0149	4.2495	2.4878	270.2013	-2.4878	.0087	9.5284	50.1422				1				0
80	10.47	10.4607	58.0969	17.4094	80.2908	-5.6503	-.8189	166.2579	-4.2346	.0228	4.2346	2.4791	270.308	-2.479	.0133	9.6708	50.2168				1				0
80	10.48	10.586	58.2193	17.4744	80.2415	-5.6353	-.8111	166.5212	-4.2196	.0306	4.2198	2.4704	270.415	-2.4703	.0179	9.8129	50.2911				1				0
80	10.49	10.6882	58.3327	17.5189	80.1602	-5.6235	-.8032	166.7	-4.2078	.0385	4.2079	2.4634	270.5244	-2.4633	.0225	9.9261	50.3668				1				0
80	10.5	10.7903	58.4461	17.5633	80.0789	-5.6116	-.7952	166.8787	-4.1959	.0464	4.1962	2.4566	270.634	-2.4564	.0272	10.039	50.4422				1				0
80	10.51	10.8924	58.5595	17.6078	79.9976	-5.5998	-.7873	167.0574	-4.1841	.0543	4.1844	2.4497	270.7441	-2.4495	.0318	10.1516	50.5176				1				0
80	10.52	10.9946	58.673	17.6523	79.9163	-5.588	-.7794	167.2361	-4.1723	.0622	4.1727	2.4428	270.8546	-2.4426	.0364	10.264	50.5927				1				0
80	10.53	11.1954	58.9331	17.6647	79.5193	-5.5676	-.7555	167.3125	-4.1519	.0862	4.1528	2.4312	271.1894	-2.4306	.0505	10.4578	50.8209				1				0
80	10.54	11.3963	59.1932	17.6772	79.1223	-5.5473	-.7315	167.3889	-4.1316	.1101	4.1331	2.4196	271.527	-2.4187	.0645	10.6513	51.049				1				0
80	10.55	11.495	59.3399	17.6452	78.8066	-5.5387	-.7154	167.2866	-4.123	.1263	4.125	2.4148	271.754	-2.4137	.0739	10.7331	51.2025				1				0
80	10.56	11.5937	59.4866	17.6132	78.4909	-5.5301	-.6993	167.1843	-4.1144	.1424	4.1169	2.4101	271.9822	-2.4087	.0834	10.8149	51.3562				1				0
80	10.57	11.6924	59.6333	17.5811	78.1752	-5.5215	-.6831	167.082	-4.1058	.1586	4.1089	2.4054	272.2115	-2.4036	.0928	10.8968	51.51				1				0
80	10.58	11.7911	59.78	17.5491	77.8595	-5.5129	-.6669	166.9796	-4.0972	.1747	4.1009	2.4008	272.442	-2.3986	.1023	10.9789	51.6641				1				0
80	10.59	11.9498	60.0788	17.4566	77.2557	-5.5019	-.6356	166.741	-4.0862	.2061	4.0914	2.3952	272.8875	-2.3921	.1206	11.0839	51.9629				1				0
80	10.6	12.1086	60.3777	17.3641	76.652	-5.4908	-.6041	166.5024	-4.0751	.2376	4.082	2.3897	273.3364	-2.3857	.1391	11.1893	52.2626				1				0
80	10.61	12.1687	60.5298	17.3036	76.364	-5.4884	-.5889	166.3661	-4.0727	.2528	4.0805	2.3888	273.5522	-2.3842	.148	11.2124	52.4078				1				0
80	10.62	12.2288	60.6819	17.2431	76.076	-5.486	-.5736	166.2297	-4.0703	.2681	4.0791	2.388	273.7684	-2.3828	.1569	11.2355	52.5533				1				0
80	10.63	12.2889	60.834	17.1826	75.788	-5.4835	-.5583	166.0934	-4.0678	.2834	4.0777	2.3872	273.9852	-2.3814	.1659	11.2586	52.699				1				0
80	10.64	12.3489	60.9861	17.1221	75.4999	-5.4811	-.543	165.9571	-4.0654	.2987	4.0764	2.3864	274.2025	-2.38	.1749	11.2818	52.845				1				0
80	10.65	12.421	61.2084	17.0581	75.2508	-5.4799	-.5259	165.9384	-4.0642	.3158	4.0765	2.3864	274.4426	-2.3793	.1848	11.2929	53.0073				1				0
80	10.66	12.4931	61.4307	16.994	75.0017	-5.4788	-.5089	165.9196	-4.0631	.3328	4.0767	2.3866	274.6827	-2.3786	.1948	11.304	53.1697				1				0
80	10.67	12.5051	61.5009	16.9905	75.0406	-5.48	-.5072	166.0372	-4.0643	.3345	4.0781	2.3874	274.7048	-2.3793	.1958	11.2919	53.1856				1				0
80	10.68	12.5172	61.5711	16.9869	75.0796	-5.4813	-.5055	166.1548	-4.0656	.3362	4.0795	2.3882	274.7268	-2.3801	.1968	11.2798	53.2016				1				0
80	10.69	12.5292	61.6413	16.9833	75.1185	-5.4826	-.5038	166.2724	-4.0669	.3378	4.0809	2.389	274.7487	-2.3808	.1978	11.2677	53.2176				1				0
80	10.7	12.5146	61.7602	16.9691	75.2353	-5.4893	-.5032	166.4791	-4.0736	.3385	4.0876	2.393	274.7504	-2.3847	.1982	11.204	53.224				1				0
80	10.71	12.5	61.879	16.9549	75.352	-5.4959	-.5025	166.6859	-4.0803	.3392	4.0943	2.3969	274.752	-2.3887	.1986	11.1404	53.2304				1				0
80	10.72	12.4854	61.9978	16.9406	75.4688	-5.5026	-.5018	166.8926	-4.0869	.3399	4.101	2.4008	274.7536	-2.3926	.1989	11.077	53.2367				1				0
80	10.73	12.4588	62.0464	16.93	75.5466	-5.508	-.5028	166.9818	-4.0923	.3389	4.1063	2.4039	274.7336	-2.3957	.1984	11.0256	53.2273				1				0
80	10.74	12.4322	62.095	16.9193	75.6245	-5.5134	-.5038	167.071	-4.0977	.3379	4.1116	2.407	274.7135	-2.3989	.1978	10.9743	53.2178				1				0
80	10.75	12.4056	62.1436	16.9086	75.7023	-5.5188	-.5048	167.1601	-4.1031	.3369	4.1169	2.4101	274.6936	-2.402	.1972	10.923	53.2083				1				0
80	10.76	12.3507	62.212	16.8739	75.8018	-5.5293	-.506	167.2384	-4.1136	.3357	4.1273	2.4162	274.6651	-2.4082	.1965	10.823	53.1969				1				0
80	10.77	12.2957	62.2804	16.8392	75.9013	-5.5398	-.5072	167.3166	-4.1241	.3345	4.1376	2.4223	274.6368	-2.4143	.1958	10.723	53.1855				1				0
80	10.78	12.2674	62.3002	16.8152	75.9229	-5.5449	-.5074	167.3057	-4.1292	.3343	4.1427	2.4252	274.6282	-2.4173	.1957	10.6742	53.1836				1				0
80	10.79	12.2391	62.32	16.7912	75.9445	-5.55	-.5076	167.2948	-4.1343	.3341	4.1478	2.4282	274.6197	-2.4203	.1956	10.6254	53.1816				1				0
80	10.8	12.2108	62.3398	16.7672	75.9661	-5.5552	-.5078	167.2839	-4.1395	.3339	4.1529	2.4312	274.6112	-2.4233	.1954	10.5765	53.1797				1				0
80	10.81	12.1824	62.3596	16.7432	75.9878	-5.5603	-.508	167.2729	-4.1446	.3337	4.158	2.4342	274.6027	-2.4263	.1953	10.5277	53.1777				1				0
80	10.82	12.1069	62.3632	16.6791	76.0068	-5.5724	-.5091	167.156	-4.1567	.3326	4.17	2.4412	274.5742	-2.4335	.1947	10.4121	53.1672				1				0
80	10.83	12.0314	62.3668	16.6151	76.0258	-5.5846	-.5102	167.0391	-4.1689	.3314	4.182	2.4483	274.5457	-2.4406	.194	10.2963	53.1566				1				0
80	10.84	11.9842	62.3506	16.575	76.0232	-5.5916	-.5111	166.933	-4.1759	.3305	4.189	2.4523	274.5258	-2.4447	.1935	10.2294	53.148				1				0
80	10.85	11.937	62.3344	16.535	76.0206	-5.5986	-.512	166.827	-4.183	.3296	4.1959	2.4564	274.5058	-2.4488	.193	10.1623	53.1394				1				0
80	10.86	11.8898	62.3182	16.495	76.018	-5.6057	-.5129	166.7209	-4.19	.3287	4.2029	2.4605	274.486	-2.4529	.1924	10.0952	53.1307				1				0
80	10.87	11.8426	62.302	16.455	76.0154	-5.6128	-.5139	166.6149	-4.1971	.3278	4.2098	2.4646	274.4661	-2.4571	.1919	10.0279	53.1221				1				0
80	10.88	11.7413	62.2822	16.3865	76.0967	-5.6282	-.5179	166.5067	-4.2125	.3237	4.2249	2.4734	274.3945	-2.4661	.1895	9.8807	53.0831				1				0
80	10.89	11.64	62.2624	16.318	76.178	-5.6437	-.522	166.3984	-4.228	.3196	4.2401	2.4823	274.3232	-2.4752	.1871	9.7334	53.0441				1				0
80	10.9	11.5859	62.2588	16.2895	76.2619	-5.6521	-.5252	166.3961	-4.2364	.3164	4.2482	2.487	274.2719	-2.4801	.1852	9.6534	53.0138				1				0
80	10.91	11.5319	62.2552	16.261	76.3458	-5.6605	-.5284	166.3939	-4.2448	.3133	4.2563	2.4918	274.2208	-2.485	.1834	9.5735	52.9835				1				0
80	10.92	11.4778	62.2516	16.2326	76.4297	-5.6689	-.5316	166.3917	-4.2532	.3101	4.2645	2.4966	274.1698	-2.49	.1815	9.4935	52.9532				1				0
80	10.93	11.4237	62.248	16.2041	76.5136	-5.6773	-.5348	166.3894	-4.2616	.3069	4.2726	2.5013	274.1191	-2.4949	.1797	9.4136	52.9228				1				0
80	10.94	11.289	62.311	16.1383	76.7593	-5.6996	-.5415	166.4975	-4.2839	.3002	4.2944	2.5141	274.0084	-2.5079	.1757	9.2011	52.8589				1				0
80	10.95	11.1542	62.374	16.0724	77.0049	-5.7219	-.5482	166.6056	-4.3062	.2935	4.3162	2.5268	273.8989	-2.521	.1718	8.9889	52.7951				1				0
80	10.96	11.0735	62.4406	16.0351	77.1667	-5.7357	-.5517	166.7159	-4.32	.29	4.3298	2.5348	273.84	-2.5291	.1697	8.8567	52.7616				1				0
80	10.97	10.9929	62.5072	15.9977	77.3284	-5.7496	-.5552	166.8262	-4.3339	.2865	4.3434	2.5428	273.7815	-2.5372	.1677	8.7248	52.7281				1				0
80	10.98	10.9122	62.5738	15.9604	77.4901	-5.7634	-.5587	166.9365	-4.3477	.2829	4.3569	2.5507	273.7235	-2.5453	.1656	8.593	52.6947				1				0
80	10.99	10.8315	62.6404	15.923	77.6519	-5.7773	-.5622	167.0468	-4.3616	.2794	4.3705	2.5587	273.6659	-2.5534	.1636	8.4614	52.6614				1				0
80	11	10.7071	62.7313	15.8385	77.7946	-5.7989	-.5647	167.0715	-4.3832	.277	4.392	2.5713	273.6155	-2.5661	.1621	8.255	52.6377				1				0
80	11.01	10.5826	62.8222	15.754	77.9373	-5.8206	-.5672	167.0961	-4.4049	.2745	4.4134	2.5838	273.5656	-2.5788	.1607	8.0488	52.6141				1				0
80	11.02	10.5388	62.8465	15.7068	77.9183	-5.8285	-.5662	167.0105	-4.4128	.2755	4.4214	2.5885	273.5724	-2.5834	.1613	7.9737	52.6238				1				0
80	11.03	10.4951	62.8708	15.6597	77.8993	-5.8363	-.5652	166.9248	-4.4206	.2765	4.4293	2.5931	273.5792	-2.5881	.1619	7.8986	52.6334				1				0
80	11.04	10.4513	62.8951	15.6125	77.8802	-5.8442	-.5641	166.8392	-4.4285	.2775	4.4372	2.5978	273.5859	-2.5927	.1625	7.8234	52.6431				1				0
80	11.05	10.4075	62.9194	15.5654	77.8612	-5.8521	-.5631	166.7535	-4.4365	.2785	4.4452	2.6024	273.5927	-2.5973	.1631	7.7481	52.6528				1				0
80	11.06	10.3964	62.9266	15.536	77.7721	-5.8543	-.5603	166.6311	-4.4386	.2813	4.4475	2.6038	273.6268	-2.5986	.1647	7.7273	52.6795				1				0
80	11.07	10.3852	62.9338	15.5067	77.683	-5.8565	-.5575	166.5087	-4.4408	.2841	4.4499	2.6052	273.661	-2.5999	.1663	7.7064	52.7061				1				0
80	11.08	10.4178	62.9167	15.5245	77.613	-5.8508	-.5557	166.472	-4.4351	.2859	4.4443	2.6019	273.6887	-2.5965	.1674	7.761	52.7231				1				0
80	11.09	10.4504	62.8996	15.5423	77.5429	-5.8451	-.554	166.4352	-4.4294	.2877	4.4387	2.5986	273.7163	-2.5932	.1684	7.8156	52.74				1				0
80	11.1	10.483	62.8825	15.5601	77.4728	-5.8393	-.5522	166.3985	-4.4236	.2895	4.4331	2.5953	273.7441	-2.5898	.1695	7.8702	52.757				1				0
80	11.11	10.5775	62.8852	15.6161	77.3474	-5.8244	-.5474	166.4262	-4.4087	.2942	4.4185	2.5868	273.8184	-2.5811	.1723	8.0123	52.8024				1				0
80	11.12	10.6719	62.8879	15.6721	77.222	-5.8095	-.5427	166.4539	-4.3938	.299	4.4039	2.5783	273.8932	-2.5723	.175	8.1544	52.8477				1				0
80	11.13	10.7663	62.8906	15.7282	77.0966	-5.7946	-.5379	166.4817	-4.3789	.3038	4.3894	2.5697	273.9684	-2.5636	.1778	8.2965	52.8931				1				0
80	11.14	10.8281	62.9104	15.7664	77.0412	-5.7854	-.5349	166.5462	-4.3697	.3068	4.3805	2.5645	274.0156	-2.5582	.1796	8.3838	52.9215				1				0
80	11.15	10.8899	62.9302	15.8047	76.9859	-5.7762	-.5319	166.6107	-4.3605	.3097	4.3715	2.5593	274.0629	-2.5529	.1813	8.471	52.9498				1				0
80	11.16	10.9517	62.95	15.8429	76.9305	-5.7671	-.529	166.6752	-4.3514	.3127	4.3626	2.5541	274.1103	-2.5475	.1831	8.5581	52.9781				1				0
80	11.17	11.1001	62.977	15.9114	76.6797	-5.7448	-.519	166.6683	-4.3292	.3227	4.3412	2.5415	274.2631	-2.5345	.1889	8.77	53.0734				1				0
80	11.18	11.2486	63.004	15.9799	76.4289	-5.7226	-.509	166.6615	-4.3069	.3327	4.3197	2.5289	274.4174	-2.5214	.1948	8.9818	53.1687				1				0
80	11.19	11.3353	63.0112	16.0102	76.2334	-5.7095	-.5019	166.5901	-4.2938	.3398	4.3072	2.5216	274.5244	-2.5137	.1989	9.1068	53.2359				1				0
80	11.2	11.422	63.0184	16.0404	76.0379	-5.6963	-.4949	166.5188	-4.2807	.3468	4.2947	2.5143	274.632	-2.506	.203	9.2319	53.3031				1				0
80	11.21	11.5087	63.0256	16.0707	75.8424	-5.6832	-.4878	166.4474	-4.2675	.3539	4.2822	2.5069	274.7404	-2.4983	.2072	9.3571	53.3703				1				0
80	11.22	11.5954	63.0328	16.1009	75.647	-5.67	-.4807	166.3761	-4.2544	.3609	4.2696	2.4996	274.8495	-2.4906	.2113	9.4824	53.4376				1				0
80	11.23	11.7207	63.0553	16.1498	75.4204	-5.6517	-.4717	166.3462	-4.236	.37	4.2522	2.4894	274.9919	-2.4799	.2166	9.6568	53.5238				1				0
80	11.24	11.846	63.0778	16.1988	75.1937	-5.6334	-.4626	166.3163	-4.2177	.3791	4.2347	2.4791	275.1356	-2.4692	.2219	9.8313	53.6101				1				0
80	11.25	11.8846	63.0931	16.2174	75.1626	-5.6283	-.4606	166.3578	-4.2126	.381	4.2298	2.4762	275.1685	-2.4662	.2231	9.8802	53.629				1				0
80	11.26	11.9232	63.1084	16.2361	75.1315	-5.6231	-.4587	166.3993	-4.2074	.383	4.2248	2.4733	275.2015	-2.4632	.2242	9.9292	53.6478				1				0
80	11.27	11.9619	63.1237	16.2548	75.1003	-5.618	-.4567	166.4407	-4.2023	.385	4.2199	2.4705	275.2346	-2.4602	.2254	9.9781	53.6666				1				0
80	11.28	12.0005	63.139	16.2735	75.0692	-5.6129	-.4547	166.4822	-4.1972	.387	4.215	2.4676	275.2677	-2.4571	.2265	10.027	53.6855				1				0
80	11.29	12.0099	63.1795	16.2806	75.128	-5.6132	-.4548	166.5981	-4.1975	.3868	4.2153	2.4677	275.2655	-2.4573	.2265	10.0239	53.6842				1				0
80	11.3	12.0194	63.22	16.2877	75.1868	-5.6135	-.455	166.714	-4.1978	.3867	4.2156	2.4679	275.2634	-2.4575	.2264	10.0209	53.683				1				0
80	11.31	11.9902	63.2452	16.2762	75.2768	-5.6189	-.4571	166.7884	-4.2032	.3846	4.2208	2.471	275.2281	-2.4607	.2252	9.9691	53.6629				1				0
80	11.32	11.961	63.2705	16.2646	75.3667	-5.6244	-.4592	166.8628	-4.2087	.3825	4.226	2.474	275.1931	-2.4639	.2239	9.9173	53.6429				1				0
80	11.33	11.9318	63.2957	16.253	75.4567	-5.6298	-.4613	166.9372	-4.2141	.3804	4.2312	2.4771	275.1581	-2.4671	.2227	9.8656	53.6229				1				0
80	11.34	11.9026	63.3209	16.2415	75.5466	-5.6352	-.4634	167.0116	-4.2195	.3783	4.2365	2.4802	275.1232	-2.4702	.2215	9.8139	53.6029				1				0
80	11.35	11.7619	63.3191	16.1747	75.8035	-5.6572	-.4725	167.0592	-4.2415	.3691	4.2575	2.4925	274.9739	-2.4831	.2161	9.6051	53.5155				1				0
80	11.36	11.6211	63.3173	16.108	76.0604	-5.6791	-.4817	167.1068	-4.2634	.36	4.2786	2.5048	274.8261	-2.4959	.2107	9.3963	53.4282				1				0
80	11.37	11.5095	63.2903	16.0529	76.2273	-5.6956	-.4888	167.08	-4.2799	.3529	4.2944	2.5141	274.7135	-2.5056	.2066	9.2391	53.3608				1				0
80	11.38	11.398	63.2632	15.9977	76.3943	-5.7121	-.4959	167.0532	-4.2964	.3458	4.3103	2.5234	274.6017	-2.5153	.2024	9.0818	53.2934				1				0
80	11.39	11.2864	63.2362	15.9426	76.5612	-5.7286	-.5029	167.0264	-4.3129	.3387	4.3262	2.5327	274.4906	-2.525	.1983	8.9244	53.2259				1				0
80	11.4	11.1748	63.2092	15.8874	76.7281	-5.7452	-.51	166.9996	-4.3295	.3316	4.3421	2.5421	274.3803	-2.5346	.1941	8.767	53.1585				1				0
80	11.41	10.9611	63.2047	15.7611	77.0101	-5.7787	-.5207	166.937	-4.3631	.321	4.3748	2.5612	274.2076	-2.5543	.1879	8.4471	53.057				1				0
80	11.42	10.7474	63.2002	15.6348	77.2921	-5.8124	-.5313	166.8745	-4.3967	.3103	4.4076	2.5804	274.0373	-2.574	.1817	8.1269	52.9555				1				0
80	11.43	10.6453	63.2227	15.5636	77.4071	-5.8295	-.5349	166.8387	-4.4138	.3068	4.4244	2.5903	273.9756	-2.584	.1796	7.9642	52.9214				1				0
80	11.44	10.5431	63.2452	15.4925	77.5221	-5.8465	-.5385	166.803	-4.4308	.3032	4.4412	2.6001	273.9143	-2.594	.1775	7.8014	52.8874				1				0
80	11.45	10.441	63.2677	15.4213	77.6372	-5.8636	-.5421	166.7672	-4.4479	.2996	4.458	2.61	273.8535	-2.6041	.1754	7.6386	52.8534				1				0
80	11.46	10.2977	63.2849	15.3243	77.7782	-5.8868	-.5471	166.685	-4.4712	.2946	4.4808	2.6233	273.7692	-2.6176	.1724	7.4176	52.8054				1				0
80	11.47	10.1543	63.302	15.2274	77.9191	-5.9101	-.5522	166.6028	-4.4944	.2895	4.5037	2.6367	273.6858	-2.6313	.1695	7.1964	52.7573				1				0
80	11.48	10.011	63.3191	15.1304	78.0601	-5.9333	-.5572	166.5206	-4.5176	.2845	4.5266	2.6501	273.6031	-2.6449	.1665	6.9749	52.7092				1				0
80	11.49	9.9698	63.3137	15.1046	78.0861	-5.9395	-.5587	166.4741	-4.5238	.283	4.5326	2.6536	273.5797	-2.6485	.1657	6.9166	52.6953				1				0
80	11.5	9.9286	63.3083	15.0788	78.112	-5.9456	-.5601	166.4277	-4.5299	.2815	4.5386	2.6572	273.5564	-2.6521	.1648	6.8582	52.6813				1				0
80	11.51	9.8874	63.3029	15.053	78.138	-5.9517	-.5616	166.3812	-4.536	.2801	4.5447	2.6607	273.5331	-2.6557	.164	6.7998	52.6673				1				0
80	11.52	9.8204	63.1597	15.0673	78.266	-5.9561	-.5717	166.3134	-4.5404	.2699	4.5484	2.6629	273.4024	-2.6582	.158	6.7584	52.5709				1				0
80	11.53	9.7535	63.0166	15.0815	78.394	-5.9604	-.5819	166.2456	-4.5447	.2598	4.5521	2.6651	273.2719	-2.6607	.1521	6.7169	52.4743				1				0
80	11.54	9.7278	62.8789	15.1215	78.4961	-5.9586	-.5905	166.2242	-4.5429	.2511	4.5499	2.6638	273.1642	-2.6597	.147	6.7339	52.3918				1				0
80	11.55	9.702	62.7412	15.1615	78.5981	-5.9568	-.5992	166.2029	-4.5411	.2425	4.5476	2.6624	273.0565	-2.6587	.142	6.751	52.3093				1				0
80	11.56	9.6763	62.6035	15.2016	78.7002	-5.9551	-.6079	166.1815	-4.5394	.2338	4.5454	2.6611	272.9485	-2.6576	.1369	6.768	52.2268				1				0
80	11.57	9.6505	62.4658	15.2416	78.8022	-5.9533	-.6165	166.1602	-4.5376	.2251	4.5432	2.6598	272.8405	-2.6566	.1318	6.785	52.1442				1				0
80	11.58	9.6351	62.2831	15.3306	79.0193	-5.9474	-.6303	166.268	-4.5317	.2114	4.5366	2.656	272.6705	-2.6531	.1237	6.8409	52.0131				1				0
80	11.59	9.6196	62.1004	15.4195	79.2364	-5.9415	-.644	166.3759	-4.5259	.1976	4.5302	2.6522	272.5003	-2.6497	.1157	6.8966	51.8821				1				0
80	11.6	9.6299	62.0554	15.4684	79.3515	-5.9375	-.6491	166.5052	-4.5218	.1926	4.5259	2.6497	272.4384	-2.6473	.1127	6.9353	51.8338				1				0
80	11.61	9.6402	62.0104	15.5174	79.4665	-5.9334	-.6542	166.6344	-4.5177	.1875	4.5216	2.6472	272.3764	-2.6449	.1098	6.9739	51.7856				1				0
80	11.62	9.6505	61.9654	15.5663	79.5815	-5.9294	-.6592	166.7637	-4.5137	.1824	4.5174	2.6447	272.3144	-2.6426	.1068	7.0125	51.7374				1				0
80	11.63	9.6608	61.9204	15.6152	79.6966	-5.9253	-.6643	166.893	-4.5096	.1774	4.5131	2.6422	272.2524	-2.6402	.1038	7.051	51.6893				1				0
80	11.64	9.6771	61.8979	15.6633	79.8194	-5.9213	-.6686	167.0576	-4.5056	.1731	4.509	2.6398	272.1999	-2.6378	.1013	7.0892	51.6484				1				0
80	11.65	9.6934	61.8754	15.7113	79.9422	-5.9173	-.6729	167.2223	-4.5016	.1688	4.5048	2.6374	272.1473	-2.6355	.0988	7.1273	51.6075				1				0
80	11.66	9.6994	61.8979	15.7104	79.95	-5.9174	-.6721	167.2577	-4.5017	.1695	4.5049	2.6374	272.1568	-2.6355	.0992	7.127	51.6146				1				0
80	11.67	9.7054	61.9204	15.7095	79.9578	-5.9174	-.6714	167.2931	-4.5017	.1703	4.5049	2.6374	272.1663	-2.6355	.0997	7.1268	51.6217				1				0
80	11.68	9.7114	61.9429	15.7086	79.9656	-5.9174	-.6706	167.3285	-4.5017	.171	4.505	2.6375	272.1757	-2.6356	.1001	7.1265	51.6288				1				0
80	11.69	9.7175	61.9654	15.7077	79.9734	-5.9174	-.6699	167.3639	-4.5017	.1718	4.505	2.6375	272.1852	-2.6356	.1006	7.1263	51.6359				1				0
80	11.7	9.7166	61.9906	15.6677	79.8713	-5.9198	-.6657	167.2462	-4.5041	.176	4.5075	2.6389	272.2371	-2.6369	.103	7.104	51.6757				1				0
80	11.71	9.7157	62.0158	15.6277	79.7692	-5.9221	-.6615	167.1284	-4.5064	.1801	4.51	2.6404	272.2891	-2.6383	.1055	7.0817	51.7156				1				0
80	11.72	9.7089	62.0185	15.5885	79.6594	-5.9244	-.6581	166.9753	-4.5087	.1836	4.5125	2.6419	272.3316	-2.6397	.1075	7.0596	51.7484				1				0
80	11.73	9.702	62.0212	15.5494	79.5495	-5.9268	-.6546	166.8221	-4.5111	.187	4.5149	2.6433	272.3741	-2.641	.1095	7.0375	51.7812				1				0
80	11.74	9.6951	62.0239	15.5102	79.4397	-5.9291	-.6512	166.6689	-4.5134	.1905	4.5174	2.6447	272.4167	-2.6424	.1115	7.0153	51.8142				1				0
80	11.75	9.6883	62.0266	15.4711	79.3298	-5.9314	-.6477	166.5158	-4.5157	.194	4.5199	2.6462	272.4594	-2.6438	.1135	6.9931	51.8472				1				0
80	11.76	9.6737	62.0176	15.4302	79.2312	-5.9346	-.6451	166.3527	-4.5189	.1966	4.5232	2.6481	272.4908	-2.6456	.1151	6.963	51.8721				1				0
80	11.77	9.6591	62.0086	15.3893	79.1326	-5.9377	-.6425	166.1896	-4.522	.1992	4.5264	2.65	272.5223	-2.6475	.1166	6.9329	51.8971				1				0
80	11.78	9.6514	61.9969	15.3875	79.1439	-5.9386	-.6433	166.1796	-4.5229	.1983	4.5272	2.6505	272.5111	-2.6479	.1161	6.9252	51.889				1				0
80	11.79	9.6436	61.9852	15.3857	79.1551	-5.9394	-.6442	166.1696	-4.5237	.1975	4.528	2.6509	272.4999	-2.6484	.1156	6.9174	51.8809				1				0
80	11.8	9.6359	61.9735	15.3839	79.1664	-5.9402	-.645	166.1597	-4.5245	.1966	4.5288	2.6514	272.4887	-2.6489	.1151	6.9096	51.8728				1				0
80	11.81	9.6282	61.9618	15.3822	79.1776	-5.941	-.6459	166.1497	-4.5253	.1958	4.5295	2.6519	272.4775	-2.6494	.1146	6.9018	51.8647				1				0
80	11.82	9.6136	61.8979	15.4177	79.2831	-5.9398	-.6518	166.2123	-4.5241	.1899	4.5281	2.651	272.4032	-2.6487	.1111	6.913	51.8083				1				0
80	11.83	9.599	61.834	15.4533	79.3887	-5.9386	-.6577	166.2749	-4.523	.1839	4.5267	2.6502	272.3289	-2.648	.1077	6.9243	51.7518				1				0
80	11.84	9.5921	61.7818	15.4907	79.4829	-5.9366	-.6628	166.3475	-4.521	.1789	4.5245	2.6489	272.2657	-2.6468	.1047	6.9433	51.7036				1				0
80	11.85	9.5853	61.7295	15.528	79.5772	-5.9346	-.6679	166.4201	-4.519	.1738	4.5223	2.6476	272.2026	-2.6457	.1017	6.9623	51.6553				1				0
80	11.86	9.5784	61.6773	15.5654	79.6715	-5.9327	-.6729	166.4927	-4.517	.1687	4.5201	2.6463	272.1395	-2.6445	.0988	6.9813	51.6071				1				0
80	11.87	9.5741	61.5405	15.6366	79.8237	-5.9271	-.6828	166.575	-4.5114	.1589	4.5142	2.6429	272.0167	-2.6412	.093	7.0343	51.5129				1				0
80	11.88	9.5698	61.4037	15.7077	79.976	-5.9215	-.6927	166.6572	-4.5059	.149	4.5083	2.6394	271.8937	-2.638	.0872	7.0871	51.4188				1				0
80	11.89	9.5655	61.2669	15.7789	80.1282	-5.916	-.7026	166.7395	-4.5003	.1391	4.5025	2.636	271.7705	-2.6347	.0814	7.14	51.3248				1				0
80	11.9	9.5681	61.1823	15.8127	80.1861	-5.9124	-.7074	166.7493	-4.4967	.1343	4.4988	2.6338	271.7104	-2.6326	.0786	7.1738	51.2788				1				0
80	11.91	9.5707	61.0977	15.8465	80.2441	-5.9089	-.7122	166.759	-4.4932	.1295	4.4951	2.6316	271.6503	-2.6306	.0758	7.2077	51.2329				1				0
80	11.92	9.5733	61.0131	15.8803	80.302	-5.9053	-.717	166.7687	-4.4896	.1246	4.4914	2.6295	271.59	-2.6285	.073	7.2416	51.1869				1				0
80	11.93	9.5527	60.7863	15.9559	80.4837	-5.8999	-.7311	166.7785	-4.4842	.1105	4.4855	2.6261	271.412	-2.6253	.0647	7.2935	51.0527				1				0
80	11.94	9.5321	60.5595	16.0315	80.6653	-5.8944	-.7452	166.7884	-4.4787	.0964	4.4798	2.6227	271.2335	-2.6221	.0564	7.3455	50.9185				1				0
80	11.95	9.5089	60.4173	16.0733	80.789	-5.8925	-.7545	166.7885	-4.4768	.0872	4.4777	2.6215	271.1155	-2.621	.051	7.3636	50.8302				1				0
80	11.96	9.4857	60.2751	16.1151	80.9127	-5.8906	-.7638	166.7886	-4.4749	.0779	4.4756	2.6203	270.9973	-2.6199	.0456	7.3816	50.7419				1				0
80	11.97	9.4625	60.1329	16.157	81.0364	-5.8887	-.773	166.7887	-4.473	.0686	4.4736	2.6191	270.8791	-2.6187	.0402	7.3997	50.6537				1				0
80	11.98	9.4394	59.9906	16.1988	81.16	-5.8868	-.7823	166.7888	-4.4711	.0594	4.4715	2.6179	270.7607	-2.6176	.0347	7.4178	50.5654				1				0
80	11.99	9.3904	59.7125	16.2779	81.4091	-5.8838	-.8007	166.79	-4.4681	.041	4.4683	2.6159	270.526	-2.6158	.024	7.447	50.3906				1				0
80	12	9.3415	59.4344	16.3571	81.6582	-5.8807	-.819	166.7913	-4.465	.0227	4.4651	2.6141	270.2909	-2.614	.0133	7.4761	50.2159				1				0
80	12.01	9.3158	59.2985	16.3945	81.7837	-5.8795	-.8281	166.7924	-4.4638	.0136	4.4639	2.6134	270.1744	-2.6134	.0079	7.4872	50.1294				1				0
80	12.02	9.29	59.1626	16.4318	81.9091	-5.8784	-.8372	166.7935	-4.4627	.0045	4.4627	2.6127	270.0578	-2.6127	.0026	7.4984	50.0429				1				0
80	12.03	9.2643	59.0267	16.4692	82.0345	-5.8772	-.8463	166.7946	-4.4615	-.0046	4.4615	2.612	269.9412	-2.612	-.0027	7.5094	49.9564				1				0
80	12.04	9.2385	58.8908	16.5065	82.1599	-5.876	-.8553	166.7958	-4.4603	-.0137	4.4604	2.6113	269.8245	-2.6113	-.008	7.5206	49.8699				1				0
80	12.05	9.2016	58.6487	16.5777	82.3511	-5.8723	-.8706	166.7791	-4.4566	-.0289	4.4567	2.6092	269.6283	-2.6091	-.0169	7.5563	49.7247				1				0
80	12.06	9.1647	58.4065	16.6489	82.5422	-5.8685	-.8858	166.7623	-4.4528	-.0442	4.4531	2.607	269.4318	-2.6069	-.0259	7.5921	49.5794				1				0
80	12.07	9.1536	58.3003	16.6827	82.6079	-5.8659	-.892	166.7445	-4.4502	-.0503	4.4505	2.6056	269.352	-2.6054	-.0295	7.6168	49.5206				1				0
80	12.08	9.1424	58.1941	16.7165	82.6737	-5.8633	-.8982	166.7267	-4.4476	-.0565	4.448	2.6041	269.2721	-2.6039	-.0331	7.6414	49.4618				1				0
80	12.09	9.1312	58.0879	16.7503	82.7394	-5.8608	-.9044	166.7089	-4.4451	-.0627	4.4455	2.6026	269.1921	-2.6024	-.0367	7.6661	49.403				1				0
80	12.1	9.1201	57.9817	16.7841	82.8051	-5.8582	-.9105	166.691	-4.4425	-.0689	4.443	2.6012	269.112	-2.6008	-.0403	7.6908	49.3442				1				0
80	12.11	9.1364	57.8602	16.8437	82.8743	-5.8508	-.917	166.7146	-4.4351	-.0753	4.4357	2.5969	269.0275	-2.5965	-.0441	7.7609	49.283				1				0
80	12.12	9.1527	57.7387	16.9033	82.9435	-5.8434	-.9234	166.7382	-4.4277	-.0817	4.4285	2.5926	268.9427	-2.5922	-.0478	7.8311	49.2218				1				0
80	12.13	9.1802	57.7234	16.9291	82.947	-5.8387	-.9236	166.7796	-4.423	-.082	4.4237	2.5899	268.9384	-2.5894	-.048	7.8765	49.2194				1				0
80	12.14	9.2076	57.7081	16.9549	82.9505	-5.8339	-.9239	166.8211	-4.4182	-.0822	4.419	2.5871	268.934	-2.5866	-.0481	7.9219	49.217				1				0
80	12.15	9.2351	57.6928	16.9807	82.9539	-5.8291	-.9241	166.8625	-4.4134	-.0825	4.4142	2.5843	268.9296	-2.5838	-.0483	7.9673	49.2147				1				0
80	12.16	9.2626	57.6775	17.0065	82.9574	-5.8244	-.9244	166.9039	-4.4087	-.0827	4.4094	2.5815	268.9252	-2.581	-.0484	8.0126	49.2123				1				0
80	12.17	9.3347	57.7351	17.0172	82.8121	-5.8159	-.917	166.899	-4.4002	-.0753	4.4008	2.5764	269.0191	-2.5761	-.0441	8.0937	49.2825				1				0
80	12.18	9.4068	57.7927	17.0278	82.6668	-5.8073	-.9096	166.894	-4.3917	-.068	4.3922	2.5714	269.1133	-2.5711	-.0398	8.1747	49.3527				1				0
80	12.19	9.4514	57.8656	17.0127	82.518	-5.8036	-.902	166.8477	-4.3879	-.0603	4.3883	2.5691	269.2122	-2.5689	-.0353	8.2105	49.4254				1				0
80	12.2	9.496	57.9385	16.9976	82.3692	-5.7998	-.8944	166.8013	-4.3841	-.0527	4.3845	2.5669	269.3112	-2.5667	-.0309	8.2463	49.498				1				0
80	12.21	9.5406	58.0114	16.9825	82.2205	-5.7961	-.8867	166.755	-4.3804	-.0451	4.3806	2.5646	269.4105	-2.5645	-.0264	8.2821	49.5708				1				0
80	12.22	9.5853	58.0843	16.9673	82.0717	-5.7923	-.8791	166.7086	-4.3766	-.0374	4.3768	2.5624	269.51	-2.5623	-.0219	8.3179	49.6435				1				0
80	12.23	9.6445	58.231	16.9273	81.8589	-5.7896	-.8665	166.6617	-4.3739	-.0248	4.374	2.5607	269.6749	-2.5607	-.0145	8.3438	49.7636				1				0
80	12.24	9.7037	58.3777	16.8873	81.6461	-5.7869	-.8539	166.6149	-4.3712	-.0122	4.3712	2.5591	269.8401	-2.5591	-.0072	8.3697	49.8838				1				0
80	12.25	9.7183	58.4515	16.8624	81.5821	-5.7879	-.8489	166.6144	-4.3722	-.0072	4.3722	2.5597	269.9052	-2.5597	-.0042	8.3597	49.9311				1				0
80	12.26	9.7329	58.5253	16.8375	81.5181	-5.789	-.8439	166.6138	-4.3733	-.0023	4.3733	2.5603	269.9704	-2.5603	-.0013	8.3498	49.9785				1				0
80	12.27	9.7475	58.5992	16.8126	81.4541	-5.79	-.839	166.6133	-4.3743	.0027	4.3743	2.5609	270.0355	-2.5609	.0016	8.3399	50.0258				1				0
80	12.28	9.7655	58.7765	16.7414	81.3123	-5.7951	-.8276	166.5956	-4.3794	.0141	4.3795	2.5639	270.1841	-2.5639	.0082	8.291	50.134				1				0
80	12.29	9.7835	58.9538	16.6702	81.1704	-5.8003	-.8162	166.578	-4.3846	.0254	4.3847	2.567	270.3324	-2.5669	.0149	8.242	50.2422				1				0
80	12.3	9.8016	59.1311	16.5991	81.0286	-5.8054	-.8049	166.5603	-4.3897	.0368	4.3899	2.57	270.4803	-2.5699	.0215	8.1931	50.3505				1				0
80	12.31	9.805	59.2346	16.5528	80.9507	-5.8095	-.7985	166.5431	-4.3938	.0432	4.394	2.5725	270.5633	-2.5723	.0253	8.1541	50.4114				1				0
80	12.32	9.8084	59.3381	16.5065	80.8729	-5.8136	-.7921	166.526	-4.3979	.0496	4.3982	2.5749	270.6461	-2.5747	.029	8.1151	50.4724				1				0
80	12.33	9.8119	59.4416	16.4603	80.795	-5.8177	-.7857	166.5088	-4.402	.056	4.4024	2.5773	270.7289	-2.5771	.0328	8.0761	50.5333				1				0
80	12.34	9.8222	59.6477	16.39	80.6895	-5.8245	-.7745	166.5494	-4.4088	.0672	4.4093	2.5814	270.8732	-2.5811	.0393	8.0116	50.6399				1				0
80	12.35	9.8325	59.8538	16.3197	80.584	-5.8312	-.7633	166.59	-4.4156	.0784	4.4163	2.5855	271.017	-2.5851	.0459	7.9471	50.7465				1				0
80	12.36	9.8393	59.9564	16.2957	80.5563	-5.8339	-.7585	166.6478	-4.4182	.0832	4.419	2.5871	271.0784	-2.5866	.0487	7.9216	50.792				1				0
80	12.37	9.8462	60.059	16.2717	80.5286	-5.8366	-.7537	166.7056	-4.4209	.0879	4.4218	2.5887	271.1396	-2.5882	.0515	7.8962	50.8376				1				0
80	12.38	9.8531	60.1617	16.2477	80.501	-5.8393	-.749	166.7634	-4.4236	.0927	4.4245	2.5903	271.2008	-2.5898	.0543	7.8707	50.8831				1				0
80	12.39	9.8599	60.2643	16.2237	80.4733	-5.8419	-.7442	166.8211	-4.4262	.0975	4.4273	2.592	271.2618	-2.5913	.0571	7.8453	50.9285				1				0
80	12.4	9.8582	60.4479	16.1498	80.3565	-5.8495	-.7338	166.8124	-4.4338	.1079	4.4351	2.5965	271.3939	-2.5958	.0632	7.7733	51.0275				1				0
80	12.41	9.8565	60.6315	16.076	80.2398	-5.8571	-.7234	166.8037	-4.4414	.1183	4.4429	2.6011	271.5255	-2.6002	.0692	7.7013	51.1265				1				0
80	12.42	9.8479	60.7125	16.0262	80.1507	-5.862	-.7178	166.7373	-4.4463	.1239	4.448	2.6041	271.5964	-2.6031	.0725	7.6546	51.1801				1				0
80	12.43	9.8393	60.7935	15.9764	80.0616	-5.8669	-.7121	166.6708	-4.4512	.1296	4.4531	2.607	271.6671	-2.6059	.0758	7.6079	51.2338				1				0
80	12.44	9.8307	60.8745	15.9266	79.9725	-5.8718	-.7065	166.6043	-4.4561	.1352	4.4581	2.61	271.7378	-2.6088	.0791	7.5612	51.2876				1				0
80	12.45	9.8222	60.9555	15.8767	79.8834	-5.8767	-.7008	166.5378	-4.461	.1408	4.4632	2.613	271.8083	-2.6117	.0824	7.5144	51.3413				1				0
80	12.46	9.7921	61.0554	15.8154	79.8272	-5.8853	-.6958	166.4901	-4.4696	.1459	4.472	2.6181	271.8696	-2.6167	.0854	7.4326	51.3895				1				0
80	12.47	9.7621	61.1553	15.754	79.771	-5.8939	-.6907	166.4424	-4.4782	.151	4.4807	2.6232	271.9308	-2.6218	.0884	7.3508	51.4377				1				0
80	12.48	9.7406	61.1742	15.7424	79.8038	-5.8975	-.6913	166.4611	-4.4818	.1504	4.4843	2.6254	271.9216	-2.6239	.088	7.3159	51.4321				1				0
80	12.49	9.7192	61.1931	15.7309	79.8367	-5.9012	-.6919	166.4798	-4.4855	.1498	4.488	2.6275	271.9125	-2.626	.0877	7.281	51.4265				1				0
80	12.5	9.6977	61.212	15.7193	79.8696	-5.9048	-.6925	166.4986	-4.4892	.1492	4.4916	2.6296	271.9034	-2.6282	.0873	7.2461	51.4208				1				0
80	12.51	9.6763	61.2309	15.7077	79.9024	-5.9085	-.6931	166.5173	-4.4928	.1486	4.4953	2.6318	271.8943	-2.6303	.087	7.2112	51.4152				1				0
80	12.52	9.6385	61.2039	15.7015	79.9535	-5.9127	-.6962	166.4974	-4.497	.1454	4.4994	2.6342	271.8524	-2.6328	.0851	7.1714	51.3851				1				0
80	12.53	9.6007	61.1769	15.6953	80.0045	-5.9169	-.6994	166.4774	-4.5012	.1423	4.5034	2.6366	271.8105	-2.6352	.0833	7.1316	51.355				1				0
80	12.54	9.5844	61.131	15.7006	80.0227	-5.9174	-.702	166.4387	-4.5017	.1397	4.5039	2.6368	271.7776	-2.6355	.0818	7.1267	51.3306				1				0
80	12.55	9.5681	61.0851	15.7059	80.0408	-5.9179	-.7045	166.4	-4.5022	.1371	4.5043	2.6371	271.7448	-2.6358	.0803	7.1217	51.3061				1				0
80	12.56	9.5518	61.0392	15.7113	80.059	-5.9184	-.7071	166.3613	-4.5027	.1346	4.5048	2.6373	271.7119	-2.6362	.0788	7.1167	51.2816				1				0
80	12.57	9.5355	60.9933	15.7166	80.0772	-5.919	-.7097	166.3226	-4.5033	.132	4.5052	2.6376	271.679	-2.6365	.0773	7.1118	51.2571				1				0
80	12.58	9.599	60.9078	15.7771	79.9768	-5.9053	-.7094	166.2607	-4.4896	.1322	4.4916	2.6296	271.6871	-2.6285	.0774	7.2417	51.2594				1				0
80	12.59	9.6625	60.8223	15.8376	79.8765	-5.8917	-.7092	166.1989	-4.476	.1325	4.4779	2.6216	271.6953	-2.6205	.0775	7.3717	51.2617				1				0
80	12.6	9.7423	60.7827	15.8928	79.758	-5.8775	-.7064	166.1758	-4.4618	.1353	4.4639	2.6134	271.7368	-2.6122	.0792	7.5066	51.2884				1				0
80	12.61	9.8222	60.7431	15.9479	79.6395	-5.8633	-.7036	166.1526	-4.4476	.1381	4.4498	2.6051	271.7785	-2.6039	.0808	7.6416	51.3152				1				0
80	12.62	9.902	60.7035	16.0031	79.521	-5.8491	-.7008	166.1295	-4.4334	.1409	4.4357	2.5969	271.8205	-2.5956	.0825	7.7767	51.342				1				0
80	12.63	10.1114	60.7233	16.1338	79.2996	-5.8166	-.6912	166.2681	-4.4009	.1505	4.4034	2.578	271.9584	-2.5765	.0881	8.0869	51.4332				1				0
80	12.64	10.3208	60.7431	16.2646	79.0782	-5.7841	-.6816	166.4066	-4.3684	.16	4.3713	2.5591	272.0982	-2.5574	.0937	8.3966	51.5242				1				0
80	12.65	10.5302	60.7629	16.3954	78.8567	-5.7516	-.6721	166.5452	-4.3359	.1696	4.3392	2.5403	272.2398	-2.5384	.0993	8.7058	51.6151				1				0
80	12.66	10.6598	60.8223	16.471	78.7538	-5.7333	-.6654	166.7069	-4.3176	.1763	4.3212	2.5298	272.3382	-2.5277	.1032	8.8797	51.679				1				0
80	12.67	10.7894	60.8817	16.5466	78.6509	-5.7151	-.6587	166.8686	-4.2994	.183	4.3033	2.5193	272.4373	-2.517	.1071	9.0533	51.7428				1				0
80	12.68	10.919	60.9411	16.6222	78.548	-5.6969	-.652	167.0303	-4.2812	.1897	4.2854	2.5088	272.5369	-2.5064	.111	9.2265	51.8065				1				0
80	12.69	11.0864	61.0158	16.7031	78.3533	-5.6738	-.6415	167.1587	-4.2581	.2001	4.2628	2.4956	272.6909	-2.4928	.1172	9.4465	51.906				1				0
80	12.7	11.2538	61.0905	16.7841	78.1587	-5.6507	-.6311	167.2871	-4.2351	.2106	4.2403	2.4824	272.8463	-2.4793	.1233	9.6662	52.0053				1				0
80	12.71	11.2915	61.1058	16.7894	78.067	-5.6458	-.6273	167.2538	-4.2301	.2143	4.2355	2.4796	272.9005	-2.4764	.1255	9.7133	52.0412				1				0
80	12.72	11.3293	61.1211	16.7948	77.9754	-5.6408	-.6236	167.2206	-4.2252	.2181	4.2308	2.4768	272.9549	-2.4735	.1277	9.7604	52.0771				1				0
80	12.73	11.3671	61.1364	16.8001	77.8837	-5.6359	-.6198	167.1873	-4.2202	.2219	4.226	2.474	273.0094	-2.4706	.1299	9.8076	52.113				1				0
80	12.74	11.4048	61.1517	16.8054	77.792	-5.6309	-.616	167.154	-4.2152	.2256	4.2213	2.4713	273.0641	-2.4677	.1321	9.8548	52.149				1				0
80	12.75	11.4229	61.1274	16.7983	77.702	-5.6281	-.6139	167.0506	-4.2124	.2278	4.2185	2.4696	273.0955	-2.466	.1334	9.8823	52.1695				1				0
80	12.76	11.4409	61.1031	16.7912	77.6121	-5.6252	-.6117	166.9473	-4.2095	.23	4.2158	2.468	273.1269	-2.4643	.1346	9.9098	52.1901				1				0
80	12.77	11.4211	61.0635	16.7788	77.6138	-5.6272	-.6133	166.8772	-4.2115	.2283	4.2177	2.4692	273.1034	-2.4656	.1337	9.89	52.1747				1				0
80	12.78	11.4014	61.0239	16.7663	77.6156	-5.6293	-.615	166.8072	-4.2136	.2267	4.2197	2.4703	273.0799	-2.4668	.1327	9.8703	52.1593				1				0
80	12.79	11.3817	60.9843	16.7538	77.6173	-5.6314	-.6166	166.7371	-4.2157	.2251	4.2217	2.4715	273.0565	-2.468	.1318	9.8505	52.1438				1				0
80	12.8	11.3619	60.9447	16.7414	77.619	-5.6335	-.6182	166.667	-4.2178	.2235	4.2237	2.4727	273.033	-2.4692	.1308	9.8307	52.1284				1				0
80	12.81	11.3276	60.8853	16.7263	77.6657	-5.6374	-.6219	166.6049	-4.2218	.2197	4.2275	2.4749	272.9794	-2.4715	.1286	9.7928	52.0927				1				0
80	12.82	11.2933	60.8259	16.7111	77.7124	-5.6414	-.6257	166.5427	-4.2257	.216	4.2312	2.4771	272.926	-2.4739	.1264	9.7549	52.057				1				0
80	12.83	11.2787	60.8061	16.7085	77.7574	-5.6433	-.6278	166.5506	-4.2276	.2139	4.233	2.4781	272.896	-2.475	.1252	9.7369	52.0368				1				0
80	12.84	11.2641	60.7863	16.7058	77.8024	-5.6452	-.6299	166.5586	-4.2295	.2117	4.2348	2.4792	272.866	-2.4761	.124	9.7188	52.0166				1				0
80	12.85	11.2495	60.7665	16.7031	77.8474	-5.6471	-.6321	166.5665	-4.2314	.2096	4.2366	2.4802	272.8361	-2.4772	.1227	9.7007	51.9964				1				0
80	12.86	11.2349	60.7467	16.7005	77.8923	-5.649	-.6342	166.5744	-4.2333	.2075	4.2384	2.4813	272.8062	-2.4783	.1215	9.6826	51.9762				1				0
80	12.87	11.2752	60.8169	16.6853	77.7825	-5.6462	-.6276	166.56	-4.2305	.2141	4.2359	2.4798	272.8965	-2.4767	.1253	9.7095	52.0386				1				0
80	12.88	11.3156	60.8871	16.6702	77.6726	-5.6434	-.6211	166.5455	-4.2277	.2206	4.2334	2.4784	272.987	-2.475	.1291	9.7364	52.101				1				0
80	12.89	11.3705	60.9771	16.6578	77.5178	-5.6387	-.6124	166.5232	-4.223	.2293	4.2292	2.4759	273.1077	-2.4722	.1342	9.7813	52.1836				1				0
80	12.9	11.4254	61.0671	16.6453	77.363	-5.6339	-.6037	166.5009	-4.2182	.238	4.2249	2.4734	273.2287	-2.4695	.1393	9.8263	52.2663				1				0
80	12.91	11.4804	61.1571	16.6329	77.2082	-5.6292	-.595	166.4785	-4.2135	.2466	4.2207	2.4709	273.35	-2.4667	.1444	9.8713	52.3489				1				0
80	12.92	11.5353	61.2471	16.6204	77.0534	-5.6245	-.5864	166.4562	-4.2088	.2553	4.2165	2.4685	273.4715	-2.464	.1495	9.9163	52.4316				1				0
80	12.93	11.6966	61.509	16.5902	76.614	-5.6103	-.5614	166.4098	-4.1946	.2802	4.2039	2.4611	273.8221	-2.4556	.164	10.0514	52.6688				1				0
80	12.94	11.858	61.771	16.5599	76.1746	-5.5961	-.5365	166.3635	-4.1804	.3051	4.1915	2.4538	274.1749	-2.4473	.1786	10.1867	52.9061				1				0
80	12.95	11.9644	61.9429	16.5421	75.89	-5.5866	-.5203	166.3394	-4.1709	.3214	4.1833	2.449	274.406	-2.4418	.1881	10.277	53.0607				1				0
80	12.96	12.0709	62.1148	16.5243	75.6055	-5.5771	-.5041	166.3154	-4.1614	.3376	4.1751	2.4442	274.6382	-2.4362	.1976	10.3673	53.2154				1				0
80	12.97	12.1773	62.2867	16.5065	75.3209	-5.5676	-.4878	166.2914	-4.152	.3539	4.167	2.4395	274.8713	-2.4307	.2071	10.4576	53.37				1				0
80	12.98	12.2837	62.4586	16.4888	75.0363	-5.5582	-.4716	166.2674	-4.1425	.3701	4.159	2.4348	275.1054	-2.4251	.2167	10.5479	53.5248				1				0
80	12.99	12.47	62.7367	16.4719	74.5805	-5.5407	-.4453	166.259	-4.125	.3964	4.144	2.426	275.4892	-2.4149	.2321	10.7142	53.7753				1				0
80	13	12.6562	63.0148	16.455	74.1247	-5.5232	-.419	166.2507	-4.1075	.4227	4.1292	2.4173	275.8758	-2.4046	.2475	10.8806	54.0259				1				0
80	13.01	12.736	63.121	16.4558	73.9534	-5.5153	-.4089	166.2663	-4.0996	.4328	4.1223	2.4133	276.0262	-2.4	.2533	10.9565	54.1217				1				0
80	13.02	12.8158	63.2272	16.4567	73.7822	-5.5073	-.3988	166.282	-4.0916	.4428	4.1155	2.4093	276.177	-2.3953	.2592	11.0324	54.2174				1				0
80	13.03	12.8957	63.3335	16.4576	73.6109	-5.4993	-.3888	166.2977	-4.0836	.4529	4.1087	2.4053	276.3282	-2.3906	.2651	11.1083	54.3131				1				0
80	13.04	12.9952	63.4613	16.4834	73.5028	-5.4891	-.3798	166.4427	-4.0734	.4619	4.0995	2.4	276.4694	-2.3847	.2704	11.2053	54.3991				1				0
80	13.05	13.0948	63.5891	16.5092	73.3947	-5.479	-.3708	166.5878	-4.0633	.4709	4.0905	2.3946	276.6109	-2.3787	.2757	11.3022	54.485				1				0
80	13.06	13.1943	63.7169	16.535	73.2866	-5.4688	-.3617	166.7328	-4.0531	.4799	4.0814	2.3893	276.7529	-2.3728	.2809	11.3989	54.5707				1				0
80	13.07	13.2141	63.7385	16.5599	73.3497	-5.4666	-.3628	166.8622	-4.0509	.4789	4.0791	2.388	276.7422	-2.3715	.2803	11.4198	54.5609				1				0
80	13.08	13.2338	63.7601	16.5848	73.4128	-5.4644	-.3638	166.9916	-4.0487	.4779	4.0768	2.3866	276.7315	-2.3702	.2797	11.4407	54.5511				1				0
80	13.09	13.2536	63.7817	16.6097	73.476	-5.4622	-.3648	167.121	-4.0465	.4768	4.0745	2.3853	276.7208	-2.3689	.2791	11.4616	54.5414				1				0
80	13.1	13.2141	63.7016	16.6507	73.6957	-5.4646	-.3751	167.262	-4.0489	.4665	4.0757	2.386	276.5728	-2.3703	.2731	11.4386	54.4432				1				0
80	13.11	13.1746	63.6215	16.6916	73.9154	-5.467	-.3854	167.403	-4.0514	.4562	4.077	2.3867	276.4252	-2.3717	.2671	11.4156	54.3451				1				0
80	13.12	13.1154	63.5198	16.7076	74.0719	-5.4716	-.3947	167.4147	-4.056	.447	4.0805	2.3888	276.2885	-2.3744	.2616	11.3718	54.2568				1				0
80	13.13	13.0562	63.4181	16.7236	74.2285	-5.4762	-.404	167.4263	-4.0606	.4377	4.0841	2.3909	276.1521	-2.3771	.2562	11.3281	54.1684				1				0
80	13.14	12.9969	63.3164	16.7396	74.385	-5.4808	-.4133	167.4379	-4.0652	.4284	4.0877	2.393	276.0159	-2.3798	.2508	11.2843	54.08				1				0
80	13.15	12.9377	63.2146	16.7556	74.5416	-5.4854	-.4225	167.4496	-4.0697	.4191	4.0913	2.3951	275.8799	-2.3825	.2454	11.2405	53.9917				1				0
80	13.16	12.8519	63.0283	16.7547	74.6627	-5.4915	-.4339	167.2976	-4.0758	.4078	4.0962	2.398	275.7135	-2.3861	.2387	11.1827	53.8837				1				0
80	13.17	12.7661	62.842	16.7538	74.7838	-5.4976	-.4452	167.1457	-4.0819	.3964	4.1011	2.4009	275.5471	-2.3896	.2321	11.1247	53.7755				1				0
80	13.18	12.7395	62.7574	16.7369	74.7483	-5.4991	-.4473	166.9821	-4.0834	.3943	4.1024	2.4016	275.5161	-2.3905	.2308	11.1105	53.7557				1				0
80	13.19	12.7129	62.6728	16.72	74.7128	-5.5006	-.4494	166.8185	-4.0849	.3923	4.1037	2.4024	275.4851	-2.3914	.2296	11.0963	53.7358				1				0
80	13.2	12.6862	62.5882	16.7031	74.6774	-5.5021	-.4515	166.655	-4.0864	.3902	4.105	2.4031	275.4541	-2.3922	.2284	11.0821	53.7159				1				0
80	13.21	12.6596	62.5036	16.6862	74.6419	-5.5036	-.4536	166.4914	-4.0879	.3881	4.1063	2.4039	275.423	-2.3931	.2272	11.0678	53.6959				1				0
80	13.22	12.5652	62.3704	16.6533	74.7172	-5.5132	-.4617	166.3061	-4.0976	.38	4.1151	2.4091	275.2981	-2.3988	.2224	10.9757	53.6189				1				0
80	13.23	12.4708	62.2372	16.6204	74.7924	-5.5229	-.4698	166.1208	-4.1073	.3719	4.1241	2.4143	275.1735	-2.4045	.2177	10.8833	53.5417				1				0
80	13.24	12.403	62.1886	16.6044	74.9031	-5.5311	-.4758	166.0991	-4.1154	.3659	4.1317	2.4188	275.0804	-2.4093	.2142	10.8053	53.4845				1				0
80	13.25	12.3352	62.14	16.5884	75.0138	-5.5393	-.4818	166.0774	-4.1236	.3599	4.1393	2.4232	274.9877	-2.4141	.2107	10.7273	53.4274				1				0
80	13.26	12.2674	62.0914	16.5724	75.1245	-5.5475	-.4878	166.0557	-4.1318	.3539	4.147	2.4277	274.8952	-2.4189	.2072	10.6493	53.3702				1				0
80	13.27	12.1996	62.0428	16.5564	75.2353	-5.5557	-.4938	166.034	-4.14	.3479	4.1546	2.4322	274.8031	-2.4237	.2036	10.5712	53.3131				1				0
80	13.28	11.9447	61.8322	16.5297	75.813	-5.586	-.5221	166.1196	-4.1704	.3195	4.1826	2.4486	274.3815	-2.4414	.1871	10.2823	53.0432				1				0
80	13.29	11.6898	61.6215	16.503	76.3908	-5.6164	-.5504	166.2051	-4.2007	.2912	4.2107	2.4651	273.9659	-2.4592	.1705	9.9937	52.7736				1				0
80	13.3	11.5027	61.4595	16.4923	76.8579	-5.6384	-.5727	166.3124	-4.2227	.269	4.2313	2.4771	273.6443	-2.4721	.1574	9.7835	52.5615				1				0
80	13.31	11.3156	61.2975	16.4816	77.3249	-5.6605	-.595	166.4197	-4.2448	.2467	4.2519	2.4892	273.3264	-2.485	.1444	9.5735	52.3496				1				0
80	13.32	11.1285	61.1355	16.471	77.792	-5.6825	-.6172	166.5269	-4.2668	.2245	4.2727	2.5014	273.0118	-2.4979	.1314	9.3638	52.1381				1				0
80	13.33	10.9414	60.9735	16.4603	78.2591	-5.7045	-.6394	166.6342	-4.2888	.2023	4.2936	2.5136	272.7007	-2.5108	.1184	9.1543	51.9268				1				0
80	13.34	10.6332	60.7026	16.4407	79.009	-5.7404	-.6755	166.7855	-4.3247	.1662	4.3279	2.5337	272.201	-2.5319	.0973	8.8121	51.583				1				0
80	13.35	10.3251	60.4317	16.4212	79.7589	-5.7763	-.7115	166.9368	-4.3606	.1302	4.3625	2.554	271.71	-2.5529	.0762	8.4705	51.2398				1				0
80	13.36	10.2041	60.3228	16.4123	80.0417	-5.7902	-.7254	166.9808	-4.3745	.1163	4.3761	2.562	271.5225	-2.561	.0681	8.3376	51.1073				1				0
80	13.37	10.0831	60.2139	16.4034	80.3245	-5.8042	-.7393	167.0248	-4.3885	.1024	4.3897	2.5699	271.3363	-2.5692	.0599	8.2049	50.9749				1				0
80	13.38	9.9621	60.1049	16.3945	80.6074	-5.8181	-.7532	167.0688	-4.4024	.0885	4.4033	2.5779	271.1513	-2.5774	.0518	8.0723	50.8426				1				0
80	13.39	9.8093	59.9996	16.3402	80.8495	-5.8381	-.766	166.9987	-4.4224	.0757	4.423	2.5894	270.9804	-2.5891	.0443	7.8823	50.7208				1				0
80	13.4	9.6565	59.8943	16.2859	81.0917	-5.858	-.7788	166.9285	-4.4423	.0629	4.4428	2.601	270.8109	-2.6008	.0368	7.6921	50.5988				1				0
80	13.41	9.5037	59.789	16.2317	81.3339	-5.878	-.7916	166.8583	-4.4623	.0501	4.4626	2.6126	270.6428	-2.6125	.0293	7.5018	50.4768				1				0
80	13.42	9.472	59.7926	16.1863	81.2933	-5.8841	-.7905	166.7442	-4.4684	.0511	4.4687	2.6162	270.6557	-2.616	.0299	7.444	50.487				1				0
80	13.43	9.4402	59.7962	16.1409	81.2526	-5.8901	-.7895	166.63	-4.4745	.0522	4.4748	2.6198	270.6687	-2.6196	.0306	7.3862	50.4973				1				0
80	13.44	9.4085	59.7998	16.0956	81.2119	-5.8962	-.7884	166.5158	-4.4805	.0533	4.4809	2.6233	270.6816	-2.6231	.0312	7.3282	50.5076				1				0
80	13.45	9.4419	59.8898	16.0271	80.9447	-5.8965	-.7765	166.3035	-4.4808	.0652	4.4813	2.6236	270.8336	-2.6233	.0382	7.3258	50.6209				1				0
80	13.46	9.4754	59.9798	15.9586	80.6774	-5.8967	-.7645	166.0912	-4.4811	.0771	4.4817	2.6238	270.986	-2.6234	.0451	7.3233	50.7345				1				0
80	13.47	9.5406	60.0662	15.9355	80.4508	-5.8909	-.7537	165.9932	-4.4752	.088	4.4761	2.6205	271.1261	-2.62	.0515	7.379	50.8378				1				0
80	13.48	9.6059	60.1526	15.9123	80.2242	-5.885	-.7428	165.8951	-4.4693	.0988	4.4704	2.6172	271.2667	-2.6166	.0578	7.4348	50.9412				1				0
80	13.49	9.6711	60.2391	15.8892	79.9976	-5.8792	-.732	165.7969	-4.4635	.1097	4.4648	2.6139	271.4078	-2.6131	.0642	7.4907	51.0447				1				0
80	13.5	9.7363	60.3255	15.8661	79.771	-5.8733	-.7211	165.6988	-4.4576	.1206	4.4592	2.6107	271.5495	-2.6097	.0706	7.5466	51.1484				1				0
80	13.51	9.9346	60.5946	15.8794	79.3887	-5.8532	-.6971	165.7972	-4.4375	.1446	4.4398	2.5993	271.8661	-2.5979	.0846	7.7384	51.3769				1				0
80	13.52	10.1329	60.8637	15.8928	79.0064	-5.833	-.6731	165.8957	-4.4174	.1685	4.4206	2.588	272.185	-2.5861	.0987	7.9299	51.6051				1				0
80	13.53	10.2659	61.0464	15.9292	78.8507	-5.8189	-.6601	166.0922	-4.4032	.1816	4.4069	2.58	272.3613	-2.5778	.1063	8.0651	51.7292				1				0
80	13.54	10.3989	61.2291	15.9657	78.695	-5.8047	-.6471	166.2887	-4.389	.1946	4.3933	2.572	272.5384	-2.5695	.1139	8.2	51.8531				1				0
80	13.55	10.532	61.4118	16.0022	78.5393	-5.7906	-.6341	166.4853	-4.3749	.2075	4.3798	2.5641	272.716	-2.5612	.1215	8.3345	51.9766				1				0
80	13.56	10.665	61.5945	16.0386	78.3836	-5.7765	-.6212	166.6818	-4.3608	.2205	4.3664	2.5562	272.8944	-2.553	.1291	8.4687	52.0998				1				0
80	13.57	10.865	61.8376	16.0858	78.0947	-5.7546	-.6013	166.883	-4.3389	.2404	4.3455	2.5441	273.1713	-2.5402	.1407	8.6772	52.2895				1				0
80	13.58	11.065	62.0806	16.1329	77.8058	-5.7327	-.5814	167.0843	-4.3171	.2603	4.3249	2.532	273.4501	-2.5274	.1524	8.8852	52.4787				1				0
80	13.59	11.1319	62.1409	16.1436	77.6726	-5.7249	-.5744	167.089	-4.3092	.2673	4.3175	2.5276	273.5491	-2.5228	.1565	8.9596	52.5454				1				0
80	13.6	11.1988	62.2012	16.1543	77.5394	-5.7171	-.5674	167.0938	-4.3014	.2743	4.3102	2.5233	273.6484	-2.5182	.1606	9.0341	52.6121				1				0
80	13.61	11.2658	62.2615	16.165	77.4062	-5.7093	-.5604	167.0985	-4.2936	.2813	4.3028	2.519	273.748	-2.5136	.1647	9.1086	52.6787				1				0
80	13.62	11.3327	62.3218	16.1756	77.273	-5.7015	-.5534	167.1032	-4.2858	.2883	4.2955	2.5147	273.848	-2.5091	.1688	9.183	52.7454				1				0
80	13.63	11.4014	62.266	16.2272	77.184	-5.6888	-.5521	167.0786	-4.2731	.2896	4.2829	2.5074	273.877	-2.5016	.1695	9.3035	52.758				1				0
80	13.64	11.4701	62.2102	16.2788	77.0949	-5.6762	-.5508	167.0539	-4.2605	.2909	4.2704	2.5	273.9063	-2.4942	.1703	9.424	52.7707				1				0
80	13.65	11.4718	62.0941	16.3197	77.139	-5.6713	-.5564	167.0246	-4.2556	.2852	4.2652	2.497	273.8347	-2.4914	.167	9.47	52.7166				1				0
80	13.66	11.4735	61.978	16.3607	77.1831	-5.6665	-.5621	166.9952	-4.2508	.2796	4.26	2.4939	273.7628	-2.4886	.1637	9.5161	52.6626				1				0
80	13.67	11.4752	61.8619	16.4016	77.2272	-5.6617	-.5678	166.9659	-4.246	.2739	4.2548	2.4909	273.6908	-2.4857	.1603	9.5622	52.6085				1				0
80	13.68	11.4769	61.7458	16.4425	77.2713	-5.6568	-.5735	166.9365	-4.2411	.2682	4.2496	2.4879	273.6186	-2.4829	.157	9.6083	52.5544				1				0
80	13.69	11.3971	61.4433	16.4977	77.4884	-5.6575	-.5922	166.8265	-4.2418	.2495	4.2491	2.4876	273.3663	-2.4833	.1461	9.6022	52.3762				1				0
80	13.7	11.3173	61.1409	16.5528	77.7055	-5.6581	-.6109	166.7165	-4.2424	.2308	4.2487	2.4873	273.1136	-2.4836	.1351	9.5961	52.1978				1				0
80	13.71	11.2358	60.9546	16.567	77.8785	-5.6636	-.624	166.6359	-4.2479	.2177	4.2535	2.4901	272.934	-2.4869	.1274	9.5438	52.0735				1				0
80	13.72	11.1542	60.7683	16.5813	78.0515	-5.6691	-.637	166.5553	-4.2534	.2046	4.2583	2.493	272.7546	-2.4901	.1198	9.4915	51.949				1				0
80	13.73	11.0727	60.582	16.5955	78.2245	-5.6746	-.6501	166.4746	-4.2589	.1916	4.2632	2.4958	272.5755	-2.4933	.1121	9.4391	51.8245				1				0
80	13.74	10.9911	60.3957	16.6097	78.3975	-5.6801	-.6632	166.394	-4.2644	.1785	4.2681	2.4987	272.3966	-2.4965	.1045	9.3866	51.6998				1				0
80	13.75	10.7199	59.8475	16.6702	79.1231	-5.7011	-.7084	166.3608	-4.2854	.1333	4.2874	2.51	271.7811	-2.5088	.078	9.1869	51.2691				1				0
80	13.76	10.4487	59.2994	16.7307	79.8488	-5.722	-.7537	166.3276	-4.3064	.088	4.3073	2.5216	271.171	-2.5211	.0515	8.9871	50.8383				1				0
80	13.77	10.259	58.9376	16.777	80.4015	-5.7375	-.7857	166.3751	-4.3218	.0559	4.3222	2.5304	270.7415	-2.5301	.0327	8.84	50.5327				1				0
80	13.78	10.0693	58.5757	16.8232	80.9542	-5.7529	-.8178	166.4225	-4.3372	.0239	4.3373	2.5392	270.3152	-2.5392	.014	8.693	50.2272				1				0
80	13.79	9.8797	58.2139	16.8695	81.5069	-5.7684	-.8499	166.47	-4.3527	-.0082	4.3527	2.5482	269.8921	-2.5482	-.0048	8.546	49.922				1				0
80	13.8	9.5364	57.4975	16.9736	82.6374	-5.7956	-.9133	166.6447	-4.3799	-.0716	4.3805	2.5646	269.0631	-2.5642	-.0419	8.2863	49.3179				1				0
80	13.81	9.193	56.781	17.0776	83.7678	-5.8228	-.9766	166.8195	-4.4072	-.1349	4.4092	2.5814	268.2465	-2.5802	-.079	8.0271	48.715				1				0
80	13.82	8.8497	56.0646	17.1817	84.8983	-5.85	-1.0398	166.9943	-4.4343	-.1981	4.4387	2.5986	267.4423	-2.5961	-.116	7.7685	48.1135				1				0
80	13.83	8.6961	55.71	17.2395	85.4761	-5.8618	-1.0709	167.1217	-4.4461	-.2293	4.452	2.6064	267.0481	-2.603	-.1342	7.6564	47.8165				1				0
80	13.84	8.5425	55.3553	17.2974	86.0538	-5.8735	-1.1021	167.249	-4.4578	-.2604	4.4654	2.6143	266.6569	-2.6098	-.1525	7.5446	47.52				1				0
80	13.85	8.3888	55.0007	17.3552	86.6316	-5.8852	-1.1332	167.3763	-4.4696	-.2915	4.479	2.6223	266.2686	-2.6167	-.1707	7.4328	47.2239				1				0
80	13.86	8.176	54.5444	17.3712	87.263	-5.9049	-1.1701	167.3546	-4.4892	-.3284	4.5012	2.6352	265.8161	-2.6282	-.1923	7.2456	46.8724				1				0
80	13.87	7.9631	54.0881	17.3872	87.8944	-5.9246	-1.207	167.3328	-4.5089	-.3653	4.5236	2.6484	265.368	-2.6397	-.2139	7.0584	46.5209				1				0
80	13.88	7.9039	53.9864	17.3454	87.948	-5.9325	-1.2129	167.1837	-4.5168	-.3712	4.5321	2.6533	265.3018	-2.6444	-.2173	6.9824	46.4647				1				0
80	13.89	7.8447	53.8846	17.3036	88.0017	-5.9405	-1.2188	167.0346	-4.5248	-.3771	4.5405	2.6583	265.2357	-2.6491	-.2208	6.9063	46.4083				1				0
80	13.9	7.7855	53.7829	17.2618	88.0553	-5.9485	-1.2247	166.8855	-4.5328	-.383	4.549	2.6632	265.1697	-2.6538	-.2243	6.8301	46.3519				1				0
80	13.91	7.7262	53.6812	17.22	88.1089	-5.9566	-1.2307	166.7364	-4.5409	-.389	4.5575	2.6682	265.1038	-2.6585	-.2277	6.7537	46.2954				1				0
80	13.92	7.6876	53.5201	17.1737	87.9411	-5.9589	-1.2333	166.3226	-4.5432	-.3916	4.5601	2.6697	265.073	-2.6599	-.2293	6.7314	46.2701				1				0
80	13.93	7.649	53.359	17.1275	87.7733	-5.9613	-1.236	165.9088	-4.5456	-.3943	4.5626	2.6712	265.0421	-2.6612	-.2309	6.7089	46.2446				1				0
80	13.94	7.6696	53.2996	17.123	87.5519	-5.9555	-1.2327	165.6441	-4.5399	-.391	4.5567	2.6677	265.0773	-2.6579	-.2289	6.7633	46.276				1				0
80	13.95	7.6902	53.2402	17.1186	87.3305	-5.9498	-1.2294	165.3794	-4.5341	-.3877	4.5507	2.6642	265.1126	-2.6545	-.227	6.8179	46.3076				1				0
80	13.96	7.7108	53.1808	17.1141	87.1091	-5.9441	-1.2261	165.1148	-4.5284	-.3844	4.5447	2.6607	265.1482	-2.6512	-.225	6.8727	46.3392				1				0
80	13.97	7.7314	53.1214	17.1097	86.8876	-5.9383	-1.2227	164.8501	-4.5226	-.381	4.5386	2.6572	265.184	-2.6478	-.2231	6.9276	46.371				1				0
80	13.98	7.8224	53.0224	17.2431	86.7752	-5.9154	-1.2234	164.863	-4.4997	-.3818	4.5158	2.6438	265.1503	-2.6344	-.2235	7.1461	46.364				1				0
80	13.99	7.9133	52.9234	17.3765	86.6627	-5.8924	-1.2242	164.876	-4.4767	-.3825	4.493	2.6305	265.1164	-2.6209	-.2239	7.3645	46.3571				1				0
80	14	7.9837	52.8838	17.5144	86.7717	-5.8754	-1.2282	165.1537	-4.4597	-.3866	4.4764	2.6207	265.0461	-2.6109	-.2263	7.5269	46.3185				1				0
80	14.01	8.0541	52.8442	17.6523	86.8807	-5.8584	-1.2323	165.4313	-4.4427	-.3906	4.4598	2.611	264.9755	-2.601	-.2287	7.6888	46.28				1				0
80	14.02	8.1245	52.8046	17.7902	86.9897	-5.8414	-1.2363	165.7089	-4.4257	-.3946	4.4433	2.6013	264.9047	-2.591	-.231	7.8501	46.2417				1				0
80	14.03	8.1949	52.765	17.9281	87.0987	-5.8245	-1.2403	165.9866	-4.4089	-.3986	4.4268	2.5917	264.8335	-2.5812	-.2334	8.0109	46.2034				1				0
80	14.04	8.2678	52.5688	18.1576	87.3538	-5.7994	-1.2547	166.348	-4.3838	-.413	4.4032	2.5778	264.6177	-2.5664	-.2418	8.25	46.0665				1				0
80	14.05	8.3408	52.3726	18.3871	87.609	-5.7745	-1.269	166.7094	-4.3588	-.4273	4.3797	2.564	264.4006	-2.5518	-.2502	8.4879	45.9302				1				0
80	14.06	8.3433	52.2159	18.4787	87.7552	-5.7662	-1.2793	166.7931	-4.3505	-.4377	4.3725	2.5598	264.2553	-2.547	-.2562	8.5663	45.8317				1				0
80	14.07	8.3459	52.0593	18.5703	87.9013	-5.758	-1.2897	166.8769	-4.3423	-.448	4.3654	2.5557	264.1096	-2.5422	-.2623	8.6447	45.7333				1				0
80	14.08	8.3485	51.9027	18.6619	88.0475	-5.7498	-1.3	166.9606	-4.3341	-.4583	4.3583	2.5515	263.9636	-2.5374	-.2683	8.7229	45.6351				1				0
80	14.09	8.3511	51.7461	18.7536	88.1937	-5.7416	-1.3103	167.0444	-4.3259	-.4686	4.3512	2.5474	263.8173	-2.5325	-.2744	8.8011	45.5369				1				0
80	14.1	8.3682	51.4887	18.9092	88.3909	-5.7259	-1.326	167.157	-4.3102	-.4843	4.3373	2.5392	263.5888	-2.5233	-.2835	8.9508	45.3875				1				0
80	14.11	8.3854	51.2313	19.0649	88.5881	-5.7102	-1.3417	167.2697	-4.2945	-.5	4.3235	2.5311	263.3591	-2.5141	-.2927	9.1003	45.2382				1				0
80	14.12	8.4	51.1305	19.129	88.6391	-5.7027	-1.3471	167.2985	-4.287	-.5054	4.3166	2.5271	263.2766	-2.5097	-.2959	9.1718	45.1869				1				0
80	14.13	8.4146	51.0297	19.193	88.6901	-5.6951	-1.3524	167.3274	-4.2795	-.5108	4.3098	2.5231	263.1937	-2.5053	-.299	9.2433	45.1355				1				0
80	14.14	8.4292	50.9289	19.257	88.7412	-5.6876	-1.3578	167.3563	-4.2719	-.5162	4.303	2.5191	263.1107	-2.501	-.3022	9.3148	45.0842				1				0
80	14.15	8.4412	50.8335	19.3078	88.7576	-5.681	-1.3622	167.34	-4.2653	-.5205	4.2969	2.5156	263.0427	-2.4971	-.3047	9.3781	45.043				1				0
80	14.16	8.4532	50.738	19.3585	88.774	-5.6744	-1.3665	167.3238	-4.2587	-.5248	4.2909	2.512	262.9745	-2.4932	-.3073	9.4413	45.0017				1				0
80	14.17	8.4652	50.6426	19.4092	88.7905	-5.6677	-1.3708	167.3075	-4.252	-.5292	4.2848	2.5085	262.906	-2.4893	-.3098	9.5047	44.9604				1				0
80	14.18	8.4626	50.648	19.3958	88.7559	-5.6686	-1.3698	167.2624	-4.2529	-.5281	4.2855	2.5089	262.9214	-2.4898	-.3092	9.4965	44.9704				1				0
80	14.19	8.4601	50.6534	19.3825	88.7213	-5.6694	-1.3687	167.2173	-4.2537	-.5271	4.2862	2.5093	262.9367	-2.4903	-.3086	9.4884	44.9804				1				0
80	14.2	8.4575	50.6588	19.3691	88.6867	-5.6703	-1.3677	167.1722	-4.2546	-.526	4.287	2.5097	262.952	-2.4908	-.308	9.4802	44.9903				1				0
80	14.21	8.4481	50.6966	19.2997	88.4973	-5.6744	-1.3615	166.9417	-4.2587	-.5199	4.2903	2.5117	263.0403	-2.4932	-.3044	9.441	45.0489				1				0
80	14.22	8.4386	50.7344	19.2304	88.3078	-5.6785	-1.3554	166.7113	-4.2628	-.5137	4.2937	2.5137	263.1286	-2.4956	-.3007	9.4016	45.1076				1				0
80	14.23	8.4317	50.7668	19.1743	88.153	-5.6818	-1.3502	166.5259	-4.2661	-.5086	4.2963	2.5152	263.2017	-2.4975	-.2977	9.3704	45.1564				1				0
80	14.24	8.4249	50.7993	19.1183	87.9982	-5.6851	-1.3451	166.3406	-4.2694	-.5034	4.299	2.5168	263.2748	-2.4995	-.2947	9.3391	45.2053				1				0
80	14.25	8.418	50.8317	19.0622	87.8434	-5.6884	-1.34	166.1553	-4.2727	-.4983	4.3017	2.5183	263.3481	-2.5014	-.2917	9.3077	45.2543				1				0
80	14.26	8.4112	50.8641	19.0062	87.6886	-5.6917	-1.3348	165.97	-4.276	-.4931	4.3043	2.5199	263.4213	-2.5033	-.2887	9.2762	45.3035				1				0
80	14.27	8.4523	50.9937	18.9626	87.4913	-5.6908	-1.3238	165.9	-4.2751	-.4821	4.3022	2.5186	263.5658	-2.5028	-.2823	9.2851	45.4085				1				0
80	14.28	8.4935	51.1233	18.919	87.2941	-5.6898	-1.3127	165.83	-4.2741	-.4711	4.3	2.5174	263.7105	-2.5022	-.2758	9.2941	45.5136				1				0
80	14.29	8.5416	51.2205	18.9315	87.2518	-5.6856	-1.3069	165.9453	-4.2699	-.4652	4.2951	2.5145	263.7818	-2.4997	-.2724	9.3346	45.5693				1				0
80	14.3	8.5897	51.3177	18.9439	87.2094	-5.6813	-1.3011	166.0607	-4.2656	-.4594	4.2903	2.5117	263.8532	-2.4973	-.269	9.3749	45.6249				1				0
80	14.31	8.6377	51.4149	18.9564	87.167	-5.6771	-1.2952	166.176	-4.2614	-.4536	4.2855	2.5089	263.9246	-2.4948	-.2655	9.4153	45.6804				1				0
80	14.32	8.6858	51.5121	18.9688	87.1246	-5.6729	-1.2894	166.2914	-4.2572	-.4477	4.2806	2.506	263.9961	-2.4923	-.2621	9.4555	45.7358				1				0
80	14.33	8.7862	51.729	18.9804	87.0096	-5.6651	-1.276	166.5052	-4.2494	-.4343	4.2715	2.5007	264.1647	-2.4877	-.2543	9.5298	45.864				1				0
80	14.34	8.8866	51.9459	18.992	86.8945	-5.6573	-1.2625	166.7191	-4.2416	-.4208	4.2624	2.4954	264.3337	-2.4832	-.2464	9.604	45.9919				1				0
80	14.35	8.939	52.0656	18.9911	86.8219	-5.6537	-1.2549	166.8176	-4.238	-.4132	4.2581	2.4928	264.431	-2.4811	-.2419	9.6379	46.0645				1				0
80	14.36	8.9913	52.1853	18.9902	86.7492	-5.6501	-1.2473	166.9161	-4.2345	-.4056	4.2538	2.4903	264.5284	-2.479	-.2375	9.6718	46.1371				1				0
80	14.37	9.0437	52.305	18.9893	86.6766	-5.6466	-1.2397	167.0146	-4.2309	-.398	4.2496	2.4878	264.626	-2.4769	-.233	9.7057	46.2095				1				0
80	14.38	9.0961	52.4248	18.9884	86.6039	-5.643	-1.2321	167.1131	-4.2273	-.3904	4.2453	2.4854	264.7235	-2.4748	-.2286	9.7396	46.2818				1				0
80	14.39	9.1699	52.6453	18.9386	86.3877	-5.6411	-1.2162	167.1414	-4.2254	-.3745	4.242	2.4834	264.9346	-2.4737	-.2193	9.7582	46.433				1				0
80	14.4	9.2437	52.8658	18.8888	86.1715	-5.6391	-1.2003	167.1697	-4.2234	-.3587	4.2386	2.4814	265.1459	-2.4725	-.21	9.7768	46.5841				1				0
80	14.41	9.2651	52.9666	18.8398	86.0279	-5.6407	-1.192	167.0995	-4.225	-.3504	4.2395	2.482	265.2594	-2.4735	-.2051	9.7617	46.6631				1				0
80	14.42	9.2866	53.0674	18.7909	85.8843	-5.6423	-1.1837	167.0292	-4.2266	-.3421	4.2404	2.4825	265.373	-2.4744	-.2003	9.7465	46.7422				1				0
80	14.43	9.3081	53.1682	18.742	85.7407	-5.6439	-1.1754	166.959	-4.2282	-.3338	4.2414	2.483	265.4866	-2.4753	-.1954	9.7313	46.8213				1				0
80	14.44	9.3295	53.269	18.6931	85.5972	-5.6455	-1.1671	166.8887	-4.2298	-.3254	4.2423	2.4836	265.6003	-2.4763	-.1905	9.7161	46.9005				1				0
80	14.45	9.339	53.4661	18.6086	85.4821	-5.6533	-1.1557	166.8958	-4.2376	-.314	4.2492	2.4876	265.7618	-2.4808	-.1839	9.6422	47.0093				1				0
80	14.46	9.3484	53.6632	18.5241	85.3671	-5.661	-1.1443	166.9028	-4.2453	-.3026	4.2561	2.4917	265.9228	-2.4854	-.1772	9.5682	47.118				1				0
80	14.47	9.3364	53.7595	18.4885	85.3956	-5.6672	-1.1412	166.98	-4.2515	-.2995	4.262	2.4951	265.9701	-2.489	-.1754	9.5095	47.1474				1				0
80	14.48	9.3244	53.8558	18.4529	85.4242	-5.6733	-1.1381	167.0573	-4.2577	-.2964	4.268	2.4986	266.0172	-2.4926	-.1736	9.4509	47.1767				1				0
80	14.49	9.3123	53.9522	18.4173	85.4527	-5.6795	-1.135	167.1345	-4.2638	-.2934	4.2739	2.5021	266.0641	-2.4962	-.1718	9.3924	47.2061				1				0
80	14.5	9.3003	54.0485	18.3817	85.4812	-5.6856	-1.132	167.2118	-4.2699	-.2903	4.2798	2.5055	266.1108	-2.4998	-.17	9.3339	47.2353				1				0
80	14.51	9.2505	54.2519	18.2714	85.5228	-5.7033	-1.1252	167.2966	-4.2876	-.2835	4.297	2.5156	266.217	-2.5101	-.166	9.1654	47.3				1				0
80	14.52	9.2008	54.4553	18.1611	85.5643	-5.721	-1.1184	167.3815	-4.3053	-.2767	4.3142	2.5257	266.3224	-2.5205	-.162	8.997	47.3645				1				0
80	14.53	9.163	54.5624	18.0864	85.5773	-5.7326	-1.1147	167.389	-4.3169	-.273	4.3255	2.5323	266.3812	-2.5273	-.1598	8.887	47.3999				1				0
80	14.54	9.1252	54.6695	18.0117	85.5902	-5.7441	-1.111	167.3966	-4.3284	-.2693	4.3368	2.5389	266.4398	-2.534	-.1577	8.777	47.4352				1				0
80	14.55	9.0875	54.7766	17.9369	85.6032	-5.7557	-1.1073	167.4042	-4.34	-.2656	4.3481	2.5455	266.498	-2.5408	-.1555	8.667	47.4705				1				0
80	14.56	9.0128	54.9188	17.7777	85.4951	-5.7762	-1.0992	167.2044	-4.3605	-.2576	4.3681	2.5572	266.6196	-2.5528	-.1508	8.4718	47.547				1				0
80	14.57	8.9381	55.061	17.6185	85.387	-5.7967	-1.0912	167.0046	-4.381	-.2495	4.3881	2.569	266.7404	-2.5648	-.1461	8.2761	47.6237				1				0
80	14.58	8.8635	55.2032	17.4593	85.2789	-5.8173	-1.0831	166.8048	-4.4016	-.2414	4.4082	2.5808	266.8604	-2.5769	-.1414	8.0799	47.7006				1				0
80	14.59	8.8266	55.2383	17.3748	85.1578	-5.8264	-1.0787	166.5974	-4.4107	-.2371	4.417	2.5859	266.9233	-2.5822	-.1388	7.9937	47.7422				1				0
80	14.6	8.7897	55.2734	17.2902	85.0367	-5.8354	-1.0744	166.39	-4.4197	-.2327	4.4259	2.5911	266.9862	-2.5875	-.1362	7.9073	47.7839				1				0
80	14.61	8.7527	55.3085	17.2057	84.9156	-5.8445	-1.07	166.1826	-4.4288	-.2283	4.4347	2.5963	267.049	-2.5929	-.1337	7.8207	47.8257				1				0
80	14.62	8.697	55.3733	17.0856	84.785	-5.8587	-1.0642	165.9409	-4.443	-.2226	4.4486	2.6044	267.1324	-2.6011	-.1303	7.6859	47.8805				1				0
80	14.63	8.6412	55.4381	16.9656	84.6544	-5.8729	-1.0585	165.6992	-4.4572	-.2168	4.4624	2.6125	267.2155	-2.6095	-.1269	7.5507	47.9354				1				0
80	14.64	8.6223	55.4678	16.93	84.6449	-5.8779	-1.0571	165.665	-4.4622	-.2154	4.4674	2.6155	267.2361	-2.6124	-.1261	7.5027	47.9483				1				0
80	14.65	8.6034	55.4976	16.8944	84.6353	-5.883	-1.0557	165.6307	-4.4673	-.2141	4.4724	2.6184	267.2566	-2.6154	-.1253	7.4546	47.9613				1				0
80	14.66	8.5845	55.5273	16.8588	84.6258	-5.888	-1.0544	165.5964	-4.4723	-.2127	4.4774	2.6213	267.277	-2.6183	-.1245	7.4065	47.9742				1				0
80	14.67	8.5656	55.557	16.8232	84.6163	-5.8931	-1.053	165.5621	-4.4774	-.2113	4.4824	2.6242	267.2975	-2.6213	-.1237	7.3584	47.9872				1				0
80	14.68	8.5536	55.6128	16.7903	84.6362	-5.8982	-1.0512	165.5929	-4.4825	-.2095	4.4874	2.6271	267.3235	-2.6243	-.1227	7.3099	48.0043				1				0
80	14.69	8.5416	55.6686	16.7574	84.6561	-5.9033	-1.0494	165.6237	-4.4876	-.2078	4.4924	2.6301	267.3494	-2.6273	-.1216	7.2613	48.0214				1				0
80	14.7	8.5485	55.6947	16.7601	84.6855	-5.9033	-1.049	165.6887	-4.4876	-.2073	4.4924	2.6301	267.355	-2.6273	-.1214	7.261	48.0256				1				0
80	14.71	8.5553	55.7208	16.7627	84.7149	-5.9033	-1.0485	165.7538	-4.4876	-.2069	4.4924	2.6301	267.3606	-2.6273	-.1211	7.2606	48.0297				1				0
80	14.72	8.5622	55.7469	16.7654	84.7443	-5.9034	-1.0481	165.8188	-4.4877	-.2064	4.4924	2.6301	267.3661	-2.6273	-.1209	7.2602	48.0339				1				0
80	14.73	8.5691	55.773	16.7681	84.7737	-5.9034	-1.0477	165.8839	-4.4877	-.206	4.4924	2.6301	267.3717	-2.6274	-.1206	7.2598	48.0381				1				0
80	14.74	8.6086	55.782	16.8161	84.836	-5.8969	-1.0484	166.0426	-4.4812	-.2067	4.486	2.6263	267.3586	-2.6236	-.121	7.3215	48.031				1				0
80	14.75	8.648	55.791	16.8641	84.8983	-5.8905	-1.0492	166.2014	-4.4748	-.2075	4.4796	2.6226	267.3453	-2.6198	-.1215	7.383	48.024				1				0
80	14.76	8.6807	55.7739	16.9095	84.9312	-5.884	-1.0503	166.2952	-4.4683	-.2086	4.4731	2.6188	267.3265	-2.616	-.1222	7.445	48.0129				1				0
80	14.77	8.7133	55.7568	16.9549	84.964	-5.8775	-1.0515	166.3889	-4.4618	-.2098	4.4667	2.615	267.3076	-2.6122	-.1228	7.5068	48.0017				1				0
80	14.78	8.7459	55.7397	17.0002	84.9969	-5.871	-1.0527	166.4827	-4.4553	-.211	4.4603	2.6113	267.2887	-2.6084	-.1235	7.5686	47.9906				1				0
80	14.79	8.7785	55.7226	17.0456	85.0298	-5.8645	-1.0538	166.5764	-4.4488	-.2122	4.4539	2.6075	267.2698	-2.6046	-.1242	7.6303	47.9795				1				0
80	14.8	8.8987	55.773	17.131	84.9346	-5.8461	-1.0478	166.7372	-4.4304	-.2061	4.4352	2.5966	267.3368	-2.5938	-.1207	7.8057	48.0373				1				0
80	14.81	9.0188	55.8234	17.2164	84.8395	-5.8277	-1.0417	166.8981	-4.412	-.2	4.4166	2.5857	267.4042	-2.583	-.1171	7.9807	48.095				1				0
80	14.82	9.1064	55.8909	17.2564	84.7115	-5.8158	-1.0345	166.9651	-4.4001	-.1928	4.4043	2.5785	267.491	-2.576	-.1129	8.0942	48.1637				1				0
80	14.83	9.1939	55.9584	17.2965	84.5835	-5.8039	-1.0273	167.0322	-4.3882	-.1856	4.3921	2.5713	267.5782	-2.569	-.1087	8.2076	48.2324				1				0
80	14.84	9.2814	56.0259	17.3365	84.4554	-5.792	-1.0201	167.0993	-4.3763	-.1784	4.3799	2.5642	267.6658	-2.5621	-.1044	8.3209	48.3011				1				0
80	14.85	9.369	56.0934	17.3765	84.3274	-5.7801	-1.0129	167.1664	-4.3644	-.1712	4.3678	2.5571	267.7538	-2.5551	-.1002	8.4341	48.3696				1				0
80	14.86	9.49	56.2176	17.413	84.106	-5.7651	-1.0005	167.2266	-4.3494	-.1588	4.3523	2.548	267.9089	-2.5463	-.093	8.5772	48.4876				1				0
80	14.87	9.611	56.3418	17.4495	83.8846	-5.7501	-.9881	167.2869	-4.3344	-.1464	4.3368	2.539	268.0651	-2.5375	-.0857	8.7203	48.6054				1				0
80	14.88	9.6445	56.3985	17.4459	83.7912	-5.7469	-.9829	167.2801	-4.3312	-.1412	4.3335	2.537	268.1322	-2.5357	-.0827	8.7503	48.6548				1				0
80	14.89	9.678	56.4552	17.4424	83.6978	-5.7438	-.9777	167.2733	-4.3281	-.1361	4.3302	2.5351	268.1994	-2.5338	-.0797	8.7803	48.7042				1				0
80	14.9	9.7114	56.5119	17.4388	83.6043	-5.7406	-.9725	167.2665	-4.3249	-.1309	4.3269	2.5331	268.2668	-2.532	-.0766	8.8103	48.7536				1				0
80	14.91	9.7132	56.5704	17.3979	83.4513	-5.7424	-.9662	167.1327	-4.3267	-.1245	4.3285	2.5341	268.3512	-2.533	-.0729	8.7934	48.8139				1				0
80	14.92	9.7149	56.6289	17.357	83.2982	-5.7442	-.9599	166.9989	-4.3285	-.1182	4.3301	2.535	268.4357	-2.5341	-.0692	8.7764	48.8743				1				0
80	14.93	9.7166	56.6874	17.316	83.1451	-5.746	-.9535	166.8651	-4.3303	-.1119	4.3317	2.5359	268.5203	-2.5351	-.0655	8.7594	48.9347				1				0
80	14.94	9.6848	56.6892	17.2787	83.0854	-5.7509	-.9524	166.7381	-4.3352	-.1107	4.3366	2.5388	268.5372	-2.538	-.0648	8.7123	48.9457				1				0
80	14.95	9.6531	56.691	17.2413	83.0257	-5.7559	-.9512	166.6111	-4.3402	-.1095	4.3415	2.5417	268.5542	-2.5409	-.0641	8.6651	48.9567				1				0
80	14.96	9.6213	56.6928	17.204	82.966	-5.7608	-.9501	166.4841	-4.3451	-.1084	4.3465	2.5446	268.571	-2.5438	-.0635	8.6178	48.9677				1				0
80	14.97	9.52	56.5776	17.1862	83.1053	-5.7714	-.9601	166.3891	-4.3557	-.1184	4.3573	2.551	268.4427	-2.55	-.0693	8.5169	48.8722				1				0
80	14.98	9.4188	56.4624	17.1684	83.2445	-5.782	-.9701	166.2941	-4.3663	-.1285	4.3682	2.5573	268.3148	-2.5562	-.0752	8.4158	48.7765				1				0
80	14.99	9.3493	56.3454	17.1879	83.4435	-5.7877	-.9813	166.3261	-4.372	-.1397	4.3742	2.5608	268.1704	-2.5595	-.0818	8.3622	48.67				1				0
80	15	9.2797	56.2284	17.2075	83.6424	-5.7933	-.9925	166.358	-4.3776	-.1508	4.3802	2.5644	268.0265	-2.5628	-.0883	8.3086	48.5634				1				0
80	15.01	9.2102	56.1114	17.2271	83.8413	-5.7989	-1.0037	166.39	-4.3832	-.162	4.3862	2.5679	267.8831	-2.5661	-.0949	8.2551	48.4569				1				0
80	15.02	9.1407	55.9944	17.2467	84.0403	-5.8045	-1.0149	166.422	-4.3888	-.1732	4.3923	2.5714	267.7401	-2.5694	-.1014	8.2015	48.3505				1				0
80	15.03	8.9716	55.6677	17.3187	84.6691	-5.8177	-1.0472	166.6271	-4.4021	-.2055	4.4069	2.58	267.3272	-2.5772	-.1203	8.0756	48.0428				1				0
80	15.04	8.8025	55.3409	17.3908	85.2979	-5.8309	-1.0794	166.8321	-4.4152	-.2377	4.4216	2.5886	266.9181	-2.5849	-.1392	7.9501	47.7359				1				0
80	15.05	8.703	55.1312	17.4432	85.7278	-5.8385	-1.1004	167.0052	-4.4228	-.2588	4.4304	2.5937	266.6518	-2.5893	-.1515	7.8781	47.5357				1				0
80	15.06	8.6034	54.9215	17.4957	86.1576	-5.846	-1.1214	167.1783	-4.4303	-.2797	4.4392	2.5989	266.3871	-2.5937	-.1638	7.8063	47.3359				1				0
80	15.07	8.5038	54.7118	17.5482	86.5875	-5.8536	-1.1423	167.3513	-4.4379	-.3007	4.448	2.6041	266.124	-2.5981	-.176	7.7346	47.1364				1				0
80	15.08	8.4043	54.5021	17.6007	87.0174	-5.8611	-1.1632	167.5244	-4.4454	-.3216	4.457	2.6094	265.8625	-2.6025	-.1883	7.663	46.9374				1				0
80	15.09	8.2472	54.1385	17.6301	87.5112	-5.8741	-1.1923	167.527	-4.4584	-.3507	4.4721	2.6182	265.5027	-2.6102	-.2053	7.5392	46.6603				1				0
80	15.1	8.0902	53.7748	17.6594	88.0051	-5.8871	-1.2214	167.5295	-4.4714	-.3798	4.4875	2.6272	265.1454	-2.6178	-.2223	7.4154	46.3832				1				0
80	15.11	8.0326	53.6209	17.6363	88.0691	-5.8926	-1.2297	167.359	-4.4769	-.388	4.4937	2.6308	265.0461	-2.621	-.2272	7.3628	46.3043				1				0
80	15.12	7.9751	53.467	17.6132	88.1331	-5.8981	-1.238	167.1884	-4.4824	-.3964	4.4999	2.6345	264.9469	-2.6243	-.2321	7.31	46.2252				1				0
80	15.13	7.9176	53.3131	17.59	88.1971	-5.9037	-1.2463	167.0179	-4.488	-.4047	4.5062	2.6382	264.8477	-2.6275	-.2369	7.2572	46.146				1				0
80	15.14	7.8601	53.1592	17.5669	88.2611	-5.9093	-1.2547	166.8474	-4.4936	-.413	4.5125	2.6419	264.7486	-2.6308	-.2418	7.2042	46.0666				1				0
80	15.15	7.7915	52.8829	17.5616	88.3044	-5.912	-1.2677	166.5403	-4.4963	-.4261	4.5165	2.6442	264.5869	-2.6324	-.2495	7.1778	45.9422				1				0
80	15.16	7.7228	52.6066	17.5562	88.3476	-5.9148	-1.2808	166.2332	-4.4991	-.4392	4.5205	2.6466	264.4249	-2.634	-.2571	7.1512	45.8174				1				0
80	15.17	7.7117	52.4842	17.574	88.3269	-5.912	-1.2856	166.0967	-4.4963	-.4439	4.5182	2.6452	264.3618	-2.6324	-.2599	7.1779	45.7724				1				0
80	15.18	7.7005	52.3618	17.5918	88.3061	-5.9092	-1.2903	165.9602	-4.4935	-.4486	4.5159	2.6438	264.2985	-2.6308	-.2627	7.2047	45.7274				1				0
80	15.19	7.6893	52.2393	17.6096	88.2854	-5.9064	-1.295	165.8236	-4.4907	-.4534	4.5135	2.6425	264.2351	-2.6291	-.2654	7.2314	45.6822				1				0
80	15.2	7.6782	52.1169	17.6274	88.2646	-5.9036	-1.2998	165.6871	-4.4879	-.4581	4.5112	2.6411	264.1715	-2.6275	-.2682	7.2583	45.637				1				0
80	15.21	7.673	51.9513	17.6736	88.2577	-5.8973	-1.3068	165.5557	-4.4816	-.4651	4.5057	2.6379	264.0753	-2.6238	-.2723	7.3181	45.5707				1				0
80	15.22	7.6679	51.7857	17.7199	88.2508	-5.891	-1.3137	165.4243	-4.4753	-.4721	4.5001	2.6346	263.9788	-2.6201	-.2764	7.378	45.5043				1				0
80	15.23	7.6739	51.7425	17.7484	88.2646	-5.8875	-1.3159	165.4294	-4.4718	-.4743	4.4969	2.6327	263.9462	-2.6181	-.2777	7.411	45.4833				1				0
80	15.24	7.6799	51.6993	17.7768	88.2784	-5.8841	-1.3181	165.4345	-4.4684	-.4765	4.4937	2.6309	263.9136	-2.616	-.279	7.444	45.4623				1				0
80	15.25	7.6859	51.6561	17.8053	88.2923	-5.8806	-1.3203	165.4396	-4.4649	-.4787	4.4905	2.629	263.8809	-2.614	-.2802	7.477	45.4413				1				0
80	15.26	7.6919	51.6129	17.8338	88.3061	-5.8772	-1.3225	165.4447	-4.4615	-.4809	4.4873	2.6271	263.8482	-2.612	-.2815	7.5099	45.4203				1				0
80	15.27	7.7528	51.4302	17.9485	88.2447	-5.858	-1.328	165.3763	-4.4423	-.4864	4.4689	2.6163	263.7519	-2.6008	-.2848	7.6923	45.368				1				0
80	15.28	7.8138	51.2475	18.0633	88.1833	-5.8388	-1.3335	165.3078	-4.4232	-.4919	4.4504	2.6055	263.6547	-2.5895	-.288	7.8747	45.3156				1				0
80	15.29	7.8687	51.108	18.1496	88.108	-5.8231	-1.3368	165.2343	-4.4074	-.4952	4.4352	2.5966	263.5899	-2.5803	-.2899	8.0244	45.2842				1				0
80	15.3	7.9236	50.9685	18.2358	88.0328	-5.8074	-1.3401	165.1608	-4.3917	-.4985	4.4199	2.5876	263.5246	-2.5711	-.2918	8.1742	45.2528				1				0
80	15.31	7.9786	50.829	18.3221	87.9576	-5.7917	-1.3434	165.0872	-4.376	-.5018	4.4046	2.5787	263.4589	-2.5619	-.2938	8.3241	45.2213				1				0
80	15.32	8.0747	50.3042	18.6975	88.352	-5.7488	-1.3745	165.4284	-4.3331	-.5328	4.3657	2.5559	262.9896	-2.5368	-.312	8.7324	44.9254				1				0
80	15.33	8.1708	49.7795	19.0729	88.7464	-5.7061	-1.4055	165.7696	-4.2904	-.5638	4.3273	2.5334	262.5139	-2.5118	-.3301	9.139	44.6307				1				0
80	15.34	8.267	49.2548	19.4483	89.1408	-5.6636	-1.4363	166.1108	-4.2479	-.5946	4.2893	2.5111	262.0318	-2.4869	-.3481	9.5439	44.3371				1				0
80	15.35	8.3082	48.8695	19.7374	89.6104	-5.6369	-1.4636	166.5255	-4.2212	-.622	4.2668	2.4979	261.6183	-2.4713	-.3641	9.7978	44.0766				1				0
80	15.36	8.3494	48.4843	20.0265	90.0801	-5.6104	-1.4909	166.9403	-4.1947	-.6492	4.2447	2.485	261.2025	-2.4557	-.3801	10.0504	43.8173				1				0
80	15.37	8.3906	48.0991	20.3156	90.5498	-5.584	-1.518	167.355	-4.1683	-.6763	4.2228	2.4722	260.7845	-2.4403	-.3959	10.3017	43.5593				1				0
80	15.38	8.4541	47.6337	20.6581	91.0843	-5.5511	-1.5493	167.8302	-4.1355	-.7076	4.1956	2.4562	260.2907	-2.421	-.4142	10.6147	43.2612				1				0
80	15.39	8.5176	47.1684	21.0006	91.6188	-5.5185	-1.5804	168.3054	-4.1028	-.7387	4.1687	2.4405	259.7933	-2.4019	-.4325	10.926	42.9647				1				0
80	15.4	8.5399	47.0883	21.0539	91.6837	-5.5119	-1.5847	168.3658	-4.0962	-.743	4.163	2.4371	259.7188	-2.398	-.435	10.9886	42.9236				1				0
80	15.41	8.5622	47.0082	21.1073	91.7486	-5.5053	-1.589	168.4263	-4.0896	-.7473	4.1574	2.4338	259.6441	-2.3942	-.4375	11.0511	42.8825				1				0
80	15.42	8.5845	46.9281	21.1607	91.8134	-5.4988	-1.5933	168.4867	-4.0831	-.7516	4.1517	2.4305	259.5693	-2.3903	-.44	11.1136	42.8415				1				0
80	15.43	8.6068	46.848	21.2141	91.8783	-5.4922	-1.5976	168.5472	-4.0765	-.756	4.146	2.4272	259.4944	-2.3865	-.4426	11.1761	42.8005				1				0
80	15.44	8.6798	47.0307	21.1651	91.637	-5.4892	-1.5828	168.5126	-4.0735	-.7411	4.1403	2.4239	259.6882	-2.3847	-.4339	11.205	42.9415				1				0
80	15.45	8.7527	47.2134	21.1162	91.3957	-5.4861	-1.568	168.478	-4.0704	-.7263	4.1347	2.4206	259.8826	-2.3829	-.4252	11.234	43.0825				1				0
80	15.46	8.8034	47.4762	21.0139	91.0895	-5.4896	-1.5489	168.383	-4.0739	-.7072	4.1349	2.4206	260.1523	-2.385	-.414	11.2005	43.2649				1				0
80	15.47	8.854	47.7391	20.9116	90.7833	-5.4932	-1.5297	168.288	-4.0775	-.688	4.1351	2.4208	260.4223	-2.387	-.4028	11.167	43.4474				1				0
80	15.48	8.9047	48.0019	20.8093	90.4771	-5.4967	-1.5105	168.1929	-4.081	-.6688	4.1354	2.421	260.6926	-2.3891	-.3916	11.1335	43.6302				1				0
80	15.49	8.9553	48.2647	20.707	90.1709	-5.5002	-1.4913	168.0979	-4.0845	-.6496	4.1358	2.4212	260.9631	-2.3912	-.3803	11.0999	43.8131				1				0
80	15.5	9.0008	48.766	20.4517	89.581	-5.5161	-1.4552	167.7996	-4.1004	-.6135	4.1461	2.4272	261.4904	-2.4005	-.3592	10.9482	44.157				1				0
80	15.51	9.0463	49.2674	20.1964	88.9911	-5.5321	-1.419	167.5012	-4.1164	-.5773	4.1567	2.4334	262.017	-2.4098	-.338	10.7961	44.5021				1				0
80	15.52	9.0411	49.5059	20.0434	88.7074	-5.5446	-1.402	167.2979	-4.1289	-.5603	4.1667	2.4393	262.2721	-2.4171	-.328	10.6774	44.6639				1				0
80	15.53	9.036	49.7444	19.8904	88.4238	-5.5571	-1.3849	167.0945	-4.1414	-.5433	4.1769	2.4452	262.5266	-2.4245	-.3181	10.5584	44.826				1				0
80	15.54	9.0308	49.9829	19.7374	88.1401	-5.5696	-1.3679	166.8912	-4.1539	-.5262	4.1871	2.4512	262.7805	-2.4318	-.3081	10.4391	44.9886				1				0
80	15.55	9.0257	50.2214	19.5844	87.8564	-5.5821	-1.3508	166.6879	-4.1664	-.5091	4.1974	2.4573	263.0338	-2.4392	-.298	10.3195	45.1516				1				0
80	15.56	8.9261	50.4644	19.3638	87.7344	-5.6113	-1.3387	166.4887	-4.1957	-.4971	4.225	2.4734	263.2436	-2.4563	-.291	10.0414	45.2661				1				0
80	15.57	8.8266	50.7074	19.1432	87.6124	-5.6406	-1.3267	166.2896	-4.2249	-.485	4.2527	2.4897	263.4513	-2.4734	-.284	9.7626	45.3809				1				0
80	15.58	8.7321	50.7119	19.0756	87.7742	-5.6573	-1.3318	166.2939	-4.2416	-.4901	4.2698	2.4997	263.4083	-2.4832	-.287	9.6042	45.3319				1				0
80	15.59	8.6377	50.7164	19.008	87.9359	-5.6739	-1.337	166.2981	-4.2582	-.4953	4.2869	2.5097	263.3656	-2.4929	-.29	9.4458	45.283				1				0
80	15.6	8.5433	50.7209	18.9404	88.0977	-5.6905	-1.3421	166.3023	-4.2748	-.5004	4.304	2.5197	263.3232	-2.5026	-.293	9.2873	45.2341				1				0
80	15.61	8.4489	50.7254	18.8728	88.2594	-5.7072	-1.3472	166.3065	-4.2915	-.5056	4.3211	2.5298	263.2812	-2.5124	-.296	9.1289	45.1852				1				0
80	15.62	8.2644	50.567	18.7696	88.5587	-5.7341	-1.3636	166.1597	-4.3184	-.5219	4.3499	2.5466	263.1089	-2.5282	-.3056	8.8721	45.0295				1				0
80	15.63	8.0799	50.4086	18.6664	88.8579	-5.7611	-1.3799	166.0128	-4.3454	-.5383	4.3787	2.5635	262.9387	-2.544	-.3151	8.6148	44.8736				1				0
80	15.64	7.9897	50.2457	18.6308	88.9955	-5.7715	-1.3912	165.8617	-4.3558	-.5495	4.3904	2.5703	262.8095	-2.5501	-.3217	8.5159	44.7664				1				0
80	15.65	7.8996	50.0828	18.5952	89.133	-5.7819	-1.4025	165.7106	-4.3662	-.5608	4.4021	2.5772	262.6809	-2.5562	-.3283	8.4167	44.659				1				0
80	15.66	7.8095	49.9199	18.5596	89.2705	-5.7924	-1.4138	165.5595	-4.3767	-.5721	4.4139	2.5841	262.5527	-2.5623	-.3349	8.3174	44.5514				1				0
80	15.67	7.7194	49.757	18.5241	89.408	-5.8028	-1.4251	165.4084	-4.3871	-.5834	4.4257	2.591	262.4249	-2.5684	-.3416	8.2179	44.4436				1				0
80	15.68	7.5752	49.4186	18.5143	89.7618	-5.8164	-1.4497	165.2698	-4.4007	-.608	4.4425	2.6009	262.134	-2.5764	-.356	8.0887	44.2097				1				0
80	15.69	7.431	49.0801	18.5045	90.1156	-5.83	-1.4743	165.1312	-4.4143	-.6326	4.4594	2.6108	261.8448	-2.5843	-.3704	7.9591	43.9754				1				0
80	15.7	7.3769	48.9046	18.5303	90.3318	-5.8331	-1.4875	165.1436	-4.4174	-.6458	4.4644	2.6137	261.6824	-2.5862	-.3781	7.9295	43.8493				1				0
80	15.71	7.3229	48.7291	18.5561	90.548	-5.8362	-1.5007	165.1561	-4.4205	-.659	4.4694	2.6166	261.5203	-2.588	-.3859	7.8999	43.7234				1				0
80	15.72	7.2688	48.5536	18.5819	90.7643	-5.8393	-1.5139	165.1685	-4.4236	-.6723	4.4744	2.6196	261.3587	-2.5898	-.3936	7.8702	43.5974				1				0
80	15.73	7.2319	48.1945	18.7055	91.0263	-5.8302	-1.5362	165.1582	-4.4145	-.6945	4.4688	2.6163	261.0597	-2.5845	-.4066	7.9569	43.3859				1				0
80	15.74	7.195	47.8354	18.8292	91.2884	-5.8211	-1.5584	165.1479	-4.4054	-.7167	4.4634	2.6131	260.7599	-2.5792	-.4196	8.0435	43.1744				1				0
80	15.75	7.1581	47.4762	18.9528	91.5505	-5.812	-1.5806	165.1376	-4.3963	-.7389	4.458	2.6099	260.4593	-2.5738	-.4326	8.1301	42.9628				1				0
80	15.76	7.1752	47.2926	19.0507	91.5963	-5.7998	-1.5896	165.1148	-4.3841	-.7479	4.4475	2.6038	260.319	-2.5667	-.4379	8.2464	42.8772				1				0
80	15.77	7.1924	47.109	19.1485	91.6422	-5.7876	-1.5986	165.0921	-4.3719	-.7569	4.4369	2.5976	260.1779	-2.5595	-.4431	8.3628	42.7915				1				0
80	15.78	7.2096	46.9254	19.2464	91.688	-5.7754	-1.6076	165.0693	-4.3597	-.7659	4.4265	2.5915	260.0362	-2.5524	-.4484	8.4791	42.7058				1				0
80	15.79	7.3701	46.7526	19.5506	91.7762	-5.7339	-1.6153	165.4495	-4.3182	-.7736	4.387	2.5683	259.8429	-2.5281	-.4529	8.8743	42.6321				1				0
80	15.8	7.5306	46.5798	19.8548	91.8644	-5.6926	-1.623	165.8296	-4.2769	-.7813	4.3477	2.5453	259.647	-2.5039	-.4574	9.2676	42.5588				1				0
80	15.81	7.6739	46.5906	20.0612	91.9068	-5.6636	-1.6217	166.2325	-4.2479	-.7801	4.319	2.5285	259.5946	-2.4869	-.4567	9.5434	42.5709				1				0
80	15.82	7.8172	46.6014	20.2676	91.9492	-5.6348	-1.6205	166.6354	-4.2191	-.7788	4.2904	2.5117	259.5417	-2.47	-.4559	9.8179	42.583				1				0
80	15.83	7.9606	46.6122	20.474	91.9916	-5.6061	-1.6192	167.0383	-4.1904	-.7775	4.262	2.4951	259.4885	-2.4532	-.4552	10.091	42.595				1				0
80	15.84	8.1039	46.623	20.6803	92.034	-5.5776	-1.6179	167.4412	-4.1619	-.7763	4.2337	2.4785	259.4347	-2.4365	-.4545	10.3629	42.607				1				0
80	15.85	8.3511	46.7508	20.9054	91.8238	-5.5365	-1.6042	167.8311	-4.1209	-.7625	4.1908	2.4534	259.5171	-2.4125	-.4464	10.7538	42.7382				1				0
80	15.86	8.5983	46.8786	21.1304	91.6136	-5.4957	-1.5904	168.2209	-4.08	-.7488	4.1481	2.4284	259.6007	-2.3885	-.4384	11.1429	42.8689				1				0
80	15.87	8.7021	46.9956	21.1491	91.3611	-5.4831	-1.5779	168.2079	-4.0674	-.7363	4.1335	2.4198	259.7397	-2.3811	-.431	11.263	42.988				1				0
80	15.88	8.806	47.1126	21.1678	91.1085	-5.4705	-1.5654	168.1949	-4.0548	-.7238	4.1188	2.4113	259.8796	-2.3737	-.4237	11.3832	43.1071				1				0
80	15.89	8.9098	47.2296	21.1865	90.8559	-5.4578	-1.5529	168.1819	-4.0421	-.7112	4.1042	2.4027	260.0206	-2.3663	-.4164	11.5034	43.2263				1				0
80	15.9	9.0137	47.3466	21.2052	90.6034	-5.4452	-1.5404	168.1688	-4.0295	-.6987	4.0897	2.3942	260.1626	-2.359	-.4091	11.6236	43.3455				1				0
80	15.91	9.1956	47.5734	21.1705	89.9625	-5.4254	-1.5127	167.902	-4.0098	-.671	4.0655	2.38	260.5	-2.3474	-.3928	11.8119	43.6095				1				0
80	15.92	9.3776	47.8003	21.1358	89.3215	-5.4056	-1.4849	167.6352	-3.9899	-.6432	4.0414	2.3659	260.8425	-2.3358	-.3765	12.0007	43.8744				1				0
80	15.93	9.4557	47.9101	21.0824	88.9332	-5.3984	-1.4695	167.3813	-3.9827	-.6279	4.0319	2.3603	261.0412	-2.3315	-.3676	12.0693	44.0203				1				0
80	15.94	9.5338	48.0199	21.029	88.5448	-5.3912	-1.4542	167.1275	-3.9755	-.6125	4.0224	2.3548	261.2414	-2.3273	-.3586	12.1381	44.1667				1				0
80	15.95	9.6119	48.1297	20.9757	88.1565	-5.3839	-1.4388	166.8737	-3.9682	-.5971	4.0129	2.3492	261.4432	-2.3231	-.3495	12.2072	44.3135				1				0
80	15.96	9.69	48.2395	20.9223	87.7681	-5.3767	-1.4233	166.6199	-3.961	-.5816	4.0035	2.3437	261.6465	-2.3188	-.3405	12.2764	44.4608				1				0
80	15.97	9.7758	48.3943	20.8458	87.295	-5.3699	-1.4037	166.3109	-3.9542	-.5621	3.994	2.3381	261.91	-2.3148	-.329	12.3407	44.647				1				0
80	15.98	9.8616	48.5491	20.7693	86.8219	-5.3631	-1.3841	166.0019	-3.9474	-.5424	3.9845	2.3326	262.1757	-2.3109	-.3176	12.4053	44.8339				1				0
80	15.99	9.8694	48.5941	20.7462	86.7371	-5.3637	-1.38	165.9468	-3.948	-.5384	3.9845	2.3326	262.2346	-2.3112	-.3152	12.4002	44.8726				1				0
80	16	9.8771	48.6391	20.723	86.6524	-5.3642	-1.376	165.8916	-3.9485	-.5343	3.9845	2.3326	262.2936	-2.3115	-.3128	12.3951	44.9113				1				0
80	16.01	9.8848	48.6841	20.6999	86.5676	-5.3647	-1.3719	165.8364	-3.949	-.5302	3.9845	2.3326	262.3526	-2.3118	-.3104	12.39	44.9501				1				0
80	16.02	9.8925	48.7291	20.6768	86.4828	-5.3653	-1.3678	165.7813	-3.9496	-.5262	3.9845	2.3326	262.4116	-2.3121	-.308	12.3849	44.9888				1				0
80	16.03	9.8247	48.7282	20.6456	86.5849	-5.3755	-1.3718	165.7835	-3.9598	-.5301	3.9951	2.3388	262.3752	-2.3181	-.3103	12.2879	44.9515				1				0
80	16.04	9.7569	48.7273	20.6145	86.687	-5.3857	-1.3757	165.7857	-3.97	-.534	4.0057	2.345	262.339	-2.3241	-.3126	12.1909	44.9142				1				0
80	16.05	9.6814	48.6814	20.6065	86.8738	-5.3953	-1.3837	165.8431	-3.9796	-.542	4.0163	2.3512	262.2445	-2.3297	-.3173	12.0991	44.8382				1				0
80	16.06	9.6059	48.6355	20.5985	87.0606	-5.4049	-1.3916	165.9005	-3.9892	-.55	4.027	2.3574	262.1505	-2.3353	-.322	12.0073	44.7622				1				0
80	16.07	9.5303	48.5896	20.5905	87.2474	-5.4146	-1.3996	165.9579	-3.9989	-.5579	4.0376	2.3637	262.0572	-2.341	-.3266	11.9156	44.6863				1				0
80	16.08	9.3887	48.5491	20.5932	87.6721	-5.4333	-1.4147	166.2031	-4.0176	-.573	4.0583	2.3758	261.8831	-2.352	-.3355	11.7369	44.5428				1				0
80	16.09	9.2471	48.5086	20.5958	88.0968	-5.452	-1.4297	166.4483	-4.0363	-.588	4.0789	2.3879	261.7113	-2.3629	-.3442	11.5587	44.3998				1				0
80	16.1	9.1055	48.4681	20.5985	88.5215	-5.4707	-1.4447	166.6936	-4.055	-.603	4.0996	2.4	261.5417	-2.3739	-.353	11.3811	44.2571				1				0
80	16.11	9.0394	48.4735	20.6092	88.7593	-5.4797	-1.4517	166.8814	-4.064	-.61	4.1096	2.4058	261.4633	-2.3792	-.3571	11.2948	44.1902				1				0
80	16.12	8.9733	48.4789	20.6198	88.9972	-5.4888	-1.4587	167.0693	-4.0731	-.617	4.1196	2.4117	261.3855	-2.3845	-.3612	11.2088	44.1233				1				0
80	16.13	8.9072	48.4843	20.6305	89.2351	-5.4978	-1.4657	167.2571	-4.0821	-.624	4.1295	2.4175	261.3082	-2.3897	-.3653	11.1229	44.0567				1				0
80	16.14	8.8823	48.6193	20.5967	89.2671	-5.5057	-1.4616	167.3654	-4.09	-.62	4.1367	2.4217	261.3806	-2.3944	-.363	11.0476	44.0955				1				0
80	16.15	8.8575	48.7543	20.5629	89.2991	-5.5136	-1.4576	167.4738	-4.0979	-.6159	4.1439	2.4259	261.4525	-2.399	-.3606	10.9725	44.1342				1				0
80	16.16	8.8987	48.8839	20.5184	89.0932	-5.5125	-1.4465	167.3942	-4.0968	-.6048	4.1412	2.4244	261.6016	-2.3984	-.3541	10.9828	44.2396				1				0
80	16.17	8.9399	49.0135	20.474	88.8874	-5.5114	-1.4354	167.3147	-4.0957	-.5938	4.1385	2.4228	261.751	-2.3977	-.3476	10.9931	44.345				1				0
80	16.18	8.981	49.1431	20.4295	88.6815	-5.5103	-1.4244	167.2352	-4.0946	-.5827	4.1359	2.4212	261.9008	-2.3971	-.3411	11.0035	44.4506				1				0
80	16.19	9.0222	49.2728	20.385	88.4756	-5.5092	-1.4133	167.1556	-4.0935	-.5716	4.1333	2.4197	262.0509	-2.3964	-.3346	11.0139	44.5562				1				0
80	16.2	9.1621	49.5095	20.3165	87.9195	-5.4975	-1.3873	166.9076	-4.0818	-.5457	4.1181	2.4108	262.3856	-2.3896	-.3195	11.1255	44.8031				1				0
80	16.21	9.302	49.7462	20.248	87.3633	-5.4858	-1.3613	166.6596	-4.0701	-.5197	4.1031	2.402	262.7238	-2.3827	-.3042	11.2374	45.0508				1				0
80	16.22	9.4007	49.8533	20.224	87.013	-5.4751	-1.3464	166.4911	-4.0594	-.5048	4.0907	2.3947	262.9119	-2.3764	-.2955	11.3391	45.1927				1				0
80	16.23	9.4995	49.9604	20.2	86.6627	-5.4644	-1.3315	166.3226	-4.0487	-.4898	4.0782	2.3875	263.1015	-2.3702	-.2868	11.441	45.3349				1				0
80	16.24	9.5982	50.0675	20.176	86.3124	-5.4537	-1.3165	166.1541	-4.038	-.4749	4.0658	2.3802	263.2927	-2.3639	-.278	11.5431	45.4774				1				0
80	16.25	9.6969	50.1746	20.1519	85.9622	-5.4429	-1.3016	165.9856	-4.0272	-.4599	4.0534	2.3729	263.4854	-2.3576	-.2692	11.6454	45.6201				1				0
80	16.26	9.8677	50.2646	20.1813	85.566	-5.4205	-1.2847	165.8796	-4.0048	-.443	4.0292	2.3587	263.6871	-2.3444	-.2594	11.8593	45.7806				1				0
80	16.27	10.0385	50.3546	20.2106	85.1699	-5.398	-1.2678	165.7736	-3.9823	-.4262	4.005	2.3446	263.8916	-2.3313	-.2495	12.0735	45.9412				1				0
80	16.28	10.1105	50.3375	20.264	85.124	-5.3863	-1.266	165.8361	-3.9706	-.4244	3.9932	2.3377	263.8996	-2.3244	-.2484	12.1849	45.9585				1				0
80	16.29	10.1826	50.3204	20.3174	85.0782	-5.3746	-1.2642	165.8987	-3.9589	-.4225	3.9814	2.3307	263.9077	-2.3176	-.2474	12.2962	45.9757				1				0
80	16.3	10.2547	50.3033	20.3708	85.0323	-5.3629	-1.2624	165.9612	-3.9472	-.4207	3.9696	2.3238	263.9158	-2.3107	-.2463	12.4074	45.993				1				0
80	16.31	10.3268	50.2862	20.4241	84.9865	-5.3513	-1.2606	166.0237	-3.9356	-.4189	3.9578	2.3169	263.924	-2.3039	-.2452	12.5185	46.0103				1				0
80	16.32	10.4504	50.1773	20.5656	84.9943	-5.3272	-1.2631	166.1876	-3.9116	-.4215	3.9342	2.3031	263.8502	-2.2898	-.2467	12.7471	45.9861				1				0
80	16.33	10.574	50.0684	20.707	85.0021	-5.3033	-1.2657	166.3515	-3.8876	-.424	3.9106	2.2893	263.7757	-2.2758	-.2482	12.9753	45.9619				1				0
80	16.34	10.6255	49.9766	20.7951	85.0557	-5.291	-1.27	166.4529	-3.8753	-.4283	3.8989	2.2824	263.6927	-2.2686	-.2508	13.0925	45.9206				1				0
80	16.35	10.677	49.8848	20.8831	85.1093	-5.2787	-1.2743	166.5543	-3.863	-.4327	3.8872	2.2755	263.6094	-2.2614	-.2533	13.2095	45.8794				1				0
80	16.36	10.7285	49.793	20.9712	85.163	-5.2664	-1.2787	166.6557	-3.8507	-.437	3.8754	2.2687	263.5256	-2.2542	-.2558	13.3265	45.8382				1				0
80	16.37	10.78	49.7012	21.0593	85.2166	-5.2542	-1.283	166.757	-3.8385	-.4413	3.8637	2.2618	263.4414	-2.247	-.2584	13.4432	45.797				1				0
80	16.38	10.871	49.487	21.2069	85.2347	-5.2307	-1.2908	166.7996	-3.815	-.4491	3.8413	2.2487	263.2863	-2.2333	-.2629	13.667	45.723				1				0
80	16.39	10.962	49.2728	21.3546	85.2529	-5.2072	-1.2985	166.8422	-3.7915	-.4568	3.8189	2.2356	263.1294	-2.2195	-.2674	13.8906	45.6491				1				0
80	16.4	11.0014	49.1503	21.4142	85.2174	-5.1959	-1.302	166.7834	-3.7802	-.4603	3.8081	2.2293	263.0575	-2.2129	-.2695	13.9978	45.6161				1				0
80	16.41	11.0409	49.0279	21.4738	85.182	-5.1847	-1.3054	166.7247	-3.769	-.4638	3.7974	2.223	262.9851	-2.2063	-.2715	14.1052	45.5832				1				0
80	16.42	11.0804	48.9055	21.5334	85.1465	-5.1734	-1.3089	166.6659	-3.7577	-.4672	3.7866	2.2167	262.9123	-2.1997	-.2735	14.2126	45.5502				1				0
80	16.43	11.1199	48.7831	21.593	85.1111	-5.1621	-1.3124	166.6071	-3.7464	-.4707	3.7759	2.2104	262.839	-2.1931	-.2755	14.32	45.5172				1				0
80	16.44	11.1662	48.5473	21.6731	85.0332	-5.1454	-1.3192	166.4198	-3.7297	-.4775	3.7602	2.2012	262.7037	-2.1834	-.2796	14.4788	45.4519				1				0
80	16.45	11.2126	48.3115	21.7531	84.9554	-5.1287	-1.3261	166.2326	-3.713	-.4844	3.7445	2.192	262.5669	-2.1736	-.2836	14.6379	45.3865				1				0
80	16.46	11.2194	48.1981	21.7736	84.913	-5.1233	-1.3295	166.1041	-3.7076	-.4878	3.7396	2.1891	262.5044	-2.1704	-.2856	14.6893	45.354				1				0
80	16.47	11.2263	48.0847	21.7941	84.8706	-5.1179	-1.3329	165.9756	-3.7022	-.4912	3.7347	2.1862	262.4417	-2.1672	-.2876	14.7409	45.3216				1				0
80	16.48	11.2332	47.9713	21.8145	84.8282	-5.1125	-1.3363	165.8472	-3.6968	-.4947	3.7297	2.1833	262.3788	-2.1641	-.2896	14.7925	45.289				1				0
80	16.49	11.2177	47.7967	21.8563	84.894	-5.1081	-1.3454	165.7647	-3.6924	-.5037	3.7266	2.1815	262.2318	-2.1615	-.2949	14.8343	45.2028				1				0
80	16.5	11.2023	47.622	21.8981	84.9597	-5.1037	-1.3544	165.6822	-3.688	-.5128	3.7235	2.1797	262.0845	-2.1589	-.3002	14.8762	45.1165				1				0
80	16.51	11.1868	47.4474	21.9399	85.0254	-5.0993	-1.3635	165.5996	-3.6836	-.5218	3.7204	2.1779	261.9368	-2.1563	-.3055	14.918	45.0301				1				0
80	16.52	11.1645	47.3862	21.9613	85.1335	-5.1003	-1.3691	165.6456	-3.6846	-.5275	3.7222	2.1789	261.8533	-2.157	-.3088	14.9081	44.9765				1				0
80	16.53	11.1422	47.325	21.9826	85.2417	-5.1014	-1.3748	165.6915	-3.6857	-.5331	3.724	2.18	261.7699	-2.1576	-.3121	14.8982	44.9229				1				0
80	16.54	11.1199	47.2638	22.004	85.3498	-5.1024	-1.3804	165.7375	-3.6867	-.5387	3.7259	2.1811	261.6866	-2.1582	-.3154	14.8883	44.8694				1				0
80	16.55	11.0486	47.1468	22.0449	85.6793	-5.1093	-1.3946	165.9197	-3.6936	-.5529	3.7347	2.1863	261.486	-2.1622	-.3237	14.8232	44.734				1				0
80	16.56	10.9774	47.0298	22.0858	86.0089	-5.1161	-1.4088	166.1019	-3.7004	-.5671	3.7436	2.1915	261.2867	-2.1662	-.332	14.7582	44.5989				1				0
80	16.57	10.9285	46.974	22.1054	86.2303	-5.1219	-1.4173	166.2382	-3.7062	-.5757	3.7506	2.1956	261.1708	-2.1696	-.337	14.7032	44.5174				1				0
80	16.58	10.8796	46.9182	22.125	86.4517	-5.1276	-1.4259	166.3744	-3.7119	-.5842	3.7576	2.1997	261.0555	-2.1729	-.342	14.6483	44.436				1				0
80	16.59	10.8306	46.8624	22.1445	86.6731	-5.1334	-1.4344	166.5107	-3.7177	-.5928	3.7646	2.2038	260.9409	-2.1763	-.347	14.5934	44.3547				1				0
80	16.6	10.7817	46.8066	22.1641	86.8945	-5.1391	-1.4429	166.647	-3.7234	-.6013	3.7717	2.2079	260.8268	-2.1797	-.352	14.5387	44.2736				1				0
80	16.61	10.6547	46.7166	22.1597	87.3175	-5.1566	-1.459	166.8484	-3.7409	-.6173	3.7915	2.2195	260.6294	-2.1899	-.3614	14.3725	44.1207				1				0
80	16.62	10.5277	46.6266	22.1552	87.7405	-5.174	-1.475	167.0499	-3.7583	-.6333	3.8113	2.2311	260.4345	-2.2001	-.3708	14.2066	43.9682				1				0
80	16.63	10.4496	46.5924	22.1312	87.942	-5.1857	-1.4825	167.1151	-3.77	-.6409	3.8241	2.2386	260.3524	-2.2069	-.3752	14.0954	43.8965				1				0
80	16.64	10.3715	46.5582	22.1072	88.1435	-5.1974	-1.4901	167.1803	-3.7817	-.6484	3.8368	2.2461	260.2709	-2.2138	-.3796	13.9841	43.8249				1				0
80	16.65	10.2934	46.524	22.0832	88.345	-5.209	-1.4976	167.2455	-3.7933	-.6559	3.8496	2.2536	260.19	-2.2206	-.384	13.873	43.7533				1				0
80	16.66	10.2153	46.4898	22.0591	88.5466	-5.2207	-1.5051	167.3107	-3.805	-.6634	3.8624	2.261	260.1097	-2.2274	-.3884	13.762	43.6818				1				0
80	16.67	10.0985	46.5267	21.972	88.736	-5.2418	-1.51	167.3332	-3.8261	-.6683	3.8841	2.2737	260.0923	-2.2398	-.3912	13.5605	43.6353				1				0
80	16.68	9.9818	46.5636	21.8848	88.9254	-5.263	-1.5148	167.3556	-3.8473	-.6732	3.9057	2.2864	260.0752	-2.2522	-.3941	13.3591	43.5888				1				0
80	16.69	9.9432	46.6347	21.8216	88.9133	-5.2725	-1.5122	167.3128	-3.8568	-.6706	3.9147	2.2917	260.137	-2.2578	-.3926	13.2685	43.6138				1				0
80	16.7	9.9046	46.7058	21.7585	88.9012	-5.282	-1.5096	167.27	-3.8663	-.6679	3.9236	2.2969	260.1985	-2.2634	-.391	13.1778	43.6387				1				0
80	16.71	9.8659	46.7769	21.6953	88.8891	-5.2915	-1.507	167.2272	-3.8759	-.6653	3.9325	2.3021	260.2598	-2.2689	-.3895	13.0871	43.6637				1				0
80	16.72	9.8273	46.848	21.6322	88.877	-5.3011	-1.5044	167.1844	-3.8854	-.6627	3.9415	2.3074	260.3209	-2.2745	-.3879	12.9964	43.6887				1				0
80	16.73	9.7913	46.9677	21.569	88.8986	-5.312	-1.5005	167.2266	-3.8963	-.6588	3.9516	2.3133	260.4028	-2.2809	-.3857	12.8927	43.7257				1				0
80	16.74	9.7552	47.0874	21.5058	88.9202	-5.3228	-1.4966	167.2687	-3.9072	-.6549	3.9617	2.3192	260.4843	-2.2873	-.3834	12.789	43.7626				1				0
80	16.75	9.7578	47.136	21.5058	88.9539	-5.3242	-1.4954	167.3536	-3.9085	-.6537	3.9628	2.3199	260.5053	-2.2881	-.3827	12.7761	43.7744				1				0
80	16.76	9.7604	47.1846	21.5058	88.9877	-5.3255	-1.4941	167.4385	-3.9099	-.6524	3.9639	2.3205	260.5263	-2.2889	-.382	12.7633	43.7863				1				0
80	16.77	9.7629	47.2332	21.5058	89.0214	-5.3269	-1.4929	167.5234	-3.9112	-.6512	3.965	2.3212	260.5472	-2.2896	-.3812	12.7504	43.7981				1				0
80	16.78	9.7655	47.2818	21.5058	89.0551	-5.3282	-1.4916	167.6083	-3.9125	-.65	3.9662	2.3218	260.5681	-2.2904	-.3805	12.7376	43.81				1				0
80	16.79	9.7732	47.2809	21.4756	88.9055	-5.3273	-1.488	167.4353	-3.9116	-.6463	3.9646	2.3209	260.6181	-2.2899	-.3784	12.7471	43.8449				1				0
80	16.8	9.781	47.28	21.4453	88.7559	-5.3263	-1.4843	167.2622	-3.9106	-.6426	3.963	2.32	260.6682	-2.2893	-.3762	12.7565	43.8799				1				0
80	16.81	9.7861	47.2305	21.4151	88.5725	-5.3239	-1.4818	167.0043	-3.9082	-.6402	3.9603	2.3184	260.6975	-2.2879	-.3748	12.7789	43.9032				1				0
80	16.82	9.7913	47.181	21.3849	88.3892	-5.3216	-1.4794	166.7463	-3.9059	-.6377	3.9576	2.3168	260.727	-2.2865	-.3733	12.8013	43.9265				1				0
80	16.83	9.7964	47.1315	21.3546	88.2058	-5.3192	-1.4769	166.4883	-3.9035	-.6353	3.9549	2.3152	260.7566	-2.2851	-.3719	12.8238	43.9499				1				0
80	16.84	9.8041	47.0532	21.3511	88.0786	-5.3149	-1.477	166.287	-3.8992	-.6354	3.9506	2.3127	260.7452	-2.2826	-.372	12.8645	43.949				1				0
80	16.85	9.8119	46.9749	21.3475	87.9515	-5.3106	-1.4771	166.0858	-3.8949	-.6355	3.9464	2.3103	260.7338	-2.2801	-.372	12.9054	43.948				1				0
80	16.86	9.8196	46.8966	21.3439	87.8243	-5.3063	-1.4772	165.8845	-3.8906	-.6356	3.9422	2.3078	260.7224	-2.2776	-.3721	12.9463	43.9471				1				0
80	16.87	9.8222	46.8678	21.3706	87.8806	-5.3044	-1.4798	165.9412	-3.8887	-.6381	3.9407	2.3069	260.681	-2.2765	-.3736	12.9645	43.9226				1				0
80	16.88	9.8247	46.839	21.3973	87.9368	-5.3025	-1.4824	165.9978	-3.8868	-.6407	3.9393	2.3061	260.6397	-2.2754	-.3751	12.9826	43.8982				1				0
80	16.89	9.8273	46.8102	21.424	87.993	-5.3006	-1.4849	166.0545	-3.8849	-.6433	3.9378	2.3052	260.5984	-2.2743	-.3766	13.0007	43.8737				1				0
80	16.9	9.8565	46.8354	21.464	88.0423	-5.2963	-1.4846	166.1982	-3.8806	-.643	3.9335	2.3027	260.5925	-2.2717	-.3764	13.0418	43.8766				1				0
80	16.91	9.8857	46.8606	21.5041	88.0916	-5.292	-1.4843	166.3419	-3.8763	-.6427	3.9292	2.3002	260.5865	-2.2692	-.3762	13.0828	43.8795				1				0
80	16.92	9.9123	46.9146	21.5174	88.0847	-5.2896	-1.4815	166.429	-3.8739	-.6398	3.9264	2.2985	260.6219	-2.2678	-.3745	13.1057	43.9067				1				0
80	16.93	9.9389	46.9686	21.5307	88.0778	-5.2872	-1.4786	166.516	-3.8715	-.6369	3.9235	2.2969	260.6574	-2.2664	-.3729	13.1286	43.9339				1				0
80	16.94	9.9655	47.0226	21.5441	88.0709	-5.2848	-1.4758	166.6031	-3.8691	-.6341	3.9207	2.2952	260.6928	-2.265	-.3712	13.1514	43.9611				1				0
80	16.95	9.9921	47.0766	21.5574	88.0639	-5.2824	-1.4729	166.6901	-3.8667	-.6312	3.9179	2.2936	260.7283	-2.2636	-.3695	13.1742	43.9882				1				0
80	16.96	10.0728	47.1792	21.561	87.8711	-5.2737	-1.4625	166.6841	-3.858	-.6208	3.9076	2.2875	260.8581	-2.2585	-.3635	13.2571	44.0872				1				0
80	16.97	10.1535	47.2818	21.5645	87.6782	-5.265	-1.4521	166.678	-3.8493	-.6105	3.8974	2.2815	260.9886	-2.2534	-.3574	13.3401	44.1861				1				0
80	16.98	10.2075	47.3304	21.5548	87.4922	-5.2587	-1.4446	166.5849	-3.843	-.6029	3.89	2.2772	261.0839	-2.2497	-.3529	13.4003	44.2581				1				0
80	16.99	10.2616	47.379	21.545	87.3063	-5.2523	-1.437	166.4919	-3.8366	-.5953	3.8825	2.2728	261.1797	-2.246	-.3485	13.4607	44.3302				1				0
80	17	10.3157	47.4276	21.5352	87.1203	-5.246	-1.4294	166.3988	-3.8303	-.5878	3.8751	2.2685	261.276	-2.2423	-.3441	13.5211	44.4023				1				0
80	17.01	10.3697	47.4762	21.5254	86.9343	-5.2396	-1.4218	166.3057	-3.8239	-.5802	3.8677	2.2642	261.3728	-2.2385	-.3396	13.5815	44.4745				1				0
80	17.02	10.4135	47.4816	21.5121	86.7164	-5.2329	-1.4155	166.1236	-3.8173	-.5738	3.8601	2.2597	261.4508	-2.2346	-.3359	13.6452	44.5348				1				0
80	17.03	10.4573	47.487	21.4987	86.4984	-5.2262	-1.4092	165.9415	-3.8105	-.5675	3.8526	2.2553	261.5292	-2.2307	-.3322	13.7091	44.5952				1				0
80	17.04	10.447	47.4438	21.4952	86.4664	-5.2259	-1.4104	165.8524	-3.8102	-.5688	3.8524	2.2552	261.5099	-2.2305	-.333	13.7123	44.5832				1				0
80	17.05	10.4367	47.4006	21.4916	86.4344	-5.2256	-1.4117	165.7633	-3.8099	-.57	3.8523	2.2551	261.4906	-2.2303	-.3337	13.7155	44.5712				1				0
80	17.06	10.4264	47.3574	21.488	86.4024	-5.2252	-1.413	165.6743	-3.8095	-.5713	3.8521	2.255	261.4713	-2.2301	-.3344	13.7187	44.5591				1				0
80	17.07	10.4161	47.3142	21.4845	86.3704	-5.2249	-1.4142	165.5852	-3.8092	-.5726	3.852	2.2549	261.4519	-2.2299	-.3352	13.7219	44.5471				1				0
80	17.08	10.3594	47.2188	21.4987	86.5313	-5.2297	-1.4233	165.6083	-3.814	-.5816	3.8581	2.2585	261.3299	-2.2327	-.3405	13.6761	44.461				1				0
80	17.09	10.3028	47.1234	21.513	86.6922	-5.2345	-1.4323	165.6313	-3.8188	-.5906	3.8642	2.2621	261.2083	-2.2355	-.3458	13.6303	44.375				1				0
80	17.1	10.2565	47.0712	21.5307	86.885	-5.2396	-1.44	165.7434	-3.824	-.5984	3.8705	2.2658	261.1065	-2.2385	-.3503	13.5814	44.3013				1				0
80	17.11	10.2101	47.019	21.5485	87.0779	-5.2448	-1.4478	165.8556	-3.8291	-.6061	3.8768	2.2695	261.0053	-2.2415	-.3548	13.5325	44.2276				1				0
80	17.12	10.1638	46.9668	21.5663	87.2708	-5.2499	-1.4555	165.9677	-3.8342	-.6138	3.883	2.2731	260.9045	-2.2445	-.3593	13.4837	44.154				1				0
80	17.13	10.1174	46.9146	21.5841	87.4637	-5.255	-1.4632	166.0798	-3.8393	-.6215	3.8893	2.2768	260.8042	-2.2475	-.3639	13.435	44.0805				1				0
80	17.14	10.0058	46.7958	21.6072	87.8468	-5.2675	-1.4796	166.2557	-3.8518	-.6379	3.9043	2.2856	260.5967	-2.2549	-.3734	13.3162	43.9249				1				0
80	17.15	9.8943	46.677	21.6304	88.23	-5.2799	-1.4959	166.4316	-3.8643	-.6542	3.9192	2.2943	260.3912	-2.2621	-.383	13.1976	43.7695				1				0
80	17.16	9.829	46.6104	21.6357	88.4203	-5.2873	-1.5045	166.4954	-3.8716	-.6628	3.9279	2.2994	260.2852	-2.2665	-.388	13.1276	43.6875				1				0
80	17.17	9.7638	46.5438	21.641	88.6106	-5.2946	-1.5131	166.5592	-3.8789	-.6714	3.9366	2.3045	260.1797	-2.2708	-.3931	13.0577	43.6055				1				0
80	17.18	9.6986	46.4772	21.6464	88.8009	-5.302	-1.5217	166.623	-3.8863	-.68	3.9453	2.3096	260.0748	-2.2751	-.3981	12.9878	43.5236				1				0
80	17.19	9.6333	46.4106	21.6517	88.9911	-5.3093	-1.5303	166.6868	-3.8936	-.6886	3.954	2.3147	259.9705	-2.2793	-.4031	12.9179	43.4417				1				0
80	17.2	9.5449	46.3206	21.6526	89.2195	-5.3192	-1.5412	166.7376	-3.9035	-.6996	3.9657	2.3216	259.8395	-2.2851	-.4095	12.8237	43.3374				1				0
80	17.21	9.4565	46.2306	21.6535	89.4478	-5.3291	-1.5522	166.7884	-3.9134	-.7105	3.9774	2.3284	259.7094	-2.2909	-.416	12.7295	43.2331				1				0
80	17.22	9.4334	46.2072	21.6491	89.4859	-5.3317	-1.5546	166.7755	-3.916	-.7129	3.9803	2.3301	259.6825	-2.2924	-.4173	12.7051	43.2106				1				0
80	17.23	9.4102	46.1838	21.6446	89.5239	-5.3342	-1.5569	166.7625	-3.9185	-.7153	3.9833	2.3319	259.6556	-2.2939	-.4187	12.6806	43.188				1				0
80	17.24	9.387	46.1604	21.6402	89.562	-5.3368	-1.5593	166.7495	-3.9211	-.7176	3.9862	2.3336	259.6287	-2.2955	-.4201	12.6561	43.1655				1				0
80	17.25	9.3381	46.1397	21.6357	89.6952	-5.3434	-1.5643	166.8087	-3.9277	-.7226	3.9936	2.3379	259.5751	-2.2993	-.423	12.5936	43.1178				1				0
80	17.26	9.2892	46.119	21.6313	89.8284	-5.3499	-1.5693	166.8678	-3.9342	-.7276	4.0009	2.3422	259.5216	-2.3031	-.426	12.5312	43.0702				1				0
80	17.27	9.2402	46.0983	21.6268	89.9616	-5.3565	-1.5743	166.9269	-3.9408	-.7326	4.0083	2.3465	259.4684	-2.307	-.4289	12.4688	43.0226				1				0
80	17.28	9.2145	46.101	21.6268	90.0567	-5.3604	-1.5769	166.999	-3.9448	-.7353	4.0127	2.3491	259.442	-2.3093	-.4304	12.4309	42.9976				1				0
80	17.29	9.1888	46.1036	21.6268	90.1519	-5.3644	-1.5795	167.0711	-3.9487	-.7379	4.0171	2.3516	259.4155	-2.3116	-.432	12.3931	42.9726				1				0
80	17.3	9.163	46.1063	21.6268	90.247	-5.3684	-1.5822	167.1432	-3.9527	-.7405	4.0215	2.3542	259.3892	-2.314	-.4335	12.3552	42.9476				1				0
80	17.31	9.139	46.1388	21.5939	90.2436	-5.3737	-1.5812	167.1152	-3.958	-.7395	4.0265	2.3571	259.4168	-2.317	-.4329	12.3051	42.957				1				0
80	17.32	9.1149	46.1712	21.561	90.2401	-5.3789	-1.5802	167.0872	-3.9632	-.7385	4.0315	2.3601	259.4443	-2.3201	-.4324	12.2549	42.9664				1				0
80	17.33	9.1167	46.2009	21.5281	90.1415	-5.3802	-1.5766	166.9871	-3.9645	-.7349	4.0321	2.3604	259.4982	-2.3209	-.4302	12.2425	43.0008				1				0
80	17.34	9.1184	46.2306	21.4952	90.0429	-5.3815	-1.573	166.887	-3.9658	-.7313	4.0327	2.3608	259.5521	-2.3217	-.4281	12.23	43.0352				1				0
80	17.35	9.1201	46.2603	21.4622	89.9443	-5.3829	-1.5694	166.7869	-3.9672	-.7277	4.0333	2.3612	259.606	-2.3224	-.426	12.2175	43.0697				1				0
80	17.36	9.1218	46.29	21.4293	89.8457	-5.3842	-1.5657	166.6868	-3.9685	-.7241	4.034	2.3615	259.66	-2.3232	-.4239	12.2051	43.1042				1				0
80	17.37	9.1458	46.4079	21.3599	89.6243	-5.386	-1.555	166.5379	-3.9703	-.7133	4.0339	2.3615	259.8148	-2.3243	-.4176	12.1875	43.2065				1				0
80	17.38	9.1699	46.5258	21.2906	89.4029	-5.3879	-1.5442	166.3891	-3.9722	-.7026	4.0338	2.3614	259.9698	-2.3254	-.4113	12.1699	43.309				1				0
80	17.39	9.1922	46.614	21.2541	89.28	-5.3884	-1.5371	166.3403	-3.9727	-.6954	4.0331	2.361	260.0708	-2.3257	-.4071	12.1648	43.3769				1				0
80	17.4	9.2145	46.7022	21.2176	89.1572	-5.3889	-1.53	166.2915	-3.9732	-.6883	4.0324	2.3606	260.1719	-2.326	-.4029	12.1597	43.4448				1				0
80	17.41	9.2368	46.7904	21.1811	89.0344	-5.3895	-1.5228	166.2428	-3.9738	-.6812	4.0317	2.3602	260.2731	-2.3263	-.3988	12.1546	43.5127				1				0
80	17.42	9.2591	46.8786	21.1447	88.9116	-5.39	-1.5157	166.194	-3.9743	-.674	4.031	2.3598	260.3744	-2.3266	-.3946	12.1495	43.5807				1				0
80	17.43	9.2909	47.1243	21.0388	88.659	-5.3961	-1.4986	166.113	-3.9804	-.6569	4.0342	2.3617	260.6289	-2.3302	-.3846	12.0917	43.744				1				0
80	17.44	9.3226	47.37	20.933	88.4064	-5.4021	-1.4814	166.0321	-3.9864	-.6397	4.0374	2.3636	260.8832	-2.3337	-.3745	12.0339	43.9074				1				0
80	17.45	9.3321	47.5275	20.8636	88.2767	-5.4077	-1.4714	165.9999	-3.992	-.6297	4.0413	2.3659	261.0359	-2.337	-.3686	11.9812	44.0028				1				0
80	17.46	9.3415	47.6851	20.7942	88.147	-5.4132	-1.4614	165.9677	-3.9975	-.6197	4.0453	2.3682	261.1883	-2.3402	-.3628	11.9284	44.0982				1				0
80	17.47	9.351	47.8426	20.7248	88.0172	-5.4188	-1.4513	165.9356	-4.0031	-.6097	4.0492	2.3705	261.3405	-2.3435	-.3569	11.8756	44.1937				1				0
80	17.48	9.3604	48.0001	20.6554	87.8875	-5.4243	-1.4413	165.9034	-4.0086	-.5996	4.0532	2.3728	261.4924	-2.3467	-.351	11.8228	44.2892				1				0
80	17.49	9.363	48.1936	20.5674	87.7102	-5.4318	-1.4289	165.8341	-4.0161	-.5872	4.0588	2.3761	261.6811	-2.3511	-.3438	11.7516	44.4073				1				0
80	17.5	9.3656	48.3871	20.4793	87.5329	-5.4393	-1.4165	165.7648	-4.0236	-.5748	4.0644	2.3794	261.8694	-2.3555	-.3365	11.6803	44.5254				1				0
80	17.51	9.3587	48.4231	20.4606	87.4853	-5.4412	-1.4141	165.7277	-4.0255	-.5725	4.066	2.3803	261.9064	-2.3566	-.3351	11.6618	44.548				1				0
80	17.52	9.3518	48.4591	20.4419	87.4377	-5.4431	-1.4118	165.6906	-4.0274	-.5701	4.0676	2.3812	261.9433	-2.3577	-.3337	11.6434	44.5706				1				0
80	17.53	9.345	48.4951	20.4233	87.3902	-5.4451	-1.4094	165.6535	-4.0294	-.5677	4.0692	2.3822	261.9802	-2.3589	-.3324	11.625	44.5932				1				0
80	17.54	9.3381	48.5311	20.4046	87.3426	-5.447	-1.407	165.6163	-4.0313	-.5653	4.0708	2.3831	262.0171	-2.36	-.331	11.6065	44.6159				1				0
80	17.55	9.3235	48.442	20.4668	87.4749	-5.4438	-1.4146	165.7072	-4.0281	-.573	4.0686	2.3819	261.9043	-2.3581	-.3354	11.6371	44.5431				1				0
80	17.56	9.3089	48.3529	20.5291	87.6073	-5.4406	-1.4223	165.7982	-4.0249	-.5806	4.0665	2.3806	261.7915	-2.3562	-.3399	11.6677	44.4704				1				0
80	17.57	9.3012	48.2278	20.6101	87.7872	-5.4354	-1.4323	165.9262	-4.0197	-.5906	4.0629	2.3785	261.6418	-2.3532	-.3458	11.7167	44.3753				1				0
80	17.58	9.2935	48.1027	20.691	87.9671	-5.4303	-1.4422	166.0542	-4.0146	-.6006	4.0593	2.3764	261.492	-2.3502	-.3516	11.7656	44.2803				1				0
80	17.59	9.2857	47.9776	20.772	88.147	-5.4252	-1.4522	166.1822	-4.0095	-.6105	4.0557	2.3743	261.3421	-2.3472	-.3574	11.8144	44.1855				1				0
80	17.6	9.278	47.8525	20.8529	88.3269	-5.4201	-1.4621	166.3103	-4.0044	-.6205	4.0522	2.3722	261.1923	-2.3442	-.3632	11.8632	44.0908				1				0
80	17.61	9.2634	47.4942	21.0611	88.7749	-5.4055	-1.4885	166.5936	-3.9899	-.6468	4.0419	2.3662	260.7914	-2.3357	-.3787	12.0014	43.8397				1				0
80	17.62	9.2488	47.136	21.2692	89.2229	-5.3911	-1.5148	166.877	-3.9754	-.6731	4.032	2.3604	260.3898	-2.3272	-.3941	12.1391	43.5894				1				0
80	17.63	9.242	46.9029	21.3964	89.4911	-5.3817	-1.5311	167.0324	-3.966	-.6895	4.0255	2.3566	260.138	-2.3218	-.4036	12.2282	43.4336				1				0
80	17.64	9.2351	46.6698	21.5236	89.7592	-5.3724	-1.5475	167.1877	-3.9567	-.7058	4.0192	2.3529	259.8859	-2.3163	-.4132	12.3172	43.2781				1				0
80	17.65	9.2282	46.4367	21.6508	90.0273	-5.3631	-1.5638	167.3431	-3.9474	-.7221	4.0129	2.3492	259.6334	-2.3108	-.4227	12.406	43.1228				1				0
80	17.66	9.1639	45.8165	21.8821	90.5134	-5.3467	-1.6026	167.3759	-3.931	-.7609	4.004	2.344	259.0448	-2.3013	-.4455	12.5616	42.7531				1				0
80	17.67	9.0995	45.1964	22.1134	90.9995	-5.3304	-1.6414	167.4088	-3.9147	-.7997	3.9956	2.339	258.4539	-2.2917	-.4682	12.7171	42.3835				1				0
80	17.68	9.0351	44.5763	22.3447	91.4856	-5.3141	-1.6802	167.4417	-3.8984	-.8385	3.9875	2.3343	257.8609	-2.2821	-.4909	12.8726	42.014				1				0
80	17.69	8.9776	44.1892	22.4488	91.7036	-5.307	-1.7028	167.3192	-3.8913	-.8612	3.9855	2.3331	257.5214	-2.278	-.5041	12.9398	41.7985				1				0
80	17.7	8.9201	43.8022	22.5528	91.9215	-5.2999	-1.7255	167.1967	-3.8842	-.8838	3.9835	2.332	257.1811	-2.2739	-.5174	13.0072	41.5826				1				0
80	17.71	8.8626	43.4152	22.6569	92.1395	-5.2929	-1.7482	167.0742	-3.8772	-.9065	3.9817	2.3309	256.8399	-2.2697	-.5307	13.0747	41.3664				1				0
80	17.72	8.7785	42.9445	22.7539	92.3981	-5.2877	-1.7758	166.8749	-3.872	-.9341	3.9831	2.3317	256.4369	-2.2667	-.5468	13.1236	41.1038				1				0
80	17.73	8.6944	42.4737	22.8508	92.6567	-5.2826	-1.8034	166.6757	-3.8669	-.9617	3.9847	2.3327	256.0331	-2.2637	-.563	13.1727	40.8405				1				0
80	17.74	8.6678	42.39	22.8437	92.6974	-5.2845	-1.8083	166.5989	-3.8688	-.9666	3.9878	2.3345	255.9721	-2.2648	-.5659	13.154	40.7942				1				0
80	17.75	8.6412	42.3063	22.8366	92.738	-5.2865	-1.8132	166.5221	-3.8708	-.9715	3.9908	2.3363	255.9111	-2.266	-.5687	13.1354	40.7478				1				0
80	17.76	8.6146	42.2226	22.8295	92.7787	-5.2884	-1.818	166.4453	-3.8727	-.9764	3.9939	2.3381	255.8501	-2.2671	-.5716	13.1167	40.7014				1				0
80	17.77	8.588	42.1389	22.8224	92.8193	-5.2904	-1.8229	166.3686	-3.8747	-.9812	3.997	2.3399	255.7892	-2.2683	-.5744	13.098	40.6549				1				0
80	17.78	8.4987	42.0822	22.7734	93.0676	-5.3056	-1.832	166.4219	-3.8899	-.9903	4.0139	2.3498	255.7162	-2.2772	-.5798	12.9537	40.5682				1				0
80	17.79	8.4094	42.0255	22.7245	93.3158	-5.3207	-1.8411	166.4753	-3.905	-.9994	4.0309	2.3597	255.6439	-2.286	-.5851	12.8096	40.4815				1				0
80	17.8	8.3468	42.0525	22.6827	93.5234	-5.3338	-1.8453	166.6054	-3.9181	-1.0037	4.0446	2.3678	255.6323	-2.2937	-.5876	12.6844	40.4414				1				0
80	17.81	8.2841	42.0795	22.6409	93.731	-5.3469	-1.8495	166.7355	-3.9313	-1.0079	4.0584	2.3758	255.6208	-2.3014	-.59	12.5595	40.4014				1				0
80	17.82	8.2215	42.1065	22.5991	93.9386	-5.3601	-1.8537	166.8656	-3.9444	-1.0121	4.0721	2.3839	255.6093	-2.3091	-.5925	12.4347	40.3614				1				0
80	17.83	8.1588	42.1335	22.5573	94.1461	-5.3731	-1.8579	166.9957	-3.9574	-1.0162	4.0858	2.3919	255.598	-2.3168	-.5949	12.3101	40.3215				1				0
80	17.84	7.9786	41.9877	22.4817	94.6314	-5.4007	-1.8776	167.0793	-3.985	-1.0359	4.1175	2.4105	255.4288	-2.3329	-.6064	12.0473	40.1344				1				0
80	17.85	7.7983	41.8419	22.4061	95.1166	-5.4283	-1.8972	167.1629	-4.0126	-1.0555	4.1491	2.429	255.2623	-2.3491	-.6179	11.7847	39.9475				1				0
80	17.86	7.6808	41.6691	22.3723	95.3942	-5.4428	-1.9126	167.1163	-4.0271	-1.071	4.1671	2.4395	255.1076	-2.3576	-.627	11.6462	39.8003				1				0
80	17.87	7.5632	41.4963	22.3385	95.6719	-5.4574	-1.9281	167.0698	-4.0417	-1.0864	4.1852	2.4501	254.9541	-2.3661	-.636	11.5076	39.6529				1				0
80	17.88	7.4456	41.3234	22.3047	95.9495	-5.472	-1.9436	167.0232	-4.0563	-1.1019	4.2033	2.4607	254.8018	-2.3746	-.6451	11.3689	39.5055				1				0
80	17.89	7.328	41.1506	22.2709	96.2272	-5.4865	-1.9591	166.9767	-4.0708	-1.1174	4.2214	2.4713	254.6508	-2.3832	-.6542	11.2302	39.358				1				0
80	17.9	7.1383	40.8995	22.1908	96.6268	-5.5118	-1.9818	166.8554	-4.0961	-1.1401	4.2518	2.4892	254.4458	-2.398	-.6675	10.9893	39.1416				1				0
80	17.91	6.9486	40.6484	22.1107	97.0264	-5.5371	-2.0045	166.7341	-4.1215	-1.1629	4.2824	2.507	254.2435	-2.4128	-.6808	10.7481	38.925				1				0
80	17.92	6.8765	40.5701	22.0645	97.1483	-5.5479	-2.0118	166.6594	-4.1322	-1.1701	4.2947	2.5143	254.1895	-2.4191	-.685	10.6458	38.8561				1				0
80	17.93	6.8044	40.4918	22.0182	97.2703	-5.5586	-2.019	166.5847	-4.1429	-1.1774	4.307	2.5215	254.1358	-2.4254	-.6893	10.5433	38.7871				1				0
80	17.94	6.7324	40.4135	21.972	97.3922	-5.5694	-2.0263	166.51	-4.1537	-1.1846	4.3193	2.5287	254.0823	-2.4317	-.6935	10.4408	38.7181				1				0
80	17.95	6.6603	40.3352	21.9257	97.5142	-5.5802	-2.0335	166.4353	-4.1645	-1.1919	4.3317	2.5359	254.0291	-2.4381	-.6978	10.3382	38.649				1				0
80	17.96	6.5478	40.2389	21.8385	97.6854	-5.5984	-2.0433	166.3107	-4.1827	-1.2016	4.3519	2.5478	253.9717	-2.4487	-.7035	10.1647	38.5561				1				0
80	17.97	6.4354	40.1426	21.7514	97.8567	-5.6166	-2.053	166.186	-4.2009	-1.2114	4.3721	2.5596	253.9147	-2.4594	-.7092	9.991	38.4631				1				0
80	17.98	6.395	40.1246	21.7104	97.906	-5.6241	-2.0555	166.136	-4.2084	-1.2139	4.38	2.5642	253.9103	-2.4638	-.7107	9.9201	38.4394				1				0
80	17.99	6.3547	40.1066	21.6695	97.9553	-5.6315	-2.058	166.0861	-4.2158	-1.2164	4.3878	2.5688	253.906	-2.4681	-.7121	9.8491	38.4156				1				0
80	18	6.3144	40.0886	21.6286	98.0046	-5.639	-2.0605	166.0361	-4.2233	-1.2189	4.3957	2.5734	253.9017	-2.4725	-.7136	9.7781	38.3918				1				0
80	18.01	6.3049	40.1174	21.5895	97.9588	-5.6428	-2.0584	165.9705	-4.2271	-1.2167	4.3988	2.5752	253.9421	-2.4748	-.7123	9.7415	38.412				1				0
80	18.02	6.2955	40.1462	21.5503	97.9129	-5.6467	-2.0563	165.9049	-4.231	-1.2146	4.4019	2.5771	253.9826	-2.477	-.7111	9.7048	38.4323				1				0
80	18.03	6.286	40.175	21.5112	97.8671	-5.6505	-2.0542	165.8393	-4.2348	-1.2125	4.405	2.5789	254.0229	-2.4793	-.7099	9.6681	38.4525				1				0
80	18.04	6.3169	40.2218	21.513	97.7719	-5.6469	-2.0495	165.8236	-4.2312	-1.2079	4.4003	2.5761	254.0679	-2.4771	-.7071	9.7026	38.4966				1				0
80	18.05	6.3478	40.2686	21.5147	97.6768	-5.6433	-2.0449	165.808	-4.2276	-1.2032	4.3955	2.5733	254.1129	-2.475	-.7044	9.7371	38.5406				1				0
80	18.06	6.3787	40.3154	21.5165	97.5816	-5.6397	-2.0403	165.7923	-4.224	-1.1986	4.3908	2.5705	254.1581	-2.4729	-.7017	9.7716	38.5847				1				0
80	18.07	6.5633	40.5413	21.585	97.1855	-5.6152	-2.0185	165.8751	-4.1995	-1.1768	4.3613	2.5533	254.3458	-2.4585	-.689	10.0049	38.7924				1				0
80	18.08	6.7478	40.7672	21.6535	96.7894	-5.5907	-1.9967	165.9579	-4.175	-1.155	4.3318	2.536	254.5359	-2.4442	-.6762	10.2381	38.9999				1				0
80	18.09	6.9014	40.9463	21.7202	96.4884	-5.5699	-1.9796	166.0564	-4.1542	-1.1379	4.3072	2.5216	254.6817	-2.432	-.6662	10.4365	39.1631				1				0
80	18.1	7.0551	41.1254	21.7869	96.1874	-5.5491	-1.9624	166.1548	-4.1334	-1.1208	4.2826	2.5072	254.829	-2.4198	-.6561	10.6347	39.3261				1				0
80	18.11	7.2087	41.3045	21.8537	95.8864	-5.5283	-1.9453	166.2533	-4.1126	-1.1037	4.2581	2.4928	254.9778	-2.4076	-.6461	10.8326	39.4889				1				0
80	18.12	7.3623	41.4837	21.9204	95.5854	-5.5075	-1.9283	166.3517	-4.0918	-1.0866	4.2336	2.4785	255.1282	-2.3955	-.6361	11.0303	39.6515				1				0
80	18.13	7.6584	41.9562	21.9764	94.9445	-5.4749	-1.8882	166.5355	-4.0592	-1.0465	4.1919	2.4541	255.5434	-2.3763	-.6127	11.3412	40.0334				1				0
80	18.14	7.9545	42.4287	22.0325	94.3036	-5.4423	-1.8482	166.7193	-4.0266	-1.0065	4.1505	2.4298	255.966	-2.3573	-.5892	11.6514	40.4145				1				0
80	18.15	8.097	42.7221	22.0218	93.9636	-5.4304	-1.8252	166.8046	-4.0147	-.9835	4.1334	2.4198	256.235	-2.3503	-.5758	11.7645	40.6332				1				0
80	18.16	8.2395	43.0156	22.0111	93.6237	-5.4186	-1.8022	166.8899	-4.0029	-.9606	4.1165	2.4099	256.506	-2.3434	-.5623	11.8774	40.8518				1				0
80	18.17	8.382	43.309	22.0004	93.2838	-5.4067	-1.7793	166.9752	-3.991	-.9376	4.0997	2.4	256.779	-2.3364	-.5489	11.9902	41.0702				1				0
80	18.18	8.5244	43.6024	21.9898	92.9439	-5.3949	-1.7564	167.0605	-3.9792	-.9147	4.083	2.3902	257.0539	-2.3295	-.5355	12.1029	41.2883				1				0
80	18.19	8.6764	43.9912	21.939	92.5374	-5.3861	-1.7276	167.144	-3.9705	-.886	4.0681	2.3815	257.4212	-2.3244	-.5187	12.1862	41.5623				1				0
80	18.2	8.8283	44.38	21.8883	92.1308	-5.3774	-1.6989	167.2275	-3.9617	-.8572	4.0534	2.3729	257.7909	-2.3192	-.5018	12.2693	41.836				1				0
80	18.21	8.8377	44.4754	21.8483	92.0642	-5.3805	-1.693	167.2257	-3.9648	-.8513	4.0552	2.374	257.8814	-2.3211	-.4984	12.24	41.8921				1				0
80	18.22	8.8472	44.5709	21.8083	91.9977	-5.3836	-1.6871	167.2239	-3.9679	-.8454	4.0569	2.375	257.9719	-2.3229	-.4949	12.2107	41.9482				1				0
80	18.23	8.8566	44.6663	21.7683	91.931	-5.3866	-1.6812	167.2222	-3.9709	-.8395	4.0587	2.376	258.0622	-2.3247	-.4915	12.1814	42.0043				1				0
80	18.24	8.866	44.7617	21.7282	91.8644	-5.3897	-1.6753	167.2204	-3.974	-.8337	4.0605	2.3771	258.1525	-2.3265	-.488	12.1521	42.0604				1				0
80	18.25	8.7502	44.7743	21.6393	92.0963	-5.4113	-1.6818	167.2599	-3.9956	-.8401	4.0829	2.3902	258.1257	-2.3391	-.4918	11.9469	41.9987				1				0
80	18.26	8.6343	44.7869	21.5503	92.328	-5.4328	-1.6883	167.2995	-4.0171	-.8466	4.1054	2.4034	258.0991	-2.3517	-.4956	11.7417	41.9371				1				0
80	18.27	8.509	44.7041	21.5014	92.6265	-5.4513	-1.7006	167.3409	-4.0356	-.859	4.126	2.4154	257.984	-2.3625	-.5029	11.5659	41.8194				1				0
80	18.28	8.3837	44.6213	21.4525	92.9249	-5.4697	-1.713	167.3823	-4.054	-.8713	4.1466	2.4275	257.8702	-2.3733	-.5101	11.3902	41.7017				1				0
80	18.29	8.2584	44.5385	21.4035	93.2233	-5.4882	-1.7253	167.4236	-4.0725	-.8837	4.1672	2.4396	257.7575	-2.3841	-.5173	11.2146	41.5842				1				0
80	18.3	8.1331	44.4556	21.3546	93.5217	-5.5066	-1.7377	167.465	-4.0909	-.896	4.1879	2.4517	257.646	-2.3949	-.5246	11.039	41.4666				1				0
80	18.31	7.8996	44.3899	21.1811	93.872	-5.5457	-1.7522	167.3427	-4.1301	-.9106	4.2292	2.4759	257.5668	-2.4179	-.5331	10.6662	41.328				1				0
80	18.32	7.6662	44.3242	21.0077	94.2223	-5.585	-1.7668	167.2203	-4.1693	-.9251	4.2707	2.5002	257.489	-2.4408	-.5416	10.2928	41.1891				1				0
80	18.33	7.558	44.3413	20.8831	94.2741	-5.6058	-1.7691	167.0567	-4.1901	-.9274	4.2915	2.5124	257.52	-2.453	-.5429	10.0945	41.1677				1				0
80	18.34	7.4499	44.3584	20.7586	94.326	-5.6266	-1.7713	166.893	-4.2109	-.9296	4.3123	2.5246	257.5507	-2.4652	-.5443	9.8958	41.1463				1				0
80	18.35	7.3417	44.3755	20.6341	94.3779	-5.6475	-1.7736	166.7293	-4.2318	-.9319	4.3332	2.5368	257.5811	-2.4775	-.5456	9.6967	41.1248				1				0
80	18.36	7.2104	44.3386	20.4642	94.2975	-5.6712	-1.7757	166.3107	-4.2555	-.934	4.3568	2.5506	257.6202	-2.4913	-.5468	9.4718	41.1043				1				0
80	18.37	7.0791	44.3017	20.2943	94.2171	-5.6949	-1.7779	165.8922	-4.2792	-.9362	4.3804	2.5645	257.6591	-2.5052	-.5481	9.2458	41.0837				1				0
80	18.38	6.9478	44.2648	20.1244	94.1366	-5.7187	-1.7801	165.4736	-4.303	-.9384	4.4042	2.5784	257.6977	-2.5192	-.5494	9.0187	41.0629				1				0
80	18.39	6.9246	44.2108	20.079	94.0043	-5.7215	-1.78	165.2187	-4.3058	-.9383	4.4069	2.58	257.7066	-2.5208	-.5493	8.9924	41.0638				1				0
80	18.4	6.9014	44.1568	20.0336	93.872	-5.7243	-1.7799	164.9638	-4.3086	-.9382	4.4095	2.5815	257.7155	-2.5224	-.5493	8.966	41.0648				1				0
80	18.41	6.8783	44.1028	19.9883	93.7396	-5.727	-1.7798	164.709	-4.3114	-.9381	4.4122	2.5831	257.7244	-2.5241	-.5492	8.9395	41.0657				1				0
80	18.42	6.9057	43.9165	20.0977	93.7145	-5.7117	-1.7875	164.6345	-4.296	-.9458	4.3988	2.5753	257.5837	-2.515	-.5537	9.0861	40.9923				1				0
80	18.43	6.9332	43.7302	20.2071	93.6895	-5.6963	-1.7952	164.5599	-4.2806	-.9535	4.3855	2.5674	257.442	-2.506	-.5582	9.2328	40.9188				1				0
80	18.44	6.9838	43.5979	20.3619	93.7967	-5.6781	-1.803	164.7403	-4.2624	-.9613	4.3695	2.5581	257.2907	-2.4954	-.5628	9.4054	40.8447				1				0
80	18.45	7.0345	43.4656	20.5167	93.904	-5.66	-1.8107	164.9207	-4.2443	-.9691	4.3536	2.5488	257.1387	-2.4848	-.5673	9.5777	40.7708				1				0
80	18.46	7.0851	43.3333	20.6714	94.0112	-5.642	-1.8185	165.101	-4.2263	-.9768	4.3377	2.5395	256.9858	-2.4742	-.5719	9.7496	40.697				1				0
80	18.47	7.1357	43.201	20.8262	94.1185	-5.624	-1.8262	165.2814	-4.2083	-.9845	4.3219	2.5302	256.8322	-2.4637	-.5764	9.9211	40.6233				1				0
80	18.48	7.1933	42.8643	21.1562	94.6201	-5.5938	-1.8514	165.834	-4.1781	-1.0098	4.2984	2.5165	256.4135	-2.446	-.5912	10.2082	40.3833				1				0
80	18.49	7.2508	42.5277	21.4863	95.1218	-5.5639	-1.8765	166.3865	-4.1482	-1.0348	4.2753	2.5029	255.993	-2.4285	-.6058	10.4934	40.1448				1				0
80	18.5	7.2576	42.3234	21.6615	95.5162	-5.5519	-1.8938	166.7587	-4.1362	-1.0521	4.2679	2.4986	255.7286	-2.4215	-.6159	10.6078	39.98				1				0
80	18.51	7.2645	42.1191	21.8368	95.9106	-5.5399	-1.911	167.1309	-4.1242	-1.0693	4.2606	2.4943	255.4645	-2.4145	-.626	10.7217	39.8159				1				0
80	18.52	7.2714	41.9148	22.012	96.305	-5.528	-1.9281	167.5031	-4.1123	-1.0865	4.2534	2.4901	255.2006	-2.4075	-.6361	10.835	39.6526				1				0
80	18.53	7.2782	41.7105	22.1872	96.6994	-5.5162	-1.9452	167.8753	-4.1005	-1.1035	4.2464	2.486	254.937	-2.4005	-.6461	10.9479	39.49				1				0
80	18.54	7.2284	41.1785	22.4425	97.3066	-5.5004	-1.9821	168.1561	-4.0847	-1.1404	4.2409	2.4827	254.4005	-2.3913	-.6676	11.0983	39.1388				1				0
80	18.55	7.1787	40.6466	22.6978	97.9138	-5.4846	-2.0188	168.4369	-4.0689	-1.1772	4.2358	2.4798	253.8644	-2.3821	-.6892	11.2483	38.7888				1				0
80	18.56	7.122	40.319	22.7779	98.1266	-5.4806	-2.0387	168.3454	-4.0649	-1.1971	4.2375	2.4808	253.591	-2.3797	-.7008	11.2864	38.5994				1				0
80	18.57	7.0654	39.9914	22.858	98.3393	-5.4766	-2.0586	168.254	-4.0609	-1.217	4.2394	2.4818	253.3176	-2.3774	-.7125	11.3245	38.4098				1				0
80	18.58	7.0087	39.6637	22.938	98.5521	-5.4726	-2.0786	168.1626	-4.0569	-1.2369	4.2413	2.483	253.0442	-2.375	-.7241	11.3627	38.22				1				0
80	18.59	6.9521	39.3361	23.0181	98.7649	-5.4686	-2.0985	168.0711	-4.0529	-1.2569	4.2433	2.4842	252.7707	-2.3727	-.7358	11.401	38.0299				1				0
80	18.6	6.8697	38.9068	23.0439	98.8012	-5.4662	-2.1202	167.6216	-4.0505	-1.2785	4.2475	2.4866	252.4825	-2.3713	-.7485	11.4237	37.824				1				0
80	18.61	6.7873	38.4775	23.0697	98.8375	-5.4638	-2.1419	167.172	-4.0481	-1.3002	4.2518	2.4891	252.1934	-2.3699	-.7612	11.4466	37.617				1				0
80	18.62	6.7615	38.3758	23.0154	98.6611	-5.4654	-2.1436	166.8138	-4.0497	-1.3019	4.2539	2.4904	252.1783	-2.3708	-.7622	11.4311	37.6007				1				0
80	18.63	6.7358	38.2741	22.9611	98.4846	-5.4671	-2.1453	166.4556	-4.0514	-1.3036	4.256	2.4916	252.163	-2.3718	-.7632	11.4154	37.5844				1				0
80	18.64	6.71	38.1723	22.9069	98.3082	-5.4687	-2.147	166.0975	-4.053	-1.3054	4.2581	2.4928	252.1478	-2.3728	-.7642	11.3997	37.568				1				0
80	18.65	6.6843	38.0706	22.8526	98.1317	-5.4704	-2.1488	165.7393	-4.0547	-1.3071	4.2602	2.494	252.1325	-2.3737	-.7652	11.384	37.5515				1				0
80	18.66	6.6534	37.9806	22.7939	97.9709	-5.4734	-2.1504	165.3988	-4.0577	-1.3087	4.2635	2.496	252.1238	-2.3755	-.7662	11.3556	37.5359				1				0
80	18.67	6.6225	37.8906	22.7352	97.81	-5.4763	-2.152	165.0583	-4.0606	-1.3104	4.2668	2.4979	252.1151	-2.3772	-.7671	11.3272	37.5203				1				0
80	18.68	6.6173	37.9023	22.7308	97.8256	-5.4776	-2.1519	165.076	-4.062	-1.3103	4.2681	2.4987	252.1218	-2.378	-.7671	11.3147	37.5213				1				0
80	18.69	6.6122	37.914	22.7263	97.8411	-5.479	-2.1518	165.0937	-4.0633	-1.3102	4.2693	2.4994	252.1285	-2.3788	-.767	11.3022	37.5222				1				0
80	18.7	6.607	37.9257	22.7219	97.8567	-5.4803	-2.1517	165.1113	-4.0646	-1.3101	4.2705	2.5001	252.1352	-2.3795	-.767	11.2897	37.5232				1				0
80	18.71	6.6019	37.9374	22.7174	97.8723	-5.4816	-2.1516	165.129	-4.0659	-1.31	4.2717	2.5008	252.1419	-2.3803	-.7669	11.2772	37.5241				1				0
80	18.72	6.6053	38.004	22.7236	97.9778	-5.4839	-2.1505	165.3108	-4.0682	-1.3088	4.2736	2.5019	252.1666	-2.3817	-.7662	11.2551	37.5354				1				0
80	18.73	6.6088	38.0706	22.7299	98.0833	-5.4862	-2.1493	165.4926	-4.0705	-1.3076	4.2754	2.503	252.1912	-2.383	-.7655	11.233	37.5467				1				0
80	18.74	6.6173	38.1255	22.7405	98.1733	-5.4872	-2.1482	165.6567	-4.0715	-1.3065	4.276	2.5033	252.2092	-2.3836	-.7649	11.2234	37.557				1				0
80	18.75	6.6259	38.1804	22.7512	98.2632	-5.4882	-2.1471	165.8208	-4.0726	-1.3054	4.2767	2.5037	252.2271	-2.3842	-.7643	11.2138	37.5673				1				0
80	18.76	6.6345	38.2353	22.7619	98.3532	-5.4893	-2.146	165.9849	-4.0736	-1.3044	4.2773	2.5041	252.2449	-2.3848	-.7636	11.2042	37.5776				1				0
80	18.77	6.6903	38.4514	22.7717	98.4042	-5.4886	-2.1358	166.3175	-4.0729	-1.2941	4.2735	2.5019	252.3726	-2.3844	-.7576	11.2107	37.6749				1				0
80	18.78	6.7461	38.6674	22.7815	98.4552	-5.4879	-2.1256	166.6501	-4.0722	-1.284	4.2698	2.4997	252.5	-2.384	-.7517	11.2171	37.7718				1				0
80	18.79	6.8019	38.8834	22.7912	98.5063	-5.4872	-2.1155	166.9828	-4.0715	-1.2738	4.2661	2.4975	252.6271	-2.3836	-.7457	11.2236	37.8684				1				0
80	18.8	6.8491	39.0445	22.7903	98.4673	-5.4855	-2.1064	167.1513	-4.0699	-1.2648	4.2618	2.495	252.7368	-2.3826	-.7404	11.2395	37.9547				1				0
80	18.81	6.8963	39.2056	22.7895	98.4284	-5.4839	-2.0974	167.3198	-4.0682	-1.2557	4.2576	2.4925	252.8464	-2.3816	-.7351	11.2554	38.0409				1				0
80	18.82	6.9435	39.3667	22.7886	98.3895	-5.4822	-2.0883	167.4883	-4.0665	-1.2467	4.2533	2.49	252.956	-2.3807	-.7299	11.2713	38.1269				1				0
80	18.83	7.0019	39.6808	22.7183	98.2373	-5.4861	-2.0699	167.6382	-4.0704	-1.2282	4.2517	2.4891	253.2092	-2.383	-.719	11.2341	38.3026				1				0
80	18.84	7.0602	39.995	22.648	98.085	-5.49	-2.0515	167.7882	-4.0743	-1.2098	4.2501	2.4882	253.4621	-2.3852	-.7083	11.1969	38.478				1				0
80	18.85	7.0714	40.148	22.5786	97.9717	-5.4956	-2.042	167.7697	-4.0799	-1.2004	4.2528	2.4897	253.6052	-2.3885	-.7027	11.1439	38.5679				1				0
80	18.86	7.0825	40.301	22.5093	97.8584	-5.5012	-2.0326	167.7512	-4.0855	-1.1909	4.2555	2.4913	253.7482	-2.3918	-.6972	11.0909	38.6577				1				0
80	18.87	7.0937	40.454	22.4399	97.7451	-5.5067	-2.0232	167.7327	-4.091	-1.1815	4.2582	2.4929	253.8911	-2.395	-.6917	11.0378	38.7476				1				0
80	18.88	7.1048	40.607	22.3705	97.6318	-5.5123	-2.0137	167.7141	-4.0966	-1.1721	4.261	2.4945	254.0338	-2.3983	-.6862	10.9847	38.8375				1				0
80	18.89	7.0817	40.8131	22.2353	97.4995	-5.5268	-2.0022	167.6295	-4.1112	-1.1605	4.2718	2.5009	254.2363	-2.4068	-.6794	10.8461	38.9474				1				0
80	18.9	7.0585	41.0192	22.1001	97.3671	-5.5414	-1.9906	167.5449	-4.1257	-1.149	4.2827	2.5073	254.438	-2.4153	-.6727	10.7074	39.0574				1				0
80	18.91	7.0242	41.0723	22.0342	97.3481	-5.5504	-1.9885	167.4789	-4.1347	-1.1469	4.2908	2.512	254.4973	-2.4206	-.6714	10.6217	39.0774				1				0
80	18.92	6.9898	41.1254	21.9684	97.3291	-5.5594	-1.9864	167.4128	-4.1437	-1.1448	4.299	2.5168	254.5565	-2.4259	-.6702	10.5359	39.0975				1				0
80	18.93	6.9555	41.1785	21.9026	97.3101	-5.5684	-1.9843	167.3467	-4.1527	-1.1427	4.3071	2.5215	254.6154	-2.4312	-.669	10.4501	39.1176				1				0
80	18.94	6.9212	41.2316	21.8368	97.291	-5.5775	-1.9822	167.2806	-4.1618	-1.1405	4.3152	2.5263	254.6742	-2.4365	-.6677	10.3642	39.1377				1				0
80	18.95	6.8456	41.2802	21.7193	97.2824	-5.5944	-1.9813	167.1276	-4.1787	-1.1396	4.3313	2.5357	254.7457	-2.4464	-.6672	10.2027	39.1468				1				0
80	18.96	6.7701	41.3288	21.6019	97.2737	-5.6114	-1.9803	166.9746	-4.1957	-1.1386	4.3475	2.5452	254.8168	-2.4563	-.6666	10.041	39.1559				1				0
80	18.97	6.7289	41.3243	21.5503	97.2841	-5.6193	-1.9815	166.8877	-4.2036	-1.1398	4.3554	2.5498	254.8295	-2.461	-.6673	9.9653	39.1449				1				0
80	18.98	6.6877	41.3198	21.4987	97.2945	-5.6273	-1.9826	166.8008	-4.2116	-1.1409	4.3634	2.5545	254.8421	-2.4656	-.668	9.8895	39.1339				1				0
80	18.99	6.6465	41.3153	21.4471	97.3049	-5.6353	-1.9838	166.7139	-4.2196	-1.1421	4.3714	2.5592	254.8548	-2.4703	-.6686	9.8137	39.1228				1				0
80	19	6.6053	41.3108	21.3955	97.3153	-5.6432	-1.9849	166.627	-4.2275	-1.1433	4.3794	2.5639	254.8674	-2.475	-.6693	9.7377	39.1118				1				0
80	19.01	6.5598	41.445	21.2674	97.2426	-5.659	-1.9782	166.5148	-4.2433	-1.1365	4.3929	2.5718	255.0065	-2.4842	-.6654	9.5873	39.1764				1				0
80	19.02	6.5144	41.5791	21.1393	97.1699	-5.6748	-1.9714	166.4027	-4.2592	-1.1297	4.4064	2.5797	255.1451	-2.4935	-.6614	9.4366	39.2411				1				0
80	19.03	6.5101	41.7177	21.0628	97.0869	-5.6827	-1.9634	166.3775	-4.267	-1.1217	4.412	2.583	255.2709	-2.4981	-.6567	9.3621	39.3168				1				0
80	19.04	6.5058	41.8563	20.9863	97.0039	-5.6905	-1.9555	166.3523	-4.2748	-1.1138	4.4175	2.5862	255.3965	-2.5027	-.6521	9.2875	39.3926				1				0
80	19.05	6.5015	41.9949	20.9098	96.9208	-5.6983	-1.9475	166.3271	-4.2826	-1.1058	4.4231	2.5895	255.5219	-2.5073	-.6474	9.2129	39.4683				1				0
80	19.06	6.4972	42.1335	20.8333	96.8378	-5.7062	-1.9395	166.3018	-4.2905	-1.0979	4.4287	2.5928	255.6469	-2.5118	-.6428	9.1383	39.5442				1				0
80	19.07	6.5023	42.4971	20.6625	96.6596	-5.7234	-1.9191	166.3216	-4.3077	-1.0775	4.4404	2.5997	255.957	-2.522	-.6308	8.9739	39.7384				1				0
80	19.08	6.5075	42.8607	20.4917	96.4815	-5.7407	-1.8988	166.3414	-4.325	-1.0571	4.4523	2.6066	256.2654	-2.5321	-.6189	8.8095	39.9325				1				0
80	19.09	6.5169	43.0858	20.3975	96.3863	-5.7501	-1.8863	166.3864	-4.3344	-1.0447	4.4585	2.6102	256.4492	-2.5376	-.6116	8.7198	40.0508				1				0
80	19.1	6.5264	43.3108	20.3032	96.2912	-5.7595	-1.8739	166.4315	-4.3438	-1.0323	4.4648	2.6139	256.6323	-2.5431	-.6043	8.6302	40.169				1				0
80	19.11	6.5358	43.5358	20.2089	96.196	-5.7689	-1.8615	166.4765	-4.3532	-1.0199	4.4711	2.6176	256.8148	-2.5486	-.5971	8.5406	40.2871				1				0
80	19.12	6.5753	44.0641	20.0052	95.908	-5.7869	-1.831	166.5526	-4.3712	-.9893	4.4818	2.6239	257.2478	-2.5592	-.5792	8.3691	40.5782				1				0
80	19.13	6.6148	44.5925	19.8015	95.62	-5.8049	-1.8004	166.6287	-4.3892	-.9587	4.4927	2.6303	257.6784	-2.5697	-.5613	8.1977	40.8691				1				0
80	19.14	6.6543	45.1208	19.5977	95.332	-5.8229	-1.7699	166.7047	-4.4072	-.9282	4.5039	2.6368	258.1064	-2.5802	-.5434	8.0265	41.1597				1				0
80	19.15	6.6843	45.4241	19.4883	95.1391	-5.8315	-1.7518	166.7358	-4.4158	-.9101	4.5086	2.6396	258.3546	-2.5853	-.5328	7.9447	41.3325				1				0
80	19.16	6.7143	45.7274	19.3789	94.9462	-5.8401	-1.7336	166.7669	-4.4244	-.892	4.5134	2.6424	258.602	-2.5903	-.5222	7.8629	41.5052				1				0
80	19.17	6.7444	46.0307	19.2695	94.7533	-5.8487	-1.7155	166.7979	-4.433	-.8738	4.5183	2.6453	258.8489	-2.5953	-.5116	7.7811	41.6778				1				0
80	19.18	6.8002	46.4988	19.0916	94.352	-5.8602	-1.6852	166.7425	-4.4446	-.8435	4.5239	2.6485	259.2542	-2.6021	-.4938	7.6709	41.9668				1				0
80	19.19	6.8559	46.9668	18.9137	93.9507	-5.8718	-1.6548	166.6871	-4.4561	-.8131	4.5297	2.652	259.6587	-2.6089	-.4761	7.5607	42.2559				1				0
80	19.2	6.8817	47.1315	18.8452	93.7422	-5.8748	-1.6426	166.6006	-4.4591	-.8009	4.5305	2.6524	259.8179	-2.6106	-.4689	7.5321	42.3725				1				0
80	19.21	6.9074	47.2962	18.7767	93.5338	-5.8778	-1.6303	166.5141	-4.4621	-.7886	4.5313	2.6529	259.9772	-2.6124	-.4617	7.5036	42.4893				1				0
80	19.22	6.9332	47.4609	18.7082	93.3253	-5.8808	-1.618	166.4276	-4.4651	-.7764	4.5321	2.6534	260.1366	-2.6141	-.4545	7.475	42.6062				1				0
80	19.23	6.9589	47.6256	18.6397	93.1169	-5.8838	-1.6057	166.3412	-4.4681	-.7641	4.533	2.6539	260.2961	-2.6159	-.4473	7.4463	42.7232				1				0
80	19.24	6.9898	47.7976	18.5721	92.8721	-5.8859	-1.5923	166.2316	-4.4702	-.7506	4.5328	2.6537	260.4677	-2.6171	-.4395	7.427	42.851				1				0
80	19.25	7.0207	47.9695	18.5045	92.6273	-5.8879	-1.5789	166.122	-4.4722	-.7372	4.5326	2.6536	260.6394	-2.6183	-.4316	7.4076	42.979				1				0
80	19.26	7.0259	47.9767	18.5054	92.591	-5.8869	-1.5778	166.0989	-4.4712	-.7361	4.5314	2.6529	260.6514	-2.6177	-.431	7.417	42.9897				1				0
80	19.27	7.031	47.9839	18.5063	92.5547	-5.8859	-1.5766	166.0758	-4.4702	-.735	4.5303	2.6523	260.6635	-2.6171	-.4303	7.4263	43.0004				1				0
80	19.28	7.0362	47.9911	18.5072	92.5183	-5.8849	-1.5755	166.0527	-4.4693	-.7338	4.5291	2.6516	260.6755	-2.6166	-.4296	7.4357	43.0111				1				0
80	19.29	7.0413	47.9983	18.508	92.482	-5.884	-1.5744	166.0297	-4.4683	-.7327	4.5279	2.6509	260.6875	-2.616	-.429	7.445	43.0219				1				0
80	19.3	7.0534	48.046	18.5089	92.4673	-5.8834	-1.5719	166.0756	-4.4677	-.7302	4.527	2.6503	260.7176	-2.6156	-.4275	7.4507	43.0457				1				0
80	19.31	7.0654	48.0937	18.5098	92.4526	-5.8828	-1.5694	166.1215	-4.4671	-.7277	4.526	2.6498	260.7476	-2.6153	-.426	7.4564	43.0695				1				0
80	19.32	7.0722	48.1342	18.5098	92.4742	-5.8832	-1.568	166.1905	-4.4675	-.7263	4.5261	2.6498	260.7656	-2.6155	-.4252	7.4528	43.0826				1				0
80	19.33	7.0791	48.1747	18.5098	92.4958	-5.8835	-1.5666	166.2595	-4.4678	-.725	4.5263	2.6499	260.7835	-2.6157	-.4244	7.4491	43.0957				1				0
80	19.34	7.086	48.2152	18.5098	92.5175	-5.8839	-1.5652	166.3284	-4.4682	-.7236	4.5264	2.65	260.8015	-2.616	-.4236	7.4454	43.1088				1				0
80	19.35	7.0928	48.2557	18.5098	92.5391	-5.8843	-1.5639	166.3974	-4.4686	-.7222	4.5266	2.6501	260.8194	-2.6162	-.4228	7.4418	43.1219				1				0
80	19.36	7.0997	48.343	18.5098	92.6169	-5.8863	-1.5618	166.5695	-4.4706	-.7201	4.5282	2.6511	260.8493	-2.6173	-.4216	7.4227	43.1416				1				0
80	19.37	7.1066	48.4303	18.5098	92.6948	-5.8883	-1.5597	166.7415	-4.4726	-.7181	4.5299	2.6521	260.8792	-2.6185	-.4204	7.4037	43.1613				1				0
80	19.38	7.1066	48.4771	18.5098	92.751	-5.8899	-1.559	166.8445	-4.4742	-.7174	4.5314	2.6529	260.8911	-2.6195	-.42	7.3884	43.168				1				0
80	19.39	7.1066	48.5239	18.5098	92.8072	-5.8915	-1.5583	166.9475	-4.4758	-.7167	4.5328	2.6538	260.9031	-2.6204	-.4196	7.373	43.1746				1				0
80	19.4	7.1066	48.5707	18.5098	92.8634	-5.8931	-1.5576	167.0505	-4.4774	-.716	4.5343	2.6547	260.915	-2.6213	-.4192	7.3577	43.1813				1				0
80	19.41	7.1066	48.6175	18.5098	92.9197	-5.8947	-1.5569	167.1536	-4.479	-.7153	4.5358	2.6555	260.9269	-2.6223	-.4188	7.3424	43.1879				1				0
80	19.42	7.1023	48.739	18.4618	92.9188	-5.9011	-1.5517	167.2219	-4.4854	-.71	4.5413	2.6587	261.0053	-2.626	-.4157	7.2816	43.2382				1				0
80	19.43	7.098	48.8605	18.4137	92.9179	-5.9075	-1.5464	167.2902	-4.4918	-.7047	4.5468	2.6619	261.0835	-2.6298	-.4126	7.2209	43.2884				1				0
80	19.44	7.0937	48.9352	18.3657	92.8608	-5.9123	-1.5418	167.2555	-4.4966	-.7001	4.5508	2.6643	261.1498	-2.6326	-.4099	7.1753	43.332				1				0
80	19.45	7.0894	49.0099	18.3177	92.8038	-5.9171	-1.5372	167.2208	-4.5014	-.6956	4.5548	2.6666	261.2161	-2.6354	-.4072	7.1298	43.3757				1				0
80	19.46	7.0851	49.0846	18.2696	92.7467	-5.9219	-1.5326	167.1861	-4.5062	-.691	4.5588	2.669	261.2822	-2.6382	-.4045	7.0842	43.4193				1				0
80	19.47	7.0748	49.2224	18.1647	92.6152	-5.9319	-1.5235	167.077	-4.5162	-.6818	4.5674	2.674	261.4151	-2.6441	-.3992	6.9885	43.5067				1				0
80	19.48	7.0645	49.3601	18.0597	92.4837	-5.942	-1.5143	166.968	-4.5263	-.6726	4.576	2.6791	261.5476	-2.65	-.3938	6.8927	43.5942				1				0
80	19.49	7.0542	49.4978	17.9547	92.3523	-5.952	-1.5051	166.859	-4.5363	-.6634	4.5846	2.6841	261.6798	-2.6559	-.3884	6.7968	43.6818				1				0
80	19.5	7.0482	49.5608	17.8978	92.2779	-5.9573	-1.5005	166.7847	-4.5416	-.6588	4.5891	2.6868	261.7462	-2.6589	-.3857	6.7465	43.7256				1				0
80	19.51	7.0422	49.6238	17.8409	92.2035	-5.9626	-1.4959	166.7104	-4.5469	-.6542	4.5937	2.6895	261.8126	-2.662	-.383	6.6962	43.7695				1				0
80	19.52	7.0362	49.6868	17.7839	92.1291	-5.9679	-1.4913	166.636	-4.5522	-.6496	4.5983	2.6921	261.8788	-2.6651	-.3803	6.6458	43.8135				1				0
80	19.53	7.0104	49.7759	17.6977	92.1395	-5.9791	-1.4875	166.6235	-4.5634	-.6458	4.6089	2.6983	261.9453	-2.6717	-.3781	6.5388	43.8496				1				0
80	19.54	6.9847	49.865	17.6114	92.1499	-5.9904	-1.4837	166.6109	-4.5747	-.642	4.6195	2.7046	262.0114	-2.6783	-.3759	6.4317	43.8857				1				0
80	19.55	6.9649	49.8911	17.582	92.2346	-5.9963	-1.4845	166.6727	-4.5806	-.6428	4.6255	2.7081	262.0115	-2.6818	-.3764	6.3752	43.8778				1				0
80	19.56	6.9452	49.9172	17.5527	92.3194	-6.0022	-1.4853	166.7345	-4.5865	-.6437	4.6315	2.7116	262.0116	-2.6853	-.3768	6.3187	43.87				1				0
80	19.57	6.9255	49.9433	17.5233	92.4042	-6.0082	-1.4861	166.7962	-4.5925	-.6445	4.6375	2.7151	262.0117	-2.6887	-.3773	6.2622	43.8622				1				0
80	19.58	6.9057	49.9694	17.494	92.4889	-6.0141	-1.487	166.858	-4.5984	-.6453	4.6435	2.7186	262.0118	-2.6922	-.3778	6.2058	43.8543				1				0
80	19.59	6.8542	50.0072	17.3623	92.4976	-6.0307	-1.4851	166.7213	-4.615	-.6435	4.6597	2.7281	262.0627	-2.702	-.3767	6.0473	43.8719				1				0
80	19.6	6.8027	50.045	17.2306	92.5062	-6.0474	-1.4833	166.5846	-4.6317	-.6416	4.6759	2.7376	262.1133	-2.7117	-.3757	5.8886	43.8895				1				0
80	19.61	6.771	50.0567	17.1283	92.4301	-6.0582	-1.4806	166.3861	-4.6425	-.6389	4.6862	2.7437	262.1638	-2.718	-.3741	5.786	43.915				1				0
80	19.62	6.7392	50.0684	17.026	92.354	-6.069	-1.4779	166.1877	-4.6533	-.6362	4.6966	2.7497	262.2142	-2.7244	-.3725	5.6832	43.9405				1				0
80	19.63	6.7075	50.0801	16.9237	92.2779	-6.0798	-1.4752	165.9892	-4.6641	-.6336	4.7069	2.7558	262.2645	-2.7307	-.3709	5.5801	43.9661				1				0
80	19.64	6.6757	50.0918	16.8214	92.2018	-6.0906	-1.4725	165.7907	-4.6749	-.6309	4.7173	2.7619	262.3146	-2.7371	-.3694	5.4768	43.9918				1				0
80	19.65	6.6216	50.1089	16.6996	92.2831	-6.1075	-1.4731	165.7132	-4.6919	-.6314	4.7342	2.7717	262.335	-2.747	-.3697	5.3157	43.9862				1				0
80	19.66	6.5676	50.126	16.5777	92.3644	-6.1245	-1.4737	165.6357	-4.7088	-.632	4.751	2.7816	262.3552	-2.7569	-.3701	5.1543	43.9806				1				0
80	19.67	6.5452	50.1314	16.5581	92.5218	-6.1305	-1.477	165.7566	-4.7148	-.6353	4.7574	2.7854	262.3256	-2.7604	-.372	5.0969	43.9493				1				0
80	19.68	6.5229	50.1368	16.5386	92.6792	-6.1365	-1.4803	165.8775	-4.7208	-.6386	4.7638	2.7891	262.2962	-2.764	-.3739	5.0396	43.9181				1				0
80	19.69	6.5006	50.1422	16.519	92.8366	-6.1425	-1.4836	165.9985	-4.7269	-.6419	4.7702	2.7929	262.2668	-2.7675	-.3758	4.9823	43.8868				1				0
80	19.7	6.4783	50.1476	16.4994	92.994	-6.1485	-1.4868	166.1194	-4.7329	-.6452	4.7766	2.7966	262.2376	-2.771	-.3777	4.9252	43.8557				1				0
80	19.71	6.4508	50.0765	16.5617	93.4222	-6.1505	-1.4999	166.5112	-4.7348	-.6582	4.7804	2.7988	262.0862	-2.7722	-.3854	4.9063	43.7316				1				0
80	19.72	6.4234	50.0054	16.624	93.8503	-6.1525	-1.5128	166.9031	-4.7368	-.6711	4.7841	2.801	261.9356	-2.7733	-.393	4.8875	43.6081				1				0
80	19.73	6.4182	49.9289	16.7058	94.1211	-6.1485	-1.5225	167.174	-4.7328	-.6808	4.7815	2.7995	261.814	-2.771	-.3986	4.9256	43.5159				1				0
80	19.74	6.4131	49.8524	16.7876	94.3918	-6.1445	-1.5322	167.4449	-4.7288	-.6905	4.779	2.798	261.6927	-2.7686	-.4043	4.9635	43.424				1				0
80	19.75	6.4079	49.7759	16.8695	94.6625	-6.1406	-1.5418	167.7158	-4.7249	-.7001	4.7765	2.7965	261.5716	-2.7663	-.4099	5.0013	43.3324				1				0
80	19.76	6.4028	49.6994	16.9513	94.9332	-6.1366	-1.5514	167.9867	-4.7209	-.7097	4.774	2.7951	261.4508	-2.764	-.4155	5.039	43.241				1				0
80	19.77	6.3873	49.4006	17.0848	95.1564	-6.1253	-1.5696	168.029	-4.7096	-.728	4.7655	2.7901	261.2134	-2.7574	-.4262	5.147	43.0671				1				0
80	19.78	6.3719	49.1017	17.2182	95.3795	-6.1139	-1.5879	168.0713	-4.6982	-.7462	4.7571	2.7852	260.9753	-2.7507	-.4369	5.2549	42.8933				1				0
80	19.79	6.3616	48.8794	17.2698	95.332	-6.1065	-1.5966	167.8427	-4.6908	-.755	4.7512	2.7817	260.857	-2.7464	-.442	5.3257	42.81				1				0
80	19.8	6.3513	48.6571	17.3214	95.2844	-6.099	-1.6054	167.6142	-4.6833	-.7637	4.7452	2.7782	260.7381	-2.742	-.4472	5.3967	42.7264				1				0
80	19.81	6.341	48.4348	17.373	95.2368	-6.0916	-1.6142	167.3856	-4.6759	-.7725	4.7393	2.7747	260.6186	-2.7376	-.4523	5.4679	42.6426				1				0
80	19.82	6.3307	48.2125	17.4246	95.1892	-6.0841	-1.623	167.157	-4.6684	-.7813	4.7333	2.7712	260.4985	-2.7332	-.4575	5.5392	42.5586				1				0
80	19.83	6.2809	47.5626	17.5847	95.1979	-6.0651	-1.6525	166.6261	-4.6494	-.8109	4.7196	2.7632	260.1071	-2.7221	-.4748	5.7198	42.2775				1				0
80	19.84	6.2311	46.9128	17.7448	95.2065	-6.046	-1.6822	166.0953	-4.6304	-.8406	4.706	2.7553	259.7108	-2.7109	-.4921	5.9014	41.9946				1				0
80	19.85	6.1916	46.4853	17.8533	95.2628	-6.0345	-1.7031	165.793	-4.6188	-.8614	4.6984	2.7508	259.4353	-2.7042	-.5044	6.0115	41.7958				1				0
80	19.86	6.1522	46.0577	17.9619	95.319	-6.0229	-1.7241	165.4908	-4.6072	-.8824	4.6909	2.7464	259.1578	-2.6974	-.5166	6.1219	41.5963				1				0
80	19.87	6.1127	45.6302	18.0704	95.3752	-6.0113	-1.7451	165.1885	-4.5956	-.9034	4.6835	2.7421	258.8784	-2.6906	-.5289	6.2327	41.3961				1				0
80	19.88	6.0775	45.0236	18.3203	95.7238	-5.9885	-1.7806	165.1452	-4.5728	-.939	4.6682	2.7331	258.3965	-2.6772	-.5497	6.4495	41.0576				1				0
80	19.89	6.0423	44.4169	18.5703	96.0723	-5.9657	-1.8162	165.1019	-4.55	-.9745	4.6532	2.7243	257.9111	-2.6639	-.5706	6.6664	40.7189				1				0
80	19.9	6.0071	43.8103	18.8203	96.4209	-5.9429	-1.8518	165.0586	-4.5272	-1.0101	4.6386	2.7157	257.4224	-2.6506	-.5914	6.8834	40.38				1				0
80	19.91	6.0114	43.6312	18.9617	96.7133	-5.932	-1.8661	165.3176	-4.5163	-1.0244	4.631	2.7113	257.2201	-2.6441	-.5998	6.988	40.2438				1				0
80	19.92	6.0157	43.4521	19.1032	97.0056	-5.921	-1.8803	165.5765	-4.5053	-1.0387	4.6235	2.7069	257.0178	-2.6377	-.6081	7.0922	40.108				1				0
80	19.93	6.02	43.273	19.2446	97.298	-5.9101	-1.8945	165.8355	-4.4944	-1.0529	4.6161	2.7026	256.8156	-2.6313	-.6164	7.1961	39.9727				1				0
80	19.94	6.0466	43.1821	19.4038	97.6586	-5.8982	-1.9058	166.2911	-4.4825	-1.0641	4.6071	2.6973	256.6459	-2.6243	-.623	7.3095	39.8658				1				0
80	19.95	6.0732	43.0912	19.5631	98.0193	-5.8864	-1.9169	166.7467	-4.4707	-1.0752	4.5982	2.6921	256.4765	-2.6174	-.6295	7.4222	39.7595				1				0
80	19.96	6.0955	43.1794	19.5808	98.0876	-5.8854	-1.914	166.9434	-4.4697	-1.0723	4.5965	2.6911	256.5092	-2.6168	-.6278	7.4318	39.7875				1				0
80	19.97	6.1178	43.2676	19.5986	98.156	-5.8843	-1.911	167.14	-4.4687	-1.0694	4.5948	2.6901	256.5419	-2.6162	-.6261	7.4414	39.8155				1				0
80	19.98	6.1401	43.3558	19.6164	98.2243	-5.8833	-1.9081	167.3366	-4.4677	-1.0664	4.5932	2.6891	256.5745	-2.6156	-.6244	7.4509	39.8434				1				0
[truncated: 1,004 more rows]
