# Supplementary material for: Dual-Stream deep learning for multimodal feature fusion and classification of balance control in elite freestyle aerial skiers
Source: PLoS One. 2026 Jul 28;21(7):e0337296. doi: 10.1371/journal.pone.0337296 (PMC13411871; doi:10.1371/journal.pone.0337296)
Supplement: S1 Data — (ZIP) [file pone.0337296.s001.zip › data/2.CSV]

Status	Time	Patient COP.X	Patient COP.Y
C0	0	0.0158	-0.2361
80	0.01	0.0149	-0.2396
80	0.02	0.014	-0.243
80	0.03	0.0131	-0.2465
80	0.04	0.0122	-0.2499
80	0.05	0.0117	-0.2522
80	0.06	0.0112	-0.2545
80	0.07	0.0116	-0.2534
80	0.08	0.012	-0.2522
80	0.09	0.0124	-0.2511
80	0.1	0.0128	-0.2499
80	0.11	0.0148	-0.2454
80	0.12	0.0167	-0.2408
80	0.13	0.0182	-0.2373
80	0.14	0.0198	-0.2339
80	0.15	0.0213	-0.2304
80	0.16	0.0229	-0.227
80	0.17	0.0257	-0.2223
80	0.18	0.0286	-0.2177
80	0.19	0.0299	-0.2165
80	0.2	0.0312	-0.2153
80	0.21	0.0325	-0.2141
80	0.22	0.0338	-0.2129
80	0.23	0.036	-0.2113
80	0.24	0.0382	-0.2098
80	0.25	0.0391	-0.2094
80	0.26	0.0399	-0.2091
80	0.27	0.0408	-0.2087
80	0.28	0.0417	-0.2094
80	0.29	0.0427	-0.2101
80	0.3	0.0436	-0.2108
80	0.31	0.0437	-0.2119
80	0.32	0.0437	-0.2129
80	0.33	0.0438	-0.214
80	0.34	0.044	-0.2137
80	0.35	0.0442	-0.2134
80	0.36	0.0444	-0.2121
80	0.37	0.0446	-0.2107
80	0.38	0.0447	-0.2094
80	0.39	0.0449	-0.208
80	0.4	0.0441	-0.2061
80	0.41	0.0433	-0.2043
80	0.42	0.0423	-0.2038
80	0.43	0.0413	-0.2032
80	0.44	0.0403	-0.2027
80	0.45	0.0393	-0.2022
80	0.46	0.0382	-0.2015
80	0.47	0.0371	-0.2009
80	0.48	0.0369	-0.2007
80	0.49	0.0367	-0.2005
80	0.5	0.0366	-0.2004
80	0.51	0.0364	-0.2002
80	0.52	0.037	-0.1959
80	0.53	0.0376	-0.1917
80	0.54	0.0383	-0.1875
80	0.55	0.0391	-0.1834
80	0.56	0.0399	-0.1793
80	0.57	0.0406	-0.1751
80	0.58	0.0418	-0.169
80	0.59	0.0431	-0.1629
80	0.6	0.0435	-0.1609
80	0.61	0.044	-0.1589
80	0.62	0.0445	-0.157
80	0.63	0.0449	-0.155
80	0.64	0.0454	-0.1506
80	0.65	0.0459	-0.1463
80	0.66	0.0459	-0.1439
80	0.67	0.0459	-0.1416
80	0.68	0.0459	-0.1392
80	0.69	0.046	-0.1339
80	0.7	0.0461	-0.1286
80	0.71	0.0461	-0.1232
80	0.72	0.0462	-0.1203
80	0.73	0.0463	-0.1173
80	0.74	0.0464	-0.1143
80	0.75	0.0451	-0.1095
80	0.76	0.0438	-0.1047
80	0.77	0.0425	-0.1029
80	0.78	0.0411	-0.1011
80	0.79	0.0398	-0.0993
80	0.8	0.0384	-0.0974
80	0.81	0.0359	-0.0926
80	0.82	0.0334	-0.0877
80	0.83	0.0322	-0.0847
80	0.84	0.0311	-0.0816
80	0.85	0.0299	-0.0786
80	0.86	0.0288	-0.0756
80	0.87	0.0275	-0.071
80	0.88	0.0261	-0.0664
80	0.89	0.026	-0.0649
80	0.9	0.0258	-0.0633
80	0.91	0.0256	-0.0618
80	0.92	0.0254	-0.0602
80	0.93	0.0249	-0.0579
80	0.94	0.0244	-0.0555
80	0.95	0.0241	-0.0547
80	0.96	0.0238	-0.0539
80	0.97	0.0235	-0.0531
80	0.98	0.0232	-0.0522
80	0.99	0.0222	-0.0516
80	1	0.0213	-0.051
80	1.01	0.0206	-0.0512
80	1.02	0.02	-0.0514
80	1.03	0.0193	-0.0516
80	1.04	0.019	-0.0504
80	1.05	0.0186	-0.0492
80	1.06	0.0182	-0.0479
80	1.07	0.0185	-0.0465
80	1.08	0.0188	-0.045
80	1.09	0.0191	-0.0436
80	1.1	0.02	-0.0385
80	1.11	0.021	-0.0334
80	1.12	0.0216	-0.0297
80	1.13	0.0223	-0.0261
80	1.14	0.023	-0.0224
80	1.15	0.0237	-0.0187
80	1.16	0.0252	-0.0132
80	1.17	0.0267	-0.0077
80	1.18	0.0275	-0.0058
80	1.19	0.0283	-0.004
80	1.2	0.0291	-0.0021
80	1.21	0.0299	-0.0003
80	1.22	0.0321	0.0028
80	1.23	0.0344	0.0059
80	1.24	0.0358	0.0072
80	1.25	0.0373	0.0085
80	1.26	0.0387	0.0098
80	1.27	0.0402	0.0111
80	1.28	0.0419	0.0127
80	1.29	0.0436	0.0143
80	1.3	0.0439	0.0146
80	1.31	0.0442	0.0149
80	1.32	0.0445	0.0153
80	1.33	0.0448	0.0156
80	1.34	0.045	0.0151
80	1.35	0.0453	0.0147
80	1.36	0.0452	0.0139
80	1.37	0.0452	0.0131
80	1.38	0.0451	0.0123
80	1.39	0.0451	0.0116
80	1.4	0.0445	0.011
80	1.41	0.0439	0.0105
80	1.42	0.0434	0.0108
80	1.43	0.0429	0.0111
80	1.44	0.0424	0.0114
80	1.45	0.0412	0.0114
80	1.46	0.04	0.0114
80	1.47	0.0387	0.0114
80	1.48	0.038	0.0112
80	1.49	0.0373	0.0109
80	1.5	0.0366	0.0106
80	1.51	0.0363	0.0104
80	1.52	0.0359	0.0102
80	1.53	0.0362	0.0102
80	1.54	0.0365	0.0102
80	1.55	0.0368	0.0102
80	1.56	0.0372	0.0103
80	1.57	0.0388	0.01
80	1.58	0.0405	0.0098
80	1.59	0.0418	0.0096
80	1.6	0.0432	0.0093
80	1.61	0.0445	0.0091
80	1.62	0.0459	0.0088
80	1.63	0.0496	0.0083
80	1.64	0.0533	0.0078
80	1.65	0.0557	0.0075
80	1.66	0.0581	0.0072
80	1.67	0.0605	0.0069
80	1.68	0.0629	0.0066
80	1.69	0.0665	0.0031
80	1.7	0.0701	-0.0004
80	1.71	0.0713	-0.0037
80	1.72	0.0725	-0.007
80	1.73	0.0737	-0.0102
80	1.74	0.0749	-0.0135
80	1.75	0.0769	-0.0203
80	1.76	0.0789	-0.0271
80	1.77	0.0798	-0.0307
80	1.78	0.0806	-0.0343
80	1.79	0.0814	-0.0379
80	1.8	0.083	-0.0458
80	1.81	0.0847	-0.0537
80	1.82	0.0863	-0.0616
80	1.83	0.087	-0.0659
80	1.84	0.0878	-0.0702
80	1.85	0.0886	-0.0745
80	1.86	0.089	-0.0798
80	1.87	0.0894	-0.0851
80	1.88	0.0891	-0.0862
80	1.89	0.0887	-0.0872
80	1.9	0.0883	-0.0882
80	1.91	0.088	-0.0892
80	1.92	0.0874	-0.0888
80	1.93	0.0869	-0.0883
80	1.94	0.0867	-0.0869
80	1.95	0.0865	-0.0854
80	1.96	0.0863	-0.0839
80	1.97	0.0861	-0.0825
80	1.98	0.0851	-0.0796
80	1.99	0.084	-0.0767
80	2	0.0832	-0.0753
80	2.01	0.0823	-0.0738
80	2.02	0.0815	-0.0724
80	2.03	0.0806	-0.071
80	2.04	0.0786	-0.0705
80	2.05	0.0766	-0.0701
80	2.06	0.0755	-0.0711
80	2.07	0.0743	-0.0722
80	2.08	0.0732	-0.0732
80	2.09	0.0721	-0.0742
80	2.1	0.0702	-0.0767
80	2.11	0.0683	-0.0793
80	2.12	0.0676	-0.0808
80	2.13	0.0668	-0.0823
80	2.14	0.0661	-0.0838
80	2.15	0.0653	-0.0853
80	2.16	0.0647	-0.0873
80	2.17	0.064	-0.0893
80	2.18	0.0641	-0.0898
80	2.19	0.0642	-0.0903
80	2.2	0.0643	-0.0908
80	2.21	0.0643	-0.0921
80	2.22	0.0643	-0.0934
80	2.23	0.0643	-0.0947
80	2.24	0.0642	-0.0955
80	2.25	0.0641	-0.0963
80	2.26	0.064	-0.0971
80	2.27	0.0641	-0.0996
80	2.28	0.0643	-0.102
80	2.29	0.0645	-0.1037
80	2.3	0.0647	-0.1054
80	2.31	0.065	-0.107
80	2.32	0.0652	-0.1087
80	2.33	0.0656	-0.1112
80	2.34	0.0659	-0.1136
80	2.35	0.066	-0.1144
80	2.36	0.0661	-0.1152
80	2.37	0.0663	-0.1159
80	2.38	0.0664	-0.1167
80	2.39	0.0667	-0.1204
80	2.4	0.067	-0.124
80	2.41	0.0672	-0.1269
80	2.42	0.0674	-0.1297
80	2.43	0.0676	-0.1326
80	2.44	0.0678	-0.1354
80	2.45	0.067	-0.1416
80	2.46	0.0663	-0.1477
80	2.47	0.0654	-0.151
80	2.48	0.0644	-0.1543
80	2.49	0.0635	-0.1575
80	2.5	0.0626	-0.1608
80	2.51	0.0605	-0.1681
80	2.52	0.0585	-0.1753
80	2.53	0.0574	-0.1793
80	2.54	0.0564	-0.1832
80	2.55	0.0553	-0.1872
80	2.56	0.0542	-0.1911
80	2.57	0.0535	-0.1983
80	2.58	0.0528	-0.2056
80	2.59	0.0532	-0.2088
80	2.6	0.0537	-0.212
80	2.61	0.0541	-0.2153
80	2.62	0.0547	-0.2199
80	2.63	0.0553	-0.2246
80	2.64	0.0559	-0.2293
80	2.65	0.0562	-0.2307
80	2.66	0.0564	-0.2321
80	2.67	0.0566	-0.2335
80	2.68	0.0576	-0.2358
80	2.69	0.0585	-0.238
80	2.7	0.0593	-0.2389
80	2.71	0.06	-0.2397
80	2.72	0.0607	-0.2405
80	2.73	0.0615	-0.2414
80	2.74	0.0621	-0.2437
80	2.75	0.0627	-0.2461
80	2.76	0.0626	-0.2476
80	2.77	0.0625	-0.2492
80	2.78	0.0624	-0.2507
80	2.79	0.0622	-0.2522
80	2.8	0.0621	-0.2559
80	2.81	0.062	-0.2596
80	2.82	0.0619	-0.2617
80	2.83	0.0619	-0.2638
80	2.84	0.0619	-0.266
80	2.85	0.0619	-0.2681
80	2.86	0.0623	-0.2675
80	2.87	0.0627	-0.2669
80	2.88	0.0631	-0.2642
80	2.89	0.0634	-0.2614
80	2.9	0.0638	-0.2587
80	2.91	0.0642	-0.2559
80	2.92	0.0662	-0.2508
80	2.93	0.0681	-0.2456
80	2.94	0.0696	-0.2432
80	2.95	0.0712	-0.2408
80	2.96	0.0727	-0.2384
80	2.97	0.0756	-0.2328
80	2.98	0.0785	-0.2272
80	2.99	0.0814	-0.2215
80	3	0.0828	-0.2183
80	3.01	0.0842	-0.2151
80	3.02	0.0855	-0.2118
80	3.03	0.0874	-0.2073
80	3.04	0.0894	-0.2027
80	3.05	0.0899	-0.2014
80	3.06	0.0904	-0.2
80	3.07	0.091	-0.1987
80	3.08	0.0915	-0.1974
80	3.09	0.0916	-0.1947
80	3.1	0.0918	-0.192
80	3.11	0.0914	-0.1907
80	3.12	0.091	-0.1893
80	3.13	0.0906	-0.1879
80	3.14	0.0902	-0.1866
80	3.15	0.0891	-0.1809
80	3.16	0.0881	-0.1752
80	3.17	0.0875	-0.1708
80	3.18	0.0869	-0.1664
80	3.19	0.0863	-0.162
80	3.2	0.0857	-0.1577
80	3.21	0.0841	-0.1499
80	3.22	0.0825	-0.1421
80	3.23	0.0814	-0.1387
80	3.24	0.0804	-0.1353
80	3.25	0.0794	-0.1319
80	3.26	0.0784	-0.1285
80	3.27	0.0769	-0.1212
80	3.28	0.0754	-0.1138
80	3.29	0.0749	-0.1098
80	3.3	0.0745	-0.1058
80	3.31	0.074	-0.1018
80	3.32	0.0735	-0.0978
80	3.33	0.0724	-0.0926
80	3.34	0.0712	-0.0874
80	3.35	0.0706	-0.0862
80	3.36	0.07	-0.0849
80	3.37	0.0693	-0.0837
80	3.38	0.0681	-0.0836
80	3.39	0.0669	-0.0834
80	3.4	0.0656	-0.0833
80	3.41	0.0651	-0.0844
80	3.42	0.0645	-0.0854
80	3.43	0.0639	-0.0865
80	3.44	0.0637	-0.09
80	3.45	0.0635	-0.0934
80	3.46	0.0639	-0.0958
80	3.47	0.0643	-0.0982
80	3.48	0.0647	-0.1006
80	3.49	0.0651	-0.1029
80	3.5	0.0649	-0.1076
80	3.51	0.0646	-0.1123
80	3.52	0.064	-0.1145
80	3.53	0.0633	-0.1168
80	3.54	0.0627	-0.1191
80	3.55	0.062	-0.1214
80	3.56	0.0593	-0.1255
80	3.57	0.0566	-0.1296
80	3.58	0.0545	-0.1313
80	3.59	0.0524	-0.1331
80	3.6	0.0503	-0.1349
80	3.61	0.0482	-0.1367
80	3.62	0.0446	-0.1386
80	3.63	0.0409	-0.1406
80	3.64	0.0394	-0.1409
80	3.65	0.0378	-0.1411
80	3.66	0.0363	-0.1413
80	3.67	0.0347	-0.1415
80	3.68	0.0318	-0.14
80	3.69	0.0288	-0.1384
80	3.7	0.0275	-0.1366
80	3.71	0.0261	-0.1348
80	3.72	0.0247	-0.133
80	3.73	0.0218	-0.1296
80	3.74	0.0189	-0.1262
80	3.75	0.0159	-0.1228
80	3.76	0.0144	-0.1212
80	3.77	0.0128	-0.1196
80	3.78	0.0113	-0.118
80	3.79	0.0083	-0.1131
80	3.8	0.0053	-0.1081
80	3.81	0.0038	-0.1047
80	3.82	0.0024	-0.1013
80	3.83	0.0009	-0.0979
80	3.84	-0.0005	-0.0945
80	3.85	-0.0018	-0.0881
80	3.86	-0.0032	-0.0818
80	3.87	-0.003	-0.0788
80	3.88	-0.0029	-0.0758
80	3.89	-0.0027	-0.0729
80	3.9	-0.0026	-0.0699
80	3.91	-0.002	-0.0658
80	3.92	-0.0014	-0.0618
80	3.93	-0.001	-0.0606
80	3.94	-0.0006	-0.0595
80	3.95	-0.0002	-0.0584
80	3.96	0.0002	-0.0573
80	3.97	0.0015	-0.0538
80	3.98	0.0027	-0.0503
80	3.99	0.0036	-0.0479
80	4	0.0044	-0.0456
80	4.01	0.0053	-0.0432
80	4.02	0.0061	-0.0408
80	4.03	0.0079	-0.0363
80	4.04	0.0098	-0.0319
80	4.05	0.0108	-0.0298
80	4.06	0.0118	-0.0277
80	4.07	0.0128	-0.0257
80	4.08	0.0138	-0.0236
80	4.09	0.0154	-0.0198
80	4.1	0.0171	-0.016
80	4.11	0.0177	-0.0142
80	4.12	0.0184	-0.0124
80	4.13	0.0191	-0.0107
80	4.14	0.0194	-0.0085
80	4.15	0.0198	-0.0063
80	4.16	0.0201	-0.0041
80	4.17	0.0198	-0.0037
80	4.18	0.0195	-0.0033
80	4.19	0.0191	-0.0029
80	4.2	0.0178	-0.0029
80	4.21	0.0164	-0.0029
80	4.22	0.0153	-0.0033
80	4.23	0.0142	-0.0038
80	4.24	0.0132	-0.0042
80	4.25	0.0121	-0.0046
80	4.26	0.0108	-0.0057
80	4.27	0.0094	-0.0068
80	4.28	0.0091	-0.0074
80	4.29	0.0088	-0.008
80	4.3	0.0085	-0.0086
80	4.31	0.0082	-0.0093
80	4.32	0.0077	-0.0096
80	4.33	0.0072	-0.0099
80	4.34	0.0069	-0.0096
80	4.35	0.0067	-0.0093
80	4.36	0.0064	-0.009
80	4.37	0.0062	-0.0087
80	4.38	0.0064	-0.0083
80	4.39	0.0065	-0.0078
80	4.4	0.0069	-0.0076
80	4.41	0.0073	-0.0074
80	4.42	0.0077	-0.0073
80	4.43	0.0081	-0.0071
80	4.44	0.0086	-0.0066
80	4.45	0.009	-0.0061
80	4.46	0.009	-0.0058
80	4.47	0.0091	-0.0055
80	4.48	0.0091	-0.0052
80	4.49	0.0092	-0.0049
80	4.5	0.009	-0.0047
80	4.51	0.0089	-0.0045
80	4.52	0.0086	-0.0046
80	4.53	0.0084	-0.0046
80	4.54	0.0082	-0.0047
80	4.55	0.0078	-0.0057
80	4.56	0.0073	-0.0067
80	4.57	0.0069	-0.0077
80	4.58	0.0067	-0.0086
80	4.59	0.0064	-0.0095
80	4.6	0.0062	-0.0104
80	4.61	0.0063	-0.0123
80	4.62	0.0064	-0.0141
80	4.63	0.0068	-0.015
80	4.64	0.0071	-0.016
80	4.65	0.0075	-0.0169
80	4.66	0.0078	-0.0178
80	4.67	0.008	-0.0193
80	4.68	0.0082	-0.0208
80	4.69	0.008	-0.0213
80	4.7	0.0079	-0.0219
80	4.71	0.0077	-0.0224
80	4.72	0.0076	-0.0229
80	4.73	0.007	-0.0247
80	4.74	0.0064	-0.0266
80	4.75	0.0059	-0.0278
80	4.76	0.0055	-0.0291
80	4.77	0.005	-0.0304
80	4.78	0.0045	-0.0316
80	4.79	0.0038	-0.0348
80	4.8	0.0031	-0.038
80	4.81	0.0028	-0.0399
80	4.82	0.0026	-0.0418
80	4.83	0.0023	-0.0438
80	4.84	0.002	-0.0457
80	4.85	0.0013	-0.0489
80	4.86	0.0007	-0.0522
80	4.87	0.0002	-0.0535
80	4.88	-0.0002	-0.0549
80	4.89	-0.0006	-0.0562
80	4.9	-0.0004	-0.0582
80	4.91	-0.0001	-0.0602
80	4.92	0.0001	-0.0621
80	4.93	0.0008	-0.0627
80	4.94	0.0014	-0.0634
80	4.95	0.0021	-0.064
80	4.96	0.0036	-0.0646
80	4.97	0.0051	-0.0652
80	4.98	0.0059	-0.0652
80	4.99	0.0068	-0.0652
80	5	0.0077	-0.0652
80	5.01	0.0085	-0.0652
80	5.02	0.0111	-0.0645
80	5.03	0.0136	-0.0637
80	5.04	0.0153	-0.063
80	5.05	0.0169	-0.0623
80	5.06	0.0186	-0.0616
80	5.07	0.0203	-0.0609
80	5.08	0.0236	-0.0604
80	5.09	0.0269	-0.06
80	5.1	0.0286	-0.0602
80	5.11	0.0302	-0.0605
80	5.12	0.0318	-0.0607
80	5.13	0.0334	-0.061
80	5.14	0.0352	-0.0631
80	5.15	0.0369	-0.0652
80	5.16	0.037	-0.0671
80	5.17	0.0371	-0.069
80	5.18	0.0372	-0.0709
80	5.19	0.0373	-0.0727
80	5.2	0.038	-0.0768
80	5.21	0.0387	-0.0809
80	5.22	0.0393	-0.0831
80	5.23	0.0399	-0.0853
80	5.24	0.0405	-0.0875
80	5.25	0.0411	-0.0898
80	5.26	0.0433	-0.0953
80	5.27	0.0456	-0.1009
80	5.28	0.0472	-0.1043
80	5.29	0.0488	-0.1077
80	5.3	0.0504	-0.111
80	5.31	0.0533	-0.1167
80	5.32	0.0562	-0.1225
80	5.33	0.0591	-0.1282
80	5.34	0.0604	-0.1306
80	5.35	0.0617	-0.1329
80	5.36	0.063	-0.1353
80	5.37	0.0655	-0.139
80	5.38	0.068	-0.1427
80	5.39	0.0692	-0.144
80	5.4	0.0704	-0.1454
80	5.41	0.0716	-0.1467
80	5.42	0.0728	-0.1481
80	5.43	0.0744	-0.1521
80	5.44	0.0759	-0.1562
80	5.45	0.0762	-0.159
80	5.46	0.0765	-0.1617
80	5.47	0.0769	-0.1644
80	5.48	0.0772	-0.1672
80	5.49	0.0778	-0.1727
80	5.5	0.0784	-0.1783
80	5.51	0.0786	-0.1811
80	5.52	0.0789	-0.184
80	5.53	0.0792	-0.1868
80	5.54	0.0795	-0.1897
80	5.55	0.0799	-0.196
80	5.56	0.0804	-0.2024
80	5.57	0.0805	-0.2059
80	5.58	0.0807	-0.2094
80	5.59	0.0809	-0.213
80	5.6	0.0811	-0.2165
80	5.61	0.0818	-0.2217
80	5.62	0.0826	-0.227
80	5.63	0.0832	-0.2287
80	5.64	0.0838	-0.2304
80	5.65	0.0844	-0.2321
80	5.66	0.0855	-0.2353
80	5.67	0.0866	-0.2386
80	5.68	0.0878	-0.2418
80	5.69	0.0883	-0.2434
80	5.7	0.0889	-0.2449
80	5.71	0.0894	-0.2464
80	5.72	0.0905	-0.2494
80	5.73	0.0916	-0.2523
80	5.74	0.0922	-0.2537
80	5.75	0.0927	-0.255
80	5.76	0.0932	-0.2564
80	5.77	0.0938	-0.2578
80	5.78	0.0946	-0.2594
80	5.79	0.0954	-0.261
80	5.8	0.0957	-0.2612
80	5.81	0.096	-0.2614
80	5.82	0.0962	-0.2617
80	5.83	0.0965	-0.2619
80	5.84	0.097	-0.2624
80	5.85	0.0975	-0.2629
80	5.86	0.0978	-0.2633
80	5.87	0.098	-0.2636
80	5.88	0.0982	-0.2639
80	5.89	0.0985	-0.2642
80	5.9	0.0985	-0.2626
80	5.91	0.0984	-0.261
80	5.92	0.0982	-0.2591
80	5.93	0.0979	-0.2572
80	5.94	0.0977	-0.2553
80	5.95	0.0975	-0.2534
80	5.96	0.0959	-0.2484
80	5.97	0.0944	-0.2434
80	5.98	0.0931	-0.2403
80	5.99	0.0919	-0.2372
80	6	0.0906	-0.2341
80	6.01	0.0893	-0.231
80	6.02	0.0866	-0.2254
80	6.03	0.0839	-0.2199
80	6.04	0.0824	-0.2174
80	6.05	0.0809	-0.2149
80	6.06	0.0794	-0.2124
80	6.07	0.0757	-0.2082
80	6.08	0.072	-0.2041
80	6.09	0.0682	-0.1999
80	6.1	0.066	-0.1983
80	6.11	0.0637	-0.1966
80	6.12	0.0614	-0.195
80	6.13	0.0574	-0.1938
80	6.14	0.0533	-0.1926
80	6.15	0.0514	-0.1931
80	6.16	0.0496	-0.1935
80	6.17	0.0478	-0.194
80	6.18	0.046	-0.1944
80	6.19	0.0437	-0.1955
80	6.2	0.0413	-0.1965
80	6.21	0.0408	-0.1971
80	6.22	0.0403	-0.1977
80	6.23	0.0398	-0.1983
80	6.24	0.0393	-0.1989
80	6.25	0.0385	-0.1998
80	6.26	0.0377	-0.2008
80	6.27	0.0375	-0.2012
80	6.28	0.0372	-0.2016
80	6.29	0.0369	-0.202
80	6.3	0.0367	-0.2024
80	6.31	0.0361	-0.2018
80	6.32	0.0356	-0.2012
80	6.33	0.0353	-0.2002
80	6.34	0.0349	-0.1992
80	6.35	0.0346	-0.1981
80	6.36	0.0343	-0.1971
80	6.37	0.034	-0.1933
80	6.38	0.0337	-0.1895
80	6.39	0.0337	-0.1868
80	6.4	0.0337	-0.184
80	6.41	0.0337	-0.1812
80	6.42	0.0337	-0.1784
80	6.43	0.0346	-0.1724
80	6.44	0.0354	-0.1664
80	6.45	0.0363	-0.1632
80	6.46	0.0372	-0.16
80	6.47	0.0381	-0.1568
80	6.48	0.0408	-0.1517
80	6.49	0.0435	-0.1467
80	6.5	0.0462	-0.1416
80	6.51	0.048	-0.1398
80	6.52	0.0498	-0.1379
80	6.53	0.0517	-0.1361
80	6.54	0.0535	-0.1355
80	6.55	0.0553	-0.135
80	6.56	0.0553	-0.1362
80	6.57	0.0553	-0.1375
80	6.58	0.0553	-0.1388
80	6.59	0.0553	-0.14
80	6.6	0.0532	-0.1426
80	6.61	0.0512	-0.1451
80	6.62	0.0492	-0.1464
80	6.63	0.0472	-0.1477
80	6.64	0.0451	-0.149
80	6.65	0.0431	-0.1502
80	6.66	0.0396	-0.1524
80	6.67	0.0361	-0.1546
80	6.68	0.0347	-0.1555
80	6.69	0.0332	-0.1564
80	6.7	0.0318	-0.1573
80	6.71	0.0304	-0.1583
80	6.72	0.0293	-0.159
80	6.73	0.0283	-0.1597
80	6.74	0.0287	-0.1595
80	6.75	0.0292	-0.1593
80	6.76	0.0296	-0.1591
80	6.77	0.03	-0.1589
80	6.78	0.0308	-0.1571
80	6.79	0.0316	-0.1554
80	6.8	0.0319	-0.1538
80	6.81	0.0323	-0.1523
80	6.82	0.0327	-0.1507
80	6.83	0.0332	-0.1498
80	6.84	0.0338	-0.1488
80	6.85	0.0344	-0.1479
80	6.86	0.0346	-0.1485
80	6.87	0.0347	-0.1491
80	6.88	0.0349	-0.1497
80	6.89	0.0354	-0.152
80	6.9	0.0359	-0.1544
80	6.91	0.0362	-0.1562
80	6.92	0.0365	-0.158
80	6.93	0.0368	-0.1597
80	6.94	0.0371	-0.1615
80	6.95	0.0378	-0.1654
80	6.96	0.0384	-0.1692
80	6.97	0.0387	-0.1714
80	6.98	0.0391	-0.1735
80	6.99	0.0394	-0.1756
80	7	0.0397	-0.1777
80	7.01	0.0402	-0.1814
80	7.02	0.0407	-0.185
80	7.03	0.0408	-0.1866
80	7.04	0.041	-0.1882
80	7.05	0.0412	-0.1897
80	7.06	0.0413	-0.1913
80	7.07	0.0426	-0.1921
80	7.08	0.0438	-0.193
80	7.09	0.0449	-0.1923
80	7.1	0.046	-0.1916
80	7.11	0.0471	-0.1909
80	7.12	0.0482	-0.1902
80	7.13	0.0507	-0.1885
80	7.14	0.0531	-0.1868
80	7.15	0.0545	-0.1857
80	7.16	0.0558	-0.1846
80	7.17	0.0571	-0.1836
80	7.18	0.0585	-0.1825
80	7.19	0.0608	-0.1804
80	7.2	0.0631	-0.1782
80	7.21	0.0641	-0.1771
80	7.22	0.065	-0.176
80	7.23	0.066	-0.1749
80	7.24	0.0671	-0.173
80	7.25	0.0683	-0.1711
80	7.26	0.0694	-0.1692
80	7.27	0.0696	-0.1683
80	7.28	0.0698	-0.1675
80	7.29	0.07	-0.1666
80	7.3	0.0707	-0.1644
80	7.31	0.0713	-0.1621
80	7.32	0.0718	-0.1607
80	7.33	0.0722	-0.1592
80	7.34	0.0726	-0.1578
80	7.35	0.0731	-0.1563
80	7.36	0.0742	-0.1538
80	7.37	0.0753	-0.1512
80	7.38	0.0759	-0.1501
80	7.39	0.0766	-0.149
80	7.4	0.0773	-0.1479
80	7.41	0.0779	-0.1468
80	7.42	0.0788	-0.1468
80	7.43	0.0796	-0.1468
80	7.44	0.0798	-0.1479
80	7.45	0.08	-0.149
80	7.46	0.0802	-0.1501
80	7.47	0.0804	-0.1512
80	7.48	0.0805	-0.152
80	7.49	0.0806	-0.1528
80	7.5	0.0805	-0.1524
80	7.51	0.0804	-0.1521
80	7.52	0.0803	-0.1518
80	7.53	0.0802	-0.1515
80	7.54	0.08	-0.1508
80	7.55	0.0798	-0.1501
80	7.56	0.0797	-0.1498
80	7.57	0.0795	-0.1495
80	7.58	0.0794	-0.1491
80	7.59	0.0788	-0.1483
80	7.6	0.0781	-0.1475
80	7.61	0.0775	-0.1467
80	7.62	0.0769	-0.1463
80	7.63	0.0763	-0.1458
80	7.64	0.0758	-0.1454
80	7.65	0.0747	-0.1447
80	7.66	0.0736	-0.1441
80	7.67	0.0731	-0.1439
80	7.68	0.0725	-0.1437
80	7.69	0.072	-0.1435
80	7.7	0.0714	-0.1433
80	7.71	0.0702	-0.142
80	7.72	0.069	-0.1407
80	7.73	0.0683	-0.1397
80	7.74	0.0677	-0.1386
80	7.75	0.067	-0.1375
80	7.76	0.0664	-0.1364
80	7.77	0.0659	-0.1341
80	7.78	0.0655	-0.1318
80	7.79	0.0657	-0.1306
80	7.8	0.0659	-0.1294
80	7.81	0.0662	-0.1283
80	7.82	0.0664	-0.1271
80	7.83	0.0671	-0.125
80	7.84	0.0678	-0.123
80	7.85	0.0682	-0.1222
80	7.86	0.0687	-0.1214
80	7.87	0.0692	-0.1205
80	7.88	0.0696	-0.1197
80	7.89	0.07	-0.1178
80	7.9	0.0703	-0.116
80	7.91	0.0702	-0.1149
80	7.92	0.0701	-0.1139
80	7.93	0.07	-0.1129
80	7.94	0.0698	-0.1119
80	7.95	0.0698	-0.111
80	7.96	0.0697	-0.1102
80	7.97	0.0697	-0.1104
80	7.98	0.0698	-0.1106
80	7.99	0.0698	-0.1108
80	8	0.0688	-0.1108
80	8.01	0.0678	-0.1107
80	8.02	0.0667	-0.1107
80	8.03	0.0656	-0.1104
80	8.04	0.0646	-0.1102
80	8.05	0.0635	-0.1099
80	8.06	0.0615	-0.109
80	8.07	0.0594	-0.108
80	8.08	0.0585	-0.1073
80	8.09	0.0576	-0.1065
80	8.1	0.0566	-0.1058
80	8.11	0.0557	-0.1051
80	8.12	0.0544	-0.1034
80	8.13	0.0531	-0.1017
80	8.14	0.0527	-0.1007
80	8.15	0.0523	-0.0997
80	8.16	0.0519	-0.0987
80	8.17	0.0516	-0.0978
80	8.18	0.0509	-0.0949
80	8.19	0.0501	-0.0921
80	8.2	0.0498	-0.0903
80	8.21	0.0495	-0.0884
80	8.22	0.0492	-0.0866
80	8.23	0.0488	-0.0847
80	8.24	0.0487	-0.0822
80	8.25	0.0486	-0.0798
80	8.26	0.0487	-0.0791
80	8.27	0.0489	-0.0785
80	8.28	0.0491	-0.0778
80	8.29	0.0493	-0.0772
80	8.3	0.0494	-0.0772
80	8.31	0.0496	-0.0772
80	8.32	0.0495	-0.0778
80	8.33	0.0494	-0.0784
80	8.34	0.0494	-0.0791
80	8.35	0.0493	-0.0797
80	8.36	0.0485	-0.0807
80	8.37	0.0478	-0.0817
80	8.38	0.0471	-0.0821
80	8.39	0.0464	-0.0825
80	8.4	0.0457	-0.0829
80	8.41	0.0451	-0.0829
80	8.42	0.0445	-0.0828
80	8.43	0.044	-0.0827
80	8.44	0.0441	-0.0823
80	8.45	0.0442	-0.0818
80	8.46	0.0443	-0.0814
80	8.47	0.0441	-0.0806
80	8.48	0.0438	-0.0799
80	8.49	0.0435	-0.0796
80	8.5	0.0432	-0.0794
80	8.51	0.0429	-0.0791
80	8.52	0.0426	-0.0788
80	8.53	0.0419	-0.0791
80	8.54	0.0413	-0.0794
80	8.55	0.041	-0.08
80	8.56	0.0408	-0.0806
80	8.57	0.0405	-0.0811
80	8.58	0.0402	-0.0817
80	8.59	0.0402	-0.0817
80	8.6	0.0403	-0.0818
80	8.61	0.0406	-0.0813
80	8.62	0.0409	-0.0808
80	8.63	0.0412	-0.0803
80	8.64	0.0416	-0.0798
80	8.65	0.0426	-0.0807
80	8.66	0.0435	-0.0817
80	8.67	0.0442	-0.0832
80	8.68	0.0449	-0.0847
80	8.69	0.0455	-0.0861
80	8.7	0.0462	-0.0876
80	8.71	0.0468	-0.0906
80	8.72	0.0474	-0.0935
80	8.73	0.0473	-0.095
80	8.74	0.0473	-0.0965
80	8.75	0.0472	-0.098
80	8.76	0.0476	-0.1006
80	8.77	0.0481	-0.1033
80	8.78	0.0485	-0.1059
80	8.79	0.049	-0.107
80	8.8	0.0494	-0.1082
80	8.81	0.0499	-0.1093
80	8.82	0.0511	-0.1119
80	8.83	0.0524	-0.1146
80	8.84	0.0532	-0.116
80	8.85	0.054	-0.1175
80	8.86	0.0548	-0.119
80	8.87	0.0556	-0.1204
80	8.88	0.0567	-0.1225
80	8.89	0.0578	-0.1245
80	8.9	0.0582	-0.125
80	8.91	0.0585	-0.1256
80	8.92	0.0588	-0.1261
80	8.93	0.0592	-0.1267
80	8.94	0.059	-0.1286
80	8.95	0.0589	-0.1305
80	8.96	0.0585	-0.1319
80	8.97	0.058	-0.1332
80	8.98	0.0575	-0.1346
80	8.99	0.0571	-0.1359
80	9	0.0563	-0.1401
80	9.01	0.0555	-0.1443
80	9.02	0.0551	-0.1472
80	9.03	0.0548	-0.15
80	9.04	0.0544	-0.1528
80	9.05	0.0541	-0.1556
80	9.06	0.0548	-0.1605
80	9.07	0.0554	-0.1653
80	9.08	0.0565	-0.1673
80	9.09	0.0575	-0.1693
80	9.1	0.0585	-0.1713
80	9.11	0.0595	-0.1734
80	9.12	0.0607	-0.1775
80	9.13	0.062	-0.1816
80	9.14	0.0622	-0.1836
80	9.15	0.0625	-0.1857
80	9.16	0.0627	-0.1878
80	9.17	0.064	-0.1921
80	9.18	0.0653	-0.1963
80	9.19	0.0665	-0.2006
80	9.2	0.0675	-0.2028
80	9.21	0.0686	-0.2049
80	9.22	0.0696	-0.2071
80	9.23	0.0717	-0.2115
80	9.24	0.0737	-0.2159
80	9.25	0.0748	-0.2182
80	9.26	0.0759	-0.2204
80	9.27	0.077	-0.2226
80	9.28	0.078	-0.2248
80	9.29	0.0791	-0.227
80	9.3	0.0802	-0.2292
80	9.31	0.0803	-0.2291
80	9.32	0.0803	-0.2291
80	9.33	0.0804	-0.229
80	9.34	0.0804	-0.229
80	9.35	0.08	-0.2305
80	9.36	0.0795	-0.2319
80	9.37	0.079	-0.2335
80	9.38	0.0785	-0.235
80	9.39	0.0781	-0.2365
80	9.4	0.0776	-0.238
80	9.41	0.0764	-0.2413
80	9.42	0.0751	-0.2445
80	9.43	0.0744	-0.2462
80	9.44	0.0736	-0.2479
80	9.45	0.0729	-0.2496
80	9.46	0.0721	-0.2513
80	9.47	0.0696	-0.2547
80	9.48	0.0671	-0.2582
80	9.49	0.0654	-0.26
80	9.5	0.0636	-0.2617
80	9.51	0.0619	-0.2635
80	9.52	0.0596	-0.2678
80	9.53	0.0572	-0.2721
80	9.54	0.0549	-0.2764
80	9.55	0.0544	-0.2789
80	9.56	0.0538	-0.2814
80	9.57	0.0532	-0.2839
80	9.58	0.0526	-0.2872
80	9.59	0.0519	-0.2905
80	9.6	0.0519	-0.2912
80	9.61	0.0518	-0.292
80	9.62	0.0517	-0.2928
80	9.63	0.0517	-0.2936
80	9.64	0.052	-0.2957
80	9.65	0.0522	-0.2978
80	9.66	0.0526	-0.2991
80	9.67	0.0529	-0.3004
80	9.68	0.0533	-0.3017
80	9.69	0.0536	-0.303
80	9.7	0.0534	-0.3061
80	9.71	0.0531	-0.3091
80	9.72	0.0525	-0.3109
80	9.73	0.0519	-0.3126
80	9.74	0.0513	-0.3144
80	9.75	0.0507	-0.3161
80	9.76	0.0509	-0.3194
80	9.77	0.051	-0.3226
80	9.78	0.0518	-0.3241
80	9.79	0.0526	-0.3255
80	9.8	0.0533	-0.327
80	9.81	0.0541	-0.3285
80	9.82	0.0559	-0.3308
80	9.83	0.0576	-0.333
80	9.84	0.0586	-0.3339
80	9.85	0.0595	-0.3347
80	9.86	0.0605	-0.3355
80	9.87	0.0615	-0.3364
80	9.88	0.0632	-0.3382
80	9.89	0.0649	-0.34
80	9.9	0.0657	-0.341
80	9.91	0.0664	-0.3419
80	9.92	0.0671	-0.3429
80	9.93	0.0701	-0.3457
80	9.94	0.073	-0.3485
80	9.95	0.0759	-0.3513
80	9.96	0.0781	-0.3532
80	9.97	0.0803	-0.355
80	9.98	0.0824	-0.3568
80	9.99	0.0869	-0.3617
80	10	0.0913	-0.3666
80	10.01	0.0936	-0.3697
80	10.02	0.0958	-0.3728
80	10.03	0.0981	-0.3758
80	10.04	0.1003	-0.3789
80	10.05	0.1041	-0.3832
80	10.06	0.1078	-0.3875
80	10.07	0.1093	-0.3887
80	10.08	0.1108	-0.3899
80	10.09	0.1122	-0.3911
80	10.1	0.1137	-0.3923
80	10.11	0.1141	-0.3936
80	10.12	0.1145	-0.3949
80	10.13	0.1135	-0.395
80	10.14	0.1124	-0.3951
80	10.15	0.1113	-0.3952
80	10.16	0.1102	-0.3953
80	10.17	0.1087	-0.3943
80	10.18	0.1072	-0.3932
80	10.19	0.1068	-0.392
80	10.2	0.1063	-0.3909
80	10.21	0.1059	-0.3897
80	10.22	0.1054	-0.3885
80	10.23	0.1046	-0.3851
80	10.24	0.1038	-0.3818
80	10.25	0.1035	-0.3795
80	10.26	0.1032	-0.3773
80	10.27	0.1028	-0.3751
80	10.28	0.1028	-0.3691
80	10.29	0.1027	-0.3631
80	10.3	0.1026	-0.3571
80	10.31	0.1029	-0.3533
80	10.32	0.1032	-0.3495
80	10.33	0.1034	-0.3457
80	10.34	0.1041	-0.3389
80	10.35	0.1048	-0.3321
80	10.36	0.1052	-0.3291
80	10.37	0.1055	-0.3261
80	10.38	0.1059	-0.3231
80	10.39	0.1063	-0.3201
80	10.4	0.1074	-0.3164
80	10.41	0.1084	-0.3127
80	10.42	0.109	-0.3121
80	10.43	0.1097	-0.3114
80	10.44	0.1103	-0.3107
80	10.45	0.111	-0.3101
80	10.46	0.1125	-0.3087
80	10.47	0.114	-0.3074
80	10.48	0.1148	-0.3068
80	10.49	0.1156	-0.3061
80	10.5	0.1164	-0.3054
80	10.51	0.1173	-0.3048
80	10.52	0.1187	-0.3028
80	10.53	0.1201	-0.3009
80	10.54	0.1207	-0.2996
80	10.55	0.1213	-0.2984
80	10.56	0.1219	-0.2971
80	10.57	0.1224	-0.2958
80	10.58	0.124	-0.2924
80	10.59	0.1256	-0.2889
80	10.6	0.1266	-0.2867
80	10.61	0.1276	-0.2846
80	10.62	0.1286	-0.2824
80	10.63	0.1296	-0.2802
80	10.64	0.1299	-0.2742
80	10.65	0.1301	-0.2682
80	10.66	0.1294	-0.2644
80	10.67	0.1286	-0.2606
80	10.68	0.1278	-0.2568
80	10.69	0.1265	-0.2493
80	10.7	0.1251	-0.2418
80	10.71	0.1237	-0.2344
80	10.72	0.1231	-0.2307
80	10.73	0.1225	-0.227
80	10.74	0.1218	-0.2233
80	10.75	0.1194	-0.2188
80	10.76	0.117	-0.2142
80	10.77	0.1153	-0.2134
80	10.78	0.1135	-0.2125
80	10.79	0.1117	-0.2116
80	10.8	0.1099	-0.2108
80	10.81	0.1059	-0.2089
80	10.82	0.1018	-0.2071
80	10.83	0.0995	-0.2062
80	10.84	0.0973	-0.2052
80	10.85	0.095	-0.2043
80	10.86	0.0927	-0.2033
80	10.87	0.089	-0.2018
80	10.88	0.0853	-0.2003
80	10.89	0.0839	-0.1998
80	10.9	0.0825	-0.1992
80	10.91	0.0811	-0.1987
80	10.92	0.0797	-0.1981
80	10.93	0.0777	-0.1984
80	10.94	0.0758	-0.1986
80	10.95	0.0753	-0.1994
80	10.96	0.0748	-0.2002
80	10.97	0.0743	-0.2009
80	10.98	0.0738	-0.2017
80	10.99	0.0743	-0.2023
80	11	0.0749	-0.2028
80	11.01	0.0759	-0.2026
80	11.02	0.0769	-0.2024
80	11.03	0.0779	-0.2021
80	11.04	0.0789	-0.2019
80	11.05	0.0793	-0.201
80	11.06	0.0796	-0.2
80	11.07	0.0789	-0.1993
80	11.08	0.0782	-0.1986
80	11.09	0.0775	-0.1979
80	11.1	0.0747	-0.1951
80	11.11	0.0719	-0.1923
80	11.12	0.0691	-0.1896
80	11.13	0.067	-0.1875
80	11.14	0.0649	-0.1855
80	11.15	0.0628	-0.1834
80	11.16	0.0588	-0.1809
80	11.17	0.0547	-0.1784
80	11.18	0.0527	-0.1779
80	11.19	0.0507	-0.1774
80	11.2	0.0488	-0.1769
80	11.21	0.0468	-0.1764
80	11.22	0.0431	-0.1748
80	11.23	0.0395	-0.1732
80	11.24	0.0378	-0.172
80	11.25	0.0362	-0.1709
80	11.26	0.0345	-0.1698
80	11.27	0.0328	-0.1686
80	11.28	0.0301	-0.1665
80	11.29	0.0274	-0.1644
80	11.3	0.0263	-0.1634
80	11.31	0.0253	-0.1624
80	11.32	0.0242	-0.1615
80	11.33	0.0232	-0.1605
80	11.34	0.0223	-0.1589
80	11.35	0.0214	-0.1573
80	11.36	0.0215	-0.1567
80	11.37	0.0217	-0.156
80	11.38	0.0218	-0.1554
80	11.39	0.022	-0.1548
80	11.4	0.0232	-0.154
80	11.41	0.0244	-0.1533
80	11.42	0.0255	-0.1533
80	11.43	0.0265	-0.1532
80	11.44	0.0276	-0.1531
80	11.45	0.0297	-0.1541
80	11.46	0.0318	-0.1551
80	11.47	0.0338	-0.1561
80	11.48	0.0348	-0.1572
80	11.49	0.0358	-0.1582
80	11.5	0.0368	-0.1593
80	11.51	0.039	-0.1607
80	11.52	0.0411	-0.1621
80	11.53	0.0422	-0.1624
80	11.54	0.0434	-0.1628
80	11.55	0.0445	-0.1631
80	11.56	0.0457	-0.1634
80	11.57	0.0476	-0.1654
80	11.58	0.0495	-0.1674
80	11.59	0.0502	-0.1691
80	11.6	0.0509	-0.1708
80	11.61	0.0517	-0.1724
80	11.62	0.0524	-0.1741
80	11.63	0.0548	-0.1759
80	11.64	0.0572	-0.1777
80	11.65	0.0589	-0.1778
80	11.66	0.0606	-0.1779
80	11.67	0.0623	-0.178
80	11.68	0.064	-0.1781
80	11.69	0.0663	-0.1791
80	11.7	0.0687	-0.1801
80	11.71	0.0694	-0.181
80	11.72	0.0701	-0.1819
80	11.73	0.0708	-0.1829
80	11.74	0.0715	-0.1838
80	11.75	0.0725	-0.1852
80	11.76	0.0736	-0.1865
80	11.77	0.074	-0.187
80	11.78	0.0743	-0.1874
80	11.79	0.0747	-0.1879
80	11.8	0.0751	-0.1884
80	11.81	0.0768	-0.1895
80	11.82	0.0784	-0.1907
80	11.83	0.0797	-0.1913
80	11.84	0.081	-0.192
80	11.85	0.0823	-0.1927
80	11.86	0.0845	-0.1948
80	11.87	0.0868	-0.1968
80	11.88	0.0891	-0.1988
80	11.89	0.09	-0.2001
80	11.9	0.091	-0.2014
80	11.91	0.092	-0.2028
80	11.92	0.0949	-0.2044
80	11.93	0.0979	-0.206
80	11.94	0.0998	-0.2063
80	11.95	0.1018	-0.2067
80	11.96	0.1037	-0.207
80	11.97	0.1056	-0.2073
80	11.98	0.1095	-0.2086
80	11.99	0.1134	-0.2099
80	12	0.1153	-0.2109
80	12.01	0.1172	-0.2119
80	12.02	0.1191	-0.2128
80	12.03	0.121	-0.2138
80	12.04	0.1253	-0.2164
80	12.05	0.1295	-0.219
80	12.06	0.1319	-0.2207
80	12.07	0.1342	-0.2223
80	12.08	0.1366	-0.2239
80	12.09	0.1389	-0.2255
80	12.1	0.1427	-0.2298
80	12.11	0.1464	-0.234
80	12.12	0.1478	-0.2366
80	12.13	0.1492	-0.2392
80	12.14	0.1506	-0.2418
80	12.15	0.1519	-0.2444
80	12.16	0.1541	-0.2493
80	12.17	0.1562	-0.2541
80	12.18	0.157	-0.2564
80	12.19	0.1577	-0.2586
80	12.2	0.1585	-0.2609
80	12.21	0.1598	-0.2646
80	12.22	0.1612	-0.2683
80	12.23	0.1626	-0.272
80	12.24	0.1632	-0.2735
80	12.25	0.1638	-0.275
80	12.26	0.1644	-0.2765
80	12.27	0.1655	-0.2799
80	12.28	0.1667	-0.2833
80	12.29	0.1672	-0.2852
80	12.3	0.1678	-0.287
80	12.31	0.1683	-0.2889
80	12.32	0.1688	-0.2908
80	12.33	0.1691	-0.2923
80	12.34	0.1693	-0.2939
80	12.35	0.169	-0.2935
80	12.36	0.1688	-0.2932
80	12.37	0.1685	-0.2928
80	12.38	0.1682	-0.2925
80	12.39	0.1672	-0.2919
80	12.4	0.1662	-0.2914
80	12.41	0.1655	-0.2912
80	12.42	0.1648	-0.291
80	12.43	0.1641	-0.2908
80	12.44	0.1633	-0.2906
80	12.45	0.1619	-0.292
80	12.46	0.1604	-0.2934
80	12.47	0.1596	-0.2949
80	12.48	0.1589	-0.2965
80	12.49	0.1581	-0.2981
80	12.5	0.1574	-0.2997
80	12.51	0.1559	-0.3062
80	12.52	0.1545	-0.3127
80	12.53	0.1538	-0.3177
80	12.54	0.1531	-0.3226
80	12.55	0.1524	-0.3275
80	12.56	0.1517	-0.3325
80	12.57	0.1495	-0.3434
80	12.58	0.1473	-0.3543
80	12.59	0.1457	-0.3602
80	12.6	0.1442	-0.3662
80	12.61	0.1427	-0.3721
80	12.62	0.1418	-0.3812
80	12.63	0.1409	-0.3903
80	12.64	0.14	-0.3994
80	12.65	0.1406	-0.4025
80	12.66	0.1413	-0.4057
80	12.67	0.1419	-0.4088
80	12.68	0.1432	-0.4148
80	12.69	0.1446	-0.4207
80	12.7	0.1452	-0.4235
80	12.71	0.1459	-0.4263
80	12.72	0.1466	-0.4291
80	12.73	0.1473	-0.4319
80	12.74	0.1488	-0.4383
80	12.75	0.1504	-0.4446
80	12.76	0.1513	-0.4481
80	12.77	0.1522	-0.4516
80	12.78	0.1531	-0.4552
80	12.79	0.1539	-0.4587
80	12.8	0.1539	-0.4647
80	12.81	0.1539	-0.4707
80	12.82	0.153	-0.4731
80	12.83	0.1521	-0.4756
80	12.84	0.1512	-0.4781
80	12.85	0.1503	-0.4806
80	12.86	0.1477	-0.4818
80	12.87	0.1451	-0.483
80	12.88	0.1435	-0.4817
80	12.89	0.1418	-0.4805
80	12.9	0.1402	-0.4792
80	12.91	0.1385	-0.478
80	12.92	0.1365	-0.4757
80	12.93	0.1345	-0.4734
80	12.94	0.1342	-0.4724
80	12.95	0.1338	-0.4714
80	12.96	0.1335	-0.4703
80	12.97	0.1331	-0.4693
80	12.98	0.1331	-0.4675
80	12.99	0.133	-0.4656
80	13	0.1333	-0.4648
80	13.01	0.1336	-0.4639
80	13.02	0.1339	-0.4631
80	13.03	0.1341	-0.4612
80	13.04	0.1343	-0.4593
80	13.05	0.1346	-0.4574
80	13.06	0.1345	-0.4563
80	13.07	0.1345	-0.4552
80	13.08	0.1345	-0.4541
80	13.09	0.1342	-0.4534
80	13.1	0.1339	-0.4527
80	13.11	0.1336	-0.4531
80	13.12	0.1334	-0.4535
80	13.13	0.1331	-0.4538
80	13.14	0.1329	-0.4542
80	13.15	0.1311	-0.4535
80	13.16	0.1294	-0.4528
80	13.17	0.1279	-0.4517
80	13.18	0.1265	-0.4506
80	13.19	0.125	-0.4495
80	13.2	0.1235	-0.4484
80	13.21	0.1227	-0.446
80	13.22	0.1218	-0.4436
80	13.23	0.1225	-0.4423
80	13.24	0.1231	-0.441
80	13.25	0.1237	-0.4397
80	13.26	0.1244	-0.4384
80	13.27	0.1258	-0.434
80	13.28	0.1272	-0.4295
80	13.29	0.128	-0.4264
80	13.3	0.1288	-0.4232
80	13.31	0.1296	-0.4201
80	13.32	0.1303	-0.4169
80	13.33	0.1319	-0.4099
80	13.34	0.1334	-0.4029
80	13.35	0.1342	-0.3991
80	13.36	0.135	-0.3952
80	13.37	0.1357	-0.3913
80	13.38	0.1365	-0.3861
80	13.39	0.1373	-0.3808
80	13.4	0.138	-0.3756
80	13.41	0.138	-0.3742
80	13.42	0.138	-0.3728
80	13.43	0.138	-0.3715
80	13.44	0.1375	-0.3682
80	13.45	0.137	-0.3649
80	13.46	0.1365	-0.3631
80	13.47	0.136	-0.3612
80	13.48	0.1355	-0.3593
80	13.49	0.135	-0.3575
80	13.5	0.1337	-0.3521
80	13.51	0.1324	-0.3467
80	13.52	0.1317	-0.3432
80	13.53	0.1309	-0.3397
80	13.54	0.1302	-0.3362
80	13.55	0.1294	-0.3326
80	13.56	0.1286	-0.3257
80	13.57	0.1278	-0.3188
80	13.58	0.1277	-0.3153
80	13.59	0.1276	-0.3119
80	13.6	0.1276	-0.3085
80	13.61	0.1275	-0.305
80	13.62	0.1272	-0.298
80	13.63	0.1269	-0.2909
80	13.64	0.1267	-0.2873
80	13.65	0.1265	-0.2836
80	13.66	0.1263	-0.28
80	13.67	0.1261	-0.2764
80	13.68	0.1261	-0.27
80	13.69	0.1261	-0.2636
80	13.7	0.1263	-0.2608
80	13.71	0.1265	-0.258
80	13.72	0.1267	-0.2552
80	13.73	0.127	-0.2524
80	13.74	0.1276	-0.2483
80	13.75	0.1282	-0.2442
80	13.76	0.1286	-0.2429
80	13.77	0.129	-0.2416
80	13.78	0.1294	-0.2404
80	13.79	0.1306	-0.2375
80	13.8	0.1317	-0.2347
80	13.81	0.1329	-0.2319
80	13.82	0.1336	-0.2304
80	13.83	0.1344	-0.2289
80	13.84	0.1351	-0.2274
80	13.85	0.1356	-0.2258
80	13.86	0.1361	-0.2243
80	13.87	0.1358	-0.2242
80	13.88	0.1356	-0.2242
80	13.89	0.1353	-0.2242
80	13.9	0.135	-0.2242
80	13.91	0.1355	-0.2236
80	13.92	0.136	-0.223
80	13.93	0.1367	-0.2224
80	13.94	0.1375	-0.2218
80	13.95	0.1382	-0.2212
80	13.96	0.139	-0.2206
80	13.97	0.1396	-0.2189
80	13.98	0.1403	-0.2172
80	13.99	0.1402	-0.216
80	14	0.1401	-0.2149
80	14.01	0.14	-0.2138
80	14.02	0.1399	-0.2126
80	14.03	0.1398	-0.2089
80	14.04	0.1398	-0.2051
80	14.05	0.1398	-0.2025
80	14.06	0.1398	-0.1999
80	14.07	0.1398	-0.1973
80	14.08	0.1398	-0.1947
80	14.09	0.1398	-0.1902
80	14.1	0.1399	-0.1857
80	14.11	0.14	-0.1839
80	14.12	0.14	-0.182
80	14.13	0.1401	-0.1801
80	14.14	0.1389	-0.176
80	14.15	0.1377	-0.1718
80	14.16	0.1364	-0.1677
80	14.17	0.1352	-0.1654
80	14.18	0.1339	-0.1632
80	14.19	0.1326	-0.1609
80	14.2	0.1312	-0.1571
80	14.21	0.1299	-0.1533
80	14.22	0.1299	-0.1518
80	14.23	0.1298	-0.1503
80	14.24	0.1298	-0.1488
80	14.25	0.1297	-0.1473
80	14.26	0.1293	-0.1459
80	14.27	0.129	-0.1445
80	14.28	0.1287	-0.1446
80	14.29	0.1284	-0.1447
80	14.3	0.128	-0.1449
80	14.31	0.1277	-0.145
80	14.32	0.1282	-0.1456
80	14.33	0.1288	-0.1462
80	14.34	0.1296	-0.1467
80	14.35	0.1304	-0.1472
80	14.36	0.1312	-0.1478
80	14.37	0.132	-0.1483
80	14.38	0.1328	-0.148
80	14.39	0.1336	-0.1477
80	14.4	0.1335	-0.1469
80	14.41	0.1334	-0.1461
80	14.42	0.1334	-0.1453
80	14.43	0.1333	-0.1445
80	14.44	0.1319	-0.1425
80	14.45	0.1305	-0.1404
80	14.46	0.1291	-0.1391
80	14.47	0.1278	-0.1378
80	14.48	0.1264	-0.1365
80	14.49	0.1251	-0.1352
80	14.5	0.1228	-0.1306
80	14.51	0.1206	-0.1259
80	14.52	0.1197	-0.1226
80	14.53	0.1189	-0.1192
80	14.54	0.118	-0.1159
80	14.55	0.1156	-0.1129
80	14.56	0.1132	-0.1098
80	14.57	0.1108	-0.1068
80	14.58	0.1093	-0.1072
80	14.59	0.1078	-0.1076
80	14.6	0.1063	-0.1079
80	14.61	0.1038	-0.1081
80	14.62	0.1013	-0.1084
80	14.63	0.1003	-0.1082
80	14.64	0.0993	-0.1081
80	14.65	0.0983	-0.108
80	14.66	0.0973	-0.1079
80	14.67	0.0966	-0.1069
80	14.68	0.096	-0.106
80	14.69	0.0963	-0.1051
80	14.7	0.0966	-0.1043
80	14.71	0.0969	-0.1035
80	14.72	0.0973	-0.1027
80	14.73	0.0963	-0.1025
80	14.74	0.0954	-0.1022
80	14.75	0.0941	-0.1028
80	14.76	0.0928	-0.1034
80	14.77	0.0915	-0.1041
80	14.78	0.0903	-0.1047
80	14.79	0.0876	-0.1027
80	14.8	0.0848	-0.1008
80	14.81	0.0834	-0.0983
80	14.82	0.082	-0.0958
80	14.83	0.0805	-0.0933
80	14.84	0.0791	-0.0907
80	14.85	0.0775	-0.0876
80	14.86	0.0758	-0.0844
80	14.87	0.0756	-0.0837
80	14.88	0.0755	-0.0831
80	14.89	0.0753	-0.0825
80	14.9	0.0751	-0.0818
80	14.91	0.075	-0.0801
80	14.92	0.0749	-0.0785
80	14.93	0.075	-0.0774
80	14.94	0.0751	-0.0764
80	14.95	0.0752	-0.0753
80	14.96	0.0761	-0.0735
80	14.97	0.0771	-0.0716
80	14.98	0.078	-0.0697
80	14.99	0.0789	-0.0689
80	15	0.0798	-0.0681
80	15.01	0.0806	-0.0673
80	15.02	0.0827	-0.0686
80	15.03	0.0848	-0.0699
80	15.04	0.0861	-0.072
80	15.05	0.0873	-0.0741
80	15.06	0.0886	-0.0763
80	15.07	0.0898	-0.0784
80	15.08	0.0916	-0.0822
80	15.09	0.0934	-0.086
80	15.1	0.0939	-0.0876
80	15.11	0.0945	-0.0893
80	15.12	0.095	-0.091
80	15.13	0.0956	-0.0926
80	15.14	0.0962	-0.0948
80	15.15	0.0967	-0.097
80	15.16	0.0967	-0.0975
80	15.17	0.0968	-0.0981
80	15.18	0.0968	-0.0986
80	15.19	0.0968	-0.0991
80	15.2	0.0966	-0.0991
80	15.21	0.0964	-0.0992
80	15.22	0.0962	-0.0986
80	15.23	0.096	-0.0981
80	15.24	0.0958	-0.0976
80	15.25	0.0956	-0.0971
80	15.26	0.0969	-0.0973
80	15.27	0.0981	-0.0976
80	15.28	0.0995	-0.0983
80	15.29	0.1009	-0.0991
80	15.3	0.1023	-0.0998
80	15.31	0.1057	-0.1012
80	15.32	0.109	-0.1025
80	15.33	0.1123	-0.1039
80	15.34	0.1142	-0.1046
80	15.35	0.1161	-0.1052
80	15.36	0.118	-0.1058
80	15.37	0.1214	-0.1072
80	15.38	0.1247	-0.1085
80	15.39	0.1262	-0.1092
80	15.4	0.1277	-0.1099
80	15.41	0.1291	-0.1107
80	15.42	0.1306	-0.1114
80	15.43	0.1339	-0.1139
80	15.44	0.1372	-0.1163
80	15.45	0.1391	-0.1181
80	15.46	0.141	-0.1199
80	15.47	0.1428	-0.1216
80	15.48	0.1447	-0.1234
80	15.49	0.1483	-0.1284
80	15.5	0.1519	-0.1335
80	15.51	0.1537	-0.1367
80	15.52	0.1554	-0.14
80	15.53	0.1572	-0.1433
80	15.54	0.1589	-0.1466
80	15.55	0.1631	-0.1513
80	15.56	0.1673	-0.156
80	15.57	0.1698	-0.1574
80	15.58	0.1722	-0.1588
80	15.59	0.1746	-0.1602
80	15.6	0.1771	-0.1617
80	15.61	0.182	-0.1636
80	15.62	0.1869	-0.1655
80	15.63	0.1893	-0.166
80	15.64	0.1917	-0.1665
80	15.65	0.1942	-0.1669
80	15.66	0.1966	-0.1674
80	15.67	0.2	-0.1678
80	15.68	0.2034	-0.1681
80	15.69	0.2044	-0.168
80	15.7	0.2053	-0.1678
80	15.71	0.2063	-0.1677
80	15.72	0.2076	-0.1664
80	15.73	0.2088	-0.1651
80	15.74	0.2101	-0.1638
80	15.75	0.2104	-0.1626
80	15.76	0.2107	-0.1614
80	15.77	0.211	-0.1602
80	15.78	0.2113	-0.159
80	15.79	0.2117	-0.1577
80	15.8	0.2117	-0.1577
80	15.81	0.2118	-0.1576
80	15.82	0.2119	-0.1575
80	15.83	0.2119	-0.1575
80	15.84	0.2134	-0.1562
80	15.85	0.2148	-0.155
80	15.86	0.2161	-0.1538
80	15.87	0.2174	-0.1527
80	15.88	0.2188	-0.1515
80	15.89	0.2201	-0.1503
80	15.9	0.2211	-0.1477
80	15.91	0.2222	-0.145
80	15.92	0.2219	-0.1435
80	15.93	0.2215	-0.1421
80	15.94	0.2212	-0.1406
80	15.95	0.2209	-0.1391
80	15.96	0.2192	-0.1363
80	15.97	0.2176	-0.1335
80	15.98	0.2162	-0.1322
80	15.99	0.2148	-0.1308
80	16	0.2135	-0.1295
80	16.01	0.2121	-0.1282
80	16.02	0.2084	-0.1259
80	16.03	0.2047	-0.1236
80	16.04	0.2024	-0.1226
80	16.05	0.2	-0.1216
80	16.06	0.1977	-0.1206
80	16.07	0.194	-0.1175
80	16.08	0.1903	-0.1145
80	16.09	0.1866	-0.1115
80	16.1	0.1852	-0.1095
80	16.11	0.1839	-0.1074
80	16.12	0.1825	-0.1054
80	16.13	0.1803	-0.1031
80	16.14	0.1782	-0.1009
80	16.15	0.1773	-0.1007
80	16.16	0.1765	-0.1005
80	16.17	0.1757	-0.1003
80	16.18	0.1749	-0.1001
80	16.19	0.1732	-0.0998
80	16.2	0.1715	-0.0995
80	16.21	0.1706	-0.0993
80	16.22	0.1696	-0.0992
80	16.23	0.1687	-0.0991
80	16.24	0.1678	-0.099
80	16.25	0.167	-0.0994
80	16.26	0.1661	-0.0997
80	16.27	0.1662	-0.1002
80	16.28	0.1663	-0.1007
80	16.29	0.1663	-0.1012
80	16.3	0.1664	-0.1016
80	16.31	0.1658	-0.1006
80	16.32	0.1652	-0.0996
80	16.33	0.1645	-0.0982
80	16.34	0.1638	-0.0967
80	16.35	0.1631	-0.0953
80	16.36	0.1625	-0.0938
80	16.37	0.1605	-0.092
80	16.38	0.1585	-0.0903
80	16.39	0.1572	-0.09
80	16.4	0.1559	-0.0898
80	16.41	0.1546	-0.0895
80	16.42	0.1532	-0.0892
80	16.43	0.15	-0.0877
80	16.44	0.1468	-0.0862
80	16.45	0.1448	-0.085
80	16.46	0.1429	-0.0837
80	16.47	0.141	-0.0825
80	16.48	0.1373	-0.0797
80	16.49	0.1336	-0.0768
80	16.5	0.1299	-0.074
80	16.51	0.1282	-0.0724
80	16.52	0.1264	-0.0709
80	16.53	0.1247	-0.0693
80	16.54	0.1209	-0.0665
80	16.55	0.1172	-0.0637
80	16.56	0.1152	-0.0624
80	16.57	0.1132	-0.0612
80	16.58	0.1113	-0.0599
80	16.59	0.1093	-0.0587
80	16.6	0.1063	-0.056
80	16.61	0.1034	-0.0532
80	16.62	0.1024	-0.0517
80	16.63	0.1014	-0.0502
80	16.64	0.1004	-0.0487
80	16.65	0.0994	-0.0472
80	16.66	0.0987	-0.0444
80	16.67	0.0979	-0.0415
80	16.68	0.0982	-0.0402
80	16.69	0.0985	-0.0389
80	16.7	0.0987	-0.0376
80	16.71	0.099	-0.0363
80	16.72	0.1005	-0.0354
80	16.73	0.102	-0.0346
80	16.74	0.1032	-0.0351
80	16.75	0.1045	-0.0355
80	16.76	0.1057	-0.036
80	16.77	0.1069	-0.0365
80	16.78	0.1092	-0.0359
80	16.79	0.1114	-0.0353
80	16.8	0.1124	-0.0342
80	16.81	0.1134	-0.0332
80	16.82	0.1144	-0.0321
80	16.83	0.1166	-0.0296
80	16.84	0.1188	-0.0271
80	16.85	0.121	-0.0246
80	16.86	0.1222	-0.0231
80	16.87	0.1234	-0.0216
80	16.88	0.1246	-0.0202
80	16.89	0.1276	-0.0184
80	16.9	0.1305	-0.0167
80	16.91	0.1322	-0.0165
80	16.92	0.134	-0.0162
80	16.93	0.1357	-0.016
80	16.94	0.1374	-0.0157
80	16.95	0.1407	-0.0162
80	16.96	0.1439	-0.0167
80	16.97	0.1454	-0.0174
80	16.98	0.1469	-0.0181
80	16.99	0.1484	-0.0189
80	17	0.1499	-0.0196
80	17.01	0.1531	-0.0222
80	17.02	0.1563	-0.0248
80	17.03	0.158	-0.0266
80	17.04	0.1597	-0.0285
80	17.05	0.1614	-0.0303
80	17.06	0.163	-0.0322
80	17.07	0.1655	-0.0352
80	17.08	0.1679	-0.0383
80	17.09	0.1687	-0.0395
80	17.1	0.1694	-0.0406
80	17.11	0.1702	-0.0418
80	17.12	0.171	-0.043
80	17.13	0.1722	-0.0462
80	17.14	0.1735	-0.0493
80	17.15	0.174	-0.0512
80	17.16	0.1745	-0.0531
80	17.17	0.1751	-0.0551
80	17.18	0.1756	-0.057
80	17.19	0.1769	-0.06
80	17.2	0.1782	-0.0629
80	17.21	0.179	-0.064
80	17.22	0.1798	-0.065
80	17.23	0.1806	-0.066
80	17.24	0.1818	-0.0671
80	17.25	0.183	-0.0682
80	17.26	0.1842	-0.0693
80	17.27	0.1846	-0.0693
80	17.28	0.185	-0.0694
80	17.29	0.1854	-0.0694
80	17.3	0.1866	-0.0699
80	17.31	0.1878	-0.0704
80	17.32	0.1886	-0.0708
80	17.33	0.1894	-0.0713
80	17.34	0.1902	-0.0717
80	17.35	0.191	-0.0721
80	17.36	0.1926	-0.0719
80	17.37	0.1942	-0.0716
80	17.38	0.195	-0.0709
80	17.39	0.1958	-0.0702
80	17.4	0.1965	-0.0695
80	17.41	0.1973	-0.0688
80	17.42	0.1995	-0.0676
80	17.43	0.2016	-0.0665
80	17.44	0.203	-0.066
80	17.45	0.2044	-0.0655
80	17.46	0.2057	-0.0651
80	17.47	0.2071	-0.0646
80	17.48	0.2087	-0.0633
80	17.49	0.2104	-0.062
80	17.5	0.2107	-0.0612
80	17.51	0.211	-0.0604
80	17.52	0.2113	-0.0596
80	17.53	0.2116	-0.0587
80	17.54	0.2107	-0.0562
80	17.55	0.2099	-0.0536
80	17.56	0.2088	-0.0518
80	17.57	0.2078	-0.0501
80	17.58	0.2067	-0.0483
80	17.59	0.2056	-0.0465
80	17.6	0.203	-0.0444
80	17.61	0.2004	-0.0423
80	17.62	0.1989	-0.042
80	17.63	0.1974	-0.0416
80	17.64	0.1959	-0.0413
80	17.65	0.1929	-0.0426
80	17.66	0.1899	-0.044
80	17.67	0.1869	-0.0453
80	17.68	0.1855	-0.0471
80	17.69	0.184	-0.0488
80	17.7	0.1825	-0.0505
80	17.71	0.1793	-0.0527
80	17.72	0.1761	-0.055
80	17.73	0.1743	-0.0555
80	17.74	0.1726	-0.0561
80	17.75	0.1709	-0.0566
80	17.76	0.1692	-0.0572
80	17.77	0.1653	-0.0585
80	17.78	0.1614	-0.0598
80	17.79	0.1593	-0.0606
80	17.8	0.1571	-0.0614
80	17.81	0.1549	-0.0622
80	17.82	0.1528	-0.0631
80	17.83	0.1491	-0.0658
80	17.84	0.1455	-0.0685
80	17.85	0.144	-0.0705
80	17.86	0.1425	-0.0724
80	17.87	0.1411	-0.0744
80	17.88	0.1396	-0.0763
80	17.89	0.1371	-0.0781
80	17.9	0.1345	-0.0799
80	17.91	0.1334	-0.0797
80	17.92	0.1324	-0.0796
80	17.93	0.1313	-0.0794
80	17.94	0.1302	-0.0793
80	17.95	0.1297	-0.0798
80	17.96	0.1291	-0.0803
80	17.97	0.1296	-0.081
80	17.98	0.1301	-0.0817
80	17.99	0.1306	-0.0824
80	18	0.1305	-0.0848
80	18.01	0.1303	-0.0872
80	18.02	0.1302	-0.0897
80	18.03	0.1295	-0.0914
80	18.04	0.1289	-0.0932
80	18.05	0.1282	-0.0949
80	18.06	0.127	-0.0984
80	18.07	0.1259	-0.1019
80	18.08	0.1253	-0.1036
80	18.09	0.1248	-0.1053
80	18.1	0.1243	-0.1071
80	18.11	0.1238	-0.1088
80	18.12	0.1222	-0.113
80	18.13	0.1206	-0.1172
80	18.14	0.1195	-0.1197
80	18.15	0.1184	-0.1222
80	18.16	0.1173	-0.1247
80	18.17	0.1163	-0.1272
80	18.18	0.1156	-0.1316
80	18.19	0.1148	-0.136
80	18.2	0.1152	-0.138
80	18.21	0.1156	-0.14
80	18.22	0.116	-0.1419
80	18.23	0.1164	-0.1439
80	18.24	0.1184	-0.1456
80	18.25	0.1204	-0.1473
80	18.26	0.1221	-0.1471
80	18.27	0.1237	-0.1468
80	18.28	0.1254	-0.1466
80	18.29	0.127	-0.1463
80	18.3	0.13	-0.1472
80	18.31	0.133	-0.1481
80	18.32	0.1344	-0.1493
80	18.33	0.1357	-0.1504
80	18.34	0.1371	-0.1516
80	18.35	0.1384	-0.1527
80	18.36	0.141	-0.154
80	18.37	0.1437	-0.1553
80	18.38	0.145	-0.1554
80	18.39	0.1463	-0.1556
80	18.4	0.1476	-0.1557
80	18.41	0.1495	-0.1567
80	18.42	0.1515	-0.1577
80	18.43	0.1534	-0.1586
80	18.44	0.154	-0.1595
80	18.45	0.1546	-0.1603
80	18.46	0.1552	-0.1611
80	18.47	0.1561	-0.1651
80	18.48	0.1571	-0.1692
80	18.49	0.1574	-0.1724
80	18.5	0.1577	-0.1756
80	18.51	0.1581	-0.1788
80	18.52	0.1584	-0.1821
80	18.53	0.1586	-0.1879
80	18.54	0.1588	-0.1937
80	18.55	0.1586	-0.1963
80	18.56	0.1585	-0.1989
80	18.57	0.1584	-0.2015
80	18.58	0.1583	-0.2041
80	18.59	0.1584	-0.2112
80	18.6	0.1586	-0.2182
80	18.61	0.1589	-0.2227
80	18.62	0.1592	-0.2271
80	18.63	0.1595	-0.2316
80	18.64	0.1597	-0.236
80	18.65	0.1607	-0.2452
80	18.66	0.1617	-0.2544
80	18.67	0.1624	-0.2591
80	18.68	0.1631	-0.2638
80	18.69	0.1638	-0.2686
80	18.7	0.1645	-0.2733
80	18.71	0.1655	-0.2817
80	18.72	0.1665	-0.29
80	18.73	0.1668	-0.2937
80	18.74	0.1671	-0.2974
80	18.75	0.1674	-0.301
80	18.76	0.1664	-0.3079
80	18.77	0.1653	-0.3149
80	18.78	0.1642	-0.3218
80	18.79	0.1629	-0.325
80	18.8	0.1615	-0.3283
80	18.81	0.1602	-0.3316
80	18.82	0.1586	-0.3378
80	18.83	0.157	-0.344
80	18.84	0.1568	-0.347
80	18.85	0.1566	-0.35
80	18.86	0.1564	-0.353
80	18.87	0.1562	-0.356
80	18.88	0.1559	-0.3593
80	18.89	0.1556	-0.3627
80	18.9	0.1555	-0.3631
80	18.91	0.1554	-0.3635
80	18.92	0.1554	-0.3638
80	18.93	0.1553	-0.3642
80	18.94	0.1552	-0.3625
80	18.95	0.1551	-0.3608
80	18.96	0.155	-0.3588
80	18.97	0.155	-0.3567
80	18.98	0.155	-0.3546
80	18.99	0.1549	-0.3526
80	19	0.1539	-0.3512
80	19.01	0.1529	-0.3498
80	19.02	0.1519	-0.3504
80	19.03	0.1508	-0.3511
80	19.04	0.1498	-0.3517
80	19.05	0.1488	-0.3524
80	19.06	0.1473	-0.3552
80	19.07	0.1457	-0.3581
80	19.08	0.1452	-0.3602
80	19.09	0.1446	-0.3624
80	19.1	0.1441	-0.3646
80	19.11	0.1435	-0.3667
80	19.12	0.1418	-0.3704
80	19.13	0.1401	-0.3742
80	19.14	0.1389	-0.3757
80	19.15	0.1378	-0.3772
80	19.16	0.1366	-0.3788
80	19.17	0.1328	-0.3808
80	19.18	0.129	-0.3828
80	19.19	0.1252	-0.3849
80	19.2	0.1226	-0.3854
80	19.21	0.12	-0.3858
80	19.22	0.1174	-0.3863
80	19.23	0.1131	-0.3849
80	19.24	0.1089	-0.3834
80	19.25	0.1073	-0.3815
80	19.26	0.1057	-0.3795
80	19.27	0.1041	-0.3776
80	19.28	0.1026	-0.3757
80	19.29	0.0993	-0.3712
80	19.3	0.0961	-0.3667
80	19.31	0.0944	-0.3642
80	19.32	0.0927	-0.3616
80	19.33	0.0911	-0.3591
80	19.34	0.0894	-0.3565
80	19.35	0.0858	-0.3505
80	19.36	0.0822	-0.3445
80	19.37	0.0803	-0.3411
80	19.38	0.0783	-0.3377
80	19.39	0.0763	-0.3342
80	19.4	0.0744	-0.3308
80	19.41	0.0691	-0.324
80	19.42	0.0638	-0.3172
80	19.43	0.0604	-0.3139
80	19.44	0.0571	-0.3105
80	19.45	0.0538	-0.3072
80	19.46	0.0504	-0.3038
80	19.47	0.0432	-0.2968
80	19.48	0.036	-0.2899
80	19.49	0.0321	-0.2863
80	19.5	0.0282	-0.2826
80	19.51	0.0243	-0.279
80	19.52	0.0191	-0.2751
80	19.53	0.0139	-0.2713
80	19.54	0.0087	-0.2674
80	19.55	0.0074	-0.2671
80	19.56	0.006	-0.2669
80	19.57	0.0047	-0.2666
80	19.58	0.0039	-0.2633
80	19.59	0.0031	-0.2599
80	19.6	0.0036	-0.2569
80	19.61	0.0041	-0.2538
80	19.62	0.0046	-0.2507
80	19.63	0.005	-0.2476
80	19.64	0.0067	-0.241
80	19.65	0.0083	-0.2344
80	19.66	0.0094	-0.2308
80	19.67	0.0105	-0.2273
80	19.68	0.0117	-0.2238
80	19.69	0.0128	-0.2203
80	19.7	0.0144	-0.213
80	19.71	0.016	-0.2057
80	19.72	0.0165	-0.2019
80	19.73	0.017	-0.1982
80	19.74	0.0175	-0.1944
80	19.75	0.018	-0.1906
80	19.76	0.018	-0.1809
80	19.77	0.018	-0.1712
80	19.78	0.0175	-0.1653
80	19.79	0.017	-0.1594
80	19.8	0.0166	-0.1534
80	19.81	0.0161	-0.1475
80	19.82	0.0156	-0.1369
80	19.83	0.0152	-0.1264
80	19.84	0.0152	-0.1217
80	19.85	0.0153	-0.1171
80	19.86	0.0153	-0.1125
80	19.87	0.0154	-0.1078
80	19.88	0.016	-0.0974
80	19.89	0.0167	-0.087
80	19.9	0.0173	-0.0812
80	19.91	0.018	-0.0753
80	19.92	0.0186	-0.0695
80	19.93	0.0221	-0.0586
80	19.94	0.0255	-0.0476
80	19.95	0.029	-0.0367
80	19.96	0.0318	-0.0315
80	19.97	0.0347	-0.0264
80	19.98	0.0375	-0.0213
[truncated: 1,005 more rows]
