# Supplementary material for: Dual-Stream deep learning for multimodal feature fusion and classification of balance control in elite freestyle aerial skiers
Source: PLoS One. 2026 Jul 28;21(7):e0337296. doi: 10.1371/journal.pone.0337296 (PMC13411871; doi:10.1371/journal.pone.0337296)
Supplement: S1 Data — (ZIP) [file pone.0337296.s001.zip › data/23.CSV]

Status	Time	Gauge[0]	Gauge[1]	Gauge[2]	Gauge[3]	Platform.COP.X	Platform.COP.Y	Weight	Patient COP.X	Patient COP.Y	Patient COP Len	Tilt Angle	Tilt Direction	Tilt Projection.X	Tilt Projection.Y	Pct Right	Pct Front	EndOfRep	IsomFreeze	Stimulus	TestRunning	OnTarget	GoalMet	TargetSkipped	TargetNbr	PatientFell
C0	0	44.2049	57.7801	34.9772	42.053	-.9806	.6513	179.0152	-.3965	1.0961	1.1656	1.733	340.1124	-.5895	1.6296	46.2237	60.4391			1	1				0
80	.01	44.2375	57.1582	35.4558	42.1231	-.9303	.6217	178.9745	-.3462	1.0665	1.1213	1.6671	342.0143	-.5148	1.5857	46.7024	60.1576				1				0
80	.02	44.3542	56.6379	36.8159	43.2656	-.8794	.5395	181.0737	-.2954	.9844	1.0277	1.5279	343.2984	-.4391	1.4634	47.1871	59.3748				1				0
80	.03	44.471	56.1177	38.1761	44.4082	-.8297	.4592	183.1729	-.2456	.904	.9368	1.3927	344.8003	-.3652	1.344	47.6608	58.61				1				0
80	.04	44.5877	55.5975	39.5362	45.5508	-.7811	.3807	185.2721	-.197	.8256	.8487	1.2618	346.5778	-.2929	1.2273	48.1237	57.8625				1				0
80	.05	44.6718	55.6992	40.4177	46.6233	-.7816	.3323	187.412	-.1976	.7771	.8019	1.1921	345.7369	-.2937	1.1553	48.1185	57.4013				1				0
80	.06	44.7559	55.8009	41.2993	47.6958	-.7821	.285	189.5519	-.1981	.7298	.7562	1.1242	344.8144	-.2945	1.0849	48.1135	56.9505				1				0
80	.07	44.84	55.9026	42.1808	48.7683	-.7826	.2387	191.6918	-.1986	.6835	.7118	1.0582	343.7984	-.2953	1.0161	48.1085	56.5098				1				0
80	.08	44.6014	55.7406	43.3862	50.3295	-.792	.1595	194.0577	-.208	.6044	.6392	.9502	341.0082	-.3092	.8984	48.019	55.7559				1				0
80	.09	44.3628	55.5786	44.5915	51.8907	-.8012	.0823	196.4236	-.2172	.5271	.5701	.8475	337.6078	-.3229	.7836	47.9316	55.0201				1				0
80	.1	44.0401	55.3148	44.9153	52.3794	-.81	.0489	196.6497	-.2259	.4938	.543	.8072	335.4134	-.3359	.7341	47.8483	54.7027				1				0
80	.11	43.7174	55.0511	45.2391	52.8681	-.8187	.0157	196.8757	-.2347	.4605	.5169	.7684	332.9984	-.3489	.6846	47.765	54.386				1				0
80	.12	43.3947	54.7874	45.5629	53.3568	-.8274	-.0175	197.1018	-.2434	.4274	.4918	.7311	330.3379	-.3618	.6353	47.682	54.0701				1				0
80	.13	43.072	54.5237	45.8867	53.8455	-.8361	-.0506	197.3278	-.2521	.3943	.468	.6956	327.4059	-.3747	.5861	47.5992	53.7548				1				0
80	.14	42.3939	53.8405	46.2977	54.4302	-.8449	-.1066	196.9623	-.2609	.3383	.4272	.635	322.3559	-.3879	.5028	47.5151	53.2215				1				0
80	.15	41.7159	53.1574	46.7087	55.0149	-.8538	-.1628	196.5968	-.2698	.2821	.3903	.5802	316.2751	-.401	.4193	47.4307	52.6862				1				0
80	.16	41.3605	52.738	46.7958	55.1109	-.854	-.1861	196.0052	-.27	.2587	.3739	.5558	313.7841	-.4013	.3846	47.429	52.4641				1				0
80	.17	41.0052	52.3186	46.883	55.2069	-.8542	-.2096	195.4137	-.2701	.2353	.3582	.5325	311.0534	-.4016	.3497	47.4273	52.2406				1				0
80	.18	40.6499	51.8991	46.9702	55.3029	-.8544	-.2332	194.8221	-.2703	.2117	.3433	.5104	308.0609	-.4018	.3146	47.4256	52.0158				1				0
80	.19	40.2946	51.4797	47.0574	55.3989	-.8545	-.2569	194.2305	-.2705	.1879	.3294	.4896	304.7862	-.4021	.2793	47.4238	51.7896				1				0
80	.2	39.5762	50.8677	47.1045	55.7198	-.8755	-.2993	193.2681	-.2915	.1456	.3258	.4843	296.539	-.4333	.2164	47.2241	51.3864				1				0
80	.21	38.8578	50.2556	47.1517	56.0407	-.8967	-.342	192.3058	-.3127	.1028	.3291	.4893	288.2023	-.4648	.1528	47.0224	50.9791				1				0
80	.22	38.4947	50.063	47.1116	56.2656	-.9177	-.3607	191.9349	-.3337	.0841	.3441	.5115	284.1505	-.496	.1251	46.8223	50.8012				1				0
80	.23	38.1317	49.8704	47.0716	56.4905	-.9388	-.3795	191.5641	-.3548	.0654	.3607	.5362	280.4398	-.5274	.0972	46.6214	50.6225				1				0
80	.24	37.7686	49.6778	47.0316	56.7153	-.96	-.3983	191.1933	-.3759	.0465	.3788	.5631	277.0563	-.5588	.0692	46.4197	50.4432				1				0
80	.25	37.4056	49.4852	46.9915	56.9402	-.9812	-.4172	190.8225	-.3972	.0276	.3982	.5919	273.9793	-.5904	.0411	46.2172	50.2631				1				0
80	.26	37.4605	49.7273	46.7691	56.8615	-.996	-.4026	190.8185	-.412	.0423	.4141	.6156	275.858	-.6124	.0628	46.0767	50.4025				1				0
80	.27	37.5154	49.9694	46.5468	56.7828	-1.0107	-.3879	190.8144	-.4267	.0569	.4305	.6399	277.5957	-.6343	.0846	45.9361	50.5419				1				0
80	.28	37.9334	50.4041	46.3644	56.4792	-1.0042	-.3545	191.1812	-.4201	.0904	.4297	.6388	282.1382	-.6245	.1343	45.9988	50.8606				1				0
80	.29	38.3514	50.8389	46.182	56.1756	-.9976	-.3212	191.5479	-.4136	.1237	.4317	.6417	286.6507	-.6148	.1839	46.0613	51.178				1				0
80	.3	38.7694	51.2736	45.9997	55.872	-.9911	-.288	191.9147	-.407	.1569	.4362	.6485	291.079	-.6051	.2332	46.1235	51.4942				1				0
80	.31	39.1874	51.7083	45.8173	55.5684	-.9846	-.2549	192.2814	-.4005	.19	.4433	.659	295.3745	-.5954	.2824	46.1855	51.8092				1				0
80	.32	40.2027	52.4257	45.2765	54.4371	-.945	-.1721	192.3419	-.3609	.2727	.4524	.6725	307.0762	-.5366	.4055	46.5624	52.5976				1				0
80	.33	41.2181	53.143	44.7356	53.3058	-.9054	-.0894	192.4025	-.3214	.3555	.4792	.7124	317.8822	-.4778	.5284	46.9391	53.3855				1				0
80	.34	41.8154	53.4256	44.3771	52.478	-.8722	-.0393	192.0962	-.2882	.4056	.4975	.7396	324.6078	-.4284	.6029	47.2557	53.8627				1				0
80	.35	42.4128	53.7082	44.0186	51.6503	-.8388	.011	191.79	-.2548	.4559	.5222	.7763	330.7971	-.3788	.6777	47.5733	54.3415				1				0
80	.36	43.0102	53.9909	43.6602	50.8226	-.8054	.0614	191.4837	-.2213	.5063	.5526	.8214	336.3859	-.329	.7526	47.892	54.8218				1				0
80	.37	43.3835	54.0638	43.1513	49.8884	-.7772	.1081	190.487	-.1932	.5529	.5857	.8707	340.7433	-.2872	.822	48.1603	55.2661				1				0
80	.38	43.7569	54.1367	42.6425	48.9543	-.7487	.1552	189.4903	-.1647	.6001	.6223	.9251	344.6524	-.2448	.8921	48.4314	55.7151				1				0
80	.39	44.1302	54.2096	42.1337	48.0202	-.72	.2029	188.4936	-.1359	.6477	.6618	.9839	348.1479	-.2021	.9629	48.7054	56.1689				1				0
80	.4	43.9062	53.9999	41.9833	47.9138	-.7253	.1992	187.8032	-.1412	.6441	.6594	.9802	347.6334	-.2099	.9575	48.6551	56.1341				1				0
80	.41	43.6822	53.7901	41.833	47.8074	-.7306	.1955	187.1128	-.1465	.6404	.6569	.9766	347.1111	-.2178	.952	48.6044	56.099				1				0
80	.42	43.4582	53.5804	41.6827	47.701	-.7359	.1918	186.4223	-.1519	.6367	.6545	.9731	346.5812	-.2258	.9465	48.5533	56.0636				1				0
80	.43	42.7175	53.2465	41.7788	48.3117	-.7795	.1475	186.0544	-.1954	.5923	.6237	.9273	341.739	-.2906	.8806	48.1386	55.6412				1				0
80	.44	41.9768	52.9126	41.8748	48.9223	-.8232	.103	185.6865	-.2392	.5478	.5977	.8886	336.4143	-.3555	.8144	47.7222	55.2172				1				0
80	.45	41.4601	52.7884	42.1212	49.6393	-.8612	.0625	186.009	-.2772	.5073	.5781	.8594	331.3499	-.4121	.7542	47.3602	54.8317				1				0
80	.46	40.9434	52.6642	42.3676	50.3564	-.8991	.0222	186.3316	-.3151	.467	.5633	.8374	325.9942	-.4684	.6942	46.9994	54.4476				1				0
80	.47	40.4267	52.54	42.614	51.0734	-.9368	-.018	186.6541	-.3528	.4268	.5537	.8232	320.4214	-.5245	.6345	46.6399	54.0648				1				0
80	.48	39.9101	52.4158	42.8604	51.7904	-.9745	-.0581	186.9767	-.3904	.3867	.5496	.817	314.7283	-.5804	.5749	46.2816	53.6833				1				0
80	.49	38.8793	52.1547	43.4662	53.426	-1.0509	-.1456	187.9262	-.4669	.2992	.5545	.8244	302.6528	-.6941	.4448	45.5533	52.8496				1				0
80	.5	37.8485	51.8937	44.072	55.0616	-1.1266	-.2323	188.8758	-.5426	.2125	.5828	.8663	291.3906	-.8066	.316	44.8323	52.0242				1				0
80	.51	37.3344	51.7569	44.4314	55.9801	-1.1649	-.2791	189.5028	-.5809	.1658	.6041	.898	285.9264	-.8635	.2464	44.4678	51.5787				1				0
80	.52	36.8202	51.6201	44.7908	56.8987	-1.2029	-.3256	190.1298	-.6189	.1193	.6303	.937	280.909	-.9201	.1773	44.1056	51.136				1				0
80	.53	36.3061	51.4833	45.1502	57.8173	-1.2407	-.3717	190.7569	-.6567	.0731	.6607	.9823	276.353	-.9762	.1087	43.7458	50.6963				1				0
80	.54	35.792	51.3465	45.5095	58.7358	-1.2782	-.4176	191.3839	-.6942	.0272	.6947	1.0328	272.2476	-1.032	.0405	43.3885	50.2595				1				0
80	.55	35.1011	51.1917	46.0041	60.0393	-1.3314	-.4797	192.3362	-.7473	-.0349	.7481	1.1122	267.326	-1.111	-.0519	42.8826	49.6676				1				0
80	.56	34.4102	51.0369	46.4987	61.3427	-1.3839	-.5413	193.2885	-.7999	-.0964	.8057	1.1978	263.1253	-1.1892	-.1434	42.3818	49.0815				1				0
80	.57	34.2334	51.0189	46.6339	61.7276	-1.3996	-.5576	193.6138	-.8155	-.1128	.8233	1.2239	262.1262	-1.2124	-.1677	42.2332	48.9259				1				0
80	.58	34.0566	51.0009	46.7691	62.1125	-1.4151	-.5739	193.9391	-.8311	-.1291	.841	1.2503	261.1722	-1.2355	-.1919	42.085	48.7708				1				0
80	.59	33.8798	50.9829	46.9044	62.4974	-1.4306	-.5901	194.2644	-.8466	-.1453	.859	1.277	260.261	-1.2586	-.216	41.9374	48.6162				1				0
80	.6	33.703	50.9649	47.0396	62.8823	-1.4461	-.6063	194.5897	-.862	-.1615	.877	1.3038	259.3901	-1.2815	-.2401	41.7902	48.4621				1				0
80	.61	33.5545	50.8857	47.0574	62.9973	-1.454	-.6153	194.4948	-.87	-.1704	.8865	1.318	258.9162	-1.2934	-.2534	41.7142	48.3768				1				0
80	.62	33.406	50.8065	47.0751	63.1124	-1.462	-.6242	194.4	-.878	-.1794	.8961	1.3323	258.452	-1.3053	-.2667	41.6381	48.2915				1				0
80	.63	33.4343	50.7452	46.9577	62.8425	-1.4546	-.6171	193.9798	-.8706	-.1722	.8874	1.3193	258.8102	-1.2942	-.256	41.7089	48.3599				1				0
80	.64	33.4626	50.684	46.8403	62.5727	-1.4471	-.6098	193.5597	-.8631	-.165	.8787	1.3064	259.1772	-1.2831	-.2453	41.78	48.4286				1				0
80	.65	33.491	50.6228	46.7229	62.3028	-1.4396	-.6026	193.1395	-.8556	-.1578	.87	1.2934	259.5532	-1.272	-.2345	41.8515	48.4976				1				0
80	.66	33.5193	50.5616	46.6055	62.0329	-1.4321	-.5953	192.7193	-.8481	-.1505	.8613	1.2805	259.9384	-1.2608	-.2237	41.9232	48.5669				1				0
80	.67	33.5983	50.6048	46.2363	61.4361	-1.4267	-.5714	191.8755	-.8427	-.1266	.8521	1.2668	261.4562	-1.2528	-.1882	41.9744	48.7943				1				0
80	.68	33.6772	50.648	45.8671	60.8393	-1.4213	-.5474	191.0317	-.8373	-.1025	.8435	1.254	263.0196	-1.2447	-.1524	42.0259	49.0237				1				0
80	.69	33.7279	50.7524	45.6154	60.5124	-1.4235	-.5306	190.6081	-.8395	-.0857	.8438	1.2545	264.1679	-1.248	-.1275	42.005	49.1834				1				0
80	.7	33.7785	50.8569	45.3637	60.1854	-1.4257	-.5137	190.1844	-.8417	-.0689	.8445	1.2555	265.32	-1.2513	-.1024	41.9839	49.3438				1				0
80	.71	33.8291	50.9613	45.1119	59.8585	-1.428	-.4968	189.7608	-.8439	-.052	.8455	1.257	266.475	-1.2546	-.0773	41.9627	49.5049				1				0
80	.72	33.8798	51.0657	44.8602	59.5316	-1.4302	-.4798	189.3372	-.8461	-.035	.8469	1.259	267.6319	-1.2579	-.052	41.9415	49.6667				1				0
80	.73	33.981	51.3915	44.4421	59.1233	-1.4438	-.4499	188.9379	-.8597	-.005	.8597	1.2781	269.6659	-1.2781	-.0075	41.8122	49.9523				1				0
80	.74	34.0823	51.7173	44.024	58.7151	-1.4574	-.4197	188.5387	-.8733	.0251	.8737	1.2989	271.6458	-1.2984	.0373	41.6825	50.239				1				0
80	.75	34.133	51.9387	43.8576	58.6338	-1.4687	-.4068	188.5631	-.8847	.038	.8855	1.3164	272.4611	-1.3152	.0565	41.5745	50.3621				1				0
80	.76	34.1836	52.1601	43.6913	58.5524	-1.4801	-.3939	188.5875	-.896	.051	.8975	1.3342	273.2546	-1.3321	.0757	41.4665	50.4853				1				0
80	.77	34.2342	52.3816	43.5249	58.4711	-1.4914	-.381	188.6119	-.9074	.0639	.9096	1.3523	274.0268	-1.3489	.095	41.3585	50.6083				1				0
80	.78	34.375	52.7623	43.2857	58.3068	-1.5046	-.3578	188.7297	-.9206	.087	.9247	1.3747	275.3994	-1.3686	.1294	41.2323	50.8287				1				0
80	.79	34.5158	53.143	43.0464	58.1425	-1.5179	-.3347	188.8476	-.9338	.1101	.9403	1.3979	276.7255	-1.3883	.1637	41.1062	51.0488				1				0
80	.8	34.6565	53.5237	42.8071	57.9781	-1.5311	-.3116	188.9655	-.9471	.1332	.9564	1.4218	278.0061	-1.408	.198	40.9803	51.2686				1				0
80	.81	34.7466	53.683	42.7341	57.8951	-1.533	-.3015	189.0589	-.949	.1434	.9597	1.4268	278.5917	-1.4108	.2131	40.9622	51.3655				1				0
80	.82	34.8368	53.8423	42.6612	57.8121	-1.5349	-.2913	189.1524	-.9509	.1535	.9632	1.4319	279.1725	-1.4136	.2283	40.9442	51.4623				1				0
80	.83	34.9269	54.0017	42.5882	57.729	-1.5368	-.2812	189.2458	-.9528	.1637	.9667	1.4372	279.7486	-1.4165	.2434	40.9261	51.559				1				0
80	.84	34.9071	54.1115	42.4744	57.6944	-1.5467	-.2753	189.1874	-.9626	.1695	.9774	1.4531	279.986	-1.4311	.252	40.8322	51.6142				1				0
80	.85	34.8874	54.2213	42.3605	57.6598	-1.5565	-.2695	189.129	-.9725	.1753	.9882	1.4691	280.2185	-1.4458	.2606	40.7383	51.6695				1				0
80	.86	34.7775	54.1718	42.3196	57.7083	-1.5645	-.2739	188.9772	-.9805	.171	.9953	1.4796	279.891	-1.4577	.2542	40.6623	51.6282				1				0
80	.87	34.6677	54.1223	42.2787	57.7567	-1.5725	-.2782	188.8253	-.9885	.1666	1.0024	1.4903	279.5675	-1.4695	.2477	40.5861	51.5868				1				0
80	.88	34.5578	54.0728	42.2378	57.8051	-1.5805	-.2826	188.6735	-.9965	.1623	1.0096	1.501	279.2482	-1.4815	.2412	40.5098	51.5453				1				0
80	.89	34.448	54.0233	42.1968	57.8536	-1.5885	-.287	188.5216	-1.0045	.1579	1.0168	1.5117	278.9329	-1.4934	.2347	40.4334	51.5037				1				0
80	.9	34.2291	53.9252	42.2644	58.1745	-1.6048	-.3043	188.5932	-1.0207	.1405	1.0304	1.5319	277.8384	-1.5176	.2089	40.2786	51.3383				1				0
80	.91	34.0102	53.827	42.3321	58.4954	-1.621	-.3217	188.6647	-1.037	.1232	1.0443	1.5525	276.7736	-1.5417	.1831	40.1239	51.173				1				0
80	.92	33.9012	53.7784	42.4406	58.7678	-1.6292	-.3346	188.8881	-1.0452	.1102	1.051	1.5625	276.0204	-1.5539	.1639	40.046	51.0498				1				0
80	.93	33.7922	53.7298	42.5491	59.0403	-1.6374	-.3475	189.1114	-1.0533	.0973	1.0578	1.5727	275.2787	-1.566	.1447	39.9683	50.9268				1				0
80	.94	33.6832	53.6812	42.6576	59.3127	-1.6455	-.3604	189.3348	-1.0615	.0844	1.0648	1.5831	274.5482	-1.5781	.1255	39.8908	50.8042				1				0
80	.95	33.5742	53.6326	42.7662	59.5852	-1.6536	-.3733	189.5582	-1.0696	.0716	1.072	1.5937	273.8292	-1.5902	.1064	39.8134	50.6818				1				0
80	.96	33.3966	53.7271	42.9281	60.2304	-1.6811	-.3937	190.2822	-1.097	.0512	1.0982	1.6328	272.6695	-1.631	.076	39.5519	50.4871				1				0
80	.97	33.2189	53.8216	43.09	60.8757	-1.7083	-.414	191.0061	-1.1243	.0309	1.1247	1.6722	271.5726	-1.6715	.0459	39.2924	50.294				1				0
80	.98	33.1502	53.9648	43.1433	61.2484	-1.7274	-.4215	191.5068	-1.1434	.0234	1.1436	1.7003	271.1708	-1.7	.0347	39.1104	50.2226				1				0
80	.99	33.0816	54.1079	43.1967	61.6212	-1.7465	-.4289	192.0074	-1.1624	.0159	1.1625	1.7284	270.7841	-1.7282	.0236	38.9294	50.1515				1				0
80	1	33.0129	54.251	43.2501	61.994	-1.7654	-.4364	192.508	-1.1813	.0085	1.1814	1.7564	270.4117	-1.7564	.0126	38.7492	50.0809				1				0
80	1.01	32.9442	54.3941	43.3034	62.3668	-1.7842	-.4437	193.0086	-1.2001	.0011	1.2001	1.7843	270.0529	-1.7843	.0016	38.5701	50.0106				1				0
80	1.02	32.9314	54.7757	43.3088	62.8598	-1.8149	-.4449	193.8757	-1.2308	0	1.2308	1.83	269.9986	-1.83	-.0001	38.2777	49.9997				1				0
80	1.03	32.9185	55.1573	43.3141	63.3528	-1.8453	-.446	194.7428	-1.2613	-.0012	1.2613	1.8752	269.9474	-1.8752	-.0017	37.988	49.989				1				0
80	1.04	32.9743	55.3958	43.2661	63.473	-1.8571	-.4398	195.1093	-1.2731	.005	1.2731	1.8928	270.2249	-1.8928	.0074	37.8753	50.0476				1				0
80	1.05	33.0301	55.6344	43.218	63.5933	-1.8689	-.4337	195.4758	-1.2849	.0111	1.2849	1.9104	270.4964	-1.9104	.0165	37.7631	50.106				1				0
80	1.06	33.0859	55.8729	43.17	63.7135	-1.8806	-.4276	195.8423	-1.2966	.0172	1.2967	1.928	270.7618	-1.9278	.0256	37.6514	50.1642				1				0
80	1.07	33.1417	56.1114	43.122	63.8337	-1.8923	-.4215	196.2087	-1.3083	.0233	1.3085	1.9455	271.0215	-1.9452	.0347	37.54	50.2222				1				0
80	1.08	33.273	56.2914	42.9832	63.6521	-1.8927	-.4065	196.1997	-1.3086	.0384	1.3092	1.9465	271.6786	-1.9457	.057	37.5368	50.3653				1				0
80	1.09	33.4043	56.4714	42.8444	63.4705	-1.893	-.3915	196.1906	-1.309	.0534	1.3101	1.9478	272.3351	-1.9462	.0794	37.5335	50.5083				1				0
80	1.1	33.4798	56.4129	42.7537	63.1686	-1.8817	-.3824	195.815	-1.2976	.0624	1.2991	1.9316	272.7531	-1.9293	.0928	37.6417	50.5943				1				0
80	1.11	33.5553	56.3544	42.663	62.8667	-1.8703	-.3734	195.4395	-1.2862	.0715	1.2882	1.9153	273.1797	-1.9124	.1062	37.7502	50.6805				1				0
80	1.12	33.6309	56.2959	42.5722	62.5649	-1.8588	-.3643	195.0639	-1.2748	.0805	1.2773	1.8991	273.6154	-1.8954	.1198	37.8591	50.7671				1				0
80	1.13	33.7665	56.079	42.2653	61.7475	-1.8325	-.3414	193.8583	-1.2485	.1034	1.2528	1.8626	274.7351	-1.8563	.1538	38.1094	50.9849				1				0
80	1.14	33.9021	55.8621	41.9584	60.9301	-1.8059	-.3183	192.6527	-1.2219	.1266	1.2284	1.8264	275.9139	-1.8167	.1882	38.3628	51.2054				1				0
80	1.15	34.0377	55.6452	41.6515	60.1128	-1.779	-.2948	191.4472	-1.195	.15	1.2043	1.7906	277.1556	-1.7766	.223	38.6194	51.4287				1				0
80	1.16	34.0978	55.4868	41.4354	59.5973	-1.7637	-.2806	190.6172	-1.1796	.1643	1.191	1.7707	277.9272	-1.7538	.2442	38.7656	51.5644				1				0
80	1.17	34.1579	55.3283	41.2192	59.0818	-1.7482	-.2662	189.7872	-1.1641	.1786	1.1778	1.751	278.7232	-1.7308	.2656	38.913	51.7011				1				0
80	1.18	34.2179	55.1699	41.0031	58.5663	-1.7326	-.2517	188.9572	-1.1485	.1931	1.1646	1.7315	279.5443	-1.7076	.2871	39.0617	51.8391				1				0
80	1.19	34.5432	55.2527	40.4426	57.473	-1.7089	-.2021	187.7116	-1.1249	.2428	1.1508	1.711	282.1776	-1.6725	.3609	39.2866	52.3119				1				0
80	1.2	34.8685	55.3355	39.8822	56.3797	-1.685	-.1518	186.466	-1.101	.2931	1.1393	1.6939	284.9055	-1.6369	.4357	39.5145	52.7911				1				0
80	1.21	35.1337	55.5768	39.538	55.802	-1.677	-.1162	186.0504	-1.093	.3286	1.1413	1.6968	286.7328	-1.625	.4885	39.5907	53.1295				1				0
80	1.22	35.3989	55.818	39.1937	55.2242	-1.669	-.0806	185.6348	-1.0849	.3643	1.1445	1.7015	288.5601	-1.613	.5416	39.6672	53.4694				1				0
80	1.23	35.6641	56.0592	38.8495	54.6464	-1.6609	-.0447	185.2192	-1.0769	.4001	1.1488	1.708	290.3835	-1.601	.5949	39.7441	53.8108				1				0
80	1.24	35.9293	56.3004	38.5052	54.0686	-1.6528	-.0087	184.8036	-1.0688	.4361	1.1543	1.7162	292.1995	-1.589	.6484	39.8213	54.1537				1				0
80	1.25	36.9061	56.745	37.5276	52.0802	-1.5952	.1031	183.2589	-1.0111	.5479	1.15	1.7098	298.4528	-1.5033	.8146	40.3702	55.2183				1				0
80	1.26	37.8828	57.1897	36.55	50.0917	-1.5366	.2168	181.7141	-.9525	.6616	1.1597	1.7242	304.7831	-1.4162	.9836	40.9284	56.3009				1				0
80	1.27	38.5943	57.3931	35.9166	48.681	-1.4857	.2947	180.585	-.9016	.7395	1.1661	1.7337	309.3585	-1.3405	1.0995	41.4132	57.0429				1				0
80	1.28	39.3058	57.5965	35.2832	47.2703	-1.4341	.3736	179.4558	-.8501	.8184	1.18	1.7544	313.912	-1.2639	1.2167	41.904	57.7942				1				0
80	1.29	40.0173	57.7999	34.6499	45.8596	-1.3819	.4534	178.3267	-.7979	.8983	1.2015	1.7863	318.3872	-1.1863	1.3355	42.4011	58.555				1				0
80	1.3	40.7289	58.0033	34.0165	44.4489	-1.3291	.5343	177.1975	-.745	.9792	1.2304	1.8293	322.7335	-1.1077	1.4558	42.9044	59.3256				1				0
80	1.31	42.0661	57.7621	33.4063	42.1888	-1.1861	.6454	175.4232	-.6021	1.0902	1.2454	1.8517	331.0911	-.8951	1.6209	44.2662	60.383				1				0
80	1.32	43.4033	57.5209	32.796	39.9287	-1.0402	.7587	173.6489	-.4562	1.2035	1.2871	1.9136	339.2426	-.6782	1.7894	45.6557	61.4621				1				0
80	1.33	44.0289	57.0763	32.8192	39.0794	-.9486	.7887	173.0037	-.3646	1.2336	1.2863	1.9125	343.5349	-.5421	1.8341	46.5278	61.7481				1				0
80	1.34	44.6546	56.6316	32.8423	38.23	-.8564	.819	172.3586	-.2723	1.2638	1.2928	1.9222	347.8402	-.4049	1.879	47.4065	62.0363				1				0
80	1.35	45.2803	56.187	32.8654	37.3806	-.7634	.8494	171.7134	-.1794	1.2943	1.3067	1.9428	352.1102	-.2667	1.9244	48.2918	62.3266				1				0
80	1.36	45.906	55.7424	32.8886	36.5313	-.6697	.8802	171.0682	-.0857	1.325	1.3278	1.9742	356.2989	-.1274	1.97	49.1837	62.6191				1				0
80	1.37	46.8493	55.4309	34.0548	36.8617	-.5589	.846	173.1966	.0251	1.2909	1.2911	1.9196	1.1146	.0373	1.9193	50.2392	62.2939				1				0
80	1.38	47.7925	55.1195	35.221	37.1921	-.4508	.8127	175.3251	.1333	1.2575	1.2646	1.8802	6.0485	.1981	1.8697	51.2691	61.9766				1				0
80	1.39	48.1101	55.2527	36.364	38.3719	-.4367	.7509	178.0987	.1473	1.1958	1.2048	1.7913	7.0233	.219	1.7779	51.403	61.3884				1				0
80	1.4	48.4276	55.3859	37.5071	39.5516	-.4231	.6911	180.8723	.161	1.1359	1.1473	1.7057	8.0649	.2393	1.6888	51.5329	60.8182				1				0
80	1.41	48.7452	55.5192	38.6502	40.7314	-.4099	.633	183.6459	.1742	1.0778	1.0918	1.6233	9.1795	.259	1.6025	51.6588	60.2652				1				0
80	1.42	49.0628	55.6524	39.7933	41.9112	-.397	.5767	186.4196	.187	1.0215	1.0385	1.5439	10.3743	.278	1.5187	51.781	59.7287				1				0
80	1.43	49.2945	56.0133	41.8855	44.3728	-.4085	.4646	191.566	.1756	.9094	.9262	1.377	10.9259	.261	1.352	51.6719	58.6611				1				0
80	1.44	49.5262	56.3742	43.9777	46.8343	-.4193	.3583	196.7125	.1647	.8032	.8199	1.2189	11.5882	.2448	1.1941	51.5686	57.6494				1				0
80	1.45	49.4404	56.6019	44.9269	48.1162	-.4419	.305	199.0854	.1421	.7499	.7632	1.1346	10.7304	.2113	1.1148	51.3534	57.1418				1				0
80	1.46	49.3546	56.8296	45.876	49.398	-.464	.253	201.4583	.12	.6979	.7081	1.0527	9.7606	.1785	1.0374	51.1433	56.6462				1				0
80	1.47	49.2687	57.0574	46.8252	50.6798	-.4855	.2022	203.8311	.0985	.647	.6545	.9729	8.6559	.1464	.9619	50.9381	56.1621				1				0
80	1.48	49.1829	57.2851	47.7743	51.9617	-.5066	.1525	206.204	.0774	.5974	.6024	.8955	7.3871	.1151	.888	50.7376	55.6892				1				0
80	1.49	48.0491	56.7648	48.9156	53.8611	-.5594	.0458	207.5907	.0247	.4907	.4913	.7304	2.878	.0367	.7294	50.2349	54.6733				1				0
80	1.5	46.9153	56.2446	50.0569	55.7604	-.6114	-.0594	208.9773	-.0274	.3854	.3864	.5744	355.9321	-.0408	.573	49.7389	53.6708				1				0
80	1.51	45.8674	55.4967	50.2491	56.378	-.644	-.1182	207.9911	-.06	.3266	.3321	.4937	349.5985	-.0891	.4855	49.429	53.1107				1				0
80	1.52	44.8194	54.7487	50.4412	56.9956	-.6768	-.1776	207.0049	-.0928	.2673	.2829	.4206	340.849	-.138	.3973	49.1161	52.5453				1				0
80	1.53	43.7715	54.0008	50.6334	57.6131	-.71	-.2375	206.0187	-.126	.2073	.2426	.3606	328.7139	-.1873	.3082	48.8002	51.9745				1				0
80	1.54	42.1347	52.6021	50.588	58.0793	-.7505	-.32	203.4041	-.1664	.1249	.2081	.3093	306.8817	-.2474	.1856	48.4149	51.1893				1				0
80	1.55	40.498	51.2034	50.5426	58.5455	-.792	-.4045	200.7895	-.2079	.0403	.2118	.3149	280.9666	-.3091	.0599	48.0196	50.3838				1				0
80	1.56	38.8612	49.8047	50.4973	59.0117	-.8346	-.4914	198.1749	-.2505	-.0465	.2548	.3788	259.4806	-.3724	-.0692	47.6139	49.5569				1				0
80	1.57	38.2725	49.1539	50.2598	58.8604	-.8425	-.5157	196.5465	-.2585	-.0708	.268	.3984	254.6803	-.3843	-.1053	47.5381	49.3256				1				0
80	1.58	37.6837	48.5032	50.0222	58.709	-.8506	-.5404	194.9181	-.2666	-.0955	.2832	.421	250.2895	-.3963	-.142	47.461	49.0904				1				0
80	1.59	37.0949	47.8525	49.7847	58.5576	-.8589	-.5655	193.2897	-.2748	-.1206	.3001	.4462	246.3029	-.4085	-.1793	47.3826	48.8512				1				0
80	1.6	36.8614	46.8615	49.3684	57.4298	-.8058	-.5658	190.5211	-.2218	-.121	.2526	.3755	241.3822	-.3297	-.1799	47.888	48.8476				1				0
80	1.61	36.628	45.8705	48.9521	56.3019	-.7512	-.5662	187.7525	-.1671	-.1214	.2066	.3071	234.0105	-.2485	-.1804	48.4082	48.8439				1				0
80	1.62	36.9833	45.5303	48.7733	55.3254	-.6877	-.5404	186.6123	-.1037	-.0955	.141	.2096	227.3471	-.1542	-.142	49.0123	49.0901				1				0
80	1.63	37.3386	45.1901	48.5945	54.3489	-.6235	-.5142	185.4721	-.0395	-.0694	.0798	.1187	209.6552	-.0587	-.1031	49.6238	49.3392				1				0
80	1.64	37.694	44.8499	48.4157	53.3724	-.5585	-.4877	184.3319	.0255	-.0429	.0499	.0742	149.2773	.0379	-.0638	50.2428	49.5914				1				0
80	1.65	38.0493	44.5096	48.2369	52.3959	-.4927	-.4609	183.1917	.0913	-.0161	.0927	.1378	99.9929	.1357	-.0239	50.8696	49.8468				1				0
80	1.66	38.6029	44.3233	48.1791	51.4946	-.4206	-.4285	182.5999	.1634	.0164	.1642	.2441	84.2853	.2429	.0243	51.5563	50.1557				1				0
80	1.67	39.1565	44.137	48.1213	50.5933	-.348	-.3958	182.0081	.236	.049	.241	.3583	78.2687	.3508	.0728	52.2475	50.4667				1				0
80	1.68	39.3547	44.2909	48.2422	50.6686	-.3428	-.3907	182.5565	.2412	.0542	.2472	.3675	77.3403	.3586	.0805	52.2974	50.5161				1				0
80	1.69	39.553	44.4448	48.3632	50.7438	-.3376	-.3855	183.1049	.2464	.0593	.2535	.3768	76.4627	.3663	.0882	52.347	50.5651				1				0
80	1.7	39.7513	44.5988	48.4842	50.8191	-.3324	-.3804	183.6533	.2516	.0645	.2597	.3861	75.6324	.374	.0958	52.3963	50.6138				1				0
80	1.71	39.9495	44.7527	48.6052	50.8943	-.3273	-.3753	184.2017	.2568	.0695	.266	.3954	74.8459	.3817	.1034	52.4454	50.6623				1				0
80	1.72	39.9152	44.6303	49.2554	51.556	-.3217	-.41	185.3569	.2623	.0349	.2646	.3934	82.4298	.3899	.0518	52.4983	50.332				1				0
80	1.73	39.8809	44.5079	49.9057	52.2177	-.3162	-.4442	186.5121	.2678	.0006	.2678	.3981	89.8689	.3981	.0009	52.5505	50.0058				1				0
80	1.74	39.6483	44.2315	50.435	52.8041	-.3158	-.4834	187.1189	.2682	-.0385	.271	.4028	98.1704	.3987	-.0572	52.5545	49.6332				1				0
80	1.75	39.4157	43.9552	50.9643	53.3905	-.3154	-.5222	187.7257	.2686	-.0774	.2796	.4156	106.0688	.3993	-.115	52.5584	49.2631				1				0
80	1.76	39.1831	43.6789	51.4936	53.977	-.315	-.5608	188.3325	.269	-.116	.293	.4355	113.323	.3999	-.1724	52.5623	48.8953				1				0
80	1.77	38.9505	43.4026	52.0228	54.5634	-.3146	-.5992	188.9393	.2695	-.1544	.3105	.4616	119.8082	.4006	-.2295	52.5662	48.5298				1				0
80	1.78	38.3308	42.7761	52.9871	55.7414	-.3224	-.6798	189.8355	.2617	-.2349	.3517	.5228	131.9178	.389	-.3492	52.4921	47.7626				1				0
80	1.79	37.7111	42.1497	53.9514	56.9195	-.3301	-.7596	190.7317	.254	-.3147	.4044	.6012	141.0998	.3775	-.4679	52.4187	47.0025				1				0
80	1.8	37.3241	41.7996	54.3864	57.5111	-.3382	-.8016	191.0211	.2458	-.3567	.4332	.644	145.4261	.3655	-.5303	52.3414	46.6027				1				0
80	1.81	36.937	41.4495	54.8214	58.1027	-.3463	-.8434	191.3105	.2378	-.3986	.4641	.6899	149.1837	.3534	-.5925	52.2643	46.204				1				0
80	1.82	36.5499	41.0993	55.2564	58.6943	-.3543	-.8852	191.5999	.2297	-.4403	.4966	.7383	152.4512	.3415	-.6546	52.1875	45.8065				1				0
80	1.83	36.1628	40.7492	55.6914	59.2859	-.3624	-.9268	191.8893	.2216	-.4819	.5305	.7886	155.301	.3295	-.7164	52.1109	45.4103				1				0
80	1.84	35.4067	40.2596	56.2927	60.3247	-.3928	-.995	192.2836	.1913	-.5501	.5824	.8659	160.8283	.2843	-.8178	51.8217	44.7606				1				0
80	1.85	34.6505	39.7699	56.894	61.3635	-.423	-1.0629	192.678	.161	-.6181	.6387	.9495	165.3978	.2394	-.9188	51.5335	44.1135				1				0
80	1.86	34.2814	39.6304	57.0604	61.8106	-.4453	-1.0895	192.7829	.1388	-.6447	.6595	.9803	167.8541	.2063	-.9584	51.3214	43.8601				1				0
80	1.87	33.9124	39.4909	57.2267	62.2578	-.4675	-1.1161	192.8879	.1165	-.6713	.6813	1.0128	170.1543	.1732	-.9979	51.1095	43.6069				1				0
80	1.88	33.5433	39.3514	57.3931	62.705	-.4898	-1.1427	192.9928	.0943	-.6978	.7042	1.0468	172.3059	.1402	-1.0374	50.8979	43.354				1				0
80	1.89	33.0747	39.625	57.7293	63.8761	-.5554	-1.1759	194.3052	.0286	-.731	.7316	1.0876	177.7601	.0425	-1.0868	50.2723	43.0377				1				0
80	1.9	32.6061	39.8987	58.0656	65.0472	-.6202	-1.2087	195.6175	-.0362	-.7638	.7647	1.1368	182.7141	-.0538	-1.1355	49.6552	42.7256				1				0
80	1.91	32.1375	40.1723	58.4018	66.2183	-.6842	-1.241	196.9299	-.1001	-.7961	.8024	1.1929	187.1696	-.1489	-1.1836	49.0462	42.4176				1				0
80	1.92	32.0379	40.5854	58.5717	66.9423	-.7258	-1.2471	198.1373	-.1417	-.8023	.8147	1.2112	190.0193	-.2107	-1.1927	48.6501	42.3594				1				0
80	1.93	31.9383	40.9985	58.7416	67.6662	-.7669	-1.2532	199.3447	-.1828	-.8083	.8287	1.232	192.745	-.2718	-1.2017	48.2588	42.3018				1				0
80	1.94	31.8388	41.4117	58.9115	68.3902	-.8075	-1.2591	200.5522	-.2234	-.8143	.8444	1.2553	195.3432	-.3321	-1.2106	47.8722	42.2449				1				0
80	1.95	31.704	42.2469	58.4961	68.9403	-.8858	-1.2408	201.3873	-.3018	-.7959	.8512	1.2655	200.7634	-.4486	-1.1833	47.126	42.4196				1				0
80	1.96	31.5693	43.0822	58.0807	69.4904	-.9635	-1.2226	202.2225	-.3795	-.7777	.8654	1.2865	206.008	-.5641	-1.1562	46.3861	42.5929				1				0
80	1.97	31.5341	43.5043	57.4954	69.3165	-1.0019	-1.1983	201.8503	-.4178	-.7535	.8616	1.2808	209.01	-.6212	-1.1201	46.0207	42.8241				1				0
80	1.98	31.4989	43.9264	56.91	69.1427	-1.0404	-1.1739	201.478	-.4563	-.7291	.8601	1.2787	212.0415	-.6784	-1.0839	45.654	43.0561				1				0
80	1.99	31.4637	44.3485	56.3247	68.9688	-1.079	-1.1495	201.1058	-.495	-.7047	.8611	1.2802	215.0857	-.7359	-1.0476	45.2859	43.289				1				0
80	2	31.4285	44.7707	55.7394	68.795	-1.1178	-1.125	200.7336	-.5338	-.6801	.8646	1.2853	218.1256	-.7935	-1.0111	44.9165	43.5227				1				0
80	2.01	31.0655	45.1703	54.3375	68.1731	-1.195	-1.0878	198.7463	-.6109	-.6429	.8869	1.3185	223.5379	-.9082	-.9558	44.1817	43.8769				1				0
80	2.02	30.7024	45.5699	52.9355	67.5512	-1.2737	-1.0498	196.7591	-.6896	-.605	.9174	1.3639	228.7409	-1.0253	-.8994	43.432	44.2382				1				0
80	2.03	30.3746	45.5474	52.1189	67.1032	-1.3136	-1.0366	195.144	-.7295	-.5918	.9394	1.3966	230.9514	-1.0846	-.8798	43.0521	44.3639				1				0
80	2.04	30.0467	45.5249	51.3023	66.6551	-1.3541	-1.0232	193.5291	-.7701	-.5784	.9631	1.4318	233.0921	-1.1449	-.8599	42.6658	44.4917				1				0
80	2.05	29.7188	45.5024	50.4857	66.2071	-1.3954	-1.0096	191.914	-.8113	-.5647	.9885	1.4696	235.1606	-1.2062	-.8396	42.273	44.6217				1				0
80	2.06	29.391	45.4799	49.6691	65.7591	-1.4373	-.9957	190.299	-.8533	-.5508	1.0156	1.51	237.1553	-1.2686	-.8189	41.8735	44.7538				1				0
80	2.07	29.0768	45.6482	48.5829	65.1908	-1.4962	-.9678	188.4988	-.9121	-.523	1.0514	1.5631	240.1721	-1.3561	-.7775	41.3131	45.0194				1				0
80	2.08	28.7627	45.8165	47.4968	64.6225	-1.5561	-.9394	186.6986	-.9721	-.4945	1.0907	1.6215	243.0354	-1.4452	-.7353	40.742	45.29				1				0
80	2.09	28.7764	46.0073	47.2273	64.5023	-1.5725	-.9254	186.5134	-.9885	-.4806	1.0991	1.6341	244.0719	-1.4696	-.7145	40.5856	45.4229				1				0
80	2.1	28.7902	46.1982	46.9577	64.3821	-1.589	-.9115	186.3282	-1.005	-.4666	1.108	1.6473	245.0941	-1.4941	-.6937	40.4289	45.5561				1				0
80	2.11	28.8039	46.389	46.6882	64.2619	-1.6055	-.8974	186.1429	-1.0214	-.4526	1.1172	1.661	246.1019	-1.5186	-.6729	40.2719	45.6895				1				0
80	2.12	28.8176	46.5798	46.4187	64.1416	-1.622	-.8834	185.9577	-1.038	-.4386	1.1268	1.6753	247.0947	-1.5432	-.652	40.1146	45.8232				1				0
80	2.13	29.0305	47.1558	46.1847	64.1728	-1.6455	-.8558	186.5438	-1.0615	-.411	1.1383	1.6923	248.8363	-1.5782	-.611	39.8905	46.0862				1				0
80	2.14	29.2433	47.7319	45.9508	64.2039	-1.6689	-.8284	187.1299	-1.0849	-.3835	1.1507	1.7108	250.531	-1.6129	-.5702	39.6678	46.3475				1				0
80	2.15	29.4425	48.1171	45.9863	64.3553	-1.6757	-.8151	187.9012	-1.0917	-.3702	1.1528	1.7139	251.2662	-1.6231	-.5505	39.603	46.474				1				0
80	2.16	29.6416	48.5023	46.0219	64.5066	-1.6825	-.8019	188.6725	-1.0984	-.3571	1.155	1.7172	251.9925	-1.6331	-.5309	39.5387	46.5994				1				0
80	2.17	29.8407	48.8875	46.0575	64.658	-1.6892	-.7888	189.4437	-1.1051	-.344	1.1574	1.7208	252.7101	-1.6431	-.5114	39.4749	46.7238				1				0
80	2.18	30.0398	49.2728	46.0931	64.8094	-1.6958	-.7759	190.215	-1.1118	-.331	1.16	1.7247	253.4188	-1.6529	-.4922	39.4117	46.8473				1				0
80	2.19	30.5462	50.1287	45.9828	64.7679	-1.7037	-.734	191.4256	-1.1196	-.2892	1.1564	1.7192	255.5181	-1.6646	-.4299	39.3369	47.2459				1				0
80	2.2	31.0526	50.9847	45.8725	64.7263	-1.7114	-.6927	192.6361	-1.1274	-.2478	1.1543	1.7162	257.6013	-1.6761	-.3685	39.2631	47.6396				1				0
80	2.21	31.3599	51.4554	45.7266	64.5335	-1.7126	-.6641	193.0753	-1.1286	-.2192	1.1497	1.7093	259.0067	-1.678	-.326	39.2513	47.912				1				0
80	2.22	31.6671	51.9261	45.5807	64.3406	-1.7139	-.6356	193.5145	-1.1298	-.1908	1.1458	1.7036	260.4159	-1.6798	-.2836	39.2396	48.1831				1				0
80	2.23	31.9744	52.3969	45.4348	64.1477	-1.7151	-.6073	193.9538	-1.1311	-.1624	1.1427	1.6989	261.8274	-1.6816	-.2415	39.2279	48.453				1				0
80	2.24	32.2817	52.8676	45.2889	63.9548	-1.7163	-.5791	194.393	-1.1323	-.1342	1.1402	1.6952	263.2395	-1.6834	-.1996	39.2164	48.7217				1				0
80	2.25	32.6859	53.4994	44.7107	63.1945	-1.721	-.5228	194.0906	-1.137	-.078	1.1396	1.6943	266.0769	-1.6904	-.1159	39.1719	49.2574				1				0
80	2.26	33.0902	54.1313	44.1325	62.4343	-1.7257	-.4664	193.7882	-1.1416	-.0215	1.1418	1.6976	268.9192	-1.6973	-.032	39.1273	49.7949				1				0
80	2.27	33.1871	54.2924	43.7002	61.8669	-1.7292	-.4377	193.0466	-1.1451	.0071	1.1452	1.7026	270.3557	-1.7025	.0106	39.0939	50.0677				1				0
80	2.28	33.2841	54.4535	43.2679	61.2995	-1.7327	-.4089	192.3049	-1.1487	.036	1.1492	1.7086	271.7941	-1.7078	.0535	39.0603	50.3427				1				0
80	2.29	33.3811	54.6146	42.8355	60.7321	-1.7363	-.3798	191.5633	-1.1522	.0651	1.1541	1.7158	273.2323	-1.7131	.0967	39.0264	50.6197				1				0
80	2.3	33.2987	54.4508	42.2653	59.9459	-1.7376	-.3557	189.9607	-1.1536	.0892	1.157	1.7202	274.4203	-1.7151	.1326	39.0136	50.8493				1				0
80	2.31	33.2163	54.287	41.6951	59.1596	-1.739	-.3312	188.3581	-1.1549	.1137	1.1605	1.7254	275.6217	-1.7171	.169	39.0006	51.0827				1				0
80	2.32	33.1339	54.1232	41.1249	58.3734	-1.7404	-.3062	186.7554	-1.1563	.1386	1.1646	1.7315	276.8358	-1.7192	.2061	38.9874	51.3201				1				0
80	2.33	32.9545	53.7982	40.987	58.1546	-1.7381	-.3114	185.8944	-1.154	.1335	1.1617	1.7272	276.5981	-1.7157	.1985	39.0093	51.2713				1				0
80	2.34	32.7752	53.4733	40.8492	57.9358	-1.7357	-.3165	185.0334	-1.1517	.1283	1.1588	1.7229	276.3571	-1.7123	.1908	39.0314	51.222				1				0
80	2.35	32.5958	53.1484	40.7113	57.7169	-1.7334	-.3218	184.1724	-1.1494	.1231	1.1559	1.7186	276.1126	-1.7088	.183	39.0536	51.1723				1				0
80	2.36	32.5786	52.8964	40.7753	57.6149	-1.7178	-.3282	183.8652	-1.1337	.1167	1.1397	1.6945	275.8759	-1.6856	.1735	39.2026	51.1112				1				0
80	2.37	32.5615	52.6444	40.8394	57.5128	-1.7021	-.3346	183.558	-1.118	.1102	1.1235	1.6703	275.6315	-1.6622	.1639	39.352	51.0499				1				0
80	2.38	32.7237	52.7173	41.0413	57.6296	-1.6889	-.3357	184.1118	-1.1049	.1091	1.1102	1.6506	275.641	-1.6426	.1622	39.4775	51.0393				1				0
80	2.39	32.8859	52.7902	41.2432	57.7463	-1.6758	-.3368	184.6656	-1.0918	.108	1.0971	1.6311	275.6506	-1.6232	.1606	39.6022	51.0288				1				0
80	2.4	33.0481	52.8631	41.4452	57.8631	-1.6628	-.3379	185.2195	-1.0787	.1069	1.084	1.6117	275.6605	-1.6038	.159	39.7262	51.0183				1				0
80	2.41	33.2103	52.936	41.6471	57.9799	-1.6498	-.339	185.7733	-1.0658	.1058	1.071	1.5923	275.6705	-1.5846	.1573	39.8495	51.0079				1				0
80	2.42	33.4506	53.2285	41.7298	58.0681	-1.6462	-.3287	186.4771	-1.0622	.1162	1.0685	1.5886	276.2416	-1.5792	.1727	39.8837	51.1064				1				0
80	2.43	33.6909	53.521	41.8126	58.1563	-1.6427	-.3184	187.1808	-1.0586	.1264	1.0662	1.5851	276.811	-1.5739	.188	39.9177	51.2042				1				0
80	2.44	33.7691	53.7406	41.6934	58.1278	-1.6519	-.307	187.3308	-1.0679	.1378	1.0767	1.6008	277.3533	-1.5876	.2049	39.8299	51.3124				1				0
80	2.45	33.8472	53.9603	41.5742	58.0992	-1.6611	-.2957	187.4808	-1.0771	.1492	1.0873	1.6166	277.8842	-1.6013	.2217	39.7422	51.4205				1				0
80	2.46	33.9253	54.1799	41.455	58.0707	-1.6703	-.2844	187.6308	-1.0863	.1605	1.098	1.6325	278.4039	-1.615	.2386	39.6547	51.5284				1				0
80	2.47	34.0034	54.3995	41.3358	58.0421	-1.6795	-.2731	187.7807	-1.0954	.1718	1.1088	1.6485	278.9128	-1.6286	.2554	39.5673	51.6361				1				0
80	2.48	34.2643	54.9017	40.9879	57.7256	-1.6909	-.2374	187.8795	-1.1069	.2074	1.1261	1.6743	280.6142	-1.6456	.3084	39.4583	51.9755				1				0
80	2.49	34.5252	55.4039	40.6401	57.409	-1.7024	-.2018	187.9783	-1.1183	.243	1.1444	1.7015	282.261	-1.6627	.3613	39.3494	52.3146				1				0
80	2.5	34.708	55.6866	40.4115	57.121	-1.7046	-.1774	187.9271	-1.1206	.2674	1.1521	1.7128	283.4207	-1.6661	.3975	39.3276	52.5466				1				0
80	2.51	34.8908	55.9692	40.1829	56.833	-1.7069	-.1531	187.8759	-1.1229	.2918	1.1602	1.7249	284.5652	-1.6695	.4338	39.3057	52.7787				1				0
80	2.52	35.0736	56.2518	39.9543	56.5449	-1.7092	-.1287	187.8247	-1.1252	.3162	1.1688	1.7377	285.6941	-1.6729	.47	39.2839	53.011				1				0
80	2.53	35.2565	56.5344	39.7257	56.2569	-1.7115	-.1043	187.7735	-1.1275	.3406	1.1778	1.7511	286.8066	-1.6763	.5063	39.262	53.2433				1				0
80	2.54	35.4144	56.9268	39.2836	55.827	-1.7256	-.069	187.4518	-1.1416	.3758	1.2019	1.7869	288.2216	-1.6973	.5588	39.1275	53.5792				1				0
80	2.55	35.5723	57.3193	38.8414	55.3972	-1.7398	-.0336	187.1302	-1.1558	.4112	1.2268	1.8239	289.5848	-1.7184	.6114	38.9925	53.9163				1				0
80	2.56	35.5474	57.4291	38.628	55.2553	-1.7517	-.0227	186.8598	-1.1677	.4222	1.2417	1.8461	289.8772	-1.7361	.6277	38.8792	54.0207				1				0
80	2.57	35.5225	57.5389	38.4145	55.1135	-1.7637	-.0117	186.5893	-1.1796	.4332	1.2566	1.8684	290.1633	-1.7539	.644	38.7655	54.1253				1				0
80	2.58	35.4976	57.6487	38.201	54.9716	-1.7756	-.0007	186.3189	-1.1916	.4442	1.2717	1.8908	290.4435	-1.7717	.6604	38.6514	54.2303				1				0
80	2.59	35.4727	57.7585	37.9875	54.8298	-1.7876	.0104	186.0485	-1.2036	.4552	1.2868	1.9133	290.718	-1.7895	.6768	38.5371	54.3356				1				0
80	2.6	35.4273	57.8683	37.6717	54.5919	-1.803	.026	185.5592	-1.219	.4708	1.3068	1.9429	291.1183	-1.8124	.7	38.3904	54.484				1				0
80	2.61	35.3818	57.9781	37.3559	54.3541	-1.8185	.0417	185.0698	-1.2345	.4865	1.3269	1.9728	291.5087	-1.8355	.7233	38.243	54.6333				1				0
80	2.62	35.3612	57.9781	37.2536	54.2581	-1.8219	.0462	184.8509	-1.2379	.491	1.3317	1.98	291.637	-1.8405	.7301	38.2107	54.6765				1				0
80	2.63	35.3406	57.9781	37.1513	54.1621	-1.8253	.0507	184.632	-1.2413	.4956	1.3365	1.9872	291.7646	-1.8456	.7368	38.1784	54.7199				1				0
80	2.64	35.32	57.9781	37.049	54.066	-1.8287	.0553	184.4131	-1.2447	.5001	1.3414	1.9944	291.8916	-1.8506	.7436	38.1459	54.7633				1				0
80	2.65	35.2994	57.9781	36.9467	53.97	-1.8321	.0599	184.1942	-1.2481	.5047	1.3463	2.0017	292.0181	-1.8557	.7504	38.1134	54.8069				1				0
80	2.66	35.2187	57.9196	36.9271	54.0245	-1.8376	.0555	184.09	-1.2536	.5003	1.3497	2.0068	291.7582	-1.8639	.7439	38.0612	54.7651				1				0
80	2.67	35.138	57.8611	36.9076	54.079	-1.8431	.0511	183.9857	-1.2591	.4959	1.3532	2.012	291.4995	-1.872	.7374	38.0089	54.7233				1				0
80	2.68	35.0779	57.8026	36.9903	54.2295	-1.8452	.0421	184.1003	-1.2611	.487	1.3519	2.01	291.1143	-1.8751	.7241	37.9894	54.638				1				0
80	2.69	35.0179	57.7441	37.073	54.38	-1.8472	.0332	184.215	-1.2632	.478	1.3506	2.0081	290.7288	-1.8781	.7108	37.9698	54.5527				1				0
80	2.7	34.9578	57.6856	37.1557	54.5305	-1.8493	.0243	184.3296	-1.2652	.4691	1.3494	2.0063	290.3431	-1.8812	.6975	37.9503	54.4676				1				0
80	2.71	34.9046	57.6478	37.3114	54.7986	-1.8518	.0112	184.6624	-1.2678	.456	1.3473	2.0032	289.7843	-1.885	.678	37.926	54.3432				1				0
80	2.72	34.8513	57.61	37.4671	55.0668	-1.8543	-.0018	184.9952	-1.2703	.443	1.3453	2.0003	289.2258	-1.8887	.6587	37.9018	54.2191				1				0
80	2.73	34.7981	57.5722	37.6228	55.3349	-1.8569	-.0148	185.328	-1.2728	.43	1.3435	1.9976	288.6677	-1.8925	.6394	37.8776	54.0956				1				0
80	2.74	34.805	57.5929	37.6957	55.4525	-1.8574	-.0189	185.5461	-1.2733	.4259	1.3427	1.9964	288.4957	-1.8933	.6333	37.8729	54.0567				1				0
80	2.75	34.8119	57.6136	37.7686	55.5702	-1.8579	-.023	185.7643	-1.2738	.4219	1.3419	1.9952	288.3239	-1.894	.6272	37.8682	54.0178				1				0
80	2.76	34.8187	57.6343	37.8416	55.6878	-1.8584	-.027	185.9824	-1.2743	.4178	1.3411	1.994	288.1522	-1.8947	.6212	37.8634	53.9791				1				0
80	2.77	34.6848	57.4417	37.9635	55.8911	-1.8594	-.0434	185.981	-1.2754	.4014	1.3371	1.988	287.4716	-1.8963	.5969	37.8534	53.8232				1				0
80	2.78	34.5509	57.2491	38.0853	56.0943	-1.8605	-.0598	185.9797	-1.2764	.3851	1.3333	1.9823	286.787	-1.8978	.5725	37.8434	53.6673				1				0
80	2.79	34.4102	57.0358	38.1343	56.1799	-1.861	-.0721	185.7601	-1.277	.3727	1.3303	1.9779	286.2705	-1.8987	.5541	37.8381	53.5496				1				0
80	2.8	34.2694	56.8224	38.1832	56.2656	-1.8616	-.0845	185.5406	-1.2776	.3603	1.3274	1.9736	285.7504	-1.8995	.5357	37.8328	53.4316				1				0
80	2.81	34.1287	56.6091	38.2321	56.3512	-1.8622	-.0969	185.3211	-1.2781	.3479	1.3246	1.9695	285.2268	-1.9003	.5173	37.8275	53.3133				1				0
80	2.82	33.9879	56.3958	38.281	56.4368	-1.8627	-.1094	185.1016	-1.2787	.3355	1.3219	1.9655	284.6998	-1.9012	.4987	37.8221	53.1948				1				0
80	2.83	33.7982	56.0349	38.3646	56.5086	-1.8583	-.1275	184.7064	-1.2742	.3174	1.3132	1.9524	283.9854	-1.8946	.4718	37.8644	53.0225				1				0
80	2.84	33.6086	55.674	38.4483	56.5804	-1.8538	-.1457	184.3112	-1.2698	.2992	1.3046	1.9396	283.2584	-1.8879	.4448	37.9069	52.8494				1				0
80	2.85	33.5596	55.5264	38.483	56.5666	-1.8488	-.1513	184.1355	-1.2648	.2935	1.2984	1.9304	283.0664	-1.8805	.4364	37.9547	52.7956				1				0
80	2.86	33.5107	55.3787	38.5177	56.5527	-1.8438	-.157	183.9598	-1.2597	.2879	1.2922	1.9212	282.8722	-1.873	.428	38.0027	52.7416				1				0
80	2.87	33.4618	55.2311	38.5523	56.5389	-1.8387	-.1626	183.7841	-1.2547	.2822	1.286	1.9121	282.6758	-1.8655	.4196	38.0508	52.6876				1				0
80	2.88	33.4129	55.0835	38.587	56.525	-1.8337	-.1683	183.6085	-1.2496	.2765	1.2798	1.9029	282.477	-1.8579	.4111	38.0989	52.6334				1				0
80	2.89	33.3519	54.9062	38.7071	56.6193	-1.8273	-.1799	183.5846	-1.2433	.265	1.2712	1.89	282.0309	-1.8485	.3939	38.1593	52.5235				1				0
80	2.9	33.291	54.7289	38.8272	56.7136	-1.821	-.1914	183.5607	-1.2369	.2534	1.2626	1.8773	281.5787	-1.8391	.3768	38.2198	52.4136				1				0
80	2.91	33.279	54.6992	38.9126	56.8217	-1.8197	-.1972	183.7125	-1.2357	.2476	1.2602	1.8737	281.3309	-1.8372	.3681	38.2319	52.3581				1				0
80	2.92	33.267	54.6695	38.998	56.9298	-1.8184	-.2031	183.8643	-1.2344	.2418	1.2578	1.8701	281.0826	-1.8353	.3595	38.244	52.3027				1				0
80	2.93	33.2549	54.6398	39.0834	57.038	-1.8172	-.2089	184.0161	-1.2331	.236	1.2555	1.8667	280.8337	-1.8334	.3508	38.2561	52.2474				1				0
80	2.94	33.2429	54.6101	39.1688	57.1461	-1.8159	-.2147	184.1679	-1.2318	.2302	1.2532	1.8632	280.5844	-1.8315	.3422	38.2681	52.1922				1				0
80	2.95	33.1828	54.4598	39.2951	57.2698	-1.8112	-.2263	184.2075	-1.2272	.2186	1.2465	1.8533	280.0983	-1.8245	.3249	38.3126	52.0815				1				0
80	2.96	33.1228	54.3095	39.4214	57.3934	-1.8065	-.2379	184.2471	-1.2225	.2069	1.2399	1.8435	279.6073	-1.8176	.3077	38.3571	51.9708				1				0
80	2.97	33.0747	54.1889	39.4624	57.409	-1.8031	-.2438	184.1349	-1.2191	.2011	1.2356	1.837	279.3659	-1.8125	.2989	38.3897	51.915				1				0
80	2.98	33.0266	54.0683	39.5033	57.4246	-1.7997	-.2496	184.0228	-1.2157	.1952	1.2312	1.8306	279.1226	-1.8074	.2902	38.4223	51.8591				1				0
80	2.99	32.9786	53.9477	39.5442	57.4401	-1.7963	-.2555	183.9106	-1.2122	.1893	1.2269	1.8242	278.8772	-1.8023	.2815	38.4549	51.8032				1				0
80	3	32.9305	53.827	39.5851	57.4557	-1.7928	-.2614	183.7984	-1.2088	.1835	1.2226	1.8178	278.6298	-1.7972	.2728	38.4876	51.7472				1				0
80	3.01	32.6765	53.2906	39.683	57.4557	-1.782	-.285	183.1058	-1.1979	.1598	1.2085	1.7968	277.5983	-1.7811	.2376	38.5911	51.5219				1				0
80	3.02	32.4224	52.7542	39.7808	57.4557	-1.771	-.3089	182.4131	-1.187	.136	1.1947	1.7763	276.5348	-1.7648	.2021	38.6954	51.2949				1				0
80	3.03	32.2164	52.3383	39.8377	57.4401	-1.7635	-.3269	181.8327	-1.1794	.1179	1.1853	1.7623	275.7106	-1.7535	.1753	38.7673	51.1233				1				0
80	3.04	32.0104	51.9225	39.8947	57.4246	-1.7559	-.345	181.2522	-1.1718	.0998	1.1761	1.7486	274.868	-1.7422	.1484	38.8396	50.9505				1				0
80	3.05	31.8044	51.5067	39.9516	57.409	-1.7482	-.3633	180.6718	-1.1642	.0815	1.1671	1.7351	274.0067	-1.7309	.1212	38.9124	50.7766				1				0
80	3.06	31.6028	51.0621	40.158	57.5725	-1.7374	-.3902	180.3953	-1.1534	.0547	1.1547	1.7168	272.7138	-1.7148	.0813	39.0151	50.5207				1				0
80	3.07	31.4011	50.6174	40.3644	57.736	-1.7266	-.4171	180.1188	-1.1426	.0277	1.1429	1.6992	271.3896	-1.6987	.0412	39.1182	50.264				1				0
80	3.08	31.1994	50.1728	40.5707	57.8994	-1.7158	-.4442	179.8423	-1.1317	.0007	1.1317	1.6826	270.0343	-1.6826	.001	39.2216	50.0064				1				0
80	3.09	31.2037	50.144	40.7202	58.0785	-1.7127	-.4526	180.1463	-1.1287	-.0077	1.1287	1.6781	269.6077	-1.678	-.0115	39.2507	49.9264				1				0
80	3.1	31.2079	50.1152	40.8696	58.2575	-1.7097	-.4609	180.4503	-1.1256	-.0161	1.1257	1.6737	269.1803	-1.6735	-.024	39.2798	49.8466				1				0
80	3.11	31.2122	50.0864	41.0191	58.4366	-1.7066	-.4693	180.7543	-1.1226	-.0245	1.1229	1.6694	268.7521	-1.669	-.0364	39.3087	49.7671				1				0
80	3.12	31.1659	49.9793	41.2495	58.7445	-1.7038	-.4861	181.1391	-1.1197	-.0413	1.1205	1.6659	267.8878	-1.6648	-.0614	39.3358	49.6067				1				0
80	3.13	31.1195	49.8722	41.4799	59.0524	-1.701	-.5029	181.524	-1.1169	-.0581	1.1184	1.6628	267.0237	-1.6606	-.0863	39.3627	49.4469				1				0
80	3.14	31.0689	49.7939	41.5608	59.1813	-1.7011	-.5114	181.6049	-1.1171	-.0666	1.1191	1.6638	266.5901	-1.6608	-.099	39.3609	49.3661				1				0
80	3.15	31.0183	49.7156	41.6418	59.3101	-1.7013	-.5199	181.6857	-1.1173	-.075	1.1198	1.6649	266.1574	-1.6611	-.1116	39.3591	49.2853				1				0
80	3.16	30.9676	49.6373	41.7227	59.439	-1.7015	-.5284	181.7666	-1.1175	-.0835	1.1206	1.666	265.7256	-1.6614	-.1242	39.3573	49.2046				1				0
80	3.17	30.917	49.559	41.8037	59.5679	-1.7017	-.5368	181.8475	-1.1177	-.092	1.1215	1.6673	265.2949	-1.6617	-.1368	39.3554	49.1239				1				0
80	3.18	30.8363	49.2098	42.0919	59.7729	-1.6847	-.5604	181.9108	-1.1007	-.1155	1.1067	1.6454	264.0089	-1.6364	-.1717	39.5176	48.8999				1				0
80	3.19	30.7556	48.8605	42.3801	59.9779	-1.6677	-.5839	181.9741	-1.0836	-.139	1.0925	1.6243	262.6897	-1.6111	-.2067	39.6797	48.6761				1				0
80	3.2	30.7256	48.5896	42.5874	60.054	-1.6505	-.5989	181.9565	-1.0664	-.1541	1.0775	1.6019	261.7789	-1.5855	-.2291	39.8437	48.5326				1				0
80	3.21	30.6956	48.3187	42.7946	60.1301	-1.6332	-.614	181.9389	-1.0492	-.1691	1.0627	1.58	260.8423	-1.5599	-.2515	40.0077	48.3892				1				0
80	3.22	30.6655	48.0478	43.0019	60.2062	-1.616	-.629	181.9214	-1.032	-.1842	1.0483	1.5585	259.8795	-1.5342	-.2739	40.1717	48.2457				1				0
80	3.23	30.6355	47.7769	43.2092	60.2823	-1.5988	-.6441	181.9038	-1.0147	-.1993	1.0341	1.5374	258.8899	-1.5086	-.2963	40.3358	48.1022				1				0
80	3.24	30.4449	47.1054	43.5579	60.3757	-1.568	-.6792	181.4839	-.984	-.2343	1.0115	1.5038	256.6044	-1.4629	-.3484	40.629	47.7683				1				0
80	3.25	30.2544	46.434	43.9066	60.4691	-1.5371	-.7144	181.0641	-.953	-.2696	.9904	1.4725	254.207	-1.4169	-.4008	40.9235	47.4328				1				0
80	3.26	30.0939	46.0334	44.048	60.4864	-1.5234	-.7346	180.6618	-.9393	-.2898	.983	1.4614	252.8562	-1.3965	-.4308	41.0541	47.2404				1				0
80	3.27	29.9334	45.6329	44.1894	60.5037	-1.5096	-.7549	180.2595	-.9256	-.3101	.9761	1.4512	251.4795	-1.376	-.461	41.1852	47.0471				1				0
80	3.28	29.7729	45.2324	44.3309	60.521	-1.4958	-.7753	179.8572	-.9117	-.3304	.9698	1.4417	250.0777	-1.3554	-.4913	41.317	46.853				1				0
80	3.29	29.6124	44.8319	44.4723	60.5383	-1.4819	-.7958	179.4549	-.8978	-.3509	.964	1.4331	248.6519	-1.3348	-.5217	41.4493	46.658				1				0
80	3.3	29.3686	44.0938	45.1831	61.0106	-1.4455	-.8512	179.6561	-.8615	-.4063	.9525	1.4161	244.7494	-1.2808	-.6041	41.7953	46.1303				1				0
80	3.31	29.1249	43.3558	45.8938	61.4828	-1.4093	-.9064	179.8573	-.8252	-.4616	.9456	1.4058	240.7796	-1.2269	-.6863	42.1406	45.6038				1				0
80	3.32	29.0416	43.0183	46.4631	61.9378	-1.3872	-.9408	180.4608	-.8032	-.496	.944	1.4034	238.3036	-1.194	-.7374	42.3508	45.2764				1				0
80	3.33	28.9584	42.6807	47.0325	62.3927	-1.3653	-.975	181.0643	-.7812	-.5301	.9441	1.4036	235.8403	-1.1614	-.7881	42.5596	44.9512				1				0
80	3.34	28.8751	42.3432	47.6018	62.8477	-1.3435	-1.0089	181.6678	-.7595	-.564	.946	1.4064	233.3987	-1.1291	-.8386	42.7671	44.6281				1				0
80	3.35	28.7919	42.0057	48.1711	63.3027	-1.3219	-1.0426	182.2713	-.7378	-.5977	.9496	1.4117	230.9871	-1.0969	-.8887	42.9732	44.3072				1				0
80	3.36	29.0828	42.0138	49.0971	64.0223	-1.2853	-1.0657	184.216	-.7013	-.6209	.9366	1.3925	228.4796	-1.0426	-.9231	43.3211	44.0868				1				0
80	3.37	29.3738	42.0219	50.0231	64.7419	-1.2496	-1.0884	186.1607	-.6655	-.6436	.9258	1.3763	225.9614	-.9894	-.9568	43.6617	43.8709				1				0
80	3.38	29.748	42.3675	50.3798	65.0066	-1.2352	-1.0782	187.5019	-.6511	-.6333	.9083	1.3504	225.794	-.968	-.9415	43.7989	43.9684				1				0
80	3.39	30.1222	42.7131	50.7365	65.2712	-1.2209	-1.0681	188.8431	-.6369	-.6232	.8911	1.3248	225.6225	-.9469	-.9265	43.9342	44.0646				1				0
80	3.4	30.4964	43.0588	51.0933	65.5359	-1.2069	-1.0581	190.1844	-.6229	-.6133	.8741	1.2995	225.4468	-.9261	-.9117	44.0675	44.1593				1				0
80	3.41	30.8706	43.4044	51.45	65.8006	-1.1931	-1.0483	191.5256	-.6091	-.6035	.8574	1.2747	225.2668	-.9055	-.8971	44.199	44.2528				1				0
80	3.42	31.4946	44.4349	51.2507	65.74	-1.2085	-.9944	192.9203	-.6245	-.5495	.8319	1.2367	228.6544	-.9284	-.8169	44.0523	44.7665				1				0
80	3.43	32.1186	45.4655	51.0515	65.6795	-1.2237	-.9412	194.315	-.6397	-.4964	.8097	1.2037	232.1906	-.951	-.7379	43.9078	45.2728				1				0
80	3.44	32.3683	46.1505	50.4955	65.3543	-1.2525	-.8973	194.3686	-.6685	-.4525	.8072	1.2	235.908	-.9938	-.6726	43.6336	45.6909				1				0
80	3.45	32.6181	46.8354	49.9395	65.0291	-1.2813	-.8534	194.4221	-.6972	-.4086	.8081	1.2014	239.6305	-1.0365	-.6074	43.3596	46.1089				1				0
80	3.46	32.8679	47.5203	49.3835	64.7038	-1.31	-.8096	194.4756	-.726	-.3647	.8125	1.2078	243.3268	-1.0793	-.5422	43.0858	46.5266				1				0
80	3.47	33.5983	49.0837	48.0634	63.6062	-1.357	-.6968	194.3517	-.773	-.252	.813	1.2087	251.9456	-1.1492	-.3746	42.6382	47.6003				1				0
80	3.48	34.3287	50.6471	46.7433	62.5087	-1.4041	-.5839	194.2278	-.82	-.1391	.8318	1.2365	260.3737	-1.2191	-.2068	42.19	48.6754				1				0
80	3.49	35.0591	52.2105	45.4233	61.4111	-1.4512	-.4709	194.1039	-.8672	-.0261	.8676	1.2898	268.2787	-1.2892	-.0387	41.7413	49.7518				1				0
80	3.5	35.5397	53.089	44.6591	60.6387	-1.4696	-.4016	193.9265	-.8856	.0433	.8866	1.3181	272.7971	-1.3165	.0643	41.566	50.4121				1				0
80	3.51	36.0203	53.9675	43.895	59.8663	-1.488	-.3321	193.7491	-.904	.1127	.911	1.3544	277.1076	-1.344	.1676	41.3904	51.0735				1				0
80	3.52	36.501	54.8459	43.1309	59.0939	-1.5065	-.2625	193.5716	-.9225	.1823	.9403	1.3979	281.179	-1.3714	.271	41.2145	51.7362				1				0
80	3.53	37.3395	56.0763	41.6916	57.2853	-1.5167	-.135	192.3927	-.9327	.3098	.9828	1.4611	288.3741	-1.3866	.4606	41.1171	52.9505				1				0
80	3.54	38.178	57.3067	40.2523	55.4767	-1.5271	-.006	191.2137	-.9431	.4389	1.0402	1.5464	294.956	-1.4021	.6525	41.0185	54.1797				1				0
80	3.55	38.5359	57.6586	39.5771	54.4406	-1.5187	.0535	190.2122	-.9347	.4983	1.0592	1.5748	298.0631	-1.3896	.7408	41.0981	54.7458				1				0
80	3.56	38.8938	58.0105	38.9019	53.4044	-1.5103	.1135	189.2107	-.9262	.5584	1.0815	1.6079	301.083	-1.3771	.8301	41.1786	55.3179				1				0
80	3.57	39.2518	58.3624	38.2268	52.3682	-1.5017	.1742	188.2091	-.9177	.6191	1.107	1.6458	304.0032	-1.3644	.9204	41.2599	55.896				1				0
80	3.58	39.6097	58.7144	37.5516	51.332	-1.4931	.2356	187.2076	-.9091	.6804	1.1355	1.6882	306.8142	-1.3516	1.0116	41.3421	56.4803				1				0
80	3.59	39.4603	58.375	36.912	50.3105	-1.4842	.2679	185.0579	-.9002	.7128	1.1482	1.7071	308.373	-1.3383	1.0597	41.427	56.7883				1				0
80	3.6	39.311	58.0357	36.2724	49.289	-1.4751	.301	182.9081	-.891	.7459	1.162	1.7276	309.932	-1.3247	1.1089	41.514	57.1035				1				0
80	3.61	38.8037	57.3445	36.308	49.3037	-1.4748	.2708	181.7599	-.8908	.7157	1.1426	1.6988	308.7794	-1.3243	1.064	41.5165	56.8159				1				0
80	3.62	38.2965	56.6532	36.3436	49.3184	-1.4745	.2402	180.6117	-.8905	.6851	1.1235	1.6704	307.5721	-1.3239	1.0185	41.5191	56.5246				1				0
80	3.63	37.7892	55.962	36.3792	49.3331	-1.4743	.2093	179.4635	-.8902	.6541	1.1047	1.6424	306.3073	-1.3235	.9725	41.5216	56.2297				1				0
80	3.64	37.282	55.2707	36.4147	49.3478	-1.474	.1779	178.3153	-.89	.6227	1.0862	1.6149	304.9823	-1.3231	.9258	41.5242	55.9309				1				0
80	3.65	35.7517	53.0908	37.6566	50.8113	-1.4618	.0099	177.3103	-.8778	.4547	.9886	1.4697	297.3849	-1.305	.676	41.64	54.3306				1				0
80	3.66	34.2214	50.9109	38.8984	52.2748	-1.4495	-.1601	176.3054	-.8655	.2848	.9111	1.3546	288.2122	-1.2867	.4233	41.7572	52.712				1				0
80	3.67	33.1983	49.4222	40.1046	53.7235	-1.4376	-.2967	176.4486	-.8536	.1481	.8663	1.2879	279.8428	-1.269	.2202	41.8708	51.4104				1				0
80	3.68	32.1752	47.9335	41.3108	55.1723	-1.4257	-.4332	176.5918	-.8417	.0116	.8417	1.2514	270.7926	-1.2513	.0173	41.9841	50.1109				1				0
80	3.69	31.1522	46.4448	42.5171	56.6211	-1.4138	-.5694	176.7351	-.8298	-.1246	.8391	1.2474	261.4612	-1.2336	-.1852	42.0973	48.8135				1				0
80	3.7	30.1291	44.9561	43.7233	58.0698	-1.402	-.7054	176.8783	-.8179	-.2606	.8584	1.2762	252.3277	-1.216	-.3874	42.2103	47.5182				1				0
80	3.71	29.2571	43.129	46.7496	61.0486	-1.3289	-.9182	180.1842	-.7449	-.4733	.8826	1.3121	237.5666	-1.1074	-.7037	42.9057	45.492				1				0
80	3.72	28.3851	41.3018	49.7758	64.0275	-1.2585	-1.1233	183.4902	-.6745	-.6784	.9567	1.4223	224.8348	-1.0028	-1.0086	43.5761	43.5389				1				0
80	3.73	28.5361	40.9634	51.5959	65.5575	-1.2017	-1.1928	186.6529	-.6177	-.7479	.97	1.4421	219.5526	-.9183	-1.1119	44.1172	42.8769				1				0
80	3.74	28.6872	40.625	53.4159	67.0876	-1.1468	-1.26	189.8157	-.5628	-.8151	.9905	1.4726	214.6217	-.8367	-1.2118	44.6403	42.237				1				0
80	3.75	28.8382	40.2866	55.2359	68.6177	-1.0937	-1.3249	192.9784	-.5096	-.8801	1.017	1.512	210.0737	-.7577	-1.3085	45.1463	41.6181				1				0
80	3.76	28.9893	39.9482	57.0559	70.1477	-1.0423	-1.3878	196.1411	-.4582	-.943	1.0484	1.5587	205.9163	-.6812	-1.402	45.6359	41.0191				1				0
80	3.77	29.3961	39.5233	58.8502	71.1623	-.9588	-1.4348	198.9319	-.3748	-.9899	1.0585	1.5737	200.7354	-.5572	-1.4717	46.4309	40.5722				1				0
80	3.78	29.8029	39.0985	60.6444	72.1769	-.8776	-1.4804	201.7227	-.2936	-1.0355	1.0763	1.6002	195.8291	-.4365	-1.5396	47.2039	40.1378				1				0
80	3.79	30.0587	39.0121	60.6186	71.6614	-.8441	-1.4666	201.3508	-.2601	-1.0218	1.0544	1.5675	194.2816	-.3867	-1.5191	47.5229	40.2688				1				0
80	3.8	30.3145	38.9257	60.5928	71.1459	-.8105	-1.4528	200.9788	-.2265	-1.008	1.0331	1.5359	192.6633	-.3367	-1.4986	47.8431	40.4003				1				0
80	3.81	30.5702	38.8393	60.567	70.6304	-.7768	-1.439	200.6069	-.1927	-.9941	1.0126	1.5055	190.9721	-.2865	-1.478	48.1644	40.5322				1				0
80	3.82	31.6706	39.2542	59.4551	68.4187	-.7075	-1.3383	198.7986	-.1235	-.8935	.902	1.3409	187.8681	-.1836	-1.3283	48.8241	41.4906				1				0
80	3.83	32.7709	39.6691	58.3431	66.2071	-.637	-1.2359	196.9902	-.0529	-.791	.7928	1.1786	183.8292	-.0787	-1.176	49.4958	42.4665				1				0
80	3.84	33.8712	40.0841	57.2312	63.9955	-.5651	-1.1315	195.1819	.0189	-.6866	.6869	1.0212	178.424	.0281	-1.0208	50.1799	43.4605				1				0
80	3.85	34.7157	40.5854	56.145	62.2993	-.5275	-1.0403	193.7455	.0565	-.5955	.5982	.8892	174.5779	.084	-.8852	50.5383	44.3287				1				0
80	3.86	35.5603	41.0867	55.0589	60.6032	-.4893	-.9478	192.3091	.0947	-.503	.5118	.7608	169.3358	.1408	-.7477	50.902	45.2098				1				0
80	3.87	36.4048	41.5881	53.9727	58.9071	-.4506	-.8539	190.8727	.1335	-.4091	.4303	.6397	161.9283	.1984	-.6081	51.2712	46.1042				1				0
80	3.88	37.2399	41.9616	52.7718	57.0354	-.4041	-.7565	189.0087	.18	-.3117	.3599	.535	149.9969	.2675	-.4633	51.7139	47.0318				1				0
80	3.89	38.075	42.3351	51.571	55.1636	-.3567	-.6572	187.1448	.2274	-.2123	.3111	.4624	133.0398	.338	-.3156	52.1654	47.9779				1				0
80	3.9	38.0656	42.2073	51.4562	54.9881	-.3493	-.6548	186.7172	.2347	-.21	.3149	.4682	131.8189	.3489	-.3122	52.2353	48				1				0
80	3.91	38.0562	42.0795	51.3414	54.8125	-.342	-.6525	186.2896	.2421	-.2077	.3189	.4741	130.6228	.3599	-.3087	52.3056	48.0223				1				0
80	3.92	38.0467	41.9517	51.2267	54.6369	-.3345	-.6502	185.862	.2495	-.2053	.3231	.4803	129.4515	.3709	-.3052	52.3761	48.0446				1				0
80	3.93	38.0373	41.8239	51.1119	54.4613	-.3271	-.6478	185.4344	.2569	-.203	.3274	.4867	128.3053	.3819	-.3017	52.447	48.0671				1				0
80	3.94	37.7412	41.4909	51.4188	54.8869	-.3307	-.6817	185.5378	.2534	-.2369	.3469	.5156	133.073	.3767	-.3521	52.4131	47.744				1				0
80	3.95	37.4451	41.1578	51.7257	55.3124	-.3342	-.7156	185.6411	.2498	-.2708	.3684	.5477	137.3045	.3714	-.4025	52.3792	47.4213				1				0
80	3.96	37.1584	40.9526	52.1474	55.9135	-.3452	-.7516	186.172	.2389	-.3067	.3888	.5779	142.0919	.3551	-.456	52.2748	47.0787				1				0
80	3.97	36.8717	40.7474	52.569	56.5147	-.3561	-.7873	186.7029	.228	-.3425	.4114	.6116	146.3534	.3389	-.5091	52.171	46.7381				1				0
80	3.98	36.5851	40.5422	52.9907	57.1158	-.3669	-.8229	187.2337	.2171	-.3781	.436	.6481	150.1311	.3228	-.562	52.0678	46.3994				1				0
80	3.99	36.2984	40.337	53.4123	57.7169	-.3777	-.8583	187.7646	.2063	-.4134	.4621	.6869	153.4753	.3067	-.6146	51.9652	46.0627				1				0
80	4	35.4873	39.6736	54.2805	58.9399	-.3991	-.9439	188.3814	.1849	-.499	.5322	.7911	159.6689	.2749	-.7419	51.761	45.2473				1				0
80	4.01	34.6763	39.0103	55.1487	60.163	-.4204	-1.0289	188.9982	.1636	-.5841	.6066	.9017	164.3522	.2432	-.8683	51.5582	44.4372				1				0
80	4.02	34.1518	38.5522	55.5953	60.7848	-.4311	-1.0791	189.0841	.1529	-.6343	.6525	.97	166.444	.2274	-.943	51.4566	43.959				1				0
80	4.03	33.6274	38.094	56.0418	61.4067	-.4418	-1.1293	189.1701	.1423	-.6845	.6991	1.0393	168.2574	.2115	-1.0175	51.355	43.4813				1				0
80	4.04	33.103	37.6359	56.4884	62.0286	-.4524	-1.1794	189.256	.1316	-.7346	.7463	1.1094	169.8412	.1957	-1.092	51.2536	43.004				1				0
80	4.05	32.5786	37.1778	56.935	62.6505	-.4631	-1.2295	189.3418	.121	-.7847	.7939	1.1803	171.2346	.1799	-1.1665	51.1522	42.5271				1				0
80	4.06	31.8113	36.3155	57.6982	63.5872	-.4664	-1.3112	189.4122	.1176	-.8663	.8743	1.2997	172.2674	.1749	-1.2879	51.1203	41.7493				1				0
80	4.07	31.044	35.4533	58.4614	64.5239	-.4698	-1.3928	189.4827	.1143	-.9479	.9548	1.4195	173.1255	.1699	-1.4093	51.0884	40.9721				1				0
80	4.08	30.8011	35.0491	58.7781	64.8388	-.4625	-1.4244	189.4671	.1216	-.9796	.9871	1.4675	172.9259	.1807	-1.4563	51.1577	40.6708				1				0
80	4.09	30.5582	34.645	59.0948	65.1536	-.4552	-1.4561	189.4516	.1288	-1.0112	1.0194	1.5155	172.739	.1916	-1.5034	51.2271	40.3694				1				0
80	4.1	30.3153	34.2409	59.4115	65.4684	-.4479	-1.4877	189.4361	.1361	-1.0429	1.0517	1.5636	172.5635	.2024	-1.5504	51.2964	40.068				1				0
80	4.11	30.0724	33.8368	59.7282	65.7833	-.4406	-1.5194	189.4206	.1434	-1.0745	1.084	1.6117	172.3984	.2132	-1.5975	51.3657	39.7665				1				0
80	4.12	30.7737	33.2634	60.0235	66.0021	-.3787	-1.5237	190.0627	.2053	-1.0789	1.0982	1.6328	169.2254	.3052	-1.604	51.9554	39.725				1				0
80	4.13	31.4749	32.6901	60.3188	66.2209	-.3172	-1.5281	190.7047	.2668	-1.0832	1.1156	1.6586	166.1629	.3967	-1.6105	52.541	39.6837				1				0
80	4.14	32.419	32.5209	60.2975	66.1249	-.2634	-1.501	191.3623	.3207	-1.0562	1.1038	1.641	163.1114	.4767	-1.5703	53.0539	39.9412				1				0
80	4.15	33.3631	32.3517	60.2761	66.0289	-.2099	-1.4742	192.0198	.3742	-1.0293	1.0952	1.6283	160.0242	.5563	-1.5303	53.5634	40.1969				1				0
80	4.16	34.3072	32.1825	60.2548	65.9329	-.1568	-1.4475	192.6773	.4273	-1.0027	1.0899	1.6204	156.9191	.6352	-1.4907	54.0693	40.4508				1				0
80	4.17	35.2513	32.0132	60.2334	65.8369	-.104	-1.421	193.3349	.48	-.9762	1.0878	1.6173	153.8142	.7137	-1.4513	54.5718	40.703				1				0
80	4.18	38.1446	31.8026	59.6614	64.9564	.0457	-1.3127	194.565	.6298	-.8679	1.0723	1.5942	144.0343	.9363	-1.2903	55.9979	41.7343				1				0
80	4.19	41.0378	31.592	59.0895	64.0759	.1936	-1.2058	195.7952	.7776	-.761	1.088	1.6176	134.3802	1.1561	-1.1314	57.406	42.7525				1				0
80	4.2	42.987	31.5506	58.5388	63.2914	.2893	-1.1252	196.3678	.8734	-.6803	1.1071	1.6459	127.9177	1.2984	-1.0114	58.3176	43.5208				1				0
80	4.21	44.9361	31.5092	57.9882	62.5069	.3845	-1.045	196.9405	.9685	-.6001	1.1394	1.694	121.7834	1.4399	-.8922	59.224	44.2846				1				0
80	4.22	46.8853	31.4678	57.4376	61.7224	.4791	-.9652	197.5131	1.0631	-.5204	1.1837	1.7598	116.0809	1.5806	-.7737	60.125	45.044				1				0
80	4.23	48.9194	30.8684	56.7108	60.5634	.6124	-.8887	197.062	1.1965	-.4439	1.2761	1.8974	110.3542	1.7789	-.6599	61.3949	45.7726				1				0
80	4.24	50.9535	30.2689	55.984	59.4044	.7464	-.8119	196.6109	1.3304	-.367	1.3801	2.052	105.4221	1.9781	-.5457	62.6706	46.5047				1				0
80	4.25	52.9877	29.6695	55.2573	58.2454	.8809	-.7346	196.1598	1.465	-.2898	1.4934	2.2205	101.1895	2.1783	-.4309	63.9522	47.2401				1				0
80	4.26	53.0726	29.1115	55.0811	57.8709	.9222	-.7366	195.1361	1.5063	-.2918	1.5343	2.2813	100.9636	2.2397	-.4339	64.3452	47.221				1				0
80	4.27	53.1576	28.5534	54.905	57.4964	.9639	-.7387	194.1124	1.548	-.2938	1.5756	2.3428	100.7472	2.3017	-.4369	64.7424	47.2018				1				0
80	4.28	53.2426	27.9954	54.7289	57.1219	1.0061	-.7407	193.0887	1.5901	-.2958	1.6174	2.405	100.5397	2.3644	-.4399	65.1439	47.1824				1				0
80	4.29	53.6271	27.3312	54.9548	56.9765	1.0697	-.7502	192.8896	1.6537	-.3053	1.6817	2.5006	100.4612	2.4591	-.454	65.7497	47.092				1				0
80	4.3	54.0116	26.6669	55.1808	56.8312	1.1334	-.7597	192.6905	1.7175	-.3149	1.7461	2.5965	100.3884	2.5539	-.4682	66.3568	47.0014				1				0
80	4.31	54.3111	26.5607	55.5828	57.0604	1.154	-.767	193.5151	1.7381	-.3222	1.7677	2.6286	100.5019	2.5846	-.4791	66.5529	46.9315				1				0
80	4.32	54.6107	26.4545	55.9849	57.2896	1.1744	-.7743	194.3398	1.7585	-.3295	1.7891	2.6604	100.6118	2.6149	-.4899	66.7472	46.8623				1				0
80	4.33	54.9102	26.3483	56.387	57.5189	1.1947	-.7815	195.1644	1.7787	-.3367	1.8103	2.692	100.7182	2.6451	-.5007	66.94	46.7936				1				0
80	4.34	55.2098	26.2421	56.7891	57.7481	1.2147	-.7887	195.989	1.7988	-.3438	1.8313	2.7234	100.8213	2.6749	-.5113	67.1311	46.7255				1				0
80	4.35	56.3049	26.396	57.3068	57.9262	1.2578	-.7679	197.9339	1.8418	-.323	1.8699	2.7808	99.9473	2.739	-.4804	67.5413	46.9236				1				0
80	4.36	57.4001	26.5499	57.8245	58.1044	1.3	-.7475	199.8789	1.8841	-.3026	1.9082	2.8378	99.1249	2.8019	-.45	67.9434	47.1179				1				0
80	4.37	58.1957	26.81	57.9402	58.0534	1.3225	-.7203	200.9993	1.9065	-.2754	1.9263	2.8647	98.2201	2.8353	-.4096	68.1572	47.377				1				0
80	4.38	58.9913	27.0701	58.0558	58.0024	1.3447	-.6934	202.1196	1.9287	-.2485	1.9447	2.892	97.3421	2.8683	-.3696	68.3687	47.6332				1				0
80	4.39	59.787	27.3302	58.1714	57.9513	1.3666	-.6667	203.24	1.9507	-.2219	1.9632	2.9197	96.4901	2.901	-.33	68.5777	47.8866				1				0
80	4.4	60.5826	27.5904	58.2871	57.9003	1.3883	-.6404	204.3604	1.9724	-.1956	1.9821	2.9477	95.6633	2.9333	-.2909	68.7845	48.1372				1				0
80	4.41	60.7809	27.1808	57.5381	56.9783	1.434	-.6127	202.478	2.0181	-.1679	2.025	3.0117	94.755	3.0013	-.2496	69.2196	48.4013				1				0
80	4.42	60.9791	26.7713	56.7891	56.0563	1.4806	-.5845	200.5958	2.0646	-.1396	2.0693	3.0776	93.8687	3.0706	-.2076	69.6629	48.6703				1				0
80	4.43	60.3818	26.1017	55.9244	55.1853	1.5064	-.5823	197.5931	2.0905	-.1374	2.095	3.1158	93.761	3.1091	-.2044	69.9094	48.6912				1				0
80	4.44	59.7844	25.432	55.0598	54.3143	1.5331	-.58	194.5905	2.1172	-.1352	2.1215	3.1552	93.6526	3.1488	-.201	70.1635	48.7128				1				0
80	4.45	59.187	24.7624	54.1951	53.4433	1.5606	-.5777	191.5878	2.1447	-.1328	2.1488	3.1959	93.5437	3.1898	-.1975	70.4255	48.7351				1				0
80	4.46	58.5897	24.0927	53.3305	52.5723	1.589	-.5752	188.5852	2.1731	-.1304	2.177	3.2379	93.4341	3.2321	-.1939	70.6959	48.7581				1				0
80	4.47	57.1023	24.3214	51.6163	51.127	1.5355	-.5408	184.167	2.1196	-.096	2.1218	3.1556	92.5929	3.1524	-.1428	70.1865	49.0858				1				0
80	4.48	55.6149	24.55	49.9021	49.6817	1.4794	-.5047	179.7487	2.0635	-.0599	2.0643	3.0702	91.6622	3.0689	-.0891	69.6521	49.4297				1				0
80	4.49	54.7248	25.4482	49.0526	49.1074	1.3928	-.4712	178.3331	1.9769	-.0264	1.977	2.9402	90.7643	2.9399	-.0392	68.8272	49.7489				1				0
80	4.5	53.8348	26.3465	48.2031	48.5331	1.3048	-.4372	176.9175	1.8889	.0077	1.8889	2.809	89.7672	2.809	.0114	67.9891	50.0731				1				0
80	4.51	52.9448	27.2447	47.3536	47.9588	1.2154	-.4026	175.5018	1.7994	.0423	1.7999	2.6766	88.6543	2.6759	.0629	67.1376	50.4026				1				0
80	4.52	52.0547	28.143	46.5041	47.3844	1.1245	-.3674	174.0862	1.7086	.0774	1.7103	2.5433	87.4053	2.5407	.1151	66.2721	50.7374				1				0
80	4.53	49.915	29.899	45.804	47.7053	.8884	-.3692	173.3233	1.4724	.0757	1.4743	2.1922	87.0572	2.1893	.1125	64.0229	50.7209				1				0
80	4.54	47.7753	31.655	45.1039	48.0262	.6501	-.3709	172.5605	1.2341	.0739	1.2364	1.8382	86.5715	1.8349	.1099	61.7538	50.7042				1				0
80	4.55	46.5257	32.5128	45.2533	48.9214	.5076	-.4083	173.2132	1.0917	.0366	1.0923	1.6239	88.0804	1.623	.0544	60.397	50.3485				1				0
80	4.56	45.276	33.3705	45.4028	49.8166	.3663	-.4453	173.866	.9503	-.0005	.9503	1.4128	90.0289	1.4128	-.0007	59.0504	49.9954				1				0
80	4.57	44.0264	34.2283	45.5522	50.7118	.2259	-.4821	174.5187	.81	-.0373	.8108	1.2054	92.6346	1.2041	-.0554	57.7139	49.645				1				0
80	4.58	42.7767	35.086	45.7017	51.607	.0866	-.5186	175.1715	.6707	-.0738	.6747	1.003	96.2785	.997	-.1097	56.3873	49.2973				1				0
80	4.59	41.1322	36.5045	46.5628	53.6284	-.1165	-.5925	177.8279	.4675	-.1477	.4903	.7288	107.5334	.695	-.2196	54.4524	48.5933				1				0
80	4.6	39.4878	37.923	47.4239	55.6497	-.3137	-.6643	180.4844	.2703	-.2194	.3482	.5176	129.0687	.4019	-.3262	52.5745	47.9101				1				0
80	4.61	39.093	38.4838	48.1355	56.7759	-.3741	-.6998	182.4881	.21	-.255	.3303	.491	140.528	.3121	-.379	51.9996	47.5719				1				0
80	4.62	38.6982	39.0445	48.8471	57.902	-.4331	-.7345	184.4918	.1509	-.2897	.3266	.4856	152.485	.2243	-.4306	51.4371	47.2411				1				0
80	4.63	38.3034	39.6052	49.5588	59.0282	-.4909	-.7685	186.4955	.0931	-.3237	.3368	.5007	163.9515	.1384	-.4812	50.8868	46.9174				1				0
80	4.64	39.0749	41.0084	50.1334	59.8308	-.5202	-.7346	190.0476	.0638	-.2897	.2967	.441	167.5734	.0949	-.4307	50.608	47.2409				1				0
80	4.65	39.8465	42.4116	50.7081	60.6335	-.5484	-.7018	193.5997	.0356	-.257	.2594	.3857	172.1038	.053	-.382	50.3395	47.5525				1				0
80	4.66	40.6181	43.8148	51.2827	61.4361	-.5756	-.6703	197.1518	.0085	-.2254	.2256	.3354	177.8503	.0126	-.3351	50.0806	47.8529				1				0
80	4.67	41.7845	44.6573	51.1457	61.1126	-.5493	-.607	198.7002	.0348	-.1622	.1659	.2465	167.8939	.0517	-.2411	50.3313	48.4556				1				0
80	4.68	42.9509	45.4997	51.0088	60.7892	-.5233	-.5447	200.2486	.0607	-.0999	.1169	.1737	148.7079	.0902	-.1484	50.5781	49.049				1				0
80	4.69	44.1173	46.3422	50.8718	60.4657	-.4978	-.4834	201.797	.0862	-.0385	.0944	.1404	114.0699	.1282	-.0572	50.8211	49.6332				1				0
80	4.7	45.9412	47.7796	49.549	58.8612	-.4689	-.3395	202.131	.1151	.1053	.156	.232	47.5477	.1711	.1566	51.0965	51.0031				1				0
80	4.71	47.765	49.2169	48.2262	57.2568	-.4401	-.1962	202.465	.144	.2487	.2873	.4271	30.0656	.214	.3697	51.371	52.3684				1				0
80	4.72	48.4225	49.8119	47.0405	55.9758	-.4361	-.111	201.2507	.148	.3338	.3652	.5428	23.9037	.22	.4963	51.4091	53.1794				1				0
80	4.73	49.0799	50.4068	45.8547	54.6949	-.432	-.0248	200.0363	.152	.42	.4467	.664	19.8962	.226	.6244	51.4478	54.0002				1				0
80	4.74	49.7374	51.0018	44.6689	53.4139	-.4279	.0624	198.8219	.1561	.5073	.5307	.789	17.1066	.2321	.7541	51.4868	54.831				1				0
80	4.75	50.3948	51.5967	43.4831	52.1329	-.4238	.1507	197.6076	.1603	.5956	.6168	.9169	15.0617	.2383	.8854	51.5264	55.6721				1				0
80	4.76	51.3072	52.1367	41.3918	49.75	-.4013	.2954	194.5857	.1827	.7402	.7624	1.1334	13.864	.2716	1.1004	51.7399	57.0496				1				0
80	4.77	52.2195	52.6768	39.3005	47.3671	-.3782	.4446	191.5639	.2058	.8894	.9129	1.3572	13.0294	.306	1.3223	51.9601	58.4705				1				0
80	4.78	52.4744	52.6219	38.3949	46.2652	-.3592	.5031	189.7564	.2249	.948	.9743	1.4485	13.3453	.3343	1.4094	52.1418	59.0285				1				0
80	4.79	52.7293	52.567	37.4893	45.1633	-.3397	.5629	187.9489	.2443	1.0077	1.0369	1.5416	13.6288	.3632	1.4982	52.3269	59.5971				1				0
80	4.8	52.9842	52.5121	36.5838	44.0614	-.3199	.6237	186.1414	.2641	1.0686	1.1007	1.6365	13.8846	.3927	1.5887	52.5156	60.1769				1				0
80	4.81	53.2392	52.4572	35.6782	42.9595	-.2997	.6858	184.334	.2843	1.1306	1.1658	1.7333	14.1166	.4227	1.681	52.708	60.7679				1				0
80	4.82	53.8159	51.8577	34.7468	41.714	-.2338	.7493	182.1344	.3503	1.1942	1.2445	1.8503	16.3475	.5208	1.7755	53.336	61.3731				1				0
80	4.83	54.3927	51.2583	33.8155	40.4684	-.1662	.8144	179.9349	.4178	1.2593	1.3268	1.9727	18.3558	.6212	1.8723	53.9793	61.993				1				0
80	4.84	54.7145	50.7137	33.7897	40.3249	-.12	.8148	179.5428	.4641	1.2597	1.3424	1.9959	20.2236	.69	1.8729	54.4195	61.9967				1				0
80	4.85	55.0364	50.1692	33.7639	40.1813	-.0736	.8152	179.1508	.5105	1.26	1.3595	2.0214	22.0544	.759	1.8735	54.8618	62.0005				1				0
80	4.86	55.3582	49.6247	33.7381	40.0377	-.0269	.8156	178.7587	.5571	1.2604	1.3781	2.049	23.8456	.8284	1.8741	55.3059	62.0042				1				0
80	4.87	55.6801	49.0801	33.7123	39.8941	.0199	.816	178.3667	.604	1.2608	1.398	2.0787	25.5951	.898	1.8747	55.752	62.008				1				0
80	4.88	55.7676	47.9074	34.4773	40.5082	.087	.7502	178.6606	.6711	1.1951	1.3706	2.0378	29.3159	.9978	1.7769	56.3911	61.3815				1				0
80	4.89	55.8552	46.7346	35.2423	41.1223	.1539	.6846	178.9544	.738	1.1295	1.3492	2.006	33.1588	1.0972	1.6794	57.0282	60.757				1				0
80	4.9	55.6209	46.1063	36.0331	41.88	.1735	.6193	179.6404	.7576	1.0642	1.3063	1.9422	35.4469	1.1264	1.5822	57.215	60.135				1				0
80	4.91	55.3866	45.4781	36.8239	42.6377	.193	.5545	180.3263	.777	.9993	1.2659	1.8821	37.867	1.1553	1.4858	57.4005	59.5176				1				0
80	4.92	55.1523	44.8499	37.6148	43.3954	.2123	.4902	181.0123	.7964	.935	1.2282	1.8261	40.4215	1.184	1.3902	57.5845	58.905				1				0
80	4.93	54.9179	44.2216	38.4056	44.1531	.2315	.4263	181.6982	.8155	.8712	1.1933	1.7742	43.111	1.2125	1.2952	57.7671	58.2969				1				0
80	4.94	54.179	43.2739	40.3359	46.0879	.2382	.2802	183.8766	.8222	.7251	1.0963	1.6299	48.5939	1.2225	1.078	57.8309	56.9054				1				0
80	4.95	53.44	42.3261	42.2662	48.0228	.2448	.1375	186.0551	.8288	.5824	1.0129	1.5059	54.9051	1.2322	.8658	57.8932	55.5464				1				0
80	4.96	52.9353	42.0066	43.4057	49.1999	.2327	.0582	187.5476	.8167	.503	.9592	1.4261	58.3708	1.2142	.7479	57.7785	54.7908				1				0
80	4.97	52.4307	41.6871	44.5453	50.3771	.2209	-.0199	189.0401	.8049	.425	.9102	1.3531	62.1673	1.1966	.6318	57.6656	54.0472				1				0
80	4.98	51.926	41.3675	45.6848	51.5543	.2092	-.0967	190.5326	.7932	.3481	.8662	1.2878	66.3061	1.1792	.5175	57.5545	53.3152				1				0
80	4.99	51.2368	41.1983	47.3767	53.3499	.1789	-.2005	193.1617	.7629	.2443	.8011	1.1909	72.2441	1.1342	.3632	57.266	52.3267				1				0
80	5	50.5476	41.0291	49.0686	55.1455	.1494	-.3015	195.7908	.7335	.1433	.7473	1.111	78.9454	1.0904	.213	56.9852	51.3647				1				0
80	5.01	49.8584	40.8599	50.7606	56.9411	.1207	-.3999	198.42	.7048	.045	.7062	1.0498	86.3495	1.0477	.0668	56.7119	50.4282				1				0
80	5.02	49.6739	41.0102	51.313	57.5595	.103	-.4258	199.5566	.687	.019	.6873	1.0217	88.4135	1.0213	.0283	56.5428	50.1812				1				0
80	5.03	49.4893	41.1605	51.8654	58.1779	.0854	-.4515	200.6932	.6694	-.0066	.6695	.9952	90.566	.9952	-.0098	56.3755	49.937				1				0
80	5.04	49.3048	41.3108	52.4178	58.7964	.068	-.4768	201.8298	.6521	-.032	.6529	.9705	92.8064	.9694	-.0475	56.2102	49.6956				1				0
80	5.05	48.7881	41.7006	52.569	59.0463	.0257	-.4884	202.104	.6097	-.0435	.6113	.9087	94.0834	.9064	-.0647	55.8067	49.5855				1				0
80	5.06	48.2714	42.0903	52.7203	59.2963	-.0166	-.4999	202.3783	.5674	-.0551	.5701	.8475	95.5418	.8436	-.0818	55.4043	49.4757				1				0
80	5.07	47.9393	42.3297	52.3191	58.9278	-.0421	-.4863	201.5159	.5419	-.0415	.5435	.8079	94.3797	.8056	-.0617	55.1609	49.6047				1				0
80	5.08	47.6071	42.5691	51.9179	58.5594	-.0679	-.4727	200.6535	.5161	-.0278	.5169	.7683	93.0868	.7672	-.0414	54.9153	49.7349				1				0
80	5.09	47.275	42.8085	51.5167	58.1909	-.0939	-.4589	199.7911	.4901	-.014	.4903	.7289	91.6413	.7286	-.0209	54.6677	49.8662				1				0
80	5.1	46.9428	43.048	51.1155	57.8224	-.1202	-.445	198.9287	.4639	-.0001	.4639	.6896	90.0168	.6896	-.0002	54.4179	49.9987				1				0
80	5.11	46.5077	43.3045	50.0649	56.6851	-.1478	-.4026	196.5621	.4363	.0423	.4383	.6516	84.4668	.6486	.0628	54.155	50.4025				1				0
80	5.12	46.0725	43.561	49.0144	55.5477	-.176	-.3591	194.1956	.408	.0857	.4169	.6198	78.138	.6065	.1274	53.8857	50.8162				1				0
80	5.13	45.9695	43.5781	48.365	54.7788	-.1774	-.3296	192.6914	.4066	.1152	.4226	.6282	74.1816	.6044	.1712	53.8724	51.0971				1				0
80	5.14	45.8665	43.5952	47.7156	54.0098	-.1789	-.2997	191.1872	.4052	.1452	.4304	.6398	70.2891	.6023	.2158	53.8589	51.3825				1				0
80	5.15	45.7635	43.6123	47.0663	53.2409	-.1803	-.2692	189.683	.4037	.1756	.4403	.6545	66.4937	.6002	.261	53.8451	51.6724				1				0
80	5.16	45.6605	43.6294	46.4169	52.472	-.1818	-.2383	188.1788	.4023	.2065	.4522	.6722	62.8237	.598	.307	53.8312	51.967				1				0
80	5.17	45.3473	43.4656	45.8342	51.7792	-.1853	-.2205	186.4262	.3988	.2243	.4575	.6801	60.6435	.5928	.3334	53.7978	52.1362				1				0
80	5.18	45.034	43.3018	45.2516	51.0864	-.1888	-.2024	184.6737	.3952	.2424	.4636	.6892	58.4768	.5875	.3603	53.7639	52.3086				1				0
80	5.19	44.8237	43.1209	45.3183	51.1625	-.1909	-.2162	184.4253	.3932	.2286	.4548	.6761	59.8245	.5845	.3398	53.7444	52.1772				1				0
80	5.2	44.6134	42.9399	45.385	51.2386	-.1929	-.2301	184.177	.3911	.2148	.4462	.6633	61.2286	.5814	.3193	53.7249	52.0454				1				0
80	5.21	44.4032	42.759	45.4517	51.3147	-.195	-.244	183.9286	.3891	.2009	.4379	.6509	62.691	.5784	.2986	53.7054	51.9132				1				0
80	5.22	44.1929	42.5781	45.5184	51.3908	-.197	-.2579	183.6802	.387	.187	.4298	.6389	64.2133	.5753	.278	53.6858	51.7807				1				0
80	5.23	42.8668	42.2901	46.545	52.8906	-.2656	-.3614	184.5925	.3184	.0835	.3292	.4893	75.3112	.4733	.1241	53.0323	50.7949				1				0
80	5.24	41.5408	42.0021	47.5715	54.3904	-.3336	-.4639	185.5048	.2505	-.019	.2512	.3734	94.3463	.3723	-.0283	52.3853	49.8187				1				0
80	5.25	40.425	41.895	48.5313	55.8141	-.3986	-.5513	186.6654	.1855	-.1064	.2138	.3179	119.844	.2757	-.1582	51.7664	48.9866				1				0
80	5.26	39.3093	41.7879	49.4912	57.2378	-.4627	-.6376	187.8261	.1213	-.1927	.2277	.3385	147.8121	.1803	-.2865	51.1552	48.1647				1				0
80	5.27	38.1935	41.6808	50.451	58.6614	-.5261	-.7228	188.9867	.0579	-.2779	.2839	.4221	168.2303	.0861	-.4132	50.5515	47.3529				1				0
80	5.28	37.0777	41.5737	51.4108	60.0851	-.5887	-.807	190.1473	-.0047	-.3621	.3622	.5384	180.7437	-.007	-.5383	49.9552	46.551				1				0
80	5.29	35.1286	41.4621	52.8439	62.4879	-.7076	-.9431	191.9224	-.1236	-.4982	.5133	.7631	193.9314	-.1837	-.7406	48.823	45.2551				1				0
80	5.3	33.1794	41.3504	54.277	64.8907	-.8243	-1.0766	193.6975	-.2403	-.6318	.6759	1.0049	200.8233	-.3572	-.9392	47.7115	43.9829				1				0
80	5.31	32.346	41.3459	54.7502	65.8698	-.8801	-1.1283	194.312	-.2961	-.6835	.7448	1.1073	203.4222	-.4401	-1.016	47.1803	43.4909				1				0
80	5.32	31.5126	41.3414	55.2235	66.8489	-.9355	-1.1796	194.9264	-.3515	-.7348	.8145	1.2109	205.565	-.5226	-1.0924	46.6524	43.002				1				0
80	5.33	30.6792	41.3369	55.6967	67.828	-.9906	-1.2306	195.5409	-.4066	-.7858	.8848	1.3153	207.3575	-.6044	-1.1682	46.1278	42.5162				1				0
80	5.34	29.8459	41.3324	56.1699	68.8071	-1.0454	-1.2813	196.1553	-.4613	-.8365	.9553	1.4202	208.8763	-.6858	-1.2436	45.6065	42.0334				1				0
80	5.35	28.894	41.5269	56.3665	69.8883	-1.1304	-1.3263	196.6757	-.5463	-.8814	1.037	1.5418	211.7906	-.8122	-1.3105	44.7969	41.6053				1				0
80	5.36	27.9422	41.7213	56.5631	70.9694	-1.2149	-1.371	197.196	-.6309	-.9262	1.1206	1.6661	214.2615	-.9379	-1.377	43.9917	41.1794				1				0
80	5.37	27.8237	41.9202	56.2865	71.0715	-1.2455	-1.3656	197.1019	-.6615	-.9208	1.1337	1.6856	215.693	-.9834	-1.369	43.7003	41.2307				1				0
80	5.38	27.7053	42.1191	56.0098	71.1735	-1.2761	-1.3602	197.0078	-.6921	-.9154	1.1476	1.7062	217.0922	-1.029	-1.3609	43.4086	41.2821				1				0
80	5.39	27.5869	42.318	55.7332	71.2756	-1.3068	-1.3548	196.9136	-.7228	-.91	1.1621	1.7277	218.4587	-1.0746	-1.3529	43.1166	41.3336				1				0
80	5.4	27.5886	42.8463	54.9628	70.9763	-1.3536	-1.3205	196.3741	-.7695	-.8756	1.1657	1.7332	221.3097	-1.1441	-1.3019	42.6711	41.6606				1				0
80	5.41	27.5903	43.3747	54.1925	70.6771	-1.4006	-1.286	195.8345	-.8166	-.8411	1.1723	1.7429	224.1515	-1.214	-1.2505	42.2232	41.9893				1				0
80	5.42	27.592	43.903	53.4221	70.3778	-1.4479	-1.2512	195.2949	-.8639	-.8064	1.1818	1.757	226.9702	-1.2844	-1.1989	41.7728	42.32				1				0
80	5.43	27.7122	44.2324	52.9284	69.9765	-1.4644	-1.2219	194.8495	-.8803	-.777	1.1742	1.7458	228.5667	-1.3088	-1.1553	41.6159	42.5998				1				0
80	5.44	27.8323	44.5619	52.4347	69.5751	-1.4809	-1.1924	194.404	-.8969	-.7475	1.1675	1.7359	230.19	-1.3334	-1.1114	41.4584	42.8808				1				0
80	5.45	27.9525	44.8913	51.941	69.1738	-1.4975	-1.1627	193.9586	-.9135	-.7179	1.1618	1.7273	231.8382	-1.3581	-1.0673	41.3001	43.1632				1				0
80	5.46	28.5404	45.6329	50.7668	67.6204	-1.4984	-1.0727	192.5605	-.9144	-.6279	1.1092	1.6491	235.5251	-1.3595	-.9335	41.2913	44.0203				1				0
80	5.47	29.1283	46.3746	49.5926	66.067	-1.4994	-.9814	191.1625	-.9153	-.5366	1.061	1.5774	239.6219	-1.3609	-.7977	41.2824	44.8899				1				0
80	5.48	29.5961	46.7868	48.9121	64.9149	-1.4833	-.9197	190.2099	-.8993	-.4748	1.017	1.5119	242.165	-1.337	-.706	41.4353	45.4776				1				0
80	5.49	30.0639	47.199	48.2316	63.7628	-1.4671	-.8574	189.2572	-.8831	-.4125	.9747	1.4491	244.9614	-1.3129	-.6133	41.5896	46.0713				1				0
80	5.5	30.5316	47.6112	47.5511	62.6107	-1.4508	-.7944	188.3046	-.8667	-.3496	.9346	1.3894	248.0355	-1.2885	-.5197	41.7455	46.6709				1				0
80	5.51	30.9994	48.0235	46.8706	61.4586	-1.4342	-.7308	187.352	-.8502	-.286	.897	1.3335	251.4101	-1.2639	-.4251	41.903	47.2767				1				0
80	5.52	32.1297	48.5896	45.6029	58.8413	-1.3633	-.5986	185.1636	-.7793	-.1538	.7943	1.1808	258.838	-1.1585	-.2286	42.5784	48.5356				1				0
80	5.53	33.2601	49.1557	44.3353	56.2241	-1.2907	-.4633	182.9752	-.7067	-.0184	.7069	1.0509	268.5074	-1.0505	-.0274	43.2698	49.8246				1				0
80	5.54	33.9227	49.3097	43.7482	54.7589	-1.2346	-.3927	181.7394	-.6506	.0522	.6527	.9703	274.5858	-.9672	.0776	43.8039	50.497				1				0
80	5.55	34.5853	49.4636	43.1611	53.2937	-1.1778	-.3211	180.5036	-.5937	.1237	.6065	.9016	281.773	-.8826	.184	44.3454	51.1785				1				0
80	5.56	35.2479	49.6175	42.574	51.8285	-1.1201	-.2485	179.2678	-.5361	.1963	.5709	.8487	290.1105	-.797	.2918	44.8943	51.8695				1				0
80	5.57	35.9105	49.7714	41.9869	50.3633	-1.0617	-.175	178.032	-.4777	.2699	.5486	.8156	299.4639	-.7101	.4012	45.4508	52.57				1				0
80	5.58	36.8674	49.9523	41.6604	48.9275	-.9751	-.0992	177.4077	-.3911	.3456	.5219	.7758	311.4689	-.5814	.5138	46.2755	53.2915				1				0
80	5.59	37.8244	50.1332	41.334	47.4917	-.8879	-.0229	176.7833	-.3039	.4219	.5199	.7729	324.238	-.4517	.6272	47.1061	54.0181				1				0
80	5.6	38.1188	50.1602	41.5946	47.5211	-.8609	-.022	177.3947	-.2769	.4228	.5054	.7513	326.7781	-.4116	.6285	47.3628	54.0267				1				0
80	5.61	38.4132	50.1872	41.8553	47.5505	-.8342	-.0211	178.0062	-.2501	.4237	.492	.7314	329.4438	-.3719	.6299	47.6177	54.0353				1				0
80	5.62	38.7076	50.2142	42.1159	47.5799	-.8076	-.0202	178.6176	-.2236	.4246	.4799	.7133	332.2325	-.3323	.6312	47.8709	54.0438				1				0
80	5.63	39.002	50.2412	42.3765	47.6093	-.7812	-.0194	179.2291	-.1972	.4255	.4689	.6971	335.1386	-.2931	.6325	48.1223	54.0522				1				0
80	5.64	39.1711	50.1557	43.3248	48.5028	-.7584	-.0645	181.1544	-.1743	.3803	.4184	.622	335.3752	-.2592	.5654	48.3397	53.6224				1				0
80	5.65	39.3402	50.0702	44.2731	49.3963	-.736	-.1087	183.0797	-.152	.3362	.3689	.5484	335.6697	-.226	.4997	48.5524	53.2015				1				0
80	5.66	39.2148	49.9577	44.9607	50.2603	-.7395	-.1532	184.3936	-.1555	.2916	.3305	.4912	331.9338	-.2311	.4335	48.5193	52.7771				1				0
80	5.67	39.0895	49.8452	45.6483	51.1244	-.7429	-.1972	185.7075	-.1589	.2477	.2943	.4374	327.3145	-.2362	.3682	48.4866	52.3587				1				0
80	5.68	38.9642	49.7327	46.3359	51.9885	-.7463	-.2405	187.0213	-.1623	.2043	.2609	.3879	321.5436	-.2412	.3038	48.4544	51.9461				1				0
80	5.69	38.8389	49.6202	47.0236	52.8525	-.7497	-.2832	188.3352	-.1656	.1616	.2314	.344	314.3009	-.2462	.2403	48.4226	51.5393				1				0
80	5.7	38.239	48.901	48.5438	54.662	-.7493	-.3943	190.3458	-.1653	.0505	.1728	.2569	286.9954	-.2457	.0751	48.4258	50.4812				1				0
80	5.71	37.639	48.1819	50.064	56.4714	-.749	-.5031	192.3564	-.165	-.0583	.175	.2601	250.548	-.2452	-.0866	48.4288	49.4451				1				0
80	5.72	37.1644	47.5752	50.8967	57.4168	-.7455	-.5705	193.0531	-.1614	-.1256	.2046	.3041	232.1046	-.24	-.1868	48.4627	48.8034				1				0
80	5.73	36.6898	46.9686	51.7293	58.3622	-.7419	-.6374	193.7498	-.1579	-.1925	.249	.3702	219.3547	-.2347	-.2862	48.4962	48.1663				1				0
80	5.74	36.2152	46.362	52.5619	59.3075	-.7384	-.7038	194.4466	-.1544	-.259	.3015	.4482	210.8051	-.2295	-.3849	48.5296	47.5338				1				0
80	5.75	35.4307	45.5528	53.6534	60.7554	-.7493	-.7992	195.3923	-.1653	-.3544	.391	.5812	205.0013	-.2457	-.5268	48.4262	46.6251				1				0
80	5.76	34.6462	44.7437	54.7449	62.2033	-.76	-.8937	196.3381	-.176	-.4489	.4821	.7167	201.4109	-.2616	-.6673	48.3238	45.7251				1				0
80	5.77	33.8617	43.9345	55.8364	63.6512	-.7707	-.9873	197.2839	-.1867	-.5424	.5737	.8528	198.9882	-.2775	-.8064	48.2223	44.8338				1				0
80	5.78	33.5519	43.732	56.0952	64.1537	-.7848	-1.0162	197.5329	-.2008	-.5713	.6056	.9003	199.3633	-.2985	-.8493	48.0878	44.5588				1				0
80	5.79	33.2421	43.5295	56.3541	64.6563	-.7989	-1.045	197.7819	-.2149	-.6001	.6374	.9476	199.7002	-.3194	-.8922	47.9535	44.2844				1				0
80	5.8	32.9322	43.327	56.6129	65.1588	-.813	-1.0737	198.0309	-.2289	-.6289	.6693	.9949	200.0042	-.3403	-.9349	47.8196	44.0107				1				0
80	5.81	32.7743	43.084	56.669	65.1649	-.8086	-1.0865	197.6921	-.2245	-.6417	.6798	1.0106	199.286	-.3338	-.9539	47.8616	43.889				1				0
80	5.82	32.6164	42.8409	56.725	65.1709	-.8041	-1.0993	197.3533	-.2201	-.6545	.6905	1.0265	198.5875	-.3272	-.973	47.9038	43.7668				1				0
80	5.83	32.7683	42.8004	56.5222	64.6744	-.7855	-1.0834	196.7654	-.2015	-.6385	.6696	.9954	197.5147	-.2996	-.9492	48.0809	43.9189				1				0
80	5.84	32.9202	42.7599	56.3194	64.178	-.7668	-1.0673	196.1775	-.1828	-.6225	.6487	.9644	196.366	-.2717	-.9253	48.2591	44.0718				1				0
80	5.85	33.0721	42.7194	56.1166	63.6815	-.748	-1.0511	195.5896	-.164	-.6063	.6281	.9337	195.134	-.2438	-.9013	48.4383	44.2257				1				0
80	5.86	33.224	42.6789	55.9137	63.185	-.7291	-1.0349	195.0018	-.145	-.59	.6076	.9033	193.8107	-.2156	-.8772	48.6186	44.3805				1				0
80	5.87	33.2944	42.3819	55.4521	62.2457	-.6981	-1.0152	193.3741	-.114	-.5704	.5817	.8647	191.3062	-.1695	-.8479	48.9139	44.5677				1				0
80	5.88	33.3648	42.0849	54.9904	61.3064	-.6665	-.9952	191.7465	-.0825	-.5504	.5565	.8273	188.5252	-.1226	-.8182	49.2142	44.7582				1				0
80	5.89	33.2833	41.8284	54.7315	60.8635	-.6542	-.9918	190.7067	-.0701	-.5469	.5514	.8197	187.308	-.1043	-.813	49.332	44.7913				1				0
80	5.9	33.2017	41.5719	54.4727	60.4207	-.6417	-.9882	189.667	-.0576	-.5434	.5464	.8123	186.0547	-.0857	-.8078	49.4511	44.8249				1				0
80	5.91	33.1202	41.3153	54.2138	59.9779	-.629	-.9847	188.6272	-.045	-.5398	.5417	.8053	184.765	-.0669	-.8025	49.5714	44.8588				1				0
80	5.92	33.0387	41.0588	53.955	59.535	-.6163	-.9811	187.5875	-.0322	-.5362	.5372	.7986	183.4386	-.0479	-.7971	49.6931	44.893				1				0
80	5.93	32.6996	40.4828	53.9389	59.388	-.603	-1.0056	186.5093	-.019	-.5607	.5611	.8341	181.9416	-.0283	-.8336	49.819	44.6596				1				0
80	5.94	32.3606	39.9068	53.9229	59.2409	-.5897	-1.0304	185.4312	-.0056	-.5855	.5856	.8705	180.5522	-.0084	-.8704	49.9463	44.4235				1				0
80	5.95	32.1031	39.5872	54.1658	59.5367	-.5894	-1.0587	185.3929	-.0053	-.6139	.6139	.9126	180.4993	-.008	-.9126	49.949	44.1537				1				0
80	5.96	31.8456	39.2677	54.4086	59.8326	-.5891	-1.087	185.3545	-.0051	-.6422	.6422	.9547	180.4511	-.0075	-.9547	49.9519	43.8838				1				0
80	5.97	31.5882	38.9482	54.6515	60.1284	-.5888	-1.1154	185.3162	-.0048	-.6705	.6706	.9969	180.4068	-.0071	-.9968	49.9547	43.6138				1				0
80	5.98	31.3307	38.6287	54.8943	60.4242	-.5885	-1.1438	185.2778	-.0045	-.6989	.6989	1.039	180.3661	-.0066	-1.039	49.9575	43.3437				1				0
80	5.99	30.8706	38.0643	55.5473	61.2017	-.5881	-1.203	185.684	-.0041	-.7582	.7582	1.1271	180.3106	-.0061	-1.1271	49.9609	42.7793				1				0
80	6	30.4106	37.5	56.2002	61.9793	-.5878	-1.262	186.0901	-.0038	-.8172	.8172	1.2149	180.2634	-.0056	-1.2149	49.9642	42.2173				1				0
80	6.01	30.208	37.2552	56.6103	62.4611	-.5877	-1.2926	186.5346	-.0037	-.8477	.8477	1.2603	180.2498	-.0055	-1.2603	49.9648	41.9265				1				0
80	6.02	30.0055	37.0104	57.0204	62.9428	-.5877	-1.3229	186.9791	-.0036	-.8781	.8781	1.3055	180.2373	-.0054	-1.3054	49.9654	41.6371				1				0
80	6.03	29.8029	36.7656	57.4304	63.4246	-.5876	-1.3532	187.4236	-.0036	-.9083	.9084	1.3504	180.2257	-.0053	-1.3504	49.9659	41.349				1				0
80	6.04	29.6004	36.5207	57.8405	63.9064	-.5876	-1.3833	187.868	-.0035	-.9385	.9385	1.3952	180.2148	-.0052	-1.3952	49.9665	41.0624				1				0
80	6.05	29.3103	36.1625	58.5966	64.767	-.5862	-1.4322	188.8364	-.0021	-.9874	.9874	1.468	180.1243	-.0032	-1.468	49.9796	40.5962				1				0
80	6.06	29.0202	35.8043	59.3528	65.6276	-.5848	-1.4807	189.8048	-.0008	-1.0358	1.0358	1.54	180.0431	-.0012	-1.54	49.9926	40.1348				1				0
80	6.07	28.9326	35.6909	59.6988	66.0064	-.5835	-1.4993	190.3288	.0005	-1.0545	1.0545	1.5677	179.9718	.0008	-1.5677	50.005	39.9572				1				0
80	6.08	28.8451	35.5775	60.0448	66.3853	-.5822	-1.5179	190.8527	.0018	-1.073	1.073	1.5953	179.9032	.0027	-1.5953	50.0173	39.7806				1				0
80	6.09	28.7576	35.4641	60.3909	66.7641	-.5809	-1.5363	191.3766	.0031	-1.0915	1.0915	1.6227	179.8373	.0046	-1.6227	50.0295	39.6049				1				0
80	6.1	28.67	35.3507	60.7369	67.143	-.5797	-1.5547	191.9005	.0044	-1.1098	1.1098	1.65	179.774	.0065	-1.65	50.0417	39.4302				1				0
80	6.11	28.6486	35.2436	61.2004	67.5616	-.5716	-1.5731	192.6541	.0124	-1.1283	1.1283	1.6775	179.3703	.0184	-1.6774	50.1181	39.2547				1				0
80	6.12	28.6271	35.1364	61.6638	67.9802	-.5637	-1.5914	193.4076	.0204	-1.1465	1.1467	1.7049	178.9825	.0303	-1.7046	50.1939	39.0806				1				0
80	6.13	28.6932	35.1427	61.7812	68.02	-.557	-1.5915	193.6372	.0271	-1.1467	1.147	1.7053	178.648	.0402	-1.7049	50.2577	39.079				1				0
80	6.14	28.7593	35.1491	61.8987	68.0598	-.5503	-1.5917	193.8668	.0337	-1.1469	1.1474	1.7058	178.3145	.0502	-1.7051	50.3214	39.0775				1				0
80	6.15	28.8254	35.1553	62.0161	68.0996	-.5436	-1.5919	194.0964	.0404	-1.147	1.1477	1.7064	177.9819	.0601	-1.7053	50.3849	39.076				1				0
80	6.16	28.8417	35.1653	61.9867	68.0572	-.5429	-1.5899	194.0508	.0411	-1.145	1.1458	1.7035	177.9423	.0612	-1.7024	50.3918	39.0949				1				0
80	6.17	28.858	35.1752	61.9574	68.0148	-.5422	-1.5879	194.0053	.0419	-1.143	1.1438	1.7006	177.9025	.0622	-1.6994	50.3987	39.1138				1				0
80	6.18	28.8743	35.1851	61.928	67.9724	-.5414	-1.5859	193.9598	.0426	-1.1411	1.1419	1.6977	177.8625	.0633	-1.6965	50.4056	39.1327				1				0
80	6.19	28.8245	35.1887	61.7812	67.8903	-.5474	-1.5837	193.6847	.0366	-1.1389	1.1395	1.6941	178.1573	.0545	-1.6933	50.349	39.1533				1				0
80	6.2	28.7747	35.1923	61.6345	67.8081	-.5534	-1.5816	193.4095	.0307	-1.1367	1.1372	1.6907	178.4541	.0456	-1.69	50.2922	39.1739				1				0
80	6.21	28.7249	35.1959	61.4877	67.7259	-.5593	-1.5794	193.1344	.0247	-1.1346	1.1348	1.6872	178.753	.0367	-1.6868	50.2352	39.1945				1				0
80	6.22	28.5044	35.2274	61.2475	67.8003	-.5854	-1.5829	192.7795	-.0013	-1.138	1.138	1.692	180.0663	-.002	-1.692	49.9874	39.1615				1				0
80	6.23	28.2838	35.2589	61.0073	67.8747	-.6115	-1.5864	192.4247	-.0274	-1.1415	1.1419	1.6977	181.3763	-.0408	-1.6972	49.7388	39.1283				1				0
80	6.24	28.113	35.2868	60.9139	68.0312	-.6315	-1.592	192.3449	-.0475	-1.1472	1.1482	1.7071	182.3714	-.0706	-1.7056	49.5476	39.0743				1				0
80	6.25	27.9422	35.3147	60.8205	68.1878	-.6516	-1.5977	192.2652	-.0676	-1.1529	1.1548	1.717	183.356	-.1005	-1.714	49.3562	39.0204				1				0
80	6.26	27.7714	35.3426	60.7271	68.3443	-.6718	-1.6034	192.1854	-.0877	-1.1585	1.1618	1.7274	184.3299	-.1304	-1.7225	49.1646	38.9664				1				0
80	6.27	27.6006	35.3705	60.6337	68.5009	-.6919	-1.6091	192.1057	-.1078	-1.1642	1.1692	1.7383	185.2926	-.1603	-1.7309	48.9729	38.9123				1				0
80	6.28	27.229	35.5244	60.3802	68.9498	-.7463	-1.6193	192.0833	-.1623	-1.1744	1.1856	1.7627	187.8665	-.2412	-1.7461	48.4546	38.8148				1				0
80	6.29	26.8573	35.6783	60.1267	69.3987	-.8007	-1.6295	192.061	-.2167	-1.1847	1.2043	1.7906	190.3659	-.3222	-1.7614	47.9362	38.7173				1				0
80	6.3	26.6565	35.8043	59.9666	69.691	-.835	-1.6341	192.1184	-.2509	-1.1892	1.2154	1.8071	191.9153	-.3731	-1.7681	47.6101	38.674				1				0
80	6.31	26.4556	35.9303	59.8064	69.9834	-.8692	-1.6386	192.1758	-.2852	-1.1938	1.2274	1.8248	193.4347	-.424	-1.7749	47.2842	38.6307				1				0
80	6.32	26.2548	36.0563	59.6463	70.2757	-.9034	-1.6432	192.2332	-.3194	-1.1983	1.2401	1.8438	194.9229	-.4748	-1.7816	46.9585	38.5874				1				0
80	6.33	26.054	36.1823	59.4862	70.5681	-.9376	-1.6477	192.2906	-.3535	-1.2029	1.2537	1.864	196.3789	-.5256	-1.7884	46.633	38.5442				1				0
80	6.34	25.9364	36.6098	59.0663	70.8068	-.9901	-1.6347	192.4194	-.4061	-1.1898	1.2572	1.8692	198.8446	-.6038	-1.769	46.1325	38.6683				1				0
80	6.35	25.8188	37.0374	58.6465	71.0455	-1.0426	-1.6217	192.5482	-.4586	-1.1768	1.263	1.8778	201.2888	-.6818	-1.7497	45.6328	38.7922				1				0
80	6.36	25.9021	37.3389	58.3867	70.9919	-1.0609	-1.6041	192.6196	-.4769	-1.1593	1.2535	1.8638	202.361	-.709	-1.7236	45.4581	38.9592				1				0
80	6.37	25.9853	37.6404	58.127	70.9383	-1.0793	-1.5866	192.6909	-.4952	-1.1418	1.2445	1.8504	203.4482	-.7363	-1.6976	45.2835	39.126				1				0
80	6.38	26.0686	37.9419	57.8672	70.8847	-1.0976	-1.5691	192.7624	-.5135	-1.1243	1.236	1.8377	204.5501	-.7635	-1.6715	45.1091	39.2928				1				0
80	6.39	26.1518	38.2434	57.6075	70.831	-1.1159	-1.5516	192.8337	-.5318	-1.1068	1.2279	1.8256	205.6661	-.7907	-1.6455	44.9348	39.4594				1				0
80	6.4	26.187	38.6485	57.0381	70.6433	-1.1509	-1.5251	192.517	-.5669	-1.0803	1.22	1.8138	207.6878	-.8428	-1.6061	44.6014	39.7118				1				0
80	6.41	26.2222	39.0535	56.4688	70.4557	-1.186	-1.4985	192.2002	-.602	-1.0537	1.2135	1.8042	209.7402	-.895	-1.5666	44.2668	39.965				1				0
80	6.42	26.1741	39.157	56.1593	70.3216	-1.2029	-1.4894	191.812	-.6189	-1.0446	1.2141	1.8051	210.6461	-.9201	-1.553	44.1059	40.0519				1				0
80	6.43	26.1261	39.2605	55.8497	70.1875	-1.2199	-1.4802	191.4238	-.6358	-1.0354	1.215	1.8065	211.5545	-.9454	-1.5394	43.9443	40.1391				1				0
80	6.44	26.078	39.364	55.5401	70.0535	-1.2369	-1.471	191.0356	-.6529	-1.0262	1.2163	1.8083	212.4649	-.9707	-1.5257	43.7821	40.2267				1				0
80	6.45	26.0299	39.4675	55.2306	69.9194	-1.254	-1.4618	190.6474	-.67	-1.017	1.2178	1.8106	213.377	-.9961	-1.512	43.6193	40.3147				1				0
80	6.46	26.0462	39.7042	54.7458	69.6521	-1.2769	-1.4409	190.1484	-.6928	-.9961	1.2134	1.804	214.8208	-1.0301	-1.481	43.4015	40.5133				1				0
80	6.47	26.0626	39.941	54.261	69.3849	-1.2999	-1.42	189.6493	-.7158	-.9751	1.2097	1.7985	216.2819	-1.0643	-1.4498	43.1825	40.713				1				0
80	6.48	26.1269	40.0742	54.0857	69.2517	-1.3056	-1.4083	189.5385	-.7216	-.9635	1.2037	1.7897	216.8298	-1.0728	-1.4325	43.1279	40.8239				1				0
80	6.49	26.1913	40.2074	53.9105	69.1185	-1.3113	-1.3967	189.4276	-.7273	-.9518	1.1979	1.781	217.3838	-1.0813	-1.4152	43.0733	40.9349				1				0
80	6.5	26.2557	40.3406	53.7352	68.9853	-1.3171	-1.385	189.3167	-.7331	-.9402	1.1922	1.7725	217.9437	-1.0899	-1.3978	43.0185	41.046				1				0
80	6.51	26.6179	40.7276	53.27	68.3314	-1.3123	-1.3415	188.9468	-.7283	-.8967	1.1552	1.7174	219.0826	-1.0827	-1.3331	43.0642	41.4602				1				0
80	6.52	26.9801	41.1146	52.8048	67.6775	-1.3075	-1.2979	188.5769	-.7235	-.853	1.1185	1.6629	220.3013	-1.0756	-1.2682	43.11	41.8759				1				0
80	6.53	27.3422	41.5017	52.3395	67.0236	-1.3027	-1.254	188.207	-.7186	-.8092	1.0822	1.609	221.6072	-1.0684	-1.2031	43.156	42.2933				1				0
80	6.54	27.6401	41.7555	52.0495	66.5029	-1.292	-1.2219	187.948	-.708	-.7771	1.0512	1.5629	222.3371	-1.0526	-1.1553	43.2572	42.5994				1				0
80	6.55	27.9379	42.0093	51.7595	65.9822	-1.2814	-1.1897	187.6889	-.6973	-.7448	1.0203	1.5169	223.1134	-1.0367	-1.1074	43.3587	42.9063				1				0
80	6.56	28.2357	42.2631	51.4695	65.4615	-1.2707	-1.1574	187.4299	-.6867	-.7125	.9895	1.4711	223.9405	-1.0208	-1.0593	43.4605	43.214				1				0
80	6.57	29.4682	43.3351	50.4385	63.5855	-1.229	-1.0308	186.8273	-.645	-.5859	.8714	1.2955	227.7469	-.9589	-.8711	43.8572	44.4196				1				0
80	6.58	30.7007	44.407	49.4076	61.7095	-1.1871	-.9034	186.2248	-.6031	-.4585	.7576	1.1263	232.7535	-.8965	-.6817	44.2564	45.633				1				0
80	6.59	31.6354	45.2252	48.6666	60.3541	-1.1559	-.8083	185.8812	-.5719	-.3635	.6776	1.0073	237.5606	-.8501	-.5403	44.5538	46.5385				1				0
80	6.6	32.57	46.0433	47.9256	58.9988	-1.1245	-.7129	185.5377	-.5405	-.268	.6033	.8969	243.6236	-.8035	-.3985	44.8523	47.4473				1				0
80	6.61	33.5047	46.8615	47.1846	57.6434	-1.0931	-.6171	185.1942	-.509	-.1723	.5374	.7989	251.3051	-.7567	-.2561	45.1519	48.3595				1				0
80	6.62	34.4394	47.6797	46.4436	56.2881	-1.0615	-.521	184.8506	-.4775	-.0761	.4835	.7188	260.9424	-.7098	-.1132	45.4526	49.2751				1				0
80	6.63	36.3679	49.2692	45.1288	53.8377	-.995	-.3373	184.6036	-.411	.1075	.4248	.6315	284.6587	-.611	.1598	46.0858	51.0239				1				0
80	6.64	38.2965	50.8587	43.814	51.3874	-.9284	-.1532	184.3565	-.3443	.2916	.4512	.6708	310.2615	-.5119	.4335	46.7206	52.7773				1				0
80	6.65	39.2904	51.63	43.2403	50.2923	-.8936	-.0662	184.453	-.3096	.3787	.4891	.7271	320.7335	-.4602	.5629	47.0517	53.6065				1				0
80	6.66	40.2843	52.4014	42.6665	49.1973	-.8589	.0208	184.5495	-.2749	.4656	.5407	.8038	329.4484	-.4086	.6922	47.3824	54.4347				1				0
80	6.67	41.2782	53.1727	42.0928	48.1023	-.8242	.1077	184.646	-.2402	.5525	.6025	.8956	336.507	-.357	.8214	47.7127	55.2621				1				0
80	6.68	42.272	53.9441	41.519	47.0073	-.7895	.1945	184.7424	-.2055	.6393	.6715	.9983	342.1795	-.3055	.9504	48.0428	56.0886				1				0
80	6.69	43.732	55.4742	40.6081	45.6849	-.7707	.3252	185.4991	-.1866	.7701	.7924	1.178	346.3756	-.2775	1.1448	48.2224	57.334				1				0
80	6.7	45.1919	57.0042	39.6972	44.3624	-.752	.4549	186.2557	-.1679	.8998	.9153	1.3608	349.4278	-.2497	1.3377	48.4006	58.5692				1				0
80	6.71	45.658	57.763	39.3601	44.1349	-.7676	.498	186.9159	-.1836	.9429	.9606	1.4281	348.9825	-.2729	1.4018	48.2517	58.9798				1				0
80	6.72	46.124	58.5217	39.0229	43.9074	-.7831	.5409	187.5761	-.1991	.9857	1.0056	1.495	348.5801	-.296	1.4654	48.1037	59.3876				1				0
80	6.73	46.59	59.2805	38.6858	43.6799	-.7986	.5834	188.2363	-.2145	1.0282	1.0504	1.5616	348.2147	-.319	1.5287	47.9569	59.7925				1				0
80	6.74	47.0561	60.0392	38.3486	43.4525	-.8139	.6256	188.8964	-.2298	1.0704	1.0948	1.6277	347.8813	-.3417	1.5914	47.811	60.1946				1				0
80	6.75	47.6363	60.9258	37.9973	43.199	-.8283	.6737	189.7584	-.2443	1.1186	1.1449	1.7023	347.6821	-.3632	1.6631	47.6737	60.6533				1				0
80	6.76	48.2165	61.8124	37.6459	42.9456	-.8426	.7215	190.6204	-.2585	1.1663	1.1946	1.7761	347.5011	-.3844	1.734	47.5377	61.1078				1				0
80	6.77	48.3306	61.9402	37.6317	42.9197	-.8418	.7276	190.8221	-.2577	1.1725	1.2005	1.7848	347.6021	-.3832	1.7432	47.5454	61.1663				1				0
80	6.78	48.4448	62.068	37.6174	42.8937	-.841	.7338	191.0239	-.2569	1.1786	1.2063	1.7935	347.7018	-.382	1.7523	47.553	61.2247				1				0
80	6.79	48.5589	62.1958	37.6032	42.8678	-.8402	.7399	191.2257	-.2561	1.1847	1.2121	1.8021	347.8005	-.3808	1.7614	47.5606	61.283				1				0
80	6.8	48.6731	62.3236	37.589	42.8418	-.8394	.746	191.4275	-.2553	1.1908	1.2179	1.8107	347.8979	-.3796	1.7705	47.5683	61.3411				1				0
80	6.81	48.5186	62.1535	37.8798	43.2284	-.8414	.7202	191.7804	-.2573	1.165	1.1931	1.7739	347.5442	-.3826	1.7321	47.5491	61.0956				1				0
80	6.82	48.3641	61.9834	38.1707	43.6151	-.8434	.6945	192.1333	-.2593	1.1393	1.1685	1.7373	347.1767	-.3856	1.6939	47.5301	60.8509				1				0
80	6.83	48.0955	61.6854	38.4758	44.0276	-.8462	.6628	192.2844	-.2621	1.1076	1.1382	1.6922	346.6849	-.3897	1.6467	47.5035	60.5485				1				0
80	6.84	47.8268	61.3875	38.781	44.4402	-.849	.6311	192.4355	-.2649	1.0759	1.108	1.6473	346.1671	-.3939	1.5996	47.4769	60.2466				1				0
80	6.85	47.5582	61.0896	39.0861	44.8528	-.8517	.5994	192.5867	-.2677	1.0442	1.078	1.6027	345.6212	-.398	1.5525	47.4504	59.9452				1				0
80	6.86	47.2896	60.7917	39.3912	45.2654	-.8545	.5678	192.7378	-.2705	1.0126	1.0481	1.5583	345.045	-.4021	1.5055	47.424	59.6442				1				0
80	6.87	46.6724	60.1094	39.9303	45.9971	-.8603	.5056	192.7093	-.2762	.9504	.9898	1.4715	343.7936	-.4107	1.413	47.3692	59.0516				1				0
80	6.88	46.0553	59.4272	40.4693	46.7288	-.866	.4433	192.6807	-.282	.8882	.9319	1.3854	342.3858	-.4192	1.3204	47.3144	58.4588				1				0
80	6.89	45.7069	59.0429	40.7033	47.048	-.869	.4125	192.501	-.285	.8574	.9035	1.3432	341.6143	-.4237	1.2746	47.2859	58.1656				1				0
80	6.9	45.3584	58.6586	40.9372	47.3671	-.872	.3817	192.3213	-.288	.8265	.8753	1.3012	340.7914	-.4281	1.2288	47.2574	57.8717				1				0
80	6.91	45.01	58.2742	41.1712	47.6863	-.875	.3508	192.1417	-.291	.7956	.8472	1.2594	339.912	-.4326	1.1828	47.2289	57.5774				1				0
80	6.92	44.5602	57.9745	41.4843	48.2252	-.8912	.3117	192.2442	-.3071	.7565	.8165	1.2138	337.9049	-.4566	1.1247	47.0751	57.2049				1				0
80	6.93	44.1105	57.6748	41.7974	48.764	-.9073	.2726	192.3467	-.3232	.7175	.7869	1.1698	335.7464	-.4806	1.0666	46.9215	56.8329				1				0
80	6.94	43.6607	57.3751	42.1106	49.3029	-.9234	.2336	192.4492	-.3394	.6784	.7586	1.1277	333.4255	-.5045	1.0086	46.768	56.4613				1				0
80	6.95	43.5595	57.4597	42.1897	49.5226	-.9364	.2256	192.7314	-.3524	.6704	.7574	1.126	332.2726	-.5239	.9967	46.6438	56.3852				1				0
80	6.96	43.4582	57.5443	42.2689	49.7423	-.9494	.2176	193.0136	-.3654	.6625	.7566	1.1247	331.1199	-.5432	.9849	46.5199	56.3093				1				0
80	6.97	43.3569	57.6289	42.3481	49.9619	-.9624	.2097	193.2958	-.3784	.6545	.756	1.1239	329.9685	-.5625	.973	46.3964	56.2336				1				0
80	6.98	42.9398	57.9214	42.3125	50.5198	-1.0176	.1937	193.6935	-.4336	.6385	.7718	1.1474	325.8209	-.6446	.9492	45.8706	56.0809				1				0
80	6.99	42.5227	58.2139	42.2769	51.0777	-1.0726	.1777	194.0912	-.4886	.6225	.7914	1.1765	321.875	-.7263	.9255	45.347	55.9289				1				0
80	7	42.2068	58.4218	42.1621	51.4159	-1.1147	.1696	194.2067	-.5307	.6145	.8119	1.207	319.1843	-.7889	.9135	44.9459	55.8519				1				0
80	7.01	41.891	58.6298	42.0474	51.7541	-1.1568	.1615	194.3222	-.5727	.6064	.8341	1.24	316.6346	-.8515	.9015	44.5454	55.7751				1				0
80	7.02	41.5751	58.8377	41.9326	52.0923	-1.1988	.1535	194.4377	-.6147	.5983	.8579	1.2753	314.2245	-.9139	.8895	44.1453	55.6984				1				0
80	7.03	41.2593	59.0456	41.8179	52.4305	-1.2407	.1454	194.5532	-.6567	.5903	.883	1.3127	311.9507	-.9763	.8775	43.7457	55.6217				1				0
80	7.04	40.407	58.8701	41.6996	53.1016	-1.308	.1077	194.0783	-.724	.5526	.9108	1.354	307.3538	-1.0763	.8215	43.1051	55.2627				1				0
80	7.05	39.5547	58.6946	41.5813	53.7728	-1.3756	.0699	193.6034	-.7915	.5147	.9442	1.4037	303.0342	-1.1768	.7652	42.4615	54.902				1				0
80	7.06	39.0183	58.3111	41.5777	54.1058	-1.4013	.0398	193.013	-.8173	.4847	.9502	1.4127	300.6688	-1.2151	.7206	42.2161	54.616				1				0
80	7.07	38.4819	57.9277	41.5742	54.4388	-1.4273	.0096	192.4226	-.8432	.4545	.9579	1.4241	298.3229	-1.2536	.6756	41.9692	54.3283				1				0
80	7.08	37.9454	57.5443	41.5706	54.7718	-1.4534	-.0208	191.8322	-.8693	.4241	.9672	1.438	296.0042	-1.2924	.6305	41.7208	54.0388				1				0
80	7.09	37.409	57.1609	41.567	55.1048	-1.4796	-.0513	191.2417	-.8956	.3935	.9782	1.4543	293.7196	-1.3314	.585	41.4708	53.7475				1				0
80	7.1	37.0185	56.583	41.3971	54.8566	-1.4785	-.0653	189.8553	-.8945	.3796	.9717	1.4446	292.9943	-1.3298	.5643	41.4812	53.615				1				0
80	7.11	36.628	56.0052	41.2272	54.6084	-1.4774	-.0794	188.4688	-.8934	.3655	.9652	1.435	292.2484	-1.3282	.5433	41.4917	53.4806				1				0
80	7.12	36.7739	55.8108	41.0609	54.0271	-1.4495	-.0623	187.6727	-.8654	.3825	.9462	1.4067	293.8455	-1.2866	.5687	41.7577	53.6431				1				0
80	7.13	36.9198	55.6164	40.8945	53.4459	-1.4213	-.0451	186.8766	-.8373	.3997	.9278	1.3793	295.5214	-1.2447	.5943	42.0261	53.807				1				0
80	7.14	37.0657	55.4219	40.7282	52.8647	-1.3929	-.0277	186.0805	-.8088	.4171	.9101	1.3529	297.2786	-1.2025	.6201	42.2967	53.9723				1				0
80	7.15	37.2116	55.2275	40.5618	52.2834	-1.3642	-.0102	185.2844	-.7802	.4346	.8931	1.3277	299.1201	-1.1599	.6461	42.5697	54.1391				1				0
80	7.16	38.1411	55.385	40.2167	50.8883	-1.2852	.0613	184.6312	-.7011	.5061	.8647	1.2855	305.8234	-1.0423	.7524	43.3226	54.8201				1				0
80	7.17	39.0707	55.5426	39.8715	49.4931	-1.2056	.1333	183.9779	-.6215	.5781	.8488	1.2619	312.9284	-.924	.8595	44.0808	55.5059				1				0
80	7.18	39.8543	55.8945	39.6927	48.6792	-1.1554	.1872	184.1207	-.5713	.632	.852	1.2666	317.8871	-.8494	.9396	44.5588	56.0192				1				0
80	7.19	40.6379	56.2464	39.514	47.8653	-1.1053	.241	184.2636	-.5212	.6858	.8614	1.2806	322.7656	-.7749	1.0196	45.036	56.5318				1				0
80	7.2	41.4215	56.5983	39.3351	47.0514	-1.0552	.2947	184.4064	-.4712	.7396	.8769	1.3037	327.4977	-.7005	1.0995	45.5124	57.0435				1				0
80	7.21	42.2051	56.9502	39.1563	46.2375	-1.0053	.3484	184.5492	-.4212	.7932	.8981	1.3352	332.029	-.6263	1.1792	45.9881	57.5544				1				0
80	7.22	43.3904	57.6928	38.9606	45.3233	-.9476	.4234	185.3671	-.3636	.8682	.9413	1.3994	337.2794	-.5405	1.2908	46.5375	58.2689				1				0
80	7.23	44.5757	58.4353	38.7649	44.4091	-.8904	.4978	186.185	-.3064	.9426	.9911	1.4735	341.994	-.4555	1.4014	47.0821	58.9772				1				0
80	7.24	44.9773	58.826	38.748	44.3087	-.8829	.5187	186.8601	-.2989	.9635	1.0088	1.4998	342.7675	-.4443	1.4325	47.1537	59.1766				1				0
80	7.25	45.379	59.2166	38.7311	44.2084	-.8754	.5395	187.5352	-.2914	.9843	1.0266	1.5262	343.509	-.4332	1.4634	47.2247	59.3746				1				0
80	7.26	45.7807	59.6072	38.7142	44.1081	-.868	.5601	188.2102	-.284	1.005	1.0443	1.5526	344.2202	-.4222	1.4941	47.2953	59.5712				1				0
80	7.27	46.1824	59.9978	38.6973	44.0078	-.8607	.5806	188.8853	-.2766	1.0255	1.0621	1.5791	344.9026	-.4113	1.5246	47.3653	59.7664				1				0
80	7.28	46.7145	60.7584	38.6351	44.0199	-.8686	.6098	190.1278	-.2846	1.0547	1.0924	1.6241	344.9009	-.4231	1.568	47.2899	60.0445				1				0
80	7.29	47.2466	61.5189	38.5728	44.032	-.8764	.6387	191.3703	-.2924	1.0835	1.1223	1.6685	344.8992	-.4347	1.6109	47.2156	60.319				1				0
80	7.3	47.3771	61.8889	38.5274	44.1444	-.8914	.6473	191.9378	-.3074	1.0922	1.1346	1.6868	344.2817	-.457	1.6238	47.0727	60.4015				1				0
80	7.31	47.5076	62.2588	38.4821	44.2569	-.9063	.6559	192.5053	-.3223	1.1008	1.147	1.7053	343.681	-.4792	1.6366	46.9306	60.4835				1				0
80	7.32	47.638	62.6287	38.4367	44.3693	-.9211	.6645	193.0727	-.3371	1.1093	1.1594	1.7238	343.0966	-.5012	1.6493	46.7894	60.565				1				0
80	7.33	47.541	63.1057	38.2819	44.659	-.9634	.6686	193.5877	-.3794	1.1135	1.1763	1.7489	341.1851	-.5641	1.6555	46.3869	60.6045				1				0
80	7.34	47.444	63.5828	38.1271	44.9488	-1.0055	.6728	194.1027	-.4214	1.1176	1.1944	1.7758	339.3393	-.6266	1.6616	45.9864	60.6438				1				0
80	7.35	47.3471	64.0598	37.9724	45.2385	-1.0473	.6769	194.6178	-.4633	1.1217	1.2136	1.8043	337.5597	-.6888	1.6677	45.5881	60.6828				1				0
80	7.36	47.1196	64.1669	37.8629	45.4159	-1.0747	.6725	194.5653	-.4907	1.1174	1.2204	1.8144	336.2919	-.7295	1.6613	45.3269	60.6415				1				0
80	7.37	46.8922	64.274	37.7535	45.5932	-1.1022	.6682	194.5129	-.5181	1.113	1.2277	1.8253	335.0378	-.7703	1.6548	45.0656	60.6002				1				0
80	7.38	46.6647	64.3811	37.6441	45.7705	-1.1296	.6638	194.4604	-.5456	1.1087	1.2356	1.8371	333.7987	-.8112	1.6484	44.8041	60.5588				1				0
80	7.39	46.3617	64.5386	37.4324	45.9461	-1.1678	.6618	194.2788	-.5837	1.1067	1.2512	1.8602	332.1905	-.8679	1.6454	44.4408	60.5397				1				0
80	7.4	46.0588	64.6961	37.2207	46.1216	-1.206	.6598	194.0972	-.6219	1.1047	1.2677	1.8848	330.62	-.9247	1.6424	44.0768	60.5205				1				0
80	7.41	45.9832	64.7465	37.1184	46.1199	-1.2167	.6622	193.9681	-.6327	1.107	1.275	1.8957	330.2514	-.9407	1.6459	43.9746	60.5428				1				0
80	7.42	45.9077	64.7969	37.0161	46.1182	-1.2274	.6645	193.8389	-.6434	1.1093	1.2824	1.9067	329.8867	-.9566	1.6494	43.8723	60.5651				1				0
80	7.43	45.8322	64.8474	36.9138	46.1165	-1.2382	.6668	193.7098	-.6542	1.1117	1.2899	1.9178	329.5256	-.9726	1.6529	43.7699	60.5875				1				0
80	7.44	45.7567	64.8978	36.8115	46.1147	-1.249	.6692	193.5806	-.6649	1.114	1.2974	1.929	329.1682	-.9886	1.6564	43.6673	60.6099				1				0
80	7.45	45.7146	64.5773	36.5517	45.6079	-1.2331	.6829	192.4516	-.6491	1.1278	1.3012	1.9347	330.0787	-.965	1.6768	43.8185	60.7407				1				0
80	7.46	45.6726	64.2569	36.292	45.101	-1.217	.6968	191.3225	-.633	1.1417	1.3054	1.9409	330.9943	-.9411	1.6974	43.9716	60.873				1				0
80	7.47	45.706	63.8861	36.1345	44.5959	-1.1898	.7085	190.3226	-.6058	1.1533	1.3027	1.9369	332.2885	-.9007	1.7148	44.2305	60.9839				1				0
80	7.48	45.7395	63.5153	35.9771	44.0908	-1.1624	.7202	189.3226	-.5783	1.1651	1.3007	1.9339	333.6012	-.8599	1.7323	44.4922	61.096				1				0
80	7.49	45.773	63.1444	35.8196	43.5857	-1.1346	.7321	188.3227	-.5506	1.177	1.2994	1.9319	334.9312	-.8186	1.7499	44.7566	61.2093				1				0
80	7.5	45.8064	62.7736	35.6622	43.0805	-1.1065	.7442	187.3228	-.5225	1.189	1.2987	1.931	336.2776	-.7768	1.7678	45.0239	61.3237				1				0
80	7.51	45.8485	62.0977	35.5101	42.3635	-1.0568	.7561	185.8197	-.4728	1.2009	1.2906	1.9189	338.5126	-.7029	1.7855	45.4976	61.4374				1				0
80	7.52	45.8906	61.4217	35.358	41.6465	-1.0062	.7682	184.3167	-.4222	1.2131	1.2844	1.9097	340.8094	-.6277	1.8036	45.979	61.5529				1				0
80	7.53	45.8991	61.1166	35.3633	41.4346	-.9844	.768	183.8136	-.4004	1.2129	1.2773	1.899	341.7302	-.5953	1.8033	46.1866	61.5511				1				0
80	7.54	45.9077	60.8115	35.3686	41.2227	-.9625	.7678	183.3105	-.3785	1.2127	1.2704	1.8888	342.6664	-.5627	1.803	46.3953	61.5494				1				0
80	7.55	45.9163	60.5064	35.374	41.0108	-.9405	.7677	182.8074	-.3565	1.2125	1.2638	1.879	343.6177	-.53	1.8027	46.6052	61.5476				1				0
80	7.56	45.9249	60.2013	35.3793	40.7989	-.9183	.7675	182.3043	-.3343	1.2123	1.2576	1.8697	344.584	-.497	1.8025	46.8163	61.5458				1				0
80	7.57	45.7404	59.4812	35.9717	41.1656	-.8826	.7195	182.3589	-.2985	1.1643	1.202	1.7871	345.6192	-.4439	1.7311	47.1568	61.0889				1				0
80	7.58	45.5558	58.7612	36.5642	41.5323	-.8468	.6715	182.4135	-.2628	1.1164	1.1469	1.7052	346.7536	-.3907	1.6598	47.4971	60.6323				1				0
80	7.59	45.3627	58.3462	37.1513	42.111	-.8336	.6242	182.9712	-.2495	1.069	1.0978	1.6321	346.8621	-.371	1.5894	47.6236	60.1814				1				0
80	7.6	45.1696	57.9313	37.7384	42.6896	-.8204	.5772	183.5289	-.2363	1.022	1.049	1.5595	346.98	-.3514	1.5194	47.7493	59.7333				1				0
80	7.61	44.9765	57.5164	38.3255	43.2682	-.8072	.5304	184.0866	-.2232	.9752	1.0005	1.4874	347.1086	-.3318	1.4499	47.8742	59.2879				1				0
80	7.62	44.7834	57.1015	38.9126	43.8469	-.7942	.4839	184.6443	-.2102	.9288	.9522	1.4157	347.2494	-.3125	1.3808	47.9984	58.8453				1				0
80	7.63	44.3036	56.5092	40.1589	45.332	-.7929	.3842	186.3036	-.2089	.8291	.855	1.271	345.8603	-.3105	1.2325	48.0109	57.8959				1				0
80	7.64	43.8238	55.917	41.4051	46.8171	-.7916	.2863	187.963	-.2076	.7311	.76	1.1299	344.1506	-.3086	1.0869	48.0231	56.9632				1				0
80	7.65	43.5371	55.7397	42.0643	47.7235	-.803	.2345	189.0646	-.219	.6793	.7137	1.0611	342.1321	-.3256	1.0099	47.9143	56.4697				1				0
80	7.66	43.2505	55.5624	42.7235	48.6299	-.8143	.1833	190.1662	-.2303	.6281	.669	.9945	339.8654	-.3423	.9337	47.8068	55.9819				1				0
80	7.67	42.9638	55.385	43.3826	49.5364	-.8255	.1326	191.2679	-.2414	.5775	.6259	.9305	337.31	-.3589	.8585	47.7005	55.4997				1				0
80	7.68	41.9837	55.1078	44.3327	51.4808	-.8933	.031	192.9049	-.3092	.4758	.5675	.8436	326.9798	-.4597	.7073	47.055	54.5314				1				0
80	7.69	41.0035	54.8306	45.2827	53.4251	-.9599	-.069	194.5419	-.3759	.3758	.5315	.7902	314.9974	-.5588	.5587	46.4203	53.5793				1				0
80	7.7	40.0233	54.5534	46.2327	55.3695	-1.0254	-.1673	196.179	-.4414	.2775	.5214	.7751	302.1603	-.6562	.4126	45.7962	52.6432				1				0
80	7.71	39.3299	54.4535	46.5236	56.4074	-1.0806	-.2173	196.7144	-.4965	.2276	.5462	.812	294.6247	-.7381	.3383	45.2711	52.1675				1				0
80	7.72	38.6364	54.3536	46.8145	57.4453	-1.1354	-.2669	197.2498	-.5514	.1779	.5794	.8613	287.8837	-.8197	.2645	44.7489	51.6944				1				0
80	7.73	37.9429	54.2537	47.1054	58.4833	-1.1899	-.3163	197.7852	-.6059	.1285	.6194	.9208	281.9745	-.9007	.191	44.2294	51.2239				1				0
80	7.74	36.6623	53.9999	47.2237	60.0021	-1.2936	-.391	197.888	-.7096	.0538	.7116	1.0579	274.3358	-1.0548	.08	43.2424	50.5124				1				0
80	7.75	35.3818	53.746	47.342	61.5209	-1.3971	-.4657	197.9907	-.8131	-.0208	.8134	1.2092	268.532	-1.2088	-.031	42.2563	49.8016				1				0
80	7.76	34.7947	53.5921	47.1694	62.0018	-1.4469	-.4915	197.5581	-.8629	-.0467	.8642	1.2847	266.9041	-1.2828	-.0694	41.7819	49.5555				1				0
80	7.77	34.2076	53.4382	46.9969	62.4827	-1.497	-.5175	197.1254	-.9129	-.0726	.9158	1.3615	265.4521	-1.3572	-.108	41.3055	49.3084				1				0
80	7.78	33.6206	53.2843	46.8243	62.9636	-1.5472	-.5435	196.6928	-.9632	-.0987	.9682	1.4394	264.1504	-1.4319	-.1467	40.8269	49.0602				1				0
80	7.79	33.0335	53.1304	46.6517	63.4445	-1.5977	-.5697	196.2601	-1.0137	-.1249	1.0213	1.5184	262.9781	-1.507	-.1856	40.3462	48.8109				1				0
80	7.8	32.201	52.8577	46.4987	64.2748	-1.6682	-.6135	195.8322	-1.0841	-.1686	1.0972	1.6312	261.159	-1.6118	-.2507	39.675	48.394				1				0
80	7.81	31.3684	52.585	46.3457	65.1052	-1.7389	-.6574	195.4043	-1.1549	-.2126	1.1743	1.7459	259.57	-1.7171	-.3161	39.0009	47.9753				1				0
80	7.82	31.123	52.4662	46.3653	65.4546	-1.7588	-.6749	195.409	-1.1747	-.2301	1.197	1.7797	258.9172	-1.7465	-.3421	38.8122	47.8085				1				0
80	7.83	30.8775	52.3474	46.3849	65.804	-1.7786	-.6925	195.4138	-1.1945	-.2476	1.2199	1.8138	258.2888	-1.776	-.3682	38.6235	47.6417				1				0
80	7.84	30.632	52.2285	46.4044	66.1535	-1.7984	-.71	195.4185	-1.2143	-.2651	1.243	1.848	257.6837	-1.8055	-.3942	38.4348	47.4749				1				0
80	7.85	30.3866	52.1097	46.424	66.5029	-1.8182	-.7275	195.4232	-1.2342	-.2826	1.2661	1.8825	257.1006	-1.8349	-.4202	38.2461	47.3081				1				0
80	7.86	30.2604	52.1799	46.4071	66.8091	-1.8386	-.7349	195.6565	-1.2546	-.29	1.2876	1.9145	256.9833	-1.8653	-.4312	38.0518	47.2379				1				0
80	7.87	30.1342	52.2501	46.3902	67.1153	-1.8589	-.7422	195.8899	-1.2749	-.2974	1.3091	1.9464	256.8702	-1.8956	-.4422	37.858	47.1678				1				0
80	7.88	30.2535	52.4392	46.3537	67.072	-1.8595	-.7321	196.1184	-1.2755	-.2873	1.3074	1.9439	257.3072	-1.8964	-.4271	37.8527	47.2641				1				0
80	7.89	30.3728	52.6282	46.3172	67.0288	-1.8601	-.722	196.347	-1.276	-.2772	1.3058	1.9415	257.7443	-1.8972	-.4121	37.8473	47.3601				1				0
80	7.9	30.4921	52.8172	46.2808	66.9855	-1.8606	-.712	196.5757	-1.2766	-.2671	1.3042	1.9392	258.1814	-1.898	-.3972	37.842	47.456				1				0
80	7.91	30.6114	53.0062	46.2443	66.9423	-1.8612	-.7019	196.8042	-1.2771	-.2571	1.3028	1.937	258.6186	-1.8989	-.3822	37.8367	47.5516				1				0
80	7.92	30.9393	53.6065	45.7764	66.3835	-1.87	-.6559	196.7058	-1.2859	-.211	1.3031	1.9375	260.6813	-1.9119	-.3137	37.7531	47.9904				1				0
80	7.93	31.2672	54.2069	45.3085	65.8248	-1.8787	-.6097	196.6073	-1.2947	-.1649	1.3052	1.9405	262.7423	-1.925	-.2452	37.6694	48.4297				1				0
80	7.94	31.4757	54.6182	44.8771	65.3093	-1.887	-.5734	196.2803	-1.303	-.1286	1.3093	1.9467	264.363	-1.9373	-.1912	37.5906	48.7752				1				0
80	7.95	31.6843	55.0295	44.4456	64.7938	-1.8953	-.5371	195.9532	-1.3113	-.0922	1.3145	1.9545	265.9776	-1.9496	-.1371	37.5116	49.1218				1				0
80	7.96	31.8929	55.4408	44.0142	64.2783	-1.9036	-.5005	195.6262	-1.3196	-.0557	1.3208	1.9638	267.5835	-1.962	-.0828	37.4323	49.4696				1				0
80	7.97	32.1014	55.8522	43.5828	63.7628	-1.912	-.4639	195.2991	-1.328	-.019	1.3281	1.9746	269.1783	-1.9744	-.0283	37.3527	49.8186				1				0
80	7.98	32.5906	56.6892	42.6612	62.5666	-1.923	-.3831	194.5076	-1.3389	.0618	1.3404	1.9929	272.6422	-1.9908	.0919	37.2482	50.5885				1				0
80	7.99	33.0799	57.5263	41.7396	61.3704	-1.934	-.3016	193.7162	-1.35	.1433	1.3576	2.0185	276.0584	-2.0072	.213	37.1427	51.3646				1				0
80	8	33.3605	57.952	41.2495	60.6897	-1.9367	-.2569	193.2517	-1.3527	.1879	1.3657	2.0305	277.9102	-2.0112	.2794	37.1175	51.7899				1				0
80	8.01	33.6412	58.3777	40.7593	60.009	-1.9394	-.212	192.7872	-1.3553	.2328	1.3752	2.0447	279.747	-2.0152	.3462	37.0922	52.2173				1				0
80	8.02	33.9218	58.8035	40.2692	59.3283	-1.942	-.1669	192.3228	-1.358	.2779	1.3861	2.061	281.5655	-2.0191	.4132	37.0667	52.6467				1				0
80	8.03	34.2025	59.2292	39.779	58.6476	-1.9447	-.1216	191.8583	-1.3607	.3232	1.3985	2.0794	283.3622	-2.0231	.4806	37.0412	53.0782				1				0
80	8.04	34.5698	59.5343	38.8165	57.0976	-1.9345	-.0445	190.0183	-1.3504	.4003	1.4085	2.0943	286.5125	-2.0079	.5952	37.1386	53.8128				1				0
80	8.05	34.9372	59.8394	37.854	55.5477	-1.9241	.0341	188.1783	-1.34	.479	1.423	2.1159	289.6689	-1.9924	.7122	37.2379	54.5617				1				0
80	8.06	35.0239	59.7188	37.3817	54.6784	-1.9107	.0671	186.8028	-1.3267	.5119	1.422	2.1144	291.1002	-1.9726	.7612	37.3648	54.8755				1				0
80	8.07	35.1105	59.5982	36.9093	53.8092	-1.8972	.1005	185.4272	-1.3132	.5454	1.4219	2.1142	292.5538	-1.9525	.8109	37.4936	55.1941				1				0
80	8.08	35.1972	59.4776	36.437	52.9399	-1.8835	.1345	184.0517	-1.2994	.5793	1.4227	2.1154	294.0284	-1.9321	.8614	37.6243	55.5174				1				0
80	8.09	35.6856	59.5451	35.6417	51.3528	-1.8458	.2112	182.2252	-1.2618	.656	1.4221	2.1145	297.4705	-1.8761	.9754	37.9833	56.2476				1				0
80	8.1	36.174	59.6126	34.8465	49.7656	-1.8073	.2894	180.3987	-1.2233	.7342	1.4267	2.1214	300.9725	-1.8189	1.0917	38.3495	56.9927				1				0
80	8.11	36.6623	59.6801	34.0512	48.1785	-1.7681	.3692	178.5721	-1.1841	.8141	1.4369	2.1365	304.5093	-1.7606	1.2104	38.7232	57.753				1				0
80	8.12	37.064	59.8682	33.7283	47.4606	-1.7435	.4129	178.1211	-1.1595	.8578	1.4423	2.1445	306.4932	-1.724	1.2754	38.9572	58.1692				1				0
80	8.13	37.4657	60.0563	33.4054	46.7427	-1.7188	.4569	177.6701	-1.1348	.9017	1.4494	2.1551	308.4698	-1.6873	1.3407	39.1923	58.5876				1				0
80	8.14	37.8673	60.2445	33.0825	46.0248	-1.694	.501	177.2191	-1.11	.9458	1.4583	2.1684	310.4348	-1.6504	1.4064	39.4286	59.008				1				0
80	8.15	39.2612	61.0455	32.3557	44.2076	-1.6165	.6272	176.87	-1.0324	1.072	1.4883	2.213	316.0769	-1.5352	1.594	40.1672	60.2096				1				0
80	8.16	40.655	61.8466	31.629	42.3903	-1.5386	.7538	176.5209	-.9546	1.1987	1.5323	2.2785	321.467	-1.4194	1.7823	40.9087	61.4159				1				0
80	8.17	41.6472	62.4595	31.2251	41.291	-1.486	.8356	176.6228	-.902	1.2805	1.5662	2.3289	324.8382	-1.3412	1.9039	41.4097	62.1948				1				0
80	8.18	42.6394	63.0724	30.8212	40.1917	-1.4335	.9173	176.7247	-.8494	1.3621	1.6053	2.387	328.0522	-1.2631	2.0254	41.9102	62.9728				1				0
80	8.19	43.6316	63.6854	30.4174	39.0923	-1.381	.9989	176.8267	-.7969	1.4437	1.6491	2.4522	331.1011	-1.1851	2.1468	42.41	63.7498				1				0
80	8.2	44.6237	64.2983	30.0135	37.993	-1.3286	1.0804	176.9286	-.7445	1.5252	1.6972	2.5238	333.9814	-1.1071	2.268	42.9093	64.526				1				0
80	8.21	46.7008	65.8581	29.6595	36.629	-1.2417	1.2087	178.8474	-.6577	1.6535	1.7795	2.6462	338.3099	-.978	2.4589	43.7363	65.7478				1				0
80	8.22	48.7778	67.4179	29.3054	35.265	-1.1567	1.3342	180.7662	-.5727	1.7791	1.869	2.7794	342.1566	-.8517	2.6457	44.5458	66.9437				1				0
80	8.23	49.8627	68.3648	29.3553	35.0003	-1.1242	1.3785	182.5831	-.5401	1.8233	1.9016	2.828	343.4991	-.8032	2.7115	44.856	67.3647				1				0
80	8.24	50.9475	69.3116	29.4051	34.7357	-1.0922	1.4218	184.3999	-.5082	1.8666	1.9346	2.877	344.7706	-.7558	2.776	45.1602	67.7775				1				0
80	8.25	52.0324	70.2585	29.4549	34.471	-1.0609	1.4643	186.2168	-.4769	1.9091	1.9678	2.9264	345.9753	-.7092	2.8392	45.4584	68.1821				1				0
80	8.26	53.1173	71.2054	29.5047	34.2063	-1.0302	1.506	188.0337	-.4462	1.9508	2.0012	2.9761	347.1175	-.6636	2.9012	45.7508	68.579				1				0
80	8.27	53.9386	72.5779	29.6025	34.4892	-1.0491	1.5301	190.6083	-.4651	1.9749	2.0289	3.0174	346.7485	-.6917	2.9371	45.5707	68.8085				1				0
80	8.28	54.76	73.9505	29.7004	34.772	-1.0675	1.5535	193.183	-.4835	1.9984	2.056	3.0578	346.399	-.7191	2.972	45.3953	69.032				1				0
80	8.29	54.4965	74.3763	29.7484	35.3195	-1.1155	1.537	193.9407	-.5314	1.9818	2.0519	3.0516	344.9897	-.7904	2.9475	44.9389	68.8748				1				0
80	8.3	54.233	74.802	29.7965	35.867	-1.163	1.5206	194.6985	-.579	1.9655	2.049	3.0473	343.5865	-.8611	2.9231	44.486	68.7188				1				0
80	8.31	53.9695	75.2277	29.8445	36.4145	-1.2102	1.5044	195.4563	-.6262	1.9492	2.0473	3.0448	342.1912	-.9313	2.8989	44.0366	68.564				1				0
80	8.32	53.7061	75.6534	29.8925	36.962	-1.257	1.4882	196.2141	-.673	1.9331	2.0469	3.0442	340.8052	-1.0009	2.8749	43.5907	68.4104				1				0
80	8.33	52.6143	75.6147	30.259	38.3632	-1.3431	1.4146	196.8513	-.7591	1.8595	2.0084	2.987	337.7945	-1.1289	2.7654	42.7709	67.7094				1				0
80	8.34	51.5226	75.576	30.6255	39.7644	-1.4286	1.3415	197.4885	-.8446	1.7864	1.976	2.9386	334.6957	-1.256	2.6566	41.9564	67.013				1				0
80	8.35	50.6943	75.1116	30.944	40.6181	-1.4682	1.284	197.368	-.8842	1.7288	1.9418	2.8878	332.9138	-1.3149	2.5711	41.5794	66.4652				1				0
80	8.36	49.8661	74.6472	31.2625	41.4718	-1.5078	1.2264	197.2475	-.9238	1.6712	1.9096	2.8398	331.0677	-1.3738	2.4854	41.2018	65.9166				1				0
80	8.37	49.0379	74.1827	31.5809	42.3255	-1.5475	1.1687	197.127	-.9635	1.6136	1.8794	2.7948	329.1579	-1.4328	2.3996	40.8239	65.3674				1				0
80	8.38	48.2096	73.7183	31.8994	43.1791	-1.5873	1.111	197.0065	-1.0032	1.5558	1.8512	2.753	327.1855	-1.4919	2.3137	40.4454	64.8176				1				0
80	8.39	46.5858	72.6544	32.434	44.7689	-1.6617	.9997	196.4431	-1.0777	1.4446	1.8023	2.6801	323.2769	-1.6026	2.1482	39.7365	63.758				1				0
80	8.4	44.9619	71.5906	32.9686	46.3586	-1.7366	.8878	195.8797	-1.1525	1.3327	1.7619	2.6201	319.1462	-1.7139	1.9818	39.0235	62.6923				1				0
80	8.41	44.1663	70.9911	33.1848	47.0947	-1.7716	.8337	195.4369	-1.1876	1.2786	1.7451	2.595	317.1127	-1.766	1.9013	38.6894	62.1771				1				0
80	8.42	43.3706	70.3917	33.4009	47.8307	-1.8069	.7794	194.994	-1.2229	1.2242	1.7304	2.5731	315.0327	-1.8184	1.8205	38.3538	61.6595				1				0
80	8.43	42.575	69.7923	33.6171	48.5668	-1.8423	.7248	194.5512	-1.2583	1.1697	1.7179	2.5546	312.9102	-1.8711	1.7393	38.0167	61.1396				1				0
80	8.44	41.5828	68.8256	33.8733	49.3452	-1.8751	.656	193.627	-1.2911	1.1009	1.6967	2.523	310.4536	-1.9199	1.637	37.7039	60.4846				1				0
80	8.45	40.5907	67.8589	34.1295	50.1237	-1.9083	.5866	192.7028	-1.3242	1.0315	1.6786	2.496	307.9152	-1.9692	1.5338	37.3881	59.8234				1				0
80	8.46	39.5985	66.8923	34.3857	50.9021	-1.9418	.5165	191.7786	-1.3577	.9614	1.6636	2.4738	305.3013	-2.0189	1.4295	37.0693	59.1558				1				0
80	8.47	39.402	66.5251	34.4257	50.9445	-1.9392	.502	191.2972	-1.3551	.9469	1.6532	2.4582	304.9436	-2.0151	1.408	37.0941	59.0179				1				0
80	8.48	39.2054	66.1578	34.4657	50.9869	-1.9366	.4875	190.8159	-1.3525	.9323	1.6427	2.4427	304.5795	-2.0112	1.3863	37.1189	58.8793				1				0
80	8.49	39.0089	65.7906	34.5058	51.0293	-1.9339	.4729	190.3345	-1.3499	.9177	1.6323	2.4272	304.209	-2.0073	1.3646	37.1438	58.74				1				0
80	8.5	39.238	64.9797	34.3198	49.8919	-1.8636	.496	188.4294	-1.2796	.9409	1.5883	2.3617	306.326	-1.9027	1.399	37.8132	58.9606				1				0
80	8.51	39.4672	64.1687	34.1339	48.7545	-1.7919	.5197	186.5243	-1.2079	.9645	1.5457	2.2984	308.6075	-1.7961	1.4341	38.4963	59.1857				1				0
80	8.52	39.8929	63.725	33.908	47.5747	-1.722	.5587	185.1006	-1.1379	1.0035	1.5172	2.256	311.4082	-1.692	1.4921	39.1624	59.5574				1				0
80	8.53	40.3186	63.2812	33.682	46.395	-1.651	.5983	183.6768	-1.0669	1.0432	1.4921	2.2187	314.3547	-1.5864	1.5511	39.8389	59.9348				1				0
80	8.54	40.7443	62.8375	33.4561	45.2152	-1.5788	.6386	182.2531	-.9948	1.0834	1.4708	2.187	317.4417	-1.4791	1.6109	40.5259	60.3181				1				0
80	8.55	41.17	62.3938	33.2301	44.0354	-1.5055	.6794	180.8294	-.9215	1.1243	1.4537	2.1615	320.6604	-1.3702	1.6717	41.2237	60.7074				1				0
80	8.56	41.8626	61.1922	33.5362	42.6386	-1.3484	.7007	179.2296	-.7644	1.1455	1.3771	2.0476	326.2863	-1.1365	1.7032	42.7204	60.9096				1				0
80	8.57	42.5553	59.9906	33.8422	41.2417	-1.1884	.7223	177.6298	-.6044	1.1671	1.3143	1.9542	332.6236	-.8986	1.7353	44.2441	61.1155				1				0
80	8.58	42.8222	59.2328	34.3741	41.0246	-1.1046	.7018	177.4537	-.5206	1.1466	1.2593	1.8723	335.5813	-.774	1.7048	45.042	60.9203				1				0
80	8.59	43.0891	58.4749	34.9061	40.8075	-1.0207	.6812	177.2776	-.4366	1.1261	1.2078	1.7957	338.8067	-.6492	1.6742	45.8416	60.7247				1				0
80	8.6	43.356	57.7171	35.438	40.5904	-.9365	.6607	177.1016	-.3525	1.1055	1.1604	1.7252	342.3142	-.5241	1.6436	46.6427	60.5287				1				0
80	8.61	43.623	56.9592	35.97	40.3733	-.8523	.6401	176.9255	-.2682	1.0849	1.1176	1.6615	346.1129	-.3988	1.613	47.4455	60.3323				1				0
80	8.62	44.2178	56.7846	37.2918	41.2417	-.782	.5847	179.5359	-.1979	1.0295	1.0484	1.5586	349.1171	-.2943	1.5306	48.1149	59.805				1				0
80	8.63	44.8125	56.61	38.6137	42.1101	-.7137	.5309	182.1464	-.1297	.9757	.9843	1.4634	352.4305	-.1928	1.4506	48.7651	59.2928				1				0
80	8.64	45.1404	57.1933	39.4036	43.1956	-.7283	.4985	184.9329	-.1442	.9434	.9543	1.4188	351.3076	-.2144	1.4025	48.6264	58.9846				1				0
80	8.65	45.4683	57.7765	40.1936	44.2811	-.7424	.4671	187.7194	-.1584	.912	.9256	1.3761	350.1488	-.2354	1.3558	48.4917	58.6856				1				0
80	8.66	45.7961	58.3597	40.9835	45.3666	-.7561	.4367	190.5059	-.1721	.8815	.8981	1.3352	348.9534	-.2558	1.3105	48.361	58.3953				1				0
80	8.67	46.124	58.943	41.7734	46.452	-.7695	.4071	193.2924	-.1854	.8519	.8718	1.2961	347.721	-.2757	1.2665	48.2341	58.1133				1				0
80	8.68	46.4836	59.4029	42.7928	47.6759	-.7706	.3668	196.3553	-.1866	.8117	.8329	1.2382	347.0525	-.2774	1.2067	48.2228	57.7303				1				0
80	8.69	46.8432	59.8628	43.8123	48.8998	-.7718	.3278	199.4182	-.1878	.7727	.7952	1.1821	346.3419	-.2791	1.1487	48.2118	57.3589				1				0
80	8.7	46.875	59.7395	44.0418	49.0382	-.7603	.3166	199.6945	-.1762	.7615	.7816	1.162	346.9706	-.262	1.132	48.3218	57.2522				1				0
80	8.71	46.9068	59.6162	44.2713	49.1766	-.7487	.3055	199.9708	-.1647	.7503	.7682	1.142	347.6194	-.2449	1.1154	48.4314	57.1458				1				0
80	8.72	46.9385	59.4929	44.5008	49.315	-.7373	.2943	200.2472	-.1532	.7392	.7549	1.1222	348.2894	-.2278	1.0989	48.5408	57.0397				1				0
80	8.73	46.9703	59.3696	44.7303	49.4534	-.7258	.2832	200.5235	-.1418	.7281	.7417	1.1027	348.9814	-.2108	1.0824	48.6498	56.9339				1				0
80	8.74	46.5094	58.7405	44.7072	49.4266	-.7226	.2605	199.3835	-.1386	.7053	.7188	1.0686	348.8836	-.206	1.0485	48.6801	56.7172				1				0
80	8.75	46.0485	58.1113	44.684	49.3997	-.7194	.2375	198.2436	-.1354	.6823	.6956	1.0341	348.7781	-.2012	1.0143	48.7108	56.4981				1				0
80	8.76	45.5558	57.6055	44.4314	49.2345	-.7278	.2254	196.8272	-.1438	.6702	.6855	1.019	347.8943	-.2137	.9964	48.6309	56.3831				1				0
80	8.77	45.0632	57.0997	44.1788	49.0693	-.7363	.2131	195.4109	-.1523	.658	.6754	1.004	346.9709	-.2264	.9781	48.5499	56.2664				1				0
80	8.78	44.5705	56.5938	43.9261	48.9041	-.7449	.2007	193.9946	-.1609	.6455	.6653	.989	346.0056	-.2392	.9597	48.4677	56.1481				1				0
80	8.79	44.0779	56.088	43.6735	48.7389	-.7537	.1881	192.5783	-.1696	.6329	.6553	.9741	344.996	-.2522	.9409	48.3844	56.028				1				0
80	8.8	43.2728	55.1375	43.5641	48.7121	-.7584	.1503	190.6865	-.1743	.5951	.6201	.9219	343.6741	-.2591	.8847	48.3398	55.6679				1				0
80	8.81	42.4677	54.1871	43.4547	48.6853	-.7631	.1117	188.7948	-.1791	.5566	.5847	.8692	342.1628	-.2662	.8274	48.2944	55.3006				1				0
80	8.82	42.1553	53.7424	43.5979	48.8237	-.7589	.0862	188.3193	-.1748	.5311	.5591	.8312	341.7783	-.2599	.7895	48.3349	55.0579				1				0
80	8.83	41.8429	53.2978	43.7411	48.9621	-.7546	.0606	187.8439	-.1706	.5055	.5335	.793	341.3547	-.2535	.7514	48.3757	54.814				1				0
80	8.84	41.5305	52.8532	43.8843	49.1005	-.7503	.0349	187.3685	-.1663	.4797	.5077	.7548	340.8859	-.2471	.7131	48.4167	54.5688				1				0
80	8.85	41.1134	52.3357	44.378	49.6791	-.749	-.0152	187.5061	-.165	.4297	.4603	.6842	338.9935	-.2453	.6388	48.4286	54.0923				1				0
80	8.86	40.6962	51.8181	44.8717	50.2578	-.7478	-.0651	187.6438	-.1637	.3797	.4135	.6147	336.6733	-.2434	.5645	48.4405	53.6165				1				0
80	8.87	40.2791	51.3006	45.3654	50.8364	-.7465	-.115	187.7815	-.1625	.3298	.3677	.5466	333.7727	-.2416	.4903	48.4524	53.1414				1				0
80	8.88	40.1744	51.2277	45.7159	51.2766	-.7496	-.1386	188.3946	-.1656	.3062	.3481	.5175	331.6016	-.2461	.4552	48.4233	52.9163				1				0
80	8.89	40.0697	51.1548	46.0664	51.7169	-.7526	-.1621	189.0078	-.1686	.2827	.3292	.4893	329.1918	-.2506	.4203	48.3944	52.6926				1				0
80	8.9	39.965	51.0819	46.4169	52.1571	-.7556	-.1855	189.6209	-.1716	.2594	.311	.4623	326.512	-.2551	.3856	48.3656	52.4704				1				0
80	8.91	39.7478	51.2889	47.0075	53.2002	-.7882	-.224	191.2445	-.2042	.2208	.3007	.447	317.2439	-.3035	.3282	48.0557	52.1029				1				0
80	8.92	39.5307	51.4959	47.5982	54.2434	-.8202	-.262	192.8682	-.2362	.1829	.2987	.444	307.7532	-.3511	.2718	47.7509	51.7416				1				0
80	8.93	39.4183	51.7758	47.8384	54.8462	-.849	-.2769	193.8787	-.265	.168	.3137	.4664	302.3684	-.3939	.2497	47.4764	51.5996				1				0
80	8.94	39.3058	52.0557	48.0786	55.4491	-.8775	-.2916	194.8892	-.2935	.1532	.3311	.4922	297.5627	-.4363	.2277	47.2047	51.459				1				0
80	8.95	39.1934	52.3357	48.3187	56.0519	-.9058	-.3063	195.8997	-.3217	.1386	.3503	.5208	293.3042	-.4783	.206	46.9358	51.3199				1				0
80	8.96	39.081	52.6156	48.5589	56.6548	-.9337	-.3207	196.9102	-.3497	.1241	.3711	.5516	289.5444	-.5198	.1845	46.6697	51.1822				1				0
80	8.97	38.6364	52.8811	48.7377	57.569	-.9915	-.3493	197.8242	-.4075	.0956	.4185	.6222	283.2	-.6057	.1421	46.1192	50.9102				1				0
80	8.98	38.1918	53.1466	48.9165	58.4833	-1.0488	-.3776	198.7382	-.4647	.0673	.4696	.6981	278.2367	-.6909	.1	45.5738	50.6407				1				0
80	8.99	37.8596	53.1322	48.8551	58.7946	-1.0788	-.3918	198.6416	-.4948	.0531	.4976	.7398	276.1209	-.7356	.0789	45.2876	50.5053				1				0
80	9	37.5275	53.1178	48.7938	59.106	-1.1089	-.406	198.545	-.5249	.0388	.5263	.7824	274.2314	-.7803	.0577	45.001	50.3699				1				0
80	9.01	37.1953	53.1034	48.7324	59.4174	-1.139	-.4203	198.4485	-.555	.0246	.5556	.8259	272.5371	-.8251	.0366	44.7142	50.2342				1				0
80	9.02	36.8632	53.089	48.671	59.7288	-1.1692	-.4345	198.3519	-.5852	.0103	.5852	.87	271.0121	-.8699	.0154	44.4271	50.0984				1				0
80	9.03	35.9311	52.4941	48.4522	60.1552	-1.2194	-.4785	197.0325	-.6354	-.0337	.6363	.9459	266.9636	-.9445	-.0501	43.9489	49.679				1				0
80	9.04	34.999	51.8991	48.2333	60.5816	-1.2703	-.5232	195.713	-.6862	-.0783	.6907	1.0268	263.4878	-1.0202	-.1165	43.4643	49.2539				1				0
80	9.05	34.399	51.3186	48.0759	60.6966	-1.291	-.5538	194.4901	-.707	-.109	.7153	1.0634	261.2384	-1.051	-.162	43.2667	48.9623				1				0
80	9.06	33.7991	50.738	47.9184	60.8117	-1.312	-.5848	193.2672	-.728	-.14	.7413	1.1021	259.1161	-1.0823	-.2081	43.0667	48.6669				1				0
80	9.07	33.1992	50.1575	47.761	60.9267	-1.3333	-.6162	192.0443	-.7493	-.1714	.7686	1.1427	257.1159	-1.1139	-.2548	42.8641	48.3677				1				0
80	9.08	32.5992	49.577	47.6035	61.0417	-1.3549	-.648	190.8215	-.7708	-.2032	.7972	1.1851	255.2319	-1.1459	-.3021	42.6589	48.0648				1				0
80	9.09	31.6294	48.3826	47.7806	61.5192	-1.3691	-.7228	189.3117	-.785	-.2779	.8328	1.238	250.5043	-1.1671	-.4132	42.5235	47.3531				1				0
80	9.1	30.6595	47.1882	47.9576	61.9966	-1.3835	-.7987	187.8019	-.7995	-.3539	.8743	1.2998	246.1251	-1.1885	-.5261	42.386	46.6299				1				0
80	9.11	30.2896	46.5744	48.2921	62.359	-1.3758	-.8418	187.515	-.7918	-.397	.8857	1.3168	243.374	-1.1771	-.5901	42.4591	46.2195				1				0
80	9.12	29.9197	45.9605	48.6265	62.7214	-1.3681	-.885	187.2281	-.7841	-.4402	.8992	1.3368	240.691	-1.1657	-.6544	42.5324	45.8078				1				0
80	9.13	29.5497	45.3467	48.961	63.0838	-1.3604	-.9284	186.9413	-.7764	-.4835	.9146	1.3598	238.0849	-1.1542	-.7189	42.6059	45.3949				1				0
80	9.14	29.1798	44.7329	49.2955	63.4462	-1.3527	-.9719	186.6544	-.7686	-.527	.932	1.3855	235.5627	-1.1427	-.7835	42.6797	44.9807				1				0
80	9.15	29.3129	44.1334	49.7278	63.1591	-1.2888	-.9889	186.3332	-.7047	-.544	.8903	1.3236	232.3326	-1.0477	-.8088	43.2882	44.8187				1				0
80	9.16	29.4459	43.534	50.1601	62.8719	-1.2246	-1.0059	186.0119	-.6406	-.5611	.8516	1.266	228.785	-.9524	-.8342	43.8989	44.6561				1				0
80	9.17	29.9488	43.5484	50.258	62.2224	-1.1684	-.9793	185.9776	-.5843	-.5344	.7919	1.1772	227.5543	-.8687	-.7945	44.4348	44.9101				1				0
80	9.18	30.4518	43.5628	50.3558	61.5728	-1.1121	-.9526	185.9432	-.5281	-.5078	.7326	1.0891	226.1231	-.785	-.7548	44.9708	45.1642				1				0
80	9.19	30.9548	43.5772	50.4537	60.9232	-1.0558	-.9259	185.9088	-.4718	-.4811	.6738	1.0017	224.4402	-.7013	-.7152	45.507	45.4184				1				0
80	9.2	31.4577	43.5916	50.5515	60.2737	-.9995	-.8992	185.8745	-.4154	-.4544	.6157	.9152	222.437	-.6176	-.6755	46.0435	45.6727				1				0
80	9.21	32.7649	44.0956	50.2695	58.6389	-.9014	-.806	185.769	-.3174	-.3611	.4808	.7147	221.309	-.4718	-.5368	46.9775	46.5607				1				0
80	9.22	34.072	44.5997	49.9875	57.0042	-.8032	-.7126	185.6635	-.2192	-.2678	.346	.5144	219.2996	-.3258	-.3981	47.9126	47.4497				1				0
80	9.23	34.8762	45.0893	49.6077	56.0191	-.7614	-.646	185.5923	-.1773	-.2011	.2681	.3986	221.4057	-.2636	-.299	48.311	48.0845				1				0
80	9.24	35.6804	45.5789	49.2279	55.0339	-.7195	-.5793	185.5211	-.1355	-.1344	.1909	.2837	225.2294	-.2014	-.1998	48.7096	48.7199				1				0
80	9.25	36.4847	46.0686	48.848	54.0487	-.6776	-.5125	185.45	-.0936	-.0677	.1155	.1717	234.1425	-.1392	-.1006	49.1085	49.3557				1				0
80	9.26	37.6476	47.1846	48.2503	53.0091	-.653	-.4124	186.0916	-.0689	.0324	.0762	.1133	295.1948	-.1025	.0482	49.3434	50.3089				1				0
80	9.27	38.8106	48.3007	47.6525	51.9695	-.6285	-.313	186.7332	-.0445	.1318	.1391	.2068	341.3666	-.0661	.196	49.5766	51.2556				1				0
80	9.28	39.9736	49.4168	47.0547	50.9298	-.6042	-.2143	187.3748	-.0201	.2306	.2314	.344	355.0102	-.0299	.3427	49.8083	52.1958				1				0
80	9.29	40.3323	50.0432	46.8368	50.8753	-.6214	-.1822	188.0876	-.0373	.2626	.2653	.3943	351.9109	-.0555	.3904	49.6445	52.5011				1				0
80	9.3	40.6911	50.6696	46.6188	50.8208	-.6384	-.1504	188.8004	-.0544	.2944	.2994	.4451	349.5338	-.0809	.4377	49.482	52.804				1				0
80	9.31	41.0499	51.2961	46.4009	50.7663	-.6554	-.1189	189.5131	-.0713	.326	.3337	.4961	347.6586	-.106	.4846	49.3207	53.1047				1				0
80	9.32	41.1837	51.9783	46.1224	50.9506	-.698	-.096	190.2351	-.114	.3488	.367	.5455	341.899	-.1695	.5185	48.9142	53.3219				1				0
80	9.33	41.3176	52.6606	45.844	51.1348	-.7404	-.0734	190.957	-.1564	.3714	.403	.5991	337.1686	-.2325	.5522	48.5107	53.5374				1				0
80	9.34	41.0928	52.7164	45.7835	51.3735	-.7662	-.0819	190.9662	-.1821	.3629	.4061	.6037	333.3491	-.2708	.5395	48.2652	53.4566				1				0
80	9.35	40.8679	52.7722	45.723	51.6122	-.792	-.0904	190.9753	-.2079	.3544	.4109	.6109	329.6036	-.3091	.5269	48.0198	53.3757				1				0
80	9.36	40.643	52.828	45.6625	51.851	-.8177	-.0989	190.9845	-.2337	.346	.4175	.6206	325.9609	-.3474	.5143	47.7744	53.2948				1				0
80	9.37	40.4182	52.8838	45.6021	52.0897	-.8435	-.1074	190.9937	-.2595	.3375	.4257	.6328	322.4449	-.3857	.5017	47.5289	53.2139				1				0
80	9.38	39.3505	52.2204	46.062	53.3395	-.8967	-.1916	190.9724	-.3127	.2533	.4024	.5982	309.0054	-.4649	.3765	47.0218	52.4122				1				0
80	9.39	38.2828	51.5571	46.5218	54.5893	-.95	-.2758	190.951	-.366	.1691	.4031	.5993	294.7962	-.544	.2513	46.5145	51.6102				1				0
80	9.4	37.4399	50.838	47.0422	55.6004	-.9775	-.3515	190.9205	-.3935	.0933	.4044	.6012	283.3437	-.5849	.1387	46.2526	50.8889				1				0
80	9.41	36.5971	50.1188	47.5626	56.6115	-1.005	-.4273	190.8901	-.421	.0176	.4214	.6264	272.3892	-.6258	.0261	45.9905	50.1673				1				0
80	9.42	35.7543	49.3997	48.083	57.6226	-1.0326	-.5031	190.8596	-.4485	-.0582	.4523	.6723	262.6034	-.6667	-.0866	45.7284	49.4455				1				0
80	9.43	34.9114	48.6805	48.6034	58.6338	-1.0601	-.5789	190.8291	-.476	-.134	.4946	.7352	254.2745	-.7077	-.1993	45.4662	48.7234				1				0
80	9.44	33.2163	46.9281	49.9653	60.7944	-1.0927	-.7492	190.9041	-.5086	-.3044	.5928	.8812	239.1026	-.7561	-.4525	45.1558	47.1011				1				0
80	9.45	31.5212	45.1757	51.3272	62.955	-1.1252	-.9194	190.9791	-.5412	-.4746	.7198	1.0701	228.752	-.8046	-.7055	44.8456	45.48				1				0
80	9.46	30.6689	44.1424	52.1687	64.1044	-1.1303	-1.0137	191.0845	-.5462	-.5689	.7887	1.1725	223.8374	-.8121	-.8457	44.7977	44.5822				1				0
80	9.47	29.8167	43.1092	53.0103	65.2539	-1.1353	-1.1079	191.19	-.5513	-.663	.8623	1.2819	219.7408	-.8195	-.9857	44.7499	43.6854				1				0
80	9.48	28.9644	42.0759	53.8518	66.4034	-1.1403	-1.2019	191.2955	-.5563	-.7571	.9395	1.3967	216.3065	-.827	-1.1256	44.7021	42.7895				1				0
80	9.49	28.1121	41.0426	54.6933	67.5529	-1.1453	-1.2959	191.401	-.5613	-.8511	1.0195	1.5157	213.4056	-.8345	-1.2653	44.6544	41.8947				1				0
80	9.5	27.192	39.4027	56.1833	68.7984	-1.1015	-1.4239	191.5765	-.5175	-.979	1.1073	1.6463	207.8586	-.7693	-1.4555	45.0719	40.6761				1				0
80	9.51	26.272	37.7628	57.6733	70.0439	-1.0577	-1.5516	191.752	-.4737	-1.1067	1.2038	1.7898	203.1718	-.7043	-1.6455	45.4886	39.4598				1				0
80	9.52	26.2042	37.1562	58.3218	70.1399	-1.009	-1.5856	191.8221	-.425	-1.1407	1.2173	1.8099	200.4319	-.6318	-1.696	45.9528	39.136				1				0
80	9.53	26.1364	36.5495	58.9703	70.236	-.9603	-1.6195	191.8921	-.3762	-1.1747	1.2335	1.8339	197.76	-.5594	-1.7465	46.4167	38.8125				1				0
80	9.54	26.0686	35.9429	59.6187	70.332	-.9116	-1.6535	191.9622	-.3276	-1.2086	1.2522	1.8618	195.1644	-.487	-1.797	46.8803	38.4893				1				0
80	9.55	26.0008	35.3363	60.2672	70.428	-.863	-1.6874	192.0322	-.2789	-1.2425	1.2735	1.8934	192.6524	-.4147	-1.8474	47.3435	38.1662				1				0
80	9.56	26.0068	34.5208	61.1248	70.3423	-.785	-1.7262	191.9947	-.201	-1.2814	1.297	1.9284	188.9142	-.2988	-1.9051	48.0859	37.7966				1				0
80	9.57	26.0128	33.7054	61.9823	70.2567	-.707	-1.765	191.9571	-.123	-1.3202	1.3259	1.9714	185.3226	-.1829	-1.9629	48.8286	37.4269				1				0
80	9.58	26.0866	33.4965	62.1913	70.0751	-.6776	-1.77	191.8495	-.0936	-1.3251	1.3284	1.9751	184.0387	-.1391	-1.9702	49.109	37.3798				1				0
80	9.59	26.1604	33.2877	62.4004	69.8934	-.6481	-1.7749	191.7419	-.0641	-1.3301	1.3316	1.9799	182.7588	-.0953	-1.9776	49.3896	37.3326				1				0
80	9.6	26.2342	33.0789	62.6094	69.7118	-.6186	-1.7799	191.6344	-.0346	-1.335	1.3355	1.9856	181.4842	-.0514	-1.985	49.6706	37.2854				1				0
80	9.61	26.526	33.2355	62.556	69.3771	-.6	-1.7589	191.6947	-.0159	-1.3141	1.3142	1.9539	180.6944	-.0237	-1.9538	49.8483	37.4849				1				0
80	9.62	26.8178	33.3921	62.5027	69.0424	-.5813	-1.738	191.755	.0027	-1.2931	1.2932	1.9227	179.8792	.0041	-1.9227	50.026	37.6843				1				0
80	9.63	27.1097	33.5487	62.4493	68.7076	-.5627	-1.7171	191.8153	.0214	-1.2722	1.2724	1.8918	179.0377	.0318	-1.8915	50.2035	37.8835				1				0
80	9.64	27.3277	33.9142	62.1869	68.5545	-.5735	-1.6913	191.9832	.0105	-1.2464	1.2465	1.8532	179.5176	.0156	-1.8532	50.0999	38.1294				1				0
80	9.65	27.5457	34.2796	61.9245	68.4014	-.5844	-1.6655	192.1512	-.0004	-1.2207	1.2207	1.8148	180.017	-.0005	-1.8148	49.9966	38.3748				1				0
80	9.66	27.7637	34.645	61.662	68.2483	-.5952	-1.6398	192.3191	-.0112	-1.1949	1.195	1.7767	180.5369	-.0166	-1.7766	49.8933	38.6197				1				0
80	9.67	28.4589	35.6738	60.8365	67.5512	-.615	-1.5593	192.5204	-.031	-1.1144	1.1149	1.6575	181.5919	-.046	-1.6569	49.705	39.3864				1				0
80	9.68	29.1541	36.7025	60.011	66.8541	-.6347	-1.4789	192.7217	-.0507	-1.0341	1.0353	1.5392	182.807	-.0754	-1.5374	49.5171	40.1514				1				0
80	9.69	29.6313	37.3659	59.4479	66.31	-.6437	-1.4242	192.7552	-.0596	-.9794	.9812	1.4587	183.4848	-.0887	-1.456	49.432	40.6727				1				0
80	9.7	30.1085	38.0292	58.8849	65.766	-.6526	-1.3695	192.7886	-.0686	-.9246	.9272	1.3784	184.2415	-.1019	-1.3747	49.3469	41.1938				1				0
80	9.71	30.5857	38.6926	58.3218	65.2219	-.6615	-1.3148	192.822	-.0775	-.87	.8734	1.2984	185.0912	-.1152	-1.2933	49.2618	41.7147				1				0
80	9.72	31.0629	39.3559	57.7587	64.6779	-.6705	-1.2601	192.8554	-.0864	-.8153	.8198	1.2188	186.0518	-.1285	-1.212	49.1768	42.2355				1				0
80	9.73	31.8551	40.562	56.6227	63.6374	-.6936	-1.1601	192.6772	-.1095	-.7152	.7236	1.0756	188.7064	-.1628	-1.0633	48.9569	43.1884				1				0
80	9.74	32.6473	41.7681	55.4868	62.5969	-.7167	-1.0598	192.499	-.1327	-.615	.6291	.9352	192.1729	-.1972	-.9142	48.7366	44.1431				1				0
80	9.75	32.9623	42.3108	54.9139	62.1004	-.7309	-1.0142	192.2874	-.1469	-.5693	.588	.8741	194.4674	-.2184	-.8463	48.601	44.5779				1				0
80	9.76	33.2773	42.8535	54.341	61.6039	-.7452	-.9684	192.0757	-.1612	-.5236	.5478	.8144	197.1086	-.2396	-.7783	48.4652	45.0137				1				0
80	9.77	33.5922	43.3963	53.7681	61.1075	-.7595	-.9225	191.8641	-.1755	-.4777	.5089	.7565	200.1672	-.2608	-.7101	48.329	45.4504				1				0
80	9.78	33.9072	43.939	53.1953	60.611	-.7738	-.8766	191.6525	-.1898	-.4317	.4716	.7011	203.7284	-.2821	-.6418	48.1926	45.8881				1				0
80	9.79	34.1038	44.9696	52.3377	60.4017	-.8389	-.82	191.8128	-.2548	-.3751	.4535	.6742	214.1863	-.3788	-.5577	47.5732	46.4272				1				0
80	9.8	34.3003	46.0001	51.4802	60.1924	-.9038	-.7635	191.9731	-.3197	-.3186	.4514	.671	225.0998	-.4753	-.4737	46.9548	46.9654				1				0
80	9.81	34.1819	46.488	51.1956	60.4795	-.9541	-.7531	192.3449	-.3701	-.3082	.4816	.716	230.207	-.5501	-.4582	46.4756	47.0643				1				0
80	9.82	34.0634	46.9758	50.9109	60.7667	-1.0042	-.7427	192.7168	-.4202	-.2979	.5151	.7657	234.6642	-.6246	-.4428	45.9983	47.1629				1				0
80	9.83	33.945	47.4636	50.6262	61.0538	-1.0541	-.7324	193.0887	-.4701	-.2876	.5511	.8192	238.5435	-.6988	-.4275	45.5228	47.261				1				0
80	9.84	33.8266	47.9515	50.3416	61.341	-1.1039	-.7222	193.4606	-.5198	-.2773	.5892	.8759	241.9212	-.7728	-.4123	45.0491	47.3588				1				0
80	9.85	33.1957	48.4411	49.8016	62.0995	-1.2097	-.7306	193.538	-.6256	-.2857	.6878	1.0225	245.4546	-.9301	-.4248	44.0415	47.2789				1				0
80	9.86	32.5649	48.9307	49.2617	62.8581	-1.3154	-.739	193.6154	-.7314	-.2941	.7883	1.1719	248.0928	-1.0872	-.4372	43.0348	47.199				1				0
80	9.87	32.0525	48.9325	49.0064	63.3295	-1.372	-.7576	193.3209	-.7879	-.3128	.8477	1.2603	248.3474	-1.1714	-.465	42.4961	47.021				1				0
80	9.88	31.5401	48.9343	48.7511	63.8009	-1.4287	-.7764	193.0264	-.8447	-.3315	.9074	1.349	248.5692	-1.2557	-.4929	41.9557	46.8425				1				0
80	9.89	31.0277	48.9361	48.4958	64.2722	-1.4856	-.7952	192.7318	-.9016	-.3503	.9672	1.438	248.7642	-1.3403	-.5209	41.4137	46.6634				1				0
80	9.9	30.5153	48.9379	48.2405	64.7436	-1.5427	-.814	192.4373	-.9586	-.3692	1.0273	1.5273	248.937	-1.4252	-.5489	40.8701	46.4838				1				0
80	9.91	29.833	49.045	47.9816	65.708	-1.6305	-.8446	192.5677	-1.0464	-.3997	1.1202	1.6654	249.0941	-1.5558	-.5943	40.0339	46.1931				1				0
80	9.92	29.1506	49.1521	47.7227	66.6724	-1.7182	-.875	192.698	-1.1341	-.4302	1.213	1.8034	249.2269	-1.6862	-.6396	39.1989	45.9028				1				0
80	9.93	28.9807	49.2575	47.7192	67.1654	-1.7483	-.8865	193.1228	-1.1643	-.4417	1.2453	1.8515	249.2258	-1.7311	-.6567	38.9113	45.7935				1				0
80	9.94	28.8108	49.3628	47.7156	67.6585	-1.7784	-.898	193.5476	-1.1944	-.4531	1.2774	1.8993	249.2247	-1.7758	-.6737	38.6251	45.6847				1				0
80	9.95	28.6408	49.4681	47.7121	68.1515	-1.8083	-.9093	193.9724	-1.2243	-.4645	1.3094	1.9469	249.2236	-1.8203	-.6906	38.34	45.5763				1				0
80	9.96	28.4709	49.5734	47.7085	68.6445	-1.8381	-.9207	194.3972	-1.2541	-.4758	1.3413	1.9943	249.2227	-1.8646	-.7075	38.0563	45.4684				1				0
80	9.97	28.6151	49.8524	47.6551	68.7145	-1.8452	-.9088	194.8371	-1.2612	-.464	1.3438	1.9981	249.8017	-1.8752	-.6899	37.9885	45.581				1				0
80	9.98	28.7593	50.1314	47.6018	68.7846	-1.8523	-.8971	195.277	-1.2683	-.4522	1.3465	2.002	250.376	-1.8857	-.6724	37.921	45.6932				1				0
80	9.99	29.0734	50.3051	47.552	68.3616	-1.8298	-.874	195.2921	-1.2458	-.4292	1.3176	1.9591	250.9915	-1.8523	-.6381	38.1353	45.9127				1				0
80	10	29.3875	50.4788	47.5021	67.9387	-1.8073	-.851	195.3072	-1.2233	-.4061	1.289	1.9164	251.6345	-1.8188	-.6038	38.3495	46.1322				1				0
80	10.01	29.7017	50.6525	47.4523	67.5157	-1.7849	-.8279	195.3223	-1.2008	-.3831	1.2604	1.874	252.3065	-1.7854	-.5696	38.5637	46.3516				1				0
80	10.02	30.1583	50.9559	46.9435	66.3628	-1.7583	-.7736	194.4204	-1.1742	-.3287	1.2194	1.8129	254.3604	-1.7458	-.4888	38.8168	46.8693				1				0
80	10.03	30.6149	51.2592	46.4347	65.2098	-1.7314	-.7187	193.5186	-1.1474	-.2739	1.1796	1.7538	256.5755	-1.7059	-.4072	39.0724	47.3917				1				0
80	10.04	31.0715	51.5625	45.9258	64.0569	-1.7044	-.6633	192.6167	-1.1203	-.2185	1.1414	1.697	258.9641	-1.6656	-.3249	39.3303	47.9191				1				0
80	10.05	31.214	51.6921	45.4668	63.3269	-1.6999	-.6309	191.6998	-1.1159	-.1861	1.1313	1.6819	260.5337	-1.659	-.2766	39.3725	48.228				1				0
80	10.06	31.3564	51.8217	45.0078	62.5969	-1.6954	-.5982	190.7829	-1.1114	-.1533	1.1219	1.668	262.1459	-1.6524	-.2279	39.4152	48.5399				1				0
80	10.07	31.4989	51.9513	44.5488	61.8669	-1.6909	-.5651	189.8659	-1.1069	-.1203	1.1134	1.6553	263.7998	-1.6457	-.1788	39.4582	48.8548				1				0
80	10.08	31.6963	52.1475	43.541	60.4302	-1.6899	-.5007	187.815	-1.1059	-.0558	1.1073	1.6463	267.1103	-1.6442	-.083	39.4677	49.4684				1				0
80	10.09	31.8937	52.3438	42.5331	58.9936	-1.6889	-.4348	185.7641	-1.1049	.01	1.1049	1.6427	270.52	-1.6427	.0149	39.4774	50.0955				1				0
80	10.1	31.9486	52.4104	41.9842	58.2869	-1.6926	-.4026	184.6301	-1.1085	.0422	1.1093	1.6493	272.1802	-1.6481	.0627	39.4426	50.4019				1				0
80	10.11	32.0036	52.477	41.4354	57.5803	-1.6962	-.3701	183.4962	-1.1122	.0748	1.1147	1.6573	273.8462	-1.6536	.1112	39.4075	50.7121				1				0
80	10.12	32.0585	52.5436	40.8865	56.8736	-1.7	-.3371	182.3622	-1.1159	.1077	1.1211	1.6668	275.515	-1.6591	.1602	39.3719	51.0262				1				0
80	10.13	32.1134	52.6102	40.3377	56.167	-1.7038	-.3037	181.2282	-1.1197	.1411	1.1286	1.6779	277.1841	-1.6648	.2098	39.3359	51.3442				1				0
80	10.14	32.4722	53.1061	39.5566	55.1446	-1.7078	-.2364	180.2796	-1.1238	.2084	1.143	1.6993	280.507	-1.6708	.3099	39.2973	51.985				1				0
80	10.15	32.831	53.602	38.7756	54.1223	-1.7119	-.1684	179.3309	-1.1279	.2764	1.1613	1.7265	283.7705	-1.6769	.411	39.2582	52.6326				1				0
80	10.16	33.1348	54.0314	38.5434	53.8066	-1.7121	-.1349	179.5161	-1.1281	.3099	1.1699	1.7394	285.3623	-1.6772	.4608	39.2561	52.9517				1				0
80	10.17	33.4386	54.4607	38.3113	53.4909	-1.7124	-.1015	179.7014	-1.1283	.3434	1.1794	1.7535	286.9262	-1.6776	.5105	39.254	53.2702				1				0
80	10.18	33.7424	54.89	38.0791	53.1752	-1.7126	-.0681	179.8867	-1.1285	.3768	1.1898	1.7689	288.4609	-1.6779	.5601	39.2519	53.5881				1				0
80	10.19	34.0463	55.3193	37.8469	52.8595	-1.7128	-.0348	180.072	-1.1288	.4101	1.2009	1.7855	289.965	-1.6782	.6097	39.2499	53.9053				1				0
80	10.2	35.3114	56.3472	37.0072	51.1348	-1.6623	.0914	179.8006	-1.0783	.5362	1.2043	1.7905	296.4402	-1.6032	.7972	39.7305	55.1068				1				0
80	10.21	36.5765	57.3751	36.1674	49.4101	-1.6117	.2179	179.5291	-1.0277	.6628	1.2229	1.8181	302.8181	-1.5279	.9854	40.2125	56.312				1				0
80	10.22	37.5378	57.9736	35.5599	48.0011	-1.5606	.3118	179.0724	-.9765	.7566	1.2354	1.8367	307.7685	-1.4519	1.1249	40.6997	57.2059				1				0
80	10.23	38.499	58.5721	34.9523	46.5922	-1.5092	.4061	178.6157	-.9251	.851	1.257	1.8689	312.6088	-1.3755	1.2652	41.1893	58.1044				1				0
80	10.24	39.4603	59.1707	34.3448	45.1832	-1.4575	.5009	178.159	-.8735	.9458	1.2874	1.9141	317.2768	-1.2987	1.4062	41.6814	59.0075				1				0
80	10.25	40.4216	59.7692	33.7372	43.7742	-1.4056	.5963	177.7022	-.8215	1.0411	1.3262	1.9718	321.7234	-1.2215	1.5479	42.176	59.9152				1				0
80	10.26	42.7578	60.9276	32.5879	40.8594	-1.2688	.7975	177.1327	-.6848	1.2424	1.4186	2.1093	331.1366	-1.0182	1.8472	43.4782	61.8321				1				0
80	10.27	45.0941	62.086	31.4386	37.9446	-1.1312	1.0001	176.5632	-.5472	1.445	1.5451	2.2974	339.2589	-.8136	2.1485	44.7887	63.7614				1				0
80	10.28	46.469	62.6458	30.8968	36.4387	-1.0462	1.1062	176.4504	-.4622	1.551	1.6184	2.4066	343.4062	-.6873	2.3063	45.5981	64.7717				1				0
80	10.29	47.844	63.2056	30.3551	34.9329	-.9611	1.2124	176.3376	-.3771	1.6572	1.6996	2.5273	347.1808	-.5608	2.4643	46.4085	65.7833				1				0
80	10.3	49.219	63.7655	29.8134	33.427	-.8759	1.3188	176.2249	-.2919	1.7636	1.7876	2.6583	350.602	-.4341	2.6226	47.22	66.7962				1				0
80	10.31	50.5939	64.3253	29.2716	31.9212	-.7906	1.4252	176.1121	-.2066	1.8701	1.8815	2.798	353.6962	-.3072	2.781	48.0325	67.8104				1				0
80	10.32	52.4521	66.0165	28.8624	30.9369	-.7457	1.5375	178.268	-.1616	1.9824	1.989	2.958	355.3385	-.2404	2.9482	48.4606	68.8799				1				0
80	10.33	54.3103	67.7077	28.4532	29.9526	-.7018	1.6472	180.4239	-.1178	2.092	2.0953	3.1163	356.7779	-.1752	3.1114	48.8784	69.9239				1				0
80	10.34	54.7935	68.8391	28.5858	30.4742	-.7413	1.6513	182.6925	-.1573	2.0961	2.102	3.1263	355.7081	-.234	3.1175	48.5018	69.963				1				0
80	10.35	55.2767	69.9705	28.7183	30.9957	-.7799	1.6553	184.9612	-.1959	2.1001	2.1092	3.137	354.6713	-.2913	3.1235	48.1344	70.0012				1				0
80	10.36	55.7599	71.1019	28.8509	31.5173	-.8176	1.6592	187.2299	-.2335	2.104	2.117	3.1485	353.6669	-.3473	3.1293	47.776	70.0384				1				0
80	10.37	56.5985	72.6581	29.148	32.2144	-.8529	1.664	190.6189	-.2688	2.1089	2.1259	3.1619	352.7355	-.3998	3.1365	47.4398	70.0844				1				0
80	10.38	57.437	74.2142	29.4451	32.9115	-.8869	1.6687	194.0079	-.3029	2.1135	2.1351	3.1755	351.8443	-.4505	3.1434	47.1153	70.1287				1				0
80	10.39	58.2755	75.7704	29.7422	33.6087	-.9198	1.6732	197.3969	-.3358	2.118	2.1445	3.1895	350.9912	-.4994	3.1501	46.802	70.1716				1				0
80	10.4	58.6309	76.1953	29.9068	33.7843	-.9181	1.6741	198.5172	-.334	2.1189	2.1451	3.1904	351.041	-.4968	3.1515	46.8186	70.1802				1				0
80	10.41	58.9862	76.6201	30.0713	33.9598	-.9164	1.675	199.6375	-.3323	2.1198	2.1457	3.1913	351.0902	-.4943	3.1528	46.835	70.1888				1				0
80	10.42	59.3415	77.0449	30.2359	34.1354	-.9147	1.6759	200.7578	-.3306	2.1207	2.1463	3.1922	351.1389	-.4917	3.1541	46.8512	70.1973				1				0
80	10.43	59.2033	76.9558	30.7545	34.8317	-.9197	1.6343	201.7454	-.3357	2.0791	2.106	3.1323	350.8281	-.4993	3.0922	46.8029	69.8011				1				0
80	10.44	59.0652	76.8667	31.2731	35.528	-.9248	1.5931	202.733	-.3407	2.0379	2.0662	3.073	350.5084	-.5068	3.0309	46.755	69.4088				1				0
80	10.45	58.5716	76.3528	31.6272	36.0486	-.9315	1.5507	202.6003	-.3475	1.9956	2.0256	3.0125	350.1228	-.5168	2.9678	46.6908	69.0054				1				0
80	10.46	58.0781	75.8389	31.9812	36.5693	-.9383	1.5083	202.4675	-.3542	1.9532	1.985	2.9521	349.7209	-.5268	2.9047	46.6265	68.6014				1				0
80	10.47	57.5846	75.3249	32.3353	37.09	-.945	1.4658	202.3348	-.361	1.9107	1.9445	2.8918	349.3016	-.5368	2.8415	46.5622	68.197				1				0
80	10.48	57.0911	74.811	32.6893	37.6107	-.9518	1.4233	202.2021	-.3677	1.8682	1.904	2.8315	348.864	-.5469	2.7782	46.4977	67.792				1				0
80	10.49	56.008	73.9046	33.1874	38.576	-.9814	1.347	201.676	-.3974	1.7919	1.8354	2.7294	347.4967	-.5909	2.6647	46.2156	67.0655				1				0
80	10.5	54.9248	72.9983	33.6856	39.5412	-1.0112	1.2704	201.1499	-.4271	1.7152	1.7676	2.6285	346.0161	-.6352	2.5506	45.932	66.3353				1				0
80	10.51	54.3352	72.6059	33.8297	39.9858	-1.0342	1.2363	200.7565	-.4502	1.6811	1.7404	2.588	345.0087	-.6695	2.4999	45.7125	66.0109				1				0
80	10.52	53.7455	72.2134	33.9738	40.4304	-1.0574	1.2021	200.3632	-.4733	1.6469	1.7136	2.5482	343.9653	-.7039	2.449	45.4921	65.6852				1				0
80	10.53	53.1559	71.821	34.1179	40.875	-1.0806	1.1678	199.9698	-.4966	1.6126	1.6873	2.5091	342.8849	-.7384	2.398	45.2708	65.3582				1				0
80	10.54	52.5663	71.4286	34.262	41.3195	-1.1039	1.1333	199.5764	-.5199	1.5781	1.6616	2.4707	341.7664	-.7731	2.3467	45.0486	65.03				1				0
80	10.55	51.5398	70.8489	34.3198	41.8861	-1.1503	1.0864	198.5946	-.5663	1.5313	1.6326	2.4277	339.7061	-.842	2.277	44.6071	64.5836				1				0
80	10.56	50.5133	70.2693	34.3777	42.4526	-1.1971	1.0391	197.6128	-.6131	1.4839	1.6056	2.3875	337.5528	-.9116	2.2066	44.1613	64.1328				1				0
80	10.57	50.0764	70.0821	34.2914	42.5746	-1.2204	1.0266	197.0244	-.6364	1.4714	1.6031	2.3838	336.611	-.9463	2.1879	43.9391	64.0134				1				0
80	10.58	49.6395	69.8949	34.2051	42.6965	-1.2439	1.0139	196.436	-.6599	1.4588	1.6011	2.3807	335.6609	-.9812	2.1691	43.7155	63.8932				1				0
80	10.59	49.2027	69.7077	34.1188	42.8185	-1.2675	1.0013	195.8476	-.6835	1.4461	1.5995	2.3784	334.7029	-1.0163	2.1503	43.4907	63.7723				1				0
80	10.6	48.7658	69.5204	34.0325	42.9404	-1.2913	.9885	195.2592	-.7072	1.4333	1.5983	2.3766	333.7374	-1.0516	2.1313	43.2645	63.6507				1				0
80	10.61	47.7899	69.2567	34.029	43.5813	-1.3545	.9465	194.657	-.7705	1.3913	1.5904	2.3649	331.0242	-1.1457	2.0688	42.6623	63.2508				1				0
80	10.62	46.8141	68.993	34.0254	44.2223	-1.4181	.9042	194.0547	-.8341	1.3491	1.5861	2.3585	328.273	-1.2403	2.006	42.0563	62.8484				1				0
80	10.63	46.2751	68.9165	34.1081	44.7412	-1.4576	.875	194.0409	-.8736	1.3198	1.5828	2.3535	326.5008	-1.2989	1.9625	41.6804	62.57				1				0
80	10.64	45.7361	68.84	34.1909	45.2602	-1.4971	.8458	194.0271	-.913	1.2906	1.5809	2.3507	324.7224	-1.3576	1.919	41.3044	62.2914				1				0
80	10.65	45.1971	68.7635	34.2736	45.7791	-1.5366	.8165	194.0133	-.9525	1.2613	1.5806	2.3503	322.9414	-1.4164	1.8756	40.9284	62.0128				1				0
80	10.66	44.6581	68.687	34.3563	46.2981	-1.576	.7873	193.9995	-.992	1.2321	1.5818	2.3521	321.1612	-1.4751	1.8321	40.5523	61.7342				1				0
80	10.67	43.5037	67.9949	34.5369	47.2184	-1.635	.719	193.2538	-1.051	1.1639	1.5682	2.3318	317.9188	-1.5627	1.7306	39.9909	61.0846				1				0
80	10.68	42.3493	67.3027	34.7175	48.1387	-1.6944	.6503	192.5081	-1.1104	1.0951	1.5596	2.319	314.6046	-1.651	1.6284	39.4252	60.4299				1				0
80	10.69	41.7339	66.6871	34.8153	48.54	-1.7143	.6106	191.7763	-1.1303	1.0555	1.5464	2.2995	313.0402	-1.6806	1.5694	39.2356	60.0521				1				0
80	10.7	41.1185	66.0714	34.9132	48.9413	-1.7344	.5707	191.0444	-1.1503	1.0155	1.5344	2.2816	311.4379	-1.7104	1.51	39.0446	59.6714				1				0
80	10.71	40.5031	65.4558	35.011	49.3427	-1.7546	.5304	190.3126	-1.1705	.9752	1.5235	2.2654	309.799	-1.7405	1.4501	38.8521	59.2878				1				0
80	10.72	39.8877	64.8401	35.1089	49.744	-1.7749	.4898	189.5807	-1.1909	.9346	1.5139	2.251	308.1251	-1.7708	1.3897	38.6581	58.9012				1				0
80	10.73	39.2123	63.6332	35.1534	49.6627	-1.7633	.4488	187.6615	-1.1793	.8937	1.4797	2.2001	307.1557	-1.7535	1.3288	38.7687	58.5113				1				0
80	10.74	38.5368	62.4262	35.1978	49.5814	-1.7515	.4071	185.7422	-1.1674	.8519	1.4452	2.1488	306.1194	-1.7358	1.2667	38.8817	58.1134				1				0
80	10.75	38.4767	61.8349	35.1445	49.0987	-1.7185	.4068	184.5548	-1.1345	.8516	1.4185	2.1092	306.8945	-1.6868	1.2662	39.1957	58.1105				1				0
80	10.76	38.4166	61.2435	35.0911	48.6161	-1.6851	.4065	183.3674	-1.1011	.8513	1.3918	2.0694	307.7098	-1.6371	1.2657	39.5137	58.1076				1				0
80	10.77	38.3566	60.6522	35.0377	48.1335	-1.6513	.4061	182.1799	-1.0672	.851	1.365	2.0295	308.5682	-1.5868	1.2653	39.836	58.1046				1				0
80	10.78	38.6209	59.6936	35.2832	47.3118	-1.5553	.4059	180.9096	-.9712	.8508	1.2912	1.9197	311.2183	-1.444	1.265	40.7503	58.1027				1				0
80	10.79	38.8853	58.7351	35.5288	46.4901	-1.4579	.4057	179.6392	-.8739	.8506	1.2195	1.8131	314.227	-1.2992	1.2646	41.6776	58.1008				1				0
80	10.8	39.1496	57.7765	35.7743	45.6684	-1.3591	.4055	178.3688	-.7751	.8504	1.1506	1.7107	317.6516	-1.1524	1.2643	42.618	58.0989				1				0
80	10.81	39.474	57.4093	36.0732	45.3294	-1.2964	.4057	178.2858	-.7123	.8505	1.1094	1.6494	320.0519	-1.0591	1.2645	43.2157	58.1001				1				0
80	10.82	39.7985	57.042	36.372	44.9903	-1.2336	.4058	178.2029	-.6495	.8506	1.0703	1.5912	322.6349	-.9657	1.2646	43.814	58.1012				1				0
80	10.83	40.1229	56.6748	36.6709	44.6513	-1.1707	.4059	178.1199	-.5867	.8507	1.0334	1.5364	325.4106	-.8722	1.2648	44.4128	58.1024				1				0
80	10.84	39.9427	56.4678	37.8425	46.1614	-1.1705	.3213	180.4144	-.5865	.7661	.9648	1.4344	322.5658	-.8719	1.139	44.4146	57.2963				1				0
80	10.85	39.7624	56.2608	39.014	47.6716	-1.1703	.2388	182.7088	-.5863	.6836	.9006	1.3388	319.3831	-.8716	1.0163	44.4165	56.5105				1				0
80	10.86	39.2578	56.421	39.8867	49.5208	-1.2307	.1583	185.0863	-.6466	.6031	.8842	1.3146	313.0073	-.9613	.8967	43.8417	55.7442				1				0
80	10.87	38.7531	56.5812	40.7593	51.3701	-1.2895	.0799	187.4637	-.7054	.5247	.8792	1.3071	306.6422	-1.0488	.7801	43.2815	54.9973				1				0
80	10.88	38.2484	56.7414	41.632	53.2193	-1.3468	.0034	189.8411	-.7628	.4483	.8847	1.3153	300.4407	-1.134	.6664	42.7354	54.2691				1				0
80	10.89	37.7438	56.9016	42.5046	55.0685	-1.4028	-.0712	192.2185	-.8187	.3737	.9	1.3379	294.5332	-1.2172	.5555	42.2027	53.5589				1				0
80	10.9	36.4744	56.6568	43.71	58.1693	-1.5099	-.2096	195.0104	-.9259	.2353	.9553	1.4203	284.2566	-1.3765	.3498	41.1818	52.2406				1				0
80	10.91	35.205	56.412	44.9153	61.2701	-1.6141	-.3441	197.8024	-1.0301	.1008	1.035	1.5387	275.5863	-1.5314	.1498	40.1897	50.9595				1				0
80	10.92	34.4402	56.007	45.248	62.5216	-1.6656	-.4083	198.2168	-1.0815	.0366	1.0821	1.6089	271.9362	-1.6079	.0544	39.6997	50.3482				1				0
80	10.93	33.6755	55.602	45.5807	63.7732	-1.7168	-.4722	198.6313	-1.1328	-.0274	1.1331	1.6846	268.6163	-1.6841	-.0407	39.2117	49.7394				1				0
80	10.94	32.9108	55.1969	45.9134	65.0247	-1.7678	-.5359	199.0458	-1.1838	-.091	1.1873	1.7652	265.6033	-1.76	-.1353	38.7258	49.1332				1				0
80	10.95	32.146	54.7919	46.2461	66.2763	-1.8186	-.5993	199.4603	-1.2346	-.1544	1.2442	1.8499	262.8711	-1.8356	-.2296	38.2419	48.5294				1				0
80	10.96	31.4182	54.2222	46.6749	67.4033	-1.8527	-.6652	199.7185	-1.2687	-.2204	1.2877	1.9146	260.1456	-1.8863	-.3277	37.9172	47.9011				1				0
80	10.97	30.6904	53.6524	47.1036	68.5303	-1.8867	-.731	199.9767	-1.3027	-.2862	1.3338	1.9831	257.6099	-1.9369	-.4255	37.5933	47.2744				1				0
80	10.98	30.7273	53.4877	47.1997	68.4058	-1.8703	-.7339	199.8205	-1.2862	-.2891	1.3183	1.9601	257.3333	-1.9124	-.4298	37.7503	47.2469				1				0
80	10.99	30.7642	53.323	47.2958	68.2812	-1.8537	-.7368	199.6642	-1.2697	-.292	1.3028	1.9371	257.0497	-1.8878	-.4341	37.9076	47.2193				1				0
80	11	30.8011	53.1583	47.3918	68.1567	-1.8372	-.7397	199.5079	-1.2532	-.2949	1.2874	1.9141	256.7588	-1.8632	-.4384	38.0651	47.1916				1				0
80	11.01	30.838	52.9936	47.4879	68.0321	-1.8206	-.7426	199.3516	-1.2366	-.2978	1.272	1.8911	256.4604	-1.8386	-.4428	38.2228	47.1639				1				0
80	11.02	31.2011	52.7371	47.2459	66.7987	-1.7641	-.7104	197.9828	-1.18	-.2656	1.2095	1.7983	257.3156	-1.7544	-.3949	38.7616	47.4705				1				0
80	11.03	31.5641	52.4806	47.004	65.5653	-1.7067	-.6778	196.614	-1.1227	-.233	1.1466	1.7047	258.2776	-1.6691	-.3463	39.308	47.7814				1				0
80	11.04	31.8903	52.3888	46.666	64.4565	-1.6656	-.6418	195.4015	-1.0815	-.197	1.0993	1.6344	259.679	-1.608	-.2928	39.6996	48.1242				1				0
80	11.05	32.2164	52.2969	46.3279	63.3476	-1.6239	-.6054	194.1889	-1.0399	-.1605	1.0522	1.5644	261.2251	-1.546	-.2387	40.0961	48.4712				1				0
80	11.06	32.5426	52.2051	45.9899	62.2388	-1.5818	-.5685	192.9764	-.9978	-.1236	1.0054	1.4947	262.937	-1.4834	-.1838	40.4976	48.8226				1				0
80	11.07	32.8687	52.1133	45.6519	61.1299	-1.5391	-.5311	191.7639	-.9551	-.0863	.9589	1.4256	264.8392	-1.4199	-.1282	40.9042	49.1785				1				0
80	11.08	33.5759	51.8919	44.4688	58.3803	-1.4546	-.4312	188.317	-.8706	.0136	.8707	1.2945	270.8975	-1.2943	.0203	41.7085	50.1299				1				0
80	11.09	34.2832	51.6705	43.2857	55.6307	-1.367	-.3276	184.87	-.783	.1173	.7917	1.177	278.5171	-1.164	.1743	42.5428	51.1168				1				0
80	11.1	34.6642	51.5409	42.4406	53.9899	-1.323	-.2616	182.6357	-.7389	.1833	.7613	1.1318	283.9297	-1.0985	.2725	42.9626	51.7455				1				0
80	11.11	35.0453	51.4113	41.5955	52.3492	-1.2778	-.1939	180.4013	-.6938	.2509	.7377	1.0967	289.8842	-1.0314	.373	43.3927	52.3897				1				0
80	11.12	35.4264	51.2817	40.7504	50.7084	-1.2315	-.1246	178.1669	-.6475	.3203	.7223	1.0738	296.3194	-.9625	.4761	43.8337	53.0502				1				0
80	11.13	36.5207	51.2475	40.118	48.6585	-1.1202	-.0267	176.5446	-.5362	.4182	.68	1.0109	307.9491	-.7971	.6216	44.8933	53.9825				1				0
80	11.14	37.615	51.2133	39.4855	46.6086	-1.0069	.073	174.9224	-.4229	.5179	.6686	.9939	320.7658	-.6287	.7699	45.9726	54.9321				1				0
80	11.15	38.7093	51.1791	38.853	44.5587	-.8915	.1746	173.3001	-.3074	.6194	.6915	1.028	333.6046	-.457	.9209	47.0721	55.8994				1				0
80	11.16	39.4226	51.2745	39.0656	44.1496	-.8277	.201	173.9122	-.2437	.6458	.6903	1.0262	339.3255	-.3623	.9601	47.6789	56.1508				1				0
80	11.17	40.1358	51.3699	39.2782	43.7405	-.7645	.2272	174.5244	-.1804	.672	.6958	1.0344	344.9708	-.2682	.999	48.2816	56.4003				1				0
80	11.18	40.849	51.4653	39.4908	43.3314	-.7016	.2532	175.1365	-.1176	.6981	.7079	1.0524	350.4368	-.1748	1.0377	48.88	56.6481				1				0
80	11.19	41.5056	52.2951	40.3955	44.4091	-.7045	.2353	178.6053	-.1205	.6802	.6907	1.0269	349.9568	-.1791	1.0111	48.8528	56.4777				1				0
80	11.2	42.1622	53.125	41.3002	45.4868	-.7072	.2181	182.0741	-.1232	.663	.6743	1.0024	349.4722	-.1832	.9855	48.8266	56.3138				1				0
80	11.21	42.1055	53.8594	41.9922	46.9736	-.7692	.1768	184.9308	-.1852	.6217	.6487	.9643	343.4132	-.2753	.9242	48.2365	55.9206				1				0
80	11.22	42.0489	54.5939	42.6843	48.4604	-.8293	.1368	187.7875	-.2452	.5816	.6312	.9384	337.1367	-.3646	.8646	47.6643	55.5393				1				0
80	11.23	41.9922	55.3283	43.3764	49.9472	-.8876	.0979	190.6442	-.3035	.5428	.6219	.9245	330.7861	-.4512	.8069	47.1093	55.1694				1				0
80	11.24	41.9356	56.0628	44.0685	51.4341	-.9441	.0603	193.5009	-.3601	.5051	.6203	.9222	324.515	-.5353	.7509	46.5706	54.8105				1				0
80	11.25	41.3417	56.7729	45.2	54.092	-1.0473	-.0279	197.4066	-.4633	.417	.6233	.9266	311.9887	-.6887	.6199	45.5878	53.9712				1				0
80	11.26	40.7477	57.4831	46.3315	56.7499	-1.1465	-.1126	201.3122	-.5625	.3323	.6533	.9712	300.5717	-.8362	.494	44.6431	53.1645				1				0
80	11.27	40.2104	57.4588	46.7709	57.9211	-1.1929	-.1621	202.3612	-.6088	.2827	.6713	.9979	294.9083	-.9051	.4203	44.2018	52.6925				1				0
80	11.28	39.6732	57.4345	47.2104	59.0922	-1.2387	-.2112	203.4102	-.6547	.2337	.6951	1.0334	289.6417	-.9732	.3474	43.765	52.2253				1				0
80	11.29	39.1359	57.4102	47.6498	60.2633	-1.2841	-.2597	204.4592	-.7001	.1851	.7241	1.0765	284.8108	-1.0407	.2752	43.3327	51.7629				1				0
80	11.3	38.5986	57.3859	48.0892	61.4344	-1.329	-.3078	205.5081	-.745	.1371	.7575	1.1261	280.4239	-1.1075	.2037	42.9049	51.3053				1				0
80	11.31	37.8957	56.8746	48.075	61.8305	-1.3594	-.3455	204.6759	-.7754	.0994	.7817	1.1622	277.3028	-1.1527	.1477	42.6153	50.9464				1				0
80	11.32	37.1927	56.3634	48.0608	62.2267	-1.3901	-.3835	203.8436	-.8061	.0614	.8084	1.2018	274.3545	-1.1983	.0912	42.3233	50.5846				1				0
80	11.33	37.0271	55.8765	47.6071	61.4517	-1.376	-.3737	201.9624	-.792	.0711	.7951	1.1821	275.1324	-1.1774	.1057	42.4576	50.6775				1				0
80	11.34	36.8614	55.3895	47.1534	60.6767	-1.3616	-.3638	200.0811	-.7776	.0811	.7818	1.1623	275.952	-1.156	.1205	42.5943	50.7721				1				0
80	11.35	36.6958	54.9026	46.6998	59.9017	-1.347	-.3536	198.1999	-.763	.0912	.7684	1.1423	276.8162	-1.1342	.1356	42.7337	50.8685				1				0
80	11.36	36.5301	54.4157	46.2461	59.1268	-1.3321	-.3433	196.3187	-.748	.1015	.7549	1.1223	277.7283	-1.1121	.1509	42.8757	50.9668				1				0
80	11.37	37.07	54.0116	44.8433	56.4766	-1.2624	-.2486	192.4014	-.6784	.1962	.7062	1.0498	286.1342	-1.0085	.2917	43.5394	51.8689				1				0
80	11.38	37.6099	53.6074	43.4404	53.8265	-1.1898	-.1499	188.4842	-.6058	.2949	.6737	1.0016	295.957	-.9005	.4384	44.2307	52.8085				1				0
80	11.39	38.3154	53.6902	42.4913	51.9513	-1.1322	-.0611	186.4482	-.5482	.3838	.6692	.9948	304.9965	-.8149	.5705	44.7794	53.655				1				0
80	11.4	39.0209	53.773	41.5421	50.0761	-1.0733	.0298	184.4122	-.4893	.4746	.6817	1.0134	314.1292	-.7274	.7056	45.3402	54.5203				1				0
80	11.41	39.7264	53.8558	40.593	48.2009	-1.0131	.1227	182.3761	-.4291	.5675	.7115	1.0577	322.9077	-.6379	.8437	45.9135	55.4048				1				0
80	11.42	40.4319	53.9387	39.6438	46.3258	-.9516	.2176	180.3401	-.3675	.6625	.7576	1.1263	330.9798	-.5464	.9849	46.4998	56.3093				1				0
80	11.43	41.806	54.647	38.5648	44.1487	-.8741	.3583	179.1665	-.2901	.8031	.8539	1.2694	340.1405	-.4313	1.1939	47.2374	57.6486				1				0
80	11.44	43.1801	55.3553	37.4858	41.9717	-.7956	.5008	177.9929	-.2116	.9456	.969	1.4406	347.3857	-.3146	1.4058	47.9846	59.0056				1				0
80	11.45	43.8487	55.9809	37.3559	41.6698	-.7816	.5434	178.8553	-.1976	.9883	1.0078	1.4983	348.6954	-.2937	1.4692	48.1185	59.412				1				0
80	11.46	44.5173	56.6064	37.226	41.368	-.7677	.5857	179.7177	-.1836	1.0305	1.0468	1.5562	349.8961	-.273	1.5321	48.2511	59.8144				1				0
80	11.47	45.1859	57.232	37.0961	41.0661	-.7539	.6275	180.5801	-.1698	1.0724	1.0857	1.6142	351	-.2525	1.5943	48.3824	60.2131				1				0
80	11.48	45.8545	57.8575	36.9663	40.7643	-.7402	.669	181.4425	-.1562	1.1138	1.1247	1.6722	352.0176	-.2322	1.656	48.5125	60.6079				1				0
80	11.49	46.5746	58.6586	37.2225	41.0168	-.7356	.6874	183.4724	-.1516	1.1322	1.1423	1.6983	352.3745	-.2254	1.6833	48.5564	60.7829				1				0
80	11.5	47.2947	59.4596	37.4787	41.2694	-.7311	.7053	185.5023	-.1471	1.1502	1.1595	1.724	352.7131	-.2187	1.71	48.5993	60.9541				1				0
80	11.51	47.3462	59.6351	37.8647	41.8238	-.7399	.6831	186.6698	-.1558	1.1279	1.1386	1.6928	352.1347	-.2317	1.6769	48.5161	60.742				1				0
80	11.52	47.3977	59.8106	38.2508	42.3782	-.7485	.6611	187.8373	-.1644	1.1059	1.1181	1.6623	351.5422	-.2445	1.6442	48.4338	60.5326				1				0
80	11.53	47.4492	59.9861	38.6368	42.9326	-.757	.6394	189.0048	-.173	1.0842	1.0979	1.6323	350.9355	-.2572	1.6119	48.3526	60.3257				1				0
80	11.54	47.305	59.9537	39.2435	43.7811	-.7677	.595	190.2834	-.1837	1.0398	1.0559	1.5699	349.9824	-.2731	1.5459	48.2506	59.9033				1				0
80	11.55	47.1608	59.9213	39.8502	44.6296	-.7783	.5512	191.562	-.1942	.9961	1.0148	1.5088	348.9651	-.2888	1.4809	48.15	59.4864				1				0
80	11.56	47.0166	59.8889	40.4569	45.4781	-.7887	.508	192.8406	-.2047	.9529	.9746	1.449	347.8774	-.3043	1.4166	48.0507	59.0751				1				0
80	11.57	46.8209	59.681	40.6775	45.7722	-.791	.4855	192.9516	-.2069	.9304	.9531	1.4169	347.4611	-.3076	1.3831	48.0294	58.8606				1				0
80	11.58	46.6252	59.4731	40.8981	46.0663	-.7932	.463	193.0627	-.2092	.9079	.9316	1.385	347.0262	-.311	1.3497	48.008	58.6463				1				0
80	11.59	46.4296	59.2652	41.1187	46.3604	-.7954	.4405	193.1738	-.2114	.8854	.9103	1.3533	346.5713	-.3143	1.3163	47.9867	58.4322				1				0
80	11.6	45.4623	58.5695	41.5208	47.2789	-.8316	.369	192.8314	-.2475	.8139	.8507	1.2647	343.0826	-.368	1.21	47.6424	57.7512				1				0
80	11.61	44.495	57.8737	41.9229	48.1975	-.8679	.2973	192.489	-.2838	.7421	.7945	1.1812	339.0707	-.4219	1.1033	47.2969	57.0678				1				0
80	11.62	43.7234	57.3859	42.1043	48.822	-.9021	.2477	192.0356	-.318	.6926	.7621	1.133	335.3347	-.4728	1.0296	46.971	56.596				1				0
80	11.63	42.9518	56.898	42.2858	49.4464	-.9365	.198	191.5821	-.3524	.6428	.7331	1.0898	331.2657	-.5239	.9556	46.6436	56.1219				1				0
80	11.64	42.1802	56.4102	42.4673	50.0709	-.971	.1479	191.1286	-.387	.5928	.7079	1.0524	326.8636	-.5753	.8812	46.3146	55.6455				1				0
80	11.65	41.4086	55.9224	42.6487	50.6954	-1.0057	.0977	190.6751	-.4217	.5425	.6871	1.0215	322.1442	-.6269	.8065	45.9841	55.1669				1				0
80	11.66	40.1538	55.3661	43.4858	52.6069	-1.0794	-.014	191.6127	-.4954	.4309	.6566	.9761	311.0151	-.7365	.6405	45.2819	54.1036				1				0
80	11.67	38.899	54.8099	44.3229	54.5184	-1.1525	-.1245	192.5502	-.5684	.3203	.6525	.9699	299.4022	-.845	.4762	44.5865	53.0506				1				0
80	11.68	38.4158	54.7415	44.9785	55.8054	-1.19	-.1837	193.9412	-.606	.2611	.6599	.981	293.311	-.9009	.3882	44.2285	52.4869				1				0
80	11.69	37.9326	54.6731	45.6341	57.0924	-1.2271	-.2421	195.3322	-.6431	.2028	.6743	1.0024	287.5018	-.956	.3014	43.8757	51.9312				1				0
80	11.7	37.4494	54.6047	46.2897	58.3795	-1.2636	-.2996	196.7232	-.6796	.1453	.6949	1.0331	282.0647	-1.0103	.2159	43.5278	51.3834				1				0
80	11.71	36.9661	54.5363	46.9453	59.6665	-1.2996	-.3563	198.1142	-.7156	.0885	.7211	1.0719	277.0531	-1.0638	.1316	43.1848	50.8432				1				0
80	11.72	36.2701	54.4814	47.6311	61.3133	-1.3575	-.4256	199.6959	-.7735	.0192	.7737	1.1503	271.4233	-1.1499	.0286	42.6333	50.183				1				0
80	11.73	35.574	54.4265	48.317	62.9601	-1.4145	-.4939	201.2776	-.8305	-.049	.8319	1.2368	266.6226	-1.2346	-.0729	42.0905	49.5332				1				0
80	11.74	35.3612	54.44	48.3472	63.32	-1.4366	-.5071	201.4683	-.8526	-.0622	.8549	1.2709	265.8267	-1.2675	-.0925	41.8799	49.4075				1				0
80	11.75	35.1483	54.4535	48.3775	63.6798	-1.4587	-.5202	201.659	-.8747	-.0754	.8779	1.3052	265.0739	-1.3004	-.1121	41.6697	49.282				1				0
80	11.76	34.9355	54.467	48.4077	64.0396	-1.4808	-.5334	201.8497	-.8967	-.0885	.9011	1.3396	264.3611	-1.3331	-.1316	41.4599	49.1568				1				0
80	11.77	34.7226	54.4805	48.4379	64.3994	-1.5027	-.5465	202.0404	-.9187	-.1017	.9243	1.3741	263.6853	-1.3658	-.1511	41.2504	49.0318				1				0
80	11.78	34.6943	54.3257	47.89	63.6054	-1.4984	-.5237	200.5153	-.9143	-.0788	.9177	1.3644	265.073	-1.3593	-.1172	41.292	49.2493				1				0
80	11.79	34.666	54.1709	47.342	62.8114	-1.4939	-.5005	198.9902	-.9099	-.0556	.9116	1.3553	266.5016	-1.3527	-.0827	41.3342	49.4702				1				0
80	11.8	34.8505	54.0026	46.7638	61.6576	-1.4669	-.4634	197.2744	-.8829	-.0186	.8831	1.3129	268.7946	-1.3126	-.0276	41.5914	49.8231				1				0
80	11.81	35.035	53.8342	46.1856	60.5037	-1.4395	-.4257	195.5586	-.8554	.0191	.8556	1.272	271.2806	-1.2717	.0284	41.8532	50.1821				1				0
80	11.82	35.2195	53.6659	45.6074	59.3499	-1.4115	-.3874	193.8428	-.8274	.0575	.8294	1.2331	273.9744	-1.2301	.0855	42.1196	50.5475				1				0
80	11.83	35.4041	53.4976	45.0292	58.1961	-1.383	-.3483	192.127	-.799	.0965	.8048	1.1964	276.8897	-1.1878	.1435	42.3907	50.9194				1				0
80	11.84	36.0787	53.1493	43.6806	55.373	-1.2985	-.2438	188.2816	-.7145	.201	.7422	1.1034	285.7155	-1.0622	.2989	43.1955	51.9146				1				0
80	11.85	36.7533	52.801	42.3321	52.5498	-1.2105	-.135	184.4361	-.6264	.3099	.6989	1.039	296.3208	-.9313	.4607	44.0339	52.9513				1				0
80	11.86	37.2434	52.621	41.5617	50.8805	-1.1515	-.0661	182.3065	-.5674	.3788	.6822	1.0142	303.7247	-.8435	.5631	44.5959	53.6074				1				0
80	11.87	37.7335	52.441	40.7913	49.2112	-1.0911	.0045	180.1769	-.507	.4493	.6774	1.0071	311.5462	-.7537	.6679	45.1713	54.279				1				0
80	11.88	38.2235	52.2609	40.021	47.5419	-1.0292	.0767	178.0473	-.4452	.5215	.6857	1.0193	319.5157	-.6618	.7753	45.7604	54.9667				1				0
80	11.89	38.7136	52.0809	39.2506	45.8725	-.9658	.1506	175.9177	-.3818	.5955	.7073	1.0516	327.3322	-.5676	.8852	46.3638	55.671				1				0
80	11.9	39.2835	51.9909	38.8379	44.6487	-.9007	.2082	174.761	-.3166	.653	.7258	1.0789	334.1318	-.4707	.9708	46.9843	56.2194				1				0
80	11.91	39.8534	51.9009	38.4251	43.4248	-.8347	.2665	173.6042	-.2506	.7114	.7542	1.1213	340.5922	-.3726	1.0576	47.6131	56.775				1				0
80	11.92	39.9332	51.9909	38.7827	43.8702	-.8348	.2481	174.5771	-.2507	.6929	.7369	1.0955	340.1071	-.3728	1.0302	47.6119	56.5995				1				0
80	11.93	40.013	52.0809	39.1403	44.3157	-.8349	.2299	175.55	-.2509	.6747	.7199	1.0701	339.6044	-.3729	1.0031	47.6108	56.4259				1				0
80	11.94	40.0929	52.1709	39.4979	44.7611	-.835	.2119	176.5229	-.251	.6567	.703	1.0451	339.0834	-.3731	.9763	47.6097	56.2543				1				0
80	11.95	39.7676	51.981	40.738	46.4841	-.853	.1182	178.9706	-.2689	.563	.6239	.9275	334.4676	-.3998	.837	47.4388	55.3619				1				0
80	11.96	39.4423	51.7911	41.978	48.207	-.8704	.027	181.4184	-.2864	.4718	.552	.8205	328.7438	-.4257	.7014	47.2725	54.4937				1				0
80	11.97	39.117	51.6012	43.218	49.9299	-.8874	-.0617	183.8662	-.3034	.3831	.4887	.7265	321.6239	-.451	.5695	47.1106	53.6486				1				0
80	11.98	38.7119	51.3213	44.1005	51.2074	-.9042	-.133	185.3411	-.3202	.3119	.447	.6645	314.2476	-.476	.4636	46.9506	52.9703				1				0
80	11.99	38.3068	51.0414	44.9829	52.485	-.9208	-.2031	186.816	-.3367	.2418	.4145	.6162	305.681	-.5005	.3594	46.7932	52.3027				1				0
80	12	37.9017	50.7614	45.8654	53.7625	-.937	-.2721	188.2909	-.353	.1728	.393	.5842	296.0816	-.5247	.2569	46.6382	51.6456				1				0
80	12.01	37.7317	50.3213	47.4781	55.4318	-.9144	-.3635	190.963	-.3304	.0814	.3402	.5058	283.8369	-.4911	.121	46.8536	50.775				1				0
80	12.02	37.5618	49.8812	49.0909	57.1011	-.8924	-.4524	193.6349	-.3084	-.0075	.3085	.4585	268.6033	-.4584	-.0112	47.0631	49.9284				1				0
80	12.03	37.797	49.721	49.8212	57.4929	-.8549	-.4747	194.832	-.2709	-.0298	.2725	.4051	263.7115	-.4027	-.0444	47.4203	49.7157				1				0
80	12.04	38.0321	49.5608	50.5515	57.8847	-.8179	-.4968	196.0292	-.2338	-.0519	.2395	.3561	257.4838	-.3476	-.0772	47.773	49.5056				1				0
80	12.05	38.2673	49.4006	51.2818	58.2765	-.7813	-.5185	197.2262	-.1972	-.0737	.2106	.313	249.5116	-.2932	-.1096	48.1216	49.2981				1				0
80	12.06	38.5025	49.2404	52.0122	58.6684	-.7451	-.5401	198.4234	-.1611	-.0952	.1871	.2782	239.4105	-.2395	-.1416	48.4659	49.0931				1				0
80	12.07	38.8629	49.298	52.2764	58.5888	-.7152	-.533	199.026	-.1312	-.0881	.1581	.2349	236.1182	-.1951	-.131	48.7504	49.1609				1				0
80	12.08	39.2234	49.3556	52.5406	58.5092	-.6856	-.5259	199.6288	-.1015	-.081	.1299	.1931	231.4013	-.1509	-.1205	49.0332	49.2282				1				0
80	12.09	39.3487	49.5734	52.0744	58.0378	-.6913	-.4974	199.0344	-.1073	-.0525	.1195	.1776	243.9059	-.1595	-.0781	48.9782	49.4995				1				0
80	12.1	39.474	49.7912	51.6083	57.5664	-.6971	-.4687	198.44	-.1131	-.0239	.1156	.1718	258.0739	-.1681	-.0355	48.9229	49.7725				1				0
80	12.11	39.5994	50.009	51.1422	57.095	-.703	-.4399	197.8456	-.1189	.0049	.119	.177	272.3806	-.1768	.0073	48.8672	50.0471				1				0
80	12.12	39.7247	50.2268	50.6761	56.6236	-.7089	-.4109	197.2512	-.1248	.034	.1294	.1923	285.2162	-.1855	.0505	48.8112	50.3233				1				0
80	12.13	39.856	50.6093	49.6451	55.6627	-.7282	-.3542	195.7731	-.1441	.0906	.1703	.2531	302.1682	-.2142	.1347	48.6274	50.8633				1				0
80	12.14	39.9873	50.9919	48.6141	54.7018	-.7478	-.2966	194.295	-.1637	.1482	.2208	.3283	312.1533	-.2434	.2203	48.4408	51.4115				1				0
80	12.15	39.9933	51.1566	48.0492	54.2122	-.7615	-.2684	193.4113	-.1774	.1764	.2502	.372	314.8422	-.2637	.2623	48.3103	51.6804				1				0
80	12.16	39.9993	51.3213	47.4843	53.7227	-.7753	-.2399	192.5276	-.1912	.2049	.2803	.4167	316.9799	-.2843	.3046	48.1786	51.9518				1				0
80	12.17	40.0053	51.486	46.9195	53.2331	-.7892	-.2111	191.6439	-.2052	.2337	.311	.4623	318.7155	-.305	.3474	48.0457	52.2257				1				0
80	12.18	40.0113	51.6507	46.3546	52.7436	-.8033	-.1821	190.7602	-.2193	.2627	.3422	.5087	320.1505	-.326	.3906	47.9116	52.5021				1				0
80	12.19	39.7384	51.8379	45.7462	52.5386	-.8458	-.1651	189.861	-.2617	.2798	.3831	.5695	316.9061	-.3891	.4159	47.5072	52.6645				1				0
80	12.2	39.4655	52.0251	45.1377	52.3336	-.8887	-.1479	188.9619	-.3046	.297	.4254	.6324	314.272	-.4528	.4415	47.0989	52.8283				1				0
80	12.21	39.1865	52.0476	45.0941	52.6181	-.9171	-.1602	188.9464	-.333	.2847	.4381	.6513	310.5241	-.4951	.4232	46.8284	52.7111				1				0
80	12.22	38.9076	52.0701	45.0505	52.9027	-.9455	-.1725	188.931	-.3614	.2724	.4525	.6727	307.0005	-.5373	.4049	46.5579	52.5938				1				0
80	12.23	38.6286	52.0926	45.0069	53.1873	-.9739	-.1848	188.9155	-.3898	.26	.4686	.6966	303.7059	-.5795	.3866	46.2874	52.4765				1				0
80	12.24	38.3497	52.1151	44.9634	53.4718	-1.0023	-.1971	188.9	-.4182	.2477	.4861	.7226	300.6384	-.6217	.3682	46.0168	52.3592				1				0
80	12.25	37.6442	51.8541	45.2969	54.4795	-1.0505	-.2537	189.2747	-.4665	.1911	.5041	.7494	292.2822	-.6935	.2842	45.5573	51.8204				1				0
80	12.26	36.9387	51.5931	45.6305	55.4871	-1.0986	-.31	189.6494	-.5145	.1348	.5319	.7907	284.6805	-.7649	.2004	45.0997	51.2838				1				0
80	12.27	36.5121	51.3096	46.0077	56.2102	-1.1182	-.3539	190.0396	-.5342	.0909	.5418	.8055	279.661	-.7941	.1352	44.9128	50.866				1				0
80	12.28	36.0856	51.0261	46.3849	56.9333	-1.1377	-.3976	190.4298	-.5537	.0472	.5557	.8261	274.8768	-.8231	.0702	44.7268	50.4499				1				0
80	12.29	35.659	50.7425	46.762	57.6564	-1.1572	-.4411	190.8199	-.5731	.0037	.5732	.852	270.3731	-.852	.0055	44.5415	50.0355				1				0
80	12.3	34.8368	50.3312	47.2949	58.991	-1.2072	-.5153	191.4538	-.6231	-.0705	.6271	.9323	263.5472	-.9264	-.1048	44.0653	49.3288				1				0
80	12.31	34.0145	49.9199	47.8277	60.3256	-1.2569	-.589	192.0877	-.6728	-.1442	.6881	1.0229	257.9034	-1.0002	-.2144	43.5922	48.6267				1				0
80	12.32	33.1923	49.5086	48.3606	61.6602	-1.3062	-.6623	192.7216	-.7222	-.2174	.7542	1.1212	253.2439	-1.0736	-.3232	43.1222	47.9292				1				0
80	12.33	32.7966	49.3808	48.5162	62.2717	-1.3364	-.6927	192.9653	-.7524	-.2478	.7922	1.1777	251.7678	-1.1185	-.3685	42.8343	47.6396				1				0
80	12.34	32.401	49.253	48.6719	62.8832	-1.3666	-.723	193.209	-.7826	-.2782	.8305	1.2347	250.4308	-1.1634	-.4136	42.5471	47.3507				1				0
80	12.35	32.0053	49.1251	48.8276	63.4947	-1.3967	-.7533	193.4527	-.8126	-.3084	.8692	1.2922	249.2155	-1.2081	-.4585	42.2607	47.0625				1				0
80	12.36	31.553	49.2034	48.9254	64.3691	-1.4496	-.7834	194.051	-.8656	-.3385	.9294	1.3818	248.6396	-1.2868	-.5033	41.7563	46.7759				1				0
80	12.37	31.1007	49.2818	49.0233	65.2436	-1.5023	-.8133	194.6493	-.9182	-.3684	.9894	1.4709	248.1367	-1.3651	-.5478	41.2551	46.4911				1				0
80	12.38	31.044	49.4879	48.9655	65.5065	-1.525	-.8131	195.0038	-.9409	-.3683	1.0104	1.5022	248.6238	-1.3989	-.5475	41.0389	46.4925				1				0
80	12.39	30.9874	49.694	48.9076	65.7694	-1.5476	-.813	195.3584	-.9635	-.3681	1.0315	1.5335	249.0893	-1.4325	-.5473	40.8234	46.4939				1				0
80	12.4	30.9307	49.9001	48.8498	66.0324	-1.5701	-.8128	195.713	-.9861	-.368	1.0525	1.5648	249.5346	-1.466	-.5471	40.6088	46.4952				1				0
80	12.41	30.8741	50.1062	48.792	66.2953	-1.5926	-.8127	196.0676	-1.0085	-.3679	1.0735	1.596	249.9609	-1.4994	-.5469	40.3949	46.4966				1				0
80	12.42	30.9462	50.5931	48.5678	66.4674	-1.6235	-.7961	196.5746	-1.0395	-.3512	1.0972	1.6313	251.3304	-1.5455	-.5222	40.1	46.6549				1				0
80	12.43	31.0183	51.0801	48.3437	66.6396	-1.6543	-.7795	197.0815	-1.0703	-.3347	1.1214	1.6673	252.6346	-1.5913	-.4976	39.8066	46.8123				1				0
80	12.44	31.147	51.3609	48.1773	66.5488	-1.6629	-.7632	197.2339	-1.0788	-.3183	1.1248	1.6723	253.5614	-1.604	-.4732	39.7254	46.9685				1				0
80	12.45	31.2757	51.6417	48.011	66.4579	-1.6714	-.7468	197.3863	-1.0874	-.3019	1.1285	1.6778	254.481	-1.6166	-.4489	39.6442	47.1244				1				0
80	12.46	31.4045	51.9225	47.8446	66.3671	-1.6799	-.7304	197.5387	-1.0959	-.2856	1.1325	1.6837	255.3929	-1.6293	-.4246	39.5632	47.2801				1				0
80	12.47	31.5332	52.2033	47.6783	66.2763	-1.6884	-.7141	197.6911	-1.1044	-.2693	1.1367	1.69	256.2969	-1.6419	-.4004	39.4824	47.4355				1				0
80	12.48	32.1048	52.7722	46.8439	64.9443	-1.6756	-.6393	196.6652	-1.0915	-.1944	1.1087	1.6484	259.8993	-1.6228	-.2891	39.6045	48.1481				1				0
80	12.49	32.6765	53.341	46.0095	63.6123	-1.6626	-.5637	195.6393	-1.0786	-.1188	1.0851	1.6133	263.713	-1.6036	-.1767	39.7278	48.8683				1				0
80	12.5	33.1193	53.629	45.3414	62.3711	-1.6409	-.5037	194.4609	-1.0568	-.0588	1.0585	1.5736	266.8145	-1.5712	-.0875	39.9349	49.4398				1				0
80	12.51	33.5622	53.917	44.6734	61.1299	-1.6189	-.4429	193.2826	-1.0348	.0019	1.0348	1.5385	270.1067	-1.5385	.0029	40.1445	50.0184				1				0
80	12.52	34.0051	54.2051	44.0053	59.8888	-1.5966	-.3814	192.1042	-1.0125	.0634	1.0145	1.5083	273.5839	-1.5053	.0943	40.3568	50.604				1				0
80	12.53	34.448	54.4931	43.3372	58.6476	-1.574	-.3192	190.9259	-.99	.1257	.9979	1.4836	277.2343	-1.4718	.1868	40.5716	51.1968				1				0
80	12.54	35.3612	54.9584	41.7334	55.8011	-1.5233	-.1794	187.8541	-.9392	.2654	.976	1.451	285.7793	-1.3963	.3946	41.0549	52.5277				1				0
80	12.55	36.2744	55.4237	40.1295	52.9546	-1.4708	-.035	184.7822	-.8868	.4098	.9769	1.4523	294.8024	-1.3184	.6092	41.5544	53.9029				1				0
80	12.56	36.7447	55.6011	39.1937	51.3493	-1.4413	.0461	182.8888	-.8573	.4909	.9879	1.4687	299.7961	-1.2745	.7298	41.8354	54.6752				1				0
80	12.57	37.215	55.7784	38.2579	49.744	-1.4112	.1288	180.9953	-.8272	.5737	1.0066	1.4966	304.7436	-1.2297	.8529	42.1223	55.4637				1				0
80	12.58	37.6854	55.9557	37.3221	48.1387	-1.3804	.2134	179.1018	-.7964	.6582	1.0332	1.5361	309.5738	-1.184	.9786	42.4153	56.2688				1				0
80	12.59	38.1557	56.133	36.3863	46.5334	-1.349	.2997	177.2084	-.765	.7446	1.0675	1.5871	314.2255	-1.1373	1.107	42.7145	57.0912				1				0
80	12.6	38.602	56.4705	35.5083	45.1685	-1.3314	.3827	175.7493	-.7474	.8275	1.1151	1.6578	317.9134	-1.1111	1.2303	42.8822	57.8811				1				0
80	12.61	39.0483	56.808	34.6303	43.8036	-1.3135	.467	174.2903	-.7295	.9119	1.1677	1.7361	321.3408	-1.0845	1.3557	43.0527	58.6843				1				0
80	12.62	39.0243	56.9682	34.6881	44.0441	-1.3281	.4615	174.7248	-.744	.9064	1.1726	1.7434	320.6167	-1.1062	1.3475	42.9138	58.632				1				0
80	12.63	39.0003	57.1285	34.7459	44.2845	-1.3426	.456	175.1592	-.7586	.9009	1.1777	1.751	319.9023	-1.1278	1.3394	42.7757	58.5799				1				0
80	12.64	38.9762	57.2887	34.8038	44.525	-1.357	.4506	175.5936	-.773	.8954	1.1829	1.7588	319.1977	-1.1493	1.3313	42.6382	58.5281				1				0
80	12.65	38.9522	57.4489	34.8616	44.7654	-1.3714	.4452	176.0281	-.7874	.89	1.1883	1.7667	318.5028	-1.1706	1.3233	42.5013	58.4765				1				0
80	12.66	38.8741	58.0474	35.4567	46.1839	-1.4233	.3998	178.5621	-.8393	.8446	1.1907	1.7704	315.1819	-1.2479	1.2558	42.0066	58.0443				1				0
80	12.67	38.796	58.646	36.0518	47.6024	-1.4738	.3557	181.0962	-.8898	.8005	1.1969	1.7795	311.9774	-1.3229	1.1902	41.5258	57.6241				1				0
80	12.68	38.7419	59.0843	36.5891	48.7804	-1.5095	.3177	183.1958	-.9255	.7625	1.1991	1.7828	309.4856	-1.376	1.1337	41.1859	57.262				1				0
80	12.69	38.6879	59.5226	37.1264	49.9585	-1.5444	.2805	185.2953	-.9604	.7254	1.2035	1.7893	307.0637	-1.4278	1.0784	40.8538	56.9081				1				0
80	12.7	38.6338	59.9609	37.6637	51.1365	-1.5785	.2442	187.3949	-.9944	.689	1.2098	1.7987	304.717	-1.4785	1.0244	40.5291	56.5621				1				0
80	12.71	38.9771	60.9384	38.2241	52.3267	-1.6094	.2297	190.4662	-1.0254	.6745	1.2274	1.8248	303.3385	-1.5245	1.0029	40.2343	56.4243				1				0
80	12.72	39.3204	61.9159	38.7845	53.5168	-1.6394	.2157	193.5376	-1.0554	.6605	1.245	1.8511	302.0414	-1.5691	.9821	39.9489	56.2907				1				0
80	12.73	39.6637	62.8933	39.3449	54.707	-1.6684	.2021	196.6089	-1.0844	.6469	1.2627	1.8774	300.82	-1.6123	.9619	39.6724	56.1614				1				0
80	12.74	40.0611	63.4325	39.3681	54.7191	-1.6659	.2224	197.5807	-1.0818	.6673	1.271	1.8898	301.6662	-1.6084	.9921	39.697	56.3549				1				0
80	12.75	40.4585	63.9716	39.3912	54.7312	-1.6633	.2425	198.5525	-1.0793	.6874	1.2796	1.9025	302.493	-1.6046	1.022	39.7213	56.5465				1				0
80	12.76	40.8559	64.5107	39.4143	54.7433	-1.6608	.2625	199.5242	-1.0767	.7073	1.2883	1.9154	303.3009	-1.6009	1.0516	39.7455	56.7362				1				0
80	12.77	42.2128	65.7474	38.5221	53.0558	-1.6216	.3836	199.5381	-1.0376	.8284	1.3277	1.9741	308.6032	-1.5427	1.2317	40.118	57.8896				1				0
80	12.78	43.5698	66.9841	37.6299	51.3683	-1.5825	.5047	199.552	-.9985	.9495	1.3779	2.0487	313.5591	-1.4846	1.4118	40.4905	59.0429				1				0
80	12.79	44.5293	67.6816	36.7145	49.6687	-1.5454	.6076	198.5942	-.9614	1.0524	1.4254	2.1194	317.5896	-1.4294	1.5648	40.8443	60.0232				1				0
80	12.8	45.4889	68.3792	35.7992	47.9691	-1.5079	.7115	197.6364	-.9238	1.1564	1.4801	2.2007	321.3778	-1.3737	1.7194	41.2015	61.013				1				0
80	12.81	46.4484	69.0767	34.8838	46.2695	-1.47	.8165	196.6785	-.886	1.2613	1.5414	2.2919	324.9148	-1.3174	1.8755	41.5622	62.0124				1				0
80	12.82	47.408	69.7743	33.9685	44.57	-1.4318	.9224	195.7207	-.8477	1.3673	1.6088	2.3922	328.2005	-1.2605	2.0331	41.9264	63.0217				1				0
80	12.83	49.1829	71.2648	32.2739	41.6482	-1.3756	1.1183	194.3698	-.7916	1.5631	1.7521	2.6055	333.1422	-1.1771	2.3244	42.4612	64.887				1				0
80	12.84	50.9578	72.7553	30.5793	38.7265	-1.3187	1.3169	193.0188	-.7346	1.7617	1.9088	2.8386	337.364	-1.0925	2.6199	43.0034	66.7784				1				0
80	12.85	51.7732	73.5482	29.8	37.5043	-1.3008	1.4071	192.6258	-.7168	1.852	1.9858	2.9533	338.8413	-1.066	2.7542	43.1734	67.6378				1				0
80	12.86	52.5886	74.3412	29.0208	36.2822	-1.2829	1.4977	192.2327	-.6989	1.9426	2.0645	3.0704	340.2127	-1.0394	2.8891	43.344	68.5007				1				0
80	12.87	53.4039	75.1341	28.2415	35.06	-1.2649	1.5887	191.8396	-.6809	2.0335	2.1445	3.1895	341.4879	-1.0127	3.0245	43.5153	69.3671				1				0
80	12.88	54.2193	75.9271	27.4623	33.8379	-1.2469	1.6801	191.4465	-.6628	2.1249	2.2259	3.3107	342.6755	-.9859	3.1605	43.6873	70.2371				1				0
80	12.89	54.3807	76.8487	26.5434	33.0447	-1.2904	1.754	190.8175	-.7064	2.1989	2.3096	3.4353	342.1898	-1.0507	3.2706	43.2723	70.9416				1				0
80	12.9	54.542	77.7704	25.6245	32.2516	-1.3343	1.8285	190.1885	-.7503	2.2733	2.3939	3.561	341.7353	-1.116	3.3815	42.8545	71.6508				1				0
80	12.91	53.888	77.8991	25.4848	32.6806	-1.3964	1.8107	189.9525	-.8124	2.2556	2.3974	3.5661	340.192	-1.2085	3.3551	42.2628	71.4816				1				0
80	12.92	53.234	78.0278	25.3451	33.1096	-1.4587	1.7929	189.7165	-.8747	2.2378	2.4026	3.5739	338.6505	-1.3011	3.3286	41.6696	71.312				1				0
80	12.93	52.58	78.1565	25.2055	33.5386	-1.5212	1.7751	189.4806	-.9371	2.2199	2.4096	3.5843	337.113	-1.394	3.3021	41.0749	71.1419				1				0
80	12.94	51.926	78.2852	25.0658	33.9676	-1.5838	1.7572	189.2446	-.9997	2.202	2.4183	3.5973	335.5816	-1.4871	3.2755	40.4788	70.9715				1				0
80	12.95	50.6034	78.2933	25.0552	35.1024	-1.6967	1.6987	189.0543	-1.1127	2.1435	2.4151	3.5924	332.5671	-1.6551	3.1885	39.4033	70.4144				1				0
80	12.96	49.2808	78.3014	25.0445	36.2372	-1.8098	1.6401	188.8638	-1.2258	2.0849	2.4186	3.5976	329.5468	-1.8234	3.1013	38.3257	69.8562				1				0
80	12.97	48.6122	78.1808	25.1735	36.943	-1.86	1.5995	188.9094	-1.276	2.0443	2.4099	3.5847	328.0296	-1.898	3.0409	37.8478	69.4699				1				0
80	12.98	47.9436	78.0602	25.3024	37.6488	-1.9102	1.559	188.955	-1.3261	2.0038	2.4029	3.5743	326.5032	-1.9726	2.9806	37.3702	69.0838				1				0
80	12.99	47.275	77.9396	25.4314	38.3546	-1.9603	1.5184	189.0005	-1.3763	1.9633	2.3976	3.5664	324.9697	-2.0472	2.9204	36.8928	68.698				1				0
80	13	46.6064	77.819	25.5604	39.0603	-2.0104	1.4779	189.0461	-1.4264	1.9228	2.3941	3.5612	323.4314	-2.1217	2.8601	36.4157	68.3122				1				0
80	13.01	45.8373	78.0296	25.6983	40.0637	-2.0869	1.4315	189.6289	-1.5029	1.8764	2.404	3.576	321.307	-2.2355	2.7911	35.6869	67.8702				1				0
80	13.02	45.0683	78.2402	25.8362	41.067	-2.163	1.3854	190.2117	-1.5789	1.8302	2.4172	3.5956	319.2158	-2.3487	2.7225	34.9625	67.4309				1				0
80	13.03	44.9679	78.5714	25.8451	41.3645	-2.189	1.3796	190.7489	-1.6049	1.8245	2.4299	3.6146	318.663	-2.3874	2.7139	34.7148	67.3761				1				0
80	13.04	44.8675	78.9026	25.854	41.6621	-2.2148	1.3739	191.2862	-1.6308	1.8188	2.4428	3.6338	318.1189	-2.4259	2.7054	34.4686	67.3216				1				0
80	13.05	44.7671	79.2339	25.8629	41.9596	-2.2406	1.3682	191.8234	-1.6565	1.8131	2.4559	3.6532	317.5836	-2.4641	2.697	34.2237	67.2674				1				0
80	13.06	44.6186	79.7433	25.7908	42.2493	-2.2789	1.3676	192.402	-1.6948	1.8124	2.4814	3.6912	316.9206	-2.5212	2.6961	33.8588	67.2613				1				0
80	13.07	44.4701	80.2527	25.7188	42.5391	-2.3169	1.367	192.9807	-1.7329	1.8118	2.5071	3.7295	316.2751	-2.5779	2.6952	33.4961	67.2553				1				0
80	13.08	44.3216	80.7622	25.6467	42.8288	-2.3548	1.3663	193.5593	-1.7708	1.8112	2.533	3.7681	315.6464	-2.6342	2.6943	33.1356	67.2493				1				0
80	13.09	44.2736	80.9404	25.5658	42.8211	-2.3674	1.3713	193.6008	-1.7834	1.8162	2.5454	3.7865	315.5215	-2.653	2.7017	33.0152	67.2968				1				0
80	13.1	44.2255	81.1186	25.4848	42.8133	-2.3801	1.3763	193.6422	-1.796	1.8212	2.5578	3.805	315.3978	-2.6718	2.7092	32.8948	67.3443				1				0
80	13.11	44.1774	81.2968	25.4039	42.8055	-2.3927	1.3813	193.6836	-1.8087	1.8261	2.5702	3.8236	315.2753	-2.6907	2.7166	32.7745	67.3918				1				0
80	13.12	44.1156	81.1951	25.6672	43.116	-2.388	1.3606	194.0939	-1.8039	1.8055	2.5522	3.7968	315.0244	-2.6836	2.6858	32.8197	67.195				1				0
80	13.13	44.0538	81.0934	25.9305	43.4265	-2.3833	1.34	194.5042	-1.7992	1.7849	2.5344	3.7701	314.771	-2.6765	2.6552	32.8646	66.999				1				0
80	13.14	44.0401	80.8135	26.2747	43.7448	-2.366	1.3146	194.8731	-1.782	1.7594	2.5042	3.7252	314.6355	-2.6508	2.6173	33.0289	66.7565				1				0
80	13.15	44.0264	80.5336	26.619	44.0631	-2.3488	1.2892	195.242	-1.7648	1.7341	2.4741	3.6804	314.4972	-2.6252	2.5795	33.1926	66.5149				1				0
80	13.16	44.0126	80.2536	26.9632	44.3814	-2.3317	1.264	195.6109	-1.7476	1.7088	2.4442	3.6359	314.356	-2.5997	2.5419	33.3557	66.2742				1				0
80	13.17	43.9989	79.9737	27.3075	44.6997	-2.3146	1.2388	195.9798	-1.7306	1.6836	2.4144	3.5915	314.2119	-2.5743	2.5044	33.5182	66.0345				1				0
80	13.18	43.7569	79.2537	27.73	45.1079	-2.2948	1.1968	195.8485	-1.7108	1.6417	2.371	3.5269	313.8194	-2.5447	2.4419	33.7069	65.6351				1				0
80	13.19	43.5148	78.5336	28.1526	45.5162	-2.275	1.1548	195.7172	-1.6909	1.5997	2.3277	3.4623	313.4117	-2.5152	2.3794	33.8959	65.2352				1				0
80	13.2	43.2865	78.0935	28.2309	45.6061	-2.2721	1.1378	195.217	-1.688	1.5826	2.3139	3.4418	313.1539	-2.5109	2.354	33.9234	65.0726				1				0
80	13.21	43.0582	77.6534	28.3091	45.6961	-2.2692	1.1206	194.7168	-1.6851	1.5655	2.3001	3.4212	312.8917	-2.5065	2.3285	33.951	64.9093				1				0
80	13.22	42.8299	77.2132	28.3874	45.786	-2.2663	1.1034	194.2166	-1.6822	1.5482	2.2862	3.4006	312.6248	-2.5022	2.3028	33.9788	64.7451				1				0
80	13.23	42.6016	76.7731	28.4657	45.876	-2.2633	1.0861	193.7164	-1.6793	1.5309	2.2724	3.3799	312.3534	-2.4978	2.277	34.0067	64.5801				1				0
80	13.24	42.3321	76.2241	28.5262	45.9417	-2.2594	1.0671	193.0241	-1.6753	1.5119	2.2567	3.3566	312.0652	-2.4919	2.2488	34.0444	64.3994				1				0
80	13.25	42.0626	75.675	28.5867	46.0075	-2.2554	1.048	192.3318	-1.6713	1.4928	2.241	3.3331	311.7708	-2.4859	2.2204	34.0824	64.2174				1				0
80	13.26	42.0214	75.5661	28.5689	45.9833	-2.2544	1.0464	192.1397	-1.6703	1.4912	2.2392	3.3304	311.7581	-2.4844	2.218	34.0921	64.2024				1				0
80	13.27	41.9802	75.4572	28.5511	45.959	-2.2533	1.0448	191.9476	-1.6693	1.4897	2.2373	3.3277	311.7454	-2.4829	2.2157	34.1019	64.1873				1				0
80	13.28	41.939	75.3483	28.5333	45.9348	-2.2523	1.0432	191.7555	-1.6683	1.4881	2.2355	3.325	311.7326	-2.4813	2.2133	34.1117	64.1722				1				0
80	13.29	41.8978	75.2394	28.5155	45.9106	-2.2513	1.0416	191.5634	-1.6672	1.4865	2.2337	3.3223	311.7198	-2.4798	2.2109	34.1215	64.157				1				0
80	13.3	41.6412	74.5176	28.2958	45.415	-2.2382	1.0445	189.8696	-1.6541	1.4893	2.2258	3.3106	311.9982	-2.4603	2.2151	34.2463	64.1839				1				0
80	13.31	41.3846	73.7957	28.0761	44.9194	-2.2249	1.0473	188.1758	-1.6408	1.4922	2.2178	3.2987	312.2837	-2.4405	2.2194	34.3732	64.2112				1				0
80	13.32	41.1692	73.1828	27.8741	44.448	-2.2124	1.0519	186.6741	-1.6283	1.4967	2.2117	3.2896	312.5882	-2.4219	2.2261	34.492	64.2545				1				0
80	13.33	40.9537	72.5698	27.6722	43.9766	-2.1997	1.0565	185.1724	-1.6157	1.5013	2.2055	3.2804	312.8994	-2.4031	2.233	34.6127	64.2984				1				0
80	13.34	40.7383	71.9569	27.4703	43.5052	-2.1868	1.0612	183.6707	-1.6028	1.506	2.1993	3.2711	313.2173	-2.3839	2.24	34.7354	64.3431				1				0
80	13.35	40.5229	71.344	27.2684	43.0338	-2.1737	1.066	182.169	-1.5897	1.5108	2.1931	3.2619	313.5424	-2.3644	2.2471	34.8601	64.3886				1				0
80	13.36	40.2036	70.128	27.1589	42.3947	-2.1339	1.0591	179.8852	-1.5499	1.5039	2.1596	3.212	314.1373	-2.3052	2.2368	35.2392	64.3229				1				0
80	13.37	39.8843	68.912	27.0495	41.7555	-2.0931	1.052	177.6013	-1.5091	1.4968	2.1255	3.1612	314.767	-2.2444	2.2262	35.628	64.2555				1				0
80	13.38	39.7805	68.309	27.142	41.5877	-2.0658	1.04	176.8192	-1.4818	1.4848	2.0977	3.1198	315.0577	-2.2038	2.2083	35.8876	64.1409				1				0
80	13.39	39.6766	67.7059	27.2346	41.4199	-2.0383	1.0278	176.037	-1.4543	1.4727	2.0697	3.0782	315.3591	-2.1629	2.1902	36.1494	64.0253				1				0
80	13.4	39.5727	67.1029	27.3271	41.2521	-2.0106	1.0156	175.2548	-1.4266	1.4604	2.0415	3.0362	315.6714	-2.1216	2.1719	36.4136	63.9086				1				0
80	13.41	39.4689	66.4999	27.4196	41.0843	-1.9826	1.0032	174.4726	-1.3986	1.448	2.0132	2.994	315.9954	-2.08	2.1535	36.6801	63.7909				1				0
80	13.42	39.468	65.8122	27.9845	41.464	-1.9373	.9581	174.7287	-1.3533	1.4029	1.9492	2.8988	316.032	-2.0125	2.0863	37.1118	63.361				1				0
80	13.43	39.4672	65.1246	28.5493	41.8437	-1.8921	.9131	174.9848	-1.3081	1.3579	1.8855	2.8039	316.0709	-1.9453	2.0194	37.5422	62.9324				1				0
80	13.44	39.5702	65.04	29.0217	42.3912	-1.8755	.8811	176.023	-1.2915	1.3259	1.851	2.7526	315.7543	-1.9206	1.9718	37.7002	62.628				1				0
80	13.45	39.6732	64.9554	29.494	42.9387	-1.8591	.8495	177.0612	-1.2751	1.2943	1.8169	2.7019	315.4296	-1.8962	1.9248	37.8563	62.3271				1				0
80	13.46	39.7762	64.8708	29.9664	43.4862	-1.8429	.8183	178.0995	-1.2589	1.2631	1.7833	2.6519	315.0965	-1.872	1.8783	38.0107	62.0298				1				0
80	13.47	39.5401	63.8375	30.8346	44.1738	-1.7934	.743	178.386	-1.2093	1.1878	1.6951	2.5206	314.486	-1.7983	1.7663	38.4826	61.3126				1				0
80	13.48	39.3041	62.8042	31.7028	44.8614	-1.744	.6679	178.6725	-1.1599	1.1128	1.6074	2.3901	313.8109	-1.7248	1.6546	38.953	60.5977				1				0
80	13.49	39.0681	61.771	32.571	45.5491	-1.6947	.5931	178.9591	-1.1107	1.0379	1.5202	2.2604	313.0606	-1.6515	1.5433	39.4219	59.8851				1				0
80	13.5	38.7291	60.8223	32.9668	45.6892	-1.6606	.5478	178.2074	-1.0766	.9926	1.4644	2.1773	312.6771	-1.6007	1.4759	39.7469	59.4536				1				0
80	13.51	38.39	59.8736	33.3627	45.8293	-1.6262	.5021	177.4557	-1.0422	.9469	1.4081	2.0937	312.2595	-1.5495	1.408	40.0747	59.0185				1				0
80	13.52	38.051	58.925	33.7585	45.9694	-1.5915	.456	176.7039	-1.0074	.9009	1.3515	2.0094	311.8033	-1.4979	1.3394	40.4053	58.5796				1				0
80	13.53	38.0227	57.0691	35.5519	46.6207	-1.4441	.3405	177.2643	-.86	.7853	1.1646	1.7315	312.401	-1.2786	1.1676	41.8094	57.4793				1				0
80	13.54	37.9944	55.2131	37.3452	47.272	-1.2976	.2257	177.8247	-.7135	.6705	.9791	1.4557	313.221	-1.0608	.9969	43.2046	56.386				1				0
80	13.55	38.3051	54.3059	38.7427	47.7832	-1.1882	.1587	179.1368	-.6042	.6035	.854	1.2696	314.9703	-.8982	.8972	44.246	55.748				1				0
80	13.56	38.6158	53.3986	40.1402	48.2944	-1.0804	.0927	180.4489	-.4964	.5375	.7317	1.0877	317.2775	-.738	.7991	45.2723	55.1193				1				0
80	13.57	38.9265	52.4914	41.5377	48.8055	-.9742	.0276	181.761	-.3902	.4725	.6128	.9109	320.4472	-.5801	.7024	46.2838	54.4996				1				0
80	13.58	39.2372	51.5841	42.9352	49.3167	-.8696	-.0365	183.0731	-.2855	.4083	.4983	.7407	325.0378	-.4244	.607	47.2808	53.8889				1				0
80	13.59	40.2903	51.7821	45.1875	50.8623	-.7756	-.0988	188.1222	-.1916	.3461	.3956	.588	331.0273	-.2848	.5144	48.1751	53.2959				1				0
80	13.6	41.3434	51.9801	47.4399	52.408	-.6867	-.1578	193.1713	-.1026	.2871	.3048	.4532	340.3292	-.1525	.4267	49.0227	52.7338				1				0
80	13.61	42.0858	53.0854	48.2947	53.4424	-.697	-.1558	196.9083	-.113	.2891	.3104	.4614	338.6484	-.168	.4297	48.9238	52.7529				1				0
80	13.62	42.8282	54.1907	49.1496	54.4769	-.707	-.1539	200.6454	-.123	.291	.3159	.4696	337.0869	-.1828	.4326	48.8286	52.7713				1				0
80	13.63	43.5706	55.2959	50.0044	55.5113	-.7167	-.152	204.3824	-.1326	.2929	.3215	.4779	335.6346	-.1972	.4353	48.7369	52.7891				1				0
80	13.64	44.313	56.4012	50.8593	56.5458	-.726	-.1502	208.1194	-.1419	.2946	.327	.4862	334.2822	-.211	.438	48.6484	52.8061				1				0
80	13.65	44.9842	58.3444	50.5471	56.8719	-.7939	-.0907	210.7476	-.2099	.3542	.4117	.612	329.3451	-.312	.5265	48.0008	53.373				1				0
80	13.66	45.6554	60.2877	50.2348	57.198	-.8603	-.0326	213.3759	-.2762	.4122	.4962	.7377	326.1737	-.4106	.6128	47.3692	53.9259				1				0
80	13.67	45.5841	61.1256	49.0677	56.4896	-.9195	.0254	212.2671	-.3355	.4702	.5776	.8587	324.4912	-.4988	.699	46.8047	54.4782				1				0
80	13.68	45.5129	61.9636	47.9007	55.7812	-.9794	.084	211.1583	-.3954	.5288	.6603	.9816	323.2136	-.5878	.7861	46.2343	55.0362				1				0
80	13.69	45.4417	62.8015	46.7336	55.0728	-1.04	.1432	210.0496	-.4559	.588	.7441	1.1061	322.2112	-.6778	.8741	45.6579	55.6001				1				0
80	13.7	45.3704	63.6395	45.5665	54.3644	-1.1011	.203	208.9408	-.5171	.6478	.8289	1.2323	321.4044	-.7687	.9631	45.0754	56.17				1				0
80	13.71	44.4615	63.9833	43.903	53.6146	-1.2064	.2479	205.9624	-.6224	.6927	.9313	1.3845	318.0596	-.9253	1.0298	44.0723	56.5972				1				0
80	13.72	43.5526	64.3271	42.2395	52.8647	-1.3149	.294	202.9839	-.7308	.7389	1.0393	1.5451	315.3139	-1.0865	1.0985	43.0397	57.037				1				0
80	13.73	42.7149	63.833	41.7432	52.8231	-1.3608	.2783	201.1142	-.7768	.7232	1.0613	1.5779	312.9525	-1.1549	1.0752	42.6019	56.8874				1				0
80	13.74	41.8772	63.3389	41.2468	52.7816	-1.4077	.2623	199.2445	-.8236	.7072	1.0856	1.6139	310.6494	-1.2245	1.0514	42.1559	56.735				1				0
80	13.75	41.0396	62.8447	40.7504	52.7401	-1.4554	.246	197.3748	-.8713	.6909	1.112	1.6532	308.4097	-1.2955	1.0271	41.7014	56.5796				1				0
80	13.76	40.2019	62.3506	40.2541	52.6986	-1.504	.2294	195.5051	-.92	.6742	1.1406	1.6958	306.2373	-1.3678	1.0024	41.2383	56.4214				1				0
80	13.77	38.3669	60.699	40.2647	53.7754	-1.5777	.1216	193.106	-.9937	.5664	1.1438	1.7005	299.6849	-1.4773	.8421	40.5365	55.3946				1				0
80	13.78	36.5319	59.0474	40.2754	54.8523	-1.6532	.0111	190.7069	-1.0692	.4559	1.1623	1.7281	293.0931	-1.5897	.6778	39.8171	54.3419				1				0
80	13.79	35.5345	57.8899	40.7825	55.9706	-1.678	-.0818	190.1775	-1.094	.3631	1.1527	1.7137	288.3601	-1.6265	.5398	39.5812	53.4578				1				0
80	13.8	34.5372	56.7324	41.2895	57.089	-1.7029	-.1751	189.6481	-1.1189	.2697	1.1509	1.7111	283.5533	-1.6635	.401	39.344	52.5688				1				0
80	13.81	33.5399	55.575	41.7965	58.2073	-1.728	-.269	189.1187	-1.1439	.1758	1.1574	1.7207	278.7392	-1.7007	.2614	39.1055	51.6747				1				0
80	13.82	32.5426	54.4175	42.3036	59.3257	-1.7531	-.3634	188.5893	-1.1691	.0814	1.1719	1.7424	273.985	-1.7382	.1211	38.8656	50.7757				1				0
80	13.83	31.238	52.5652	43.4573	61.1438	-1.7601	-.5157	188.4043	-1.1761	-.0709	1.1782	1.7517	266.5508	-1.7486	-.1054	38.7991	49.3249				1				0
80	13.84	29.9334	50.7128	44.6111	62.9619	-1.7671	-.6684	188.2192	-1.1831	-.2235	1.204	1.7901	259.3013	-1.759	-.3323	38.7325	47.8713				1				0
80	13.85	29.6261	50.018	45.2578	63.6616	-1.7488	-.7253	188.5635	-1.1648	-.2805	1.1981	1.7813	256.4606	-1.7318	-.417	38.9068	47.3287				1				0
80	13.86	29.3189	49.3232	45.9045	64.3613	-1.7306	-.7821	188.9079	-1.1465	-.3372	1.1951	1.7769	253.6092	-1.7046	-.5014	39.0806	46.7881				1				0
80	13.87	29.0116	48.6283	46.5512	65.0611	-1.7124	-.8386	189.2522	-1.1284	-.3938	1.1951	1.7769	250.761	-1.6776	-.5855	39.2537	46.2495				1				0
80	13.88	29.1815	48.5365	47.3073	65.74	-1.6837	-.8652	190.7654	-1.0997	-.4204	1.1773	1.7504	249.0795	-1.635	-.625	39.5268	45.9964				1				0
80	13.89	29.3515	48.4447	48.0634	66.419	-1.6555	-.8914	192.2786	-1.0715	-.4465	1.1608	1.7258	247.3755	-1.593	-.6639	39.7957	45.7472				1				0
80	13.9	29.5214	48.3529	48.8196	67.098	-1.6277	-.9171	193.7919	-1.0437	-.4723	1.1455	1.7031	245.6516	-1.5517	-.7022	40.0604	45.502				1				0
80	13.91	29.9986	48.9559	48.929	67.0772	-1.6177	-.8879	194.9608	-1.0337	-.443	1.1246	1.6721	246.8008	-1.5369	-.6587	40.1551	45.7806				1				0
80	13.92	30.4758	49.559	49.0384	67.0565	-1.6079	-.859	196.1297	-1.0239	-.4141	1.1045	1.642	247.9785	-1.5222	-.6157	40.2487	46.056				1				0
80	13.93	30.953	50.162	49.1478	67.0357	-1.5982	-.8304	197.2986	-1.0142	-.3856	1.085	1.6131	249.1849	-1.5078	-.5732	40.3413	46.3281				1				0
80	13.94	31.7916	51.7344	48.4326	66.342	-1.6225	-.7362	198.3006	-1.0385	-.2914	1.0786	1.6035	254.3275	-1.5439	-.4332	40.1098	47.2251				1				0
80	13.95	32.6301	53.3068	47.7174	65.6484	-1.6466	-.643	199.3027	-1.0625	-.1981	1.0808	1.6069	259.4379	-1.5797	-.2946	39.8807	48.1131				1				0
80	13.96	32.9915	54.2762	46.8928	64.9754	-1.6804	-.5771	199.1358	-1.0963	-.1323	1.1043	1.6418	263.1188	-1.63	-.1967	39.5587	48.7399				1				0
80	13.97	33.3528	55.2455	46.0682	64.3025	-1.7142	-.5112	198.969	-1.1302	-.0664	1.1321	1.6832	266.6386	-1.6803	-.0987	39.2362	49.3678				1				0
80	13.98	33.7141	56.2149	45.2436	63.6296	-1.7482	-.4452	198.8022	-1.1641	-.0003	1.1641	1.7308	269.9829	-1.7308	-.0005	38.9131	49.9967				1				0
80	13.99	34.0755	57.1843	44.4189	62.9567	-1.7821	-.379	198.6353	-1.1981	.0658	1.1999	1.784	273.1435	-1.7813	.0978	38.5895	50.6267				1				0
80	14	34.69	58.781	42.671	61.2355	-1.8369	-.247	197.3774	-1.2529	.1978	1.2684	1.8859	278.973	-1.8628	.2941	38.0675	51.8842				1				0
80	14.01	35.3045	60.3777	40.923	59.5143	-1.8925	-.1133	196.1194	-1.3084	.3316	1.3498	2.0069	284.2201	-1.9454	.493	37.5389	53.1578				1				0
80	14.02	35.5577	61.005	39.9996	58.466	-1.9139	-.0456	195.0283	-1.3299	.3993	1.3885	2.0645	286.711	-1.9773	.5936	37.3346	53.8025				1				0
80	14.03	35.8109	61.6323	39.0763	57.4177	-1.9356	.0229	193.9372	-1.3516	.4677	1.4302	2.1265	289.0883	-2.0096	.6954	37.128	54.4544				1				0
80	14.04	36.0641	62.2597	38.1529	56.3694	-1.9575	.0921	192.8461	-1.3735	.5369	1.4747	2.1927	291.3519	-2.0422	.7984	36.9191	55.1137				1				0
80	14.05	36.3173	62.887	37.2296	55.3211	-1.9797	.1621	191.755	-1.3957	.607	1.5219	2.263	293.5032	-2.0753	.9025	36.7078	55.7805				1				0
80	14.06	36.8262	63.9257	35.7378	53.4658	-2.0059	.284	189.9555	-1.4219	.7289	1.5978	2.3759	297.1403	-2.1143	1.0838	36.4584	56.9416				1				0
80	14.07	37.3352	64.9644	34.246	51.6105	-2.0326	.4083	188.1561	-1.4486	.8531	1.6811	2.4998	300.4956	-2.154	1.2686	36.2042	58.1249				1				0
80	14.08	37.591	65.3757	33.6776	50.8035	-2.0365	.4607	187.4478	-1.4525	.9056	1.7117	2.5453	301.942	-2.1599	1.3466	36.1669	58.6245				1				0
80	14.09	37.8467	65.787	33.1092	49.9965	-2.0405	.5136	186.7395	-1.4564	.9584	1.7435	2.5926	303.3473	-2.1658	1.4252	36.1293	59.1278				1				0
80	14.1	38.1025	66.1983	32.5407	49.1896	-2.0444	.5668	186.0311	-1.4604	1.0117	1.7766	2.6419	304.7115	-2.1717	1.5044	36.0914	59.6349				1				0
80	14.11	38.3583	66.6097	31.9723	48.3826	-2.0484	.6205	185.3228	-1.4644	1.0653	1.8109	2.693	306.0349	-2.1777	1.5842	36.0532	60.1459				1				0
80	14.12	38.5222	66.8464	31.3301	47.4355	-2.051	.675	184.1341	-1.4669	1.1198	1.8455	2.7444	307.3574	-2.1815	1.6653	36.0293	60.6649				1				0
80	14.13	38.6861	67.0831	30.6878	46.4884	-2.0535	.7302	182.9454	-1.4695	1.175	1.8815	2.798	308.6467	-2.1853	1.7474	36.0051	61.1907				1				0
80	14.14	38.5943	66.9085	30.614	46.3483	-2.052	.7308	182.465	-1.4679	1.1756	1.8807	2.7968	308.6898	-2.183	1.7483	36.0197	61.1962				1				0
80	14.15	38.5025	66.7339	30.5401	46.2081	-2.0504	.7313	181.9846	-1.4664	1.1762	1.8798	2.7955	308.733	-2.1807	1.7491	36.0344	61.2017				1				0
80	14.16	38.4106	66.5593	30.4663	46.068	-2.0489	.7319	181.5042	-1.4648	1.1768	1.879	2.7942	308.7766	-2.1784	1.75	36.0492	61.2073				1				0
80	14.17	38.3188	66.3847	30.3925	45.9279	-2.0473	.7325	181.0238	-1.4633	1.1774	1.8781	2.793	308.8204	-2.1761	1.7509	36.0641	61.2129				1				0
80	14.18	38.2115	66.1938	30.5099	46.0836	-2.0455	.7179	180.9988	-1.4614	1.1627	1.8675	2.7772	308.5058	-2.1733	1.7291	36.0817	61.0734				1				0
80	14.19	38.1042	66.003	30.6273	46.2393	-2.0436	.7032	180.9738	-1.4596	1.1481	1.857	2.7615	308.1876	-2.1706	1.7073	36.0992	60.934				1				0
80	14.2	38.0888	65.9868	30.8186	46.5351	-2.0434	.6881	181.4293	-1.4593	1.1329	1.8475	2.7474	307.8241	-2.1702	1.6848	36.1018	60.7899				1				0
80	14.21	38.0733	65.9706	31.0098	46.8309	-2.0431	.6731	181.8847	-1.459	1.1179	1.8381	2.7334	307.4586	-2.1698	1.6624	36.1043	60.6466				1				0
80	14.22	38.0579	65.9544	31.2011	47.1267	-2.0428	.6581	182.3401	-1.4588	1.1029	1.8288	2.7196	307.0914	-2.1694	1.6401	36.1068	60.5041				1				0
80	14.23	38.0991	66.0345	31.6201	47.8057	-2.0431	.6289	183.5593	-1.4591	1.0737	1.8115	2.6939	306.3488	-2.1697	1.5967	36.1042	60.2257				1				0
80	14.24	38.1403	66.1146	32.039	48.4846	-2.0434	.6	184.7786	-1.4593	1.0449	1.7948	2.669	305.6021	-2.1701	1.5538	36.1017	59.951				1				0
80	14.25	38.1815	66.1947	32.458	49.1636	-2.0436	.5715	185.9978	-1.4596	1.0164	1.7786	2.6449	304.8515	-2.1705	1.5114	36.0991	59.6799				1				0
80	14.26	38.2381	66.291	32.6857	49.5468	-2.0441	.5578	186.7617	-1.4601	1.0026	1.7712	2.6339	304.4757	-2.1713	1.4909	36.0942	59.5485				1				0
80	14.27	38.2948	66.3874	32.9135	49.9299	-2.0447	.5441	187.5255	-1.4606	.9889	1.7639	2.623	304.0999	-2.172	1.4706	36.0892	59.4183				1				0
80	14.28	38.3514	66.4837	33.1412	50.3131	-2.0452	.5305	188.2894	-1.4611	.9753	1.7568	2.6124	303.724	-2.1728	1.4504	36.0844	59.289				1				0
80	14.29	38.3797	66.5593	33.4597	50.8961	-2.0483	.508	189.2947	-1.4643	.9528	1.747	2.5979	303.0531	-2.1774	1.4169	36.0545	59.0747				1				0
80	14.3	38.4081	66.6349	33.7781	51.479	-2.0514	.4857	190.3001	-1.4674	.9306	1.7376	2.5838	302.382	-2.1821	1.3838	36.0249	58.8627				1				0
80	14.31	38.3797	66.6142	33.8688	51.6788	-2.054	.4768	190.5416	-1.47	.9216	1.735	2.58	302.0865	-2.1859	1.3705	36.0001	58.7775				1				0
80	14.32	38.3514	66.5935	33.9596	51.8786	-2.0566	.4679	190.7831	-1.4726	.9127	1.7325	2.5763	301.791	-2.1898	1.3572	35.9753	58.6926				1				0
80	14.33	38.3231	66.5728	34.0503	52.0784	-2.0592	.459	191.0246	-1.4752	.9038	1.73	2.5726	301.4954	-2.1936	1.344	35.9507	58.6079				1				0
80	14.34	38.2948	66.5521	34.141	52.2782	-2.0618	.4501	191.2661	-1.4778	.895	1.7276	2.569	301.1996	-2.1975	1.3308	35.926	58.5234				1				0
80	14.35	38.2682	66.616	34.117	52.3976	-2.0708	.4484	191.3987	-1.4867	.8932	1.7344	2.5791	300.9975	-2.2108	1.3282	35.8407	58.5069				1				0
80	14.36	38.2416	66.6799	34.093	52.517	-2.0797	.4467	191.5314	-1.4957	.8915	1.7412	2.5892	300.7972	-2.2241	1.3257	35.7555	58.4905				1				0
80	14.37	38.2433	66.7645	33.9783	52.4365	-2.0861	.4538	191.4225	-1.5021	.8986	1.7503	2.6028	300.8905	-2.2336	1.3363	35.6947	58.5583				1				0
80	14.38	38.245	66.8491	33.8635	52.3561	-2.0925	.4609	191.3136	-1.5085	.9058	1.7595	2.6165	300.9829	-2.2431	1.3469	35.6338	58.6263				1				0
80	14.39	38.2467	66.9337	33.7488	52.2756	-2.0989	.4681	191.2048	-1.5149	.9129	1.7687	2.6301	301.0745	-2.2527	1.3575	35.5728	58.6943				1				0
80	14.4	38.2484	67.0183	33.634	52.1952	-2.1053	.4752	191.0959	-1.5213	.92	1.7778	2.6438	301.1652	-2.2622	1.3682	35.5118	58.7623				1				0
80	14.41	38.2742	67.2766	33.3654	52.011	-2.1213	.4937	190.9271	-1.5372	.9385	1.8011	2.6783	301.4045	-2.286	1.3956	35.3597	58.9381				1				0
80	14.42	38.2999	67.5349	33.0967	51.8267	-2.1373	.5121	190.7583	-1.5532	.957	1.8244	2.713	301.6382	-2.3098	1.4231	35.2073	59.1141				1				0
80	14.43	38.3239	67.7086	32.9428	51.7229	-2.1469	.5235	190.6983	-1.5628	.9683	1.8385	2.734	301.7819	-2.3241	1.4399	35.1161	59.2219				1				0
80	14.44	38.348	67.8823	32.7889	51.6192	-2.1564	.5348	190.6384	-1.5724	.9796	1.8526	2.755	301.9236	-2.3383	1.4568	35.0248	59.3298				1				0
80	14.45	38.372	68.0561	32.635	51.5154	-2.166	.5461	190.5785	-1.582	.991	1.8667	2.776	302.0632	-2.3526	1.4737	34.9335	59.4377				1				0
80	14.46	38.396	68.2298	32.4811	51.4116	-2.1756	.5575	190.5185	-1.5916	1.0023	1.8809	2.7971	302.2007	-2.3669	1.4905	34.8421	59.5457				1				0
80	14.47	38.2725	68.2667	32.1734	51.1772	-2.1933	.5705	189.8896	-1.6093	1.0154	1.9028	2.8297	302.2498	-2.3932	1.51	34.6738	59.67				1				0
80	14.48	38.1489	68.3036	31.8656	50.9428	-2.2111	.5837	189.2608	-1.627	1.0285	1.9249	2.8625	302.2979	-2.4197	1.5295	34.5043	59.7952				1				0
80	14.49	38.0012	68.1668	31.7117	50.8122	-2.2193	.5854	188.6919	-1.6352	1.0303	1.9327	2.8743	302.2121	-2.4319	1.5321	34.4262	59.8119				1				0
80	14.5	37.8536	68.03	31.5578	50.6816	-2.2275	.5872	188.1229	-1.6435	1.032	1.9407	2.8861	302.1265	-2.4442	1.5348	34.3476	59.8288				1				0
80	14.51	37.706	67.8931	31.4039	50.551	-2.2358	.589	187.554	-1.6518	1.0338	1.9486	2.898	302.0411	-2.4565	1.5374	34.2685	59.8458				1				0
80	14.52	37.5584	67.7563	31.25	50.4204	-2.2442	.5908	186.985	-1.6602	1.0356	1.9567	2.9099	301.9558	-2.4689	1.5401	34.189	59.8629				1				0
80	14.53	37.4468	67.6393	31.2215	50.4584	-2.2496	.5855	186.7661	-1.6656	1.0303	1.9585	2.9126	301.7413	-2.477	1.5323	34.1374	59.8127				1				0
80	14.54	37.3352	67.5223	31.1931	50.4965	-2.255	.5802	186.5471	-1.671	1.0251	1.9603	2.9154	301.5267	-2.4851	1.5244	34.0858	59.7625				1				0
80	14.55	37.3713	67.5421	31.3185	50.6651	-2.252	.5732	186.897	-1.668	1.018	1.9541	2.9061	301.3967	-2.4806	1.514	34.1143	59.6954				1				0
80	14.56	37.4073	67.5619	31.4439	50.8338	-2.2491	.5662	187.2469	-1.665	1.011	1.9479	2.8969	301.2663	-2.4762	1.5035	34.1427	59.6286				1				0
80	14.57	37.4434	67.5817	31.5693	51.0025	-2.2461	.5592	187.5969	-1.662	1.004	1.9418	2.8877	301.1355	-2.4717	1.4931	34.171	59.562				1				0
80	14.58	37.4794	67.6015	31.6948	51.1711	-2.2431	.5522	187.9468	-1.6591	.9971	1.9356	2.8786	301.0044	-2.4673	1.4828	34.1992	59.4957				1				0
80	14.59	37.379	67.3468	31.9065	51.4418	-2.2373	.531	188.0741	-1.6533	.9759	1.9198	2.855	300.5522	-2.4586	1.4513	34.2547	59.294				1				0
80	14.6	37.2786	67.0921	32.1182	51.7126	-2.2315	.5099	188.2014	-1.6474	.9547	1.9041	2.8316	300.093	-2.45	1.4198	34.3101	59.0926				1				0
80	14.61	37.1421	66.8176	32.2045	51.8146	-2.2286	.4956	187.9788	-1.6446	.9404	1.8945	2.8173	299.7628	-2.4457	1.3985	34.3376	58.9565				1				0
80	14.62	37.0056	66.5431	32.2908	51.9167	-2.2257	.4813	187.7562	-1.6417	.9261	1.8849	2.803	299.4285	-2.4414	1.3772	34.3651	58.82				1				0
80	14.63	36.8692	66.2685	32.3771	52.0188	-2.2228	.4669	187.5335	-1.6388	.9117	1.8753	2.7888	299.0899	-2.437	1.3559	34.3928	58.6833				1				0
80	14.64	36.6597	65.8491	32.5221	52.1961	-2.2184	.4439	187.227	-1.6343	.8888	1.8604	2.7666	298.538	-2.4304	1.3217	34.4349	58.4645				1				0
80	14.65	36.4503	65.4297	32.6671	52.3734	-2.2139	.4209	186.9204	-1.6299	.8657	1.8455	2.7445	297.9753	-2.4238	1.2874	34.4772	58.245				1				0
80	14.66	36.2409	65.0103	32.8121	52.5507	-2.2095	.3978	186.6139	-1.6254	.8426	1.8309	2.7226	297.4018	-2.4172	1.253	34.5197	58.0248				1				0
80	14.67	36.1679	64.8653	32.8708	52.6259	-2.2079	.3891	186.53	-1.6239	.834	1.8255	2.7147	297.1833	-2.4149	1.2402	34.5343	57.9426				1				0
80	14.68	36.095	64.7204	32.9295	52.7012	-2.2064	.3805	186.4461	-1.6224	.8253	1.8202	2.7068	296.9634	-2.4126	1.2273	34.5489	57.8603				1				0
80	14.69	36.022	64.5755	32.9882	52.7764	-2.2049	.3718	186.3622	-1.6208	.8167	1.815	2.699	296.7421	-2.4103	1.2145	34.5635	57.778				1				0
80	14.7	35.9199	64.3352	33.1074	52.9044	-2.2001	.3572	186.267	-1.6161	.8021	1.8042	2.6829	296.3962	-2.4032	1.1928	34.609	57.6389				1				0
80	14.71	35.8178	64.0949	33.2266	53.0325	-2.1953	.3426	186.1717	-1.6113	.7875	1.7934	2.6669	296.0459	-2.3961	1.171	34.6545	57.4997				1				0
80	14.72	35.7886	63.9995	33.2871	53.0852	-2.1921	.3367	186.1604	-1.608	.7815	1.7879	2.6587	295.9203	-2.3913	1.1622	34.6854	57.4431				1				0
80	14.73	35.7594	63.9041	33.3476	53.138	-2.1888	.3307	186.149	-1.6048	.7756	1.7824	2.6505	295.7939	-2.3864	1.1533	34.7163	57.3864				1				0
80	14.74	35.7302	63.8087	33.4081	53.1907	-2.1856	.3248	186.1377	-1.6015	.7696	1.7769	2.6423	295.6667	-2.3816	1.1445	34.7472	57.3298				1				0
80	14.75	35.701	63.7133	33.4685	53.2435	-2.1823	.3188	186.1264	-1.5983	.7637	1.7714	2.6341	295.5387	-2.3768	1.1356	34.7781	57.2731				1				0
80	14.76	35.6916	63.5828	33.6811	53.4701	-2.174	.3038	186.4256	-1.5899	.7487	1.7574	2.6133	295.2145	-2.3643	1.1133	34.8579	57.13				1				0
80	14.77	35.6822	63.4523	33.8938	53.6967	-2.1656	.2888	186.7249	-1.5816	.7337	1.7434	2.5926	294.8862	-2.3518	1.091	34.9375	56.9874				1				0
80	14.78	35.7019	63.4172	34.0459	53.8706	-2.1605	.2798	187.0355	-1.5765	.7247	1.735	2.5801	294.6873	-2.3443	1.0776	34.9861	56.9016				1				0
80	14.79	35.7216	63.3821	34.198	54.0444	-2.1554	.2708	187.3461	-1.5714	.7157	1.7267	2.5676	294.4871	-2.3367	1.0642	35.0345	56.8161				1				0
80	14.8	35.7414	63.347	34.3501	54.2183	-2.1503	.2619	187.6567	-1.5663	.7067	1.7184	2.5553	294.2857	-2.3291	1.0509	35.0828	56.7309				1				0
80	14.81	35.7611	63.3119	34.5022	54.3921	-2.1453	.253	187.9673	-1.5613	.6978	1.7101	2.543	294.083	-2.3216	1.0377	35.1309	56.646				1				0
80	14.82	35.8778	63.2308	34.6899	54.4847	-2.1285	.2465	188.2833	-1.5444	.6913	1.6921	2.5162	294.1147	-2.2966	1.028	35.2911	56.5842				1				0
80	14.83	35.9946	63.1498	34.8776	54.5772	-2.1117	.24	188.5992	-1.5277	.6849	1.6742	2.4895	294.1471	-2.2716	1.0184	35.4507	56.5225				1				0
80	14.84	36.0916	63.1039	34.9132	54.4959	-2.0999	.2424	188.6046	-1.5159	.6873	1.6644	2.475	294.3879	-2.2541	1.0219	35.5628	56.5453				1				0
80	14.85	36.1885	63.058	34.9488	54.4146	-2.0882	.2448	188.61	-1.5041	.6896	1.6547	2.4605	294.6315	-2.2366	1.0255	35.6749	56.5681				1				0
80	14.86	36.2855	63.0121	34.9843	54.3333	-2.0764	.2472	188.6153	-1.4924	.692	1.645	2.4461	294.878	-2.2191	1.029	35.7869	56.5909				1				0
80	14.87	36.3825	62.9662	35.0199	54.252	-2.0646	.2496	188.6207	-1.4806	.6944	1.6354	2.4318	295.1274	-2.2016	1.0326	35.899	56.6136				1				0
80	14.88	36.5379	62.8024	34.882	53.7235	-2.04	.2668	187.9459	-1.4559	.7117	1.6206	2.4097	296.0503	-2.1649	1.0582	36.1341	56.7779				1				0
80	14.89	36.6932	62.6386	34.7442	53.1951	-2.0151	.2842	187.2711	-1.4311	.7291	1.6061	2.3882	296.9966	-2.1279	1.0841	36.3709	56.9434				1				0
80	14.9	36.7516	62.5207	34.5707	52.7479	-2.0019	.2993	186.5909	-1.4179	.7441	1.6013	2.3811	297.6912	-2.1084	1.1065	36.4962	57.087				1				0
80	14.91	36.8099	62.4028	34.3972	52.3007	-1.9887	.3145	185.9107	-1.4047	.7593	1.5968	2.3743	298.395	-2.0887	1.1291	36.6223	57.2318				1				0
80	14.92	36.8683	62.2849	34.2238	51.8535	-1.9753	.3298	185.2305	-1.3913	.7746	1.5924	2.3679	299.1078	-2.0688	1.1518	36.7495	57.3775				1				0
80	14.93	36.9267	62.167	34.0503	51.4064	-1.9619	.3452	184.5504	-1.3779	.7901	1.5883	2.3617	299.8297	-2.0488	1.1748	36.8775	57.5244				1				0
80	14.94	37.106	61.9006	34.158	51.0561	-1.9237	.3498	184.2206	-1.3397	.7946	1.5576	2.3161	300.6742	-1.992	1.1815	37.2412	57.5679				1				0
80	14.95	37.2854	61.6341	34.2656	50.7058	-1.8854	.3544	183.8909	-1.3014	.7992	1.5272	2.2708	301.5556	-1.935	1.1883	37.6062	57.6115				1				0
80	14.96	37.4064	61.4856	34.5467	50.8027	-1.8609	.3434	184.2414	-1.2768	.7883	1.5005	2.2312	301.6891	-1.8985	1.172	37.8397	57.5071				1				0
80	14.97	37.5275	61.3371	34.8278	50.8995	-1.8364	.3325	184.5919	-1.2524	.7773	1.474	2.1917	301.8268	-1.8622	1.1558	38.0723	57.4032				1				0
80	14.98	37.6485	61.1886	35.1089	50.9964	-1.8121	.3216	184.9424	-1.2281	.7665	1.4476	2.1524	301.9692	-1.826	1.1396	38.3041	57.2997				1				0
80	14.99	38.1429	61.2795	35.4745	50.948	-1.7659	.3268	185.8448	-1.1819	.7716	1.4115	2.0987	303.1403	-1.7573	1.1473	38.744	57.349				1				0
80	15	38.6372	61.3704	35.8401	50.8995	-1.7202	.3319	186.7473	-1.1361	.7768	1.3763	2.0463	304.3602	-1.6893	1.1549	39.1797	57.3978				1				0
80	15.01	39.1316	61.4613	36.2057	50.8511	-1.6749	.337	187.6497	-1.0908	.7818	1.3421	1.9955	305.6309	-1.6219	1.1625	39.6111	57.4462				1				0
80	15.02	39.5049	61.7007	36.2902	50.7058	-1.6535	.3527	188.2017	-1.0695	.7976	1.3341	1.9836	306.714	-1.5902	1.1859	39.8144	57.596				1				0
80	15.03	39.8783	61.9402	36.3747	50.5605	-1.6323	.3684	188.7537	-1.0483	.8132	1.3267	1.9726	307.8032	-1.5586	1.2091	40.0164	57.745				1				0
80	15.04	40.2516	62.1796	36.4592	50.4152	-1.6112	.3839	189.3056	-1.0272	.8288	1.3198	1.9624	308.8979	-1.5272	1.2322	40.2173	57.893				1				0
80	15.05	40.5289	62.2804	36.4743	50.1505	-1.5897	.3991	189.4341	-1.0056	.844	1.3129	1.952	310.0057	-1.4952	1.2548	40.4227	58.038				1				0
80	15.06	40.8061	62.3812	36.4895	49.8858	-1.5681	.4143	189.5626	-.9841	.8592	1.3064	1.9423	311.1235	-1.4632	1.2774	40.6278	58.1827				1				0
80	15.07	40.71	62.2426	36.4201	49.7665	-1.5675	.4141	189.1391	-.9834	.859	1.3058	1.9414	311.1352	-1.4622	1.2771	40.6339	58.1807				1				0
80	15.08	40.6138	62.104	36.3507	49.6471	-1.5668	.4139	188.7156	-.9828	.8588	1.3051	1.9405	311.1469	-1.4612	1.2768	40.64	58.1787				1				0
80	15.09	40.5177	61.9654	36.2813	49.5277	-1.5662	.4137	188.2921	-.9821	.8586	1.3045	1.9396	311.1588	-1.4603	1.2765	40.6462	58.1767				1				0
80	15.1	40.4216	61.8268	36.2119	49.4084	-1.5655	.4135	187.8687	-.9815	.8583	1.3039	1.9386	311.1707	-1.4593	1.2762	40.6525	58.1747				1				0
80	15.11	40.0311	61.2984	36.5517	49.8659	-1.5656	.3711	187.7472	-.9816	.8159	1.2764	1.8978	309.7334	-1.4594	1.2131	40.6515	57.7705				1				0
80	15.12	39.6406	60.7701	36.8915	50.3235	-1.5657	.3286	187.6257	-.9817	.7734	1.2498	1.8581	308.2321	-1.4596	1.1499	40.6505	57.3658				1				0
80	15.13	39.3462	60.3804	37.3007	50.9004	-1.5665	.2865	187.9277	-.9825	.7314	1.2248	1.821	306.6648	-1.4607	1.0874	40.6432	56.9654				1				0
80	15.14	39.0518	59.9906	37.7099	51.4773	-1.5673	.2446	188.2297	-.9832	.6894	1.2009	1.7854	305.0388	-1.4618	1.025	40.6361	56.5662				1				0
80	15.15	38.7574	59.6009	38.1191	52.0542	-1.568	.2028	188.5316	-.984	.6477	1.178	1.7514	303.3538	-1.4629	.9629	40.6289	56.1683				1				0
80	15.16	38.463	59.2112	38.5283	52.6311	-1.5688	.1612	188.8336	-.9847	.606	1.1563	1.7191	301.6093	-1.464	.901	40.6217	55.7716				1				0
80	15.17	38.2244	59.0942	39.3191	53.8688	-1.5803	.1013	190.5066	-.9963	.5461	1.1362	1.6892	298.7299	-1.4813	.812	40.5114	55.2013				1				0
80	15.18	37.9858	58.9772	40.11	55.1066	-1.5917	.0425	192.1795	-1.0077	.4873	1.1193	1.6642	295.8074	-1.4982	.7245	40.4029	54.6409				1				0
80	15.19	38.0416	59.2499	40.4916	55.7674	-1.6022	.0249	193.5504	-1.0182	.4698	1.1214	1.6672	294.7669	-1.5138	.6984	40.3028	54.4739				1				0
80	15.2	38.0974	59.5226	40.8732	56.4282	-1.6126	.0076	194.9213	-1.0286	.4525	1.1237	1.6706	293.7451	-1.5292	.6727	40.2041	54.3093				1				0
80	15.21	38.1532	59.7953	41.2548	57.089	-1.6228	-.0094	196.2923	-1.0388	.4354	1.1264	1.6746	292.7421	-1.5444	.6474	40.1067	54.147				1				0
80	15.22	38.2089	60.068	41.6364	57.7498	-1.6329	-.0262	197.6632	-1.0489	.4186	1.1293	1.679	291.7579	-1.5594	.6224	40.0107	53.9869				1				0
80	15.23	38.4621	60.3597	41.7868	57.8051	-1.6243	-.0181	198.4137	-1.0403	.4267	1.1244	1.6717	292.3029	-1.5466	.6344	40.0926	54.0639				1				0
80	15.24	38.7153	60.6513	41.9371	57.8605	-1.6158	-.0101	199.1642	-1.0317	.4347	1.1196	1.6645	292.8486	-1.5339	.6463	40.1739	54.1403				1				0
80	15.25	38.9127	60.6702	41.7058	57.2551	-1.5972	.0146	198.5438	-1.0131	.4595	1.1125	1.6539	294.3955	-1.5063	.6831	40.3512	54.376				1				0
80	15.26	39.1101	60.6891	41.4745	56.6496	-1.5784	.0395	197.9233	-.9944	.4844	1.1061	1.6445	295.9712	-1.4784	.7201	40.5295	54.6132				1				0
80	15.27	39.3075	60.708	41.2432	56.0441	-1.5596	.0646	197.3029	-.9756	.5094	1.1006	1.6362	297.5739	-1.4504	.7574	40.709	54.8518				1				0
80	15.28	39.5049	60.7269	41.012	55.4387	-1.5406	.0898	196.6825	-.9566	.5347	1.0959	1.6293	299.2018	-1.4222	.7949	40.8896	55.092				1				0
80	15.29	39.3891	59.7845	40.5592	54.0332	-1.4858	.1105	193.766	-.9017	.5553	1.059	1.5744	301.6255	-1.3406	.8256	41.4121	55.2886				1				0
80	15.3	39.2732	58.8422	40.1064	52.6277	-1.4292	.1317	190.8494	-.8452	.5766	1.0231	1.5211	304.3011	-1.2566	.8572	41.9506	55.4912				1				0
80	15.31	38.9599	57.8809	39.8849	51.8276	-1.3913	.1271	188.5533	-.8073	.5719	.9894	1.4709	305.3146	-1.2002	.8502	42.3114	55.4468				1				0
80	15.32	38.6467	56.9196	39.6634	51.0275	-1.3525	.1223	186.2572	-.7685	.5671	.9551	1.4199	306.427	-1.1425	.8431	42.6812	55.4012				1				0
80	15.33	38.3334	55.9584	39.4419	50.2275	-1.3127	.1174	183.9612	-.7287	.5622	.9204	1.3683	307.6527	-1.0833	.8358	43.0601	55.3546				1				0
80	15.34	38.0201	54.9971	39.2204	49.4274	-1.2719	.1124	181.6651	-.6879	.5572	.8853	1.3161	309.0085	-1.0227	.8284	43.4487	55.3068				1				0
80	15.35	37.2777	52.8577	40.0628	49.3305	-1.1764	.0193	179.5287	-.5924	.4642	.7526	1.1188	308.0787	-.8807	.69	44.358	54.4205				1				0
80	15.36	36.5353	50.7182	40.9052	49.2337	-1.0787	-.076	177.3924	-.4946	.3689	.617	.9173	306.7125	-.7353	.5483	45.2892	53.5129				1				0
80	15.37	36.1062	49.5401	41.9691	49.9369	-1.0246	-.1647	177.5522	-.4405	.2801	.5221	.7761	302.4521	-.6549	.4164	45.8045	52.6679				1				0
80	15.38	35.677	48.3619	43.033	50.64	-.9706	-.2533	177.712	-.3865	.1916	.4314	.6413	296.3636	-.5746	.2848	46.3188	51.8245				1				0
80	15.39	35.2479	47.1837	44.0969	51.3432	-.9167	-.3417	177.8718	-.3326	.1032	.3483	.5177	287.2316	-.4945	.1534	46.8321	50.9825				1				0
80	15.4	34.5149	45.5141	46.8679	53.8619	-.8461	-.535	180.7588	-.2621	-.0902	.2772	.412	251.0102	-.3896	-.1341	47.504	49.1411				1				0
80	15.41	33.7819	43.8445	49.6388	56.3806	-.7778	-.7223	183.6459	-.1937	-.2775	.3384	.5031	214.9258	-.288	-.4125	48.1548	47.3575				1				0
80	15.42	33.049	42.1749	52.4098	58.8993	-.7116	-.9038	186.533	-.1275	-.4589	.4763	.7081	195.5298	-.1896	-.6823	48.7854	45.6291				1				0
80	15.43	32.7451	41.6835	54.1169	60.7148	-.6978	-.9973	189.2602	-.1137	-.5525	.5641	.8386	191.631	-.1691	-.8213	48.9169	44.7381				1				0
80	15.44	32.4413	41.192	55.8239	62.5303	-.6843	-1.0882	191.9875	-.1003	-.6434	.6512	.968	188.8611	-.1491	-.9565	49.0447	43.8723				1				0
80	15.45	32.1375	40.7006	57.531	64.3458	-.6713	-1.1766	194.7148	-.0873	-.7318	.7369	1.0956	186.8007	-.1297	-1.0879	49.1689	43.0308				1				0
80	15.46	31.5761	40.1579	59.6152	66.893	-.68	-1.2908	198.2422	-.096	-.846	.8514	1.2658	186.472	-.1427	-1.2577	49.086	41.9429				1				0
80	15.47	31.0148	39.6151	61.6994	69.4402	-.6884	-1.4011	201.7696	-.1044	-.9562	.9619	1.4301	186.229	-.1552	-1.4216	49.006	40.8931				1				0
80	15.48	30.7573	39.5638	62.0766	70.172	-.7092	-1.4282	202.5697	-.1252	-.9834	.9913	1.4738	187.2544	-.1861	-1.462	48.8078	40.6344				1				0
80	15.49	30.4999	39.5125	62.4537	70.9037	-.7299	-1.4552	203.3698	-.1458	-1.0103	1.0208	1.5176	188.213	-.2168	-1.5021	48.6112	40.3777				1				0
80	15.5	30.2424	39.4612	62.8309	71.6354	-.7503	-1.4819	204.1699	-.1663	-1.0371	1.0503	1.5615	189.1107	-.2473	-1.5418	48.4161	40.1231				1				0
80	15.51	29.9849	39.4099	63.2081	72.3671	-.7707	-1.5084	204.9701	-.1866	-1.0636	1.0799	1.6054	189.9527	-.2775	-1.5813	48.2225	39.8704				1				0
80	15.52	29.8081	39.5737	62.6868	72.2141	-.8028	-1.4984	204.2827	-.2187	-1.0536	1.076	1.5997	191.7282	-.3252	-1.5663	47.9169	39.9661				1				0
80	15.53	29.6313	39.7375	62.1655	72.061	-.8351	-1.4883	203.5953	-.251	-1.0434	1.0732	1.5956	193.5268	-.3732	-1.5513	47.6093	40.0625				1				0
80	15.54	29.712	39.9527	61.2671	71.1761	-.8474	-1.4512	202.1078	-.2634	-1.0063	1.0402	1.5465	194.6675	-.3916	-1.4961	47.4915	40.4159				1				0
80	15.55	29.7926	40.1678	60.3686	70.2913	-.86	-1.4135	200.6204	-.276	-.9687	1.0072	1.4974	195.901	-.4103	-1.4401	47.3719	40.7745				1				0
80	15.56	29.8733	40.3829	59.4702	69.4065	-.8727	-1.3753	199.1329	-.2887	-.9305	.9742	1.4484	197.2377	-.4292	-1.3833	47.2505	41.1385				1				0
80	15.57	29.954	40.598	58.5717	68.5217	-.8857	-1.3365	197.6454	-.3016	-.8917	.9413	1.3994	198.6897	-.4484	-1.3256	47.1273	41.508				1				0
80	15.58	30.6861	41.2316	56.7766	66.1569	-.8692	-1.2232	194.8513	-.2852	-.7783	.8289	1.2323	200.1231	-.424	-1.1571	47.2839	42.5872				1				0
80	15.59	31.4182	41.8653	54.9815	63.7922	-.8523	-1.1066	192.0572	-.2683	-.6617	.714	1.0615	202.0678	-.3988	-.9837	47.4451	43.6978				1				0
80	15.6	32.0697	42.2838	54.0848	62.3123	-.8218	-1.0297	190.7506	-.2377	-.5849	.6314	.9386	202.1199	-.3534	-.8695	47.7358	44.4296				1				0
80	15.61	32.7211	42.7023	53.1882	60.8324	-.7908	-.9518	189.444	-.2068	-.507	.5476	.814	202.1887	-.3074	-.7537	48.0306	45.1714				1				0
80	15.62	33.3725	43.1209	52.2915	59.3525	-.7594	-.8729	188.1374	-.1754	-.428	.4626	.6876	202.2839	-.2608	-.6363	48.3295	45.9236				1				0
80	15.63	34.024	43.5394	51.3948	57.8726	-.7276	-.7928	186.8308	-.1436	-.3479	.3764	.5596	202.4243	-.2134	-.5172	48.6325	46.6862				1				0
80	15.64	34.999	44.2135	50.2909	56.0424	-.6856	-.6829	185.5458	-.1016	-.238	.2588	.3847	203.1084	-.151	-.3538	49.0326	47.733				1				0
80	15.65	35.974	44.8877	49.187	54.2122	-.643	-.5714	184.2608	-.059	-.1266	.1397	.2076	204.9784	-.0877	-.1882	49.4384	48.7944				1				0
80	15.66	36.2976	45.1433	48.9797	53.8619	-.6332	-.5425	184.2825	-.0492	-.0977	.1094	.1626	206.7116	-.0731	-.1452	49.5318	49.0695				1				0
80	15.67	36.6211	45.3989	48.7724	53.5116	-.6234	-.5137	184.3041	-.0394	-.0688	.0793	.1179	209.7644	-.0585	-.1023	49.6251	49.3445				1				0
80	15.68	36.9447	45.6545	48.5652	53.1613	-.6136	-.4848	184.3257	-.0296	-.04	.0497	.0739	216.494	-.0439	-.0594	49.7185	49.6195				1				0
80	15.69	37.2683	45.9101	48.3579	52.811	-.6038	-.4559	184.3473	-.0198	-.0111	.0227	.0337	240.698	-.0294	-.0165	49.8118	49.8944				1				0
80	15.7	37.5764	46.0928	48.2974	52.6034	-.5905	-.4362	184.5701	-.0065	.0087	.0108	.0161	323.2423	-.0096	.0129	49.9383	50.0826				1				0
80	15.71	37.8845	46.2756	48.2369	52.3959	-.5773	-.4165	184.7928	.0068	.0284	.0292	.0434	13.4124	.0101	.0422	50.0645	50.2703				1				0
80	15.72	37.8691	46.2027	48.3837	52.5386	-.5738	-.4255	184.994	.0102	.0193	.0218	.0325	27.9145	.0152	.0287	50.0974	50.1838				1				0
80	15.73	37.8536	46.1298	48.5305	52.6813	-.5704	-.4346	185.1951	.0137	.0102	.0171	.0254	53.2008	.0203	.0152	50.1302	50.0974				1				0
80	15.74	37.8382	46.0568	48.6772	52.824	-.5669	-.4437	185.3962	.0171	.0012	.0171	.0255	86.0688	.0254	.0017	50.1629	50.0112				1				0
80	15.75	37.8227	45.9839	48.824	52.9667	-.5635	-.4527	185.5974	.0205	-.0079	.022	.0327	110.9284	.0305	-.0117	50.1956	49.9252				1				0
80	15.76	37.7283	45.8129	49.2234	53.4096	-.5602	-.4791	186.1742	.0238	-.0342	.0417	.062	145.2026	.0354	-.0509	50.2267	49.6738				1				0
80	15.77	37.6339	45.6419	49.6228	53.8524	-.557	-.5053	186.7511	.027	-.0605	.0662	.0985	155.9113	.0402	-.0899	50.2575	49.424				1				0
80	15.78	37.5549	45.5438	49.8755	54.1525	-.5572	-.5225	187.1268	.0269	-.0777	.0822	.1222	160.9201	.0399	-.1155	50.2559	49.2601				1				0
80	15.79	37.476	45.4457	50.1281	54.4527	-.5573	-.5397	187.5024	.0267	-.0948	.0985	.1464	164.2731	.0397	-.141	50.2543	49.0969				1				0
80	15.8	37.397	45.3476	50.3807	54.7528	-.5575	-.5567	187.8781	.0265	-.1119	.115	.1709	166.6598	.0394	-.1663	50.2527	48.9344				1				0
80	15.81	37.3292	45.3044	50.773	55.2614	-.5615	-.5795	188.668	.0225	-.1346	.1365	.2029	170.5034	.0335	-.2001	50.2145	48.7179				1				0
80	15.82	37.2614	45.2612	51.1653	55.77	-.5655	-.602	189.4579	.0185	-.1572	.1582	.2352	173.2718	.0276	-.2336	50.1766	48.5033				1				0
80	15.83	37.1936	45.218	51.5576	56.2785	-.5694	-.6243	190.2477	.0146	-.1795	.1801	.2677	175.3523	.0217	-.2668	50.139	48.2904				1				0
80	15.84	37.2048	45.2729	51.6973	56.487	-.5732	-.6299	190.6619	.0108	-.1851	.1854	.2756	176.6558	.0161	-.2751	50.103	48.2375				1				0
80	15.85	37.2159	45.3278	51.8369	56.6954	-.577	-.6354	191.0761	.007	-.1906	.1907	.2835	177.8818	.0105	-.2833	50.0671	48.1849				1				0
80	15.86	37.2271	45.3827	51.9766	56.9039	-.5807	-.6409	191.4902	.0033	-.1961	.1961	.2915	179.0353	.0049	-.2915	50.0314	48.1324				1				0
80	15.87	37.1258	45.389	52.2052	57.3165	-.592	-.657	192.0365	-.008	-.2122	.2123	.3156	182.1459	-.0118	-.3154	49.9243	47.9792				1				0
80	15.88	37.0245	45.3953	52.4338	57.729	-.6032	-.673	192.5827	-.0191	-.2282	.229	.3404	184.7945	-.0284	-.3392	49.8177	47.8269				1				0
80	15.89	36.9121	45.3467	52.5228	57.9332	-.6107	-.6836	192.7147	-.0266	-.2387	.2402	.3571	186.3629	-.0396	-.3549	49.7465	47.7264				1				0
80	15.9	36.7996	45.2981	52.6117	58.1373	-.6181	-.6941	192.8468	-.0341	-.2493	.2516	.374	187.7882	-.0507	-.3705	49.6753	47.6261				1				0
80	15.91	36.6872	45.2495	52.7007	58.3414	-.6256	-.7046	192.9788	-.0416	-.2598	.2631	.3911	189.0879	-.0618	-.3862	49.6043	47.5259				1				0
80	15.92	36.5748	45.2009	52.7896	58.5455	-.633	-.7151	193.1108	-.049	-.2703	.2747	.4083	190.2766	-.0728	-.4018	49.5333	47.4259				1				0
80	15.93	36.452	45.1514	52.69	58.5516	-.6418	-.718	192.845	-.0578	-.2732	.2792	.4151	191.9394	-.0859	-.4061	49.4499	47.3983				1				0
80	15.94	36.3293	45.1019	52.5904	58.5576	-.6506	-.7209	192.5792	-.0665	-.2761	.284	.4221	193.5524	-.0989	-.4104	49.3662	47.3707				1				0
80	15.95	36.319	45.101	52.4018	58.3596	-.6519	-.7133	192.1814	-.0679	-.2684	.2769	.4116	194.1927	-.1009	-.399	49.3534	47.4434				1				0
80	15.96	36.3087	45.1001	52.2132	58.1615	-.6533	-.7056	191.7835	-.0692	-.2608	.2698	.4011	194.8696	-.1029	-.3876	49.3406	47.5165				1				0
80	15.97	36.2984	45.0992	52.0246	57.9634	-.6546	-.6979	191.3857	-.0706	-.2531	.2627	.3906	195.5858	-.1049	-.3762	49.3277	47.5898				1				0
80	15.98	36.2881	45.0983	51.836	57.7654	-.656	-.6902	190.9878	-.072	-.2453	.2557	.3801	196.3449	-.107	-.3647	49.3147	47.6634				1				0
80	15.99	36.3242	45.1865	51.5612	57.4851	-.6596	-.6751	190.5569	-.0755	-.2302	.2423	.3602	198.1597	-.1123	-.3423	49.2807	47.8072				1				0
80	16	36.3602	45.2747	51.2863	57.2049	-.6631	-.6599	190.1261	-.0791	-.2151	.2292	.3407	200.1939	-.1176	-.3197	49.2466	47.9516				1				0
80	16.01	36.4066	45.3638	51.2	57.1227	-.6654	-.6526	190.0931	-.0813	-.2077	.2231	.3316	201.3789	-.1209	-.3088	49.2255	48.0216				1				0
80	16.02	36.4529	45.4529	51.1137	57.0406	-.6676	-.6452	190.0601	-.0835	-.2004	.2171	.3227	202.6306	-.1242	-.2979	49.2044	48.0917				1				0
80	16.03	36.4992	45.542	51.0274	56.9584	-.6698	-.6379	190.0271	-.0857	-.193	.2112	.314	203.9528	-.1275	-.2869	49.1834	48.1618				1				0
80	16.04	36.5456	45.6311	50.9411	56.8762	-.672	-.6305	189.9941	-.088	-.1857	.2054	.3054	205.3509	-.1308	-.276	49.1623	48.2319				1				0
80	16.05	36.3937	45.5771	51.0488	57.1063	-.6814	-.6434	190.1259	-.0973	-.1986	.2211	.3287	206.1149	-.1447	-.2952	49.0729	48.1088				1				0
80	16.06	36.2418	45.5231	51.1564	57.3364	-.6908	-.6563	190.2577	-.1067	-.2115	.2369	.3521	206.7767	-.1586	-.3144	48.9837	47.9859				1				0
80	16.07	36.0435	45.38	51.3503	57.6486	-.6979	-.6765	190.4225	-.1139	-.2317	.2582	.3838	206.1703	-.1693	-.3444	48.9156	47.7933				1				0
80	16.08	35.8452	45.2369	51.5443	57.9608	-.705	-.6967	190.5872	-.121	-.2519	.2794	.4154	205.6571	-.1799	-.3744	48.8477	47.601				1				0
80	16.09	35.647	45.0938	51.7382	58.2731	-.7122	-.7169	190.752	-.1281	-.272	.3007	.447	205.2172	-.1904	-.4044	48.7799	47.4091				1				0
80	16.1	35.4487	44.9507	51.9321	58.5853	-.7193	-.737	190.9168	-.1352	-.2922	.3219	.4786	204.8361	-.201	-.4343	48.7122	47.2174				1				0
80	16.11	34.6205	44.3449	52.5895	59.7288	-.7494	-.8146	191.2837	-.1653	-.3698	.405	.6021	204.0909	-.2458	-.5497	48.4254	46.4785				1				0
80	16.12	33.7922	43.7392	53.2469	60.8722	-.7794	-.8919	191.6505	-.1953	-.4471	.4879	.7252	203.601	-.2904	-.6646	48.1398	45.7423				1				0
80	16.13	33.1623	43.2766	53.7103	61.7034	-.8022	-.9491	191.8525	-.2182	-.5043	.5494	.8168	203.4	-.3244	-.7496	47.9218	45.1976				1				0
80	16.14	32.5323	42.8139	54.1738	62.5346	-.8251	-1.0062	192.0546	-.241	-.5613	.6109	.9081	203.24	-.3583	-.8345	47.7043	44.6541				1				0
80	16.15	31.9023	42.3513	54.6372	63.3658	-.8479	-1.0631	192.2566	-.2638	-.6183	.6722	.9993	203.1093	-.3922	-.9191	47.4873	44.1116				1				0
80	16.16	31.0886	42.0147	55.4103	64.9114	-.8977	-1.1405	193.425	-.3136	-.6956	.7631	1.1344	204.2682	-.4662	-1.0342	47.013	43.3748				1				0
80	16.17	30.275	41.6781	56.1833	66.4571	-.9469	-1.2169	194.5934	-.3628	-.7721	.8531	1.2682	205.1705	-.5394	-1.1478	46.5445	42.6469				1				0
80	16.18	29.4613	41.3414	56.9563	68.0027	-.9955	-1.2924	195.7618	-.4114	-.8476	.9422	1.4007	205.8924	-.6117	-1.2601	46.0816	41.9276				1				0
80	16.19	29.2777	41.4675	57.2659	68.7171	-1.0215	-1.3118	196.7281	-.4374	-.8669	.971	1.4436	206.7734	-.6503	-1.2889	45.8341	41.7434				1				0
80	16.2	29.094	41.5935	57.5754	69.4316	-1.0472	-1.3309	197.6945	-.4631	-.8861	.9998	1.4864	207.5955	-.6886	-1.3173	45.5891	41.5611				1				0
80	16.21	28.9103	41.7195	57.885	70.146	-1.0727	-1.3499	198.6608	-.4886	-.9051	1.0285	1.5291	208.3641	-.7264	-1.3456	45.3464	41.3804				1				0
80	16.22	28.5456	42.0075	57.7293	70.8527	-1.1348	-1.3614	199.135	-.5507	-.9166	1.0693	1.5898	211.0008	-.8188	-1.3627	44.7548	41.2708				1				0
80	16.23	28.1808	42.2955	57.5737	71.5593	-1.1966	-1.3729	199.6093	-.6126	-.928	1.112	1.6532	213.4279	-.9107	-1.3797	44.166	41.1617				1				0
80	16.24	27.9997	42.4575	57.1084	71.5515	-1.2337	-1.3656	199.1171	-.6497	-.9208	1.1269	1.6754	215.2071	-.9659	-1.3689	43.8124	41.2308				1				0
80	16.25	27.8186	42.6195	56.6432	71.5437	-1.2711	-1.3583	198.625	-.687	-.9135	1.143	1.6993	216.9465	-1.0214	-1.3581	43.457	41.3003				1				0
80	16.26	27.6375	42.7815	56.1779	71.5359	-1.3086	-1.351	198.1329	-.7245	-.9061	1.1602	1.7249	218.6445	-1.0772	-1.3472	43.0998	41.3701				1				0
80	16.27	27.4564	42.9436	55.7127	71.5282	-1.3462	-1.3436	197.6408	-.7622	-.8988	1.1785	1.7521	220.2995	-1.1332	-1.3363	42.7409	41.4402				1				0
80	16.28	27.3088	43.39	54.6426	71.1018	-1.408	-1.3091	196.4431	-.824	-.8643	1.1941	1.7754	223.6326	-1.225	-1.285	42.1527	41.7689				1				0
80	16.29	27.1611	43.8364	53.5724	70.6753	-1.4705	-1.2742	195.2453	-.8865	-.8293	1.214	1.8049	226.9078	-1.318	-1.233	41.5572	42.1015				1				0
80	16.3	27.1946	44.1208	52.9675	70.2567	-1.495	-1.2466	194.5397	-.9109	-.8017	1.2135	1.8042	228.6476	-1.3543	-1.192	41.3245	42.3643				1				0
80	16.31	27.2281	44.4052	52.3627	69.8381	-1.5196	-1.2188	193.8341	-.9355	-.774	1.2142	1.8052	230.3998	-1.3909	-1.1507	41.09	42.629				1				0
80	16.32	27.2616	44.6897	51.7578	69.4195	-1.5444	-1.1908	193.1284	-.9603	-.746	1.216	1.808	232.1612	-1.4278	-1.1091	40.8539	42.8956				1				0
80	16.33	27.295	44.9741	51.1529	69.0008	-1.5694	-1.1626	192.4228	-.9853	-.7178	1.219	1.8124	233.9284	-1.4649	-1.0672	40.616	43.1642				1				0
80	16.34	27.7748	45.8345	50.2606	68.0944	-1.5893	-1.089	191.9644	-1.0053	-.6441	1.194	1.7751	237.3502	-1.4946	-.9577	40.4258	43.8653				1				0
80	16.35	28.2546	46.695	49.3684	67.1879	-1.6094	-1.015	191.506	-1.0254	-.5702	1.1732	1.7443	240.9228	-1.5245	-.8477	40.2347	44.5698				1				0
80	16.36	28.7009	47.271	49.0811	66.7001	-1.6042	-.9699	191.7531	-1.0201	-.5251	1.1473	1.7058	242.7651	-1.5167	-.7807	40.2843	44.9993				1				0
80	16.37	29.1472	47.8471	48.7938	66.2123	-1.599	-.9249	192.0003	-1.015	-.4801	1.1228	1.6693	244.6852	-1.509	-.7138	40.3338	45.4278				1				0
80	16.38	29.5935	48.4231	48.5064	65.7245	-1.5938	-.8801	192.2475	-1.0098	-.4352	1.0996	1.6348	246.6837	-1.5012	-.6471	40.3832	45.8551				1				0
80	16.39	30.0398	48.9991	48.2191	65.2366	-1.5886	-.8353	192.4947	-1.0046	-.3905	1.0778	1.6024	248.7603	-1.4936	-.5805	40.4324	46.2813				1				0
80	16.4	30.6586	49.9307	47.4247	64.178	-1.5933	-.7539	192.192	-1.0092	-.309	1.0555	1.5692	252.9747	-1.5004	-.4595	40.3882	47.0567				1				0
80	16.41	31.2775	50.8623	46.6304	63.1193	-1.5979	-.6722	191.8894	-1.0139	-.2274	1.0391	1.5448	257.3604	-1.5074	-.338	40.3438	47.8346				1				0
80	16.42	31.45	51.2178	46.1233	62.5484	-1.6078	-.6349	191.3395	-1.0238	-.1901	1.0413	1.5481	259.4815	-1.5221	-.2826	40.2497	48.1896				1				0
80	16.43	31.6225	51.5733	45.6163	61.9776	-1.6178	-.5974	190.7897	-1.0337	-.1526	1.0449	1.5535	261.6029	-1.5369	-.2269	40.155	48.5467				1				0
80	16.44	31.795	51.9288	45.1092	61.4067	-1.6278	-.5597	190.2398	-1.0437	-.1149	1.05	1.5611	263.7188	-1.5517	-.1708	40.0597	48.9059				1				0
80	16.45	31.9675	52.2843	44.6022	60.8359	-1.6378	-.5218	189.6899	-1.0538	-.077	1.0566	1.5709	265.8234	-1.5667	-.1144	39.9639	49.2671				1				0
80	16.46	32.0808	52.6786	43.6691	59.8568	-1.6607	-.4656	188.2852	-1.0766	-.0208	1.0768	1.6009	268.8929	-1.6006	-.0309	39.7465	49.8019				1				0
80	16.47	32.1941	53.0728	42.7359	58.8777	-1.6838	-.4087	186.8805	-1.0998	.0362	1.1004	1.636	271.8846	-1.6351	.0538	39.5258	50.3446				1				0
80	16.48	32.1349	53.1115	42.3098	58.4694	-1.6969	-.3901	186.0256	-1.1128	.0547	1.1142	1.6565	272.8166	-1.6545	.0814	39.4018	50.5214				1				0
80	16.49	32.0757	53.1502	41.8837	58.0612	-1.71	-.3714	185.1708	-1.126	.0735	1.1284	1.6776	273.7338	-1.674	.1092	39.2765	50.6998				1				0
80	16.5	32.0164	53.1889	41.4576	57.6529	-1.7233	-.3525	184.3159	-1.1392	.0924	1.143	1.6993	274.6362	-1.6938	.1373	39.1502	50.8799				1				0
80	16.51	31.9572	53.2276	41.0315	57.2447	-1.7367	-.3334	183.461	-1.1526	.1115	1.158	1.7217	275.5237	-1.7137	.1657	39.0226	51.0616				1				0
80	16.52	31.7178	53.1178	40.6063	57.0345	-1.7621	-.3278	182.4764	-1.1781	.117	1.1838	1.7601	275.6715	-1.7515	.1739	38.7804	51.1142				1				0
80	16.53	31.4783	53.008	40.1811	56.8243	-1.7878	-.3223	181.4917	-1.2038	.1226	1.21	1.799	275.8145	-1.7897	.1822	38.5357	51.1674				1				0
80	16.54	31.2981	52.8595	40.182	57.0224	-1.7998	-.3361	181.3619	-1.2158	.1088	1.2206	1.8148	275.1118	-1.8076	.1617	38.4213	51.0358				1				0
80	16.55	31.1178	52.711	40.1829	57.2205	-1.8118	-.3499	181.2321	-1.2278	.0949	1.2315	1.8309	274.4203	-1.8255	.1411	38.3068	50.9039				1				0
80	16.56	30.9376	52.5625	40.1838	57.4185	-1.8239	-.3638	181.1024	-1.2398	.081	1.2425	1.8473	273.7401	-1.8434	.1205	38.1921	50.7719				1				0
80	16.57	30.8809	52.3852	40.6935	58.1105	-1.817	-.3987	182.0701	-1.233	.0461	1.2339	1.8345	272.1432	-1.8332	.0686	38.257	50.4395				1				0
80	16.58	30.8243	52.2078	41.2032	58.8024	-1.8103	-.4332	183.0378	-1.2263	.0116	1.2263	1.8233	270.5424	-1.8232	.0173	38.3213	50.1106				1				0
80	16.59	30.7676	52.0305	41.7129	59.4944	-1.8036	-.4674	184.0055	-1.2196	-.0226	1.2198	1.8136	268.9401	-1.8133	-.0336	38.3849	49.7851				1				0
80	16.6	30.8912	52.0017	42.2217	59.9882	-1.7852	-.4875	185.103	-1.2012	-.0427	1.202	1.7871	267.9638	-1.7859	-.0635	38.5599	49.5933				1				0
80	16.61	31.0148	51.9729	42.7306	60.4821	-1.7671	-.5075	186.2005	-1.183	-.0626	1.1847	1.7614	266.9704	-1.7589	-.0931	38.7329	49.4037				1				0
80	16.62	31.1384	51.9441	43.2394	60.976	-1.7491	-.5271	187.2979	-1.1651	-.0823	1.168	1.7365	265.9601	-1.7322	-.1223	38.9038	49.2163				1				0
80	16.63	31.5658	52.2717	43.8763	61.5278	-1.7229	-.5324	189.2417	-1.1388	-.0876	1.1422	1.6981	265.6025	-1.6931	-.1302	39.154	49.1659				1				0
80	16.64	31.9933	52.5994	44.5132	62.0796	-1.6971	-.5376	191.1855	-1.1131	-.0928	1.1169	1.6606	265.2361	-1.6549	-.1379	39.3991	49.1165				1				0
80	16.65	32.2971	52.9558	44.6413	62.1376	-1.6889	-.5237	192.0318	-1.1048	-.0789	1.1076	1.6468	265.9174	-1.6426	-.1172	39.4778	49.249				1				0
80	16.66	32.6009	53.3122	44.7694	62.1955	-1.6807	-.5099	192.8781	-1.0967	-.0651	1.0986	1.6333	266.6042	-1.6304	-.0968	39.5557	49.3803				1				0
80	16.67	32.9048	53.6686	44.8975	62.2535	-1.6726	-.4963	193.7244	-1.0885	-.0514	1.0898	1.6202	267.296	-1.6184	-.0764	39.633	49.5104				1				0
80	16.68	33.2086	54.0251	45.0256	62.3114	-1.6645	-.4827	194.5707	-1.0805	-.0379	1.0812	1.6074	267.993	-1.6064	-.0563	39.7096	49.6394				1				0
80	16.69	33.7699	54.863	44.5862	61.6774	-1.6653	-.4226	194.8965	-1.0813	.0222	1.0815	1.6079	271.177	-1.6076	.033	39.702	50.2116				1				0
80	16.7	34.3312	55.701	44.1467	61.0435	-1.6661	-.3627	195.2224	-1.0821	.0821	1.0852	1.6134	274.3386	-1.6088	.122	39.6944	50.7819				1				0
80	16.71	34.5887	56.1825	43.5792	60.3515	-1.6749	-.3158	194.7019	-1.0909	.1291	1.0985	1.6332	276.7481	-1.6219	.1919	39.6105	51.2293				1				0
80	16.72	34.8462	56.664	43.0117	59.6596	-1.6838	-.2685	194.1815	-1.0997	.1763	1.1138	1.6559	279.1084	-1.635	.2621	39.5263	51.6792				1				0
80	16.73	35.1037	57.1456	42.4441	58.9676	-1.6927	-.221	193.661	-1.1086	.2238	1.131	1.6815	281.4131	-1.6483	.3327	39.4415	52.1315				1				0
80	16.74	35.3612	57.6271	41.8766	58.2757	-1.7016	-.1733	193.1405	-1.1176	.2716	1.1501	1.7099	283.6571	-1.6616	.4037	39.3563	52.5862				1				0
80	16.75	35.2839	57.9889	40.9328	57.4505	-1.7395	-.1246	191.6561	-1.1555	.3203	1.1991	1.7827	285.4916	-1.718	.4762	38.9952	53.0502				1				0
80	16.76	35.2067	58.3507	39.989	56.6254	-1.778	-.0751	190.1718	-1.194	.3697	1.2499	1.8584	287.206	-1.7752	.5497	38.6285	53.5214				1				0
80	16.77	34.8719	58.231	39.6127	56.4922	-1.8077	-.0741	189.2078	-1.2236	.3707	1.2786	1.901	286.8549	-1.8193	.5512	38.3462	53.5307				1				0
80	16.78	34.5372	58.1113	39.2364	56.359	-1.8376	-.0731	188.2439	-1.2536	.3717	1.3075	1.9441	286.5158	-1.8639	.5527	38.0611	53.5401				1				0
80	16.79	34.2025	57.9916	38.8601	56.2258	-1.8679	-.0721	187.28	-1.2838	.3727	1.3368	1.9877	286.1882	-1.9088	.5541	37.773	53.5496				1				0
80	16.8	33.8678	57.8719	38.4838	56.0926	-1.8984	-.0711	186.3161	-1.3144	.3737	1.3665	2.0318	285.8715	-1.9543	.5556	37.4819	53.5591				1				0
80	16.81	33.5571	57.7792	38.2775	56.2284	-1.9289	-.0797	185.8421	-1.3449	.3652	1.3936	2.072	285.1909	-1.9996	.5429	37.1918	53.4777				1				0
80	16.82	33.2464	57.6865	38.0711	56.3642	-1.9595	-.0883	185.3681	-1.3755	.3566	1.4209	2.1128	284.533	-2.0452	.5302	36.9002	53.3959				1				0
80	16.83	33.2704	57.7135	38.241	56.6332	-1.959	-.0978	185.858	-1.375	.3471	1.4181	2.1085	284.1659	-2.0444	.516	36.9049	53.3053				1				0
80	16.84	33.2944	57.7405	38.4109	56.9022	-1.9585	-.1073	186.348	-1.3745	.3376	1.4153	2.1044	283.7992	-2.0437	.5019	36.9096	53.2151				1				0
80	16.85	33.3185	57.7675	38.5808	57.1712	-1.958	-.1167	186.8379	-1.374	.3282	1.4126	2.1004	283.433	-2.0429	.4879	36.9143	53.1254				1				0
80	16.86	33.3425	57.7945	38.7507	57.4401	-1.9575	-.126	187.3279	-1.3735	.3188	1.41	2.0965	283.0674	-2.0422	.474	36.919	53.0362				1				0
80	16.87	33.5751	58.1626	39.0211	57.8657	-1.9572	-.1275	188.6245	-1.3731	.3173	1.4093	2.0955	283.0116	-2.0417	.4718	36.9224	53.022				1				0
80	16.88	33.8077	58.5307	39.2916	58.2912	-1.9568	-.129	189.9212	-1.3728	.3158	1.4087	2.0945	282.9565	-2.0412	.4696	36.9258	53.008				1				0
80	16.89	34.0162	58.8719	39.3921	58.4478	-1.957	-.1213	190.728	-1.3729	.3235	1.4105	2.0973	283.2607	-2.0413	.4811	36.9246	53.0814				1				0
80	16.9	34.2248	59.213	39.4926	58.6043	-1.9571	-.1136	191.5347	-1.373	.3312	1.4124	2.1001	283.5615	-2.0415	.4924	36.9234	53.1543				1				0
80	16.91	34.4334	59.5541	39.5931	58.7609	-1.9572	-.1061	192.3415	-1.3732	.3388	1.4143	2.1029	283.8589	-2.0417	.5037	36.9222	53.2265				1				0
80	16.92	34.4325	59.5658	39.6207	58.8284	-1.9584	-.108	192.4474	-1.3744	.3368	1.4151	2.104	283.7688	-2.0436	.5008	36.9104	53.2076				1				0
80	16.93	34.4316	59.5775	39.6483	58.8958	-1.9597	-.11	192.5533	-1.3757	.3348	1.4158	2.1051	283.679	-2.0454	.4978	36.8986	53.1887				1				0
80	16.94	34.4308	59.5892	39.6758	58.9633	-1.9609	-.112	192.6591	-1.3769	.3328	1.4165	2.1062	283.5893	-2.0472	.4949	36.8868	53.1698				1				0
80	16.95	34.2214	59.2598	39.6029	58.8742	-1.9621	-.1216	191.9583	-1.378	.3233	1.4154	2.1045	283.2015	-2.0489	.4806	36.876	53.0786				1				0
80	16.96	34.0119	58.9304	39.53	58.7851	-1.9632	-.1312	191.2574	-1.3792	.3136	1.4144	2.103	282.8104	-2.0506	.4663	36.8652	52.9867				1				0
80	16.97	33.8025	58.601	39.457	58.696	-1.9643	-.141	190.5565	-1.3803	.3039	1.4134	2.1015	282.4158	-2.0523	.4518	36.8542	52.8941				1				0
80	16.98	33.1116	57.2509	39.6607	58.7272	-1.9457	-.1986	188.7504	-1.3616	.2462	1.3837	2.0574	280.249	-2.0246	.3661	37.0319	52.3448				1				0
80	16.99	32.4207	55.9008	39.8644	58.7583	-1.9267	-.2574	186.9442	-1.3426	.1874	1.3556	2.0156	277.9461	-1.9963	.2786	37.2131	51.7848				1				0
80	17	31.9392	54.8801	40.1411	58.8785	-1.9063	-.3067	185.8389	-1.3223	.1381	1.3295	1.9767	275.9639	-1.966	.2054	37.4069	51.3156				1				0
80	17.01	31.4577	53.8594	40.4177	58.9988	-1.8857	-.3566	184.7336	-1.3017	.0883	1.3047	1.9398	273.8796	-1.9353	.1312	37.6031	50.8407				1				0
80	17.02	30.9762	52.8388	40.6944	59.119	-1.8649	-.407	183.6284	-1.2808	.0378	1.2814	1.9052	271.6909	-1.9043	.0562	37.8017	50.3601				1				0
80	17.03	30.4947	51.8181	40.971	59.2392	-1.8438	-.4581	182.5231	-1.2597	-.0133	1.2598	1.8731	269.3969	-1.8729	-.0197	38.0027	49.8737				1				0
80	17.04	29.9463	50.3753	42.0874	60.1612	-1.7926	-.5611	182.5703	-1.2086	-.1163	1.2141	1.8051	264.5052	-1.7969	-.1729	38.4899	48.8928				1				0
80	17.05	29.3978	48.9325	43.2038	61.0832	-1.7415	-.664	182.6174	-1.1574	-.2192	1.178	1.7514	259.2758	-1.7208	-.3259	38.977	47.9123				1				0
80	17.06	29.3309	48.5104	44.0436	61.885	-1.7124	-.714	183.7699	-1.1283	-.2692	1.16	1.7246	256.5807	-1.6775	-.4002	39.2542	47.4361				1				0
80	17.07	29.2639	48.0883	44.8833	62.6868	-1.6836	-.7634	184.9223	-1.0996	-.3186	1.1448	1.702	253.8419	-1.6348	-.4737	39.5279	46.9659				1				0
80	17.08	29.197	47.6661	45.723	63.4886	-1.6552	-.8122	186.0748	-1.0712	-.3673	1.1324	1.6836	251.0713	-1.5926	-.5462	39.7982	46.5014				1				0
80	17.09	29.13	47.244	46.5628	64.2904	-1.6272	-.8604	187.2272	-1.0432	-.4155	1.1229	1.6694	248.2813	-1.5509	-.6178	40.0652	46.0427				1				0
80	17.1	29.0854	46.8786	47.527	65.279	-1.6005	-.9118	188.7701	-1.0165	-.467	1.1186	1.6631	245.3268	-1.5113	-.6943	40.319	45.5527				1				0
80	17.11	29.0408	46.5132	48.4913	66.2676	-1.5743	-.9624	190.3129	-.9903	-.5176	1.1174	1.6613	242.406	-1.4723	-.7695	40.5687	45.0707				1				0
80	17.12	29.0631	46.5699	48.6159	66.4545	-1.5754	-.9661	190.7033	-.9914	-.5213	1.1201	1.6653	242.263	-1.4739	-.775	40.5583	45.0352				1				0
80	17.13	29.0854	46.6266	48.7404	66.6413	-1.5765	-.9698	191.0937	-.9925	-.525	1.1228	1.6693	242.1213	-1.4755	-.7806	40.548	44.9999				1				0
80	17.14	29.1077	46.6833	48.8649	66.8281	-1.5776	-.9735	191.4841	-.9935	-.5287	1.1254	1.6732	241.9808	-1.4771	-.786	40.5378	44.9648				1				0
80	17.15	29.13	46.74	48.9895	67.0149	-1.5786	-.9772	191.8745	-.9946	-.5324	1.1281	1.6772	241.8416	-1.4787	-.7915	40.5276	44.9298				1				0
80	17.16	29.2433	47.1513	48.4753	66.5833	-1.599	-.9435	191.4533	-1.015	-.4986	1.1308	1.6813	243.8358	-1.509	-.7414	40.3336	45.251				1				0
80	17.17	29.3566	47.5626	47.9611	66.1517	-1.6195	-.9096	191.0322	-1.0354	-.4648	1.135	1.6874	245.8267	-1.5394	-.691	40.1387	45.5737				1				0
80	17.18	29.4476	47.9173	47.3224	65.5333	-1.6391	-.8717	190.2206	-1.055	-.4268	1.1381	1.6921	247.9737	-1.5686	-.6346	39.9521	45.935				1				0
80	17.19	29.5386	48.2719	46.6837	64.9149	-1.6588	-.8334	189.4091	-1.0748	-.3886	1.1429	1.6992	250.124	-1.5979	-.5777	39.7639	46.2994				1				0
80	17.2	29.6296	48.6265	46.045	64.2965	-1.6788	-.7948	188.5976	-1.0947	-.35	1.1493	1.7087	252.2718	-1.6276	-.5203	39.574	46.667				1				0
80	17.21	29.7205	48.9811	45.4063	63.678	-1.6989	-.7559	187.7861	-1.1148	-.311	1.1574	1.7208	254.4108	-1.6575	-.4624	39.3825	47.0377				1				0
80	17.22	29.7935	49.4069	44.3709	62.6237	-1.7286	-.6974	186.195	-1.1446	-.2526	1.1721	1.7427	257.5572	-1.7017	-.3755	39.0991	47.5947				1				0
80	17.23	29.8665	49.8326	43.3355	61.5693	-1.7589	-.6379	184.6038	-1.1749	-.1931	1.1906	1.7702	260.6685	-1.7467	-.287	38.8108	48.1614				1				0
80	17.24	29.8484	49.9037	42.9387	61.1334	-1.7687	-.6181	183.8242	-1.1846	-.1732	1.1972	1.78	261.6797	-1.7613	-.2576	38.7178	48.35				1				0
80	17.25	29.8304	49.9748	42.542	60.6975	-1.7785	-.5981	183.0447	-1.1945	-.1533	1.2043	1.7905	262.6879	-1.7759	-.2279	38.6239	48.5402				1				0
80	17.26	29.8124	50.0459	42.1452	60.2616	-1.7885	-.578	182.2651	-1.2044	-.1331	1.2118	1.8016	263.6925	-1.7907	-.1979	38.5293	48.7321				1				0
80	17.27	29.7944	50.117	41.7485	59.8256	-1.7985	-.5577	181.4855	-1.2144	-.1128	1.2197	1.8134	264.693	-1.8056	-.1677	38.4339	48.9256				1				0
80	17.28	29.6896	50.0216	41.3171	59.3162	-1.8066	-.542	180.3445	-1.2226	-.0971	1.2264	1.8234	265.4567	-1.8177	-.1444	38.3563	49.0748				1				0
80	17.29	29.5849	49.9262	40.8856	58.8067	-1.8149	-.5261	179.2035	-1.2308	-.0813	1.2335	1.834	266.2215	-1.83	-.1209	38.2778	49.2258				1				0
80	17.3	29.4982	49.7597	40.8509	58.7332	-1.8129	-.531	178.8421	-1.2289	-.0861	1.2319	1.8315	265.9904	-1.827	-.1281	38.2966	49.1796				1				0
80	17.31	29.4116	49.5932	40.8163	58.6597	-1.8109	-.5359	178.4807	-1.2269	-.091	1.2302	1.8291	265.7576	-1.8241	-.1353	38.3155	49.1333				1				0
80	17.32	29.3249	49.4267	40.7816	58.5862	-1.8089	-.5407	178.1193	-1.2249	-.0959	1.2286	1.8267	265.5233	-1.8211	-.1426	38.3344	49.0867				1				0
80	17.33	29.1755	49.0567	40.9479	58.7021	-1.7984	-.5625	177.8823	-1.2143	-.1177	1.22	1.8139	264.4653	-1.8055	-.175	38.4348	48.8793				1				0
80	17.34	29.0262	48.6868	41.1143	58.818	-1.7878	-.5843	177.6453	-1.2038	-.1395	1.2118	1.8017	263.3898	-1.7897	-.2074	38.5354	48.6714				1				0
80	17.35	28.8769	48.3169	41.2806	58.9339	-1.7772	-.6062	177.4082	-1.1932	-.1614	1.204	1.7901	262.2971	-1.774	-.24	38.6364	48.463				1				0
80	17.36	28.8142	48.1135	41.4816	59.1233	-1.7687	-.6231	177.5326	-1.1846	-.1782	1.198	1.7811	261.4435	-1.7613	-.265	38.7177	48.3025				1				0
80	17.37	28.7515	47.9101	41.6827	59.3127	-1.7601	-.6399	177.657	-1.1761	-.1951	1.1922	1.7725	260.5828	-1.7486	-.29	38.7989	48.1422				1				0
80	17.38	28.6889	47.7067	41.8837	59.5021	-1.7516	-.6567	177.7814	-1.1676	-.2119	1.1867	1.7643	259.715	-1.7359	-.315	38.88	47.9822				1				0
80	17.39	28.2821	46.8561	42.3756	59.9839	-1.7327	-.7165	177.4977	-1.1487	-.2716	1.1803	1.7549	256.6946	-1.7078	-.4039	39.0604	47.4129				1				0
80	17.4	27.8752	46.0055	42.8676	60.4657	-1.7137	-.7765	177.214	-1.1297	-.3316	1.1773	1.7504	253.6405	-1.6795	-.493	39.2413	46.8418				1				0
80	17.41	27.5311	45.3584	43.1584	60.758	-1.7032	-.8198	176.8059	-1.1191	-.375	1.1803	1.7548	251.4745	-1.6639	-.5576	39.3417	46.4285				1				0
80	17.42	27.1869	44.7113	43.4493	61.0504	-1.6926	-.8634	176.3979	-1.1085	-.4186	1.1849	1.7617	249.3124	-1.6481	-.6224	39.4425	46.0133				1				0
80	17.43	26.8427	44.0641	43.7402	61.3427	-1.6819	-.9072	175.9898	-1.0979	-.4624	1.1913	1.7712	247.1604	-1.6323	-.6875	39.5438	45.5961				1				0
80	17.44	26.4986	43.417	44.0311	61.6351	-1.6712	-.9513	175.5817	-1.0872	-.5064	1.1994	1.7832	245.0244	-1.6164	-.7529	39.6456	45.177				1				0
80	17.45	25.7862	41.9454	45.0639	62.628	-1.634	-1.0642	175.4234	-1.05	-.6194	1.2191	1.8125	239.4642	-1.5611	-.9209	40	44.1011				1				0
80	17.46	25.0738	40.4738	46.0966	63.621	-1.5968	-1.1774	175.2652	-1.0127	-.7326	1.2499	1.8583	234.1199	-1.5057	-1.0892	40.355	43.0233				1				0
80	17.47	24.7056	39.6493	46.8385	64.3215	-1.5704	-1.2459	175.515	-.9864	-.801	1.2706	1.8892	230.9199	-1.4665	-1.191	40.6061	42.3712				1				0
80	17.48	24.3374	38.8249	47.5804	65.0221	-1.5441	-1.3141	175.7648	-.9601	-.8693	1.2951	1.9256	227.8406	-1.4274	-1.2925	40.8566	41.721				1				0
80	17.49	23.9692	38.0004	48.3223	65.7227	-1.5179	-1.3822	176.0147	-.9338	-.9374	1.3232	1.9673	224.892	-1.3885	-1.3937	41.1063	41.0727				1				0
80	17.5	23.601	37.176	49.0642	66.4233	-1.4917	-1.4501	176.2645	-.9077	-1.0053	1.3544	2.0138	222.0806	-1.3496	-1.4947	41.3553	40.4261				1				0
80	17.51	22.9796	35.7179	50.6681	67.8565	-1.4354	-1.5771	177.2221	-.8513	-1.1323	1.4166	2.1063	216.9377	-1.2658	-1.6836	41.8922	39.2162				1				0
80	17.52	22.3582	34.2598	52.2719	69.2897	-1.3796	-1.7028	178.1796	-.7956	-1.258	1.4884	2.2131	212.3094	-1.1829	-1.8705	42.4233	38.0192				1				0
80	17.53	22.105	33.6262	53.1339	70.0223	-1.3499	-1.7609	178.8874	-.7659	-1.3161	1.5227	2.2641	210.1971	-1.1388	-1.9569	42.706	37.4662				1				0
80	17.54	21.8518	32.9925	53.9959	70.7549	-1.3205	-1.8185	179.5951	-.7364	-1.3737	1.5586	2.3175	208.1958	-1.095	-2.0425	42.9865	36.9175				1				0
80	17.55	21.5986	32.3589	54.8578	71.4875	-1.2912	-1.8757	180.3029	-.7072	-1.4308	1.5961	2.3733	206.3015	-1.0516	-2.1276	43.2647	36.3732				1				0
80	17.56	21.3454	31.7252	55.7198	72.2201	-1.2622	-1.9324	181.0106	-.6782	-1.4875	1.6348	2.431	204.5098	-1.0085	-2.2119	43.5408	35.833				1				0
80	17.57	21.3034	31.2734	56.9225	73.1724	-1.2201	-1.9825	182.6717	-.636	-1.5377	1.664	2.4744	202.4707	-.9457	-2.2866	43.9427	35.3552				1				0
80	17.58	21.2613	30.8216	58.1252	74.1247	-1.1786	-2.0318	184.3328	-.5946	-1.587	1.6947	2.52	200.5392	-.8841	-2.3598	44.3373	34.886				1				0
80	17.59	21.4725	31.0034	58.4659	74.3444	-1.1657	-2.0256	185.2861	-.5816	-1.5807	1.6843	2.5046	200.2007	-.8649	-2.3506	44.4608	34.9453				1				0
80	17.6	21.6836	31.1852	58.8066	74.5641	-1.1528	-2.0194	186.2394	-.5688	-1.5746	1.6742	2.4895	199.8615	-.8458	-2.3414	44.5829	35.0041				1				0
80	17.61	21.8947	31.367	59.1473	74.7838	-1.1401	-2.0133	187.1928	-.5561	-1.5685	1.6641	2.4745	199.5218	-.8269	-2.3323	44.7039	35.0622				1				0
80	17.62	22.1059	31.5488	59.488	75.0035	-1.1276	-2.0073	188.1461	-.5435	-1.5624	1.6543	2.4599	199.1815	-.8082	-2.3233	44.8236	35.1198				1				0
80	17.63	22.6269	32.34	59.3029	74.7137	-1.13	-1.9542	188.9835	-.546	-1.5094	1.6051	2.3867	199.8864	-.8118	-2.2444	44.8003	35.6252				1				0
80	17.64	23.1478	33.1311	59.1179	74.424	-1.1324	-1.9016	189.8208	-.5484	-1.4568	1.5566	2.3145	200.6289	-.8154	-2.1661	44.7772	36.1261				1				0
80	17.65	23.4577	33.7405	58.5922	73.9145	-1.1473	-1.8546	189.7048	-.5632	-1.4098	1.5181	2.2573	201.7776	-.8375	-2.0962	44.6358	36.5734				1				0
80	17.66	23.7675	34.3498	58.0665	73.4051	-1.1621	-1.8076	189.5888	-.5781	-1.3628	1.4803	2.2011	202.9871	-.8596	-2.0263	44.4943	37.0213				1				0
80	17.67	24.0773	34.9591	57.5407	72.8956	-1.177	-1.7605	189.4728	-.593	-1.3157	1.4431	2.1458	204.261	-.8817	-1.9563	44.3526	37.4697				1				0
80	17.68	24.4576	35.8124	56.2287	71.5567	-1.2061	-1.6773	188.0553	-.622	-1.2324	1.3805	2.0526	206.78	-.9248	-1.8325	44.076	38.2624				1				0
80	17.69	24.8378	36.6656	54.9166	70.2178	-1.2355	-1.5928	186.6378	-.6515	-1.148	1.3199	1.9625	209.5762	-.9687	-1.7068	43.7953	39.0671				1				0
80	17.7	25.218	37.5189	53.6045	68.8789	-1.2655	-1.507	185.2202	-.6814	-1.0622	1.262	1.8763	212.6822	-1.0131	-1.5792	43.5102	39.8842				1				0
80	17.71	25.2884	37.7628	52.8181	68.0494	-1.2805	-1.4686	183.9187	-.6964	-1.0238	1.2382	1.8409	214.2245	-1.0354	-1.5222	43.3675	40.2495				1				0
80	17.72	25.3588	38.0067	52.0317	67.2199	-1.2956	-1.4297	182.6172	-.7116	-.9849	1.2151	1.8065	215.8492	-1.058	-1.4643	43.2228	40.6201				1				0
80	17.73	25.4291	38.2506	51.2454	66.3905	-1.3111	-1.3903	181.3156	-.727	-.9454	1.1926	1.7732	217.5602	-1.0809	-1.4056	43.0759	40.996				1				0
80	17.74	25.3905	38.3443	50.2144	65.2695	-1.3284	-1.349	179.2187	-.7444	-.9042	1.1711	1.7412	219.4639	-1.1067	-1.3443	42.9108	41.389				1				0
80	17.75	25.3519	38.4379	49.1834	64.1486	-1.3462	-1.3068	177.1217	-.7621	-.8619	1.1505	1.7106	221.4839	-1.1331	-1.2815	42.7417	41.7913				1				0
80	17.76	25.2429	38.2876	48.9388	63.8571	-1.348	-1.3053	176.3263	-.7639	-.8605	1.1507	1.7108	221.5994	-1.1358	-1.2793	42.7243	41.805				1				0
80	17.77	25.1339	38.1372	48.6941	63.5656	-1.3498	-1.3039	175.5309	-.7658	-.859	1.1508	1.711	221.7159	-1.1385	-1.2772	42.7068	41.8188				1				0
80	17.78	25.0249	37.9869	48.4495	63.2741	-1.3517	-1.3024	174.7354	-.7676	-.8576	1.1509	1.7112	221.8333	-1.1413	-1.275	42.6891	41.8328				1				0
80	17.79	24.9159	37.8366	48.2049	62.9826	-1.3536	-1.3009	173.94	-.7695	-.8561	1.1511	1.7114	221.9519	-1.1441	-1.2728	42.6713	41.8469				1				0
80	17.8	24.661	37.4595	48.2796	63.1124	-1.3536	-1.3266	173.5125	-.7696	-.8818	1.1704	1.7401	221.1115	-1.1441	-1.311	42.6709	41.6018				1				0
80	17.81	24.4061	37.0824	48.3543	63.2421	-1.3536	-1.3525	173.0849	-.7696	-.9077	1.19	1.7693	220.2945	-1.1442	-1.3495	42.6704	41.3556				1				0
80	17.82	24.2602	36.8556	48.6737	63.6633	-1.3518	-1.3796	173.4527	-.7678	-.9348	1.2097	1.7985	219.3972	-1.1415	-1.3898	42.688	41.0973				1				0
80	17.83	24.1143	36.6287	48.993	64.0846	-1.35	-1.4066	173.8206	-.7659	-.9618	1.2295	1.828	218.5324	-1.1388	-1.43	42.7055	40.8401				1				0
80	17.84	23.9683	36.4019	49.3124	64.5058	-1.3481	-1.4335	174.1884	-.7641	-.9887	1.2495	1.8578	217.6987	-1.136	-1.47	42.7229	40.5841				1				0
80	17.85	23.8224	36.1751	49.6317	64.927	-1.3463	-1.4603	174.5563	-.7623	-1.0154	1.2697	1.8878	216.8948	-1.1333	-1.5098	42.7402	40.3291				1				0
80	17.86	23.619	35.6702	50.604	65.9234	-1.3233	-1.521	175.8166	-.7392	-1.0761	1.3056	1.9411	214.4863	-1.0991	-1.6	42.9599	39.7513				1				0
80	17.87	23.4156	35.1653	51.5763	66.9198	-1.3005	-1.5808	177.077	-.7165	-1.1359	1.343	1.9968	212.2417	-1.0653	-1.6889	43.1764	39.1817				1				0
80	17.88	23.3581	34.8871	52.2292	67.495	-1.2797	-1.6139	177.9695	-.6957	-1.169	1.3604	2.0227	210.7573	-1.0344	-1.7382	43.3742	38.8663				1				0
80	17.89	23.3006	34.609	52.8822	68.0702	-1.2592	-1.6467	178.8619	-.6751	-1.2018	1.3785	2.0496	209.3256	-1.0038	-1.7869	43.57	38.554				1				0
80	17.9	23.2431	34.3309	53.5351	68.6453	-1.2388	-1.6791	179.7544	-.6548	-1.2343	1.3972	2.0775	207.9455	-.9736	-1.8352	43.764	38.2448				1				0
80	17.91	23.1856	34.0528	54.188	69.2205	-1.2187	-1.7113	180.6469	-.6346	-1.2664	1.4166	2.1062	206.6158	-.9436	-1.883	43.956	37.9386				1				0
80	17.92	23.401	33.7261	55.1292	69.5224	-1.1558	-1.7354	181.7786	-.5718	-1.2906	1.4116	2.0988	203.8955	-.8502	-1.9189	44.5544	37.7086				1				0
80	17.93	23.6165	33.3993	56.0703	69.8242	-1.0938	-1.7593	182.9104	-.5097	-1.3145	1.4098	2.0962	201.1961	-.7579	-1.9544	45.1453	37.4814				1				0
80	17.94	23.8894	33.3507	56.3585	69.5509	-1.0514	-1.7517	183.1496	-.4673	-1.3068	1.3879	2.0635	199.6775	-.6948	-1.943	45.5493	37.5542				1				0
80	17.95	24.1623	33.3021	56.6467	69.2776	-1.0091	-1.744	183.3888	-.425	-1.2992	1.3669	2.0324	198.1154	-.6319	-1.9317	45.9521	37.6268				1				0
80	17.96	24.4353	33.2535	56.935	69.0043	-.9669	-1.7364	183.628	-.3828	-1.2916	1.3471	2.003	196.5101	-.5692	-1.9204	46.354	37.6991				1				0
80	17.97	24.7082	33.2049	57.2232	68.731	-.9248	-1.7289	183.8672	-.3408	-1.284	1.3285	1.9752	194.8627	-.5066	-1.9091	46.7547	37.7713				1				0
80	17.98	25.6926	33.5595	57.2961	67.6221	-.8397	-1.6658	184.1704	-.2556	-1.2209	1.2474	1.8546	191.825	-.38	-1.8152	47.5655	38.3722				1				0
80	17.99	26.6771	33.9142	57.3691	66.5133	-.7548	-1.6029	184.4736	-.1708	-1.158	1.1706	1.7403	188.3885	-.2539	-1.7217	48.3737	38.9711				1				0
80	18	27.3886	34.3174	57.1538	65.6778	-.7118	-1.5475	184.5375	-.1277	-1.1027	1.11	1.6503	186.6079	-.1899	-1.6394	48.7835	39.4985				1				0
80	18.01	28.1001	34.7206	56.9385	64.8422	-.6688	-1.4922	184.6015	-.0847	-1.0473	1.0507	1.5621	184.6255	-.126	-1.5571	49.193	40.0256				1				0
80	18.02	28.8116	35.1238	56.7232	64.0067	-.6258	-1.4369	184.6654	-.0418	-.992	.9929	1.4761	182.4107	-.0621	-1.4748	49.6023	40.5523				1				0
80	18.03	29.5231	35.5271	56.508	63.1712	-.5829	-1.3816	184.7294	.0012	-.9367	.9367	1.3926	179.9278	.0018	-1.3926	50.0112	41.0786				1				0
80	18.04	30.5823	36.7539	55.7999	62.2466	-.5786	-1.278	185.3826	.0055	-.8331	.8331	1.2386	179.6235	.0081	-1.2386	50.0521	42.0655				1				0
80	18.05	31.6414	37.9806	55.0918	61.322	-.5743	-1.1751	186.0358	.0097	-.7302	.7303	1.0857	179.236	.0145	-1.0856	50.0927	43.0454				1				0
80	18.06	31.989	38.8042	54.599	61.2329	-.6126	-1.1275	186.625	-.0285	-.6826	.6832	1.0157	182.3919	-.0424	-1.0148	49.7284	43.4987				1				0
80	18.07	32.3366	39.6277	54.1062	61.1438	-.6506	-1.0802	187.2143	-.0665	-.6353	.6388	.9497	185.9776	-.0989	-.9445	49.3664	43.9492				1				0
80	18.08	32.6842	40.4513	53.6134	61.0547	-.6883	-1.0332	187.8035	-.1043	-.5883	.5975	.8883	190.0527	-.155	-.8746	49.0067	44.3968				1				0
80	18.09	33.3107	41.8293	52.6375	60.6516	-.7458	-.9459	188.4292	-.1617	-.501	.5265	.7827	197.892	-.2404	-.7448	48.4595	45.2284				1				0
80	18.1	33.9373	43.2073	51.6617	60.2486	-.8029	-.8591	189.0548	-.2188	-.4143	.4685	.6965	207.8425	-.3253	-.6159	47.916	46.0545				1				0
80	18.11	34.5638	44.5853	50.6858	59.8455	-.8595	-.773	189.6805	-.2755	-.3281	.4284	.6369	220.0198	-.4096	-.4878	47.3761	46.8751				1				0
80	18.12	34.8428	45.1397	50.2028	59.5316	-.8793	-.7327	189.7168	-.2953	-.2878	.4123	.613	225.732	-.4389	-.4279	47.188	47.2589				1				0
80	18.13	35.1217	45.6941	49.7198	59.2176	-.899	-.6924	189.7532	-.315	-.2475	.4006	.5956	231.8399	-.4683	-.368	46.9999	47.6425				1				0
80	18.14	35.4006	46.2486	49.2368	58.9036	-.9188	-.6521	189.7896	-.3347	-.2073	.3937	.5853	238.2353	-.4976	-.3081	46.8119	48.026				1				0
80	18.15	35.8435	47.2719	48.6114	58.6286	-.9576	-.5921	190.3554	-.3736	-.1472	.4015	.5969	248.4884	-.5553	-.2189	46.4421	48.5977				1				0
80	18.16	36.2864	48.2953	47.9861	58.3535	-.9962	-.5324	190.9212	-.4122	-.0876	.4214	.6264	258.0046	-.6127	-.1302	46.0745	49.1659				1				0
80	18.17	36.4503	48.7642	47.8437	58.3924	-1.0151	-.513	191.4507	-.431	-.0681	.4364	.6487	261.0166	-.6407	-.1013	45.8951	49.3511				1				0
80	18.18	36.6143	49.2332	47.7014	58.4314	-1.0338	-.4936	191.9802	-.4497	-.0488	.4524	.6725	263.8065	-.6686	-.0726	45.7167	49.5352				1				0
80	18.19	36.7782	49.7021	47.5591	58.4703	-1.0524	-.4744	192.5096	-.4684	-.0296	.4693	.6977	266.3862	-.6963	-.044	45.5393	49.7183				1				0
80	18.2	36.9421	50.171	47.4167	58.5092	-1.0709	-.4553	193.0391	-.4869	-.0105	.487	.724	268.7693	-.7238	-.0156	45.3629	49.9004				1				0
80	18.21	36.9799	51.0108	46.7852	58.3864	-1.1279	-.4155	193.1622	-.5439	.0293	.5447	.8097	273.0836	-.8085	.0436	44.8201	50.279				1				0
80	18.22	37.0176	51.8505	46.1536	58.2636	-1.1849	-.3758	193.2853	-.6008	.069	.6048	.899	276.5523	-.8932	.1026	44.278	50.6572				1				0
80	18.23	36.8915	52.2213	45.6643	58.1018	-1.2237	-.3549	192.879	-.6396	.0899	.6459	.9602	278.0014	-.9509	.1337	43.9081	50.8563				1				0
80	18.24	36.7653	52.5922	45.1751	57.9401	-1.2627	-.3339	192.4726	-.6786	.1109	.6876	1.0223	279.2812	-1.0089	.1649	43.5367	51.0562				1				0
80	18.25	36.6391	52.963	44.6858	57.7783	-1.3018	-.3129	192.0663	-.7178	.132	.7298	1.085	280.4186	-1.0671	.1962	43.1638	51.257				1				0
80	18.26	36.513	53.3338	44.1966	57.6166	-1.3412	-.2917	191.6599	-.7571	.1532	.7725	1.1484	281.4355	-1.1256	.2277	42.7893	51.4586				1				0
80	18.27	36.1731	53.8063	43.1967	57.1296	-1.4099	-.254	190.3058	-.8259	.1908	.8476	1.2601	283.011	-1.2278	.2837	42.1346	51.8175				1				0
80	18.28	35.8332	54.2789	42.1968	56.6427	-1.4796	-.2158	188.9516	-.8956	.2291	.9244	1.3743	284.3463	-1.3314	.3405	41.4706	52.1815				1				0
80	18.29	35.6195	54.3806	41.6862	56.3175	-1.5097	-.1989	188.0038	-.9257	.246	.9578	1.424	284.8795	-1.3762	.3656	41.1839	52.3424				1				0
80	18.3	35.4058	54.4823	41.1756	55.9923	-1.5401	-.1818	187.056	-.9561	.263	.9916	1.4742	285.3816	-1.4214	.391	40.8943	52.505				1				0
80	18.31	35.1921	54.584	40.665	55.667	-1.5709	-.1646	186.1081	-.9868	.2803	1.0258	1.5251	285.8552	-1.4671	.4167	40.6018	52.6692				1				0
80	18.32	34.9784	54.6857	40.1544	55.3418	-1.6019	-.1472	185.1603	-1.0178	.2977	1.0605	1.5766	286.3025	-1.5133	.4426	40.3062	52.8351				1				0
80	18.33	34.7269	54.7577	39.7266	55.1394	-1.6342	-.1364	184.3506	-1.0502	.3085	1.0946	1.6273	286.3687	-1.5614	.4586	39.9981	52.9378				1				0
80	18.34	34.4754	54.8297	39.2987	54.937	-1.6669	-.1255	183.5408	-1.0828	.3193	1.1289	1.6784	286.4314	-1.6099	.4748	39.6874	53.0413				1				0
80	18.35	34.4377	54.8	39.3814	55.0599	-1.6678	-.1324	183.6789	-1.0838	.3125	1.128	1.677	286.0836	-1.6113	.4646	39.6781	52.9761				1				0
80	18.36	34.3999	54.7703	39.4641	55.1827	-1.6688	-.1392	183.817	-1.0848	.3056	1.127	1.6756	285.7358	-1.6128	.4544	39.6688	52.9109				1				0
80	18.37	34.3621	54.7406	39.5469	55.3055	-1.6698	-.146	183.9551	-1.0857	.2988	1.1261	1.6742	285.388	-1.6142	.4443	39.6595	52.8459				1				0
80	18.38	34.3244	54.7109	39.6296	55.4283	-1.6708	-.1528	184.0932	-1.0867	.292	1.1253	1.673	285.0401	-1.6157	.4341	39.6503	52.781				1				0
80	18.39	34.26	54.5381	39.9996	55.8236	-1.6621	-.1778	184.6213	-1.0781	.2671	1.1107	1.6513	283.9132	-1.6029	.3971	39.7323	52.5435				1				0
80	18.4	34.1956	54.3653	40.3697	56.2189	-1.6536	-.2026	185.1495	-1.0695	.2423	1.0966	1.6304	282.7635	-1.5901	.3602	39.8138	52.3074				1				0
80	18.41	34.169	54.2222	40.657	56.4913	-1.6441	-.2205	185.5395	-1.0601	.2243	1.0835	1.6109	281.9491	-1.576	.3335	39.9043	52.1365				1				0
80	18.42	34.1424	54.0791	40.9444	56.7638	-1.6346	-.2384	185.9296	-1.0506	.2065	1.0707	1.5918	281.1184	-1.5619	.307	39.9943	51.9664				1				0
80	18.43	34.1158	53.936	41.2317	57.0362	-1.6252	-.2562	186.3196	-1.0412	.1887	1.0581	1.5732	280.2714	-1.5479	.2805	40.084	51.7969				1				0
80	18.44	34.0892	53.7928	41.519	57.3087	-1.6158	-.2739	186.7097	-1.0318	.171	1.0459	1.5549	279.4078	-1.534	.2542	40.1733	51.6282				1				0
80	18.45	33.9768	53.4526	42.0421	57.8216	-1.6	-.3102	187.293	-1.016	.1347	1.0249	1.5237	277.5512	-1.5105	.2002	40.3241	51.2827				1				0
80	18.46	33.8643	53.1124	42.5651	58.3345	-1.5843	-.3462	187.8763	-1.0002	.0986	1.0051	1.4943	275.6312	-1.4871	.1466	40.4739	50.9393				1				0
80	18.47	33.7785	52.9153	42.8008	58.5749	-1.5778	-.3647	188.0696	-.9938	.0801	.997	1.4823	274.6094	-1.4775	.1191	40.5353	50.7631				1				0
80	18.48	33.6927	52.7182	43.0366	58.8154	-1.5714	-.3832	188.2628	-.9874	.0617	.9893	1.4708	273.5734	-1.4679	.0917	40.5965	50.5872				1				0
80	18.49	33.6068	52.5211	43.2723	59.0558	-1.565	-.4016	188.4561	-.9809	.0432	.9819	1.4598	272.5236	-1.4584	.0643	40.6576	50.4117				1				0
80	18.5	33.4009	52.0665	43.5721	59.3101	-1.5526	-.432	188.3496	-.9686	.0129	.9686	1.4401	270.7618	-1.44	.0191	40.7756	50.1227				1				0
80	18.51	33.1949	51.612	43.8719	59.5644	-1.5402	-.4624	188.2432	-.9562	-.0175	.9563	1.4218	268.951	-1.4215	-.026	40.8937	49.8333				1				0
80	18.52	32.9889	51.1575	44.1716	59.8187	-1.5278	-.4928	188.1367	-.9438	-.0479	.945	1.4049	267.0926	-1.4031	-.0713	41.0119	49.5435				1				0
80	18.53	32.8687	50.9001	44.2357	59.8326	-1.5217	-.5049	187.837	-.9377	-.06	.9396	1.3969	266.3361	-1.3941	-.0893	41.0695	49.4281				1				0
80	18.54	32.7486	50.6426	44.2997	59.8464	-1.5157	-.517	187.5373	-.9316	-.0722	.9344	1.3892	265.5687	-1.385	-.1073	41.1272	49.3124				1				0
80	18.55	32.6284	50.3852	44.3638	59.8602	-1.5096	-.5292	187.2376	-.9256	-.0844	.9294	1.3817	264.7903	-1.376	-.1255	41.1852	49.1963				1				0
80	18.56	32.5022	50.1017	44.435	59.8767	-1.5026	-.5426	186.9156	-.9185	-.0977	.9237	1.3732	263.9265	-1.3655	-.1453	41.2522	49.0692				1				0
80	18.57	32.3761	49.8182	44.5061	59.8931	-1.4955	-.556	186.5935	-.9114	-.1111	.9182	1.3651	263.049	-1.355	-.1652	41.3196	48.9417				1				0
80	18.58	32.3701	49.7921	44.5132	59.8957	-1.4945	-.5571	186.5711	-.9105	-.1122	.9174	1.3639	262.9729	-1.3536	-.1669	41.3285	48.9311				1				0
80	18.59	32.364	49.766	44.5204	59.8983	-1.4936	-.5582	186.5487	-.9096	-.1133	.9166	1.3627	262.8965	-1.3522	-.1685	41.3375	48.9205				1				0
80	18.6	32.358	49.7399	44.5275	59.9009	-1.4927	-.5593	186.5263	-.9086	-.1145	.9158	1.3615	262.8201	-1.3508	-.1702	41.3465	48.9099				1				0
80	18.61	32.352	49.7138	44.5346	59.9035	-1.4917	-.5604	186.5039	-.9077	-.1156	.915	1.3603	262.7434	-1.3494	-.1718	41.3555	48.8993				1				0
80	18.62	32.6087	50.0495	44.2446	59.5281	-1.492	-.5291	186.4308	-.908	-.0843	.9119	1.3557	264.697	-1.3499	-.1253	41.3526	49.1973				1				0
80	18.63	32.8653	50.3852	43.9546	59.1527	-1.4923	-.4978	186.3578	-.9083	-.053	.9098	1.3526	266.6632	-1.3503	-.0787	41.3498	49.4957				1				0
80	18.64	33.1279	50.747	43.6575	58.7747	-1.4936	-.4653	186.3072	-.9095	-.0205	.9097	1.3525	268.7086	-1.3521	-.0305	41.338	49.8047				1				0
80	18.65	33.3906	51.1089	43.3604	58.3968	-1.4948	-.4329	186.2566	-.9108	.012	.9108	1.3541	270.7528	-1.354	.0178	41.3261	50.114				1				0
80	18.66	33.6532	51.4707	43.0633	58.0188	-1.496	-.4004	186.2059	-.912	.0445	.9131	1.3575	272.7906	-1.3558	.0661	41.3143	50.4234				1				0
80	18.67	33.9158	51.8325	42.7662	57.6408	-1.4973	-.3679	186.1553	-.9132	.077	.9165	1.3625	274.817	-1.3577	.1144	41.3024	50.7329				1				0
80	18.68	34.5467	52.5022	42.2422	56.8209	-1.4859	-.3016	186.1119	-.9018	.1433	.9132	1.3576	279.0258	-1.3407	.213	41.411	51.3643				1				0
80	18.69	35.1775	53.1718	41.7183	56.0009	-1.4745	-.2353	186.0685	-.8904	.2096	.9148	1.36	283.2444	-1.3238	.3116	41.5196	51.996				1				0
80	18.7	35.5457	53.4796	41.4914	55.5589	-1.4618	-.2015	186.0757	-.8778	.2434	.9109	1.3542	285.4951	-1.305	.3618	41.64	52.3177				1				0
80	18.71	35.9139	53.7874	41.2646	55.1169	-1.4492	-.1677	186.0829	-.8652	.2771	.9085	1.3506	287.7613	-1.2862	.412	41.7604	52.6393				1				0
80	18.72	36.2821	54.0953	41.0378	54.675	-1.4366	-.1339	186.0901	-.8525	.3109	.9074	1.3491	290.0359	-1.2674	.4622	41.8808	52.9609				1				0
80	18.73	36.6503	54.4031	40.8109	54.233	-1.4239	-.1002	186.0973	-.8399	.3447	.9078	1.3497	292.3119	-1.2486	.5124	42.0012	53.2825				1				0
80	18.74	37.6794	54.8801	40.4889	53.0921	-1.361	-.0256	186.1405	-.7769	.4192	.8828	1.3125	298.3492	-1.1551	.6232	42.6005	53.9924				1				0
80	18.75	38.7085	55.3571	40.1669	51.9513	-1.2981	.0489	186.1838	-.714	.4937	.8681	1.2906	304.661	-1.0615	.734	43.1996	54.702				1				0
80	18.76	39.3693	55.5264	40.0717	51.2524	-1.2478	.0896	186.2198	-.6638	.5344	.8522	1.2669	308.8388	-.9868	.7945	43.6781	55.09				1				0
80	18.77	40.0302	55.6956	39.9765	50.5536	-1.1976	.1303	186.2559	-.6136	.5752	.841	1.2503	313.1498	-.9122	.8551	44.1565	55.4778				1				0
80	18.78	40.6911	55.8648	39.8813	49.8547	-1.1474	.171	186.2919	-.5634	.6159	.8347	1.2409	317.5499	-.8375	.9156	44.6347	55.8654				1				0
80	18.79	41.352	56.034	39.7862	49.1558	-1.0972	.2117	186.3279	-.5132	.6566	.8333	1.2388	321.989	-.7629	.9761	45.1127	56.253				1				0
80	18.8	42.5355	55.9692	39.9427	48.0219	-.9806	.2641	186.4693	-.3966	.7089	.8123	1.2076	330.7753	-.5896	1.0539	46.2228	56.7516				1				0
80	18.81	43.7191	55.9044	40.0993	46.888	-.8643	.3164	186.6107	-.2802	.7612	.8111	1.2059	339.79	-.4166	1.1316	47.3313	57.2495				1				0
80	18.82	44.2418	55.6704	40.351	46.4529	-.7981	.328	186.7161	-.214	.7728	.8019	1.1922	344.5213	-.3182	1.1489	47.9618	57.3603				1				0
80	18.83	44.7645	55.4363	40.6028	46.0179	-.7319	.3396	186.8214	-.1479	.7844	.7983	1.1867	349.3237	-.2199	1.1662	48.5916	57.4709				1				0
80	18.84	45.2872	55.2023	40.8545	45.5828	-.6659	.3512	186.9268	-.0818	.796	.8002	1.1897	354.1305	-.1217	1.1834	49.2206	57.5814				1				0
80	18.85	45.6296	54.8351	41.2228	45.415	-.6087	.3453	187.1025	-.0246	.7901	.7905	1.1752	358.2155	-.0366	1.1746	49.7656	57.5247				1				0
80	18.86	45.9721	54.4679	41.5911	45.2472	-.5515	.3393	187.2782	.0325	.7842	.7848	1.1667	2.3731	.0483	1.1657	50.3095	57.4681				1				0
80	18.87	46.3145	54.1007	41.9593	45.0794	-.4945	.3334	187.4539	.0895	.7782	.7834	1.1646	6.5606	.1331	1.1569	50.8524	57.4116				1				0
80	18.88	46.1343	53.9675	42.0759	45.3467	-.5033	.3159	187.5243	.0807	.7607	.765	1.1373	6.0571	.12	1.1309	50.7688	57.245				1				0
80	18.89	45.9541	53.8342	42.1924	45.6139	-.5121	.2984	187.5946	.072	.7432	.7467	1.1101	5.5294	.107	1.1049	50.6852	57.0785				1				0
80	18.9	45.7738	53.701	42.3089	45.8812	-.5209	.2809	187.665	.0632	.7258	.7285	1.083	4.9755	.0939	1.0789	50.6018	56.9121				1				0
80	18.91	45.1962	53.1934	42.8053	46.6856	-.5374	.2213	187.8805	.0467	.6661	.6678	.9927	4.0087	.0694	.9903	50.4446	56.344				1				0
80	18.92	44.6186	52.6858	43.3017	47.49	-.5538	.1618	188.096	.0302	.6066	.6074	.9029	2.8515	.0449	.9018	50.2878	55.7772				1				0
80	18.93	44.2212	52.3113	43.6815	48.0271	-.5615	.1197	188.2411	.0225	.5646	.565	.8399	2.2825	.0335	.8393	50.2143	55.3768				1				0
80	18.94	43.8238	51.9369	44.0613	48.5642	-.5692	.0778	188.3863	.0148	.5226	.5228	.7772	1.6225	.022	.7769	50.141	54.9771				1				0
80	18.95	43.4264	51.5625	44.4412	49.1013	-.5769	.0358	188.5314	.0071	.4807	.4807	.7146	.848	.0106	.7146	50.0678	54.5779				1				0
80	18.96	43.029	51.1881	44.821	49.6385	-.5846	-.006	188.6766	-.0006	.4388	.4388	.6524	359.9267	-.0008	.6524	49.9947	54.1794				1				0
80	18.97	42.6445	50.9181	45.6999	50.8243	-.5991	-.0728	190.0868	-.0151	.3721	.3724	.5535	357.6805	-.0224	.5531	49.8565	53.5434				1				0
80	18.98	42.26	50.648	46.5788	52.0101	-.6134	-.1386	191.4969	-.0294	.3062	.3077	.4573	354.523	-.0437	.4553	49.7203	52.9167				1				0
80	18.99	42.2729	50.7524	47.0778	52.6588	-.62	-.1627	192.762	-.036	.2822	.2845	.4229	352.7349	-.0535	.4195	49.6574	52.6875				1				0
80	19	42.2858	50.8569	47.5769	53.3075	-.6265	-.1864	194.027	-.0425	.2584	.2619	.3893	350.6616	-.0632	.3842	49.5953	52.4613				1				0
80	19.01	42.2986	50.9613	48.0759	53.9562	-.633	-.2099	195.292	-.0489	.235	.24	.3568	348.2359	-.0728	.3493	49.5339	52.238				1				0
80	19.02	42.3115	51.0657	48.5749	54.6049	-.6393	-.233	196.557	-.0553	.2118	.2189	.3255	345.3716	-.0822	.3149	49.4734	52.0176				1				0
80	19.03	42.5244	51.3177	48.8738	54.9102	-.6378	-.235	197.6261	-.0538	.2098	.2166	.322	345.6191	-.08	.3119	49.4877	51.9982				1				0
80	19.04	42.7372	51.5697	49.1727	55.2155	-.6364	-.237	198.6952	-.0523	.2078	.2143	.3185	345.8691	-.0778	.3089	49.5018	51.9791				1				0
80	19.05	42.9372	51.7173	48.9726	54.8722	-.6286	-.2163	198.4993	-.0446	.2285	.2328	.3461	348.9653	-.0663	.3397	49.5755	52.1766				1				0
80	19.06	43.1372	51.8649	48.7724	54.5288	-.6208	-.1955	198.3033	-.0368	.2493	.252	.3746	351.6027	-.0547	.3706	49.6495	52.3745				1				0
80	19.07	43.3372	52.0125	48.5723	54.1854	-.6131	-.1747	198.1074	-.029	.2701	.2717	.4039	353.8672	-.0432	.4016	49.7236	52.5728				1				0
80	19.08	43.5371	52.1601	48.3721	53.842	-.6053	-.1538	197.9114	-.0212	.291	.2918	.4337	355.8271	-.0316	.4326	49.7978	52.7715				1				0
80	19.09	43.6436	52.1142	47.7619	52.9356	-.5903	-.1175	196.4553	-.0063	.3274	.3274	.4867	358.8955	-.0094	.4867	49.9399	53.1178				1				0
80	19.1	43.75	52.0683	47.1517	52.0291	-.5752	-.0806	194.9991	.0088	.3643	.3644	.5417	1.3889	.0131	.5415	50.0841	53.4694				1				0
80	19.11	43.6564	51.8748	46.7416	51.4661	-.5678	-.0645	193.7389	.0162	.3803	.3806	.5659	2.4374	.0241	.5653	50.1542	53.6219				1				0
80	19.12	43.5629	51.6813	46.3315	50.903	-.5604	-.0483	192.4787	.0236	.3965	.3972	.5905	3.4118	.0351	.5895	50.2252	53.7765				1				0
80	19.13	43.4693	51.4878	45.9214	50.3399	-.5528	-.0319	191.2185	.0312	.413	.4142	.6157	4.3191	.0464	.6139	50.2971	53.9331				1				0
80	19.14	43.3758	51.2943	45.5113	49.7768	-.5452	-.0152	189.9583	.0388	.4296	.4314	.6413	5.1657	.0577	.6387	50.3699	54.0918				1				0
80	19.15	42.636	50.4149	45.2952	49.5243	-.5433	-.044	187.8703	.0407	.4009	.4029	.599	5.8033	.0606	.5959	50.388	53.8177				1				0
80	19.16	41.8961	49.5356	45.079	49.2717	-.5414	-.0734	185.7824	.0427	.3714	.3739	.5558	6.5556	.0635	.5522	50.4065	53.5375				1				0
80	19.17	41.2498	48.8497	45.2729	49.5822	-.5473	-.1201	184.9547	.0367	.3247	.3268	.4858	6.4521	.0546	.4827	50.3497	53.0925				1				0
80	19.18	40.6035	48.1639	45.4668	49.8927	-.5533	-.1673	184.127	.0307	.2776	.2793	.4151	6.3124	.0456	.4126	50.2924	52.6436				1				0
80	19.19	39.9573	47.478	45.6608	50.2033	-.5594	-.2148	183.2993	.0246	.23	.2313	.3439	6.1133	.0366	.3419	50.2346	52.1906				1				0
80	19.2	39.311	46.7922	45.8547	50.5138	-.5655	-.2628	182.4716	.0185	.182	.183	.272	5.8066	.0275	.2706	50.1763	51.7335				1				0
80	19.21	37.8673	45.2594	46.9035	51.8812	-.578	-.4021	181.9114	.006	.0427	.0431	.0641	8.0541	.009	.0635	50.0576	50.4068				1				0
80	19.22	36.4237	43.7266	47.9523	53.2487	-.5905	-.5423	181.3513	-.0065	-.0975	.0977	.1452	183.8149	-.0097	-.1449	49.9381	49.0719				1				0
80	19.23	35.6264	42.8796	48.8071	54.3056	-.5968	-.633	181.6188	-.0128	-.1881	.1886	.2803	183.8815	-.019	-.2797	49.8784	48.2083				1				0
80	19.24	34.829	42.0327	49.662	55.3626	-.603	-.7234	181.8863	-.019	-.2785	.2792	.415	183.9048	-.0283	-.4141	49.8189	47.3472				1				0
80	19.25	34.0317	41.1857	50.5168	56.4195	-.6093	-.8135	182.1538	-.0252	-.3687	.3695	.5494	183.9166	-.0375	-.5481	49.7596	46.4887				1				0
80	19.26	32.873	39.6691	52.1652	58.2947	-.6004	-.968	183.002	-.0163	-.5232	.5234	.7781	181.7877	-.0243	-.7777	49.8445	45.0175				1				0
80	19.27	31.7143	38.1525	53.8135	60.1699	-.5915	-1.1211	183.8503	-.0075	-.6762	.6763	1.0053	180.6353	-.0111	-1.0053	49.9286	43.5598				1				0
80	19.28	30.5557	36.6359	55.4619	62.045	-.5828	-1.2727	184.6985	.0013	-.8279	.8279	1.2307	179.9134	.0019	-1.2307	50.0119	42.1156				1				0
80	19.29	30.1943	35.9663	56.2553	62.8633	-.568	-1.3354	185.2792	.0161	-.8905	.8907	1.3241	178.9651	.0239	-1.3239	50.1532	41.5189				1				0
80	19.3	29.833	35.2967	57.0488	63.6815	-.5532	-1.3976	185.86	.0308	-.9528	.9533	1.4172	178.1467	.0458	-1.4165	50.2936	40.926				1				0
80	19.31	29.4716	34.627	57.8423	64.4997	-.5386	-1.4595	186.4407	.0455	-1.0146	1.0157	1.51	177.4335	.0676	-1.5085	50.4331	40.3368				1				0
80	19.32	30.2312	33.8935	58.8199	65.471	-.4653	-1.4919	188.4156	.1188	-1.047	1.0537	1.5666	173.5283	.1766	-1.5566	51.1311	40.0284				1				0
80	19.33	30.9908	33.1599	59.7975	66.4424	-.3935	-1.5236	190.3906	.1905	-1.0787	1.0954	1.6286	169.9831	.2833	-1.6038	51.8146	39.7264				1				0
80	19.34	32.1117	33.096	59.9817	66.5955	-.3368	-1.495	191.7849	.2473	-1.0501	1.0788	1.6039	166.7491	.3677	-1.5612	52.3551	39.9989				1				0
80	19.35	33.2326	33.0321	60.1658	66.7486	-.2808	-1.4668	193.1791	.3032	-1.0219	1.066	1.5848	163.4738	.4508	-1.5193	52.8878	40.2674				1				0
80	19.36	34.3535	32.9682	60.35	66.9016	-.2257	-1.439	194.5733	.3583	-.9941	1.0567	1.5711	160.1778	.5328	-1.478	53.4128	40.5321				1				0
80	19.37	35.4745	32.9043	60.5341	67.0547	-.1714	-1.4116	195.9676	.4127	-.9667	1.0511	1.5627	156.8829	.6135	-1.4372	53.9303	40.7931				1				0
80	19.38	38.578	33.1725	59.8892	66.1976	-.0388	-1.2831	197.8373	.5452	-.8383	1	1.4867	146.9593	.8106	-1.2463	55.1928	42.0163				1				0
80	19.39	41.6815	33.4407	59.2442	65.3404	.0913	-1.1571	199.707	.6753	-.7123	.9815	1.4592	136.5253	1.004	-1.0589	56.4316	43.2165				1				0
80	19.4	43.6642	33.7729	58.4152	64.3302	.1688	-1.0574	200.1824	.7529	-.6126	.9706	1.443	129.1331	1.1193	-.9107	57.1702	44.166				1				0
80	19.41	45.6468	34.105	57.5861	63.32	.246	-.9582	200.6579	.8301	-.5133	.976	1.451	121.7342	1.2341	-.7632	57.9054	45.111				1				0
80	19.42	47.6294	34.4371	56.757	62.3097	.3229	-.8594	201.1333	.9069	-.4146	.9972	1.4825	114.5677	1.3483	-.6164	58.6371	46.0515				1				0
80	19.43	49.6121	34.7692	55.928	61.2995	.3993	-.7611	201.6087	.9834	-.3163	1.033	1.5357	107.8306	1.462	-.4702	59.3653	46.9876				1				0
80	19.44	52.6658	35.1229	54.0021	59.0169	.5303	-.587	200.8078	1.1143	-.1422	1.1234	1.6702	97.2697	1.6567	-.2113	60.6127	48.6462				1				0
80	19.45	55.7196	35.4767	52.0762	56.7344	.6623	-.4114	200.0068	1.2464	.0334	1.2468	1.8538	88.4651	1.8531	.0497	61.8702	50.3181				1				0
80	19.46	56.7907	35.4983	50.9794	55.462	.719	-.3327	198.7304	1.303	.1121	1.3078	1.9445	85.0812	1.9373	.1667	62.4097	51.068				1				0
80	19.47	57.8619	35.5199	49.8826	54.1897	.7764	-.2529	197.454	1.3604	.1919	1.3739	2.0427	81.9709	2.0227	.2853	62.9562	51.8276				1				0
80	19.48	58.933	35.5415	48.7858	52.9174	.8345	-.1721	196.1776	1.4185	.2727	1.4445	2.1478	79.1184	2.1092	.4055	63.5098	52.5971				1				0
80	19.49	60.0041	35.5631	47.6889	51.6451	.8934	-.0903	194.9012	1.4774	.3545	1.5194	2.2592	76.5054	2.1968	.5272	64.0707	53.3767				1				0
80	19.5	61.64	35.6486	46.2043	49.8755	.9811	.0292	193.3683	1.5652	.474	1.6354	2.4318	73.1499	2.3274	.7049	64.9065	54.5147				1				0
80	19.51	63.2759	35.7341	44.7196	48.1058	1.0703	.1506	191.8354	1.6543	.5955	1.7582	2.6146	70.2044	2.4601	.8855	65.7556	55.671				1				0
80	19.52	63.8406	35.798	44.3318	47.6085	1.0988	.1877	191.5789	1.6829	.6326	1.7978	2.6735	69.399	2.5025	.9407	66.0272	56.0245				1				0
80	19.53	64.4054	35.8619	43.9439	47.1111	1.1274	.225	191.3223	1.7114	.6698	1.8378	2.733	68.6265	2.5451	.996	66.2995	56.379				1				0
80	19.54	64.9701	35.9258	43.5561	46.6138	1.1561	.2623	191.0658	1.7401	.7071	1.8783	2.7932	67.8851	2.5878	1.0516	66.5725	56.7344				1				0
80	19.55	65.5349	35.9897	43.1682	46.1165	1.1848	.2997	190.8093	1.7689	.7445	1.9192	2.8541	67.1732	2.6305	1.1072	66.8462	57.0908				1				0
80	19.56	66.8378	36.7007	42.3961	45.133	1.2189	.3915	191.0676	1.803	.8363	1.9875	2.9558	65.1163	2.6814	1.2437	67.1712	57.9647				1				0
80	19.57	68.1406	37.4118	41.624	44.1496	1.253	.483	191.326	1.837	.9278	2.058	3.0608	63.2033	2.7321	1.3799	67.4954	58.8363				1				0
80	19.58	68.8787	38.0589	41.2397	43.6635	1.2582	.5366	191.8409	1.8422	.9814	2.0873	3.1044	61.9531	2.7398	1.4597	67.5447	59.3471				1				0
80	19.59	69.6169	38.7061	40.8554	43.1774	1.2633	.59	192.3558	1.8473	1.0348	2.1174	3.1492	60.7446	2.7475	1.539	67.5938	59.8552				1				0
80	19.6	70.355	39.3532	40.4711	42.6913	1.2684	.643	192.8706	1.8525	1.0879	2.1483	3.1951	59.5765	2.7552	1.618	67.6426	60.3605				1				0
80	19.61	71.239	40.3739	39.5762	41.6179	1.2707	.7371	192.8071	1.8547	1.1819	2.1993	3.2711	57.493	2.7586	1.7579	67.6641	61.2563				1				0
80	19.62	72.123	41.3946	38.6813	40.5446	1.273	.8312	192.7435	1.857	1.276	2.2532	3.3513	55.5051	2.7621	1.8979	67.6857	62.1527				1				0
80	19.63	73.0071	42.4152	37.7864	39.4712	1.2752	.9254	192.6799	1.8593	1.3702	2.3096	3.4354	53.611	2.7655	2.0381	67.7073	63.0497				1				0
80	19.64	73.153	42.7887	37.2758	38.8839	1.2724	.9675	192.1014	1.8564	1.4123	2.3326	3.4696	52.7368	2.7613	2.1008	67.6802	63.4508				1				0
80	19.65	73.2989	43.1623	36.7652	38.2966	1.2695	1.0099	191.523	1.8536	1.4547	2.3562	3.5048	51.8747	2.7571	2.1638	67.653	63.8544				1				0
80	19.66	73.4448	43.5358	36.2546	37.7093	1.2667	1.0525	190.9445	1.8507	1.4973	2.3806	3.541	51.0248	2.7529	2.2273	67.6257	64.2604				1				0
80	19.67	73.0783	43.5025	35.6871	37.0424	1.2671	1.0822	189.3103	1.8511	1.527	2.3997	3.5695	50.4804	2.7535	2.2714	67.6298	64.5431				1				0
80	19.68	72.7118	43.4692	35.1196	36.3756	1.2675	1.1124	187.6761	1.8516	1.5572	2.4193	3.5988	49.9353	2.7542	2.3164	67.634	64.8307				1				0
80	19.69	72.1994	43.0624	35.0626	36.296	1.2709	1.0991	186.6204	1.855	1.5439	2.4134	3.59	50.2288	2.7593	2.2966	67.6663	64.704				1				0
80	19.7	71.687	42.6555	35.0057	36.2164	1.2744	1.0856	185.5647	1.8584	1.5305	2.4075	3.5811	50.5272	2.7644	2.2766	67.699	64.5759				1				0
80	19.71	71.1746	42.2487	34.9488	36.1369	1.2778	1.072	184.509	1.8619	1.5169	2.4015	3.5723	50.8304	2.7695	2.2563	67.7321	64.4463				1				0
80	19.72	70.6622	41.8419	34.8918	36.0573	1.2813	1.0583	183.4532	1.8654	1.5031	2.3956	3.5634	51.1387	2.7747	2.2358	67.7655	64.3152				1				0
80	19.73	69.6237	41.4161	35.4442	36.6429	1.2536	.9938	183.127	1.8377	1.4386	2.3338	3.4714	51.9451	2.7334	2.1398	67.5017	63.7009				1				0
80	19.74	68.5852	40.9904	35.9967	37.2284	1.2258	.929	182.8007	1.8099	1.3739	2.2723	3.3797	52.7983	2.692	2.0435	67.237	63.0844				1				0
80	19.75	68.0591	40.9715	36.606	37.8935	1.1949	.879	183.5302	1.7789	1.3239	2.2175	3.2982	53.3441	2.6459	1.969	66.9422	62.6081				1				0
80	19.76	67.533	40.9526	37.2153	38.5587	1.1642	.8294	184.2596	1.7482	1.2742	2.1633	3.2175	53.9127	2.6002	1.8952	66.6498	62.1356				1				0
80	19.77	67.0068	40.9337	37.8247	39.2238	1.1337	.7802	184.9891	1.7178	1.225	2.1098	3.1379	54.5057	2.5548	1.8219	66.3597	61.6668				1				0
80	19.78	66.4807	40.9148	38.434	39.8889	1.1035	.7313	185.7185	1.6876	1.1762	2.057	3.0592	55.1245	2.5098	1.7493	66.0719	61.2017				1				0
80	19.79	64.8354	41.3072	39.5771	41.4017	.9859	.6283	187.1214	1.5699	1.0731	1.9016	2.828	55.6457	2.3347	1.5959	64.9516	60.2201				1				0
80	19.8	63.1901	41.6997	40.7202	42.9145	.87	.5267	188.5244	1.454	.9716	1.7488	2.6005	56.2497	2.1622	1.4448	63.848	59.253				1				0
80	19.81	62.0709	42.111	41.2539	43.7621	.784	.4733	189.1979	1.3681	.9181	1.6476	2.4499	56.1348	2.0343	1.3652	63.0293	58.7439				1				0
80	19.82	60.9517	42.5223	41.7876	44.6097	.6987	.4202	189.8714	1.2827	.865	1.5471	2.3005	56.0059	1.9073	1.2862	62.2165	58.2383				1				0
80	19.83	59.8325	42.9336	42.3214	45.4574	.6139	.3675	190.5449	1.198	.8123	1.4474	2.1521	55.8601	1.7813	1.2078	61.4093	57.7363				1				0
80	19.84	58.7133	43.345	42.8551	46.305	.5298	.3151	191.2184	1.1138	.76	1.3484	2.0048	55.6941	1.6561	1.13	60.6079	57.2378				1				0
80	19.85	57.3623	44.2594	43.2776	47.144	.4088	.2725	192.0434	.9929	.7173	1.2249	1.8211	54.1529	1.4762	1.0665	59.4557	56.8315				1				0
80	19.86	56.0114	45.1739	43.7002	47.983	.2889	.2302	192.8684	.8729	.675	1.1035	1.6405	52.2856	1.2978	1.0036	58.3135	56.4287				1				0
80	19.87	55.7797	45.677	43.589	47.9743	.2518	.2395	193.02	.8358	.6843	1.0802	1.606	50.6918	1.2426	1.0174	57.9601	56.5172				1				0
80	19.88	55.5479	46.1802	43.4778	47.9657	.2147	.2487	193.1716	.7988	.6936	1.0579	1.5727	49.0318	1.1875	1.0312	57.6073	56.6055				1				0
80	19.89	55.3162	46.6833	43.3666	47.957	.1777	.258	193.3231	.7618	.7028	1.0365	1.5409	47.3045	1.1325	1.0449	57.255	56.6937				1				0
80	19.9	55.0845	47.1864	43.2554	47.9484	.1408	.2672	193.4747	.7248	.7121	1.0161	1.5106	45.509	1.0776	1.0587	56.9033	56.7817				1				0
80	19.91	54.8656	47.6013	42.9476	47.6932	.1109	.2861	193.1078	.6949	.731	1.0086	1.4994	43.5516	1.0331	1.0867	56.6181	56.9614				1				0
80	19.92	54.6467	48.0163	42.6398	47.4381	.0808	.3051	192.7409	.6648	.7499	1.0022	1.4899	41.5594	.9884	1.1149	56.3318	57.1418				1				0
80	19.93	54.6596	47.9281	42.4432	47.1916	.0877	.3148	192.2225	.6717	.7597	1.0141	1.5076	41.4851	.9987	1.1294	56.3975	57.2348				1				0
80	19.94	54.6725	47.8399	42.2467	46.9451	.0946	.3246	191.7041	.6787	.7695	1.026	1.5254	41.412	1.009	1.144	56.4635	57.3283				1				0
80	19.95	54.6854	47.7517	42.0501	46.6986	.1016	.3345	191.1856	.6856	.7793	1.038	1.5432	41.3403	1.0193	1.1586	56.5299	57.4222				1				0
80	19.96	54.6982	47.6635	41.8535	46.452	.1086	.3444	190.6672	.6926	.7893	1.0501	1.5612	41.2698	1.0298	1.1734	56.5966	57.5167				1				0
80	19.97	53.955	47.1207	41.8535	46.4373	.101	.3154	189.3665	.685	.7603	1.0234	1.5214	42.0211	1.0185	1.1303	56.5243	57.2406				1				0
80	19.98	53.2117	46.578	41.8535	46.4226	.0933	.286	188.0658	.6773	.7309	.9965	1.4814	42.8238	1.007	1.0866	56.4509	56.9606				1				0
[truncated: 1,006 more rows]
