# Supplementary material for: Dual-Stream deep learning for multimodal feature fusion and classification of balance control in elite freestyle aerial skiers
Source: PLoS One. 2026 Jul 28;21(7):e0337296. doi: 10.1371/journal.pone.0337296 (PMC13411871; doi:10.1371/journal.pone.0337296)
Supplement: S1 Data — (ZIP) [file pone.0337296.s001.zip › data/22.CSV]

Status	Time	Gauge[0]	Gauge[1]	Gauge[2]	Gauge[3]	Platform.COP.X	Platform.COP.Y	Weight	Patient COP.X	Patient COP.Y	Patient COP Len	Tilt Angle	Tilt Direction	Tilt Projection.X	Tilt Projection.Y	Pct Right	Pct Front	EndOfRep	IsomFreeze	Stimulus	TestRunning	OnTarget	GoalMet	TargetSkipped	TargetNbr	PatientFell
C0	0	44.0513	34.2148	61.139	50.7776	.9027	-.8266	190.1826	-.5285	-.671	.8542	1.2698	218.2213	-.7856	-.9976	44.967	43.6091			1	1				0
80	.01	43.8925	34.4398	60.5323	50.6608	.8667	-.81	189.5254	-.5645	-.6544	.8643	1.2849	220.7808	-.8392	-.9729	44.6236	43.7672				1				0
80	.02	43.7337	34.6648	59.9256	50.544	.8304	-.7933	188.8682	-.6008	-.6377	.8762	1.3026	223.2932	-.8932	-.9481	44.2778	43.9264				1				0
80	.03	43.5749	34.8898	59.319	50.4273	.7938	-.7765	188.211	-.6374	-.6209	.8898	1.3229	225.7505	-.9476	-.9231	43.9297	44.0867				1				0
80	.04	43.5595	35.627	58.4267	50.4359	.7197	-.7373	188.0491	-.7114	-.5817	.919	1.3662	230.7299	-1.0577	-.8648	43.2244	44.4601				1				0
80	.05	43.544	36.3641	57.5345	50.4446	.6456	-.698	187.8872	-.7856	-.5424	.9547	1.4193	235.3781	-1.168	-.8064	42.5179	44.8342				1				0
80	.06	43.6873	36.8763	57.249	50.57	.6087	-.6759	188.3826	-.8225	-.5203	.9733	1.447	237.6811	-1.2228	-.7736	42.1666	45.0443				1				0
80	.07	43.8307	37.3884	56.9634	50.6954	.572	-.654	188.8779	-.8592	-.4984	.9933	1.4767	239.8829	-1.2774	-.741	41.8172	45.2533				1				0
80	.08	43.974	37.9005	56.6779	50.8208	.5355	-.6322	189.3732	-.8957	-.4766	1.0146	1.5084	241.9839	-1.3316	-.7085	41.4697	45.4613				1				0
80	.09	44.1173	38.4127	56.3923	50.9462	.4992	-.6104	189.8686	-.932	-.4548	1.0371	1.5418	243.9857	-1.3856	-.6762	41.1239	45.6681				1				0
80	.1	44.8203	39.0652	56.0988	50.6807	.4981	-.561	190.6649	-.9331	-.4054	1.0173	1.5125	246.5169	-1.3872	-.6027	41.1135	46.1392				1				0
80	.11	45.5232	39.7177	55.8052	50.4152	.497	-.5119	191.4613	-.9342	-.3563	.9998	1.4864	249.1205	-1.3888	-.5298	41.1033	46.6063				1				0
80	.12	46.0828	39.8582	55.7972	50.0242	.5318	-.4843	191.7624	-.8994	-.3288	.9576	1.4236	249.9207	-1.3371	-.4888	41.4344	46.869				1				0
80	.13	46.6424	39.9986	55.7892	49.6333	.5665	-.4569	192.0634	-.8647	-.3013	.9157	1.3613	250.7917	-1.2855	-.4479	41.7646	47.1308				1				0
80	.14	47.202	40.139	55.7812	49.2423	.601	-.4294	192.3645	-.8302	-.2739	.8742	1.2996	251.7427	-1.2342	-.4071	42.0937	47.3918				1				0
80	.15	47.7616	40.2794	55.7732	48.8514	.6355	-.4021	192.6656	-.7957	-.2465	.833	1.2384	252.7849	-1.1829	-.3665	42.4218	47.652				1				0
80	.16	48.5624	40.1192	55.7172	47.9527	.7162	-.364	192.3514	-.715	-.2085	.7447	1.1071	253.7457	-1.0629	-.3099	43.1907	48.0147				1				0
80	.17	49.3632	39.959	55.6611	47.054	.7972	-.3258	192.0373	-.634	-.1702	.6564	.9758	254.9689	-.9425	-.2531	43.9622	48.3787				1				0
80	.18	49.6043	39.6583	55.6131	46.5463	.8443	-.3148	191.4221	-.5869	-.1592	.6081	.9041	254.8267	-.8725	-.2366	44.4101	48.4841				1				0
80	.19	49.8455	39.3577	55.565	46.0386	.8916	-.3036	190.8069	-.5396	-.148	.5595	.8318	254.6587	-.8022	-.2201	44.8609	48.5901				1				0
80	.2	50.0867	39.0571	55.517	45.5309	.9392	-.2924	190.1917	-.492	-.1368	.5106	.7591	254.4573	-.7313	-.2034	45.3147	48.6969				1				0
80	.21	50.3158	38.4208	55.6629	44.8761	1.0186	-.2913	189.2757	-.4126	-.1357	.4343	.6457	251.79	-.6133	-.2018	46.0706	48.7073				1				0
80	.22	50.545	37.7844	55.8088	44.2214	1.0987	-.2902	188.3596	-.3324	-.1346	.3587	.5332	247.9543	-.4942	-.2001	46.8338	48.7178				1				0
80	.23	50.7742	37.1481	55.9547	43.5666	1.1797	-.2891	187.4436	-.2515	-.1335	.2848	.4233	242.0404	-.3739	-.1985	47.6045	48.7285				1				0
80	.24	50.7622	36.8124	56.1486	43.4196	1.2117	-.2994	187.1427	-.2194	-.1438	.2624	.39	236.758	-.3262	-.2138	47.9101	48.6302				1				0
80	.25	50.7501	36.4766	56.3425	43.2726	1.2439	-.3098	186.8418	-.1873	-.1542	.2426	.3606	230.5331	-.2784	-.2292	48.2167	48.5317				1				0
80	.26	50.7381	36.1409	56.5364	43.1255	1.2762	-.3201	186.541	-.155	-.1646	.226	.336	223.2789	-.2304	-.2446	48.5242	48.4328				1				0
80	.27	50.9656	36.0599	56.9225	43.2284	1.2988	-.3276	187.1764	-.1324	-.172	.2171	.3227	217.5897	-.1969	-.2557	48.7388	48.3617				1				0
80	.28	51.193	35.9789	57.3086	43.3314	1.3211	-.335	187.8119	-.11	-.1794	.2105	.3129	211.5205	-.1636	-.2667	48.9519	48.2911				1				0
80	.29	51.4325	36.2336	57.5007	43.5813	1.3113	-.3321	188.7481	-.1199	-.1765	.2134	.3172	214.1892	-.1782	-.2624	48.8582	48.3192				1				0
80	.3	51.6719	36.4883	57.6929	43.8313	1.3016	-.3291	189.6844	-.1296	-.1736	.2166	.322	216.7567	-.1927	-.258	48.7654	48.347				1				0
80	.31	51.9114	36.7431	57.885	44.0813	1.2919	-.3263	190.6207	-.1393	-.1707	.2203	.3275	219.219	-.2071	-.2537	48.6734	48.3746				1				0
80	.32	52.1509	36.9978	58.0771	44.3312	1.2823	-.3234	191.557	-.1488	-.1678	.2243	.3334	221.5736	-.2213	-.2495	48.5824	48.4018				1				0
80	.33	52.7156	37.491	58.2213	44.5215	1.2742	-.3035	192.9494	-.157	-.148	.2157	.3207	226.6966	-.2334	-.2199	48.5049	48.5909				1				0
80	.34	53.2803	37.9842	58.3654	44.7118	1.2662	-.284	194.3418	-.165	-.1284	.2091	.3108	232.1152	-.2453	-.1908	48.4285	48.7773				1				0
80	.35	53.6056	38.2227	58.3173	44.6521	1.2675	-.2672	194.7978	-.1637	-.1116	.1981	.2945	235.7094	-.2433	-.1659	48.4412	48.937				1				0
80	.36	53.9309	38.4613	58.2693	44.5924	1.2688	-.2505	195.2539	-.1624	-.0949	.1881	.2796	239.6867	-.2413	-.1411	48.4538	49.096				1				0
80	.37	54.2562	38.6998	58.2213	44.5328	1.2702	-.2339	195.71	-.161	-.0783	.1791	.2662	244.0674	-.2394	-.1164	48.4663	49.2542				1				0
80	.38	54.5815	38.9383	58.1732	44.4731	1.2715	-.2174	196.1661	-.1597	-.0618	.1713	.2546	248.8568	-.2374	-.0918	48.4788	49.4117				1				0
80	.39	55.0905	39.2002	57.8094	44.0225	1.2862	-.1796	196.1225	-.145	-.0241	.147	.2185	260.5791	-.2155	-.0358	48.6193	49.7709				1				0
80	.4	55.5994	39.4621	57.4456	43.5718	1.301	-.1419	196.0789	-.1302	.0137	.1309	.1946	275.997	-.1936	.0203	48.7599	50.1303				1				0
80	.41	55.7831	39.4855	57.1298	43.1809	1.3145	-.1204	195.5793	-.1167	.0351	.1218	.1811	286.7658	-.1734	.0522	48.889	50.3347				1				0
80	.42	55.9668	39.5089	56.814	42.7899	1.3282	-.0989	195.0796	-.103	.0567	.1176	.1748	298.8337	-.1532	.0843	49.0187	50.5402				1				0
80	.43	56.1504	39.5323	56.4982	42.399	1.3419	-.0772	194.5799	-.0893	.0784	.1189	.1767	311.2725	-.1328	.1166	49.1492	50.7467				1				0
80	.44	56.3341	39.5557	56.1824	42.008	1.3556	-.0554	194.0803	-.0756	.1002	.1255	.1866	322.978	-.1123	.149	49.2803	50.9543				1				0
80	.45	56.3727	39.4567	55.5713	41.3706	1.3721	-.027	192.7713	-.0591	.1286	.1416	.2104	335.3092	-.0879	.1912	49.4368	51.225				1				0
80	.46	56.4114	39.3577	54.9601	40.7331	1.3887	.0018	191.4623	-.0425	.1574	.1631	.2424	344.9006	-.0631	.234	49.5955	51.4994				1				0
80	.47	56.2663	39.2353	54.6648	40.4866	1.3914	.0086	190.653	-.0398	.1642	.1689	.2511	346.3826	-.0591	.244	49.6212	51.5635				1				0
80	.48	56.1213	39.1129	54.3695	40.2401	1.3942	.0154	189.8438	-.037	.171	.1749	.26	347.7759	-.0551	.2541	49.6473	51.6282				1				0
80	.49	55.9762	38.9905	54.0742	39.9936	1.3969	.0222	189.0345	-.0343	.1778	.1811	.2692	349.0867	-.051	.2643	49.6735	51.6934				1				0
80	.5	55.8312	38.8681	53.7788	39.7471	1.3997	.0291	188.2252	-.0315	.1847	.1874	.2785	350.321	-.0468	.2746	49.7	51.7591				1				0
80	.51	55.7282	38.8159	53.4266	39.4971	1.3984	.0404	187.4677	-.0328	.196	.1987	.2954	350.501	-.0487	.2913	49.6877	51.8663				1				0
80	.52	55.6252	38.7637	53.0743	39.2472	1.3971	.0517	186.7103	-.0341	.2073	.2101	.3123	350.6631	-.0507	.3082	49.6754	51.9744				1				0
80	.53	55.6672	38.8339	53.0174	39.2437	1.393	.056	186.7622	-.0382	.2116	.215	.3197	349.7706	-.0568	.3146	49.6363	52.0154				1				0
80	.54	55.7093	38.9041	52.9604	39.2402	1.3889	.0603	186.8141	-.0423	.2159	.22	.3271	348.9185	-.0629	.321	49.5972	52.0564				1				0
80	.55	55.7513	38.9743	52.9035	39.2368	1.3848	.0646	186.8659	-.0464	.2202	.2251	.3346	348.1051	-.069	.3274	49.5582	52.0974				1				0
80	.56	55.7934	39.0445	52.8466	39.2333	1.3807	.0689	186.9178	-.0505	.2245	.2301	.3421	347.3278	-.075	.3338	49.5192	52.1383				1				0
80	.57	56.0268	39.2119	52.8795	39.2472	1.3813	.0776	187.3654	-.0499	.2332	.2385	.3545	347.9165	-.0742	.3466	49.5246	52.2208				1				0
80	.58	56.2603	39.3793	52.9124	39.261	1.3818	.0862	187.813	-.0494	.2418	.2468	.3669	348.4627	-.0734	.3595	49.5299	52.3029				1				0
80	.59	56.4517	39.4765	53.0022	39.2783	1.3865	.0905	188.2088	-.0447	.2461	.2502	.3719	349.6985	-.0665	.3659	49.5739	52.3441				1				0
80	.6	56.6431	39.5737	53.0921	39.2956	1.3911	.0949	188.6045	-.0401	.2504	.2536	.377	350.8961	-.0597	.3723	49.6178	52.3851				1				0
80	.61	56.8345	39.6709	53.1819	39.3129	1.3956	.0991	189.0003	-.0355	.2547	.2572	.3823	352.0562	-.0528	.3787	49.6615	52.4259				1				0
80	.62	57.025	39.8924	53.0343	39.2351	1.3897	.1148	189.1867	-.0414	.2704	.2735	.4066	351.2851	-.0616	.4019	49.6053	52.5749				1				0
80	.63	57.2156	40.1138	52.8866	39.1572	1.3839	.1304	189.3731	-.0473	.286	.2899	.4309	350.6023	-.0704	.4251	49.5492	52.7236				1				0
80	.64	57.4061	40.3352	52.7389	39.0794	1.378	.146	189.5596	-.0532	.3016	.3062	.4552	349.9936	-.0791	.4483	49.4933	52.872				1				0
80	.65	57.4052	40.4594	52.5014	38.9842	1.3675	.1574	189.3503	-.0637	.313	.3194	.4748	348.4974	-.0947	.4653	49.3934	52.9807				1				0
80	.66	57.4044	40.5836	52.2639	38.8891	1.357	.1688	189.141	-.0742	.3244	.3328	.4947	347.1174	-.1103	.4823	49.2934	53.0896				1				0
80	.67	57.4035	40.7078	52.0264	38.7939	1.3465	.1803	188.9317	-.0847	.3359	.3464	.5149	345.8426	-.1259	.4993	49.1931	53.1988				1				0
80	.68	57.2799	41.0669	51.4117	38.6357	1.3079	.2058	188.3942	-.1233	.3614	.3818	.5676	341.1683	-.1832	.5372	48.8262	53.4419				1				0
80	.69	57.1563	41.4261	50.797	38.4774	1.2692	.2315	187.8568	-.162	.3871	.4196	.6238	337.2886	-.2408	.5754	48.4571	53.6864				1				0
80	.7	57.0336	41.661	50.4199	38.4142	1.241	.2457	187.5287	-.1902	.4012	.444	.6601	334.6342	-.2828	.5965	48.1883	53.8213				1				0
80	.71	56.9109	41.8959	50.0427	38.3511	1.2126	.2599	187.2005	-.2186	.4155	.4694	.6978	332.2533	-.3249	.6176	47.9186	53.9567				1				0
80	.72	56.7881	42.1308	49.6655	38.288	1.1842	.2741	186.8724	-.247	.4297	.4956	.7368	330.1129	-.3671	.6388	47.6479	54.0926				1				0
80	.73	56.6654	42.3657	49.2884	38.2248	1.1557	.2885	186.5443	-.2755	.444	.5226	.7768	328.1835	-.4095	.6601	47.3762	54.229				1				0
80	.74	56.5264	43.1938	48.5447	38.3399	1.0722	.3214	186.6047	-.359	.4769	.597	.8875	323.0278	-.5337	.709	46.5806	54.5423				1				0
80	.75	56.3873	44.0218	47.801	38.4549	.9887	.3542	186.6651	-.4425	.5098	.6751	1.0036	319.0416	-.6579	.7579	45.7855	54.8554				1				0
80	.76	56.371	44.615	47.4345	38.6331	.9342	.3726	187.0536	-.497	.5282	.7253	1.0782	316.7413	-.7389	.7852	45.2665	55.0304				1				0
80	.77	56.3547	45.2081	47.068	38.8112	.8799	.3909	187.4421	-.5513	.5465	.7763	1.154	314.7491	-.8196	.8124	44.7496	55.2046				1				0
80	.78	56.3384	45.8012	46.7015	38.9894	.8258	.4091	187.8306	-.6053	.5647	.8279	1.2307	313.0111	-.8999	.8395	44.2348	55.3782				1				0
80	.79	56.3221	46.3944	46.335	39.1676	.772	.4273	188.2191	-.6592	.5829	.8799	1.3081	311.4843	-.98	.8665	43.7222	55.551				1				0
80	.8	56.7015	47.0577	46.3528	39.4539	.7418	.4424	189.5659	-.6894	.598	.9127	1.3568	310.9392	-1.025	.8891	43.434	55.6955				1				0
80	.81	57.0808	47.7211	46.3706	39.7402	.7119	.4574	190.9127	-.7193	.613	.945	1.4049	310.439	-1.0693	.9113	43.1499	55.8379				1				0
80	.82	57.4765	47.7913	46.7549	39.8483	.735	.4545	191.8709	-.6962	.61	.9256	1.3761	311.2283	-1.035	.9069	43.3699	55.81				1				0
80	.83	57.8722	47.8615	47.1392	39.9564	.7579	.4516	192.8292	-.6733	.6071	.9066	1.3478	312.043	-1.001	.9026	43.5877	55.7824				1				0
80	.84	58.2678	47.9317	47.5235	40.0645	.7805	.4487	193.7875	-.6507	.6043	.888	1.3201	312.8837	-.9673	.8983	43.8033	55.755				1				0
80	.85	58.6635	48.0019	47.9078	40.1726	.803	.4458	194.7458	-.6282	.6014	.8697	1.293	313.7514	-.934	.8941	44.0168	55.7279				1				0
80	.86	59.2411	47.6067	48.4895	39.9382	.8786	.4407	195.2757	-.5525	.5963	.8129	1.2085	317.1801	-.8214	.8864	44.7377	55.6788				1				0
80	.87	59.8187	47.2116	49.0713	39.7038	.9539	.4356	195.8055	-.4773	.5912	.7598	1.1295	321.0845	-.7095	.8788	45.4546	55.63				1				0
80	.88	60.0007	46.7463	49.2688	39.3613	1.0077	.4332	195.3771	-.4235	.5888	.7253	1.0782	324.2728	-.6296	.8753	45.9665	55.6076				1				0
80	.89	60.1826	46.281	49.4663	39.0188	1.0617	.4308	194.9487	-.3695	.5864	.6932	1.0304	327.7833	-.5494	.8718	46.4806	55.5851				1				0
80	.9	60.3646	45.8156	49.6637	38.6763	1.1159	.4285	194.5203	-.3153	.5841	.6637	.9867	331.6367	-.4688	.8683	46.997	55.5625				1				0
80	.91	60.5466	45.3503	49.8612	38.3338	1.1703	.4261	194.0919	-.2609	.5817	.6375	.9477	335.8456	-.3878	.8647	47.5156	55.5398				1				0
80	.92	60.5105	44.5457	49.9573	37.7872	1.2404	.4195	192.8006	-.1908	.5751	.6059	.9007	341.6451	-.2836	.8549	48.1829	55.4769				1				0
80	.93	60.4745	43.741	50.0534	37.2405	1.3114	.4128	191.5094	-.1198	.5684	.5809	.8635	348.0982	-.1781	.845	48.8591	55.4132				1				0
80	.94	60.2565	43.4017	49.952	37.0364	1.3273	.4085	190.6465	-.1039	.5641	.5736	.8527	349.5663	-.1544	.8386	49.0107	55.3722				1				0
80	.95	60.0385	43.0624	49.8506	36.8323	1.3434	.4042	189.7836	-.0878	.5597	.5666	.8423	351.085	-.1305	.8321	49.1638	55.3309				1				0
80	.96	59.8204	42.723	49.7491	36.6281	1.3596	.3998	188.9208	-.0716	.5554	.56	.8324	352.6548	-.1064	.8256	49.3182	55.2892				1				0
80	.97	59.6024	42.3837	49.6477	36.424	1.376	.3954	188.0579	-.0552	.5509	.5537	.8231	354.276	-.0821	.819	49.4741	55.2471				1				0
80	.98	59.0171	42.2154	49.3542	36.4768	1.3486	.3847	187.0635	-.0826	.5402	.5465	.8124	351.3074	-.1228	.8031	49.2134	55.1451				1				0
80	.99	58.4318	42.0471	49.0606	36.5295	1.3209	.3738	186.069	-.1103	.5294	.5408	.8039	348.2354	-.1639	.787	48.9499	55.042				1				0
80	1	58.0644	42.2181	48.8685	36.7864	1.2767	.3675	185.9374	-.1545	.5231	.5454	.8109	343.5497	-.2296	.7777	48.5289	54.9821				1				0
80	1.01	57.6971	42.3891	48.6763	37.0433	1.2325	.3612	185.8058	-.1987	.5168	.5537	.8231	338.9671	-.2954	.7683	48.1074	54.9221				1				0
80	1.02	57.3297	42.5601	48.4842	37.3002	1.1881	.3549	185.6742	-.2431	.5105	.5654	.8405	334.5404	-.3613	.7589	47.6852	54.8619				1				0
80	1.03	56.3238	42.7527	48.3232	38.0899	1.0908	.319	185.4896	-.3404	.4745	.584	.8681	324.3502	-.506	.7054	46.7585	54.5194				1				0
80	1.04	55.3179	42.9454	48.1622	38.8796	.9933	.2829	185.305	-.4379	.4385	.6197	.9212	315.042	-.6509	.6519	45.8299	54.1762				1				0
80	1.05	54.312	43.138	48.0012	39.6693	.8956	.2468	185.1204	-.5356	.4024	.6699	.9958	306.9197	-.7962	.5982	44.8995	53.8323				1				0
80	1.06	53.6734	43.1596	48.0323	40.202	.8425	.2171	185.0674	-.5887	.3727	.6967	1.0357	302.336	-.8751	.554	44.3937	53.5491				1				0
80	1.07	53.0349	43.1812	48.0634	40.7348	.7894	.1873	185.0143	-.6418	.3429	.7276	1.0817	298.1146	-.9541	.5097	43.8877	53.2657				1				0
80	1.08	52.3963	43.2028	48.0946	41.2676	.7362	.1575	184.9613	-.695	.3131	.7622	1.1332	294.2545	-1.0331	.4655	43.3814	52.9821				1				0
80	1.09	51.5741	43.4089	48.4691	42.3825	.6519	.1039	185.8346	-.7793	.2594	.8214	1.2211	288.4135	-1.1586	.3857	42.5779	52.4709				1				0
80	1.1	50.7519	43.615	48.8436	43.4974	.5683	.0507	186.7079	-.8629	.2063	.8872	1.319	283.4445	-1.2828	.3067	41.782	51.9645				1				0
80	1.11	50.5682	43.7995	49.187	44.0795	.538	.0274	187.6342	-.8932	.183	.9117	1.3555	281.579	-1.3279	.2721	41.4934	51.7429				1				0
80	1.12	50.3845	43.984	49.5303	44.6616	.508	.0044	188.5605	-.9232	.16	.9369	1.3929	279.83	-1.3725	.2378	41.2077	51.5234				1				0
80	1.13	50.2008	44.1685	49.8737	45.2437	.4783	-.0184	189.4868	-.9529	.1371	.9627	1.4313	278.1898	-1.4167	.2039	40.9248	51.3061				1				0
80	1.14	50.0172	44.353	50.2171	45.8258	.4489	-.041	190.4131	-.9823	.1145	.989	1.4703	276.6511	-1.4604	.1703	40.6446	51.0909				1				0
80	1.15	49.7125	44.5015	50.8744	46.7262	.4147	-.0825	191.8147	-1.0165	.0731	1.0191	1.5151	274.1135	-1.5112	.1087	40.3195	50.6962				1				0
80	1.16	49.4078	44.6501	51.5318	47.6266	.3811	-.1233	193.2163	-1.0501	.0323	1.0506	1.5619	271.7594	-1.5612	.0479	39.9992	50.3072				1				0
80	1.17	49.2868	44.6141	51.8458	47.9449	.3762	-.1421	193.6916	-1.0549	.0135	1.055	1.5685	270.7343	-1.5684	.0201	39.9529	50.1288				1				0
80	1.18	49.1658	44.5781	52.1598	48.2632	.3714	-.1607	194.1669	-1.0598	-.0051	1.0598	1.5756	269.723	-1.5756	-.0076	39.9069	49.9512				1				0
80	1.19	49.0447	44.542	52.4738	48.5815	.3666	-.1793	194.6422	-1.0646	-.0237	1.0648	1.5831	268.7259	-1.5827	-.0352	39.8612	49.7745				1				0
80	1.2	48.9237	44.5061	52.7879	48.8998	.3618	-.1977	195.1174	-1.0694	-.0421	1.0702	1.5911	267.7433	-1.5898	-.0627	39.8156	49.5987				1				0
80	1.21	48.9503	44.2828	53.2878	49.0918	.3851	-.2184	195.6128	-1.046	-.0629	1.0479	1.558	266.561	-1.5552	-.0935	40.0377	49.4013				1				0
80	1.22	48.9769	44.0596	53.7877	49.2838	.4083	-.2391	196.1081	-1.0228	-.0835	1.0262	1.5257	265.3342	-1.5207	-.1241	40.2587	49.205				1				0
80	1.23	49.1246	43.8724	53.9736	49.1576	.4363	-.2414	196.1281	-.9948	-.0858	.9985	1.4845	265.0698	-1.479	-.1276	40.5253	49.1827				1				0
80	1.24	49.2722	43.6852	54.1595	49.0313	.4643	-.2437	196.1482	-.9668	-.0882	.9709	1.4434	264.7903	-1.4374	-.1311	40.7919	49.1604				1				0
80	1.25	49.4198	43.498	54.3455	48.905	.4923	-.2461	196.1682	-.9389	-.0905	.9432	1.4022	264.4944	-1.3958	-.1345	41.0585	49.1382				1				0
80	1.26	49.5674	43.3108	54.5314	48.7787	.5203	-.2484	196.1883	-.9109	-.0928	.9156	1.3612	264.1808	-1.3542	-.138	41.325	49.1159				1				0
80	1.27	49.7417	42.4773	55.0447	48.3039	.6087	-.2659	195.5675	-.8225	-.1103	.8298	1.2337	262.3628	-1.2227	-.164	42.1669	48.9497				1				0
80	1.28	49.9159	41.6439	55.5579	47.829	.6977	-.2834	194.9467	-.7335	-.1279	.7446	1.1069	260.1127	-1.0905	-.1901	43.0141	48.7824				1				0
80	1.29	49.9425	40.9976	55.8853	47.4805	.759	-.2988	194.3059	-.6722	-.1432	.6873	1.0217	257.9763	-.9993	-.2128	43.5979	48.6364				1				0
80	1.3	49.9691	40.3514	56.2126	47.1319	.8207	-.3142	193.665	-.6105	-.1586	.6308	.9377	255.4374	-.9076	-.2358	44.1856	48.4895				1				0
80	1.31	49.9957	39.7051	56.54	46.7833	.8828	-.3297	193.0242	-.5484	-.1741	.5754	.8553	252.3841	-.8152	-.2589	44.7772	48.3417				1				0
80	1.32	50.0223	39.0589	56.8674	46.4347	.9453	-.3453	192.3833	-.4859	-.1898	.5216	.7754	248.6662	-.7223	-.2821	45.3728	48.1928				1				0
80	1.33	49.9476	38.0355	57.3477	45.9002	1.0383	-.3729	191.2311	-.3929	-.2173	.449	.6675	241.0488	-.584	-.3231	46.2583	47.9301				1				0
80	1.34	49.873	37.0122	57.8281	45.3657	1.1324	-.4008	190.0789	-.2988	-.2453	.3865	.5746	230.6186	-.4442	-.3646	47.1545	47.6642				1				0
80	1.35	49.7717	36.635	57.9811	45.1797	1.163	-.4129	189.5676	-.2682	-.2573	.3716	.5525	226.1818	-.3986	-.3825	47.4461	47.5494				1				0
80	1.36	49.6704	36.2579	58.1341	44.9938	1.1938	-.425	189.0562	-.2374	-.2694	.3591	.5338	221.3791	-.3529	-.4005	47.7393	47.4339				1				0
80	1.37	49.5691	35.8808	58.2871	44.8078	1.2248	-.4372	188.5448	-.2064	-.2816	.3492	.5191	216.2386	-.3068	-.4187	48.0341	47.3178				1				0
80	1.38	49.3529	36.1256	57.9188	44.9211	1.1837	-.4307	188.3184	-.2475	-.2751	.3701	.5501	221.9733	-.3679	-.409	47.6429	47.3798				1				0
80	1.39	49.1366	36.3704	57.5505	45.0344	1.1425	-.4242	188.0919	-.2887	-.2686	.3943	.5862	227.0621	-.4291	-.3993	47.2508	47.4419				1				0
80	1.4	48.9203	36.6152	57.1823	45.1477	1.1012	-.4176	187.8655	-.3299	-.2621	.4214	.6264	231.541	-.4905	-.3896	46.8577	47.5042				1				0
80	1.41	48.8053	37.2372	56.661	45.447	1.0292	-.3989	188.1504	-.402	-.2433	.4699	.6985	238.8117	-.5976	-.3617	46.1717	47.6826				1				0
80	1.42	48.6903	37.8591	56.1397	45.7463	.9574	-.3802	188.4353	-.4738	-.2247	.5243	.7795	244.6311	-.7043	-.334	45.4878	47.8604				1				0
80	1.43	48.5753	38.4811	55.6184	46.0455	.8858	-.3616	188.7203	-.5454	-.206	.583	.8667	249.3043	-.8108	-.3063	44.8059	48.0378				1				0
80	1.44	48.3984	39.4495	54.8819	46.51	.778	-.3344	189.2398	-.6532	-.1788	.6772	1.0068	254.693	-.971	-.2658	43.7791	48.2973				1				0
80	1.45	48.2216	40.418	54.1453	46.9745	.6708	-.3073	189.7594	-.7604	-.1517	.7754	1.1527	258.7198	-1.1305	-.2255	42.7578	48.5555				1				0
80	1.46	48.1598	40.7645	53.93	47.1397	.6346	-.2986	189.9941	-.7965	-.1431	.8093	1.2031	259.8179	-1.1842	-.2127	42.4139	48.6375				1				0
80	1.47	48.098	41.111	53.7148	47.3049	.5986	-.2901	190.2287	-.8326	-.1345	.8434	1.2538	260.8251	-1.2377	-.1999	42.0707	48.7193				1				0
80	1.48	48.0363	41.4576	53.4995	47.4701	.5627	-.2815	190.4634	-.8685	-.1259	.8776	1.3047	261.7516	-1.2912	-.1872	41.7285	48.8009				1				0
80	1.49	47.9745	41.8041	53.2842	47.6353	.5268	-.2729	190.698	-.9044	-.1174	.9119	1.3558	262.6063	-1.3445	-.1745	41.387	48.8823				1				0
80	1.5	48.1968	42.1245	53.3812	47.8065	.5169	-.2651	191.509	-.9142	-.1095	.9208	1.3689	263.17	-1.3592	-.1628	41.2929	48.9571				1				0
80	1.51	48.419	42.4449	53.4782	47.9778	.5071	-.2573	192.3199	-.924	-.1017	.9296	1.3821	263.7183	-1.3738	-.1512	41.1995	49.0313				1				0
80	1.52	48.7031	42.4188	53.7904	47.9838	.5328	-.258	192.8962	-.8984	-.1024	.9042	1.3443	263.4969	-1.3356	-.1523	41.4438	49.0247				1				0
80	1.53	48.9872	42.3927	54.1026	47.9899	.5583	-.2587	193.4725	-.8729	-.1031	.879	1.3067	263.2642	-1.2977	-.1533	41.6866	49.0181				1				0
80	1.54	49.2713	42.3666	54.4149	47.996	.5836	-.2594	194.0487	-.8476	-.1038	.8539	1.2694	263.0192	-1.26	-.1543	41.9279	49.0116				1				0
80	1.55	49.5554	42.3405	54.7271	48.002	.6088	-.26	194.625	-.8224	-.1045	.829	1.2324	262.761	-1.2226	-.1553	42.1678	49.0052				1				0
80	1.56	49.6215	41.4297	55.4396	47.6733	.6986	-.2902	194.1641	-.7326	-.1346	.7449	1.1073	259.586	-1.0891	-.2002	43.023	48.7177				1				0
80	1.57	49.6876	40.5188	56.1521	47.3447	.7888	-.3205	193.7032	-.6424	-.165	.6632	.9859	255.5973	-.9549	-.2452	43.8823	48.4289				1				0
80	1.58	49.4696	39.634	56.5524	47.0099	.8549	-.3506	192.666	-.5763	-.195	.6084	.9044	251.3034	-.8567	-.2899	44.5117	48.1427				1				0
80	1.59	49.2516	38.7493	56.9527	46.6752	.9217	-.381	191.6288	-.5095	-.2254	.5571	.8282	246.1342	-.7574	-.3351	45.148	47.8533				1				0
80	1.6	49.0336	37.8645	57.353	46.3405	.9893	-.4117	190.5916	-.4419	-.2561	.5108	.7593	239.9065	-.657	-.3807	45.7911	47.5608				1				0
80	1.61	48.8156	36.9798	57.7533	46.0057	1.0575	-.4427	189.5544	-.3737	-.2872	.4713	.7006	232.4576	-.5555	-.4269	46.4413	47.2651				1				0
80	1.62	48.5684	35.6927	58.5415	45.5603	1.1668	-.4921	188.3629	-.2644	-.3365	.4279	.6362	218.1545	-.393	-.5002	47.4821	46.7951				1				0
80	1.63	48.3212	34.4056	59.3296	45.1149	1.2775	-.5421	187.1713	-.1537	-.3865	.4159	.6183	201.6871	-.2285	-.5746	48.5361	46.3191				1				0
80	1.64	48.292	34.0033	59.7175	45.0042	1.3182	-.5602	187.0169	-.113	-.4046	.4201	.6246	195.6068	-.168	-.6015	48.9235	46.1462				1				0
80	1.65	48.2628	33.601	60.1053	44.8934	1.3589	-.5784	186.8625	-.0723	-.4228	.429	.6377	189.702	-.1075	-.6286	49.3115	45.9731				1				0
80	1.66	48.2337	33.1986	60.4932	44.7827	1.3997	-.5966	186.7082	-.0315	-.441	.4422	.6573	184.0829	-.0468	-.6556	49.7002	45.7996				1				0
80	1.67	48.2045	32.7963	60.881	44.672	1.4406	-.6149	186.5538	.0094	-.4593	.4594	.6829	178.8282	.014	-.6827	50.0895	45.6259				1				0
80	1.68	48.3281	32.7	61.5242	45.0163	1.4563	-.6355	187.5685	.0251	-.4799	.4805	.7143	177.0045	.0373	-.7134	50.2392	45.4299				1				0
80	1.69	48.4517	32.6037	62.1673	45.3605	1.4718	-.6558	188.5832	.0407	-.5002	.5019	.7461	175.3531	.0604	-.7436	50.3872	45.2359				1				0
80	1.7	48.6044	32.9097	62.4226	45.8155	1.447	-.658	189.7522	.0158	-.5024	.5026	.7472	178.2005	.0235	-.7468	50.1503	45.2154				1				0
80	1.71	48.7572	33.2157	62.6779	46.2704	1.4224	-.6601	190.9213	-.0088	-.5045	.5046	.7501	180.998	-.0131	-.75	49.9163	45.1952				1				0
80	1.72	48.91	33.5217	62.9332	46.7254	1.3981	-.6622	192.0903	-.0331	-.5066	.5077	.7547	183.7338	-.0491	-.7531	49.6851	45.1752				1				0
80	1.73	49.0628	33.8278	63.1885	47.1803	1.3741	-.6643	193.2594	-.057	-.5087	.5119	.7609	186.3981	-.0848	-.7562	49.4568	45.1554				1				0
80	1.74	49.2327	34.1167	63.531	47.6872	1.3525	-.6692	194.5675	-.0787	-.5136	.5196	.7724	188.7073	-.1169	-.7635	49.2509	45.1087				1				0
80	1.75	49.4026	34.4056	63.8735	48.194	1.3312	-.674	195.8757	-.1	-.5184	.528	.7849	190.9162	-.1486	-.7707	49.0478	45.0626				1				0
80	1.76	49.4198	34.3885	63.9606	48.2459	1.3333	-.6769	196.0149	-.0979	-.5213	.5304	.7885	190.6385	-.1456	-.7749	49.0675	45.0356				1				0
80	1.77	49.437	34.3714	64.0478	48.2978	1.3353	-.6797	196.154	-.0958	-.5241	.5328	.792	190.3637	-.1425	-.7791	49.0872	45.0086				1				0
80	1.78	49.4541	34.3543	64.135	48.3497	1.3374	-.6825	196.2931	-.0938	-.5269	.5352	.7956	190.0917	-.1394	-.7833	49.1068	44.9817				1				0
80	1.79	49.6919	34.3309	64.1323	48.1101	1.3592	-.6717	196.2652	-.072	-.5162	.5212	.7747	187.9435	-.1071	-.7673	49.3141	45.0843				1				0
80	1.8	49.9296	34.3075	64.1297	47.8705	1.3809	-.661	196.2373	-.0503	-.5054	.5079	.755	185.6789	-.0747	-.7513	49.5214	45.1869				1				0
80	1.81	50.1674	34.2841	64.127	47.631	1.4027	-.6502	196.2094	-.0285	-.4946	.4954	.7365	183.2958	-.0423	-.7353	49.7287	45.2895				1				0
80	1.82	50.3879	34.2778	64.0371	47.3395	1.4225	-.6365	196.0424	-.0087	-.481	.481	.7151	181.0371	-.0129	-.715	49.9171	45.4194				1				0
80	1.83	50.6085	34.2715	63.9473	47.048	1.4423	-.6229	195.8753	.0111	-.4673	.4674	.6949	178.6391	.0165	-.6947	50.1057	45.5496				1				0
80	1.84	50.8291	34.2652	63.8575	46.7565	1.4621	-.6092	195.7083	.0309	-.4536	.4547	.6759	176.0974	.046	-.6743	50.2947	45.6799				1				0
80	1.85	51.2891	34.3219	63.5924	46.1839	1.4955	-.5778	195.3873	.0643	-.4222	.4271	.6349	171.3451	.0955	-.6277	50.6121	45.9788				1				0
80	1.86	51.7492	34.3786	63.3273	45.6113	1.5289	-.5463	195.0664	.0977	-.3907	.4028	.5987	165.9611	.1452	-.5809	50.9305	46.2787				1				0
80	1.87	51.9886	34.4416	63.152	45.3302	1.5424	-.5286	194.9125	.1112	-.373	.3892	.5786	163.3954	.1653	-.5545	51.0593	46.4478				1				0
80	1.88	52.2281	34.5046	62.9768	45.0491	1.556	-.5108	194.7586	.1248	-.3552	.3765	.5596	160.6461	.1855	-.528	51.1882	46.6172				1				0
80	1.89	52.4676	34.5676	62.8016	44.768	1.5695	-.493	194.6048	.1383	-.3374	.3646	.5421	157.7068	.2056	-.5015	51.3174	46.7868				1				0
80	1.9	52.707	34.6306	62.6263	44.4869	1.5831	-.4751	194.4509	.1519	-.3195	.3538	.526	154.574	.2258	-.475	51.4467	46.9567				1				0
80	1.91	52.9963	34.8619	61.9547	43.9697	1.5843	-.4356	193.7826	.1531	-.28	.3191	.4744	151.3226	.2276	-.4162	51.4584	47.3336				1				0
80	1.92	53.2855	35.0932	61.2831	43.4525	1.5856	-.3957	193.1143	.1544	-.2401	.2855	.4244	147.2634	.2295	-.357	51.4702	47.7131				1				0
80	1.93	53.3353	35.2616	60.7867	43.2163	1.5731	-.3737	192.5999	.1419	-.2181	.2602	.3868	146.9553	.2109	-.3242	51.3513	47.9227				1				0
80	1.94	53.3851	35.4299	60.2904	42.9802	1.5605	-.3516	192.0855	.1293	-.196	.2348	.3491	146.579	.1923	-.2914	51.2318	48.1333				1				0
80	1.95	53.4348	35.5982	59.794	42.7441	1.5479	-.3293	191.5711	.1167	-.1738	.2093	.3112	146.1084	.1735	-.2583	51.1117	48.3451				1				0
80	1.96	53.4846	35.7665	59.2976	42.508	1.5352	-.307	191.0567	.104	-.1514	.1837	.2731	145.5038	.1547	-.2251	50.9909	48.558				1				0
80	1.97	53.4881	36.023	58.312	42.0357	1.5106	-.2667	189.8587	.0794	-.1111	.1365	.203	144.4357	.1181	-.1651	50.7563	48.9422				1				0
80	1.98	53.4915	36.2795	57.3264	41.5635	1.4857	-.2258	188.6608	.0545	-.0702	.0889	.1321	142.1994	.081	-.1044	50.5188	49.3312				1				0
80	1.99	53.4451	36.3677	56.8371	41.3273	1.4735	-.2076	187.9773	.0423	-.052	.067	.0997	140.8304	.063	-.0773	50.4033	49.505				1				0
80	2	53.3988	36.4559	56.3479	41.0912	1.4613	-.1892	187.2938	.0301	-.0336	.0451	.0671	138.115	.0448	-.0499	50.287	49.68				1				0
80	2.01	53.3524	36.5441	55.8586	40.8551	1.449	-.1707	186.6103	.0178	-.0151	.0233	.0347	130.2393	.0265	-.0224	50.1698	49.8563				1				0
80	2.02	53.3061	36.6323	55.3693	40.6189	1.4366	-.152	185.9267	.0054	.0036	.0065	.0097	56.6808	.0081	.0053	50.0517	50.034				1				0
80	2.03	53.4743	36.7863	54.9219	40.3283	1.4333	-.1257	185.5108	.0021	.0299	.03	.0446	4.0511	.0032	.0445	50.0202	50.285				1				0
80	2.04	53.6425	36.9402	54.4745	40.0377	1.43	-.0992	185.0949	-.0012	.0564	.0564	.0839	358.7759	-.0018	.0838	49.9885	50.5372				1				0
80	2.05	53.8571	37.0059	54.5163	39.9832	1.4392	-.0917	185.3625	.008	.0639	.0644	.0958	7.1092	.0119	.095	50.0759	50.6089				1				0
80	2.06	54.0717	37.0716	54.5581	39.9287	1.4483	-.0841	185.6301	.0171	.0714	.0735	.1092	13.4807	.0255	.1062	50.1631	50.6803				1				0
80	2.07	54.2863	37.1373	54.5999	39.8742	1.4574	-.0767	185.8976	.0263	.0789	.0832	.1236	18.3981	.039	.1173	50.25	50.7516				1				0
80	2.08	54.5008	37.203	54.6417	39.8197	1.4665	-.0692	186.1652	.0353	.0864	.0933	.1387	22.2553	.0525	.1284	50.3367	50.8227				1				0
80	2.09	54.9918	37.4424	54.7822	39.8137	1.4778	-.054	187.0301	.0467	.1016	.1118	.1662	24.6705	.0694	.151	50.4444	50.9675				1				0
80	2.1	55.4827	37.6818	54.9228	39.8076	1.4891	-.0389	187.8949	.0579	.1167	.1302	.1936	26.3857	.086	.1734	50.5511	51.111				1				0
80	2.11	55.7591	37.8555	55.0215	39.8561	1.4912	-.0313	188.4922	.06	.1243	.138	.2052	25.7885	.0893	.1847	50.5719	51.1836				1				0
80	2.12	56.0354	38.0292	55.1203	39.9045	1.4934	-.0237	189.0894	.0622	.1319	.1458	.2167	25.2583	.0925	.196	50.5925	51.2558				1				0
80	2.13	56.3118	38.2029	55.219	39.9529	1.4956	-.0162	189.6867	.0644	.1394	.1535	.2282	24.7846	.0957	.2072	50.613	51.3276				1				0
80	2.14	56.5513	38.5081	54.9984	39.9036	1.4828	.0039	189.9614	.0516	.1595	.1676	.2491	17.9322	.0767	.237	50.4914	51.5186				1				0
80	2.15	56.7907	38.8132	54.7778	39.8543	1.4701	.0239	190.236	.0389	.1795	.1836	.2729	12.2225	.0578	.2668	50.3702	51.7091				1				0
80	2.16	57.0302	39.1183	54.5572	39.805	1.4574	.0438	190.5107	.0262	.1994	.2011	.2989	7.48	.0389	.2964	50.2493	51.899				1				0
80	2.17	56.9933	39.2497	54.2378	39.7073	1.4424	.0564	190.1881	.0112	.212	.2123	.3156	3.0304	.0167	.3152	50.1069	52.0193				1				0
80	2.18	56.9564	39.3811	53.9185	39.6096	1.4274	.0691	189.8655	-.0038	.2247	.2247	.3341	359.0359	-.0056	.334	49.964	52.1401				1				0
80	2.19	56.9195	39.5125	53.5991	39.5118	1.4123	.0819	189.543	-.0188	.2374	.2382	.3541	355.4636	-.028	.353	49.8206	52.2614				1				0
80	2.2	56.8577	40.0913	52.5779	39.2402	1.3556	.127	188.7671	-.0756	.2826	.2925	.4348	345.0158	-.1124	.4201	49.2797	52.6911				1				0
80	2.21	56.7959	40.67	51.5567	38.9687	1.2983	.1725	187.9912	-.1329	.3281	.354	.5262	337.9485	-.1976	.4877	48.7344	53.1245				1				0
80	2.22	56.771	41.1173	50.8549	38.7948	1.2561	.2052	187.538	-.1751	.3608	.4011	.5962	334.1154	-.2603	.5364	48.3325	53.4364				1				0
80	2.23	56.7461	41.5647	50.153	38.621	1.2137	.2382	187.0847	-.2175	.3937	.4498	.6687	331.0851	-.3233	.5853	47.9287	53.7499				1				0
80	2.24	56.7212	42.012	49.4511	38.4471	1.1711	.2712	186.6314	-.2601	.4268	.4998	.743	328.6423	-.3867	.6345	47.5229	54.0649				1				0
80	2.25	56.6963	42.4593	48.7493	38.2733	1.1283	.3045	186.1782	-.3029	.46	.5508	.8188	326.6378	-.4503	.6839	47.1151	54.3814				1				0
80	2.26	56.6294	42.7572	48.2689	38.1764	1.0962	.3253	185.8319	-.335	.4809	.5861	.8713	325.1374	-.4981	.7149	46.8092	54.5803				1				0
80	2.27	56.5624	43.0552	47.7886	38.0795	1.0639	.3463	185.4857	-.3673	.5019	.6219	.9246	323.8036	-.546	.7461	46.502	54.78				1				0
80	2.28	56.5204	42.9057	48.0101	38.1565	1.0748	.3338	185.5927	-.3564	.4894	.6054	.8999	323.9374	-.5298	.7275	46.6061	54.6606				1				0
80	2.29	56.4783	42.7563	48.2316	38.2335	1.0857	.3213	185.6997	-.3455	.4768	.5888	.8753	324.0785	-.5135	.7089	46.71	54.5414				1				0
80	2.3	56.4362	42.6069	48.4531	38.3104	1.0966	.3088	185.8067	-.3346	.4643	.5723	.8508	324.2275	-.4973	.6903	46.8138	54.4223				1				0
80	2.31	56.3942	42.4575	48.6746	38.3874	1.1075	.2963	185.9137	-.3237	.4519	.5558	.8263	324.3852	-.4812	.6717	46.9174	54.3034				1				0
80	2.32	56.6208	42.2172	49.4761	38.6677	1.1461	.2672	186.9817	-.2851	.4228	.5099	.758	326.0091	-.4238	.6285	47.285	54.0266				1				0
80	2.33	56.8474	41.9769	50.2775	38.9479	1.1843	.2385	188.0497	-.2469	.3941	.465	.6913	327.9283	-.3671	.5858	47.6484	53.7529				1				0
80	2.34	57.116	41.886	50.8575	39.1512	1.2114	.2223	189.0107	-.2198	.3779	.4372	.6499	329.8113	-.3268	.5617	47.9064	53.5988				1				0
80	2.35	57.3846	41.7951	51.4375	39.3544	1.2382	.2063	189.9716	-.193	.3619	.4101	.6097	331.9249	-.2869	.5379	48.1618	53.4463				1				0
80	2.36	57.6533	41.7042	52.0175	39.5577	1.2647	.1904	190.9326	-.1665	.346	.384	.5708	334.3071	-.2475	.5144	48.4146	53.2953				1				0
80	2.37	57.9219	41.6133	52.5975	39.7609	1.291	.1747	191.8936	-.1402	.3303	.3588	.5334	337.0031	-.2084	.491	48.6649	53.1458				1				0
80	2.38	58.2404	41.5476	53.1686	39.9348	1.3188	.1619	192.8913	-.1124	.3175	.3368	.5007	340.4991	-.1671	.472	48.9292	53.0237				1				0
80	2.39	58.5588	41.4819	53.7397	40.1086	1.3462	.1492	193.8889	-.085	.3048	.3164	.4704	344.4235	-.1263	.4531	49.1908	52.9028				1				0
80	2.4	58.6086	41.5071	53.7308	40.0792	1.3479	.1519	193.9256	-.0832	.3075	.3186	.4736	344.8522	-.1237	.4571	49.2072	52.9285				1				0
80	2.41	58.6583	41.5323	53.7219	40.0498	1.3497	.1546	193.9623	-.0815	.3102	.3207	.4768	345.275	-.1212	.4611	49.2236	52.9542				1				0
80	2.42	58.7081	41.5575	53.713	40.0204	1.3514	.1573	193.999	-.0798	.3129	.3229	.48	345.692	-.1186	.4651	49.24	52.9799				1				0
80	2.43	58.7579	41.5827	53.7041	39.991	1.3531	.16	194.0357	-.0781	.3156	.3251	.4833	346.1031	-.1161	.4691	49.2564	53.0056				1				0
80	2.44	58.6163	41.8923	53.0636	39.7981	1.3183	.1847	193.3703	-.1129	.3403	.3586	.5331	341.6422	-.1679	.5059	48.9244	53.2413				1				0
80	2.45	58.4747	42.2019	52.4231	39.6052	1.2832	.2097	192.7049	-.148	.3652	.3941	.5859	337.938	-.2201	.543	48.5902	53.4786				1				0
80	2.46	58.2833	42.4863	51.7916	39.4418	1.2461	.232	192.0029	-.1851	.3876	.4296	.6386	334.4711	-.2752	.5762	48.2369	53.6917				1				0
80	2.47	58.0919	42.7707	51.16	39.2783	1.2087	.2546	191.3009	-.2225	.4102	.4666	.6937	331.5222	-.3308	.6097	47.881	53.9063				1				0
80	2.48	57.9005	43.0552	50.5284	39.1148	1.171	.2773	190.5988	-.2601	.4329	.505	.7508	328.9957	-.3867	.6435	47.5225	54.1226				1				0
80	2.49	57.7091	43.3396	49.8968	38.9514	1.1331	.3002	189.8968	-.2981	.4557	.5446	.8095	326.8149	-.4431	.6775	47.1613	54.3404				1				0
80	2.5	57.0448	43.9417	48.518	38.6953	1.0354	.3419	188.1998	-.3958	.4975	.6357	.945	321.4977	-.5883	.7396	46.2309	54.738				1				0
80	2.51	56.3805	44.5438	47.1392	38.4393	.936	.3844	186.5028	-.4952	.54	.7327	1.0892	317.4765	-.7362	.8028	45.2836	55.1428				1				0
80	2.52	55.9075	44.8616	46.392	38.3468	.8748	.4037	185.5079	-.5564	.5593	.7889	1.1729	315.1474	-.8272	.8315	44.7007	55.3266				1				0
80	2.53	55.4346	45.1793	45.6447	38.2542	.8129	.4232	184.5129	-.6183	.5788	.8469	1.2591	313.111	-.9192	.8605	44.1115	55.5125				1				0
80	2.54	54.9617	45.497	44.8975	38.1617	.7504	.4429	183.5179	-.6808	.5985	.9065	1.3477	311.3195	-1.0122	.8898	43.5159	55.7003				1				0
80	2.55	54.2502	45.7049	44.6084	38.5751	.6766	.4278	183.1387	-.7546	.5834	.9538	1.418	307.7116	-1.1218	.8674	42.8138	55.5565				1				0
80	2.56	53.5387	45.9128	44.3193	38.9885	.6026	.4127	182.7594	-.8286	.5683	1.0047	1.4937	304.4434	-1.2319	.8448	42.1087	55.4121				1				0
80	2.57	52.8272	46.1208	44.0302	39.402	.5283	.3975	182.3801	-.9029	.553	1.0588	1.5742	301.4873	-1.3424	.8222	41.4007	55.267				1				0
80	2.58	52.5886	46.0109	44.4883	39.908	.5183	.3626	182.9958	-.9129	.5182	1.0497	1.5606	299.5805	-1.3572	.7704	41.3056	54.9352				1				0
80	2.59	52.35	45.9011	44.9464	40.414	.5084	.328	183.6115	-.9228	.4836	1.0419	1.5489	297.6555	-1.372	.7189	41.2112	54.6055				1				0
80	2.6	52.1114	45.7913	45.4046	40.9199	.4985	.2936	184.2272	-.9327	.4492	1.0352	1.5391	295.7167	-1.3866	.6678	41.1174	54.2781				1				0
80	2.61	52.2427	45.3467	47.0574	41.8973	.5493	.2163	186.5441	-.8818	.3718	.957	1.4228	292.863	-1.311	.5528	41.6015	53.5413				1				0
80	2.62	52.374	44.9021	48.7101	42.8747	.5989	.1408	188.8609	-.8323	.2964	.8835	1.3134	289.6009	-1.2373	.4406	42.0737	52.8226				1				0
80	2.63	52.7439	44.5673	49.9048	43.3461	.6573	.0995	190.5621	-.7739	.2551	.8149	1.2114	288.2453	-1.1505	.3793	42.6294	52.4298				1				0
80	2.64	53.1138	44.2324	51.0995	43.8175	.7146	.059	192.2632	-.7166	.2146	.748	1.1121	286.6726	-1.0653	.319	43.1753	52.044				1				0
80	2.65	53.4838	43.8976	52.2942	44.2889	.7709	.0192	193.9644	-.6603	.1748	.683	1.0154	284.8292	-.9816	.2599	43.7116	51.6649				1				0
80	2.66	53.8537	43.5628	53.4888	44.7602	.8262	-.0199	195.6655	-.605	.1357	.62	.9217	282.6435	-.8993	.2017	44.2385	51.2924				1				0
80	2.67	54.1893	43.093	54.7902	45.2273	.89	-.0648	197.2998	-.5412	.0908	.5487	.8157	279.5265	-.8045	.135	44.8462	50.8649				1				0
80	2.68	54.5249	42.6231	56.0917	45.6944	.9528	-.1089	198.934	-.4784	.0467	.4807	.7146	275.571	-.7112	.0694	45.4438	50.4444				1				0
80	2.69	54.4905	42.4881	56.1984	45.69	.9622	-.1153	198.8671	-.469	.0402	.4708	.6998	274.9039	-.6972	.0598	45.533	50.3833				1				0
80	2.7	54.4562	42.3531	56.3052	45.6857	.9715	-.1218	198.8002	-.4597	.0338	.4609	.6852	274.2077	-.6833	.0503	45.6224	50.3221				1				0
80	2.71	54.4219	42.2181	56.4119	45.6814	.9809	-.1282	198.7333	-.4503	.0274	.4511	.6706	273.4807	-.6694	.0407	45.7117	50.2608				1				0
80	2.72	54.3875	42.0831	56.5186	45.6771	.9903	-.1346	198.6664	-.4409	.021	.4414	.6561	272.721	-.6554	.0311	45.8012	50.1996				1				0
80	2.73	53.9146	41.8896	56.2215	45.6278	.9727	-.1429	197.6535	-.4585	.0127	.4587	.6818	271.5866	-.6816	.0189	45.6336	50.1209				1				0
80	2.74	53.4417	41.6961	55.9244	45.5785	.9549	-.1512	196.6407	-.4763	.0044	.4763	.708	270.5246	-.708	.0065	45.4642	50.0415				1				0
80	2.75	53.0031	41.6376	55.5206	45.5335	.9275	-.1531	195.6947	-.5037	.0025	.5037	.7488	270.2818	-.7488	.0037	45.2025	50.0236				1				0
80	2.76	52.5645	41.5791	55.1167	45.4885	.8997	-.155	194.7488	-.5315	.0006	.5315	.7901	270.0621	-.7901	.0009	44.9382	50.0055				1				0
80	2.77	52.126	41.5206	54.7129	45.4435	.8717	-.1569	193.8029	-.5595	-.0013	.5595	.8317	269.8624	-.8317	-.002	44.6714	49.9872				1				0
80	2.78	51.6874	41.4621	54.309	45.3986	.8434	-.1589	192.857	-.5878	-.0033	.5878	.8738	269.6801	-.8738	-.0049	44.4019	49.9687				1				0
80	2.79	51.0317	40.8536	54.2405	45.2827	.8498	-.1864	191.4084	-.5814	-.0308	.5822	.8655	266.9638	-.8643	-.0458	44.4628	49.7063				1				0
80	2.8	50.3759	40.2452	54.172	45.1668	.8563	-.2144	189.9599	-.5749	-.0588	.5779	.8591	264.1588	-.8547	-.0874	44.5245	49.4398				1				0
80	2.81	50.1588	39.6952	54.5074	45.0958	.8917	-.2404	189.4572	-.5395	-.0848	.5461	.8119	261.0648	-.802	-.1261	44.862	49.1922				1				0
80	2.82	49.9416	39.1453	54.8427	45.0249	.9273	-.2666	188.9546	-.5039	-.111	.5159	.767	257.5803	-.749	-.165	45.2012	48.9432				1				0
80	2.83	49.7245	38.5954	55.1781	44.954	.9631	-.2928	188.4519	-.4681	-.1372	.4878	.7251	253.6575	-.6958	-.204	45.5422	48.6929				1				0
80	2.84	49.5073	38.0454	55.5135	44.8831	.9991	-.3193	187.9493	-.4321	-.1637	.462	.6868	249.2526	-.6423	-.2433	45.8851	48.4412				1				0
80	2.85	49.3014	37.0644	56.7321	45.0552	1.0803	-.3829	188.153	-.3509	-.2273	.4181	.6215	237.0587	-.5216	-.3379	46.6586	47.8349				1				0
80	2.86	49.0954	36.0833	57.9508	45.2273	1.1614	-.4464	188.3568	-.2698	-.2909	.3967	.5898	222.8504	-.4011	-.4324	47.4303	47.2299				1				0
80	2.87	49.1065	35.6522	58.8342	45.4704	1.2057	-.483	189.0632	-.2255	-.3274	.3975	.591	214.5553	-.3352	-.4867	47.8525	46.8819				1				0
80	2.88	49.1177	35.2211	59.7175	45.7134	1.2497	-.5193	189.7696	-.1815	-.3637	.4064	.6042	206.5204	-.2698	-.5406	48.2716	46.5364				1				0
80	2.89	49.1288	34.7899	60.6008	45.9564	1.2934	-.5553	190.476	-.1378	-.3997	.4228	.6285	199.0242	-.2049	-.5941	48.6875	46.1936				1				0
80	2.9	49.4859	34.3417	62.0668	46.3206	1.366	-.5969	192.215	-.0652	-.4414	.4461	.6632	188.4001	-.0969	-.6561	49.3793	45.7967				1				0
80	2.91	49.8429	33.8935	63.5328	46.6847	1.4373	-.6379	193.9539	.0062	-.4823	.4823	.717	179.2684	.0092	-.7169	50.0587	45.4069				1				0
80	2.92	50.2	33.4452	64.9988	47.0489	1.5074	-.6781	195.6928	.0762	-.5225	.528	.7849	171.7	.1133	-.7767	50.7259	45.024				1				0
80	2.93	50.5459	33.4281	65.5814	47.1699	1.5351	-.6834	196.7254	.1039	-.5278	.538	.7997	168.86	.1545	-.7847	50.9899	44.9731				1				0
80	2.94	50.8918	33.411	66.1641	47.291	1.5626	-.6887	197.7579	.1314	-.5331	.5491	.8162	166.1576	.1953	-.7925	51.2511	44.9227				1				0
80	2.95	51.2376	33.3939	66.7467	47.4121	1.5897	-.6939	198.7904	.1585	-.5383	.5612	.8343	163.5941	.2356	-.8003	51.5096	44.8729				1				0
80	2.96	51.9929	33.7909	66.8401	47.2997	1.6047	-.6626	199.9236	.1735	-.507	.5359	.7967	161.1121	.2579	-.7538	51.6522	45.171				1				0
80	2.97	52.7482	34.1878	66.9335	47.1872	1.6195	-.6317	201.0568	.1883	-.4761	.512	.7611	158.4218	.2799	-.7078	51.7932	45.4658				1				0
80	2.98	53.1576	34.6018	66.4443	46.9537	1.6077	-.5955	201.1574	.1765	-.4399	.474	.7046	158.1388	.2624	-.6539	51.6808	45.8108				1				0
80	2.99	53.567	35.0158	65.955	46.7202	1.5959	-.5593	201.2581	.1647	-.4037	.436	.6481	157.8071	.2448	-.6001	51.5684	46.1554				1				0
80	3	53.9764	35.4299	65.4658	46.4866	1.5841	-.5231	201.3587	.1529	-.3675	.3981	.5917	157.4125	.2273	-.5463	51.4561	46.4998				1				0
80	3.01	54.3858	35.8439	64.9765	46.2531	1.5723	-.487	201.4593	.1411	-.3314	.3602	.5355	156.9352	.2098	-.4927	51.344	46.8438				1				0
80	3.02	54.8201	36.3767	63.5541	45.4167	1.5534	-.4148	200.1677	.1222	-.2593	.2866	.4261	154.7644	.1816	-.3854	51.1637	47.5309				1				0
80	3.03	55.2544	36.9096	62.1317	44.5803	1.5342	-.3418	198.876	.103	-.1862	.2128	.3163	151.0405	.1531	-.2767	50.9812	48.227				1				0
80	3.04	55.2793	37.0284	61.1986	43.9775	1.5268	-.3044	197.4837	.0956	-.1488	.1769	.263	147.2927	.1421	-.2213	50.9103	48.5825				1				0
80	3.05	55.3042	37.1472	60.2654	43.3746	1.5192	-.2666	196.0914	.088	-.111	.1417	.2106	141.5781	.1309	-.165	50.8384	48.943				1				0
80	3.06	55.3291	37.266	59.3323	42.7718	1.5116	-.2282	194.6991	.0804	-.0726	.1083	.161	132.0837	.1195	-.1079	50.7655	49.3087				1				0
80	3.07	55.354	37.3848	58.3992	42.1689	1.5038	-.1892	193.3068	.0726	-.0336	.08	.119	114.8535	.1079	-.05	50.6916	49.6797				1				0
80	3.08	55.2853	37.3497	57.0675	41.1768	1.5063	-.1373	190.8793	.0751	.0183	.0773	.1149	76.3135	.1117	.0272	50.7155	50.1742				1				0
80	3.09	55.2166	37.3146	55.7358	40.1847	1.5089	-.084	188.4518	.0777	.0716	.1056	.157	47.3534	.1155	.1064	50.7399	50.6815				1				0
80	3.1	55.1231	37.1607	55.3373	39.7955	1.5195	-.071	187.4166	.0883	.0846	.1223	.1818	46.2525	.1313	.1257	50.8414	50.8054				1				0
80	3.11	55.0295	37.0068	54.9388	39.4063	1.5303	-.0579	186.3814	.0991	.0977	.1392	.2069	45.4077	.1473	.1453	50.9439	50.9306				1				0
80	3.12	54.936	36.8529	54.5403	39.0171	1.5412	-.0446	185.3462	.11	.111	.1563	.2323	44.7391	.1635	.165	51.0476	51.0572				1				0
80	3.13	54.8424	36.6989	54.1418	38.6279	1.5522	-.0311	184.311	.121	.1245	.1736	.258	44.1972	.1799	.185	51.1525	51.1853				1				0
80	3.14	54.7042	36.572	53.8322	38.3874	1.5554	-.024	183.4959	.1242	.1316	.1809	.2689	43.3461	.1846	.1956	51.1827	51.253				1				0
80	3.15	54.5661	36.4451	53.5226	38.147	1.5586	-.0168	182.6808	.1274	.1387	.1884	.28	42.5548	.1894	.2063	51.2132	51.3214				1				0
80	3.16	54.5214	36.4721	53.6116	38.2957	1.5506	-.0233	182.9009	.1194	.1322	.1782	.2649	42.0777	.1775	.1966	51.1371	51.2595				1				0
80	3.17	54.4768	36.4991	53.7005	38.4445	1.5426	-.0298	183.121	.1114	.1258	.168	.2498	41.5439	.1657	.1869	51.0613	51.1977				1				0
80	3.18	54.4322	36.5261	53.7895	38.5933	1.5347	-.0363	183.3411	.1035	.1193	.1579	.2348	40.9432	.1538	.1773	50.9856	51.1361				1				0
80	3.19	54.3875	36.5531	53.8785	38.742	1.5267	-.0428	183.5612	.0956	.1128	.1479	.2198	40.2624	.1421	.1677	50.9101	51.0746				1				0
80	3.2	54.0957	36.6044	53.9461	39.1045	1.4957	-.0598	183.7507	.0645	.0958	.1155	.1717	33.9347	.0958	.1425	50.6141	50.9126				1				0
80	3.21	53.8039	36.6557	54.0137	39.4669	1.4646	-.0767	183.9402	.0335	.0789	.0857	.1273	22.9902	.0497	.1172	50.3186	50.751				1				0
80	3.22	53.5567	36.68	53.9923	39.6805	1.4415	-.0873	183.9096	.0103	.0683	.0691	.1027	8.5704	.0153	.1015	50.098	50.6505				1				0
80	3.23	53.3095	36.7043	53.971	39.8941	1.4183	-.0978	183.879	-.0129	.0577	.0592	.0879	347.4248	-.0191	.0858	49.8773	50.5499				1				0
80	3.24	53.0623	36.7286	53.9496	40.1078	1.3951	-.1084	183.8484	-.0361	.0472	.0594	.0883	322.6039	-.0536	.0701	49.6566	50.4492				1				0
80	3.25	52.8152	36.753	53.9283	40.3214	1.3719	-.119	183.8178	-.0592	.0366	.0696	.1035	301.7054	-.0881	.0544	49.4357	50.3486				1				0
80	3.26	52.1972	36.8142	53.6472	40.6215	1.3175	-.134	183.2801	-.1137	.0216	.1157	.172	280.746	-.169	.0321	48.9174	50.2055				1				0
80	3.27	51.5792	36.8754	53.3661	40.9217	1.2628	-.1491	182.7423	-.1684	.0065	.1685	.2506	272.1962	-.2504	.0096	48.396	50.0615				1				0
80	3.28	51.2085	36.9123	53.1063	41.0082	1.2311	-.1537	182.2352	-.2001	.0019	.2001	.2974	270.5517	-.2974	.0029	48.0945	50.0183				1				0
80	3.29	50.8377	36.9492	52.8466	41.0947	1.1993	-.1582	181.7281	-.2319	-.0026	.2319	.3448	269.3498	-.3447	-.0039	47.7914	49.9749				1				0
80	3.3	50.4669	36.9861	52.5868	41.1812	1.1673	-.1628	181.2209	-.2639	-.0072	.264	.3925	268.434	-.3923	-.0107	47.4866	49.9313				1				0
80	3.31	49.994	37.1859	52.585	41.7287	1.1083	-.1836	181.4936	-.3229	-.028	.3241	.4818	265.0355	-.48	-.0417	46.9248	49.7329				1				0
80	3.32	49.5211	37.3857	52.5833	42.2762	1.0495	-.2044	181.7662	-.3817	-.0488	.3848	.572	262.7116	-.5674	-.0726	46.3648	49.5351				1				0
80	3.33	49.0482	37.5855	52.5815	42.8237	.9909	-.2251	182.0388	-.4403	-.0695	.4458	.6627	261.0273	-.6546	-.1034	45.8064	49.3378				1				0
80	3.34	48.946	37.7484	52.8395	43.2847	.9649	-.241	182.8186	-.4663	-.0854	.4741	.7047	259.6237	-.6932	-.1269	45.5588	49.1868				1				0
80	3.35	48.8439	37.9113	53.0974	43.7457	.9391	-.2567	183.5983	-.4921	-.1011	.5024	.7468	258.3888	-.7315	-.1503	45.3134	49.037				1				0
80	3.36	48.7418	38.0742	53.3554	44.2067	.9135	-.2723	184.3781	-.5176	-.1167	.5306	.7888	257.2949	-.7695	-.1735	45.0701	48.8885				1				0
80	3.37	48.5615	38.1408	54.4513	45.3865	.8879	-.329	186.5401	-.5433	-.1734	.5703	.8478	252.2999	-.8077	-.2578	44.8257	48.3487				1				0
80	3.38	48.3813	38.2074	55.5473	46.5662	.8628	-.3844	188.7022	-.5684	-.2288	.6127	.9108	248.0746	-.8449	-.3401	44.587	47.8212				1				0
80	3.39	48.3032	38.1111	56.3852	47.285	.8627	-.4241	190.0845	-.5685	-.2685	.6287	.9347	244.7165	-.8451	-.3992	44.5858	47.4426				1				0
80	3.4	48.2251	38.0148	57.2232	48.0037	.8626	-.4633	191.4668	-.5686	-.3077	.6465	.9611	241.5804	-.8453	-.4574	44.5845	47.0695				1				0
80	3.41	48.147	37.9185	58.0611	48.7225	.8624	-.5019	192.8491	-.5688	-.3463	.6659	.9899	238.662	-.8455	-.5148	44.5833	46.7017				1				0
80	3.42	48.0689	37.8222	58.8991	49.4413	.8623	-.54	194.2314	-.5689	-.3844	.6866	1.0207	235.9531	-.8457	-.5714	44.5821	46.3391				1				0
80	3.43	48.1916	37.7196	59.9737	50.1479	.8801	-.577	196.0328	-.5511	-.4214	.6937	1.0313	232.5955	-.8192	-.6265	44.7517	45.9867				1				0
80	3.44	48.3143	37.617	61.0483	50.8546	.8976	-.6133	197.8342	-.5336	-.4577	.703	1.0451	229.3763	-.7933	-.6805	44.9181	45.6406				1				0
80	3.45	48.5152	37.6107	61.2849	50.8424	.9152	-.6127	198.2532	-.516	-.4571	.6893	1.0248	228.4584	-.767	-.6796	45.0862	45.6463				1				0
80	3.46	48.716	37.6044	61.5215	50.8303	.9328	-.6121	198.6723	-.4984	-.4566	.6759	1.0048	227.5077	-.7409	-.6787	45.2535	45.6518				1				0
80	3.47	48.9169	37.5981	61.7581	50.8182	.9503	-.6116	199.0913	-.4809	-.456	.6627	.9852	226.5229	-.7149	-.6778	45.4202	45.6574				1				0
80	3.48	49.1177	37.5918	61.9947	50.8061	.9677	-.611	199.5103	-.4635	-.4554	.6497	.9659	225.5029	-.689	-.677	45.5862	45.663				1				0
80	3.49	49.1246	37.6458	61.4219	50.2915	.9682	-.5871	198.4837	-.463	-.4315	.6329	.9408	227.0132	-.6882	-.6415	45.5909	45.8903				1				0
80	3.5	49.1314	37.6998	60.849	49.7768	.9687	-.563	197.4571	-.4625	-.4074	.6163	.9162	228.622	-.6875	-.6056	45.5956	46.12				1				0
80	3.51	48.9374	37.7601	60.0395	49.2743	.9515	-.5391	196.0114	-.4797	-.3835	.6141	.9129	231.359	-.713	-.5701	45.4319	46.3479				1				0
80	3.52	48.7435	37.8204	59.23	48.7718	.9341	-.5148	194.5657	-.4971	-.3592	.6133	.9117	234.1504	-.739	-.534	45.2657	46.5793				1				0
80	3.53	48.5495	37.8807	58.4205	48.2693	.9164	-.4901	193.12	-.5148	-.3345	.614	.9127	236.9843	-.7653	-.4973	45.097	46.8141				1				0
80	3.54	48.3555	37.941	57.611	47.7667	.8984	-.4651	191.6743	-.5328	-.3095	.6162	.916	239.8475	-.792	-.4601	44.9258	47.0524				1				0
80	3.55	48.2457	38.1345	56.6236	47.1648	.8747	-.4277	190.1686	-.5565	-.2721	.6194	.9208	243.9439	-.8272	-.4045	44.7003	47.4088				1				0
80	3.56	48.1358	38.3281	55.6362	46.5628	.8507	-.3896	188.6628	-.5805	-.2341	.6259	.9305	248.0407	-.863	-.348	44.4713	47.7708				1				0
80	3.57	48.2199	38.4613	55.4583	46.4633	.8452	-.3775	188.6028	-.586	-.2219	.6266	.9315	249.2567	-.8711	-.3299	44.4191	47.8863				1				0
80	3.58	48.304	38.5945	55.2804	46.3638	.8397	-.3654	188.5427	-.5915	-.2098	.6276	.933	250.4704	-.8793	-.3119	44.3669	48.0019				1				0
80	3.59	48.3881	38.7277	55.1025	46.2644	.8342	-.3532	188.4827	-.597	-.1977	.6288	.9348	251.6805	-.8874	-.2938	44.3147	48.1176				1				0
80	3.6	48.4723	38.8609	54.9246	46.1649	.8287	-.3411	188.4226	-.6024	-.1855	.6304	.9371	252.886	-.8956	-.2758	44.2624	48.2334				1				0
80	3.61	49.0834	38.8717	55.4681	46.1035	.878	-.3357	189.5266	-.5532	-.1801	.5818	.8649	251.9707	-.8224	-.2677	44.7312	48.2851				1				0
80	3.62	49.6945	38.8825	56.0116	46.0421	.9266	-.3303	190.6306	-.5046	-.1747	.534	.7938	250.9027	-.7501	-.2597	45.1946	48.3362				1				0
80	3.63	50.2214	38.7601	56.733	46.0801	.9801	-.3369	191.7947	-.4511	-.1813	.4862	.7228	248.1016	-.6706	-.2696	45.7036	48.273				1				0
80	3.64	50.7484	38.6377	57.4545	46.1182	1.0329	-.3435	192.9587	-.3983	-.1879	.4404	.6547	244.7461	-.5921	-.2793	46.2064	48.2105				1				0
80	3.65	51.2754	38.5153	58.1759	46.1562	1.085	-.35	194.1228	-.3462	-.1944	.397	.5902	240.6849	-.5146	-.289	46.7032	48.1488				1				0
80	3.66	51.8024	38.3929	58.8973	46.1943	1.1366	-.3564	195.2869	-.2946	-.2008	.3565	.53	235.7258	-.438	-.2985	47.1941	48.0878				1				0
80	3.67	52.4367	37.9545	59.9585	46.0723	1.2276	-.372	196.4221	-.2036	-.2164	.2971	.4417	223.2501	-.3026	-.3217	48.0612	47.939				1				0
80	3.68	53.0709	37.5162	61.0198	45.9504	1.3176	-.3874	197.5573	-.1136	-.2318	.2582	.3838	206.0981	-.1688	-.3446	48.9184	47.792				1				0
80	3.69	53.1782	37.2003	61.3596	45.7904	1.3575	-.3967	197.5285	-.0737	-.2411	.2521	.3747	196.9891	-.1095	-.3584	49.2985	47.7039				1				0
80	3.7	53.2855	36.8844	61.6994	45.6304	1.3975	-.4059	197.4996	-.0337	-.2503	.2526	.3755	187.6749	-.0501	-.3721	49.6787	47.6159				1				0
80	3.71	53.3928	36.5684	62.0392	45.4704	1.4374	-.4152	197.4708	.0062	-.2596	.2597	.386	178.6317	.0092	-.3859	50.059	47.5278				1				0
80	3.72	53.6546	36.3434	62.1139	45.1045	1.4792	-.4079	197.2164	.048	-.2524	.2569	.3819	169.2249	.0714	-.3751	50.4574	47.5967				1				0
80	3.73	53.9163	36.1184	62.1887	44.7386	1.5211	-.4007	196.962	.09	-.2451	.2611	.3881	159.8458	.1337	-.3644	50.8567	47.6657				1				0
80	3.74	54.1781	35.8934	62.2634	44.3728	1.5632	-.3934	196.7077	.132	-.2378	.272	.4043	150.9696	.1962	-.3535	51.2571	47.735				1				0
80	3.75	54.3326	35.9843	61.9983	44.1669	1.5652	-.3768	196.4821	.134	-.2212	.2587	.3845	148.8026	.1992	-.3289	51.276	47.8929				1				0
80	3.76	54.4871	36.0752	61.7332	43.961	1.5672	-.3602	196.2565	.136	-.2046	.2457	.3652	146.3977	.2021	-.3042	51.2949	48.0512				1				0
80	3.77	54.6416	36.1661	61.4681	43.7552	1.5691	-.3436	196.031	.138	-.188	.2332	.3466	143.7238	.2051	-.2794	51.3139	48.2098				1				0
80	3.78	55.0922	36.5666	60.7645	43.3115	1.5624	-.2964	195.7348	.1312	-.1408	.1925	.2861	137.0151	.1951	-.2093	51.2497	48.6591				1				0
80	3.79	55.5428	36.9672	60.0608	42.8678	1.5556	-.2491	195.4386	.1245	-.0935	.1556	.2314	126.9059	.185	-.1389	51.1853	49.1098				1				0
80	3.8	55.8389	37.2768	59.6223	42.6299	1.5469	-.2185	195.3679	.1157	-.0629	.1317	.1958	118.529	.172	-.0935	51.1019	49.401				1				0
80	3.81	56.135	37.5864	59.1837	42.3921	1.5381	-.1879	195.2972	.1069	-.0323	.1117	.1661	106.8095	.159	-.048	51.0185	49.6923				1				0
80	3.82	56.4311	37.896	58.7452	42.1542	1.5294	-.1573	195.2265	.0982	-.0017	.0982	.146	90.9877	.1459	-.0025	50.935	49.9839				1				0
80	3.83	56.7272	38.2056	58.3066	41.9163	1.5206	-.1266	195.1559	.0894	.0289	.094	.1397	72.0595	.1329	.043	50.8514	50.2757				1				0
80	3.84	57.1993	38.5576	57.3139	41.1656	1.5225	-.0655	194.2363	.0913	.0901	.1282	.1906	45.3676	.1357	.1339	50.8692	50.8581				1				0
80	3.85	57.6713	38.9095	56.3212	40.4148	1.5243	-.0038	193.3168	.0931	.1518	.1781	.2648	31.5278	.1385	.2257	50.8871	51.446				1				0
80	3.86	57.8473	38.9518	55.767	39.9019	1.5351	.0274	192.468	.1039	.183	.2105	.3129	29.5949	.1545	.2721	50.99	51.743				1				0
80	3.87	58.0232	38.9941	55.2128	39.389	1.546	.0589	191.6191	.1148	.2145	.2433	.3617	28.1675	.1707	.3188	51.0938	52.0427				1				0
80	3.88	58.1992	39.0364	54.6586	38.8761	1.557	.0906	190.7702	.1258	.2462	.2765	.411	27.0713	.1871	.366	51.1985	52.3449				1				0
80	3.89	58.3751	39.0787	54.1044	38.3632	1.5681	.1227	189.9214	.1369	.2782	.3101	.461	26.2035	.2036	.4136	51.3041	52.6499				1				0
80	3.9	58.4549	39.1372	53.1197	37.5951	1.5727	.1706	188.3069	.1416	.3262	.3556	.5286	23.4583	.2104	.4849	51.3482	53.1068				1				0
80	3.91	58.5347	39.1957	52.1349	36.8271	1.5775	.2194	186.6925	.1463	.375	.4025	.5984	21.3071	.2174	.5575	51.393	53.5715				1				0
80	3.92	58.4386	39.2119	51.7044	36.5719	1.5708	.2356	185.9268	.1396	.3911	.4153	.6174	19.6427	.2075	.5814	51.3296	53.7251				1				0
80	3.93	58.3425	39.2281	51.2738	36.3168	1.5641	.2518	185.1612	.1329	.4074	.4285	.637	18.0665	.1976	.6056	51.2657	53.8799				1				0
80	3.94	58.2464	39.2443	50.8433	36.0616	1.5573	.2682	184.3956	.1261	.4238	.4422	.6573	16.5738	.1875	.63	51.2012	54.0361				1				0
80	3.95	58.1502	39.2605	50.4128	35.8065	1.5505	.2847	183.63	.1193	.4403	.4562	.6782	15.1599	.1773	.6546	51.1362	54.1935				1				0
80	3.96	57.7443	39.22	49.8924	35.6629	1.5254	.292	182.5195	.0942	.4476	.4574	.68	11.8801	.14	.6654	50.8968	54.263				1				0
80	3.97	57.3383	39.1795	49.372	35.5193	1.4999	.2994	181.4091	.0687	.455	.4602	.6841	8.5889	.1022	.6764	50.6545	54.3334				1				0
80	3.98	57.0285	39.1228	49.2821	35.6309	1.4814	.29	181.0643	.0502	.4456	.4484	.6665	6.4334	.0747	.6624	50.4785	54.2434				1				0
80	3.99	56.7186	39.0661	49.1923	35.7425	1.4629	.2805	180.7195	.0317	.4361	.4372	.65	4.1561	.0471	.6483	50.3018	54.1531				1				0
80	4	56.4088	39.0094	49.1024	35.854	1.4443	.271	180.3747	.0131	.4266	.4268	.6344	1.7541	.0194	.6341	50.1244	54.0624				1				0
80	4.01	56.0989	38.9527	49.0126	35.9656	1.4256	.2614	180.0298	-.0056	.417	.417	.6199	359.2261	-.0084	.6199	49.9464	53.9714				1				0
80	4.02	55.4767	38.7592	49.235	36.4387	1.3944	.2223	179.9096	-.0368	.3779	.3797	.5645	354.4412	-.0547	.5618	49.6497	53.5993				1				0
80	4.03	54.8544	38.5657	49.4574	36.9118	1.3632	.1832	179.7893	-.068	.3388	.3456	.5137	348.6556	-.101	.5037	49.3526	53.2267				1				0
80	4.04	54.542	38.4289	49.7696	37.2734	1.3509	.1538	180.0139	-.0803	.3094	.3197	.4752	345.4532	-.1194	.46	49.2353	52.947				1				0
80	4.05	54.2296	38.292	50.0818	37.6349	1.3386	.1245	180.2384	-.0926	.2801	.295	.4386	341.7114	-.1376	.4164	49.1183	52.6679				1				0
80	4.06	53.9172	38.1552	50.3941	37.9965	1.3263	.0953	180.463	-.1048	.2509	.2719	.4042	337.3219	-.1559	.373	49.0015	52.3896				1				0
80	4.07	53.628	38.1624	51.305	38.9687	1.298	.0389	182.064	-.1332	.1945	.2357	.3504	325.5948	-.198	.2891	48.7314	51.8524				1				0
80	4.08	53.3387	38.1696	52.2159	39.9408	1.2701	-.0165	183.6651	-.1611	.1391	.2128	.3164	310.8112	-.2394	.2068	48.4659	51.3247				1				0
80	4.09	53.0495	38.1768	53.1268	40.913	1.2427	-.0709	185.2661	-.1885	.0846	.2066	.3071	294.1841	-.2802	.1258	48.2051	50.8061				1				0
80	4.1	53.0726	38.3209	53.7254	41.5237	1.2275	-.0965	186.6426	-.2037	.0591	.2121	.3153	286.1743	-.3028	.0878	48.0602	50.5626				1				0
80	4.11	53.0958	38.4649	54.3241	42.1343	1.2125	-.1217	188.0191	-.2187	.0339	.2213	.3289	278.809	-.3251	.0504	47.9174	50.3227				1				0
80	4.12	53.119	38.6089	54.9228	42.7449	1.1977	-.1465	189.3956	-.2334	.0091	.2336	.3473	272.2238	-.347	.0135	47.7767	50.0863				1				0
80	4.13	53.3018	38.9662	55.694	43.532	1.1762	-.1698	191.4941	-.255	-.0142	.2554	.3797	266.8196	-.3791	-.0211	47.5713	49.865				1				0
80	4.14	53.4846	39.3235	56.4653	44.3191	1.1551	-.1925	193.5925	-.2761	-.0369	.2786	.4141	262.3881	-.4105	-.0549	47.3702	49.6486				1				0
80	4.15	53.6443	39.5368	56.6378	44.4956	1.1483	-.1912	194.3145	-.2829	-.0356	.2852	.4239	262.8263	-.4206	-.0529	47.3054	49.6608				1				0
80	4.16	53.8039	39.7501	56.8104	44.672	1.1415	-.1899	195.0365	-.2897	-.0343	.2917	.4337	263.2417	-.4306	-.051	47.241	49.673				1				0
80	4.17	53.9635	39.9635	56.983	44.8485	1.1348	-.1886	195.7585	-.2964	-.0331	.2982	.4433	263.6359	-.4406	-.0491	47.1771	49.6852				1				0
80	4.18	54.1232	40.1768	57.1556	45.0249	1.1281	-.1874	196.4804	-.3031	-.0318	.3047	.453	264.0106	-.4505	-.0473	47.1137	49.6972				1				0
80	4.19	54.0279	40.7285	56.3247	44.7758	1.0784	-.1513	195.857	-.3528	.0043	.3528	.5245	270.6912	-.5244	.0063	46.64	50.0405				1				0
80	4.2	53.9326	41.2802	55.4939	44.5267	1.0283	-.115	195.2335	-.4028	.0405	.4049	.6019	275.7463	-.5989	.0603	46.1633	50.3861				1				0
80	4.21	53.6777	41.6187	54.4905	44.1012	.9841	-.0794	193.888	-.4471	.0762	.4535	.6742	279.6711	-.6646	.1133	45.7423	50.7256				1				0
80	4.22	53.4228	41.9571	53.487	43.6756	.9393	-.0433	192.5426	-.4919	.1123	.5045	.75	282.8637	-.7312	.167	45.3154	51.0698				1				0
80	4.23	53.1679	42.2955	52.4836	43.2501	.8938	-.0066	191.1971	-.5373	.149	.5576	.8289	285.4964	-.7988	.2215	44.8825	51.4189				1				0
80	4.24	52.913	42.6339	51.4802	42.8245	.8477	.0306	189.8517	-.5834	.1862	.6124	.9104	287.6958	-.8673	.2767	44.4434	51.7729				1				0
80	4.25	52.1019	42.9931	49.7189	42.1378	.7588	.0809	186.9517	-.6724	.2365	.7127	1.0596	289.38	-.9995	.3516	43.5966	52.2525				1				0
80	4.26	51.2909	43.3522	47.9576	41.451	.6671	.1329	184.0516	-.7641	.2885	.8167	1.2141	290.6827	-1.1359	.4288	42.7232	52.7472				1				0
80	4.27	50.7347	43.3729	47.1997	41.1898	.6228	.1464	182.4971	-.8084	.302	.8629	1.2829	290.4828	-1.2018	.4489	42.3011	52.8759				1				0
80	4.28	50.1785	43.3936	46.4418	40.9286	.5777	.1601	180.9425	-.8535	.3157	.91	1.3529	290.3003	-1.2688	.4694	41.8717	53.0068				1				0
80	4.29	49.6224	43.4143	45.6839	40.6674	.5319	.1741	179.3879	-.8993	.3297	.9579	1.424	290.133	-1.337	.4901	41.435	53.14				1				0
80	4.3	49.0662	43.435	44.926	40.4062	.4852	.1883	177.8333	-.946	.3439	1.0066	1.4965	289.9791	-1.4064	.5113	40.9905	53.2755				1				0
80	4.31	48.4894	43.6024	45.1466	41.2322	.4192	.1496	178.4706	-1.012	.3051	1.057	1.5715	286.7791	-1.5046	.4536	40.3619	52.9061				1				0
80	4.32	47.9127	43.7698	45.3672	42.0582	.3536	.111	179.1079	-1.0775	.2666	1.11	1.6503	283.8982	-1.602	.3964	39.7377	52.5393				1				0
80	4.33	47.8921	43.9165	46.3457	43.1454	.3364	.0597	181.2997	-1.0948	.2153	1.1157	1.6588	281.1262	-1.6276	.3201	39.5737	52.0505				1				0
80	4.34	47.8715	44.0632	47.3242	44.2326	.3196	.0096	183.4915	-1.1116	.1652	1.1238	1.6708	278.4537	-1.6526	.2456	39.4137	51.5734				1				0
80	4.35	47.8509	44.2099	48.3027	45.3199	.3032	-.0393	185.6834	-1.128	.1163	1.1339	1.6859	275.8862	-1.677	.1729	39.2574	51.1075				1				0
80	4.36	47.8303	44.3566	49.2812	46.4071	.2872	-.0871	187.8752	-1.144	.0685	1.146	1.7039	273.4275	-1.7008	.1019	39.1048	50.6525				1				0
80	4.37	48.6988	44.4457	51.6697	48.0003	.3493	-.1581	192.8146	-1.0819	-.0025	1.0819	1.6085	269.8664	-1.6085	-.0038	39.6959	49.976				1				0
80	4.38	49.5674	44.5349	54.0581	49.5935	.4082	-.2256	197.7539	-1.023	-.07	1.0254	1.5244	266.0846	-1.5209	-.1041	40.2574	49.3332				1				0
80	4.39	50.4566	44.4772	55.4681	50.0995	.4811	-.2478	200.5014	-.9501	-.0922	.9546	1.4191	264.4579	-1.4125	-.1371	40.9514	49.122				1				0
80	4.4	51.3458	44.4196	56.878	50.6055	.552	-.2694	203.2489	-.8792	-.1138	.8865	1.318	262.6272	-1.3071	-.1691	41.6266	48.9165				1				0
80	4.41	52.235	44.362	58.288	51.1114	.621	-.2904	205.9964	-.8102	-.1348	.8213	1.221	260.5562	-1.2045	-.2004	42.2838	48.7165				1				0
80	4.42	53.1241	44.3044	59.6979	51.6174	.6882	-.3108	208.7439	-.743	-.1552	.7591	1.1284	258.2009	-1.1046	-.2307	42.9237	48.5218				1				0
80	4.43	54.2785	43.7815	61.0367	51.3787	.814	-.3186	210.4754	-.6172	-.1631	.6384	.9491	255.202	-.9176	-.2424	44.1216	48.4471				1				0
80	4.44	55.4329	43.2586	62.3755	51.14	.9377	-.3264	212.2069	-.4935	-.1708	.5222	.7763	250.9121	-.7336	-.2539	45.3	48.3736				1				0
80	4.45	55.6981	42.7932	62.3043	50.3953	.9987	-.3143	211.1909	-.4325	-.1587	.4607	.6848	249.8466	-.6429	-.236	45.8812	48.4884				1				0
80	4.46	55.9633	42.3279	62.2331	49.6506	1.0603	-.3021	210.175	-.3709	-.1466	.3988	.5928	248.4377	-.5513	-.2179	46.4679	48.6042				1				0
80	4.47	56.2285	41.8626	62.162	48.9059	1.1225	-.2899	209.159	-.3087	-.1343	.3366	.5004	246.4905	-.4588	-.1996	47.0604	48.7213				1				0
80	4.48	56.3418	41.0831	61.1194	47.1795	1.2064	-.2469	205.7238	-.2248	-.0914	.2426	.3607	247.8815	-.3341	-.1358	47.8593	49.13				1				0
80	4.49	56.4551	40.3037	60.0769	45.4531	1.2932	-.2026	202.2887	-.138	-.047	.1458	.2168	251.2031	-.2052	-.0698	48.6854	49.5525				1				0
80	4.5	56.5684	39.5242	59.0343	43.7266	1.3829	-.1567	198.8536	-.0483	-.0011	.0483	.0718	268.7196	-.0718	-.0016	49.5399	49.9897				1				0
80	4.51	56.4165	39.2101	58.0629	42.7449	1.4074	-.1232	196.4345	-.0238	.0324	.0402	.0597	323.6507	-.0354	.0481	49.7732	50.3082				1				0
80	4.52	56.2646	38.896	57.0915	41.7633	1.4325	-.089	194.0154	.0013	.0666	.0666	.0991	1.1122	.0019	.099	50.0123	50.6346				1				0
80	4.53	56.1127	38.5819	56.1201	40.7816	1.4582	-.0538	191.5962	.027	.1018	.1053	.1565	14.8765	.0402	.1513	50.2575	50.9692				1				0
80	4.54	55.6612	38.6179	54.3312	39.6649	1.4316	.007	188.2752	.0004	.1626	.1626	.2417	.1403	.0006	.2417	50.0038	51.5486				1				0
80	4.55	55.2098	38.6539	52.5423	38.5483	1.404	.07	184.9543	-.0272	.2256	.2273	.3378	353.1274	-.0404	.3354	49.741	52.1489				1				0
80	4.56	54.9102	39.004	51.7248	38.4134	1.3493	.0958	184.0524	-.0818	.2514	.2644	.3931	341.9701	-.1217	.3738	49.2206	52.3946				1				0
80	4.57	54.6107	39.3541	50.9073	38.2784	1.2942	.1219	183.1506	-.137	.2775	.3095	.4601	333.7196	-.2037	.4125	48.695	52.6428				1				0
80	4.58	54.3111	39.7042	50.0898	38.1435	1.2384	.1482	182.2487	-.1928	.3038	.3598	.5349	327.606	-.2865	.4516	48.1642	52.8934				1				0
80	4.59	54.0116	40.0544	49.2723	38.0086	1.1821	.1748	181.3469	-.249	.3304	.4137	.615	322.9911	-.3702	.4911	47.6282	53.1465				1				0
80	4.6	53.458	40.4261	48.6523	38.2681	1.1008	.1799	180.8045	-.3303	.3355	.4709	.7	315.4458	-.4911	.4988	46.8539	53.1955				1				0
80	4.61	52.9044	40.7978	48.0323	38.5275	1.0191	.1851	180.2621	-.4121	.3407	.5347	.7949	309.5793	-.6127	.5065	46.0749	53.2447				1				0
80	4.62	52.6504	40.8194	48.2298	38.9219	.9948	.1634	180.6215	-.4364	.319	.5406	.8036	306.1664	-.6487	.4742	45.8438	53.0381				1				0
80	4.63	52.3963	40.841	48.4273	39.3164	.9706	.1418	180.981	-.4606	.2974	.5482	.815	302.8511	-.6847	.4421	45.6136	52.8324				1				0
80	4.64	52.1423	40.8626	48.6248	39.7108	.9465	.1203	181.3404	-.4846	.2759	.5577	.829	299.6504	-.7205	.4101	45.3843	52.6275				1				0
80	4.65	51.8882	40.8842	48.8222	40.1052	.9226	.0989	181.6998	-.5086	.2544	.5687	.8455	296.5772	-.7561	.3783	45.1559	52.4233				1				0
80	4.66	51.7097	40.5629	49.7696	40.766	.9369	.0444	182.8082	-.4943	.2	.5332	.7926	292.0282	-.7348	.2973	45.2928	51.9045				1				0
80	4.67	51.5312	40.2416	50.717	41.4268	.9511	-.0094	183.9165	-.4801	.1462	.5018	.746	286.9336	-.7136	.2173	45.428	51.392				1				0
80	4.68	51.6067	39.8987	51.4669	41.6932	.9888	-.0419	184.6654	-.4424	.1137	.4568	.679	284.4163	-.6577	.1691	45.7867	51.0831				1				0
80	4.69	51.6822	39.5557	52.2168	41.9596	1.0261	-.074	185.4143	-.405	.0815	.4132	.6142	281.3831	-.6021	.1212	46.1424	50.7766				1				0
80	4.7	51.7578	39.2128	52.9667	42.226	1.0632	-.106	186.1632	-.368	.0496	.3713	.552	277.681	-.547	.0738	46.4953	50.4727				1				0
80	4.71	51.8333	38.8699	53.7166	42.4924	1.1	-.1376	186.9121	-.3312	.018	.3317	.4931	273.1052	-.4924	.0267	46.8454	50.1711				1				0
80	4.72	51.7123	38.662	54.5189	43.1177	1.1055	-.1805	188.0109	-.3257	-.0249	.3267	.4856	265.6325	-.4842	-.037	46.8978	49.7631				1				0
80	4.73	51.5913	38.4541	55.3213	43.7431	1.1109	-.2228	189.1097	-.3203	-.0672	.3273	.4865	258.1461	-.4761	-.0999	46.9496	49.3597				1				0
80	4.74	51.3947	38.5891	55.3738	44.102	1.0802	-.2341	189.4596	-.351	-.0785	.3596	.5346	257.3958	-.5217	-.1167	46.6574	49.2526				1				0
80	4.75	51.1982	38.7241	55.4263	44.461	1.0497	-.2453	189.8095	-.3815	-.0897	.3919	.5826	256.7715	-.5672	-.1333	46.3664	49.1458				1				0
80	4.76	51.0016	38.8591	55.4788	44.8199	1.0192	-.2564	190.1594	-.412	-.1009	.4241	.6305	256.244	-.6124	-.1499	46.0764	49.0395				1				0
80	4.77	50.8051	38.9941	55.5312	45.1789	.9889	-.2676	190.5093	-.4423	-.112	.4563	.6783	255.7927	-.6575	-.1665	45.7874	48.9335				1				0
80	4.78	50.109	39.4612	55.0375	45.7973	.8878	-.2764	190.4051	-.5434	-.1208	.5566	.8275	257.4648	-.8077	-.1796	44.8252	48.8494				1				0
80	4.79	49.4129	39.9284	54.5438	46.4157	.7867	-.2852	190.3009	-.6445	-.1296	.6574	.9773	258.6266	-.9581	-.1927	43.8619	48.7653				1				0
80	4.8	48.9134	40.2605	53.9977	46.6752	.7153	-.283	189.8467	-.7159	-.1274	.7272	1.081	259.9106	-1.0643	-.1894	43.1817	48.7868				1				0
80	4.81	48.4139	40.5926	53.4515	46.9347	.6435	-.2807	189.3926	-.7877	-.1251	.7976	1.1857	260.9741	-1.171	-.186	42.4982	48.8083				1				0
80	4.82	47.9144	40.9247	52.9053	47.1942	.5714	-.2784	188.9385	-.8598	-.1228	.8685	1.2912	261.8687	-1.2782	-.1826	41.8114	48.83				1				0
80	4.83	47.5934	41.4765	52.4641	47.5349	.4966	-.2701	189.0688	-.9346	-.1145	.9416	1.3998	263.0169	-1.3894	-.1702	41.0991	48.9098				1				0
80	4.84	47.2724	42.0282	52.0228	47.8757	.4219	-.2617	189.1992	-1.0093	-.1061	1.0148	1.5088	263.9983	-1.5005	-.1578	40.3879	48.9894				1				0
80	4.85	46.9514	42.5799	51.5816	48.2165	.3473	-.2533	189.3295	-1.0839	-.0978	1.0883	1.6179	264.8462	-1.6114	-.1453	39.6776	49.069				1				0
80	4.86	47.1299	42.7995	51.6866	48.2978	.3455	-.2474	189.9138	-1.0857	-.0918	1.0896	1.6199	265.1687	-1.6141	-.1364	39.66	49.126				1				0
80	4.87	47.3084	43.0192	51.7916	48.3791	.3436	-.2414	190.4983	-1.0875	-.0858	1.0909	1.6219	265.4885	-1.6169	-.1276	39.6425	49.1827				1				0
80	4.88	47.487	43.2388	51.8965	48.4604	.3418	-.2355	191.0827	-1.0894	-.0799	1.0923	1.6239	265.8055	-1.6196	-.1188	39.6251	49.2391				1				0
80	4.89	47.8097	43.3837	52.2897	48.5988	.3592	-.2358	192.0819	-1.072	-.0802	1.075	1.5982	265.7202	-1.5938	-.1193	39.7905	49.236				1				0
80	4.9	48.1324	43.5286	52.6829	48.7372	.3764	-.2361	193.0811	-1.0548	-.0806	1.0579	1.5728	265.6331	-1.5682	-.1198	39.9542	49.2329				1				0
80	4.91	48.2766	43.4539	52.9711	48.7943	.3953	-.2423	193.4958	-1.0359	-.0867	1.0395	1.5454	265.2153	-1.54	-.1289	40.1347	49.1743				1				0
80	4.92	48.4208	43.3792	53.2593	48.8514	.4142	-.2484	193.9106	-1.017	-.0928	1.0212	1.5182	264.7844	-1.5119	-.138	40.3146	49.1159				1				0
80	4.93	48.565	43.3045	53.5475	48.9085	.433	-.2545	194.3254	-.9982	-.0989	1.0031	1.4912	264.3398	-1.484	-.1471	40.4936	49.0578				1				0
80	4.94	48.7091	43.2298	53.8358	48.9655	.4517	-.2606	194.7402	-.9794	-.105	.9851	1.4645	263.8807	-1.4561	-.1561	40.6719	48.9999				1				0
80	4.95	48.9563	43.0084	54.1916	48.8272	.4931	-.2649	194.9834	-.938	-.1093	.9444	1.404	263.3555	-1.3946	-.1625	41.0663	48.9593				1				0
80	4.96	49.2035	42.7869	54.5474	48.6888	.5345	-.2691	195.2266	-.8967	-.1135	.9039	1.3438	262.7845	-1.3331	-.1688	41.4597	48.9188				1				0
80	4.97	49.3065	42.6402	54.615	48.4933	.5573	-.2673	195.055	-.8739	-.1118	.881	1.3098	262.713	-1.2992	-.1661	41.677	48.9357				1				0
80	4.98	49.4095	42.4935	54.6826	48.2978	.5801	-.2656	194.8835	-.8511	-.11	.8581	1.2758	262.6374	-1.2652	-.1635	41.8946	48.9527				1				0
80	4.99	49.5125	42.3468	54.7502	48.1023	.603	-.2638	194.7119	-.8282	-.1082	.8352	1.2417	262.5576	-1.2312	-.1608	42.1127	48.9697				1				0
80	5	49.6155	42.2001	54.8178	47.9069	.626	-.262	194.5403	-.8052	-.1064	.8122	1.2075	262.4731	-1.1971	-.1582	42.3311	48.9867				1				0
80	5.01	49.7777	42.3405	54.5385	47.5739	.6303	-.2404	194.2306	-.8009	-.0848	.8054	1.1973	263.9558	-1.1907	-.1261	42.3721	49.1923				1				0
80	5.02	49.9399	42.4809	54.2592	47.2409	.6346	-.2187	193.9209	-.7966	-.0631	.7991	1.188	265.4676	-1.1843	-.0939	42.4132	49.3986				1				0
80	5.03	49.9991	42.768	53.9123	47.1033	.6158	-.1989	193.7828	-.8153	-.0433	.8165	1.2138	266.9619	-1.2121	-.0643	42.2348	49.5879				1				0
80	5.04	50.0584	43.0552	53.5653	46.9658	.5971	-.179	193.6447	-.8341	-.0234	.8344	1.2405	268.3949	-1.24	-.0348	42.0562	49.7774				1				0
80	5.05	50.1176	43.3423	53.2184	46.8283	.5783	-.159	193.5065	-.8529	-.0034	.8529	1.2679	269.7688	-1.2679	-.0051	41.8773	49.9672				1				0
80	5.06	50.1768	43.6294	52.8715	46.6908	.5595	-.1391	193.3684	-.8717	.0165	.8718	1.2961	271.0855	-1.2959	.0245	41.6982	50.1573				1				0
80	5.07	50.454	44.4835	51.8405	46.2021	.5113	-.0752	192.9801	-.9199	.0804	.9234	1.3728	274.9962	-1.3675	.1195	41.2394	50.7659				1				0
80	5.08	50.7313	45.3377	50.8095	45.7134	.463	-.011	192.5918	-.9682	.1446	.979	1.4554	278.4926	-1.4395	.2149	40.7788	51.3769				1				0
80	5.09	50.9493	45.9047	50.1254	45.3622	.4334	.0332	192.3417	-.9978	.1888	1.0155	1.5097	280.7135	-1.4834	.2806	40.4975	51.7978				1				0
80	5.1	51.1673	46.4718	49.4414	45.0111	.4038	.0775	192.0915	-1.0274	.2331	1.0535	1.5662	282.7827	-1.5274	.3465	40.2155	52.2199				1				0
80	5.11	51.3853	47.0388	48.7573	44.6599	.3741	.1219	191.8413	-1.0571	.2775	1.0929	1.6248	284.7102	-1.5716	.4126	39.9327	52.643				1				0
80	5.12	51.6033	47.6058	48.0732	44.3087	.3444	.1665	191.5911	-1.0868	.3221	1.1335	1.6853	286.5063	-1.6158	.4788	39.6493	53.0673				1				0
80	5.13	52.0444	48.3259	47.0396	43.5554	.3206	.2391	190.9653	-1.1106	.3947	1.1787	1.7524	289.5667	-1.6512	.5869	39.423	53.7594				1				0
80	5.14	52.4856	49.0459	46.0059	42.802	.2967	.3123	190.3395	-1.1345	.4679	1.2272	1.8246	292.4119	-1.6868	.6956	39.1952	54.4561				1				0
80	5.15	52.7087	49.1989	45.6563	42.3998	.3028	.3407	189.9638	-1.1284	.4962	1.2327	1.8328	293.7382	-1.6777	.7378	39.2531	54.7261				1				0
80	5.16	52.9319	49.352	45.3067	41.9976	.3089	.3691	189.5882	-1.1223	.5247	1.2389	1.842	295.0572	-1.6687	.7801	39.3112	54.9973				1				0
80	5.17	53.155	49.505	44.9571	41.5955	.315	.3977	189.2126	-1.1162	.5533	1.2458	1.8523	296.3675	-1.6596	.8226	39.3695	55.2695				1				0
80	5.18	53.3782	49.658	44.6075	41.1933	.3211	.4264	188.837	-1.11	.582	1.2534	1.8635	297.6678	-1.6504	.8653	39.4281	55.5428				1				0
80	5.19	53.6863	49.2304	44.7721	40.7565	.3821	.4311	188.4453	-1.0491	.5867	1.202	1.7871	299.215	-1.5597	.8722	40.0088	55.5873				1				0
80	5.2	53.9944	48.8029	44.9367	40.3197	.4433	.4358	188.0537	-.9878	.5914	1.1513	1.7117	300.9064	-1.4687	.8792	40.5919	55.632				1				0
80	5.21	54.0794	48.2224	45.4508	40.2851	.4983	.4116	188.0377	-.9329	.5672	1.0918	1.6232	301.2977	-1.387	.8432	41.1151	55.4016				1				0
80	5.22	54.1644	47.6418	45.965	40.2505	.5532	.3874	188.0217	-.878	.543	1.0323	1.5348	301.7343	-1.3053	.8072	41.6383	55.1712				1				0
80	5.23	54.2493	47.0613	46.4791	40.2159	.6082	.3632	188.0057	-.823	.5188	.9729	1.4464	302.2242	-1.2236	.7713	42.1616	54.9408				1				0
80	5.24	54.5412	46.0442	47.6783	40.3102	.7151	.3121	188.5738	-.7161	.4677	.8553	1.2715	303.149	-1.0645	.6953	43.1803	54.454				1				0
80	5.25	54.833	45.0272	48.8774	40.4044	.8214	.2613	189.142	-.6097	.4169	.7386	1.0981	304.3598	-.9065	.6197	44.1929	53.9702				1				0
80	5.26	55.1248	44.0101	50.0765	40.4987	.9271	.2108	189.7101	-.5041	.3664	.6231	.9264	306.012	-.7493	.5447	45.1995	53.4893				1				0
80	5.27	55.3316	43.5736	50.7615	40.6276	.9779	.1845	190.2943	-.4533	.3401	.5667	.8425	306.8795	-.6739	.5056	45.6826	53.2392				1				0
80	5.28	55.5385	43.1371	51.4464	40.7565	1.0283	.1584	190.8784	-.4029	.314	.5108	.7594	307.9313	-.599	.4668	46.1628	52.9906				1				0
80	5.29	55.7453	42.7005	52.1314	40.8853	1.0784	.1325	191.4626	-.3528	.2881	.4555	.6771	309.2322	-.5245	.4282	46.6401	52.7435				1				0
80	5.3	56.2071	42.3378	52.7692	40.8732	1.1395	.1192	192.1873	-.2917	.2748	.4007	.5957	313.2917	-.4336	.4084	47.2224	52.6168				1				0
80	5.31	56.6688	41.9751	53.407	40.8611	1.2002	.106	192.912	-.231	.2616	.3489	.5187	318.5538	-.3433	.3888	47.8003	52.491				1				0
80	5.32	56.9238	42.0489	53.3598	40.7201	1.2115	.1184	193.0526	-.2197	.274	.3512	.5221	321.2706	-.3267	.4073	47.9073	52.6094				1				0
80	5.33	57.1787	42.1227	53.3127	40.5792	1.2227	.1308	193.1932	-.2085	.2864	.3543	.5266	323.9424	-.31	.4257	48.0141	52.7276				1				0
80	5.34	57.4336	42.1965	53.2655	40.4382	1.2339	.1432	193.3338	-.1973	.2988	.3581	.5323	326.5593	-.2933	.4442	48.1207	52.8457				1				0
80	5.35	57.6885	42.2703	53.2184	40.2972	1.245	.1556	193.4744	-.1861	.3112	.3626	.539	329.1124	-.2767	.4626	48.2272	52.9635				1				0
80	5.36	58.0524	42.849	52.6064	40.0446	1.2193	.1991	193.5524	-.2119	.3547	.4132	.6142	329.1523	-.3149	.5273	47.9823	53.3784				1				0
80	5.37	58.4163	43.4278	51.9944	39.7921	1.1936	.2427	193.6305	-.2376	.3983	.4637	.6894	329.1833	-.3532	.592	47.7375	53.7929				1				0
80	5.38	58.5253	43.9327	51.4295	39.6805	1.1567	.2739	193.568	-.2745	.4295	.5097	.7577	327.4182	-.408	.6384	47.386	54.0903				1				0
80	5.39	58.6343	44.4376	50.8646	39.5689	1.1198	.3051	193.5055	-.3114	.4607	.5561	.8267	325.9454	-.4629	.6849	47.0343	54.3878				1				0
80	5.4	58.7433	44.9426	50.2998	39.4573	1.0828	.3364	193.443	-.3484	.492	.6028	.8962	324.6993	-.5179	.7314	46.6824	54.6855				1				0
80	5.41	58.8523	45.4475	49.7349	39.3458	1.0459	.3677	193.3805	-.3853	.5233	.6498	.966	323.6322	-.5728	.7779	46.3302	54.9835				1				0
80	5.42	59.2008	46.0919	48.9583	39.0007	1.0146	.419	193.2517	-.4166	.5746	.7098	1.0552	324.0564	-.6194	.8542	46.0321	55.4727				1				0
80	5.43	59.5492	46.7364	48.1818	38.6555	.9832	.4705	193.1229	-.448	.6261	.7698	1.1444	324.415	-.666	.9307	45.7336	55.9625				1				0
80	5.44	59.7887	46.8759	47.97	38.422	.9889	.4906	193.0567	-.4423	.6462	.783	1.1641	325.6102	-.6575	.9606	45.7879	56.154				1				0
80	5.45	60.0282	47.0154	47.7583	38.1885	.9946	.5107	192.9904	-.4366	.6663	.7966	1.1842	326.7663	-.649	.9905	45.8422	56.3456				1				0
80	5.46	60.2676	47.1549	47.5466	37.955	1.0003	.5308	192.9241	-.4309	.6864	.8104	1.2048	327.884	-.6405	1.0205	45.8965	56.5374				1				0
80	5.47	60.5071	47.2944	47.3349	37.7214	1.006	.551	192.8578	-.4252	.7066	.8246	1.2259	328.9644	-.6321	1.0504	45.9509	56.7293				1				0
80	5.48	60.9637	47.3214	47.0209	37.1964	1.0362	.5841	192.5024	-.395	.7397	.8386	1.2466	331.897	-.5872	1.0997	46.238	57.0447				1				0
80	5.49	61.4203	47.3484	46.7069	36.6714	1.0664	.6173	192.147	-.3648	.7729	.8547	1.2706	334.737	-.5423	1.1491	46.5262	57.3612				1				0
80	5.5	61.6374	47.2359	46.6046	36.3799	1.091	.6304	191.8578	-.3402	.786	.8564	1.2732	336.5983	-.5057	1.1685	46.7604	57.4857				1				0
80	5.51	61.8546	47.1234	46.5023	36.0884	1.1157	.6435	191.5687	-.3155	.7991	.8591	1.2772	338.4556	-.469	1.188	46.9953	57.6105				1				0
80	5.52	62.0717	47.0109	46.4	35.7969	1.1404	.6567	191.2796	-.2907	.8123	.8627	1.2826	340.3049	-.4322	1.2075	47.231	57.7357				1				0
80	5.53	62.2889	46.8984	46.2977	35.5055	1.1653	.6699	190.9904	-.2659	.8254	.8672	1.2893	342.1425	-.3954	1.2271	47.4673	57.8613				1				0
80	5.54	62.6142	46.7634	45.9783	34.9433	1.2009	.6986	190.2991	-.2303	.8542	.8847	1.3152	344.9116	-.3424	1.2699	47.8068	58.1351				1				0
80	5.55	62.9394	46.6284	45.659	34.3811	1.2368	.7276	189.6079	-.1944	.8831	.9043	1.3444	347.5863	-.289	1.3129	48.1487	58.4109				1				0
80	5.56	63.0476	46.6059	45.4419	34.1103	1.2477	.7433	189.2057	-.1835	.8988	.9174	1.3638	348.4626	-.2728	1.3363	48.2525	58.5604				1				0
80	5.57	63.1557	46.5834	45.2249	33.8396	1.2587	.759	188.8036	-.1725	.9146	.9307	1.3837	349.3177	-.2565	1.3597	48.3569	58.7106				1				0
80	5.58	63.2639	46.5609	45.0078	33.5689	1.2697	.7749	188.4015	-.1615	.9305	.9444	1.404	350.1518	-.2401	1.3833	48.4617	58.8615				1				0
80	5.59	63.372	46.5384	44.7908	33.2982	1.2807	.7908	187.9993	-.1505	.9464	.9583	1.4246	350.9654	-.2237	1.4069	48.5669	59.013				1				0
80	5.6	63.1978	46.8624	43.9937	32.9444	1.2448	.8275	186.9983	-.1864	.9831	1.0006	1.4876	349.2629	-.2772	1.4616	48.2246	59.3628				1				0
80	5.61	63.0236	47.1864	43.1967	32.5906	1.2084	.8646	185.9973	-.2227	1.0202	1.0442	1.5525	347.6837	-.3312	1.5168	47.8786	59.7163				1				0
80	5.62	62.7412	47.5329	42.6167	32.5076	1.1607	.8857	185.3985	-.2705	1.0413	1.0759	1.5995	345.4405	-.4021	1.5482	47.4242	59.9174				1				0
80	5.63	62.4588	47.8795	42.0367	32.4246	1.1127	.907	184.7996	-.3185	1.0626	1.1093	1.6492	343.3152	-.4735	1.5798	46.9668	60.1198				1				0
80	5.64	62.1764	48.226	41.4567	32.3415	1.0644	.9284	184.2007	-.3668	1.084	1.1444	1.7014	341.3041	-.5454	1.6116	46.5065	60.3236				1				0
80	5.65	61.537	48.8758	40.5067	32.3459	.9657	.9575	183.2654	-.4654	1.1131	1.2065	1.7938	337.3074	-.692	1.6549	45.5672	60.6008				1				0
80	5.66	60.8976	49.5257	39.5566	32.3502	.8661	.9869	182.3301	-.5651	1.1425	1.2746	1.8951	333.6827	-.8402	1.6987	44.6182	60.8809				1				0
80	5.67	60.2582	50.1755	38.6066	32.3545	.7654	1.0166	181.3948	-.6658	1.1722	1.3481	2.0044	330.4057	-.9899	1.7429	43.6595	61.1639				1				0
80	5.68	59.9011	50.4788	38.2365	32.4419	.7144	1.0244	181.0584	-.7168	1.18	1.3807	2.0528	328.723	-1.0658	1.7545	43.1732	61.2382				1				0
80	5.69	59.5441	50.7822	37.8665	32.5292	.6631	1.0323	180.722	-.7681	1.1878	1.4145	2.1032	327.1133	-1.142	1.7661	42.6852	61.3127				1				0
80	5.7	59.187	51.0855	37.4964	32.6166	.6117	1.0401	180.3855	-.8195	1.1957	1.4496	2.1553	325.5746	-1.2185	1.7778	42.1954	61.3875				1				0
80	5.71	59.1536	51.6966	37.7704	33.3111	.5567	1.0212	181.9317	-.8745	1.1768	1.4661	2.18	323.3852	-1.3002	1.7498	41.6719	61.2078				1				0
80	5.72	59.1201	52.3077	38.0444	34.0057	.5027	1.0027	183.4779	-.9285	1.1583	1.4845	2.2073	321.2834	-1.3806	1.7222	41.1572	61.031				1				0
80	5.73	59.4437	52.6156	38.6884	34.6129	.5	.9769	185.3605	-.9312	1.1325	1.4661	2.18	320.5705	-1.3846	1.6838	41.1316	60.7852				1				0
80	5.74	59.7672	52.9234	39.3325	35.22	.4974	.9516	187.2431	-.9338	1.1072	1.4484	2.1536	319.8546	-1.3885	1.6462	41.1065	60.5444				1				0
80	5.75	60.0908	53.2312	39.9765	35.8272	.4948	.9268	189.1257	-.9364	1.0824	1.4312	2.128	319.1357	-1.3923	1.6094	41.0818	60.3084				1				0
80	5.76	60.4144	53.539	40.6206	36.4344	.4922	.9025	191.0084	-.9389	1.0581	1.4146	2.1034	318.4142	-1.3961	1.5732	41.0577	60.077				1				0
80	5.77	61.065	53.5147	41.8615	37.1246	.5396	.8591	193.5658	-.8916	1.0147	1.3508	2.0084	318.6929	-1.3257	1.5086	41.5083	59.6635				1				0
80	5.78	61.7155	53.4904	43.1024	37.8148	.5856	.8168	196.1232	-.8455	.9724	1.2886	1.9159	318.991	-1.2572	1.4457	41.9472	59.2608				1				0
80	5.79	62.0425	53.1583	43.6993	37.8979	.6343	.7977	196.798	-.7969	.9533	1.2425	1.8474	320.1073	-1.1848	1.4174	42.4105	59.0792				1				0
80	5.8	62.3695	52.8262	44.2962	37.9809	.6826	.7788	197.4728	-.7486	.9344	1.1973	1.78	321.3005	-1.113	1.3892	42.8708	58.8989				1				0
80	5.81	62.6965	52.4941	44.8931	38.0639	.7306	.76	198.1476	-.7006	.9156	1.1529	1.714	322.5778	-1.0416	1.3612	43.3278	58.7198				1				0
80	5.82	63.0236	52.1619	45.49	38.147	.7783	.7413	198.8224	-.6529	.8969	1.1094	1.6494	323.947	-.9707	1.3335	43.7818	58.542				1				0
80	5.83	63.1368	51.1251	46.2434	37.9377	.8703	.7082	198.443	-.5609	.8638	1.0299	1.5312	327.0009	-.8339	1.2842	44.6579	58.2264				1				0
80	5.84	63.2501	50.0882	46.9969	37.7283	.9626	.6749	198.0636	-.4686	.8305	.9536	1.4177	330.5682	-.6966	1.2347	45.5374	57.9096				1				0
80	5.85	63.0364	49.3835	47.1534	37.436	1.0083	.66	197.0093	-.4229	.8156	.9187	1.3658	332.5932	-.6287	1.2125	45.9727	57.7672				1				0
80	5.86	62.8227	48.6787	47.31	37.1437	1.0545	.6449	195.9551	-.3767	.8004	.8846	1.3152	334.7995	-.56	1.19	46.4127	57.6233				1				0
80	5.87	62.609	47.974	47.4666	36.8513	1.1012	.6296	194.9008	-.33	.7852	.8517	1.2662	337.2051	-.4906	1.1673	46.8574	57.4779				1				0
80	5.88	62.3953	47.2692	47.6231	36.559	1.1484	.6141	193.8466	-.2828	.7697	.82	1.2191	339.8287	-.4204	1.1443	47.307	57.3308				1				0
80	5.89	61.6503	46.6797	47.1152	36.1386	1.1512	.6115	191.5838	-.28	.7671	.8166	1.214	339.9478	-.4162	1.1404	47.3335	57.3056				1				0
80	5.9	60.9053	46.0901	46.6072	35.7182	1.154	.6088	189.321	-.2771	.7644	.8131	1.2087	340.0706	-.412	1.1363	47.3606	57.2797				1				0
80	5.91	60.374	46.2054	45.9427	35.5902	1.108	.622	188.1124	-.3232	.7776	.8421	1.2519	337.4325	-.4805	1.1561	46.9221	57.406				1				0
80	5.92	59.8428	46.3206	45.2783	35.4622	1.0614	.6355	186.9038	-.3698	.7911	.8732	1.2982	334.9443	-.5498	1.176	46.478	57.5339				1				0
80	5.93	59.3115	46.4358	44.6138	35.3342	1.0141	.6491	185.6952	-.4171	.8047	.9063	1.3474	332.6025	-.62	1.1963	46.0281	57.6635				1				0
80	5.94	58.7802	46.551	43.9493	35.2062	.9663	.6629	184.4867	-.4649	.8185	.9413	1.3994	330.4016	-.6912	1.2168	45.5722	57.7948				1				0
80	5.95	57.6945	47.1054	42.9112	35.4847	.8359	.6734	183.1958	-.5953	.8289	1.0206	1.5173	324.3165	-.885	1.2324	44.3305	57.8947				1				0
80	5.96	56.6088	47.6599	41.873	35.7632	.7037	.684	181.9049	-.7275	.8396	1.1109	1.6517	319.09	-1.0816	1.2482	43.0712	57.9961				1				0
80	5.97	56.0543	48.0991	41.4994	36.1697	.6211	.6805	181.8226	-.8101	.8361	1.1642	1.7309	315.9033	-1.2045	1.2431	42.2845	57.9628				1				0
80	5.98	55.4999	48.5383	41.1258	36.5763	.5384	.677	181.7402	-.8928	.8326	1.2208	1.815	313.001	-1.3274	1.2379	41.497	57.9294				1				0
80	5.99	54.9454	48.9775	40.7522	36.9828	.4556	.6735	181.6579	-.9756	.8291	1.2803	1.9035	310.3596	-1.4505	1.2327	40.7089	57.8961				1				0
80	6	54.3995	49.3187	41.1365	37.9982	.3821	.6281	182.8529	-1.0491	.7837	1.3095	1.947	306.7599	-1.5598	1.1652	40.0084	57.4637				1				0
80	6.01	53.8537	49.6598	41.5208	39.0136	.3095	.5833	184.0479	-1.1217	.7389	1.3432	1.9971	303.3735	-1.6678	1.0986	39.3171	57.037				1				0
80	6.02	53.3078	50.0009	41.9051	40.0291	.2378	.5391	185.2428	-1.1934	.6947	1.3808	2.0531	300.2037	-1.7744	1.0328	38.6346	56.6158				1				0
80	6.03	53.3164	49.9028	42.663	40.638	.2478	.4989	186.5201	-1.1833	.6545	1.3523	2.0106	298.9464	-1.7594	.9731	38.7301	56.2332				1				0
80	6.04	53.325	49.8047	43.4209	41.2469	.2577	.4593	187.7974	-1.1735	.6149	1.3248	1.9697	297.6536	-1.7447	.9142	38.8242	55.8559				1				0
80	6.05	53.3336	49.7066	44.1788	41.8558	.2675	.4202	189.0747	-1.1637	.5758	1.2984	1.9304	296.3253	-1.7302	.8561	38.9171	55.4836				1				0
80	6.06	53.416	49.4852	45.4828	42.7934	.2943	.3574	191.1774	-1.1368	.513	1.2472	1.8544	294.2864	-1.6902	.7627	39.1729	54.8855				1				0
80	6.07	53.4984	49.2638	46.7869	43.731	.3206	.296	193.28	-1.1106	.4515	1.1989	1.7824	292.1262	-1.6512	.6713	39.4232	54.3004				1				0
80	6.08	53.5722	49.1404	47.3331	44.0596	.3374	.2725	194.1054	-1.0938	.428	1.1745	1.7463	291.3726	-1.6262	.6364	39.5831	54.0766				1				0
80	6.09	53.646	49.0171	47.8793	44.3883	.3541	.2491	194.9307	-1.0771	.4047	1.1507	1.7107	290.5939	-1.6014	.6017	39.7417	53.8546				1				0
80	6.1	53.7198	48.8938	48.4255	44.717	.3706	.226	195.7561	-1.0606	.3816	1.1272	1.6758	289.7894	-1.5769	.5674	39.899	53.6345				1				0
80	6.11	53.7936	48.7705	48.9717	45.0457	.387	.2031	196.5815	-1.0442	.3587	1.1041	1.6415	288.9581	-1.5525	.5333	40.0549	53.4162				1				0
80	6.12	53.6211	48.4366	49.6095	45.4626	.4024	.1656	197.1297	-1.0288	.3211	1.0778	1.6024	287.3354	-1.5296	.4774	40.2016	53.0585				1				0
80	6.13	53.4486	48.1027	50.2473	45.8795	.4177	.1282	197.678	-1.0135	.2838	1.0525	1.5647	285.6425	-1.5068	.4219	40.3476	52.7027				1				0
80	6.14	53.2022	47.8921	50.3389	45.9677	.4169	.1133	197.4009	-1.0143	.2689	1.0493	1.5601	284.8477	-1.508	.3998	40.3399	52.5609				1				0
80	6.15	52.9559	47.6815	50.4305	46.0559	.4161	.0984	197.1238	-1.0151	.254	1.0464	1.5557	284.046	-1.5092	.3776	40.3322	52.4187				1				0
80	6.16	52.7096	47.4708	50.5222	46.1441	.4153	.0834	196.8467	-1.0159	.239	1.0437	1.5516	283.2377	-1.5104	.3553	40.3245	52.2761				1				0
80	6.17	52.4633	47.2602	50.6138	46.2324	.4144	.0684	196.5696	-1.0167	.224	1.0411	1.5478	282.4229	-1.5116	.333	40.3168	52.1331				1				0
80	6.18	52.1337	46.7886	50.7214	46.1545	.4303	.0488	195.7982	-1.0009	.2044	1.0215	1.5187	281.5429	-1.488	.3039	40.4677	51.9468				1				0
80	6.19	51.8041	46.317	50.8291	46.0767	.4463	.0291	195.0268	-.9849	.1847	1.0021	1.4898	280.6213	-1.4643	.2746	40.6199	51.759				1				0
80	6.2	51.7209	46.0559	50.8451	45.9106	.4631	.0245	194.5325	-.9681	.1801	.9847	1.4639	280.5396	-1.4392	.2678	40.7804	51.7153				1				0
80	6.21	51.6376	45.7949	50.8611	45.7445	.4801	.0199	194.0381	-.9511	.1755	.9672	1.4379	280.4544	-1.414	.2609	40.9418	51.6714				1				0
80	6.22	51.5543	45.5339	50.8771	45.5785	.4971	.0153	193.5438	-.9341	.1709	.9496	1.4117	280.3657	-1.3887	.254	41.104	51.6272				1				0
80	6.23	51.4711	45.2729	50.8931	45.4124	.5142	.0106	193.0495	-.917	.1662	.9319	1.3854	280.2732	-1.3632	.2471	41.267	51.5828				1				0
80	6.24	51.2145	44.6123	51.0292	45.127	.5536	-.008	191.9829	-.8776	.1476	.8899	1.3229	279.5455	-1.3046	.2194	41.6423	51.4054				1				0
80	6.25	50.9578	43.9516	51.1653	44.8415	.5935	-.0269	190.9163	-.8377	.1287	.8475	1.26	278.7363	-1.2454	.1914	42.0218	51.226				1				0
80	6.26	50.7845	43.552	51.2854	44.7222	.6161	-.041	190.344	-.8151	.1146	.8231	1.2237	278.0007	-1.2118	.1703	42.2369	51.0911				1				0
80	6.27	50.6111	43.1524	51.4055	44.6028	.6388	-.0553	189.7718	-.7924	.1003	.7987	1.1874	277.2154	-1.178	.1491	42.4532	50.9554				1				0
80	6.28	50.4377	42.7527	51.5256	44.4835	.6616	-.0696	189.1995	-.7696	.086	.7743	1.1512	276.3755	-1.144	.1278	42.6709	50.8189				1				0
80	6.29	50.2644	42.3531	51.6457	44.3641	.6846	-.084	188.6272	-.7466	.0716	.75	1.1149	275.4756	-1.1099	.1064	42.8899	50.6816				1				0
80	6.3	49.8472	41.7753	52.0175	44.5258	.7031	-.1222	188.1658	-.7281	.0334	.7289	1.0836	272.627	-1.0825	.0497	43.0654	50.3182				1				0
80	6.31	49.4301	41.1974	52.3893	44.6876	.7216	-.1605	187.7045	-.7096	-.0049	.7096	1.0549	269.6014	-1.0549	-.0073	43.2418	49.953				1				0
80	6.32	49.1863	41.0192	52.6411	44.9687	.7169	-.1842	187.8153	-.7143	-.0286	.7149	1.0628	267.7079	-1.0619	-.0425	43.1968	49.7277				1				0
80	6.33	48.9426	40.841	52.8928	45.2498	.7121	-.2078	187.9262	-.7191	-.0522	.7209	1.0718	265.8462	-1.069	-.0776	43.1519	49.5027				1				0
80	6.34	48.6988	40.6628	53.1446	45.5309	.7074	-.2314	188.0371	-.7238	-.0758	.7277	1.0818	264.0195	-1.076	-.1127	43.107	49.2779				1				0
80	6.35	48.4551	40.4846	53.3963	45.812	.7027	-.255	188.148	-.7285	-.0994	.7352	1.093	262.2304	-1.0829	-.1478	43.0622	49.0534				1				0
80	6.36	48.4602	40.6133	53.8126	46.3188	.6892	-.273	189.205	-.742	-.1175	.7512	1.1168	261.0049	-1.1031	-.1746	42.9333	48.8814				1				0
80	6.37	48.4654	40.742	54.2289	46.8257	.6758	-.2909	190.262	-.7554	-.1353	.7674	1.1409	259.8438	-1.123	-.2012	42.8057	48.7112				1				0
80	6.38	48.7143	41.0489	54.3935	47.0514	.6671	-.2854	191.2082	-.764	-.1298	.775	1.1521	260.3555	-1.1359	-.193	42.7234	48.7634				1				0
80	6.39	48.9632	41.3558	54.5581	47.2772	.6586	-.28	192.1543	-.7726	-.1244	.7826	1.1634	260.8524	-1.1486	-.185	42.6419	48.8151				1				0
80	6.4	49.2121	41.6628	54.7226	47.5029	.6501	-.2746	193.1004	-.7811	-.119	.7901	1.1746	261.335	-1.1612	-.177	42.5612	48.8663				1				0
80	6.41	50.1047	42.4314	54.6799	47.4389	.6513	-.23	194.655	-.7799	-.0744	.7835	1.1647	264.5503	-1.1595	-.1106	42.5721	49.2914				1				0
80	6.42	50.9973	43.2001	54.6372	47.3749	.6524	-.1861	196.2096	-.7788	-.0305	.7794	1.1587	267.7581	-1.1578	-.0453	42.5829	49.7096				1				0
80	6.43	51.8899	43.9687	54.5945	47.3109	.6535	-.1428	197.7641	-.7777	.0127	.7778	1.1563	270.9385	-1.1561	.0189	42.5936	50.1213				1				0
80	6.44	52.5336	44.4304	54.3873	47.0212	.6628	-.1047	198.3725	-.7683	.0509	.77	1.1448	273.7913	-1.1423	.0757	42.6824	50.4849				1				0
80	6.45	53.1774	44.8922	54.18	46.7314	.6721	-.0667	198.981	-.7591	.0889	.7643	1.1362	276.6769	-1.1285	.1321	42.7707	50.8463				1				0
80	6.46	53.8211	45.3539	53.9727	46.4417	.6813	-.029	199.5894	-.7499	.1266	.7605	1.1305	279.5809	-1.1148	.1882	42.8584	51.2055				1				0
80	6.47	54.7506	45.8876	53.1383	45.434	.7069	.0484	199.2106	-.7243	.204	.7525	1.1187	285.7327	-1.0767	.3033	43.102	51.9432				1				0
80	6.48	55.6801	46.4214	52.3039	44.4264	.7326	.1262	198.8318	-.6986	.2818	.7533	1.1199	291.9669	-1.0386	.4189	43.3465	52.6837				1				0
80	6.49	55.9659	46.4934	51.6768	43.7085	.7493	.167	197.8446	-.6819	.3226	.7544	1.1214	295.3212	-1.0137	.4796	43.5059	53.0727				1				0
80	6.5	56.2517	46.5654	51.0497	42.9906	.7662	.2083	196.8573	-.665	.3639	.758	1.1269	298.6882	-.9886	.5409	43.667	53.4655				1				0
80	6.51	56.5375	46.6374	50.4225	42.2727	.7833	.25	195.8701	-.6479	.4055	.7643	1.1363	302.0445	-.9632	.6029	43.8296	53.8623				1				0
80	6.52	56.8233	46.7094	49.7954	41.5548	.8005	.292	194.8829	-.6306	.4476	.7734	1.1497	305.3676	-.9375	.6655	43.9939	54.2632				1				0
80	6.53	56.7495	46.6068	48.5438	40.407	.808	.35	192.3072	-.6232	.5055	.8025	1.193	309.048	-.9265	.7516	44.0645	54.8148				1				0
80	6.54	56.6757	46.5042	47.2922	39.2593	.8156	.4095	189.7314	-.6156	.565	.8356	1.2423	312.5466	-.9152	.84	44.1369	55.3813				1				0
80	6.55	56.3161	46.3296	46.6677	38.8294	.8053	.4258	188.1428	-.6259	.5814	.8543	1.27	312.8901	-.9305	.8643	44.0392	55.5372				1				0
80	6.56	55.9565	46.155	46.0433	38.3995	.7949	.4425	186.5542	-.6363	.5981	.8733	1.2982	313.2244	-.946	.8891	43.9397	55.6958				1				0
80	6.57	55.5968	45.9803	45.4188	37.9697	.7842	.4594	184.9657	-.6469	.615	.8926	1.327	313.5498	-.9618	.9143	43.8386	55.8571				1				0
80	6.58	55.2372	45.8057	44.7943	37.5398	.7734	.4766	183.3771	-.6577	.6322	.9123	1.3563	313.8668	-.9779	.9399	43.7357	56.0212				1				0
80	6.59	54.5085	45.3692	44.2588	37.2613	.7561	.4728	181.3979	-.675	.6284	.9223	1.3711	312.95	-1.0036	.9342	43.571	55.9846				1				0
80	6.6	53.7799	44.9327	43.7233	36.9828	.7385	.4689	179.4186	-.6927	.6245	.9326	1.3865	312.0334	-1.0298	.9284	43.4027	55.9472				1				0
80	6.61	53.4108	44.6708	43.8123	37.1341	.732	.4472	179.028	-.6992	.6027	.9231	1.3723	310.7646	-1.0394	.8961	43.3414	55.7404				1				0
80	6.62	53.0417	44.4088	43.9012	37.2855	.7256	.4253	178.6373	-.7056	.5809	.914	1.3588	309.4644	-1.049	.8636	43.2798	55.5327				1				0
80	6.63	52.6727	44.1469	43.9902	37.4369	.7191	.4034	178.2466	-.7121	.559	.9053	1.3459	308.1328	-1.0587	.8311	43.2179	55.3241				1				0
80	6.64	52.3036	43.885	44.0791	37.5882	.7125	.3814	177.856	-.7186	.537	.8971	1.3337	306.7701	-1.0684	.7984	43.1558	55.1145				1				0
80	6.65	51.9723	43.732	44.6449	38.2594	.696	.3348	178.6086	-.7351	.4904	.8837	1.3138	303.7063	-1.0929	.729	42.9986	54.6704				1				0
80	6.66	51.641	43.579	45.2106	38.9306	.6797	.2886	179.3613	-.7515	.4442	.873	1.2978	300.584	-1.1172	.6603	42.8428	54.2301				1				0
80	6.67	51.6788	43.6879	45.6874	39.4504	.67	.2647	180.5046	-.7612	.4203	.8695	1.2927	298.9076	-1.1316	.6249	42.7506	54.0032				1				0
80	6.68	51.7166	43.7968	46.1642	39.9702	.6604	.2412	181.6479	-.7708	.3968	.8669	1.2888	297.2407	-1.1458	.5899	42.6595	53.7791				1				0
80	6.69	51.7543	43.9057	46.641	40.4901	.651	.218	182.7912	-.7802	.3736	.865	1.286	295.5861	-1.1599	.5554	42.5696	53.5578				1				0
80	6.7	51.7921	44.0146	47.1178	41.0099	.6417	.195	183.9344	-.7895	.3506	.8639	1.2843	293.9464	-1.1737	.5213	42.4808	53.3393				1				0
80	6.71	52.3543	44.5565	48.1266	41.9795	.6338	.17	187.0168	-.7974	.3256	.8613	1.2804	292.2102	-1.1854	.484	42.4059	53.1007				1				0
80	6.72	52.9164	45.0983	49.1354	42.9491	.6262	.1457	190.0992	-.805	.3013	.8595	1.2779	290.5219	-1.1968	.448	42.3333	52.8698				1				0
80	6.73	53.4408	45.5312	49.6673	43.3988	.6276	.1437	192.0382	-.8036	.2993	.8575	1.2749	290.4247	-1.1947	.4449	42.3463	52.8501				1				0
80	6.74	53.9653	45.9641	50.1993	43.8486	.6289	.1417	193.9773	-.8023	.2972	.8556	1.272	290.3289	-1.1927	.4419	42.3591	52.8309				1				0
80	6.75	54.4897	46.3971	50.7312	44.2984	.6302	.1397	195.9163	-.801	.2953	.8537	1.2691	290.2346	-1.1908	.4389	42.3715	52.812				1				0
80	6.76	55.7462	47.046	51.2863	44.39	.668	.1675	198.4685	-.7632	.3231	.8288	1.2321	292.9441	-1.1346	.4803	42.7312	53.0771				1				0
80	6.77	57.0027	47.695	51.8414	44.4817	.7048	.1946	201.0208	-.7264	.3502	.8064	1.1989	295.7393	-1.0799	.5206	43.0817	53.3354				1				0
80	6.78	58.2592	48.3439	52.3965	44.5734	.7406	.2211	203.573	-.6905	.3767	.7866	1.1694	298.6108	-1.0266	.56	43.4234	53.5873				1				0
80	6.79	58.9913	48.5599	52.4196	44.2153	.7758	.2498	204.1862	-.6554	.4054	.7706	1.1456	301.736	-.9744	.6026	43.758	53.8605				1				0
80	6.8	59.7235	48.7759	52.4427	43.8573	.8107	.2783	204.7993	-.6205	.4339	.7571	1.1256	304.9633	-.9224	.645	44.0906	54.1322				1				0
80	6.81	60.4556	48.9919	52.4658	43.4992	.8454	.3066	205.4125	-.5858	.4622	.7462	1.1093	308.2764	-.8708	.6872	44.4212	54.4022				1				0
80	6.82	61.4718	49.0099	51.828	42.2	.9181	.3759	204.5098	-.5131	.5315	.7387	1.0982	316.0083	-.7627	.7901	45.1136	55.0615				1				0
80	6.83	62.488	49.0279	51.1902	40.9009	.9915	.4457	203.6071	-.4397	.6013	.7449	1.1074	323.8225	-.6537	.8939	45.8122	55.7267				1				0
80	6.84	62.7721	48.8299	50.5293	39.9599	1.031	.4881	202.0912	-.4002	.6437	.7579	1.1268	328.127	-.595	.9569	46.1883	56.1301				1				0
80	6.85	63.0562	48.6319	49.8683	39.0188	1.0711	.5311	200.5753	-.3601	.6867	.7754	1.1527	332.3247	-.5354	1.0208	46.5702	56.5397				1				0
80	6.86	63.3403	48.4339	49.2074	38.0778	1.1118	.5748	199.0593	-.3194	.7303	.7971	1.1851	336.3767	-.4749	1.0857	46.9578	56.9556				1				0
80	6.87	63.6243	48.2359	48.5465	37.1367	1.1531	.6191	197.5434	-.2781	.7747	.8231	1.2236	340.2522	-.4134	1.1517	47.3514	57.3778				1				0
80	6.88	63.1566	47.83	46.9239	35.6949	1.1659	.6845	193.6053	-.2653	.8401	.881	1.3098	342.475	-.3944	1.249	47.4734	58.0012				1				0
80	6.89	62.6888	47.424	45.3014	34.253	1.1792	.7527	189.6673	-.252	.9083	.9426	1.4013	344.4963	-.3746	1.3503	47.6004	58.6505				1				0
80	6.9	61.937	47.2161	44.3398	33.7523	1.1489	.775	187.2451	-.2823	.9306	.9725	1.4457	343.1235	-.4197	1.3835	47.3113	58.8626				1				0
80	6.91	61.1851	47.0082	43.3782	33.2515	1.1177	.7979	184.823	-.3135	.9534	1.0036	1.4921	341.8005	-.466	1.4175	47.0146	59.0804				1				0
80	6.92	60.4333	46.8003	42.4166	32.7507	1.0857	.8213	182.4008	-.3454	.9769	1.0362	1.5405	340.5259	-.5136	1.4524	46.7101	59.3039				1				0
80	6.93	59.6814	46.5924	41.455	32.2499	1.0529	.8454	179.9786	-.3783	1.001	1.0701	1.5909	339.2982	-.5624	1.4882	46.3973	59.5334				1				0
80	6.94	58.0121	46.3188	40.2683	32.1539	.9525	.8434	176.753	-.4786	.999	1.1077	1.6469	334.3997	-.7116	1.4852	45.4415	59.5141				1				0
80	6.95	56.3427	46.0451	39.0816	32.0578	.8485	.8413	173.5273	-.5827	.9969	1.1547	1.7168	329.6917	-.8664	1.4821	44.4502	59.4941				1				0
80	6.96	55.4252	45.9794	38.8566	32.4626	.7795	.8138	172.7238	-.6517	.9693	1.168	1.7366	326.0869	-.9689	1.4412	43.7934	59.2318				1				0
80	6.97	54.5077	45.9137	38.6315	32.8674	.7099	.786	171.9204	-.7213	.9415	1.1861	1.7634	322.5447	-1.0724	1.3998	43.1304	58.9671				1				0
80	6.98	53.5902	45.848	38.4065	33.2722	.6396	.7579	171.1169	-.7916	.9135	1.2087	1.7971	319.0898	-1.1769	1.3581	42.4612	58.6998				1				0
80	6.99	52.6727	45.7823	38.1814	33.677	.5687	.7296	170.3134	-.8625	.8852	1.2359	1.8375	315.7429	-1.2824	1.316	41.7857	58.4301				1				0
80	7	51.726	45.8291	39.1857	35.3524	.4806	.6249	172.0932	-.9506	.7804	1.2299	1.8286	309.386	-1.4133	1.1603	40.9467	57.4327				1				0
80	7.01	50.7793	45.8759	40.19	37.0277	.3943	.5223	173.873	-1.0369	.6779	1.2388	1.8418	303.1744	-1.5416	1.0078	40.1249	56.4558				1				0
80	7.02	50.7501	45.9884	41.4194	38.2983	.3797	.4506	176.4563	-1.0515	.6062	1.2137	1.8045	299.9658	-1.5633	.9013	39.986	55.7736				1				0
80	7.03	50.721	46.101	42.6487	39.5689	.3656	.3811	179.0396	-1.0656	.5367	1.1931	1.7739	296.7306	-1.5844	.7979	39.8511	55.1111				1				0
80	7.04	50.6918	46.2135	43.8781	40.8395	.3518	.3135	181.6228	-1.0794	.4691	1.1769	1.7498	293.489	-1.6048	.6974	39.7201	54.4675				1				0
80	7.05	50.6626	46.326	45.1075	42.1101	.3384	.2478	184.2061	-1.0928	.4034	1.1648	1.7318	290.2619	-1.6247	.5998	39.5927	53.8419				1				0
80	7.06	51.1964	46.5393	47.3714	43.9541	.363	.1584	189.0612	-1.0682	.314	1.1134	1.6553	286.3807	-1.5881	.4668	39.8269	52.9904				1				0
80	7.07	51.7303	46.7526	49.6353	45.7982	.3864	.0735	193.9163	-1.0448	.2291	1.0696	1.5902	282.3654	-1.5533	.3405	40.0495	52.1815				1				0
80	7.08	52.2933	46.8534	50.6698	46.3716	.4219	.0501	196.1882	-1.0093	.2057	1.03	1.5313	281.5207	-1.5005	.3058	40.3879	51.9592				1				0
80	7.09	52.8564	46.9542	51.7044	46.9451	.4566	.0273	198.46	-.9746	.1829	.9916	1.4742	280.6304	-1.4489	.2719	40.7185	51.7421				1				0
80	7.1	53.4194	47.055	52.7389	47.5185	.4906	.005	200.7318	-.9406	.1606	.9542	1.4187	279.6912	-1.3984	.2388	41.0416	51.5299				1				0
80	7.11	53.9824	47.1558	53.7735	48.092	.5237	-.0167	203.0037	-.9075	.1388	.918	1.3648	278.6993	-1.3491	.2064	41.3575	51.3224				1				0
80	7.12	54.4304	47.1288	54.4362	48.2883	.5596	-.0266	204.2838	-.8716	.1289	.8811	1.3098	278.4151	-1.2957	.1917	41.6993	51.228				1				0
80	7.13	54.8785	47.1018	55.0989	48.4846	.5951	-.0364	205.5638	-.8361	.1191	.8446	1.2556	278.11	-1.243	.1771	42.0369	51.1347				1				0
80	7.14	54.7635	46.974	54.7271	48.1075	.5987	-.0251	204.5721	-.8325	.1305	.8427	1.2527	278.9111	-1.2376	.194	42.0715	51.2431				1				0
80	7.15	54.6484	46.8462	54.3553	47.7304	.6024	-.0136	203.5803	-.8288	.142	.8409	1.2501	279.7235	-1.2322	.2111	42.1065	51.3526				1				0
80	7.16	54.5334	46.7184	53.9834	47.3533	.6061	-.002	202.5886	-.8251	.1536	.8393	1.2477	280.5471	-1.2267	.2284	42.1418	51.4631				1				0
80	7.17	53.9052	46.4574	52.9435	46.651	.5841	.0179	199.9571	-.8471	.1735	.8647	1.2855	281.5771	-1.2593	.258	41.9324	51.6527				1				0
80	7.18	53.2769	46.1964	51.9036	45.9487	.5615	.0384	197.3256	-.8697	.194	.891	1.3247	282.573	-1.2929	.2884	41.7174	51.8473				1				0
80	7.19	52.6487	45.9353	50.8638	45.2463	.5383	.0594	194.6941	-.8928	.2149	.9184	1.3653	283.5361	-1.3274	.3196	41.4967	52.0471				1				0
80	7.2	52.1354	45.8021	50.1957	44.9211	.5111	.0683	193.0544	-.9201	.2238	.9469	1.4078	283.6735	-1.3679	.3328	41.2371	52.1319				1				0
80	7.21	51.6222	45.6689	49.5276	44.5959	.4834	.0773	191.4146	-.9478	.2329	.976	1.451	283.805	-1.4091	.3462	40.9731	52.2181				1				0
80	7.22	51.1089	45.5357	48.8596	44.2707	.4552	.0865	189.7749	-.976	.2421	1.0056	1.495	283.9309	-1.4511	.3599	40.7045	52.3057				1				0
80	7.23	50.3287	45.2612	48.0795	43.9446	.4169	.0888	187.614	-1.0143	.2444	1.0433	1.5511	283.5468	-1.5079	.3633	40.3403	52.3274				1				0
80	7.24	49.5485	44.9867	47.2993	43.6185	.3778	.0911	185.4531	-1.0534	.2467	1.0819	1.6085	283.1815	-1.5661	.3668	39.9677	52.3497				1				0
80	7.25	49.2816	44.8454	47.1872	43.6177	.368	.0839	184.9319	-1.0632	.2395	1.0899	1.6203	282.6951	-1.5807	.3561	39.8741	52.2811				1				0
80	7.26	49.0147	44.7041	47.0751	43.6168	.3581	.0767	184.4107	-1.0731	.2323	1.0979	1.6323	282.213	-1.5954	.3453	39.7801	52.2121				1				0
80	7.27	48.7478	44.5628	46.9631	43.6159	.3482	.0694	183.8895	-1.083	.225	1.1061	1.6445	281.7354	-1.6102	.3345	39.6855	52.1427				1				0
80	7.28	48.4808	44.4214	46.851	43.6151	.3382	.0621	183.3683	-1.093	.2177	1.1145	1.6569	281.2622	-1.625	.3236	39.5903	52.0729				1				0
80	7.29	48.2276	44.3377	46.9853	43.8823	.324	.0432	183.433	-1.1071	.1988	1.1249	1.6724	280.1808	-1.646	.2956	39.4557	51.8936				1				0
80	7.3	47.9745	44.254	47.1196	44.1496	.3099	.0244	183.4977	-1.1213	.18	1.1356	1.6884	279.1204	-1.667	.2676	39.3212	51.7144				1				0
80	7.31	47.9882	44.3116	47.366	44.4177	.3059	.0131	184.0836	-1.1253	.1687	1.1379	1.6917	278.5253	-1.673	.2508	39.283	51.6065				1				0
80	7.32	48.0019	44.3692	47.6124	44.6859	.3019	.0018	184.6695	-1.1293	.1574	1.1402	1.6952	277.9363	-1.6789	.2341	39.245	51.4993				1				0
80	7.33	48.0157	44.4268	47.8588	44.954	.2979	-.0093	185.2553	-1.1332	.1462	1.1426	1.6988	277.3535	-1.6848	.2174	39.2072	51.3928				1				0
80	7.34	48.0294	44.4844	48.1053	45.2221	.294	-.0205	185.8412	-1.1372	.1351	1.1452	1.7026	276.7768	-1.6907	.2009	39.1697	51.287				1				0
80	7.35	48.3349	44.9516	48.4949	45.7307	.2787	-.0234	187.5121	-1.1525	.1322	1.1601	1.7247	276.543	-1.7135	.1965	39.0236	51.2589				1				0
80	7.36	48.6405	45.4187	48.8845	46.2393	.2636	-.0263	189.183	-1.1676	.1293	1.1747	1.7465	276.3191	-1.7359	.1922	38.8802	51.2314				1				0
80	7.37	48.9323	45.8282	49.0277	46.4797	.2525	-.0183	190.268	-1.1787	.1372	1.1867	1.7643	276.6416	-1.7524	.204	38.7744	51.3071				1				0
80	7.38	49.2241	46.2378	49.1709	46.7202	.2415	-.0105	191.353	-1.1897	.1451	1.1985	1.7819	276.9541	-1.7688	.2157	38.6698	51.382				1				0
80	7.39	49.5159	46.6473	49.3142	46.9606	.2307	-.0027	192.438	-1.2005	.1529	1.2102	1.7993	277.2571	-1.7849	.2273	38.5664	51.456				1				0
80	7.4	49.8077	47.0568	49.4574	47.2011	.2199	.005	193.523	-1.2113	.1606	1.2219	1.8166	277.551	-1.8009	.2387	38.4642	51.5292				1				0
80	7.41	50.3982	47.7607	49.34	47.1596	.2104	.0398	194.6584	-1.2208	.1954	1.2363	1.8382	279.0941	-1.8151	.2905	38.3733	51.8611				1				0
80	7.42	50.9887	48.4645	49.2225	47.118	.2009	.0743	195.7938	-1.2302	.2299	1.2515	1.8608	280.5831	-1.8291	.3417	38.2834	52.1891				1				0
80	7.43	51.2874	48.7588	48.9619	46.8361	.202	.1013	195.8442	-1.2292	.2569	1.2557	1.867	281.8062	-1.8275	.382	38.2935	52.4469				1				0
80	7.44	51.5861	49.0531	48.7013	46.5541	.2031	.1284	195.8946	-1.2281	.284	1.2605	1.8741	283.0201	-1.826	.4222	38.3037	52.7046				1				0
80	7.45	51.8848	49.3475	48.4406	46.2721	.2041	.1554	195.945	-1.2271	.311	1.2659	1.8821	284.2235	-1.8244	.4624	38.3138	52.9622				1				0
80	7.46	52.1835	49.6418	48.18	45.9902	.2052	.1825	195.9954	-1.226	.3381	1.2717	1.8908	285.4158	-1.8228	.5026	38.3239	53.2196				1				0
80	7.47	52.453	49.8785	47.6614	45.4133	.2098	.2213	195.4061	-1.2214	.3769	1.2782	1.9005	287.1492	-1.816	.5604	38.3675	53.5896				1				0
80	7.48	52.7225	50.1152	47.1428	44.8364	.2144	.2604	194.8168	-1.2168	.416	1.2859	1.9119	288.8738	-1.8092	.6185	38.4114	53.9617				1				0
80	7.49	52.6933	50.0576	46.8848	44.5414	.218	.2725	194.1771	-1.2132	.4281	1.2865	1.9128	289.434	-1.8038	.6364	38.4454	54.0767				1				0
80	7.5	52.6641	50	46.6268	44.2465	.2215	.2846	193.5374	-1.2096	.4402	1.2873	1.9139	289.9973	-1.7985	.6545	38.4796	54.1925				1				0
80	7.51	52.6349	49.9424	46.3688	43.9515	.2252	.2969	192.8977	-1.206	.4524	1.2881	1.9152	290.5637	-1.7931	.6727	38.5141	54.309				1				0
80	7.52	52.6057	49.8848	46.1109	43.6566	.2288	.3092	192.258	-1.2024	.4648	1.2891	1.9166	291.133	-1.7877	.691	38.5487	54.4263				1				0
80	7.53	52.5105	49.7921	45.7319	43.2613	.2306	.325	191.2958	-1.2006	.4806	1.2933	1.9228	291.8171	-1.7851	.7146	38.5655	54.5774				1				0
80	7.54	52.4152	49.6994	45.353	42.866	.2323	.3411	190.3336	-1.1988	.4967	1.2976	1.9294	292.5035	-1.7825	.7384	38.5825	54.7301				1				0
80	7.55	52.3491	49.6643	45.232	42.7657	.2304	.3446	190.0111	-1.2008	.5002	1.3008	1.934	292.6149	-1.7853	.7437	38.5642	54.7638				1				0
80	7.56	52.283	49.6292	45.111	42.6654	.2285	.3482	189.6886	-1.2027	.5037	1.3039	1.9387	292.7263	-1.7882	.749	38.5459	54.7975				1				0
80	7.57	52.2169	49.5941	44.99	42.565	.2266	.3517	189.3661	-1.2046	.5073	1.3071	1.9434	292.8374	-1.791	.7542	38.5275	54.8314				1				0
80	7.58	52.2556	49.5941	44.9367	42.4673	.2304	.3566	189.2536	-1.2007	.5122	1.3054	1.9409	293.1011	-1.7853	.7615	38.5643	54.878				1				0
80	7.59	52.2942	49.5941	44.8833	42.3696	.2343	.3615	189.1411	-1.1969	.5171	1.3038	1.9385	293.3658	-1.7795	.7688	38.6012	54.9246				1				0
80	7.6	52.3328	49.5941	44.8299	42.2718	.2382	.3664	189.0286	-1.193	.522	1.3022	1.9361	293.6314	-1.7738	.7761	38.638	54.9713				1				0
80	7.61	52.4375	49.6292	44.8975	42.2744	.244	.3677	189.2386	-1.1872	.5233	1.2974	1.929	293.7869	-1.7652	.778	38.6931	54.9838				1				0
80	7.62	52.5422	49.6643	44.9651	42.277	.2497	.369	189.4487	-1.1815	.5246	1.2927	1.922	293.9431	-1.7566	.78	38.748	54.9963				1				0
80	7.63	52.6469	49.6994	45.0327	42.2796	.2555	.3703	189.6587	-1.1757	.5259	1.288	1.915	294.1001	-1.748	.7819	38.8029	55.0087				1				0
80	7.64	52.9722	49.9217	45.0514	42.2061	.2636	.3842	190.1514	-1.1676	.5398	1.2864	1.9126	294.8096	-1.7361	.8025	38.8797	55.1406				1				0
80	7.65	53.2975	50.144	45.0701	42.1326	.2716	.3979	190.6442	-1.1596	.5535	1.285	1.9105	295.517	-1.7241	.823	38.956	55.2717				1				0
80	7.66	53.5181	50.3312	45.0212	42.0565	.2739	.4104	190.9269	-1.1573	.566	1.2883	1.9155	296.0606	-1.7207	.8415	38.9779	55.3903				1				0
80	7.67	53.7387	50.5184	44.9722	41.9804	.2762	.4228	191.2097	-1.155	.5784	1.2918	1.9206	296.5997	-1.7173	.8599	38.9997	55.5085				1				0
80	7.68	53.9592	50.7056	44.9233	41.9042	.2784	.4352	191.4924	-1.1528	.5908	1.2953	1.9259	297.1343	-1.7139	.8783	39.0214	55.6263				1				0
80	7.69	54.1798	50.8929	44.8744	41.8281	.2807	.4475	191.7752	-1.1505	.6031	1.299	1.9313	297.6644	-1.7106	.8967	39.043	55.7439				1				0
80	7.7	55.16	51.3357	44.8797	41.4899	.3179	.4875	192.8653	-1.1132	.6431	1.2857	1.9115	300.0145	-1.6552	.9562	39.3977	56.1248				1				0
80	7.71	56.1401	51.7785	44.8851	41.1517	.3548	.5271	193.9555	-1.0764	.6827	1.2746	1.8951	302.3824	-1.6004	1.015	39.7483	56.5015				1				0
80	7.72	56.8997	52.0341	44.9393	40.8897	.3891	.5542	194.7628	-1.0421	.7098	1.2609	1.8747	304.2602	-1.5494	1.0553	40.0752	56.7601				1				0
80	7.73	57.6593	52.2897	44.9936	40.6276	.4231	.5812	195.5702	-1.0081	.7367	1.2486	1.8564	306.1613	-1.4988	1.0954	40.3995	57.0166				1				0
80	7.74	58.4189	52.5454	45.0479	40.3655	.4569	.6079	196.3776	-.9743	.7634	1.2378	1.8403	308.082	-1.4486	1.1351	40.7211	57.2709				1				0
80	7.75	59.1785	52.801	45.1021	40.1034	.4904	.6343	197.185	-.9408	.7899	1.2285	1.8264	310.0182	-1.3988	1.1745	41.04	57.5232				1				0
80	7.76	60.5054	52.4833	45.3921	39.2878	.6075	.6691	197.6685	-.8237	.8247	1.1656	1.7329	315.0321	-1.2247	1.2261	42.1549	57.8539				1				0
80	7.77	61.8323	52.1655	45.6821	38.4722	.7239	.7036	198.1521	-.7072	.8592	1.1129	1.6545	320.5413	-1.0515	1.2774	43.2644	58.183				1				0
80	7.78	62.3996	51.5922	45.9178	37.9186	.8081	.7121	197.8282	-.6231	.8677	1.0683	1.5883	324.3171	-.9264	1.2901	44.0654	58.2641				1				0
80	7.79	62.9669	51.0189	46.1536	37.3651	.8924	.7207	197.5044	-.5387	.8763	1.0286	1.5293	328.416	-.801	1.3028	44.8691	58.3454				1				0
80	7.8	63.5342	50.4455	46.3893	36.8115	.9771	.7293	197.1806	-.4541	.8848	.9946	1.4786	332.8338	-.6751	1.3155	45.6754	58.4271				1				0
80	7.81	64.1016	49.8722	46.625	36.258	1.062	.7379	196.8568	-.3691	.8934	.9667	1.4372	337.5508	-.5488	1.3283	46.4843	58.509				1				0
80	7.82	64.3341	48.5023	46.7416	35.2079	1.1942	.7408	194.7859	-.237	.8964	.9272	1.3785	345.189	-.3524	1.3327	47.7426	58.5371				1				0
80	7.83	64.5667	47.1324	46.8581	34.1579	1.3291	.7438	192.7151	-.1021	.8994	.9052	1.3457	353.5263	-.1517	1.3371	49.028	58.5659				1				0
80	7.84	64.232	46.3359	46.7389	33.6614	1.3786	.738	190.9682	-.0526	.8936	.8952	1.3308	356.6344	-.0781	1.3285	49.4995	58.5106				1				0
80	7.85	63.8973	45.5393	46.6197	33.165	1.4291	.7321	189.2213	-.0021	.8877	.8877	1.3197	359.8624	-.0032	1.3197	49.9797	58.4542				1				0
80	7.86	63.5625	44.7428	46.5005	32.6685	1.4804	.7261	187.4743	.0492	.8817	.883	1.3128	3.1959	.0732	1.3107	50.4689	58.3968				1				0
80	7.87	63.2278	43.9462	46.3813	32.172	1.5327	.7199	185.7273	.1016	.8755	.8814	1.3103	6.6165	.151	1.3016	50.9672	58.3383				1				0
80	7.88	62.4185	43.4737	45.7204	31.7707	1.5247	.7235	183.3832	.0935	.8791	.8841	1.3143	6.0711	.139	1.307	50.8905	58.3727				1				0
80	7.89	61.6091	43.0012	45.0594	31.3694	1.5164	.7272	181.039	.0852	.8828	.8869	1.3186	5.5152	.1267	1.3125	50.8118	58.4079				1				0
80	7.9	61.1345	43.3252	44.5177	31.4645	1.4538	.7373	180.4418	.0226	.8929	.8932	1.3279	1.4524	.0337	1.3274	50.2156	58.5039				1				0
80	7.91	60.6598	43.6492	43.9759	31.5596	1.3908	.7475	179.8446	-.0404	.903	.9039	1.3439	357.4396	-.06	1.3425	49.6154	58.6004				1				0
80	7.92	60.1852	43.9732	43.4342	31.6548	1.3274	.7577	179.2474	-.1038	.9132	.9191	1.3664	353.5143	-.1544	1.3577	49.0112	58.6976				1				0
80	7.93	59.5982	44.9696	42.7724	32.2369	1.1911	.769	179.577	-.2401	.9246	.9552	1.4201	345.4434	-.3569	1.3746	47.7135	58.8055				1				0
80	7.94	59.0111	45.9659	42.1106	32.819	1.0553	.7803	179.9066	-.3759	.9359	1.0085	1.4994	338.1193	-.5588	1.3914	46.4205	58.913				1				0
80	7.95	58.424	46.9623	41.4487	33.4011	.9201	.7915	180.2361	-.5111	.9471	1.0762	1.6001	331.6461	-.7599	1.4081	45.1322	59.0202				1				0
80	7.96	58.3116	47.6346	41.3286	33.888	.8501	.7925	181.1629	-.5811	.948	1.112	1.6532	328.4927	-.864	1.4095	44.4654	59.029				1				0
80	7.97	58.1992	48.307	41.2085	34.375	.7808	.7934	182.0897	-.6504	.949	1.1505	1.7105	325.5731	-.967	1.4109	43.8055	59.0378				1				0
80	7.98	58.0867	48.9793	41.0885	34.862	.7122	.7943	183.0165	-.719	.9499	1.1913	1.7712	322.8756	-1.069	1.4122	43.1522	59.0464				1				0
80	7.99	58.1751	49.3088	41.7565	35.6525	.6882	.7599	184.8929	-.743	.9155	1.1791	1.753	320.9399	-1.1046	1.3612	42.9242	58.7192				1				0
80	8	58.2635	49.6382	42.4246	36.4431	.6648	.7263	186.7693	-.7664	.8818	1.1684	1.7371	319.0059	-1.1395	1.3111	42.7008	58.3986				1				0
80	8.01	58.4644	49.2953	43.2127	36.7466	.708	.6919	187.719	-.7232	.8475	1.1141	1.6564	319.5229	-1.0752	1.26	43.1122	58.0711				1				0
80	8.02	58.6652	48.9523	44.0009	37.0502	.7507	.6578	188.6686	-.6805	.8134	1.0605	1.5767	320.0867	-1.0117	1.2093	43.5195	57.747				1				0
80	8.03	58.866	48.6094	44.789	37.3538	.7931	.6242	189.6183	-.6381	.7797	1.0076	1.4979	320.7039	-.9487	1.1592	43.9227	57.4261				1				0
80	8.04	59.0669	48.2665	45.5771	37.6574	.835	.5908	190.5679	-.5962	.7464	.9553	1.4202	321.3823	-.8864	1.1096	44.3219	57.1084				1				0
80	8.05	58.8875	47.127	46.9035	38.0484	.9176	.5153	190.9663	-.5136	.6709	.8449	1.256	322.5645	-.7635	.9973	45.1088	56.3893				1				0
80	8.06	58.7081	45.9875	48.2298	38.4393	.9999	.4401	191.3648	-.4313	.5957	.7354	1.0933	324.0938	-.6412	.8855	45.8924	55.6731				1				0
80	8.07	58.3279	45.191	48.768	38.5267	1.0414	.3972	190.8135	-.3898	.5528	.6764	1.0056	324.8132	-.5795	.8218	46.2878	55.2649				1				0
80	8.08	57.9477	44.3944	49.3061	38.614	1.0832	.3541	190.2623	-.348	.5097	.6172	.9175	325.6756	-.5174	.7577	46.6855	54.8544				1				0
80	8.09	57.5675	43.5979	49.8443	38.7014	1.1252	.3108	189.7111	-.306	.4664	.5578	.8292	326.7274	-.4549	.6933	47.0855	54.4415				1				0
80	8.1	57.1872	42.8013	50.3825	38.7887	1.1674	.2672	189.1599	-.2638	.4228	.4983	.7408	328.0377	-.3921	.6284	47.4878	54.0262				1				0
80	8.11	56.0097	42.0543	50.6325	39.3337	1.1416	.2012	188.0301	-.2896	.3568	.4595	.6831	320.9384	-.4304	.5304	47.2423	53.398				1				0
80	8.12	54.8321	41.3072	50.8824	39.8786	1.1155	.1344	186.9004	-.3157	.29	.4287	.6372	312.5775	-.4692	.4311	46.9938	52.7622				1				0
80	8.13	54.0348	41.3567	50.5942	40.3361	1.0463	.1119	186.3219	-.3848	.2674	.4686	.6967	304.7974	-.5721	.3976	46.3348	52.5471				1				0
80	8.14	53.2374	41.4062	50.306	40.7937	.9767	.0891	185.7433	-.4545	.2447	.5162	.7673	298.3022	-.6756	.3638	45.6718	52.3307				1				0
80	8.15	52.4401	41.4558	50.0178	41.2512	.9067	.0663	185.1649	-.5245	.2219	.5695	.8466	292.9275	-.7797	.3298	45.0046	52.113				1				0
80	8.16	51.6427	41.5053	49.7296	41.7088	.8362	.0433	184.5863	-.595	.1989	.6274	.9326	288.4798	-.8846	.2956	44.3332	51.8939				1				0
80	8.17	50.4746	41.9922	49.4867	42.9257	.6916	.0014	184.8793	-.7396	.157	.756	1.1239	281.9825	-1.0994	.2333	42.9567	51.4949				1				0
80	8.18	49.3065	42.4791	49.2439	44.1427	.5476	-.0404	185.1722	-.8836	.1152	.8911	1.3248	277.4275	-1.3137	.1712	41.5845	51.0971				1				0
80	8.19	48.9357	42.9165	49.2892	44.9021	.4754	-.0587	186.0436	-.9557	.0968	.9606	1.4282	275.7862	-1.4209	.144	40.8977	50.9224				1				0
80	8.2	48.565	43.354	49.3346	45.6615	.404	-.0769	186.915	-1.0272	.0787	1.0302	1.5316	274.3798	-1.5271	.117	40.2173	50.7493				1				0
80	8.21	48.1942	43.7914	49.38	46.4209	.3332	-.0949	187.7865	-1.098	.0607	1.0996	1.6349	273.1625	-1.6324	.0902	39.5432	50.5778				1				0
80	8.22	47.8234	44.2288	49.4254	47.1803	.2631	-.1128	188.6579	-1.1681	.0428	1.1689	1.7378	272.0997	-1.7367	.0637	38.8754	50.4079				1				0
80	8.23	48.1796	45.0056	50.3576	48.4449	.2252	-.1367	191.9876	-1.206	.0189	1.2061	1.7932	270.8976	-1.793	.0281	38.5145	50.1799				1				0
80	8.24	48.5358	45.7823	51.2899	49.7094	.1886	-.1598	195.3173	-1.2426	-.0042	1.2426	1.8475	269.8053	-1.8475	-.0063	38.1659	49.9598				1				0
80	8.25	49.2627	46.1217	52.1767	50.2145	.2193	-.1655	197.7756	-1.2119	-.0099	1.2119	1.8018	269.5305	-1.8018	-.0148	38.4585	49.9054				1				0
80	8.26	49.9897	46.461	53.0636	50.7196	.2493	-.1711	200.2339	-1.1819	-.0155	1.182	1.7573	269.2487	-1.7572	-.023	38.7439	49.8524				1				0
80	8.27	50.7167	46.8003	53.9505	51.2247	.2785	-.1765	202.6922	-1.1526	-.0209	1.1528	1.714	268.9597	-1.7137	-.0311	39.0224	49.8007				1				0
80	8.28	51.4436	47.1396	54.8374	51.7299	.3071	-.1818	205.1505	-1.1241	-.0262	1.1244	1.6717	268.6631	-1.6713	-.039	39.2942	49.7502				1				0
80	8.29	52.1955	46.9308	55.6469	51.6243	.3825	-.1844	206.3975	-1.0487	-.0288	1.0491	1.5597	268.4282	-1.5591	-.0428	40.0122	49.7259				1				0
80	8.3	52.9473	46.722	56.4564	51.5188	.457	-.1869	207.6445	-.9742	-.0313	.9747	1.4491	268.1603	-1.4484	-.0465	40.7216	49.702				1				0
80	8.31	52.9722	46.1739	56.379	50.9082	.5052	-.1842	206.4333	-.926	-.0287	.9264	1.3773	268.2273	-1.3767	-.0426	41.181	49.7271				1				0
80	8.32	52.9971	45.6257	56.3016	50.2975	.554	-.1816	205.222	-.8772	-.026	.8776	1.3047	268.3026	-1.3041	-.0386	41.6458	49.7524				1				0
80	8.33	53.022	45.0776	56.2242	49.6869	.6034	-.1789	204.0107	-.8278	-.0233	.8281	1.2312	268.3878	-1.2307	-.0346	42.1161	49.7781				1				0
80	8.34	52.2676	43.4476	56.033	48.5659	.6911	-.2072	200.3141	-.7401	-.0516	.7419	1.1029	266.0111	-1.1002	-.0767	42.9517	49.5085				1				0
80	8.35	51.5131	41.8176	55.8417	47.445	.7822	-.2366	196.6174	-.649	-.081	.6541	.9723	262.888	-.9649	-.1204	43.8187	49.2288				1				0
80	8.36	50.7587	40.1876	55.6504	46.324	.8767	-.2671	192.9208	-.5545	-.1115	.5656	.8408	258.6328	-.8243	-.1657	44.7189	48.9383				1				0
80	8.37	49.9794	39.1057	55.5366	45.8137	.9193	-.3009	190.4354	-.5119	-.1453	.5321	.791	254.1516	-.7609	-.216	45.1251	48.6161				1				0
80	8.38	49.2001	38.0238	55.4227	45.3034	.9631	-.3356	187.9501	-.4681	-.18	.5015	.7456	248.9625	-.6959	-.2676	45.5419	48.2853				1				0
80	8.39	48.4208	36.942	55.3089	44.7931	1.008	-.3713	185.4647	-.4232	-.2157	.475	.7061	242.9907	-.6291	-.3207	45.9699	47.9457				1				0
80	8.4	47.3668	35.51	55.6869	44.5561	1.067	-.4431	183.1198	-.3642	-.2875	.464	.6897	231.7115	-.5413	-.4274	46.5318	47.2621				1				0
80	8.41	46.3128	34.078	56.065	44.3191	1.1276	-.5167	180.7749	-.3036	-.3611	.4718	.7014	220.0568	-.4513	-.5368	47.1084	46.5608				1				0
80	8.42	46.0382	33.7279	56.5569	44.5924	1.1405	-.5522	180.9154	-.2907	-.3966	.4917	.731	216.2383	-.4321	-.5896	47.2316	46.2228				1				0
80	8.43	45.7635	33.3777	57.0488	44.8658	1.1534	-.5876	181.0559	-.2778	-.432	.5136	.7635	212.7366	-.4129	-.6423	47.3547	45.8853				1				0
80	8.44	45.4889	33.0276	57.5407	45.1391	1.1663	-.623	181.1963	-.2649	-.4674	.5373	.7987	209.537	-.3937	-.6949	47.4775	45.5483				1				0
80	8.45	45.2142	32.6775	58.0327	45.4124	1.1792	-.6583	181.3368	-.252	-.5028	.5624	.836	206.6194	-.3746	-.7474	47.6002	45.2118				1				0
80	8.46	45.4442	32.5443	59.1526	46.0101	1.2086	-.6932	183.1512	-.2226	-.5376	.5818	.8649	202.4899	-.3309	-.7992	47.8804	44.8802				1				0
80	8.47	45.6743	32.4111	60.2726	46.6077	1.2375	-.7273	184.9656	-.1937	-.5717	.6036	.8974	198.7188	-.288	-.8499	48.155	44.5551				1				0
80	8.48	46.1789	32.628	60.9006	46.9321	1.2533	-.7266	186.6396	-.1779	-.571	.598	.889	197.3046	-.2644	-.8488	48.3058	44.5622				1				0
80	8.49	46.6836	32.8449	61.5286	47.2564	1.2689	-.7258	188.3136	-.1623	-.5702	.5929	.8814	195.8904	-.2413	-.8477	48.454	44.5691				1				0
80	8.5	47.1883	33.0618	62.1566	47.5808	1.2841	-.7251	189.9875	-.1471	-.5695	.5882	.8744	194.4778	-.2186	-.8466	48.5995	44.576				1				0
80	8.51	47.6929	33.2787	62.7847	47.9051	1.2991	-.7244	191.6615	-.132	-.5688	.5839	.8681	193.0686	-.1963	-.8456	48.7425	44.5827				1				0
80	8.52	48.8765	33.8215	63.4509	47.9899	1.3361	-.6917	194.1388	-.0951	-.5361	.5445	.8094	190.0591	-.1414	-.797	49.0943	44.8943				1				0
80	8.53	50.0601	34.3642	64.1172	48.0747	1.3721	-.6598	196.6162	-.0591	-.5042	.5077	.7547	186.6842	-.0878	-.7495	49.4372	45.198				1				0
80	8.54	50.739	34.69	64.1555	47.8351	1.3937	-.6286	197.4195	-.0375	-.473	.4745	.7053	184.5342	-.0558	-.7031	49.6428	45.4954				1				0
80	8.55	51.4179	35.0158	64.1937	47.5955	1.4151	-.5976	198.2229	-.0161	-.442	.4423	.6575	182.0865	-.0239	-.6571	49.8466	45.7904				1				0
80	8.56	52.0968	35.3417	64.232	47.3559	1.4363	-.5669	199.0263	.0051	-.4113	.4113	.6115	179.2854	.0076	-.6114	50.0489	46.083				1				0
80	8.57	52.7757	35.6675	64.2702	47.1163	1.4574	-.5364	199.8297	.0262	-.3808	.3817	.5674	176.0655	.0389	-.5661	50.2494	46.3732				1				0
80	8.58	53.5499	36.1481	63.6102	46.4053	1.4729	-.4753	199.7135	.0417	-.3197	.3224	.4793	172.5684	.062	-.4752	50.3972	46.9552				1				0
80	8.59	54.324	36.6287	62.9501	45.6944	1.4884	-.4141	199.5972	.0572	-.2585	.2648	.3936	167.5177	.0851	-.3843	50.545	47.5379				1				0
80	8.6	54.4193	36.7836	62.2518	45.223	1.4831	-.3826	198.6776	.0519	-.227	.2329	.3462	167.1331	.0771	-.3375	50.4939	47.8377				1				0
80	8.61	54.5146	36.9384	61.5535	44.7516	1.4776	-.3509	197.758	.0464	-.1953	.2007	.2984	166.6214	.069	-.2903	50.4423	48.1401				1				0
80	8.62	54.6098	37.0932	60.8552	44.2802	1.4722	-.3188	196.8384	.041	-.1632	.1683	.2502	165.907	.0609	-.2426	50.3903	48.4455				1				0
80	8.63	54.7051	37.248	60.1569	43.8088	1.4666	-.2865	195.9188	.0355	-.1309	.1356	.2016	164.8386	.0527	-.1945	50.3377	48.7536				1				0
80	8.64	54.5377	37.7646	58.4525	43.0494	1.4112	-.2218	193.8043	-.02	-.0662	.0691	.1028	196.7995	-.0297	-.0984	49.8097	49.3697				1				0
80	8.65	54.3704	38.2812	56.7481	42.29	1.3545	-.1557	191.6898	-.0766	-.0001	.0766	.1139	269.9498	-.1139	-.0001	49.27	49.9994				1				0
80	8.66	54.1077	38.6431	55.7421	42.002	1.3031	-.1225	190.4948	-.1281	.0331	.1323	.1966	284.5042	-.1904	.0492	48.7804	50.3155				1				0
80	8.67	53.8451	39.0049	54.736	41.714	1.2511	-.0888	189.2999	-.1801	.0667	.1921	.2855	290.3323	-.2677	.0992	48.2847	50.6356				1				0
80	8.68	53.5825	39.3667	53.7299	41.4259	1.1984	-.0548	188.105	-.2328	.1008	.2537	.3771	293.4055	-.3461	.1498	47.7826	50.9598				1				0
80	8.69	53.0838	40.2353	51.9668	41.0947	1.0818	.0065	186.3806	-.3494	.162	.3851	.5725	294.8811	-.5194	.2409	46.6725	51.5433				1				0
80	8.7	52.5851	41.1038	50.2037	40.7634	.9631	.0689	184.6561	-.4681	.2245	.5192	.7718	295.6158	-.6959	.3337	45.5416	52.1376				1				0
80	8.71	52.0865	41.9724	48.4406	40.4321	.8421	.1324	182.9316	-.5891	.288	.6558	.9749	296.0552	-.8758	.4282	44.3894	52.7432				1				0
80	8.72	51.8505	42.4791	47.6836	40.3889	.7766	.1603	182.4021	-.6545	.3158	.7268	1.0804	295.7596	-.9731	.4695	43.7663	53.0081				1				0
80	8.73	51.6144	42.9859	46.9266	40.3456	.7108	.1882	181.8725	-.7204	.3438	.7982	1.1866	295.5152	-1.0709	.5111	43.1395	53.2745				1				0
80	8.74	51.3784	43.4926	46.1696	40.3024	.6446	.2164	181.343	-.7865	.372	.8701	1.2935	295.3099	-1.1693	.553	42.5091	53.5425				1				0
80	8.75	51.8917	44.5258	45.8227	40.5255	.5889	.2574	182.7657	-.8423	.413	.9381	1.3946	296.1196	-1.2522	.614	41.9784	53.9331				1				0
80	8.76	52.4049	45.5591	45.4757	40.7487	.5341	.2978	184.1884	-.8971	.4534	1.0052	1.4944	296.8096	-1.3338	.674	41.456	54.3177				1				0
80	8.77	53.1542	46.0857	45.8858	41.0151	.5452	.3097	186.1407	-.886	.4653	1.0007	1.4878	297.7061	-1.3172	.6917	41.562	54.4312				1				0
80	8.78	53.9035	46.6122	46.2959	41.2815	.5561	.3214	188.093	-.8751	.4769	.9966	1.4817	298.5916	-1.301	.7091	41.6658	54.5424				1				0
80	8.79	54.6527	47.1387	46.706	41.5479	.5668	.3328	190.0453	-.8644	.4884	.9928	1.476	299.4658	-1.2851	.7261	41.7675	54.6512				1				0
80	8.8	55.402	47.6653	47.1161	41.8143	.5772	.344	191.9976	-.854	.4996	.9894	1.4709	300.3284	-1.2696	.7427	41.8671	54.7579				1				0
80	8.81	57.1315	48.244	47.5333	41.4484	.6548	.3941	194.3571	-.7764	.5497	.9513	1.4142	305.2969	-1.1542	.8172	42.6058	55.2348				1				0
80	8.82	58.8609	48.8227	47.9505	41.0826	.7305	.4429	196.7166	-.7007	.5985	.9215	1.37	310.5038	-1.0417	.8898	43.3268	55.7002				1				0
80	8.83	59.841	48.8749	47.9576	40.4503	.7966	.4813	197.1238	-.6346	.6369	.8991	1.3366	315.1028	-.9435	.9468	43.9561	56.0656				1				0
80	8.84	60.8212	48.9271	47.9647	39.818	.8624	.5195	197.5311	-.5688	.6751	.8828	1.3124	319.884	-.8456	1.0036	44.5828	56.4295				1				0
80	8.85	61.8014	48.9793	47.9718	39.1858	.9279	.5576	197.9383	-.5033	.7132	.8729	1.2976	324.7891	-.7482	1.0602	45.2069	56.792				1				0
80	8.86	62.7815	49.0315	47.9789	38.5535	.9932	.5955	198.3455	-.438	.7511	.8694	1.2926	329.7491	-.6512	1.1166	45.8284	57.1529				1				0
80	8.87	64.2131	49.1863	47.3607	37.1843	1.0823	.681	197.9445	-.3489	.8366	.9065	1.3476	337.3601	-.5187	1.2438	46.6769	57.9677				1				0
80	8.88	65.6447	49.3412	46.7425	35.8151	1.1717	.7669	197.5435	-.2595	.9225	.9583	1.4247	344.2899	-.3858	1.3715	47.5287	58.7858				1				0
80	8.89	66.0962	49.4438	46.1171	35.0782	1.1964	.8156	196.7353	-.2348	.9712	.9991	1.4854	346.4097	-.349	1.4438	47.764	59.2492				1				0
80	8.9	66.5477	49.5464	45.4917	34.3413	1.2213	.8646	195.927	-.2099	1.0202	1.0416	1.5485	348.3761	-.312	1.5168	48.0013	59.7165				1				0
80	8.91	66.9991	49.649	44.8664	33.6043	1.2464	.9141	195.1188	-.1848	1.0697	1.0855	1.6139	350.2009	-.2747	1.5903	48.2405	60.1876				1				0
80	8.92	67.4506	49.7516	44.241	32.8674	1.2718	.964	194.3106	-.1594	1.1196	1.1309	1.6813	351.8957	-.237	1.6645	48.4817	60.6626				1				0
80	8.93	67.5759	50.0216	42.9298	31.8416	1.2656	1.0401	192.3689	-.1656	1.1957	1.2071	1.7946	352.115	-.2462	1.7777	48.4229	61.3872				1				0
80	8.94	67.7012	50.2916	41.6186	30.8158	1.2593	1.1177	190.4272	-.1719	1.2733	1.2848	1.9103	352.3119	-.2556	1.8931	48.363	62.1267				1				0
80	8.95	67.375	50.459	40.9328	30.5269	1.2269	1.1445	189.2938	-.2043	1.3001	1.3161	1.9568	351.0682	-.3038	1.9331	48.054	62.3822				1				0
80	8.96	67.0489	50.6264	40.2469	30.238	1.194	1.1717	188.1603	-.2372	1.3273	1.3483	2.0047	349.8688	-.3526	1.9735	47.7412	62.6408				1				0
80	8.97	66.7227	50.7938	39.5611	29.9491	1.1608	1.1992	187.0268	-.2704	1.3548	1.3815	2.0541	348.7123	-.4021	2.0143	47.4247	62.9026				1				0
80	8.98	66.3966	50.9613	38.8752	29.6603	1.1271	1.227	185.8933	-.304	1.3826	1.4156	2.1048	347.5974	-.4521	2.0557	47.1043	63.1675				1				0
80	8.99	65.3083	51.0117	37.9884	29.5556	1.0508	1.2394	183.8639	-.3804	1.395	1.4459	2.1499	344.7461	-.5656	2.0741	46.377	63.2853				1				0
80	9	64.22	51.0621	37.1015	29.4509	.9727	1.252	181.8345	-.4585	1.4076	1.4804	2.2012	341.9586	-.6817	2.0929	45.6335	63.4057				1				0
80	9.01	63.4578	50.9451	36.9004	29.6352	.9291	1.2359	180.9385	-.5021	1.3915	1.4793	2.1996	340.1604	-.7465	2.0691	45.2184	63.2527				1				0
80	9.02	62.6957	50.8281	36.6994	29.8194	.8851	1.2197	180.0425	-.5461	1.3753	1.4798	2.2002	338.3434	-.812	2.0449	44.7991	63.0981				1				0
80	9.03	61.9335	50.711	36.4984	30.0036	.8406	1.2033	179.1466	-.5906	1.3589	1.4817	2.2031	336.5113	-.8781	2.0206	44.3757	62.9421				1				0
80	9.04	61.1714	50.594	36.2973	30.1879	.7957	1.1868	178.2506	-.6355	1.3424	1.4852	2.2083	334.6674	-.9449	1.996	43.9479	62.7844				1				0
80	9.05	60.3268	50.4122	36.6282	30.8383	.7491	1.1344	178.2056	-.6821	1.29	1.4593	2.1698	332.1319	-1.0142	1.9181	43.5037	62.286				1				0
80	9.06	59.4823	50.2304	36.9592	31.4887	.7024	1.0821	178.1606	-.7288	1.2377	1.4363	2.1356	329.5086	-1.0836	1.8402	43.0591	61.7873				1				0
80	9.07	59.3999	50.1656	37.4911	31.9549	.7013	1.047	179.0115	-.7298	1.2026	1.4068	2.0917	328.7476	-1.0852	1.7881	43.0491	61.4536				1				0
80	9.08	59.3175	50.1008	38.0231	32.4211	.7003	1.0123	179.8625	-.7309	1.1679	1.3778	2.0485	327.9618	-1.0867	1.7365	43.0392	61.1231				1				0
80	9.09	59.2351	50.036	38.555	32.8873	.6993	.978	180.7134	-.7319	1.1336	1.3493	2.0062	327.1503	-1.0882	1.6854	43.0294	60.7957				1				0
80	9.1	59.4128	50.1035	39.8075	33.9287	.7045	.9122	183.2525	-.7267	1.0678	1.2916	1.9204	325.7616	-1.0805	1.5876	43.079	60.1692				1				0
80	9.11	59.5904	50.171	41.06	34.9701	.7096	.8482	185.7915	-.7216	1.0038	1.2363	1.8381	324.2873	-1.0729	1.4924	43.1273	59.5599				1				0
80	9.12	59.7681	50.2385	42.3125	36.0115	.7145	.7859	188.3305	-.7167	.9415	1.1833	1.7592	322.7214	-1.0656	1.3998	43.1743	58.967				1				0
80	9.13	60.0282	50.3708	43.033	36.5866	.7204	.7568	190.0186	-.7108	.9123	1.1566	1.7195	322.0768	-1.0568	1.3564	43.2302	58.6889				1				0
80	9.14	60.2882	50.5031	43.7536	37.1618	.7261	.7281	191.7067	-.7051	.8837	1.1305	1.6807	321.414	-1.0483	1.3138	43.2851	58.4158				1				0
80	9.15	60.5483	50.6354	44.4741	37.737	.7318	.6999	193.3948	-.6994	.8555	1.105	1.6428	320.7324	-1.0398	1.2719	43.3391	58.1475				1				0
80	9.16	60.4985	50.2574	45.6145	38.4981	.7571	.6388	194.8685	-.6741	.7943	1.0418	1.5489	319.6825	-1.0022	1.181	43.5803	57.5652				1				0
80	9.17	60.4487	49.8794	46.7549	39.2593	.7821	.5785	196.3423	-.6491	.7341	.9799	1.4569	318.5164	-.9651	1.0914	43.8179	56.9917				1				0
80	9.18	60.1389	49.3691	47.1748	39.4452	.8017	.5452	196.1279	-.6294	.7008	.942	1.4004	318.07	-.9358	1.0418	44.0053	56.6742				1				0
80	9.19	59.829	48.8587	47.5947	39.6312	.8215	.5118	195.9136	-.6097	.6674	.904	1.3439	317.5851	-.9065	.9922	44.1931	56.356				1				0
80	9.2	59.5192	48.3484	48.0145	39.8172	.8412	.4783	195.6993	-.59	.6339	.8659	1.2874	317.0565	-.8771	.9424	44.3814	56.0371				1				0
80	9.21	59.2094	47.8381	48.4344	40.0031	.861	.4448	195.4849	-.5701	.6003	.8279	1.2308	316.4781	-.8476	.8925	44.5701	55.7175				1				0
80	9.22	58.3107	46.6239	49.3471	40.4434	.8988	.3633	194.725	-.5324	.5189	.7434	1.1052	314.2667	-.7915	.7714	44.9297	54.9422				1				0
80	9.23	57.4121	45.4097	50.2598	40.8836	.9369	.2813	193.9652	-.4943	.4369	.6597	.9807	311.4693	-.7349	.6495	45.2921	54.1607				1				0
80	9.24	56.8233	44.7059	50.7526	41.1379	.955	.2328	193.4197	-.4762	.3884	.6145	.9135	309.2044	-.7078	.5774	45.4652	53.699				1				0
80	9.25	56.2346	44.002	51.2454	41.3922	.9733	.1841	192.8741	-.4579	.3397	.5701	.8475	306.5685	-.6807	.5049	45.6394	53.2348				1				0
80	9.26	55.6458	43.2982	51.7382	41.6465	.9917	.135	192.3286	-.4395	.2906	.5269	.7833	303.4766	-.6533	.432	45.8145	52.7679				1				0
80	9.27	55.057	42.5943	52.231	41.9008	1.0102	.0857	191.7831	-.421	.2413	.4852	.7214	299.8226	-.6258	.3587	45.9906	52.2983				1				0
80	9.28	54.1017	41.598	53.0343	42.4448	1.0267	.0054	191.1788	-.4044	.161	.4353	.6471	291.7037	-.6012	.2393	46.1482	51.5331				1				0
80	9.29	53.1465	40.6016	53.8375	42.9889	1.0434	-.0755	190.5745	-.3878	.0801	.396	.5886	281.6736	-.5765	.1191	46.3068	50.7631				1				0
80	9.3	52.78	40.3091	54.148	43.2786	1.0413	-.1064	190.5156	-.3898	.0492	.3929	.5841	277.1958	-.5795	.0732	46.2872	50.4688				1				0
80	9.31	52.4135	40.0166	54.4584	43.5684	1.0393	-.1373	190.4568	-.3919	.0183	.3923	.5832	272.6733	-.5826	.0272	46.2676	50.1743				1				0
80	9.32	52.047	39.724	54.7689	43.8581	1.0372	-.1682	190.398	-.394	-.0126	.3942	.5859	268.162	-.5856	-.0188	46.248	49.8796				1				0
80	9.33	51.6805	39.4315	55.0793	44.1479	1.0352	-.1992	190.3393	-.396	-.0436	.3984	.5923	263.717	-.5887	-.0648	46.2284	49.5847				1				0
80	9.34	51.2625	39.5539	55.3115	44.8225	.9881	-.228	190.9505	-.4431	-.0724	.449	.6674	260.7221	-.6587	-.1076	45.7802	49.3106				1				0
80	9.35	50.8445	39.6763	55.5437	45.4972	.9413	-.2566	191.5618	-.4898	-.101	.5001	.7435	258.3519	-.7282	-.1501	45.3348	49.0383				1				0
80	9.36	50.7931	40.0913	55.4654	45.8821	.897	-.2543	192.2318	-.5342	-.0987	.5433	.8076	259.5322	-.7942	-.1467	44.9121	49.06				1				0
80	9.37	50.7416	40.5062	55.3871	46.267	.8529	-.252	192.9018	-.5783	-.0964	.5863	.8716	260.5319	-.8597	-.1434	44.4923	49.0815				1				0
80	9.38	50.6901	40.9211	55.3089	46.6518	.8091	-.2498	193.5719	-.6221	-.0942	.6292	.9353	261.3892	-.9248	-.14	44.0754	49.1028				1				0
80	9.39	50.6386	41.336	55.2306	47.0367	.7656	-.2476	194.2419	-.6656	-.092	.6719	.9988	262.1321	-.9894	-.1367	43.6614	49.1241				1				0
80	9.4	50.7407	41.8383	55.01	47.2236	.7282	-.2315	194.8125	-.703	-.0759	.7071	1.0512	263.8346	-1.0451	-.1129	43.3045	49.2767				1				0
80	9.41	50.8428	42.3405	54.7894	47.4104	.6909	-.2156	195.3831	-.7403	-.06	.7427	1.1041	265.3656	-1.1005	-.0892	42.9497	49.4285				1				0
80	9.42	50.9965	42.4278	54.647	47.2123	.6966	-.2018	195.2836	-.7346	-.0462	.7361	1.0943	266.4006	-1.0921	-.0687	43.0036	49.5599				1				0
80	9.43	51.1501	42.5151	54.5047	47.0143	.7022	-.188	195.1842	-.7289	-.0324	.7297	1.0847	267.4551	-1.0837	-.0482	43.0576	49.6914				1				0
80	9.44	51.3037	42.6024	54.3624	46.8162	.7079	-.1742	195.0847	-.7233	-.0186	.7235	1.0756	268.529	-1.0752	-.0276	43.1117	49.8231				1				0
80	9.45	51.6788	42.5763	53.9977	46.1381	.7417	-.1413	194.3909	-.6895	.0143	.6896	1.0252	271.1844	-1.025	.0212	43.4333	50.1358				1				0
80	9.46	52.0539	42.5502	53.6329	45.46	.7757	-.1083	193.697	-.6555	.0473	.6572	.977	274.1288	-.9744	.0703	43.7573	50.4506				1				0
80	9.47	52.4289	42.5241	53.2682	44.7819	.81	-.075	193.0031	-.6212	.0806	.6264	.9313	277.3941	-.9235	.1198	44.0835	50.7678				1				0
80	9.48	52.6504	42.4107	53.0458	44.3018	.8386	-.0555	192.4087	-.5925	.1001	.6009	.8934	279.5853	-.8809	.1488	44.3567	50.953				1				0
80	9.49	52.8718	42.2973	52.8234	43.8218	.8675	-.036	191.8143	-.5637	.1196	.5763	.8566	281.9821	-.838	.1778	44.6315	51.1394				1				0
80	9.5	53.0932	42.1839	52.6011	43.3418	.8965	-.0163	191.22	-.5347	.1393	.5525	.8214	284.6053	-.7948	.2071	44.908	51.3269				1				0
80	9.51	53.446	41.9994	52.2283	42.5685	.943	.0159	190.2422	-.4882	.1715	.5174	.7692	289.3589	-.7257	.255	45.3509	51.6335				1				0
80	9.52	53.7988	41.8149	51.8556	41.7953	.99	.0484	189.2645	-.4412	.204	.4861	.7226	294.8201	-.6558	.3033	45.7984	51.9432				1				0
80	9.53	53.9301	41.7438	51.7053	41.502	1.0076	.061	188.8812	-.4236	.2166	.4758	.7073	297.0804	-.6297	.322	45.9655	52.0628				1				0
80	9.54	54.0614	41.6727	51.5549	41.2088	1.0252	.0736	188.4978	-.406	.2292	.4662	.6931	299.4465	-.6035	.3407	46.1333	52.1829				1				0
80	9.55	54.1927	41.6016	51.4046	40.9156	1.0429	.0863	188.1145	-.3883	.2419	.4575	.6801	301.9175	-.5772	.3595	46.3018	52.3035				1				0
80	9.56	54.324	41.5305	51.2543	40.6224	1.0606	.099	187.7312	-.3705	.2546	.4496	.6683	304.4905	-.5508	.3784	46.471	52.4245				1				0
80	9.57	54.4133	41.8311	50.7446	40.388	1.0406	.1275	187.3769	-.3906	.283	.4824	.7171	305.927	-.5807	.4208	46.2799	52.6956				1				0
80	9.58	54.5025	42.1317	50.2348	40.1536	1.0204	.156	187.0227	-.4108	.3116	.5156	.7665	307.1842	-.6106	.4632	46.088	52.9677				1				0
80	9.59	54.4605	42.5034	49.8755	40.2124	.9825	.1717	187.0518	-.4487	.3273	.5554	.8257	306.1088	-.6671	.4866	45.7264	53.1174				1				0
80	9.6	54.4184	42.8751	49.5161	40.2712	.9445	.1874	187.0809	-.4867	.343	.5954	.8852	305.1779	-.7235	.5099	45.3649	53.267				1				0
80	9.61	54.3764	43.2469	49.1567	40.3301	.9066	.2032	187.11	-.5246	.3587	.6356	.9448	304.3646	-.7799	.5333	45.0036	53.4166				1				0
80	9.62	54.3343	43.6186	48.7973	40.3889	.8686	.2189	187.1391	-.5626	.3744	.6758	1.0046	303.6483	-.8363	.5566	44.6423	53.5661				1				0
80	9.63	54.4596	44.4232	48.2787	40.5091	.8065	.2513	187.6707	-.6247	.4069	.7455	1.1083	303.0771	-.9287	.6049	44.0503	53.8752				1				0
80	9.64	54.5849	45.2279	47.7601	40.6293	.7447	.2836	188.2023	-.6865	.4392	.815	1.2116	302.606	-1.0206	.6529	43.4616	54.1824				1				0
80	9.65	54.7523	45.6608	47.6009	40.6907	.7208	.3001	188.7047	-.7104	.4557	.844	1.2547	302.6776	-1.0561	.6774	43.2342	54.3399				1				0
80	9.66	54.9197	46.0938	47.4416	40.7521	.697	.3165	189.2072	-.7342	.4721	.8729	1.2977	302.744	-1.0915	.7019	43.0079	54.4964				1				0
80	9.67	55.087	46.5267	47.2824	40.8136	.6734	.3329	189.7097	-.7578	.4885	.9016	1.3404	302.806	-1.1266	.7262	42.7829	54.6522				1				0
80	9.68	55.2544	46.9596	47.1232	40.875	.6499	.3492	190.2122	-.7813	.5047	.9302	1.3829	302.8637	-1.1615	.7504	42.559	54.8071				1				0
80	9.69	55.626	47.5788	46.8972	40.8585	.627	.378	190.9606	-.8042	.5335	.9651	1.4348	303.5625	-1.1956	.7932	42.341	55.0814				1				0
80	9.7	55.9977	48.1981	46.6713	40.8421	.6043	.4065	191.7092	-.8269	.5621	.9999	1.4865	304.2074	-1.2294	.8357	42.1246	55.3536				1				0
80	9.71	56.2019	48.3844	46.6046	40.7643	.6048	.419	191.9552	-.8264	.5746	1.0065	1.4964	304.8125	-1.2286	.8543	42.1295	55.4727				1				0
80	9.72	56.4062	48.5707	46.5379	40.6864	.6053	.4315	192.2012	-.8259	.5871	1.0133	1.5065	305.4081	-1.2279	.8728	42.1344	55.5915				1				0
80	9.73	56.6105	48.757	46.4711	40.6086	.6058	.444	192.4472	-.8254	.5995	1.0201	1.5167	305.9941	-1.2271	.8913	42.1393	55.7099				1				0
80	9.74	56.8147	48.9433	46.4044	40.5307	.6063	.4564	192.6932	-.8249	.612	1.0271	1.527	306.5708	-1.2263	.9098	42.1441	55.8281				1				0
80	9.75	57.0619	48.8731	46.3475	40.2306	.6316	.4698	192.5132	-.7996	.6253	1.0151	1.5091	308.0294	-1.1887	.9297	42.3852	55.9556				1				0
80	9.76	57.3091	48.8029	46.2906	39.9305	.657	.4832	192.3331	-.7742	.6387	1.0037	1.4922	309.5247	-1.151	.9496	42.6268	56.0833				1				0
80	9.77	57.352	48.5464	46.3004	39.7082	.682	.4842	191.907	-.7492	.6398	.9852	1.4647	310.4969	-1.1138	.9512	42.8649	56.0933				1				0
80	9.78	57.3949	48.2899	46.3101	39.4859	.7071	.4853	191.4809	-.7241	.6408	.9669	1.4375	311.5107	-1.0765	.9527	43.1041	56.1033				1				0
80	9.79	57.4379	48.0334	46.3199	39.2636	.7323	.4863	191.0547	-.6988	.6419	.9489	1.4107	312.5679	-1.039	.9543	43.3443	56.1133				1				0
80	9.8	57.4808	47.7769	46.3297	39.0413	.7577	.4874	190.6286	-.6735	.643	.9311	1.3843	313.6706	-1.0013	.9559	43.5856	56.1234				1				0
80	9.81	57.6181	47.3124	46.464	38.7005	.808	.4858	190.0951	-.6232	.6414	.8943	1.3295	315.8213	-.9265	.9535	44.0644	56.1082				1				0
80	9.82	57.7554	46.848	46.5984	38.3597	.8585	.4842	189.5615	-.5727	.6398	.8586	1.2765	318.167	-.8514	.9511	44.546	56.0929				1				0
80	9.83	57.8498	46.6401	46.7229	38.2412	.8835	.4815	189.4541	-.5477	.6371	.8402	1.249	319.3134	-.8143	.9471	44.7836	56.0675				1				0
80	9.84	57.9442	46.4322	46.8474	38.1228	.9085	.4788	189.3466	-.5227	.6344	.822	1.2221	320.5124	-.7771	.9431	45.0216	56.042				1				0
80	9.85	58.0387	46.2243	46.972	38.0043	.9335	.4761	189.2391	-.4977	.6317	.8042	1.1956	321.7663	-.7399	.9391	45.2598	56.0165				1				0
80	9.86	58.2026	46.1397	47.0689	37.916	.9525	.4777	189.3272	-.4787	.6332	.7938	1.1801	322.9137	-.7116	.9414	45.4411	56.031				1				0
80	9.87	58.3665	46.055	47.1659	37.8278	.9715	.4792	189.4153	-.4597	.6348	.7837	1.1651	324.0899	-.6834	.9437	45.6222	56.0454				1				0
80	9.88	58.5305	45.9704	47.2628	37.7396	.9905	.4807	189.5033	-.4407	.6363	.774	1.1506	325.2953	-.6551	.9459	45.8032	56.0599				1				0
80	9.89	58.6	46.0938	47.2353	37.7699	.9845	.4849	189.6989	-.4467	.6405	.7809	1.1608	325.1069	-.6641	.9521	45.7458	56.0997				1				0
80	9.9	58.6695	46.2171	47.2077	37.8001	.9785	.4891	189.8944	-.4527	.6447	.7877	1.1711	324.9222	-.673	.9584	45.6886	56.1395				1				0
80	9.91	58.739	46.3404	47.1801	37.8304	.9725	.4932	190.0899	-.4587	.6488	.7946	1.1813	324.741	-.6819	.9646	45.6315	56.1793				1				0
80	9.92	58.6575	46.47	47.1828	38.0094	.954	.4894	190.3197	-.4772	.6449	.8023	1.1927	323.5034	-.7094	.9588	45.4555	56.1423				1				0
80	9.93	58.5759	46.5996	47.1855	38.1885	.9356	.4855	190.5495	-.4956	.6411	.8103	1.2047	322.2927	-.7368	.953	45.2799	56.1055				1				0
80	9.94	58.4249	46.6059	47.2157	38.3373	.9231	.4775	190.5837	-.5081	.6331	.8117	1.2068	321.2498	-.7553	.9411	45.1611	56.0291				1				0
80	9.95	58.2738	46.6122	47.2459	38.486	.9106	.4694	190.618	-.5206	.625	.8134	1.2093	320.2111	-.7739	.9292	45.0423	55.9527				1				0
80	9.96	58.1228	46.6185	47.2762	38.6348	.8982	.4614	190.6522	-.533	.617	.8154	1.2122	319.1775	-.7924	.9173	44.9236	55.8763				1				0
80	9.97	57.9717	46.6248	47.3064	38.7836	.8857	.4534	190.6865	-.5455	.609	.8176	1.2154	318.1495	-.8109	.9054	44.805	55.8				1				0
80	9.98	57.7734	46.4745	47.503	38.9972	.8825	.4347	190.7481	-.5487	.5903	.8059	1.1981	317.0924	-.8157	.8775	44.7747	55.6216				1				0
80	9.99	57.5752	46.3242	47.6996	39.2108	.8793	.416	190.8098	-.5518	.5715	.7945	1.1811	316.0052	-.8204	.8497	44.7444	55.4433				1				0
80	10	57.528	46.1676	47.866	39.2757	.8886	.4053	190.8372	-.5426	.5608	.7803	1.1601	315.9484	-.8066	.8338	44.8326	55.3413				1				0
80	10.01	57.4808	46.0109	48.0323	39.3406	.8979	.3945	190.8646	-.5333	.5501	.7662	1.1391	315.8897	-.7928	.8178	44.9209	55.2394				1				0
80	10.02	57.4336	45.8543	48.1987	39.4054	.9071	.3838	190.892	-.524	.5394	.7521	1.118	315.8287	-.7791	.8019	45.0091	55.1374				1				0
80	10.03	57.3864	45.6977	48.365	39.4703	.9164	.3731	190.9194	-.5148	.5287	.7379	1.097	315.7654	-.7653	.786	45.0972	55.0355				1				0
80	10.04	57.3555	45.2864	48.8285	39.5897	.948	.3478	191.06	-.4832	.5034	.6978	1.0373	316.1706	-.7184	.7483	45.3978	54.7942				1				0
80	10.05	57.3246	44.8751	49.2919	39.709	.9795	.3225	191.2006	-.4517	.4781	.6577	.9778	316.6245	-.6715	.7107	45.6979	54.5532				1				0
80	10.06	57.3409	44.6204	49.589	39.7635	1.0017	.3079	191.3138	-.4295	.4635	.6319	.9394	317.1813	-.6385	.689	45.9097	54.4142				1				0
80	10.07	57.3572	44.3656	49.8861	39.818	1.0239	.2933	191.427	-.4073	.4489	.6061	.9011	317.7847	-.6054	.6673	46.1213	54.2753				1				0
80	10.08	57.3735	44.1109	50.1833	39.8725	1.0461	.2788	191.5402	-.3851	.4343	.5805	.8629	318.441	-.5724	.6457	46.3326	54.1366				1				0
80	10.09	57.3898	43.8562	50.4804	39.927	1.0683	.2642	191.6534	-.3629	.4198	.5549	.8249	319.1569	-.5395	.6241	46.5437	53.9981				1				0
80	10.1	57.4078	43.3477	50.9821	39.9279	1.1138	.24	191.6654	-.3174	.3956	.5072	.754	321.2559	-.4719	.588	46.977	53.7674				1				0
80	10.11	57.4258	42.8391	51.4838	39.9287	1.1593	.2158	191.6775	-.2719	.3714	.4603	.6842	323.7865	-.4042	.552	47.4103	53.5367				1				0
80	10.12	57.4276	42.5853	51.6884	39.8751	1.1827	.2061	191.5764	-.2485	.3616	.4388	.6523	325.5031	-.3694	.5376	47.6332	53.4442				1				0
80	10.13	57.4293	42.3315	51.893	39.8215	1.2061	.1963	191.4753	-.2251	.3519	.4177	.621	327.3966	-.3346	.5231	47.8563	53.3515				1				0
80	10.14	57.431	42.0777	52.0976	39.7679	1.2296	.1866	191.3741	-.2016	.3422	.3972	.5904	329.4909	-.2997	.5087	48.0797	53.2588				1				0
80	10.15	57.4327	41.8239	52.3022	39.7142	1.253	.1768	191.273	-.1781	.3324	.3772	.5607	331.8132	-.2648	.4942	48.3033	53.166				1				0
80	10.16	57.3958	41.3783	52.6891	39.6649	1.2916	.1569	191.1282	-.1396	.3125	.3423	.5088	335.926	-.2076	.4646	48.6702	52.9763				1				0
80	10.17	57.3589	40.9328	53.0761	39.6156	1.3301	.137	190.9834	-.101	.2926	.3095	.4601	340.947	-.1502	.4349	49.0377	52.7864				1				0
80	10.18	57.3203	40.7411	53.2584	39.6199	1.3452	.1268	190.9398	-.086	.2824	.2952	.4388	343.063	-.1278	.4198	49.181	52.6895				1				0
80	10.19	57.2817	40.5494	53.4408	39.6243	1.3602	.1166	190.8961	-.0709	.2722	.2813	.4182	345.3925	-.1055	.4047	49.3243	52.5926				1				0
80	10.2	57.243	40.3577	53.6231	39.6286	1.3753	.1065	190.8525	-.0559	.262	.2679	.3983	347.9602	-.0831	.3895	49.4677	52.4957				1				0
80	10.21	57.2044	40.166	53.8055	39.6329	1.3904	.0963	190.8088	-.0408	.2519	.2551	.3793	350.7929	-.0607	.3744	49.6112	52.3986				1				0
80	10.22	57.0087	39.9923	54.1133	39.9106	1.3892	.0728	191.0248	-.042	.2284	.2322	.3452	349.5722	-.0625	.3395	49.5997	52.1752				1				0
80	10.23	56.813	39.8186	54.4211	40.1882	1.3879	.0494	191.2409	-.0432	.205	.2095	.3114	348.0889	-.0643	.3047	49.5882	51.9523				1				0
80	10.24	56.656	39.8366	54.5465	40.4615	1.3717	.0362	191.5006	-.0595	.1918	.2008	.2985	342.777	-.0884	.2851	49.4337	51.8267				1				0
80	10.25	56.4989	39.8545	54.6719	40.7348	1.3556	.0231	191.7602	-.0756	.1786	.194	.2884	337.055	-.1124	.2656	49.2797	51.7014				1				0
80	10.26	56.3418	39.8726	54.7974	41.0082	1.3394	.0099	192.0199	-.0918	.1655	.1893	.2813	330.9994	-.1364	.2461	49.1261	51.5765				1				0
80	10.27	56.0294	40.0409	54.6773	41.3507	1.2971	.001	192.0982	-.134	.1566	.2061	.3064	319.4402	-.1993	.2328	48.7234	51.4916				1				0
80	10.28	55.717	40.2092	54.5572	41.6932	1.2549	-.0079	192.1766	-.1763	.1477	.23	.3419	309.9567	-.2621	.2196	48.321	51.4067				1				0
80	10.29	55.4046	40.3775	54.4371	42.0357	1.2127	-.0168	192.2549	-.2185	.1388	.2589	.3848	302.4238	-.3248	.2063	47.9189	51.3219				1				0
80	10.3	55.2492	40.5278	54.1916	42.1049	1.1864	-.0126	192.0735	-.2448	.143	.2835	.4214	300.2804	-.3639	.2125	47.6683	51.3614				1				0
80	10.31	55.0939	40.6781	53.9461	42.1741	1.16	-.0085	191.8922	-.2712	.1471	.3085	.4586	298.4787	-.4031	.2187	47.4173	51.401				1				0
80	10.32	54.9385	40.8284	53.7005	42.2433	1.1336	-.0043	191.7108	-.2976	.1513	.3338	.4963	296.9458	-.4424	.2249	47.1658	51.4407				1				0
80	10.33	54.8639	40.9364	53.4648	42.2139	1.1177	.003	191.479	-.3135	.1586	.3513	.5222	296.829	-.466	.2357	47.0144	51.51				1				0
80	10.34	54.7892	41.0444	53.2291	42.1845	1.1018	.0103	191.2472	-.3294	.1658	.3688	.5483	296.723	-.4897	.2465	46.8627	51.5795				1				0
80	10.35	54.8699	41.0021	53.2389	42.0859	1.1123	.0134	191.1967	-.3188	.169	.3608	.5364	297.9195	-.474	.2512	46.9634	51.6091				1				0
80	10.36	54.9506	40.9598	53.2486	41.9873	1.1229	.0165	191.1463	-.3083	.1721	.353	.5248	299.17	-.4582	.2558	47.0642	51.6388				1				0
80	10.37	55.0312	40.9175	53.2584	41.8887	1.1335	.0196	191.0959	-.2977	.1752	.3454	.5135	300.4772	-.4425	.2604	47.165	51.6684				1				0
80	10.38	55.1119	40.8752	53.2682	41.7901	1.1441	.0227	191.0454	-.2871	.1783	.3379	.5024	301.8435	-.4268	.265	47.2659	51.6981				1				0
80	10.39	55.3334	40.6682	53.391	41.5081	1.1821	.027	190.9006	-.2491	.1826	.3089	.4591	306.2361	-.3703	.2714	47.6275	51.7387				1				0
80	10.4	55.5548	40.4612	53.5137	41.2261	1.2201	.0313	190.7559	-.2111	.1868	.2819	.4191	311.5122	-.3138	.2777	47.9896	51.7794				1				0
80	10.41	55.6955	40.2965	53.6267	41.0428	1.2475	.0324	190.6615	-.1837	.188	.2628	.3907	315.668	-.273	.2795	48.2509	51.7904				1				0
80	10.42	55.8363	40.1318	53.7397	40.8594	1.275	.0336	190.5672	-.1562	.1891	.2453	.3647	320.4497	-.2322	.2812	48.5124	51.8014				1				0
80	10.43	55.9771	39.9671	53.8527	40.676	1.3025	.0347	190.4728	-.1287	.1903	.2297	.3415	325.9277	-.1913	.2829	48.7742	51.8124				1				0
80	10.44	56.1178	39.8023	53.9656	40.4927	1.33	.0359	190.3785	-.1012	.1915	.2166	.3219	332.1414	-.1504	.2846	49.0362	51.8234				1				0
80	10.45	56.1084	39.6889	53.9292	40.3595	1.341	.0371	190.086	-.0902	.1927	.2127	.3162	334.9185	-.1341	.2864	49.1412	51.8349				1				0
80	10.46	56.0989	39.5755	53.8927	40.2263	1.3521	.0383	189.7934	-.0791	.1939	.2094	.3113	337.7997	-.1176	.2882	49.2465	51.8464				1				0
80	10.47	55.9487	39.6268	53.7432	40.2764	1.3355	.0383	189.5952	-.0957	.1939	.2162	.3215	333.7366	-.1422	.2883	49.0887	51.8469				1				0
80	10.48	55.7985	39.6781	53.5938	40.3266	1.3189	.0384	189.3971	-.1123	.194	.2241	.3332	329.933	-.1669	.2884	48.9305	51.8474				1				0
80	10.49	55.6483	39.7294	53.4444	40.3768	1.3023	.0384	189.1989	-.1289	.194	.233	.3463	326.395	-.1917	.2884	48.7721	51.8479				1				0
80	10.5	55.4981	39.7807	53.2949	40.4269	1.2856	.0385	189.0007	-.1456	.1941	.2426	.3607	323.1205	-.2165	.2885	48.6133	51.8483				1				0
80	10.51	55.1342	40.1435	52.6642	40.5048	1.2246	.0523	188.4467	-.2066	.2079	.293	.4356	315.1799	-.3071	.309	48.0327	51.9797				1				0
80	10.52	54.7703	40.5062	52.0335	40.5826	1.1633	.0661	187.8927	-.2679	.2217	.3477	.5169	309.6162	-.3982	.3296	47.4488	52.1118				1				0
80	10.53	54.5566	40.8176	51.5523	40.6103	1.1187	.08	187.5368	-.3125	.2356	.3914	.5818	307.0094	-.4646	.3502	47.0235	52.2437				1				0
80	10.54	54.3429	41.129	51.071	40.638	1.0738	.0939	187.1809	-.3574	.2495	.4358	.6479	304.9219	-.5312	.3709	46.5965	52.3762				1				0
80	10.55	54.1292	41.4405	50.5898	40.6657	1.0288	.1079	186.8251	-.4024	.2635	.481	.715	303.2167	-.5981	.3917	46.1679	52.5092				1				0
80	10.56	53.9155	41.7519	50.1085	40.6933	.9836	.1219	186.4692	-.4475	.2775	.5266	.7828	301.8	-.6653	.4125	45.7377	52.6427				1				0
80	10.57	53.6151	42.3576	49.243	40.6682	.9069	.1523	185.8839	-.5243	.3079	.608	.9039	300.4259	-.7794	.4578	45.0066	52.9327				1				0
80	10.58	53.3147	42.9633	48.3775	40.6432	.8296	.183	185.2986	-.6016	.3386	.6903	1.0262	299.371	-.8943	.5033	44.2708	53.2244				1				0
80	10.59	53.228	43.2577	47.9932	40.5904	.7979	.1995	185.0692	-.6333	.3551	.726	1.0793	299.279	-.9414	.5278	43.9689	53.3816				1				0
80	10.6	53.1413	43.552	47.6089	40.5376	.7661	.216	184.8398	-.665	.3716	.7618	1.1325	299.1953	-.9887	.5524	43.6663	53.5391				1				0
80	10.61	53.0546	43.8463	47.2246	40.4849	.7343	.2326	184.6104	-.6969	.3882	.7977	1.1859	299.1191	-1.036	.5771	43.3629	53.6971				1				0
80	10.62	53.1293	44.1802	47.3216	40.7781	.7102	.2321	185.4092	-.7209	.3877	.8186	1.2169	298.2672	-1.0718	.5763	43.1339	53.6919				1				0
80	10.63	53.204	44.5141	47.4185	41.0713	.6864	.2315	186.2079	-.7448	.3871	.8394	1.2479	297.4644	-1.1072	.5755	42.9069	53.6869				1				0
80	10.64	53.2786	44.8481	47.5155	41.3645	.6628	.231	187.0067	-.7684	.3866	.8602	1.2788	296.707	-1.1424	.5747	42.6818	53.6818				1				0
80	10.65	53.44	44.8877	47.9967	41.7105	.6708	.2142	188.0349	-.7604	.3698	.8456	1.257	295.9321	-1.1305	.5497	42.7579	53.5216				1				0
80	10.66	53.6013	44.9273	48.478	42.0565	.6787	.1975	189.063	-.7525	.3531	.8312	1.2358	295.139	-1.1187	.525	42.8332	53.3631				1				0
80	10.67	53.7627	44.9669	48.9592	42.4024	.6865	.1811	190.0912	-.7447	.3367	.8173	1.215	294.3272	-1.1071	.5005	42.9077	53.2064				1				0
80	10.68	54.1815	44.6249	50.153	42.809	.7491	.1424	191.7683	-.6821	.298	.7443	1.1065	293.5985	-1.014	.443	43.5041	52.8378				1				0
80	10.69	54.6004	44.2828	51.3468	43.2155	.8106	.1044	193.4455	-.6205	.2599	.6728	1.0002	292.7284	-.9225	.3864	44.0901	52.4756				1				0
80	10.7	54.8579	43.9012	52.0593	43.276	.8645	.0824	194.0944	-.5667	.238	.6147	.9137	292.7804	-.8425	.3538	44.6027	52.2666				1				0
80	10.71	55.1154	43.5196	52.7718	43.3366	.9179	.0606	194.7433	-.5132	.2162	.5569	.8279	292.8427	-.763	.3214	45.112	52.059				1				0
80	10.72	55.3728	43.138	53.4844	43.3971	.9711	.039	195.3923	-.4601	.1945	.4996	.7426	292.9189	-.684	.2892	45.6179	51.8528				1				0
80	10.73	55.6303	42.7563	54.1969	43.4577	1.0238	.0174	196.0412	-.4074	.173	.4426	.6579	293.0141	-.6056	.2572	46.1204	51.6479				1				0
80	10.74	56.0346	42.1488	55.0313	43.2726	1.1094	-.0029	196.4872	-.3218	.1527	.3562	.5295	295.3876	-.4784	.227	46.9351	51.4545				1				0
80	10.75	56.4388	41.5413	55.8657	43.0875	1.1945	-.0231	196.9333	-.2366	.1325	.2712	.4032	299.2446	-.3518	.197	47.7462	51.2619				1				0
80	10.76	56.5856	41.3153	55.9876	42.8418	1.2278	-.022	196.7303	-.2034	.1335	.2433	.3617	303.281	-.3024	.1985	48.0625	51.2718				1				0
80	10.77	56.7324	41.0894	56.1095	42.5962	1.261	-.021	196.5274	-.1702	.1346	.2169	.3225	308.3403	-.2529	.2	48.3795	51.2817				1				0
80	10.78	56.8791	40.8635	56.2313	42.3505	1.2944	-.02	196.3245	-.1368	.1356	.1926	.2864	314.7499	-.2034	.2016	48.6971	51.2916				1				0
80	10.79	57.0259	40.6376	56.3532	42.1049	1.3278	-.0189	196.1216	-.1034	.1367	.1714	.2547	322.8918	-.1537	.2031	49.0154	51.3015				1				0
80	10.8	57.0774	40.4864	55.9778	41.5946	1.3492	-.0002	195.1362	-.082	.1554	.1757	.2611	332.1856	-.1219	.231	49.2193	51.4798				1				0
80	10.81	57.1289	40.3352	55.6024	41.0843	1.3708	.0187	194.1507	-.0603	.1743	.1844	.2742	340.9032	-.0897	.2591	49.4253	51.6599				1				0
80	10.82	57.0336	40.4099	55.1051	40.8196	1.3587	.0367	193.3683	-.0725	.1923	.2055	.3055	339.3429	-.1078	.2858	49.3096	51.8312				1				0
80	10.83	56.9383	40.4846	54.6079	40.5549	1.3464	.0548	192.5858	-.0847	.2104	.2268	.3372	338.0641	-.126	.3128	49.193	52.0039				1				0
80	10.84	56.8431	40.5593	54.1106	40.2903	1.3341	.0731	191.8033	-.0971	.2287	.2484	.3693	336.9976	-.1443	.34	49.0754	52.178				1				0
80	10.85	56.7478	40.634	53.6134	40.0256	1.3217	.0915	191.0208	-.1095	.2471	.2703	.4018	336.0954	-.1628	.3674	48.9568	52.3536				1				0
80	10.86	56.4568	40.8716	52.7318	39.735	1.2801	.1197	189.7953	-.1511	.2753	.314	.4668	331.2299	-.2247	.4092	48.5606	52.6215				1				0
80	10.87	56.1659	41.1092	51.8503	39.4444	1.2379	.1482	188.5698	-.1933	.3038	.36	.5352	327.5311	-.2873	.4515	48.1592	52.8929				1				0
80	10.88	55.9702	41.2721	51.466	39.4184	1.2084	.1579	188.1267	-.2228	.3135	.3846	.5717	324.6021	-.3311	.466	47.8785	52.9855				1				0
80	10.89	55.7745	41.4351	51.0817	39.3925	1.1788	.1677	187.6837	-.2524	.3232	.4101	.6096	322.0189	-.3752	.4805	47.5964	53.0785				1				0
80	10.9	55.5788	41.598	50.6974	39.3665	1.1491	.1775	187.2407	-.2821	.3331	.4365	.6489	319.7322	-.4194	.4951	47.313	53.172				1				0
80	10.91	55.3831	41.7609	50.3131	39.3406	1.1192	.1873	186.7977	-.312	.3429	.4636	.6892	317.7002	-.4639	.5098	47.0283	53.2659				1				0
80	10.92	55.0827	41.9796	49.8853	39.4037	1.0758	.1949	186.3513	-.3554	.3505	.4992	.742	314.5975	-.5284	.521	46.615	53.3378				1				0
80	10.93	54.7823	42.1983	49.4574	39.4669	1.0322	.2025	185.9049	-.399	.358	.5361	.797	311.9016	-.5932	.5323	46.1997	53.41				1				0
80	10.94	54.6776	42.2541	49.4138	39.5559	1.0188	.2001	185.9015	-.4124	.3557	.5446	.8096	310.7755	-.6131	.5287	46.0723	53.3874				1				0
80	10.95	54.5729	42.3099	49.3702	39.645	1.0054	.1977	185.8981	-.4258	.3533	.5533	.8225	309.6843	-.633	.5252	45.9448	53.3649				1				0
80	10.96	54.4682	42.3657	49.3266	39.7341	.992	.1954	185.8947	-.4392	.3509	.5622	.8357	308.6271	-.6529	.5217	45.8173	53.3423				1				0
80	10.97	54.3635	42.4215	49.283	39.8232	.9786	.193	185.8913	-.4526	.3486	.5713	.8492	307.6031	-.6728	.5182	45.6897	53.3197				1				0
80	10.98	54.2768	42.5304	49.4654	40.1519	.9602	.1802	186.4245	-.471	.3358	.5784	.8598	305.4865	-.7001	.4991	45.5146	53.1978				1				0
80	10.99	54.1901	42.6393	49.6477	40.4806	.9419	.1675	186.9577	-.4892	.323	.5863	.8716	303.4359	-.7273	.4802	45.3405	53.0766				1				0
80	11	54.2081	42.6924	49.8737	40.7201	.937	.1571	187.4944	-.4942	.3127	.5848	.8694	302.3284	-.7346	.4649	45.2938	52.9784				1				0
80	11.01	54.2262	42.7455	50.0996	40.9597	.9322	.1469	188.0311	-.499	.3025	.5835	.8675	301.222	-.7419	.4497	45.2473	52.8808				1				0
80	11.02	54.2442	42.7986	50.3256	41.1993	.9273	.1367	188.5677	-.5039	.2923	.5825	.866	300.1177	-.7491	.4345	45.2012	52.7838				1				0
80	11.03	54.3781	42.7914	50.8139	41.5219	.9365	.1192	189.5054	-.4947	.2747	.5659	.8412	299.047	-.7354	.4084	45.2885	52.6167				1				0
80	11.04	54.512	42.7842	51.3023	41.8446	.9456	.1018	190.4431	-.4856	.2574	.5496	.817	297.9233	-.7219	.3826	45.375	52.4512				1				0
80	11.05	54.6459	42.777	51.7907	42.1672	.9546	.0846	191.3808	-.4766	.2402	.5337	.7934	296.7436	-.7085	.357	45.4607	52.2874				1				0
80	11.06	54.7617	42.7167	52.0531	42.2502	.9683	.0773	191.7818	-.4629	.2329	.5182	.7703	296.7136	-.6881	.3463	45.5918	52.2184				1				0
80	11.07	54.8776	42.6564	52.3155	42.3332	.982	.0701	192.1828	-.4492	.2257	.5027	.7473	296.682	-.6677	.3356	45.7223	52.1498				1				0
80	11.08	54.9935	42.5961	52.5779	42.4163	.9957	.063	192.5838	-.4355	.2185	.4873	.7244	296.6484	-.6474	.3249	45.8523	52.0814				1				0
80	11.09	55.1557	42.5394	52.7861	42.4171	1.0128	.0604	192.8983	-.4184	.2159	.4708	.6999	297.301	-.6219	.321	46.0157	52.0565				1				0
80	11.1	55.3179	42.4827	52.9942	42.418	1.0299	.0578	193.2129	-.4013	.2133	.4544	.6756	297.9987	-.5965	.3171	46.1786	52.0318				1				0
80	11.11	55.3643	42.4863	52.94	42.3358	1.0335	.0623	193.1264	-.3977	.2179	.4535	.6741	298.7164	-.5912	.3239	46.2126	52.075				1				0
80	11.12	55.4106	42.4899	52.8857	42.2537	1.0371	.0668	193.0399	-.3941	.2224	.4525	.6727	299.4379	-.5859	.3306	46.2466	52.1182				1				0
80	11.13	55.4569	42.4935	52.8314	42.1715	1.0407	.0714	192.9534	-.3905	.227	.4517	.6715	300.1626	-.5805	.3374	46.2807	52.1614				1				0
80	11.14	55.5033	42.4971	52.7772	42.0893	1.0442	.0759	192.8669	-.3869	.2315	.4509	.6703	300.8908	-.5752	.3441	46.3148	52.2048				1				0
80	11.15	55.4432	42.552	52.5361	41.9674	1.0359	.0847	192.4987	-.3953	.2403	.4626	.6877	301.299	-.5876	.3573	46.2354	52.2888				1				0
80	11.16	55.3831	42.6069	52.295	41.8454	1.0275	.0936	192.1305	-.4037	.2492	.4744	.7052	301.6885	-.6001	.3704	46.1556	52.3733				1				0
80	11.17	55.2767	42.6582	52.1082	41.8056	1.0155	.0979	191.8488	-.4157	.2535	.4869	.7238	301.379	-.6179	.3769	46.0414	52.4143				1				0
80	11.18	55.1703	42.7095	51.9214	41.7658	1.0035	.1022	191.5671	-.4277	.2578	.4994	.7424	301.084	-.6358	.3833	45.9268	52.4555				1				0
80	11.19	55.0639	42.7608	51.7346	41.7261	.9914	.1066	191.2854	-.4397	.2622	.512	.7611	300.8028	-.6537	.3897	45.812	52.4969				1				0
80	11.2	54.9574	42.8121	51.5478	41.6863	.9793	.1109	191.0037	-.4518	.2665	.5246	.7798	300.5344	-.6717	.3962	45.6967	52.5383				1				0
80	11.21	54.5841	42.8139	51.2427	41.707	.9514	.1092	190.3477	-.4798	.2648	.548	.8146	298.8922	-.7132	.3936	45.4307	52.5216				1				0
80	11.22	54.2107	42.8157	50.9376	41.7278	.9233	.1074	189.6918	-.5079	.263	.5719	.8502	297.3755	-.755	.391	45.1629	52.5047				1				0
80	11.23	53.9438	42.7662	50.8193	41.7883	.9073	.1012	189.3176	-.5239	.2568	.5834	.8673	296.1163	-.7788	.3818	45.0108	52.4459				1				0
80	11.24	53.6769	42.7167	50.701	41.8489	.8913	.095	188.9435	-.5399	.2506	.5952	.8849	294.9015	-.8026	.3726	44.8581	52.3869				1				0
80	11.25	53.41	42.6672	50.5827	41.9094	.8752	.0888	188.5693	-.556	.2444	.6073	.9029	293.7299	-.8265	.3633	44.7049	52.3277				1				0
80	11.26	53.143	42.6177	50.4643	41.97	.859	.0826	188.1951	-.5721	.2382	.6197	.9213	292.6001	-.8506	.354	44.551	52.2682				1				0
80	11.27	52.5937	42.3459	50.5818	42.277	.8397	.0518	187.7984	-.5915	.2074	.6268	.9317	289.3189	-.8793	.3082	44.3669	51.9748				1				0
80	11.28	52.0444	42.0741	50.6992	42.5841	.8203	.0208	187.4018	-.6109	.1764	.6358	.9452	286.1074	-.9081	.2622	44.1821	51.6801				1				0
80	11.29	51.7621	41.8518	50.9349	42.8306	.8172	-.0038	187.3793	-.614	.1518	.6325	.9403	283.8872	-.9128	.2257	44.1524	51.4458				1				0
80	11.3	51.4797	41.6295	51.1707	43.0771	.8141	-.0284	187.3569	-.6171	.1272	.6301	.9367	281.6462	-.9174	.1891	44.1227	51.2114				1				0
80	11.31	51.1973	41.4072	51.4064	43.3236	.811	-.053	187.3344	-.6202	.1026	.6287	.9346	279.3909	-.922	.1525	44.093	50.9769				1				0
80	11.32	50.9149	41.1848	51.6421	43.5701	.8078	-.0776	187.312	-.6233	.078	.6282	.9339	277.1284	-.9267	.1159	44.0633	50.7424				1				0
80	11.33	50.5939	40.8059	52.3707	44.1358	.8153	-.127	187.9063	-.6159	.0286	.6166	.9166	272.6606	-.9156	.0425	44.1341	50.2726				1				0
80	11.34	50.2729	40.427	53.0992	44.7014	.8227	-.176	188.5006	-.6085	-.0204	.6089	.9051	268.0798	-.9046	-.0303	44.2045	49.8057				1				0
80	11.35	50.2343	40.2704	53.592	45.0206	.8331	-.2003	189.1173	-.5981	-.0447	.5998	.8916	265.725	-.8891	-.0665	44.3038	49.5742				1				0
80	11.36	50.1957	40.1138	54.0848	45.3397	.8434	-.2244	189.734	-.5877	-.0689	.5918	.8797	263.3179	-.8737	-.1024	44.4024	49.3442				1				0
80	11.37	50.1571	39.9572	54.5776	45.6589	.8537	-.2484	190.3508	-.5775	-.0929	.5849	.8695	260.8654	-.8584	-.138	44.5004	49.1157				1				0
80	11.38	50.1184	39.8005	55.0705	45.9781	.864	-.2723	190.9675	-.5672	-.1167	.5791	.8609	258.3754	-.8432	-.1735	44.5978	48.8887				1				0
80	11.39	50.2266	39.5944	55.7358	46.2566	.8912	-.2965	191.8134	-.54	-.1409	.558	.8296	255.3789	-.8027	-.2094	44.8574	48.6584				1				0
80	11.4	50.3347	39.3883	56.4012	46.5351	.9182	-.3204	192.6594	-.513	-.1648	.5388	.8009	252.1861	-.7625	-.245	45.1147	48.4302				1				0
80	11.41	50.4815	39.3388	56.5738	46.4944	.9352	-.3209	192.8885	-.496	-.1653	.5228	.7772	251.5698	-.7373	-.2457	45.2762	48.4258				1				0
80	11.42	50.6283	39.2893	56.7464	46.4538	.9521	-.3213	193.1177	-.4791	-.1657	.5069	.7536	250.9164	-.7122	-.2464	45.4373	48.4215				1				0
80	11.43	50.775	39.2398	56.9189	46.4131	.969	-.3218	193.3469	-.4622	-.1662	.4912	.7302	250.2225	-.6871	-.2471	45.598	48.4171				1				0
80	11.44	51.0574	39.436	56.7722	46.1969	.9752	-.3013	193.4625	-.456	-.1457	.4787	.7116	252.2804	-.6778	-.2166	45.6576	48.6125				1				0
80	11.45	51.3398	39.6322	56.6254	45.9807	.9815	-.2808	193.5781	-.4497	-.1252	.4668	.6939	254.4431	-.6685	-.1861	45.7171	48.8077				1				0
80	11.46	51.6222	39.8284	56.4786	45.7644	.9877	-.2603	193.6936	-.4435	-.1047	.4557	.6774	256.7125	-.6592	-.1557	45.7766	49.0026				1				0
80	11.47	51.7578	40.0742	56.1593	45.5888	.9772	-.2393	193.58	-.454	-.0837	.4617	.6863	259.5508	-.6749	-.1245	45.6759	49.2025				1				0
80	11.48	51.8934	40.3199	55.8399	45.4133	.9666	-.2183	193.4664	-.4646	-.0627	.4688	.6969	262.3127	-.6907	-.0932	45.5752	49.4027				1				0
80	11.49	52.029	40.5656	55.5206	45.2377	.956	-.1973	193.3528	-.4752	-.0417	.477	.7091	264.9887	-.7064	-.0619	45.4743	49.6032				1				0
80	11.5	52.1088	41.1758	54.6808	44.9747	.9093	-.1543	192.9402	-.5219	.0013	.5219	.7759	270.1448	-.7759	.002	45.0292	50.0126				1				0
80	11.51	52.1886	41.7861	53.8411	44.7118	.8623	-.1111	192.5276	-.5689	.0445	.5706	.8483	274.472	-.8457	.0661	44.5822	50.4237				1				0
80	11.52	52.1328	42.1506	53.3207	44.6244	.8259	-.089	192.2286	-.6053	.0666	.6089	.9052	276.2786	-.8998	.099	44.2356	50.6342				1				0
80	11.53	52.077	42.5151	52.8003	44.5371	.7894	-.0668	191.9296	-.6418	.0888	.6479	.9631	277.8745	-.954	.1319	43.888	50.8453				1				0
80	11.54	52.0213	42.8796	52.2799	44.4497	.7528	-.0446	191.6306	-.6784	.111	.6874	1.0219	279.2927	-1.0085	.165	43.5392	51.0572				1				0
80	11.55	51.9655	43.2442	51.7595	44.3624	.7161	-.0223	191.3315	-.7151	.1333	.7274	1.0814	280.5597	-1.0631	.1982	43.1894	51.2696				1				0
80	11.56	51.9226	43.6249	51.1111	44.1479	.6798	.0071	190.8064	-.7514	.1627	.7688	1.1429	282.2147	-1.117	.2418	42.8443	51.549				1				0
80	11.57	51.8796	44.0056	50.4626	43.9334	.6434	.0366	190.2812	-.7878	.1922	.8109	1.2055	283.7076	-1.1712	.2857	42.4973	51.83				1				0
80	11.58	51.8925	44.0218	50.3345	43.8062	.644	.0436	190.055	-.7872	.1992	.812	1.2072	284.1993	-1.1703	.2961	42.5028	51.897				1				0
80	11.59	51.9054	44.038	50.2064	43.6791	.6446	.0506	189.8289	-.7866	.2062	.8132	1.209	284.6907	-1.1694	.3066	42.5082	51.9641				1				0
80	11.6	51.9183	44.0542	50.0783	43.5519	.6451	.0577	189.6027	-.7861	.2133	.8145	1.2108	285.1819	-1.1686	.3171	42.5137	52.0314				1				0
80	11.61	51.9311	44.0704	49.9502	43.4248	.6457	.0648	189.3765	-.7855	.2204	.8158	1.2128	285.6725	-1.1677	.3276	42.5192	52.0989				1				0
80	11.62	52.1328	44.1325	49.8461	43.2008	.6576	.0794	189.3122	-.7736	.235	.8085	1.202	286.8981	-1.1501	.3494	42.6323	52.2382				1				0
80	11.63	52.3345	44.1946	49.742	42.9767	.6695	.0941	189.2479	-.7617	.2497	.8016	1.1917	288.1462	-1.1324	.3711	42.7455	52.3776				1				0
80	11.64	52.5233	44.2405	49.766	42.8799	.6807	.1016	189.4098	-.7505	.2572	.7933	1.1793	288.9148	-1.1157	.3823	42.8528	52.4491				1				0
80	11.65	52.7122	44.2864	49.7901	42.783	.692	.1091	189.5717	-.7392	.2647	.7852	1.1672	289.6982	-1.0989	.3934	42.9599	52.5205				1				0
80	11.66	52.901	44.3323	49.8141	42.6861	.7032	.1165	189.7336	-.728	.2721	.7772	1.1554	290.4964	-1.0822	.4046	43.0668	52.5917				1				0
80	11.67	53.0898	44.3782	49.8381	42.5893	.7144	.124	189.8954	-.7168	.2796	.7694	1.1438	291.3096	-1.0656	.4157	43.1736	52.6628				1				0
80	11.68	53.3559	44.4421	49.8764	42.4552	.7303	.1343	190.1296	-.7009	.2899	.7585	1.1276	292.4707	-1.042	.431	43.3246	52.761				1				0
80	11.69	53.6219	44.5061	49.9146	42.3211	.7461	.1446	190.3637	-.6851	.3002	.748	1.112	293.662	-1.0185	.4463	43.4753	52.859				1				0
80	11.7	53.6992	44.5241	49.9288	42.2839	.7508	.1475	190.436	-.6804	.303	.7449	1.1073	294.0062	-1.0116	.4505	43.5197	52.8861				1				0
80	11.71	53.7764	44.542	49.9431	42.2467	.7554	.1503	190.5083	-.6758	.3059	.7418	1.1028	294.353	-1.0046	.4547	43.564	52.9131				1				0
80	11.72	53.8537	44.5601	49.9573	42.2096	.7601	.1531	190.5806	-.6711	.3087	.7387	1.0982	294.7024	-.9977	.4589	43.6083	52.9402				1				0
80	11.73	53.9309	44.5781	49.9715	42.1724	.7647	.156	190.6529	-.6665	.3116	.7357	1.0937	295.0544	-.9908	.4632	43.6525	52.9672				1				0
80	11.74	54.0279	44.3962	50.2304	42.1741	.7879	.1474	190.8286	-.6433	.303	.7111	1.0571	295.2172	-.9564	.4504	43.8731	52.8853				1				0
80	11.75	54.1249	44.2144	50.4893	42.1758	.811	.1388	191.0044	-.6202	.2944	.6865	1.0206	295.3913	-.922	.4376	44.0934	52.8036				1				0
80	11.76	54.1446	44.0146	50.7339	42.2147	.8295	.1274	191.1079	-.6017	.283	.6649	.9885	295.1859	-.8945	.4207	44.2693	52.6949				1				0
80	11.77	54.1644	43.8148	50.9785	42.2537	.8479	.116	191.2114	-.5833	.2716	.6434	.9565	294.9668	-.8671	.4037	44.4451	52.5864				1				0
80	11.78	54.1841	43.615	51.2231	42.2926	.8664	.1046	191.3148	-.5648	.2602	.6219	.9245	294.7329	-.8397	.3868	44.6207	52.478				1				0
80	11.79	54.2236	43.0255	51.7773	42.2433	.9213	.0789	191.2697	-.5099	.2344	.5612	.8342	294.6941	-.7579	.3485	45.1443	52.2328				1				0
80	11.8	54.2631	42.4359	52.3315	42.194	.9763	.0531	191.2245	-.4548	.2087	.5004	.7439	294.6459	-.6762	.3102	45.6681	51.9875				1				0
80	11.81	54.3026	41.8464	52.8857	42.1447	1.0314	.0273	191.1793	-.3998	.1829	.4397	.6536	294.5844	-.5944	.2719	46.1922	51.7421				1				0
80	11.82	54.3223	41.4567	53.1953	42.0565	1.0681	.0129	191.0307	-.3631	.1685	.4003	.595	294.8916	-.5398	.2505	46.5419	51.6046				1				0
80	11.83	54.342	41.0669	53.5048	41.9682	1.1049	-.0016	190.882	-.3263	.154	.3608	.5364	295.2664	-.4851	.229	46.8922	51.4668				1				0
80	11.84	54.3618	40.6772	53.8144	41.88	1.1417	-.0161	190.7334	-.2895	.1395	.3214	.4777	295.7341	-.4303	.2074	47.243	51.3289				1				0
80	11.85	54.5446	40.2578	54.212	41.7209	1.1933	-.0277	190.7353	-.2378	.1279	.27	.4014	298.2681	-.3536	.1901	47.7348	51.218				1				0
80	11.86	54.7274	39.8383	54.6097	41.5617	1.245	-.0393	190.7371	-.1862	.1163	.2195	.3263	301.9789	-.2768	.1728	48.2266	51.1072				1				0
80	11.87	54.8905	39.8086	54.6977	41.4908	1.2597	-.0365	190.8876	-.1715	.1191	.2088	.3104	304.7826	-.255	.1771	48.3665	51.1346				1				0
80	11.88	55.0536	39.7789	54.7858	41.4199	1.2743	-.0336	191.0382	-.1569	.122	.1987	.2954	307.8748	-.2332	.1814	48.5061	51.1619				1				0
80	11.89	55.2166	39.7492	54.8739	41.3489	1.289	-.0307	191.1887	-.1422	.1249	.1893	.2814	311.2819	-.2114	.1856	48.6454	51.1893				1				0
80	11.9	55.3797	39.7195	54.9619	41.278	1.3036	-.0279	191.3392	-.1276	.1277	.1806	.2684	315.0265	-.1897	.1899	48.7846	51.2165				1				0
80	11.91	55.4836	39.9734	54.8276	41.3524	1.2856	-.0176	191.6369	-.1455	.138	.2005	.2981	313.466	-.2164	.2051	48.6138	51.3139				1				0
80	11.92	55.5874	40.2272	54.6933	41.4268	1.2678	-.0074	191.9347	-.1634	.1481	.2206	.3279	312.1927	-.2429	.2202	48.4435	51.4109				1				0
80	11.93	55.5282	40.5107	54.4709	41.5721	1.2354	-.0001	192.0819	-.1958	.1555	.2501	.3717	308.4481	-.2911	.2311	48.1349	51.4808				1				0
80	11.94	55.469	40.7942	54.2485	41.7174	1.203	.0072	192.2291	-.2282	.1628	.2803	.4167	305.5064	-.3392	.242	47.8267	51.5506				1				0
80	11.95	55.4097	41.0777	54.0261	41.8627	1.1707	.0145	192.3763	-.2605	.1701	.3111	.4625	303.1463	-.3873	.2529	47.519	51.6202				1				0
80	11.96	55.3505	41.3612	53.8037	42.008	1.1384	.0218	192.5235	-.2928	.1774	.3423	.5089	301.2169	-.4352	.2638	47.2117	51.6898				1				0
80	11.97	55.3076	41.8536	53.2967	42.0781	1.0892	.0433	192.536	-.342	.1989	.3956	.5881	300.189	-.5083	.2957	46.7433	51.8946				1				0
80	11.98	55.2647	42.3459	52.7896	42.1481	1.0401	.0649	192.5484	-.3911	.2204	.449	.6674	299.4055	-.5814	.3277	46.275	52.0994				1				0
80	11.99	55.281	42.5547	52.505	42.0729	1.023	.0791	192.4136	-.4082	.2347	.4708	.6999	299.899	-.6067	.3489	46.1129	52.2351				1				0
80	12	55.2973	42.7635	52.2203	41.9976	1.006	.0934	192.2788	-.4252	.249	.4927	.7325	300.3492	-.6321	.3701	45.9505	52.371				1				0
80	12.01	55.3136	42.9724	51.9357	41.9224	.9889	.1077	192.144	-.4423	.2632	.5147	.7651	300.7616	-.6575	.3913	45.7878	52.5071				1				0
80	12.02	55.3299	43.1812	51.651	41.8471	.9718	.122	192.0092	-.4594	.2776	.5367	.7979	301.1407	-.6829	.4126	45.625	52.6434				1				0
80	12.03	55.4999	43.3018	51.2899	41.5055	.9752	.1465	191.597	-.456	.302	.5469	.8131	303.5218	-.6778	.449	45.6575	52.8766				1				0
80	12.04	55.6698	43.4224	50.9287	41.1639	.9787	.171	191.1847	-.4525	.3266	.5581	.8297	305.8214	-.6727	.4856	45.6902	53.1108				1				0
80	12.05	55.8234	43.3342	50.8522	40.8975	.9993	.1813	190.9073	-.4319	.3369	.5477	.8142	307.9544	-.642	.5008	45.8868	53.2083				1				0
80	12.06	55.9771	43.246	50.7757	40.6311	1.02	.1916	190.6298	-.4112	.3471	.5381	.8	310.1731	-.6113	.5161	46.084	53.3061				1				0
80	12.07	56.1307	43.1578	50.6992	40.3647	1.0408	.2019	190.3523	-.3904	.3574	.5293	.7869	312.4758	-.5804	.5314	46.2818	53.4042				1				0
80	12.08	56.2843	43.0696	50.6227	40.0983	1.0616	.2122	190.0748	-.3696	.3678	.5214	.7751	314.8592	-.5494	.5467	46.4801	53.5026				1				0
80	12.09	56.5993	42.7824	50.6067	39.594	1.1132	.2262	189.5824	-.3179	.3818	.4969	.7386	320.2167	-.4727	.5676	46.972	53.6365				1				0
80	12.1	56.9143	42.4953	50.5907	39.0897	1.1652	.2404	189.09	-.266	.396	.477	.7091	326.1047	-.3955	.5886	47.4664	53.7711				1				0
80	12.11	57.0757	42.2964	50.6512	38.8519	1.1961	.2441	188.8751	-.2351	.3997	.4637	.6893	329.5397	-.3494	.5942	47.7613	53.8067				1				0
80	12.12	57.237	42.0975	50.7116	38.614	1.2272	.2479	188.6602	-.204	.4034	.4521	.6721	333.173	-.3033	.5997	48.0569	53.8423				1				0
80	12.13	57.3984	41.8986	50.7721	38.3762	1.2583	.2516	188.4453	-.1729	.4072	.4424	.6576	336.9902	-.2571	.6053	48.3531	53.878				1				0
80	12.14	57.5597	41.6997	50.8326	38.1383	1.2894	.2554	188.2303	-.1417	.4109	.4347	.6462	340.9694	-.2107	.6109	48.65	53.9138				1				0
80	12.15	57.6275	41.5215	50.8602	37.9878	1.3102	.256	187.997	-.121	.4116	.429	.6377	343.6207	-.1798	.6118	48.8479	53.9197				1				0
80	12.16	57.6953	41.3432	50.8878	37.8373	1.331	.2566	187.7637	-.1001	.4122	.4242	.6306	346.3446	-.1489	.6128	49.0462	53.9257				1				0
80	12.17	57.6018	41.3639	50.8549	37.9247	1.3206	.2535	187.7453	-.1106	.4091	.4238	.6299	344.8662	-.1645	.6081	48.9464	53.8958				1				0
80	12.18	57.5082	41.3846	50.8219	38.012	1.3101	.2503	187.7269	-.1211	.4059	.4236	.6297	343.3856	-.1801	.6034	48.8465	53.8659				1				0
80	12.19	57.4147	41.4053	50.789	38.0994	1.2996	.2472	187.7085	-.1316	.4028	.4237	.6299	341.9044	-.1957	.5987	48.7466	53.8359				1				0
80	12.2	57.2739	41.6646	50.7161	38.4082	1.2618	.2438	188.0628	-.1694	.3994	.4338	.6449	337.0169	-.2518	.5937	48.3867	53.8037				1				0
80	12.21	57.1332	41.9238	50.6431	38.717	1.2242	.2404	188.4171	-.207	.396	.4469	.6643	332.4007	-.3078	.5887	48.0283	53.7716				1				0
80	12.22	56.9924	42.183	50.5702	39.0257	1.1867	.2371	188.7714	-.2445	.3927	.4626	.6877	328.0882	-.3635	.5837	47.6712	53.7397				1				0
80	12.23	56.9452	42.4215	50.5302	39.2472	1.1597	.2369	189.1441	-.2715	.3924	.4772	.7094	325.3285	-.4035	.5834	47.4147	53.7376				1				0
80	12.24	56.898	42.66	50.4901	39.4686	1.1329	.2366	189.5168	-.2983	.3922	.4928	.7325	322.7481	-.4434	.5831	47.1593	53.7355				1				0
80	12.25	56.8508	42.8985	50.4501	39.69	1.1062	.2364	189.8895	-.325	.392	.5092	.757	320.3394	-.4831	.5827	46.9048	53.7334				1				0
80	12.26	56.8474	43.2721	50.4074	39.9806	1.0709	.2386	190.5075	-.3603	.3942	.5341	.7939	317.5772	-.5356	.5861	46.5688	53.7546				1				0
80	12.27	56.8439	43.6456	50.3647	40.2712	1.0359	.2409	191.1255	-.3953	.3964	.5599	.8323	315.0814	-.5877	.5893	46.235	53.7757				1				0
80	12.28	56.8877	43.7806	50.362	40.3404	1.0273	.2433	191.3708	-.4039	.3989	.5677	.8439	314.642	-.6004	.593	46.1534	53.7988				1				0
80	12.29	56.9315	43.9156	50.3594	40.4096	1.0187	.2457	191.6161	-.4124	.4013	.5755	.8555	314.2156	-.6131	.5966	46.072	53.8219				1				0
80	12.3	56.9752	44.0506	50.3567	40.4788	1.0102	.2481	191.8614	-.421	.4037	.5833	.8671	313.8018	-.6258	.6002	45.9907	53.845				1				0
80	12.31	57.019	44.1856	50.354	40.548	1.0017	.2506	192.1067	-.4295	.4061	.5911	.8787	313.3999	-.6385	.6038	45.9097	53.868				1				0
80	12.32	57.1332	44.1676	50.4119	40.4762	1.0129	.2531	192.1889	-.4183	.4087	.5848	.8694	314.3333	-.6219	.6076	46.0159	53.8924				1				0
80	12.33	57.2473	44.1496	50.4697	40.4044	1.024	.2557	192.2711	-.4072	.4113	.5787	.8604	315.2857	-.6053	.6114	46.122	53.9169				1				0
80	12.34	57.3177	43.9966	50.5302	40.2635	1.0437	.2559	192.1079	-.3875	.4114	.5652	.8402	316.7146	-.5761	.6116	46.3093	53.9185				1				0
80	12.35	57.3881	43.8436	50.5907	40.1225	1.0634	.256	191.9448	-.3678	.4116	.552	.8206	318.2151	-.5468	.6119	46.4969	53.92				1				0
80	12.36	57.4585	43.6906	50.6512	39.9815	1.0831	.2562	191.7817	-.3481	.4118	.5392	.8015	319.7907	-.5175	.6121	46.6849	53.9216				1				0
80	12.37	57.5288	43.5376	50.7116	39.8405	1.1029	.2564	191.6186	-.3283	.4119	.5268	.7831	321.4448	-.4881	.6124	46.8732	53.9232				1				0
80	12.38	57.5417	43.1542	51.0025	39.7341	1.1392	.2431	191.4325	-.292	.3986	.4941	.7346	323.7766	-.4341	.5926	47.219	53.7966				1				0
80	12.39	57.5546	42.7707	51.2934	39.6277	1.1756	.2297	191.2465	-.2556	.3853	.4624	.6874	326.4384	-.38	.5728	47.5654	53.6697				1				0
80	12.4	57.4971	42.5403	51.5238	39.6623	1.1921	.2162	191.2235	-.2391	.3718	.4421	.6572	327.2577	-.3554	.5528	47.7228	53.5413				1				0
80	12.41	57.4396	42.3099	51.7542	39.6969	1.2086	.2028	191.2006	-.2226	.3584	.4218	.6271	328.1561	-.3309	.5327	47.8803	53.4129				1				0
80	12.42	57.3821	42.0795	51.9846	39.7315	1.2252	.1893	191.1777	-.206	.3449	.4017	.5972	329.1451	-.3063	.5127	48.0378	53.2844				1				0
80	12.43	57.3246	41.8491	52.215	39.7661	1.2417	.1758	191.1548	-.1895	.3314	.3817	.5675	330.238	-.2817	.4926	48.1954	53.1559				1				0
80	12.44	57.1357	41.7402	52.3066	39.8889	1.2373	.1633	191.0715	-.1939	.3189	.3732	.5548	328.7029	-.2882	.4741	48.1534	53.0374				1				0
80	12.45	56.9469	41.6313	52.3982	40.0118	1.2329	.1509	190.9882	-.1983	.3065	.365	.5426	327.0959	-.2948	.4556	48.1115	52.9188				1				0
80	12.46	56.8156	41.7528	52.2595	40.1	1.2119	.1519	190.9278	-.2193	.3075	.3777	.5614	324.5101	-.326	.4571	47.9118	52.9287				1				0
80	12.47	56.6843	41.8743	52.1207	40.1882	1.1909	.153	190.8675	-.2402	.3086	.3911	.5813	322.0951	-.3571	.4587	47.7119	52.9387				1				0
80	12.48	56.553	41.9958	51.9819	40.2764	1.1699	.154	190.8071	-.2612	.3096	.4051	.6022	319.8419	-.3884	.4602	47.5119	52.9486				1				0
80	12.49	56.4217	42.1173	51.8432	40.3647	1.1489	.1551	190.7468	-.2823	.3107	.4197	.624	317.7415	-.4196	.4618	47.3118	52.9586				1				0
80	12.5	55.9831	42.4611	51.1662	40.3932	1.0869	.1693	190.0036	-.3443	.3249	.4734	.7037	313.3345	-.5119	.4829	46.7207	53.094				1				0
80	12.51	55.5445	42.8049	50.4893	40.4217	1.0243	.1836	189.2604	-.4069	.3392	.5297	.7875	309.8166	-.6049	.5042	46.1249	53.2305				1				0
80	12.52	55.2372	43.0273	49.9511	40.3621	.9826	.197	188.5776	-.4486	.3526	.5706	.8482	308.1645	-.6669	.5241	45.7275	53.3579				1				0
80	12.53	54.93	43.2496	49.4129	40.3024	.9405	.2105	187.8948	-.4906	.366	.6121	.91	306.7245	-.7294	.5442	45.3272	53.4861				1				0
80	12.54	54.6227	43.4719	48.8747	40.2427	.8982	.224	187.212	-.533	.3796	.6544	.9728	305.4597	-.7923	.5643	44.9239	53.6153				1				0
80	12.55	53.9284	43.6384	48.22	40.3318	.8302	.2263	186.1185	-.601	.3819	.7121	1.0586	302.4322	-.8934	.5677	44.2763	53.6369				1				0
80	12.56	53.234	43.8049	47.5653	40.4209	.7614	.2286	185.0251	-.6698	.3842	.7722	1.1479	299.8364	-.9958	.5711	43.6209	53.6587				1				0
80	12.57	52.5397	43.9714	46.9106	40.51	.6918	.2309	183.9316	-.7394	.3865	.8343	1.2404	297.595	-1.0993	.5746	42.9578	53.6808				1				0
80	12.58	52.1526	43.9156	46.7941	40.6587	.6657	.2193	183.521	-.7655	.3749	.8524	1.2672	296.093	-1.1381	.5574	42.7094	53.5705				1				0
80	12.59	51.7655	43.8598	46.6775	40.8075	.6395	.2077	183.1103	-.7917	.3633	.8711	1.295	294.6478	-1.177	.5401	42.4598	53.4598				1				0
80	12.6	51.3784	43.804	46.561	40.9563	.6132	.196	182.6997	-.818	.3516	.8904	1.3237	293.2581	-1.2161	.5227	42.2092	53.3485				1				0
80	12.61	50.7905	43.3297	47.3589	41.7261	.6075	.1284	183.2051	-.8237	.284	.8713	1.2953	289.0228	-1.2246	.4222	42.1553	52.7046				1				0
80	12.62	50.2026	42.8553	48.1568	42.4958	.6019	.0612	183.7106	-.8293	.2168	.8572	1.2743	284.6472	-1.2329	.3222	42.1017	52.0643				1				0
80	12.63	50.0017	42.4368	49.0713	43.1169	.6224	.0063	184.6267	-.8088	.1619	.8248	1.2262	281.3213	-1.2024	.2407	42.2974	51.5421				1				0
80	12.64	49.8009	42.0183	49.9858	43.7379	.6428	-.048	185.5428	-.7884	.1076	.7957	1.183	277.7736	-1.1721	.16	42.4911	51.0251				1				0
80	12.65	49.6	41.5998	50.9002	44.3589	.6629	-.1017	186.459	-.7683	.0539	.7702	1.145	274.0112	-1.1422	.0801	42.683	50.5131				1				0
80	12.66	49.3992	41.1812	51.8147	44.9799	.6828	-.1549	187.3751	-.7483	.0006	.7483	1.1125	270.0494	-1.1125	.001	42.8729	50.0061				1				0
80	12.67	49.2627	40.5485	53.5146	46.017	.7278	-.2398	189.3428	-.7034	-.0843	.7084	1.0532	263.1694	-1.0457	-.1253	43.3009	49.1976				1				0
80	12.68	49.1263	39.9158	55.2146	47.054	.7718	-.323	191.3106	-.6594	-.1674	.6803	1.0113	255.7541	-.9802	-.2489	43.7201	48.4056				1				0
80	12.69	49.1906	39.7015	56	47.4701	.7962	-.3541	192.3623	-.635	-.1985	.6653	.989	252.6429	-.9439	-.295	43.9527	48.1098				1				0
80	12.7	49.255	39.4873	56.7855	47.8861	.8204	-.3848	193.414	-.6108	-.2292	.6524	.9699	249.4337	-.908	-.3407	44.1827	47.8173				1				0
80	12.71	49.3194	39.2731	57.571	48.3021	.8443	-.4152	194.4656	-.5869	-.2596	.6418	.9541	246.1429	-.8725	-.3859	44.4102	47.5279				1				0
80	12.72	49.3838	39.0589	58.3565	48.7182	.8679	-.4452	195.5173	-.5633	-.2896	.6334	.9416	242.7898	-.8374	-.4306	44.6352	47.2417				1				0
80	12.73	49.3305	38.8411	59.1339	49.2103	.8829	-.4796	196.5159	-.5483	-.324	.6368	.9467	239.4191	-.815	-.4816	44.7786	46.9144				1				0
80	12.74	49.2773	38.6233	59.9114	49.7025	.8978	-.5136	197.5145	-.5334	-.358	.6424	.9549	236.1291	-.7929	-.5322	44.9204	46.5904				1				0
80	12.75	49.1597	38.6197	59.9034	49.7786	.8895	-.5182	197.4614	-.5416	-.3626	.6518	.969	236.1981	-.8052	-.5391	44.8415	46.5465				1				0
80	12.76	49.0422	38.6161	59.8954	49.8547	.8813	-.5228	197.4083	-.5499	-.3672	.6613	.9831	236.2651	-.8175	-.5459	44.7626	46.5025				1				0
80	12.77	48.9246	38.6125	59.8874	49.9308	.873	-.5274	197.3552	-.5582	-.3719	.6707	.9971	236.3304	-.8299	-.5528	44.6836	46.4585				1				0
80	12.78	48.807	38.6089	59.8794	50.0069	.8647	-.5321	197.3022	-.5665	-.3765	.6802	1.0112	236.3938	-.8422	-.5597	44.6045	46.4144				1				0
80	12.79	48.2465	38.5837	59.3955	50.0398	.8237	-.5381	196.2654	-.6075	-.3825	.7179	1.0672	237.805	-.9031	-.5686	44.2141	46.3571				1				0
80	12.8	47.6861	38.5585	58.9115	50.0727	.7822	-.5442	195.2287	-.6489	-.3886	.7564	1.1245	239.0876	-.9647	-.5777	43.8195	46.2992				1				0
80	12.81	47.2432	38.5369	58.4356	50.0294	.7488	-.5456	194.2451	-.6824	-.39	.786	1.1684	240.2486	-1.0144	-.5798	43.5014	46.2855				1				0
80	12.82	46.8003	38.5153	57.9597	49.9862	.7151	-.5471	193.2615	-.7161	-.3915	.8161	1.2133	241.3357	-1.0646	-.582	43.18	46.2717				1				0
80	12.83	46.3575	38.4937	57.4838	49.9429	.681	-.5485	192.2778	-.7502	-.3929	.8469	1.259	242.3549	-1.1153	-.5842	42.8553	46.2577				1				0
80	12.84	45.9146	38.4721	57.0079	49.8997	.6466	-.55	191.2942	-.7846	-.3944	.8782	1.3056	243.3117	-1.1665	-.5864	42.5273	46.2435				1				0
80	12.85	45.2752	38.4181	56.508	49.9732	.5986	-.5598	190.1744	-.8326	-.4042	.9256	1.376	244.1041	-1.2378	-.601	42.0702	46.1502				1				0
80	12.86	44.6357	38.3641	56.008	50.0467	.55	-.5697	189.0546	-.8812	-.4141	.9737	1.4475	244.8272	-1.31	-.6157	41.6078	46.0558				1				0
80	12.87	44.4392	38.3317	55.984	50.1635	.5367	-.5781	188.9184	-.8945	-.4225	.9893	1.4707	244.7169	-1.3299	-.6281	41.4809	45.9761				1				0
80	12.88	44.2427	38.2993	55.96	50.2802	.5233	-.5865	188.7822	-.9078	-.4309	1.0049	1.494	244.6098	-1.3497	-.6406	41.3538	45.8963				1				0
80	12.89	44.0461	38.2668	55.936	50.397	.51	-.5949	188.646	-.9212	-.4393	1.0206	1.5173	244.506	-1.3696	-.6531	41.2266	45.8164				1				0
80	12.9	43.8496	38.2344	55.912	50.5138	.4966	-.6033	188.5097	-.9346	-.4477	1.0363	1.5406	244.405	-1.3895	-.6656	41.0991	45.7364				1				0
80	12.91	43.9491	38.2849	55.984	50.5034	.502	-.6004	188.7214	-.9292	-.4448	1.0302	1.5316	244.4196	-1.3815	-.6613	41.1503	45.7636				1				0
80	12.92	44.0487	38.3353	56.0561	50.493	.5073	-.5975	188.933	-.9239	-.442	1.0241	1.5226	244.4343	-1.3735	-.6571	41.2013	45.7908				1				0
80	12.93	44.3448	38.4181	56.1521	50.3659	.526	-.5863	189.2809	-.9052	-.4307	1.0025	1.4903	244.5521	-1.3457	-.6404	41.3791	45.8977				1				0
80	12.94	44.6409	38.5009	56.2482	50.2387	.5446	-.5752	189.6287	-.8866	-.4196	.9809	1.4582	244.6747	-1.3181	-.6238	41.5563	46.0041				1				0
80	12.95	44.937	38.5837	56.3443	50.1116	.5631	-.564	189.9765	-.8681	-.4084	.9593	1.4262	244.8024	-1.2905	-.6072	41.7328	46.1102				1				0
80	12.96	45.3258	38.5405	56.4813	49.7993	.602	-.5507	190.1469	-.8292	-.3951	.9185	1.3655	244.5204	-1.2327	-.5874	42.1031	46.2368				1				0
80	12.97	45.7146	38.4973	56.6183	49.4871	.6408	-.5374	190.3172	-.7904	-.3819	.8778	1.3049	244.2128	-1.175	-.5677	42.4729	46.3633				1				0
80	12.98	46.1034	38.4541	56.7553	49.1749	.6796	-.5242	190.4876	-.7516	-.3686	.8371	1.2445	243.8759	-1.1174	-.548	42.8419	46.4896				1				0
80	12.99	46.1961	38.3281	56.7962	48.9898	.7001	-.522	190.3101	-.7311	-.3664	.8178	1.2157	243.384	-1.0869	-.5447	43.0371	46.5108				1				0
80	13	46.2888	38.202	56.8371	48.8047	.7206	-.5197	190.1326	-.7106	-.3641	.7984	1.187	242.8673	-1.0564	-.5413	43.2327	46.5321				1				0
80	13.01	46.3815	38.076	56.878	48.6196	.7412	-.5175	189.9551	-.69	-.3619	.7791	1.1583	242.324	-1.0258	-.538	43.4286	46.5535				1				0
80	13.02	46.3815	37.9599	56.9688	48.5781	.7526	-.5217	189.8882	-.6786	-.3661	.7711	1.1463	241.6517	-1.0089	-.5443	43.537	46.513				1				0
80	13.03	46.3815	37.8438	57.0595	48.5365	.764	-.526	189.8213	-.6672	-.3704	.7631	1.1345	240.9647	-.9919	-.5506	43.6454	46.4725				1				0
80	13.04	46.2888	37.8537	57.1093	48.6801	.7547	-.5325	189.9319	-.6765	-.3769	.7744	1.1512	240.8766	-1.0056	-.5603	43.5575	46.4107				1				0
80	13.05	46.1961	37.8636	57.1591	48.8237	.7455	-.5389	190.0425	-.6857	-.3834	.7856	1.1679	240.7911	-1.0194	-.5699	43.4697	46.349				1				0
80	13.06	46.1034	37.8735	57.2089	48.9673	.7363	-.5454	190.1531	-.6949	-.3898	.7968	1.1845	240.7081	-1.0331	-.5795	43.3819	46.2873				1				0
80	13.07	46.0107	37.8834	57.2588	49.1109	.7271	-.5519	190.2637	-.7041	-.3963	.808	1.2011	240.6275	-1.0467	-.5891	43.2943	46.2258				1				0
80	13.08	45.8099	37.8501	57.4491	49.4464	.712	-.5697	190.5556	-.7192	-.4141	.8299	1.2337	240.0672	-1.0691	-.6156	43.1508	46.0563				1				0
80	13.09	45.609	37.8168	57.6395	49.782	.697	-.5874	190.8474	-.7342	-.4318	.8518	1.2663	239.5374	-1.0915	-.642	43.0078	45.8874				1				0
80	13.1	45.5009	37.7736	57.78	49.9741	.6912	-.5987	191.0286	-.74	-.4431	.8625	1.2823	239.0884	-1.1002	-.6587	42.9522	45.78				1				0
80	13.11	45.3927	37.7304	57.9206	50.1661	.6853	-.6099	191.2098	-.7459	-.4544	.8733	1.2984	238.6513	-1.1088	-.6755	42.8967	45.6728				1				0
80	13.12	45.2846	37.6872	58.0611	50.3581	.6795	-.6212	191.391	-.7517	-.4656	.8842	1.3145	238.2257	-1.1175	-.6922	42.8412	45.5658				1				0
80	13.13	45.1765	37.644	58.2017	50.5501	.6737	-.6324	191.5723	-.7575	-.4768	.895	1.3306	237.8112	-1.1261	-.7088	42.7859	45.459				1				0
80	13.14	45.0271	37.5342	58.3262	50.6954	.671	-.6453	191.5829	-.7602	-.4897	.9042	1.3443	237.213	-1.1301	-.728	42.7601	45.3365				1				0
80	13.15	44.8778	37.4244	58.4508	50.8407	.6683	-.6581	191.5936	-.7629	-.5025	.9135	1.3581	236.6269	-1.1342	-.7471	42.7343	45.214				1				0
80	13.16	44.8366	37.3578	58.4347	50.794	.6714	-.6598	191.4231	-.7598	-.5042	.9119	1.3557	236.4317	-1.1296	-.7496	42.7636	45.1979				1				0
80	13.17	44.7954	37.2912	58.4187	50.7473	.6745	-.6615	191.2526	-.7567	-.5059	.9103	1.3533	236.2355	-1.125	-.7521	42.7931	45.1819				1				0
80	13.18	44.7542	37.2246	58.4027	50.7006	.6776	-.6632	191.0821	-.7536	-.5076	.9086	1.3508	236.0382	-1.1204	-.7546	42.8226	45.1657				1				0
80	13.19	44.713	37.158	58.3867	50.6539	.6807	-.6649	190.9116	-.7505	-.5093	.907	1.3484	235.8398	-1.1158	-.7572	42.8522	45.1496				1				0
80	13.2	44.701	37.1517	58.3485	50.6262	.6802	-.664	190.8273	-.7509	-.5084	.9069	1.3482	235.9005	-1.1164	-.7559	42.8481	45.1579				1				0
80	13.21	44.689	37.1454	58.3102	50.5985	.6798	-.6631	190.7431	-.7514	-.5075	.9067	1.348	235.9612	-1.117	-.7546	42.8441	45.1662				1				0
80	13.22	44.7181	37.2057	58.288	50.6176	.6763	-.6606	190.8293	-.7549	-.505	.9082	1.3502	236.2203	-1.1223	-.7507	42.8104	45.1907				1				0
80	13.23	44.7473	37.266	58.2657	50.6366	.6728	-.658	190.9156	-.7584	-.5024	.9097	1.3525	236.4782	-1.1275	-.7469	42.7768	45.2151				1				0
80	13.24	44.7765	37.3263	58.2435	50.6556	.6692	-.6554	191.0019	-.762	-.4998	.9113	1.3548	236.735	-1.1328	-.7431	42.7432	45.2395				1				0
80	13.25	44.8057	37.3866	58.2213	50.6746	.6657	-.6529	191.0882	-.7655	-.4973	.9128	1.3571	236.9908	-1.138	-.7393	42.7097	45.2639				1				0
80	13.26	44.925	37.455	58.191	50.6098	.6692	-.6456	191.1808	-.762	-.4901	.906	1.3469	237.2542	-1.1328	-.7286	42.7428	45.3328				1				0
80	13.27	45.0443	37.5234	58.1608	50.5449	.6727	-.6384	191.2734	-.7585	-.4828	.8992	1.3368	237.5213	-1.1277	-.7178	42.7759	45.4015				1				0
80	13.28	45.1344	37.5315	58.1528	50.461	.6797	-.6338	191.2797	-.7515	-.4782	.8908	1.3243	237.5328	-1.1173	-.7109	42.8426	45.446				1				0
80	13.29	45.2245	37.5396	58.1447	50.3771	.6867	-.6291	191.286	-.7445	-.4735	.8824	1.3118	237.5446	-1.1069	-.7039	42.9092	45.4904				1				0
80	13.3	45.3146	37.5477	58.1367	50.2932	.6936	-.6244	191.2923	-.7375	-.4688	.8739	1.2993	237.5565	-1.0965	-.697	42.9758	45.5348				1				0
80	13.31	45.4048	37.5558	58.1287	50.2093	.7006	-.6198	191.2986	-.7305	-.4642	.8655	1.2868	237.5687	-1.0861	-.6901	43.0424	45.5792				1				0
80	13.32	45.5738	37.5468	58.1545	50.0778	.7153	-.6131	191.353	-.7159	-.4575	.8496	1.263	237.4165	-1.0642	-.6802	43.1824	45.6427				1				0
80	13.33	45.7429	37.5378	58.1803	49.9464	.73	-.6064	191.4074	-.7012	-.4509	.8336	1.2393	237.2586	-1.0424	-.6703	43.3223	45.7061				1				0
80	13.34	45.8219	37.5207	58.2141	49.8988	.7377	-.6044	191.4555	-.6935	-.4489	.8261	1.2281	237.0865	-1.0309	-.6673	43.3955	45.7252				1				0
80	13.35	45.9009	37.5036	58.2479	49.8512	.7454	-.6024	191.5036	-.6858	-.4469	.8185	1.2168	236.9113	-1.0195	-.6643	43.4688	45.7442				1				0
80	13.36	45.9798	37.4865	58.2817	49.8037	.7531	-.6005	191.5517	-.6781	-.4449	.811	1.2057	236.733	-1.0081	-.6614	43.542	45.7632				1				0
80	13.37	46.1498	37.4928	58.2017	49.5857	.767	-.5893	191.4299	-.6642	-.4337	.7933	1.1793	236.8594	-.9875	-.6447	43.6741	45.8698				1				0
80	13.38	46.3197	37.4991	58.1216	49.3677	.7809	-.5781	191.3081	-.6503	-.4225	.7755	1.1529	236.9919	-.9668	-.6281	43.8063	45.9765				1				0
80	13.39	46.4896	37.5054	58.0416	49.1498	.7948	-.5668	191.1864	-.6364	-.4112	.7577	1.1265	237.1307	-.9461	-.6114	43.9387	46.0834				1				0
80	13.4	46.5806	37.5288	57.9277	48.9794	.801	-.5576	191.0165	-.6302	-.402	.7475	1.1113	237.4667	-.9369	-.5976	43.9981	46.1714				1				0
80	13.41	46.6716	37.5522	57.8138	48.809	.8072	-.5483	190.8466	-.624	-.3927	.7373	1.096	237.8128	-.9276	-.5839	44.0575	46.2597				1				0
80	13.42	46.7626	37.5756	57.7	48.6386	.8135	-.539	190.6767	-.6177	-.3835	.7271	1.0809	238.1692	-.9183	-.5701	44.117	46.348				1				0
80	13.43	46.7411	37.7376	57.321	48.4708	.7976	-.5233	190.2705	-.6336	-.3677	.7326	1.0891	239.8699	-.9419	-.5467	43.9657	46.4978				1				0
80	13.44	46.7197	37.8996	56.9421	48.303	.7816	-.5075	189.8644	-.6496	-.3519	.7388	1.0983	241.5508	-.9657	-.5232	43.8137	46.6482				1				0
80	13.45	46.6072	38.0382	56.677	48.3056	.7593	-.501	189.628	-.6718	-.3455	.7555	1.1231	242.7878	-.9988	-.5136	43.6015	46.7099				1				0
80	13.46	46.4948	38.1768	56.4119	48.3082	.737	-.4946	189.3917	-.6942	-.339	.7725	1.1484	243.9738	-1.032	-.5039	43.3888	46.7718				1				0
80	13.47	46.3823	38.3155	56.1468	48.3108	.7146	-.488	189.1554	-.7166	-.3325	.7899	1.1743	245.1108	-1.0653	-.4942	43.1756	46.8338				1				0
80	13.48	46.2699	38.4541	55.8817	48.3134	.6922	-.4815	188.9191	-.739	-.3259	.8077	1.2007	246.201	-1.0986	-.4845	42.9618	46.8959				1				0
80	13.49	46.0099	38.725	55.4023	48.3826	.645	-.4721	188.5197	-.7862	-.3165	.8475	1.26	248.0718	-1.1688	-.4705	42.5122	46.9856				1				0
80	13.5	45.7498	38.9959	54.9228	48.4518	.5976	-.4626	188.1202	-.8336	-.3071	.8884	1.3207	249.7797	-1.2393	-.4565	42.0606	47.0757				1				0
80	13.51	45.6022	39.1282	54.7084	48.5184	.5727	-.4597	187.9572	-.8585	-.3042	.9108	1.354	250.4907	-1.2763	-.4522	41.824	47.1032				1				0
80	13.52	45.4545	39.2605	54.494	48.585	.5478	-.4569	187.7941	-.8834	-.3013	.9333	1.3876	251.1686	-1.3133	-.4479	41.5869	47.1308				1				0
80	13.53	45.3069	39.3928	54.2796	48.6516	.5229	-.454	187.631	-.9083	-.2984	.9561	1.4214	251.8155	-1.3504	-.4436	41.3494	47.1584				1				0
80	13.54	45.1593	39.5251	54.0653	48.7182	.4979	-.451	187.4679	-.9333	-.2955	.9789	1.4554	252.4333	-1.3875	-.4393	41.1116	47.1861				1				0
80	13.55	45.0563	39.8095	53.85	48.8661	.4636	-.4446	187.5819	-.9676	-.289	1.0098	1.5013	253.371	-1.4385	-.4296	40.7848	47.2477				1				0
80	13.56	44.9533	40.094	53.6347	49.014	.4293	-.4381	187.696	-1.0019	-.2825	1.0409	1.5476	254.2517	-1.4895	-.42	40.4584	47.3093				1				0
80	13.57	44.9979	40.2461	53.6338	49.0953	.4201	-.4346	187.9731	-1.0111	-.279	1.0489	1.5594	254.5742	-1.5032	-.4148	40.3706	47.343				1				0
80	13.58	45.0426	40.3982	53.6329	49.1766	.4109	-.431	188.2503	-1.0203	-.2755	1.0568	1.5712	254.891	-1.5168	-.4095	40.2832	47.3766				1				0
80	13.59	45.0872	40.5503	53.632	49.2579	.4018	-.4275	188.5274	-1.0294	-.2719	1.0647	1.583	255.2021	-1.5305	-.4043	40.196	47.41				1				0
80	13.6	45.1318	40.7024	53.6312	49.3392	.3926	-.424	188.8046	-1.0385	-.2684	1.0727	1.5948	255.5077	-1.544	-.3991	40.1091	47.4434				1				0
80	13.61	45.3902	40.9814	53.7593	49.456	.3906	-.4151	189.5868	-1.0406	-.2595	1.0725	1.5944	255.9983	-1.5471	-.3858	40.0896	47.5287				1				0
80	13.62	45.6485	41.2604	53.8873	49.5727	.3886	-.4062	190.369	-1.0426	-.2506	1.0723	1.5942	256.485	-1.5501	-.3726	40.0704	47.6134				1				0
80	13.63	45.8622	41.3873	54.0163	49.6082	.3956	-.4008	190.8741	-1.0356	-.2452	1.0642	1.5822	256.6789	-1.5397	-.3646	40.1371	47.6647				1				0
80	13.64	46.0759	41.5143	54.1453	49.6437	.4025	-.3954	191.3792	-1.0286	-.2399	1.0562	1.5703	256.8747	-1.5293	-.3566	40.2034	47.7157				1				0
80	13.65	46.2897	41.6412	54.2743	49.6791	.4095	-.3901	191.8842	-1.0217	-.2345	1.0483	1.5585	257.0724	-1.519	-.3487	40.2694	47.7665				1				0
80	13.66	46.5034	41.7681	54.4033	49.7146	.4164	-.3848	192.3893	-1.0148	-.2292	1.0404	1.5468	257.2721	-1.5087	-.3408	40.335	47.817				1				0
80	13.67	46.8261	41.8104	54.5127	49.545	.4404	-.3739	192.6942	-.9908	-.2183	1.0146	1.5084	257.5746	-1.473	-.3246	40.5637	47.9209				1				0
80	13.68	47.1488	41.8527	54.6221	49.3755	.4643	-.363	192.9991	-.9669	-.2074	.9889	1.4701	257.8919	-1.4374	-.3084	40.7917	48.0245				1				0
80	13.69	47.2578	41.7681	54.6026	49.1705	.4815	-.3574	192.799	-.9497	-.2018	.9709	1.4434	258.0054	-1.4119	-.3	40.9555	48.0784				1				0
80	13.7	47.3668	41.6835	54.583	48.9655	.4987	-.3517	192.5988	-.9324	-.1961	.9528	1.4166	258.1235	-1.3863	-.2915	41.1195	48.1324				1				0
80	13.71	47.4758	41.5989	54.5634	48.7606	.516	-.346	192.3986	-.9152	-.1904	.9348	1.3897	258.2463	-1.3606	-.2831	41.284	48.1865				1				0
80	13.72	47.4646	41.5161	54.4131	48.5417	.5235	-.3401	191.9355	-.9077	-.1846	.9263	1.3771	258.5076	-1.3495	-.2744	41.3549	48.2423				1				0
80	13.73	47.4535	41.4333	54.2627	48.3229	.5309	-.3342	191.4724	-.9002	-.1787	.9178	1.3645	258.7749	-1.3384	-.2656	41.4262	48.2984				1				0
80	13.74	47.4423	41.3504	54.1124	48.1041	.5385	-.3283	191.0092	-.8927	-.1727	.9093	1.3518	259.0485	-1.3272	-.2568	41.4979	48.3548				1				0
80	13.75	47.3222	41.3522	53.9816	48.0902	.5286	-.3281	190.7463	-.9026	-.1726	.919	1.3662	259.1775	-1.3419	-.2565	41.4036	48.3566				1				0
80	13.76	47.202	41.354	53.8509	48.0764	.5186	-.3279	190.4833	-.9126	-.1724	.9287	1.3807	259.304	-1.3567	-.2563	41.309	48.3585				1				0
80	13.77	47.0818	41.3558	53.7201	48.0626	.5087	-.3278	190.2204	-.9225	-.1722	.9384	1.3952	259.4283	-1.3715	-.256	41.2142	48.3603				1				0
80	13.78	46.8347	41.3765	53.5466	48.1343	.4866	-.3314	189.8922	-.9446	-.1758	.9608	1.4284	259.4568	-1.4043	-.2614	41.0038	48.3256				1				0
80	13.79	46.5875	41.3973	53.3732	48.2061	.4644	-.335	189.564	-.9668	-.1795	.9833	1.4618	259.4841	-1.4373	-.2668	40.7927	48.2909				1				0
80	13.8	46.4604	41.4161	53.3305	48.2918	.4523	-.3389	189.4989	-.9789	-.1833	.9959	1.4806	259.3944	-1.4553	-.2725	40.677	48.2543				1				0
80	13.81	46.3334	41.4351	53.2878	48.3774	.4401	-.3427	189.4337	-.9911	-.1871	1.0086	1.4995	259.3069	-1.4734	-.2782	40.5613	48.2177				1				0
80	13.82	46.2064	41.454	53.2451	48.463	.428	-.3466	189.3685	-1.0032	-.191	1.0212	1.5183	259.2215	-1.4915	-.2839	40.4455	48.1811				1				0
80	13.83	46.0794	41.4729	53.2024	48.5486	.4158	-.3504	189.3033	-1.0154	-.1948	1.0339	1.5371	259.1382	-1.5096	-.2897	40.3296	48.1445				1				0
80	13.84	45.9223	41.5872	53.1268	48.7208	.3924	-.3538	189.357	-1.0388	-.1982	1.0575	1.5723	259.1998	-1.5444	-.2946	40.1066	48.1127				1				0
80	13.85	45.7652	41.7015	53.0512	48.8929	.369	-.3571	189.4108	-1.0622	-.2015	1.0812	1.6074	259.2586	-1.5792	-.2996	39.8837	48.0809				1				0
80	13.86	45.7352	41.7969	53.0183	48.9794	.3578	-.3566	189.5297	-1.0734	-.201	1.0921	1.6236	259.3948	-1.5959	-.2988	39.7769	48.0858				1				0
80	13.87	45.7052	41.8923	52.9853	49.0659	.3466	-.3561	189.6487	-1.0846	-.2005	1.103	1.6399	259.5281	-1.6125	-.2981	39.6702	48.0907				1				0
80	13.88	45.6751	41.9877	52.9524	49.1524	.3354	-.3555	189.7676	-1.0958	-.2	1.1139	1.6561	259.6586	-1.6292	-.2973	39.5637	48.0956				1				0
80	13.89	45.6451	42.0831	52.9195	49.2389	.3242	-.355	189.8866	-1.107	-.1994	1.1248	1.6723	259.7864	-1.6458	-.2965	39.4573	48.1005				1				0
80	13.9	45.9206	42.219	53.0423	49.2527	.3344	-.3473	190.4346	-1.0968	-.1917	1.1134	1.6554	260.0869	-1.6307	-.285	39.5541	48.1744				1				0
80	13.91	46.1961	42.3549	53.165	49.2665	.3445	-.3396	190.9826	-1.0867	-.184	1.1022	1.6386	260.3918	-1.6157	-.2735	39.6503	48.248				1				0
80	13.92	46.5016	42.3954	53.3207	49.1939	.3656	-.3324	191.4117	-1.0656	-.1768	1.0801	1.6059	260.5802	-1.5842	-.2628	39.8516	48.3163				1				0
80	13.93	46.8072	42.4359	53.4764	49.1212	.3866	-.3252	191.8407	-1.0445	-.1696	1.0582	1.5733	260.7756	-1.5529	-.2522	40.052	48.3844				1				0
80	13.94	47.1127	42.4764	53.632	49.0486	.4076	-.3181	192.2698	-1.0236	-.1625	1.0364	1.5408	260.9784	-1.5218	-.2416	40.2515	48.4522				1				0
80	13.95	47.4183	42.5169	53.7877	48.9759	.4285	-.311	192.6989	-1.0027	-.1554	1.0147	1.5086	261.1888	-1.4908	-.2311	40.4501	48.5197				1				0
80	13.96	47.9401	42.2046	54.148	48.5841	.498	-.3049	192.8768	-.9332	-.1493	.9451	1.4051	260.9103	-1.3874	-.222	41.1121	48.578				1				0
80	13.97	48.462	41.8923	54.5083	48.1923	.5673	-.2988	193.0548	-.8638	-.1432	.8756	1.3018	260.5882	-1.2842	-.2129	41.7729	48.6363				1				0
80	13.98	48.6782	41.5395	54.7129	47.8731	.6163	-.2997	192.8037	-.8149	-.1441	.8276	1.2303	259.9714	-1.2115	-.2143	42.2388	48.6275				1				0
80	13.99	48.8945	41.1866	54.9174	47.554	.6653	-.3006	192.5526	-.7659	-.145	.7795	1.1588	259.2767	-1.1386	-.2156	42.7059	48.6187				1				0
80	14	49.1108	40.8338	55.122	47.2348	.7145	-.3015	192.3015	-.7167	-.146	.7314	1.0873	258.4886	-1.0655	-.217	43.1742	48.6099				1				0
80	14.01	49.3271	40.481	55.3266	46.9157	.7638	-.3025	192.0504	-.6674	-.1469	.6834	1.0159	257.5873	-.9922	-.2184	43.6438	48.601				1				0
80	14.02	49.5142	40.0202	55.3987	46.4053	.8213	-.2996	191.3384	-.6099	-.144	.6267	.9316	256.7156	-.9067	-.2141	44.1914	48.6286				1				0
80	14.03	49.7013	39.5593	55.4708	45.895	.8792	-.2967	190.6264	-.552	-.1411	.5697	.8469	255.662	-.8206	-.2097	44.7431	48.6563				1				0
80	14.04	49.6721	39.4513	55.3382	45.7039	.8875	-.2928	190.1656	-.5437	-.1372	.5608	.8336	255.8351	-.8083	-.204	44.8219	48.6931				1				0
80	14.05	49.643	39.3433	55.2057	45.5127	.8958	-.2889	189.7047	-.5354	-.1333	.5517	.8202	256.0146	-.7959	-.1982	44.901	48.7301				1				0
80	14.06	49.6138	39.2353	55.0731	45.3216	.9042	-.285	189.2438	-.527	-.1294	.5427	.8068	256.2011	-.7835	-.1924	44.9806	48.7672				1				0
80	14.07	49.5846	39.1273	54.9406	45.1304	.9125	-.2811	188.7829	-.5186	-.1255	.5336	.7933	256.3948	-.771	-.1866	45.0606	48.8046				1				0
80	14.08	49.3177	39.3577	54.5145	45.21	.8691	-.274	188.3999	-.562	-.1184	.5744	.8539	258.1033	-.8355	-.176	44.6473	48.8723				1				0
80	14.09	49.0507	39.5881	54.0884	45.2896	.8256	-.2668	188.0168	-.6056	-.1113	.6157	.9154	259.5899	-.9003	-.1654	44.2323	48.9404				1				0
80	14.1	48.813	39.9266	53.7948	45.5603	.7737	-.2637	188.0947	-.6575	-.1081	.6663	.9905	260.6648	-.9774	-.1607	43.7382	48.9706				1				0
80	14.11	48.5753	40.265	53.5013	45.831	.7219	-.2605	188.1725	-.7093	-.1049	.717	1.066	261.5871	-1.0545	-.156	43.2445	49.0009				1				0
80	14.12	48.3375	40.6034	53.2077	46.1017	.6701	-.2573	188.2504	-.7611	-.1017	.7679	1.1416	262.3867	-1.1315	-.1512	42.7513	49.0311				1				0
80	14.13	48.2131	41.2325	52.7656	46.3742	.6027	-.2402	188.5854	-.8285	-.0846	.8328	1.2381	264.1714	-1.2317	-.1257	42.1097	49.1946				1				0
80	14.14	48.0886	41.8617	52.3235	46.6467	.5356	-.2231	188.9205	-.8956	-.0675	.8981	1.3352	265.6918	-1.3315	-.1003	41.4704	49.3574				1				0
80	14.15	47.9642	42.4908	51.8814	46.9191	.4687	-.206	189.2555	-.9625	-.0504	.9638	1.4329	267.0008	-1.4309	-.075	40.8334	49.5197				1				0
80	14.16	48.0774	42.7815	51.7328	46.9208	.4534	-.1922	189.5127	-.9778	-.0366	.9785	1.4547	267.8582	-1.4537	-.0544	40.6873	49.6517				1				0
80	14.17	48.1907	43.0723	51.5843	46.9226	.4381	-.1783	189.7699	-.9931	-.0227	.9934	1.4769	268.6878	-1.4765	-.0338	40.5417	49.7833				1				0
80	14.18	48.304	43.363	51.4357	46.9243	.4228	-.1646	190.0271	-1.0084	-.009	1.0084	1.4992	269.4907	-1.4991	-.0133	40.3965	49.9146				1				0
80	14.19	48.5486	43.6573	51.3406	46.8707	.4179	-.1473	190.4172	-1.0133	.0082	1.0133	1.5065	270.4662	-1.5065	.0123	40.3494	50.0785				1				0
80	14.2	48.7933	43.9516	51.2454	46.8171	.413	-.1302	190.8073	-1.0182	.0254	1.0185	1.5143	271.4282	-1.5138	.0377	40.3025	50.2418				1				0
80	14.21	48.9246	43.9552	51.2987	46.7617	.4232	-.1268	190.9402	-1.008	.0288	1.0084	1.4992	271.6381	-1.4986	.0429	40.4	50.2745				1				0
80	14.22	49.0559	43.9588	51.3521	46.7063	.4334	-.1233	191.0732	-.9978	.0323	.9983	1.4842	271.852	-1.4834	.048	40.4974	50.3073				1				0
80	14.23	49.1872	43.9624	51.4055	46.651	.4436	-.1199	191.2061	-.9876	.0357	.9882	1.4692	272.0699	-1.4682	.0531	40.5947	50.3399				1				0
80	14.24	49.3185	43.966	51.4589	46.5956	.4538	-.1165	191.339	-.9774	.0391	.9781	1.4542	272.292	-1.453	.0582	40.6918	50.3726				1				0
80	14.25	49.4353	43.6357	51.7498	46.4962	.4911	-.1264	191.3168	-.9401	.0292	.9406	1.3983	271.78	-1.3976	.0434	41.0466	50.2782				1				0
80	14.26	49.552	43.3054	52.0406	46.3967	.5283	-.1363	191.2947	-.9028	.0193	.903	1.3425	271.2252	-1.3422	.0287	41.4015	50.1839				1				0
80	14.27	49.5374	42.9715	52.2781	46.3526	.5555	-.1496	191.1396	-.8757	.006	.8757	1.3019	270.3895	-1.3019	.0088	41.6601	50.0567				1				0
80	14.28	49.5228	42.6375	52.5157	46.3085	.5827	-.163	190.9845	-.8485	-.0074	.8485	1.2615	269.4987	-1.2614	-.011	41.9191	49.9293				1				0
80	14.29	49.5082	42.3036	52.7532	46.2644	.6099	-.1764	190.8293	-.8213	-.0208	.8215	1.2213	268.5475	-1.2209	-.031	42.1786	49.8017				1				0
80	14.3	49.4936	41.9697	52.9907	46.2202	.6372	-.1898	190.6742	-.794	-.0342	.7947	1.1814	267.5302	-1.1803	-.0509	42.4384	49.6739				1				0
80	14.31	49.5116	41.3198	53.5155	46.1242	.6954	-.216	190.4712	-.7358	-.0605	.7383	1.0975	265.3022	-1.0938	-.0899	42.9926	49.4242				1				0
80	14.32	49.5297	40.67	54.0404	46.0282	.7537	-.2423	190.2682	-.6775	-.0867	.683	1.0153	262.704	-1.0071	-.1289	43.548	49.1739				1				0
80	14.33	49.5623	40.3541	54.3277	45.9763	.7846	-.2551	190.2204	-.6465	-.0995	.6542	.9725	261.2477	-.9611	-.148	43.8425	49.052				1				0
80	14.34	49.5949	40.0382	54.615	45.9244	.8156	-.2679	190.1725	-.6156	-.1123	.6258	.9303	259.6574	-.9152	-.167	44.1371	48.93				1				0
80	14.35	49.6275	39.7222	54.9023	45.8725	.8465	-.2807	190.1246	-.5846	-.1252	.5979	.8888	257.9166	-.8691	-.1861	44.4319	48.808				1				0
80	14.36	49.6601	39.4063	55.1897	45.8206	.8775	-.2936	190.0768	-.5537	-.138	.5706	.8483	256.0065	-.8231	-.2051	44.7269	48.6859				1				0
80	14.37	49.7399	39.2605	55.3329	45.7662	.8963	-.2973	190.0995	-.5349	-.1417	.5533	.8226	255.1566	-.7951	-.2107	44.9061	48.65				1				0
80	14.38	49.8198	39.1147	55.4761	45.7117	.9152	-.3011	190.1222	-.516	-.1455	.5362	.797	254.2523	-.7671	-.2163	45.0854	48.6141				1				0
80	14.39	49.867	39.2848	55.332	45.7091	.903	-.292	190.1928	-.5282	-.1365	.5455	.811	255.5141	-.7852	-.2029	44.9696	48.7004				1				0
80	14.4	49.9142	39.4549	55.1879	45.7065	.8908	-.283	190.2635	-.5403	-.1274	.5552	.8253	256.7318	-.8033	-.1894	44.8539	48.7865				1				0
80	14.41	49.9614	39.625	55.0438	45.7039	.8787	-.274	190.3341	-.5525	-.1184	.565	.8399	257.9067	-.8213	-.176	44.7383	48.8726				1				0
80	14.42	50.0086	39.7951	54.8997	45.7013	.8666	-.2649	190.4047	-.5646	-.1093	.5751	.8549	259.04	-.8393	-.1625	44.6228	48.9587				1				0
80	14.43	50.1459	40.283	54.6132	45.7982	.8319	-.2444	190.8403	-.5993	-.0888	.6058	.9006	261.5721	-.8909	-.132	44.2926	49.1544				1				0
80	14.44	50.2832	40.7708	54.3268	45.895	.7974	-.2239	191.2759	-.6338	-.0683	.6375	.9476	263.846	-.9422	-.1016	43.964	49.3492				1				0
80	14.45	50.3734	41.0885	54.1845	45.9945	.7751	-.2125	191.6408	-.6561	-.0569	.6586	.979	265.0417	-.9754	-.0846	43.7513	49.4579				1				0
80	14.46	50.4635	41.4062	54.0421	46.094	.7528	-.2011	192.0058	-.6784	-.0456	.6799	1.0107	266.1584	-1.0085	-.0677	43.5394	49.5662				1				0
80	14.47	50.5536	41.724	53.8998	46.1934	.7307	-.1898	192.3708	-.7005	-.0342	.7014	1.0427	267.2031	-1.0414	-.0509	43.3282	49.6741				1				0
80	14.48	50.8179	41.9256	53.7575	46.0438	.7331	-.1712	192.5448	-.6981	-.0157	.6983	1.0381	268.7148	-1.0378	-.0233	43.3514	49.8508				1				0
80	14.49	51.0823	42.1272	53.6151	45.8942	.7355	-.1527	192.7188	-.6957	.0029	.6957	1.0342	270.236	-1.0342	.0043	43.3745	50.0273				1				0
80	14.5	51.3466	42.3288	53.4728	45.7445	.7379	-.1342	192.8928	-.6933	.0214	.6936	1.0311	271.7649	-1.0306	.0318	43.3976	50.2034				1				0
80	14.51	51.5209	42.2127	53.4728	45.4954	.7625	-.1269	192.7018	-.6687	.0287	.6693	.995	272.4554	-.9941	.0426	43.6312	50.2731				1				0
80	14.52	51.6951	42.0966	53.4728	45.2463	.787	-.1196	192.5109	-.6442	.036	.6452	.9591	273.1992	-.9576	.0535	43.8652	50.3429				1				0
80	14.53	51.8693	41.9805	53.4728	44.9972	.8117	-.1122	192.3199	-.6195	.0434	.621	.9232	274.0026	-.921	.0644	44.0997	50.4129				1				0
80	14.54	51.9174	41.4342	53.5653	44.5328	.8665	-.1158	191.4496	-.5647	.0398	.5661	.8416	274.0271	-.8395	.0591	44.6217	50.3786				1				0
80	14.55	51.9655	40.8878	53.6578	44.0683	.9218	-.1195	190.5794	-.5094	.0361	.5107	.7592	274.0571	-.7573	.0537	45.1484	50.3441				1				0
80	14.56	51.8393	40.4576	53.7504	43.8529	.9525	-.1305	189.9002	-.4787	.025	.4794	.7126	272.994	-.7117	.0372	45.4407	50.2385				1				0
80	14.57	51.7131	40.0274	53.8429	43.6376	.9834	-.1417	189.2209	-.4478	.0139	.448	.666	271.7736	-.6657	.0206	45.7351	50.1321				1				0
80	14.58	51.587	39.5971	53.9354	43.4222	1.0145	-.153	188.5417	-.4167	.0026	.4167	.6194	270.3593	-.6194	.0039	46.0315	50.0249				1				0
80	14.59	51.4608	39.1669	54.0279	43.2068	1.0459	-.1643	187.8624	-.3853	-.0087	.3854	.573	268.7034	-.5728	-.013	46.3302	49.9169				1				0
80	14.6	51.1793	38.4937	54.4407	43.1549	1.088	-.1976	187.2685	-.3431	-.0421	.3457	.5139	263.0114	-.5101	-.0625	46.732	49.5994				1				0
80	14.61	50.8978	37.8204	54.8534	43.103	1.1305	-.2312	186.6746	-.3007	-.0756	.3101	.4609	255.8837	-.447	-.1124	47.1363	49.2798				1				0
80	14.62	50.7424	37.5774	55.1736	43.2665	1.1411	-.2532	186.7599	-.2901	-.0976	.3061	.455	251.4079	-.4312	-.1451	47.2373	49.0707				1				0
80	14.63	50.5871	37.3344	55.4939	43.43	1.1517	-.2751	186.8453	-.2795	-.1195	.304	.4519	246.8464	-.4155	-.1777	47.3383	48.8617				1				0
80	14.64	50.4317	37.0914	55.8141	43.5934	1.1623	-.297	186.9306	-.2689	-.1414	.3038	.4516	242.2556	-.3997	-.2103	47.4391	48.653				1				0
80	14.65	50.2764	36.8484	56.1344	43.7569	1.1729	-.3189	187.016	-.2583	-.1633	.3056	.4543	237.6939	-.384	-.2428	47.5399	48.4444				1				0
80	14.66	50.1511	36.7647	56.7473	44.3226	1.1671	-.3518	187.9855	-.2641	-.1962	.329	.4891	233.3953	-.3926	-.2916	47.4847	48.1316				1				0
80	14.67	50.0257	36.6809	57.3602	44.8883	1.1613	-.3843	188.9551	-.2698	-.2287	.3537	.5258	229.7202	-.4011	-.3399	47.4301	47.8221				1				0
80	14.68	50.0558	36.8403	57.6528	45.2904	1.1452	-.3949	189.8393	-.2859	-.2393	.3729	.5543	230.0712	-.4251	-.3558	47.2767	47.7207				1				0
80	14.69	50.0858	36.9996	57.9455	45.6926	1.1293	-.4055	190.7235	-.3019	-.2499	.3919	.5826	230.3852	-.4488	-.3715	47.1248	47.6202				1				0
80	14.7	50.1159	37.1589	58.2382	46.0948	1.1135	-.4159	191.6077	-.3177	-.2603	.4107	.6106	230.6675	-.4723	-.387	46.9743	47.5206				1				0
80	14.71	50.1459	37.3182	58.5308	46.497	1.0978	-.4263	192.4919	-.3334	-.2707	.4294	.6384	230.9228	-.4956	-.4024	46.8251	47.422				1				0
80	14.72	50.3545	37.7259	58.6518	46.8508	1.0727	-.4205	193.583	-.3585	-.2649	.4457	.6626	233.5424	-.533	-.3938	46.5856	47.4774				1				0
80	14.73	50.563	38.1336	58.7728	47.2045	1.0478	-.4147	194.674	-.3834	-.2591	.4627	.6879	235.946	-.5699	-.3852	46.3487	47.5322				1				0
80	14.74	50.7416	38.3821	58.6011	47.1561	1.0383	-.3988	194.8808	-.3929	-.2432	.4621	.6869	238.2475	-.5841	-.3615	46.2579	47.6841				1				0
80	14.75	50.9201	38.6305	58.4294	47.1077	1.0288	-.3828	195.0876	-.4024	-.2273	.4622	.687	240.547	-.5982	-.3378	46.1673	47.8357				1				0
80	14.76	51.0986	38.8789	58.2577	47.0592	1.0193	-.367	195.2944	-.4119	-.2114	.463	.6883	242.8371	-.6124	-.3142	46.0768	47.987				1				0
80	14.77	51.2771	39.1273	58.086	47.0108	1.0098	-.3511	195.5013	-.4214	-.1955	.4646	.6906	245.1105	-.6265	-.2907	45.9866	48.1379				1				0
80	14.78	51.8135	39.5224	57.5523	46.4866	1.0162	-.3038	195.3749	-.415	-.1482	.4407	.6551	250.3524	-.617	-.2203	46.0474	48.5888				1				0
80	14.79	52.35	39.9176	57.0186	45.9625	1.0226	-.2564	195.2486	-.4086	-.1008	.4209	.6257	256.1476	-.6075	-.1498	46.1082	49.0403				1				0
80	14.8	52.7079	40.0643	56.6565	45.4868	1.0385	-.2246	194.9155	-.3927	-.069	.3987	.5927	260.0308	-.5838	-.1026	46.2598	49.3426				1				0
80	14.81	53.0658	40.211	56.2945	45.0111	1.0544	-.1928	194.5823	-.3768	-.0372	.3786	.5628	264.3634	-.5601	-.0553	46.4119	49.6459				1				0
80	14.82	53.4237	40.3577	55.9324	44.5354	1.0705	-.1608	194.2491	-.3607	-.0052	.3608	.5363	269.1695	-.5362	-.0078	46.5645	49.9502				1				0
80	14.83	53.7816	40.5044	55.5704	44.0596	1.0865	-.1288	193.916	-.3446	.0268	.3457	.5139	274.4523	-.5123	.0399	46.7176	50.2556				1				0
80	14.84	54.1472	40.5575	55.01	43.3279	1.1128	-.0879	193.0426	-.3184	.0677	.3255	.4839	281.9956	-.4734	.1006	46.9674	50.6444				1				0
80	14.85	54.5128	40.6106	54.4495	42.5962	1.1392	-.0467	192.1692	-.292	.1089	.3116	.4632	290.4465	-.434	.1618	47.2193	51.0367				1				0
80	14.86	54.5206	40.517	54.2512	42.3402	1.1495	-.0379	191.6289	-.2817	.1177	.3053	.4539	292.6766	-.4188	.175	47.3171	51.121				1				0
80	14.87	54.5283	40.4234	54.0528	42.0841	1.1598	-.029	191.0886	-.2714	.1266	.2995	.4452	295.0102	-.4034	.1882	47.4154	51.2058				1				0
80	14.88	54.536	40.3298	53.8544	41.8281	1.1702	-.02	190.5484	-.261	.1356	.2941	.4372	297.4465	-.388	.2015	47.5142	51.291				1				0
80	14.89	54.2682	40.2614	53.4417	41.6326	1.1573	-.0134	189.6039	-.2739	.1422	.3086	.4587	297.4349	-.4071	.2113	47.3919	51.3539				1				0
80	14.9	54.0004	40.193	53.0289	41.4372	1.1444	-.0068	188.6595	-.2868	.1488	.3231	.4804	297.4242	-.4264	.2212	47.2683	51.4175				1				0
80	14.91	53.7327	40.1246	52.6162	41.2417	1.1312	0	187.7151	-.2999	.1556	.3379	.5023	297.4142	-.4459	.2313	47.1434	51.4816				1				0
80	14.92	53.4572	40.1498	52.4018	41.3022	1.1076	-.0024	187.311	-.3236	.1532	.358	.5322	295.3271	-.4811	.2277	46.9179	51.4587				1				0
80	14.93	53.1816	40.175	52.1874	41.3628	1.0838	-.0048	186.9068	-.3474	.1507	.3787	.563	293.457	-.5164	.2241	46.6914	51.4357				1				0
80	14.94	52.9061	40.2002	51.973	41.4233	1.0599	-.0073	186.5027	-.3713	.1483	.3998	.5944	291.7751	-.552	.2205	46.4639	51.4126				1				0
80	14.95	52.4023	40.5818	51.3281	41.592	.9856	.0016	185.9042	-.4456	.1572	.4725	.7024	289.4328	-.6624	.2337	45.7565	51.4971				1				0
80	14.96	51.8985	40.9634	50.6832	41.7607	.9109	.0105	185.3058	-.5203	.1661	.5462	.812	287.7073	-.7735	.247	45.0446	51.5822				1				0
80	14.97	51.6702	41.3198	50.2526	41.8688	.8602	.0219	185.1115	-.5709	.1775	.5979	.8888	287.2707	-.8488	.2639	44.5624	51.6906				1				0
80	14.98	51.4419	41.6763	49.8221	41.9769	.8095	.0333	184.9172	-.6217	.1889	.6497	.9659	286.9028	-.9242	.2808	44.0792	51.7992				1				0
80	14.99	51.2136	42.0327	49.3915	42.085	.7587	.0448	184.7229	-.6725	.2003	.7017	1.0432	286.5889	-.9998	.2978	43.5951	51.908				1				0
80	15	50.9853	42.3891	48.961	42.1931	.7077	.0562	184.5285	-.7235	.2118	.7538	1.1207	286.3177	-1.0755	.3149	43.1098	52.0171				1				0
80	15.01	50.8085	43.0048	48.6239	42.5633	.637	.0663	185.0004	-.7942	.2219	.8246	1.2259	285.611	-1.1807	.3299	42.4364	52.1134				1				0
80	15.02	50.6317	43.6204	48.2867	42.9335	.5667	.0764	185.4723	-.8645	.232	.8951	1.3307	285.0188	-1.2853	.3448	41.7663	52.2091				1				0
80	15.03	50.6832	43.8796	48.3801	43.1956	.5474	.075	186.1385	-.8838	.2306	.9133	1.3578	284.6218	-1.3138	.3428	41.5833	52.1958				1				0
80	15.04	50.7347	44.1388	48.4735	43.4577	.5284	.0736	186.8047	-.9028	.2292	.9315	1.3848	284.243	-1.3422	.3407	41.4016	52.1826				1				0
80	15.05	50.7862	44.398	48.5669	43.7197	.5094	.0722	187.4709	-.9218	.2278	.9495	1.4116	283.8812	-1.3704	.3387	41.2212	52.1695				1				0
80	15.06	50.8377	44.6573	48.6603	43.9818	.4906	.0708	188.1371	-.9406	.2264	.9675	1.4383	283.5353	-1.3984	.3366	41.0421	52.1564				1				0
80	15.07	51.3097	44.9129	49.0402	44.1548	.5063	.0747	189.4176	-.9249	.2303	.9531	1.417	283.98	-1.375	.3423	41.1914	52.193				1				0
80	15.08	51.7818	45.1685	49.42	44.3278	.5218	.0785	190.6981	-.9094	.234	.9391	1.3961	284.4319	-1.352	.3479	41.3387	52.229				1				0
80	15.09	52.2023	45.1649	49.7064	44.2387	.5556	.0836	191.3124	-.8756	.2392	.9077	1.3494	285.277	-1.3017	.3555	41.6611	52.2777				1				0
80	15.1	52.6229	45.1613	49.9929	44.1496	.5892	.0886	191.9267	-.8419	.2442	.8767	1.3033	286.1765	-1.2517	.3631	41.9815	52.326				1				0
80	15.11	53.0435	45.1577	50.2793	44.0605	.6227	.0937	192.541	-.8085	.2493	.8461	1.2578	287.1353	-1.202	.3706	42.2998	52.3741				1				0
80	15.12	53.464	45.1541	50.5658	43.9714	.6559	.0987	193.1553	-.7753	.2543	.8159	1.213	288.1588	-1.1526	.378	42.6161	52.4218				1				0
80	15.13	53.8185	44.8463	50.9643	43.7725	.7104	.0949	193.4015	-.7208	.2505	.7631	1.1344	289.1624	-1.0715	.3724	43.1354	52.3854				1				0
80	15.14	54.173	44.5385	51.3628	43.5736	.7648	.0911	193.6478	-.6664	.2467	.7106	1.0563	290.3119	-.9907	.3667	43.6535	52.3492				1				0
80	15.15	54.1069	44.2342	51.4749	43.4637	.7865	.0822	193.2797	-.6447	.2378	.6872	1.0215	290.2491	-.9584	.3536	43.86	52.265				1				0
80	15.16	54.0408	43.93	51.587	43.3539	.8083	.0734	192.9116	-.6229	.229	.6637	.9866	290.1815	-.926	.3404	44.0674	52.1806				1				0
80	15.17	53.9747	43.6258	51.699	43.244	.8301	.0645	192.5436	-.6011	.2201	.6401	.9516	290.1087	-.8936	.3271	44.2755	52.0959				1				0
80	15.18	53.9086	43.3216	51.8111	43.1342	.8521	.0555	192.1755	-.5791	.2111	.6164	.9164	290.0302	-.8609	.3139	44.4844	52.0108				1				0
80	15.19	53.658	42.8958	51.8983	43.0382	.871	.0395	191.4903	-.5602	.195	.5932	.8818	289.1973	-.8328	.2899	44.6649	51.8576				1				0
80	15.2	53.4074	42.4701	51.9855	42.9422	.8901	.0233	190.8051	-.5411	.1788	.5699	.8472	288.2899	-.8044	.2659	44.8468	51.7033				1				0
80	15.21	53.2228	42.3486	51.9606	42.956	.887	.0161	190.488	-.5442	.1716	.5706	.8482	287.5074	-.8089	.2552	44.8176	51.6347				1				0
80	15.22	53.0383	42.2271	51.9357	42.9698	.884	.0088	190.1709	-.5472	.1644	.5714	.8494	286.7244	-.8135	.2444	44.7884	51.566				1				0
80	15.23	52.8538	42.1056	51.9108	42.9837	.8809	.0016	189.8538	-.5503	.1572	.5723	.8508	285.941	-.8181	.2337	44.759	51.497				1				0
80	15.24	52.7602	42.2208	51.7631	42.9992	.8647	.0054	189.7434	-.5665	.161	.5889	.8754	285.8638	-.8421	.2393	44.6052	51.5331				1				0
80	15.25	52.6667	42.336	51.6154	43.0148	.8486	.0092	189.6329	-.5826	.1648	.6055	.9001	285.7905	-.8661	.2449	44.4512	51.5692				1				0
80	15.26	52.5731	42.4512	51.4678	43.0304	.8324	.013	189.5225	-.5988	.1686	.6221	.9248	285.7212	-.8902	.2506	44.297	51.6053				1				0
80	15.27	52.6641	42.6879	51.345	43.0321	.8194	.024	189.7291	-.6118	.1796	.6376	.9479	286.3589	-.9095	.267	44.1731	51.7104				1				0
80	15.28	52.7551	42.9246	51.2222	43.0338	.8064	.035	189.9358	-.6248	.1906	.6532	.9711	286.9647	-.9288	.2833	44.0494	51.8153				1				0
80	15.29	52.8461	43.1614	51.0995	43.0356	.7934	.046	190.1425	-.6378	.2016	.6689	.9943	287.5412	-.9481	.2997	43.926	51.9199				1				0
80	15.3	53.1078	43.8715	50.6289	42.9681	.7536	.0829	190.5764	-.6775	.2385	.7183	1.0678	289.3924	-1.0073	.3546	43.5471	52.2714				1				0
80	15.31	53.3696	44.5817	50.1583	42.9006	.714	.1197	191.0102	-.7172	.2752	.7682	1.142	290.9969	-1.0661	.4092	43.17	52.6214				1				0
80	15.32	53.5404	45.0551	49.8105	42.8314	.6874	.1454	191.2375	-.7438	.301	.8024	1.1929	292.0331	-1.1058	.4475	42.9159	52.8669				1				0
80	15.33	53.7112	45.5285	49.4627	42.7622	.6607	.1712	191.4647	-.7705	.3268	.8369	1.2441	292.9818	-1.1454	.4858	42.6623	53.1119				1				0
80	15.34	53.882	46.0019	49.1149	42.6931	.6342	.1968	191.6919	-.797	.3524	.8714	1.2955	293.8534	-1.1849	.5239	42.4094	53.3563				1				0
80	15.35	54.0528	46.4754	48.7671	42.6239	.6077	.2224	191.9191	-.8235	.378	.9061	1.3471	294.6565	-1.2243	.562	42.1571	53.6001				1				0
80	15.36	54.554	47.2818	48.0857	42.2485	.5799	.2796	192.17	-.8513	.4352	.9561	1.4215	297.0763	-1.2657	.647	41.892	54.1448				1				0
80	15.37	55.0553	48.0883	47.4043	41.8731	.5521	.3367	192.4209	-.8791	.4922	1.0075	1.4979	299.2467	-1.3069	.7318	41.6277	54.6881				1				0
80	15.38	55.3857	48.4213	47.0707	41.5669	.5507	.3683	192.4446	-.8805	.5238	1.0245	1.5232	300.7505	-1.309	.7788	41.6144	54.989				1				0
80	15.39	55.7161	48.7543	46.7371	41.2607	.5493	.3998	192.4683	-.8819	.5554	1.0422	1.5495	302.204	-1.3111	.8258	41.6012	55.2898				1				0
80	15.4	56.0466	49.0873	46.4035	40.9545	.5479	.4314	192.492	-.8833	.587	1.0605	1.5767	303.6078	-1.3132	.8727	41.5879	55.5906				1				0
80	15.41	56.377	49.4204	46.07	40.6484	.5465	.463	192.5157	-.8847	.6186	1.0795	1.6049	304.9627	-1.3152	.9197	41.5747	55.8913				1				0
80	15.42	57.0739	49.8326	45.546	39.985	.5655	.5189	192.4375	-.8657	.6745	1.0975	1.6316	307.9246	-1.2871	1.0028	41.7552	56.4241				1				0
80	15.43	57.7709	50.2448	45.0221	39.3215	.5845	.5749	192.3593	-.8467	.7305	1.1183	1.6626	310.7859	-1.2589	1.0861	41.9359	56.9573				1				0
80	15.44	58.1374	50.324	44.8317	38.9643	.6048	.5994	192.2574	-.8263	.755	1.1193	1.6641	312.4152	-1.2286	1.1224	42.1301	57.1901				1				0
80	15.45	58.5038	50.4032	44.6413	38.6071	.6253	.6238	192.1555	-.8059	.7794	1.1212	1.6669	314.042	-1.1982	1.1588	42.3244	57.4231				1				0
80	15.46	58.8703	50.4824	44.451	38.2499	.6457	.6483	192.0536	-.7855	.8039	1.124	1.671	315.6638	-1.1678	1.1952	42.519	57.6564				1				0
80	15.47	59.2368	50.5616	44.2606	37.8927	.6661	.6729	191.9517	-.765	.8284	1.1277	1.6765	317.278	-1.1374	1.2317	42.7138	57.8899				1				0
80	15.48	59.5158	50.0414	44.3086	37.3703	.7295	.6811	191.2361	-.7017	.8366	1.0919	1.6234	320.0142	-1.0432	1.2439	43.3173	57.9681				1				0
80	15.49	59.7947	49.5212	44.3567	36.8478	.7934	.6893	190.5204	-.6378	.8449	1.0586	1.5739	322.9508	-.9483	1.2562	43.9254	58.0469				1				0
80	15.5	59.7072	48.9217	44.5951	36.6826	.8369	.6729	189.9066	-.5943	.8284	1.0196	1.5158	324.3459	-.8835	1.2317	44.3401	57.89				1				0
80	15.51	59.6196	48.3223	44.8335	36.5174	.8807	.6563	189.2928	-.5505	.8119	.9809	1.4583	325.8616	-.8184	1.207	44.7574	57.7321				1				0
80	15.52	59.5321	47.7229	45.0719	36.3522	.9248	.6396	188.679	-.5064	.7952	.9427	1.4015	327.5115	-.7528	1.1822	45.1775	57.5732				1				0
80	15.53	59.4445	47.1234	45.3103	36.187	.9692	.6228	188.0652	-.462	.7784	.9051	1.3457	329.3112	-.6868	1.1572	45.6003	57.4132				1				0
80	15.54	59.1776	46.281	45.772	36.1602	1.021	.5865	187.3907	-.4102	.7421	.848	1.2606	331.0682	-.6098	1.1033	46.0932	57.0679				1				0
80	15.55	58.9107	45.4385	46.2336	36.1334	1.0731	.55	186.7162	-.3581	.7056	.7913	1.1763	333.0927	-.5324	1.049	46.5896	56.7201				1				0
80	15.56	58.7313	45.1955	46.4569	36.2718	1.0802	.5306	186.6555	-.351	.6862	.7707	1.1458	332.91	-.5218	1.0201	46.6574	56.5349				1				0
80	15.57	58.5519	44.9525	46.6802	36.4102	1.0873	.5111	186.5948	-.3439	.6667	.7502	1.1152	332.7172	-.5112	.9911	46.7252	56.3495				1				0
80	15.58	58.3725	44.7095	46.9035	36.5486	1.0945	.4916	186.534	-.3367	.6472	.7296	1.0846	332.5134	-.5006	.9622	46.793	56.1641				1				0
80	15.59	58.1931	44.4664	47.1267	36.687	1.1016	.4722	186.4733	-.3296	.6277	.709	1.054	332.2976	-.49	.9332	46.8609	55.9785				1				0
80	15.6	57.7769	44.5322	47.3322	37.25	1.0609	.4431	186.8913	-.3703	.5987	.704	1.0465	328.2667	-.5504	.8901	46.4738	55.7021				1				0
80	15.61	57.3606	44.5979	47.5377	37.8131	1.0205	.4142	187.3093	-.4107	.5698	.7024	1.0442	324.2159	-.6106	.8471	46.0884	55.4268				1				0
80	15.62	57.1237	44.9066	47.5199	38.2378	.9731	.4048	187.788	-.458	.5604	.7238	1.076	320.7399	-.6809	.8331	45.6376	55.3374				1				0
80	15.63	56.8868	45.2153	47.5021	38.6625	.9261	.3955	188.2668	-.5051	.5511	.7476	1.1113	317.4908	-.7509	.8192	45.1892	55.2484				1				0
80	15.64	56.65	45.524	47.4843	39.0872	.8792	.3862	188.7455	-.552	.5418	.7734	1.1498	314.4658	-.8206	.8054	44.743	55.1598				1				0
80	15.65	56.4362	46.1082	47.4132	39.6416	.8114	.3817	189.5992	-.6198	.5373	.8202	1.2194	310.922	-.9214	.7987	44.0976	55.1168				1				0
80	15.66	56.2225	46.6923	47.342	40.196	.7443	.3772	190.4528	-.6869	.5328	.8693	1.2924	307.7977	-1.0212	.7921	43.4579	55.0741				1				0
80	15.67	56.0088	47.2764	47.2709	40.7504	.6777	.3728	191.3065	-.7535	.5283	.9203	1.3681	305.0383	-1.1202	.7855	42.824	55.0319				1				0
80	15.68	56.032	47.5518	47.2175	40.8802	.6571	.3774	191.6815	-.7741	.533	.9399	1.3973	304.5501	-1.1509	.7924	42.6275	55.0765				1				0
80	15.69	56.0552	47.8273	47.1641	41.0099	.6365	.3821	192.0564	-.7947	.5377	.9595	1.4265	304.0838	-1.1814	.7994	42.4318	55.121				1				0
80	15.7	56.0783	48.1027	47.1107	41.1396	.6161	.3868	192.4314	-.8151	.5424	.9791	1.4556	303.6379	-1.2119	.8063	42.2368	55.1653				1				0
80	15.71	56.0509	48.2566	46.9746	41.1094	.6035	.394	192.3915	-.8277	.5495	.9935	1.4771	303.5818	-1.2305	.817	42.1172	55.2337				1				0
80	15.72	56.0234	48.4105	46.8385	41.0791	.5909	.4012	192.3515	-.8403	.5567	1.008	1.4985	303.5274	-1.2492	.8277	41.9975	55.3023				1				0
80	15.73	55.9728	48.289	46.7558	40.9191	.5988	.4037	191.9366	-.8324	.5593	1.0029	1.491	303.8979	-1.2376	.8315	42.0721	55.3269				1				0
80	15.74	55.9221	48.1675	46.6731	40.7591	.6066	.4063	191.5218	-.8246	.5619	.9978	1.4835	304.2737	-1.2259	.8354	42.1471	55.3516				1				0
80	15.75	55.8715	48.046	46.5903	40.5991	.6145	.4089	191.1069	-.8166	.5645	.9928	1.476	304.6551	-1.2141	.8393	42.2224	55.3764				1				0
80	15.76	55.8209	47.9245	46.5076	40.439	.6225	.4116	190.692	-.8087	.5671	.9878	1.4685	305.042	-1.2023	.8432	42.298	55.4014				1				0
80	15.77	55.5865	47.4879	46.5227	40.2531	.6433	.4011	189.8503	-.7879	.5567	.9647	1.4342	305.2423	-1.1713	.8276	42.4963	55.3016				1				0
80	15.78	55.3522	47.0514	46.5379	40.0671	.6643	.3905	189.0086	-.7669	.5461	.9415	1.3996	305.4543	-1.1401	.8119	42.6963	55.2009				1				0
80	15.79	55.1686	46.7364	46.6357	40.0412	.6773	.3773	188.5818	-.7539	.5328	.9232	1.3725	305.2525	-1.1208	.7922	42.8201	55.0747				1				0
80	15.8	54.9849	46.4214	46.7336	40.0152	.6904	.3639	188.1551	-.7408	.5195	.9048	1.3452	305.0415	-1.1014	.7724	42.9445	54.9479				1				0
80	15.81	54.8012	46.1063	46.8314	39.9893	.7035	.3506	187.7283	-.7277	.5062	.8864	1.3178	304.8209	-1.0818	.7525	43.0695	54.8205				1				0
80	15.82	54.6175	45.7913	46.9293	39.9633	.7167	.3371	187.3015	-.7145	.4927	.8679	1.2903	304.5897	-1.0622	.7325	43.1951	54.6926				1				0
80	15.83	54.4897	45.1415	47.6658	40.1969	.7624	.2932	187.4938	-.6688	.4488	.8054	1.1974	303.8658	-.9942	.6672	43.6306	54.2745				1				0
80	15.84	54.3618	44.4916	48.4024	40.4304	.808	.2494	187.6862	-.6231	.405	.7432	1.1049	303.0222	-.9264	.6021	44.0653	53.8573				1				0
80	15.85	54.4176	44.1568	49.0411	40.6899	.8401	.2194	188.3053	-.5911	.375	.7	1.0406	302.3929	-.8787	.5575	44.3709	53.5714				1				0
80	15.86	54.4734	43.822	49.6798	40.9493	.872	.1896	188.9245	-.5592	.3452	.6571	.9769	301.686	-.8313	.5131	44.6745	53.2873				1				0
80	15.87	54.5291	43.4872	50.3185	41.2088	.9037	.1599	189.5436	-.5275	.3155	.6147	.9138	300.8861	-.7842	.4691	44.9762	53.005				1				0
80	15.88	54.5849	43.1524	50.9572	41.4683	.9352	.1305	190.1628	-.496	.2861	.5726	.8512	299.9742	-.7374	.4253	45.2759	52.7246				1				0
80	15.89	54.7248	42.4737	52.1376	41.8203	1.0035	.0792	191.1565	-.4277	.2348	.4879	.7253	298.767	-.6357	.349	45.9271	52.2361				1				0
80	15.9	54.8647	41.7951	53.318	42.1724	1.0712	.0284	192.1502	-.36	.184	.4043	.601	297.0749	-.5352	.2736	46.5715	51.7526				1				0
80	15.91	54.9488	41.4513	53.8598	42.2649	1.1078	.0067	192.5248	-.3234	.1623	.3618	.5378	296.649	-.4807	.2412	46.9205	51.5454				1				0
80	15.92	55.033	41.1074	54.4015	42.3575	1.1443	-.015	192.8994	-.2869	.1406	.3195	.4749	296.1123	-.4264	.209	47.2681	51.3391				1				0
80	15.93	55.1171	40.7636	54.9432	42.45	1.1807	-.0366	193.2739	-.2505	.119	.2773	.4123	295.4147	-.3724	.1769	47.6143	51.1336				1				0
80	15.94	55.2012	40.4198	55.485	42.5426	1.2169	-.0581	193.6485	-.2143	.0975	.2354	.35	294.4718	-.3185	.145	47.9592	50.9288				1				0
80	15.95	55.2492	40.0679	55.9493	42.5962	1.2511	-.0778	193.8626	-.1801	.0778	.1962	.2916	293.3619	-.2677	.1156	48.285	50.7408				1				0
80	15.96	55.2973	39.7159	56.4137	42.6498	1.2852	-.0975	194.0767	-.146	.0581	.1571	.2335	291.7021	-.217	.0863	48.61	50.5532				1				0
80	15.97	55.2613	39.7078	56.3363	42.6109	1.2834	-.0958	193.9163	-.1478	.0597	.1594	.237	292.0101	-.2197	.0888	48.5924	50.569				1				0
80	15.98	55.2252	39.6997	56.2589	42.572	1.2815	-.0942	193.7558	-.1496	.0614	.1618	.2405	292.3098	-.2225	.0913	48.5748	50.5848				1				0
80	15.99	55.1892	39.6916	56.1815	42.533	1.2797	-.0925	193.5953	-.1515	.0631	.1641	.2439	292.6016	-.2252	.0938	48.5571	50.6007				1				0
80	16	55.1531	39.6835	56.1041	42.4941	1.2778	-.0908	193.4349	-.1534	.0647	.1665	.2475	292.8855	-.228	.0962	48.5394	50.6165				1				0
80	16.01	55.0029	39.9734	55.5819	42.4569	1.2399	-.0741	193.0152	-.1913	.0815	.2079	.3091	293.0627	-.2844	.1211	48.1779	50.7758				1				0
80	16.02	54.8527	40.2632	55.0598	42.4197	1.2017	-.0573	192.5954	-.2294	.0983	.2496	.371	293.1816	-.3411	.1461	47.8149	50.9357				1				0
80	16.03	54.7386	40.5611	54.615	42.4215	1.1654	-.0422	192.3361	-.2658	.1134	.2889	.4295	293.1075	-.3951	.1686	47.4689	51.08				1				0
80	16.04	54.6244	40.859	54.1702	42.4232	1.129	-.027	192.0768	-.3022	.1286	.3284	.4882	293.0512	-.4492	.1911	47.1221	51.2246				1				0
80	16.05	54.5103	41.1569	53.7254	42.4249	1.0925	-.0118	191.8176	-.3387	.1438	.368	.547	293.0067	-.5035	.2138	46.7743	51.3697				1				0
80	16.06	54.312	41.4513	53.1286	42.367	1.0498	.0065	191.2588	-.3814	.1621	.4144	.616	293.0318	-.5669	.241	46.368	51.544				1				0
80	16.07	54.1137	41.7456	52.5317	42.309	1.0069	.025	190.7	-.4243	.1805	.4611	.6854	293.0519	-.6307	.2684	45.9595	51.7194				1				0
80	16.08	53.9155	42.0399	51.9348	42.2511	.9638	.0435	190.1412	-.4674	.1991	.508	.7552	293.0685	-.6948	.2959	45.5485	51.8958				1				0
80	16.09	53.8314	42.0363	51.7827	42.1914	.9576	.0466	189.8417	-.4736	.2022	.515	.7656	293.1169	-.7041	.3006	45.4892	51.9256				1				0
80	16.1	53.7473	42.0327	51.6306	42.1317	.9513	.0497	189.5422	-.4799	.2053	.522	.7759	293.164	-.7134	.3052	45.4298	51.9554				1				0
80	16.11	53.6631	42.0291	51.4784	42.072	.9451	.0529	189.2427	-.4861	.2085	.5289	.7863	293.2101	-.7227	.3099	45.3701	51.9853				1				0
80	16.12	53.8228	41.8239	51.6225	41.8982	.9761	.0525	189.1674	-.4551	.2081	.5004	.7439	294.5728	-.6765	.3093	45.6659	51.9818				1				0
80	16.13	53.9824	41.6187	51.7667	41.7243	1.0072	.0521	189.0921	-.424	.2077	.4721	.7019	296.1006	-.6303	.3088	45.9619	51.9783				1				0
80	16.14	54.2262	41.417	52.0629	41.6102	1.0444	.0486	189.3162	-.3868	.2042	.4374	.6502	297.8332	-.575	.3036	46.3165	51.9448				1				0
80	16.15	54.4699	41.2154	52.3591	41.496	1.0816	.0451	189.5405	-.3496	.2007	.4031	.5993	299.8575	-.5197	.2983	46.6702	51.9114				1				0
80	16.16	54.7137	41.0138	52.6553	41.3818	1.1186	.0416	189.7646	-.3126	.1972	.3696	.5494	302.2477	-.4647	.2931	47.0231	51.8781				1				0
80	16.17	54.9574	40.8122	52.9515	41.2676	1.1556	.0381	189.9888	-.2756	.1937	.3369	.5008	305.1016	-.4097	.288	47.3752	51.8449				1				0
80	16.18	55.4338	40.4945	53.5226	41.0998	1.2206	.032	190.5508	-.2106	.1876	.2821	.4193	311.6898	-.3131	.2789	47.994	51.7867				1				0
80	16.19	55.9101	40.1768	54.0937	40.9321	1.2851	.0259	191.1127	-.146	.1815	.233	.3463	321.1824	-.2171	.2698	48.6091	51.7288				1				0
80	16.2	56.1427	40.0607	54.3686	40.8784	1.3129	.0233	191.4504	-.1182	.1789	.2145	.3188	326.5409	-.1758	.266	48.8739	51.704				1				0
80	16.21	56.3753	39.9446	54.6435	40.8248	1.3406	.0207	191.7881	-.0905	.1763	.1982	.2947	332.8206	-.1346	.2621	49.1377	51.6793				1				0
80	16.22	56.6079	39.8284	54.9183	40.7712	1.3682	.0182	192.1259	-.0629	.1737	.1848	.2747	340.0876	-.0936	.2583	49.4006	51.6547				1				0
80	16.23	56.8405	39.7123	55.1932	40.7175	1.3958	.0156	192.4636	-.0354	.1712	.1748	.2598	348.3056	-.0527	.2545	49.6626	51.6302				1				0
80	16.24	57.0516	39.6583	55.4183	40.7193	1.4145	.0139	192.8475	-.0167	.1695	.1703	.2531	354.3782	-.0248	.2519	49.8411	51.6138				1				0
80	16.25	57.2628	39.6043	55.6433	40.721	1.4332	.0122	193.2314	.002	.1677	.1678	.2494	.6821	.003	.2494	50.019	51.5975				1				0
80	16.26	57.2413	39.6664	55.5935	40.7764	1.4245	.013	193.2776	-.0066	.1686	.1687	.2508	357.7426	-.0099	.2506	49.9367	51.6056				1				0
80	16.27	57.2199	39.7285	55.5437	40.8317	1.4159	.0138	193.3238	-.0153	.1694	.1701	.2529	354.8455	-.0227	.2519	49.8544	51.6136				1				0
80	16.28	57.1984	39.7906	55.4939	40.8871	1.4073	.0147	193.37	-.0239	.1703	.1719	.2556	352.0043	-.0356	.2531	49.7722	51.6217				1				0
80	16.29	57.1769	39.8528	55.4441	40.9424	1.3986	.0155	193.4162	-.0325	.1711	.1742	.2589	349.2308	-.0484	.2544	49.69	51.6297				1				0
80	16.3	57.025	39.9149	55.2777	41.0159	1.38	.0156	193.2336	-.0512	.1712	.1787	.2656	343.3533	-.0761	.2545	49.5125	51.6306				1				0
80	16.31	56.8731	39.977	55.1114	41.0895	1.3613	.0157	193.0509	-.0699	.1713	.185	.275	337.81	-.1039	.2546	49.3346	51.6314				1				0
80	16.32	56.7427	39.977	54.9948	41.1076	1.3512	.015	192.8221	-.0799	.1705	.1883	.28	334.8841	-.1188	.2535	49.2386	51.6242				1				0
80	16.33	56.6122	39.977	54.8783	41.1258	1.3411	.0142	192.5933	-.09	.1698	.1922	.2857	332.0609	-.1339	.2524	49.1425	51.6169				1				0
80	16.34	56.4817	39.977	54.7618	41.144	1.331	.0134	192.3644	-.1002	.169	.1965	.2921	329.348	-.1489	.2512	49.0461	51.6097				1				0
80	16.35	56.3513	39.977	54.6452	41.1621	1.3209	.0127	192.1356	-.1103	.1683	.2012	.2991	326.7508	-.164	.2501	48.9495	51.6024				1				0
80	16.36	56.1625	39.8699	54.5332	41.1249	1.317	.0091	191.6904	-.1142	.1647	.2004	.2979	325.2682	-.1697	.2448	48.9125	51.5686				1				0
80	16.37	55.9736	39.7627	54.4211	41.0877	1.3131	.0056	191.2452	-.1181	.1611	.1998	.297	323.7682	-.1755	.2395	48.8755	51.5347				1				0
80	16.38	55.9153	39.6556	54.4255	41.0324	1.3194	.0028	191.0288	-.1118	.1583	.1938	.2881	324.7863	-.1661	.2354	48.9356	51.5081				1				0
80	16.39	55.8569	39.5485	54.43	40.977	1.3258	0	190.8124	-.1054	.1555	.1879	.2793	325.8708	-.1567	.2312	48.9959	51.4814				1				0
80	16.4	55.7985	39.4414	54.4344	40.9217	1.3321	-.0028	190.5961	-.0991	.1527	.1821	.2706	327.0281	-.1473	.2271	49.0563	51.4547				1				0
80	16.41	55.6724	39.2623	54.3837	40.8058	1.3407	-.0063	190.1242	-.0905	.1493	.1746	.2596	328.7828	-.1345	.222	49.1381	51.4221				1				0
80	16.42	55.5462	39.0832	54.333	40.6899	1.3493	-.0097	189.6523	-.0819	.1459	.1673	.2487	330.7021	-.1217	.2169	49.2203	51.3895				1				0
80	16.43	55.42	38.9041	54.2823	40.574	1.358	-.0131	189.1804	-.0732	.1424	.1601	.2381	332.8049	-.1088	.2117	49.3029	51.3566				1				0
80	16.44	55.3522	38.8321	54.2272	40.5134	1.3603	-.0138	188.9249	-.0709	.1418	.1586	.2357	333.4324	-.1054	.2108	49.3245	51.3508				1				0
80	16.45	55.2844	38.7601	54.172	40.4529	1.3625	-.0144	188.6694	-.0686	.1412	.157	.2334	334.0743	-.102	.2099	49.3462	51.3449				1				0
80	16.46	55.2166	38.6881	54.1169	40.3923	1.3648	-.015	188.4139	-.0664	.1406	.1555	.2311	334.7307	-.0987	.209	49.3679	51.339				1				0
80	16.47	55.0167	38.6989	53.8687	40.3456	1.3497	-.0124	187.9298	-.0815	.1432	.1648	.2449	330.3525	-.1212	.2129	49.2238	51.3637				1				0
80	16.48	54.8167	38.7097	53.6205	40.2989	1.3345	-.0098	187.4458	-.0967	.1458	.1749	.2601	326.4422	-.1438	.2167	49.079	51.3885				1				0
80	16.49	54.6845	38.7925	53.4274	40.3128	1.317	-.0066	187.2172	-.1142	.149	.1878	.2791	322.5275	-.1698	.2215	48.9121	51.4192				1				0
80	16.5	54.5523	38.8753	53.2344	40.3266	1.2994	-.0033	186.9886	-.1318	.1523	.2014	.2993	319.1188	-.1959	.2263	48.7448	51.45				1				0
80	16.51	54.4201	38.9581	53.0414	40.3404	1.2818	-.0001	186.7601	-.1494	.1555	.2156	.3206	316.1442	-.2221	.2311	48.5771	51.4809				1				0
80	16.52	54.288	39.0409	52.8484	40.3543	1.2641	.0032	186.5315	-.1671	.1587	.2305	.3426	313.5386	-.2483	.236	48.409	51.5119				1				0
80	16.53	54.0133	39.4567	52.263	40.4148	1.2057	.0199	186.1479	-.2255	.1755	.2857	.4247	307.8906	-.3352	.2608	47.8526	51.6711				1				0
80	16.54	53.7387	39.8726	51.6777	40.4754	1.1471	.0367	185.7643	-.2841	.1923	.3431	.51	304.084	-.4224	.2858	47.294	51.831				1				0
80	16.55	53.5962	40.2056	51.2854	40.5221	1.1061	.0502	185.6093	-.3251	.2058	.3847	.5719	302.3367	-.4832	.3059	46.9042	51.9598				1				0
80	16.56	53.4537	40.5386	50.8931	40.5688	1.0651	.0637	185.4542	-.366	.2193	.4267	.6344	300.9298	-.5441	.326	46.5139	52.0889				1				0
80	16.57	53.3112	40.8716	50.5008	40.6155	1.0241	.0773	185.2992	-.4071	.2329	.469	.6972	299.7737	-.6052	.3462	46.1228	52.2181				1				0
80	16.58	53.1688	41.2046	50.1085	40.6622	.983	.0909	185.1441	-.4482	.2465	.5115	.7604	298.8077	-.6663	.3664	45.7311	52.3476				1				0
80	16.59	52.8684	41.5926	49.8345	40.9727	.9239	.0921	185.2682	-.5073	.2477	.5645	.8392	296.0275	-.7541	.3683	45.1687	52.3592				1				0
80	16.6	52.568	41.9805	49.5606	41.2832	.8649	.0934	185.3922	-.5663	.2489	.6186	.9196	293.7316	-.8418	.3701	44.6071	52.3709				1				0
80	16.61	52.4101	42.0354	49.6789	41.547	.8472	.081	185.6713	-.584	.2366	.6301	.9367	292.0557	-.8681	.3517	44.4385	52.2533				1				0
80	16.62	52.2521	42.0903	49.7972	41.8108	.8296	.0687	185.9504	-.6016	.2243	.6421	.9545	290.4459	-.8944	.3334	44.2703	52.1361				1				0
80	16.63	52.0942	42.1452	49.9155	42.0746	.812	.0564	186.2295	-.6192	.212	.6545	.973	288.9008	-.9205	.3152	44.1027	52.0192				1				0
80	16.64	51.9363	42.2001	50.0338	42.3384	.7944	.0442	186.5086	-.6368	.1998	.6674	.9921	287.4186	-.9466	.297	43.9356	51.9026				1				0
80	16.65	52.0324	42.1245	50.8433	42.8868	.8082	.0106	187.887	-.623	.1662	.6448	.9585	284.937	-.9262	.2471	44.0666	51.5828				1				0
80	16.66	52.1285	42.0489	51.6528	43.4352	.8217	-.0225	189.2654	-.6094	.1331	.6238	.9274	282.3206	-.906	.1979	44.1957	51.2677				1				0
80	16.67	52.3826	41.9184	52.344	43.7197	.8523	-.0433	190.3647	-.5789	.1123	.5897	.8766	280.9814	-.8605	.167	44.487	51.0698				1				0
80	16.68	52.6366	41.7879	53.0352	44.0043	.8826	-.0638	191.464	-.5486	.0918	.5563	.8269	279.4969	-.8156	.1364	44.7749	50.8741				1				0
80	16.69	52.8907	41.6574	53.7263	44.2889	.9124	-.0841	192.5632	-.5188	.0715	.5237	.7784	277.8442	-.7712	.1062	45.0595	50.6806				1				0
80	16.7	53.1447	41.5269	54.4175	44.5734	.942	-.1042	193.6625	-.4892	.0514	.4919	.7312	275.9965	-.7272	.0764	45.3409	50.4894				1				0
80	16.71	53.5335	41.219	55.3	44.7291	.9987	-.1266	194.7816	-.4325	.029	.4335	.6444	273.8398	-.6429	.0431	45.8809	50.2765				1				0
80	16.72	53.9223	40.9112	56.1824	44.8848	1.0547	-.1487	195.9008	-.3764	.0069	.3765	.5597	271.0539	-.5596	.0103	46.4148	50.066				1				0
80	16.73	54.0571	40.7339	56.3736	44.7559	1.0821	-.1511	195.9206	-.3491	.0044	.3492	.519	270.7283	-.519	.0066	46.675	50.0423				1				0
80	16.74	54.1918	40.5566	56.5649	44.627	1.1094	-.1536	195.9404	-.3218	.002	.3218	.4784	270.3473	-.4784	.0029	46.9351	50.0186				1				0
80	16.75	54.3266	40.3793	56.7562	44.4982	1.1367	-.1561	195.9602	-.2945	-.0005	.2945	.4378	269.8958	-.4378	-.0008	47.1952	49.9949				1				0
80	16.76	54.4613	40.202	56.9474	44.3693	1.164	-.1586	195.98	-.2672	-.003	.2672	.3972	269.3522	-.3972	-.0045	47.4553	49.9712				1				0
80	16.77	54.4811	40.1966	56.7624	44.1911	1.1669	-.1499	195.6311	-.2643	.0057	.2644	.393	271.238	-.3929	.0085	47.4826	50.0544				1				0
80	16.78	54.5008	40.1912	56.5774	44.0129	1.1697	-.1411	195.2823	-.2614	.0145	.2618	.3892	273.1693	-.3887	.0215	47.51	50.1379				1				0
80	16.79	54.3858	40.3631	56.2011	43.9636	1.1452	-.1298	194.9136	-.286	.0258	.2872	.4269	275.1494	-.4252	.0383	47.2761	50.2455				1				0
80	16.8	54.2708	40.535	55.8248	43.9143	1.1205	-.1185	194.5449	-.3107	.0371	.3129	.4651	276.8129	-.4618	.0552	47.0413	50.3535				1				0
80	16.81	54.1558	40.7069	55.4485	43.865	1.0958	-.1071	194.1763	-.3354	.0485	.3389	.5038	278.2278	-.4986	.0721	46.8057	50.4619				1				0
80	16.82	54.1395	40.967	54.8534	43.6315	1.0711	-.0815	193.5914	-.3601	.0741	.3676	.5465	281.621	-.5353	.1101	46.5704	50.7053				1				0
80	16.83	54.1232	41.2271	54.2583	43.398	1.0462	-.0558	193.0066	-.385	.0998	.3977	.5912	284.5294	-.5723	.1483	46.3337	50.9502				1				0
80	16.84	54.1069	41.4873	53.6632	43.1644	1.0212	-.0299	192.4218	-.41	.1256	.4288	.6374	287.0382	-.6094	.1868	46.0956	51.1965				1				0
80	16.85	54.2056	41.5755	53.4444	42.9802	1.0213	-.0156	192.2056	-.4099	.1399	.4331	.6438	288.8513	-.6093	.208	46.0964	51.3328				1				0
80	16.86	54.3043	41.6637	53.2255	42.796	1.0214	-.0013	191.9894	-.4098	.1543	.4379	.6509	290.6306	-.6092	.2293	46.0972	51.4694				1				0
80	16.87	54.403	41.7519	53.0067	42.6117	1.0215	.0131	191.7733	-.4097	.1687	.4431	.6586	292.3739	-.6091	.2507	46.098	51.6062				1				0
80	16.88	54.6519	41.6871	52.8048	42.1784	1.0481	.0331	191.3221	-.3831	.1887	.427	.6348	296.2229	-.5695	.2805	46.3516	51.7971				1				0
80	16.89	54.9008	41.6223	52.6028	41.7451	1.0749	.0532	190.871	-.3563	.2088	.413	.614	300.3719	-.5297	.3104	46.6063	51.9888				1				0
80	16.9	55.051	41.4693	52.6197	41.496	1.1016	.0589	190.636	-.3296	.2145	.3933	.5846	303.0548	-.49	.3189	46.8607	52.043				1				0
80	16.91	55.2012	41.3162	52.6366	41.2469	1.1283	.0646	190.4009	-.3029	.2202	.3745	.5566	306.0215	-.4502	.3274	47.1156	52.0973				1				0
80	16.92	55.3514	41.1632	52.6535	40.9978	1.1552	.0703	190.1659	-.276	.2259	.3567	.5302	309.3009	-.4103	.3359	47.3712	52.1517				1				0
80	16.93	55.5016	41.0102	52.6704	40.7487	1.1821	.0761	189.9309	-.2491	.2317	.3402	.5057	312.92	-.3703	.3444	47.6274	52.2063				1				0
80	16.94	55.481	40.6151	52.8234	40.5359	1.2182	.0675	189.4554	-.2129	.2231	.3084	.4584	316.3314	-.3165	.3316	47.972	52.1245				1				0
80	16.95	55.4604	40.22	52.9764	40.3231	1.2546	.0589	188.9799	-.1766	.2144	.2778	.4129	320.5314	-.2625	.3188	48.3183	52.0423				1				0
80	16.96	55.2896	39.9779	53.1125	40.3595	1.2639	.0444	188.7395	-.1673	.2	.2608	.3876	320.0963	-.2487	.2973	48.4069	51.905				1				0
80	16.97	55.1188	39.7357	53.2486	40.3958	1.2732	.03	188.499	-.1579	.1856	.2437	.3623	319.5989	-.2348	.2759	48.4958	51.7674				1				0
80	16.98	54.948	39.4936	53.3848	40.4321	1.2826	.0155	188.2585	-.1486	.1711	.2266	.3369	319.0254	-.2209	.2543	48.5848	51.6294				1				0
80	16.99	54.7772	39.2515	53.5209	40.4684	1.292	.001	188.018	-.1392	.1566	.2095	.3114	318.3564	-.207	.2327	48.6741	51.4911				1				0
80	17	54.5051	38.8789	54.0386	40.785	1.3043	-.0357	188.2076	-.1269	.1199	.1745	.2595	313.3653	-.1886	.1782	48.7915	51.1414				1				0
80	17.01	54.233	38.5063	54.5563	41.1016	1.3166	-.0724	188.3972	-.1146	.0832	.1416	.2105	305.985	-.1703	.1237	48.9086	50.7925				1				0
80	17.02	54.1318	38.3758	54.9379	41.3818	1.3195	-.0943	188.8273	-.1117	.0613	.1274	.1894	298.7412	-.1661	.0911	48.9361	50.5835				1				0
80	17.03	54.0305	38.2452	55.3195	41.6621	1.3223	-.1162	189.2573	-.1088	.0394	.1158	.1721	289.9088	-.1618	.0586	48.9634	50.3754				1				0
80	17.04	53.9292	38.1147	55.7011	41.9423	1.3252	-.1379	189.6874	-.106	.0177	.1075	.1597	279.4672	-.1576	.0263	48.9906	50.1683				1				0
80	17.05	53.8279	37.9842	56.0828	42.2225	1.328	-.1596	190.1175	-.1031	-.004	.1032	.1534	267.7935	-.1533	-.0059	49.0176	49.9622				1				0
80	17.06	53.6142	37.7547	56.7437	42.7251	1.3308	-.1983	190.8377	-.1004	-.0427	.1091	.1622	246.9578	-.1492	-.0635	49.0438	49.5933				1				0
80	17.07	53.4005	37.5252	57.4046	43.2276	1.3335	-.2367	191.5579	-.0977	-.0811	.127	.1888	230.2813	-.1452	-.1206	49.0698	49.2272				1				0
80	17.08	53.2881	37.4262	57.684	43.4499	1.3334	-.2537	191.8481	-.0978	-.0982	.1385	.2059	224.8853	-.1453	-.1459	49.069	49.0652				1				0
80	17.09	53.1756	37.3272	57.9633	43.6722	1.3333	-.2707	192.1383	-.0978	-.1151	.1511	.2246	220.3659	-.1454	-.1711	49.0681	48.9038				1				0
80	17.1	53.0632	37.2282	58.2426	43.8944	1.3333	-.2876	192.4284	-.0979	-.132	.1644	.2443	216.5692	-.1456	-.1962	49.0673	48.7428				1				0
80	17.11	52.9508	37.1292	58.5219	44.1167	1.3332	-.3044	192.7186	-.098	-.1489	.1782	.2649	213.3615	-.1457	-.2213	49.0665	48.5823				1				0
80	17.12	52.4598	36.8241	58.7986	44.4342	1.3246	-.3385	192.5166	-.1066	-.1829	.2117	.3147	210.2371	-.1585	-.2719	48.9846	48.2579				1				0
80	17.13	51.9689	36.5189	59.0752	44.7516	1.3159	-.3726	192.3146	-.1152	-.217	.2457	.3653	207.9669	-.1713	-.3226	48.9025	47.9329				1				0
80	17.14	51.5904	36.3128	59.0726	44.8467	1.3073	-.3901	191.8225	-.1238	-.2345	.2652	.3942	207.8398	-.1841	-.3486	48.8206	47.7668				1				0
80	17.15	51.2119	36.1067	59.0699	44.9419	1.2987	-.4076	191.3304	-.1325	-.252	.2847	.4233	207.7294	-.1969	-.3746	48.7383	47.5998				1				0
80	17.16	50.8334	35.9006	59.0672	45.037	1.29	-.4252	190.8382	-.1412	-.2697	.3044	.4525	207.6327	-.2098	-.4009	48.6556	47.4319				1				0
80	17.17	50.0498	35.6468	58.94	45.3337	1.2532	-.4569	189.9703	-.1779	-.3013	.3499	.5201	210.5675	-.2645	-.4479	48.3053	47.1307				1				0
80	17.18	49.2662	35.393	58.8128	45.6304	1.2161	-.4888	189.1023	-.2151	-.3332	.3966	.5895	212.8403	-.3197	-.4953	47.9518	46.8268				1				0
80	17.19	48.4826	35.1391	58.6856	45.927	1.1787	-.521	188.2343	-.2525	-.3654	.4442	.6603	214.6471	-.3754	-.5432	47.5951	46.52				1				0
80	17.2	48.0774	35.0914	58.5611	46.1286	1.1501	-.5352	187.8585	-.2811	-.3796	.4724	.7022	216.5176	-.4178	-.5643	47.323	46.3846				1				0
80	17.21	47.6723	35.0437	58.4365	46.3301	1.1214	-.5495	187.4827	-.3098	-.3939	.5011	.7449	218.1822	-.4605	-.5855	47.0499	46.2487				1				0
80	17.22	47.2672	34.996	58.312	46.5316	1.0926	-.5638	187.1069	-.3386	-.4082	.5303	.7884	219.6706	-.5033	-.6069	46.7756	46.1122				1				0
80	17.23	46.8793	35.2076	58.1777	46.9866	1.0378	-.5758	187.2511	-.3934	-.4202	.5756	.8557	223.1113	-.5848	-.6247	46.2537	45.9982				1				0
80	17.24	46.4913	35.4191	58.0433	47.4415	.9831	-.5877	187.3953	-.4481	-.4321	.6225	.9254	226.0375	-.6661	-.6424	45.7326	45.8844				1				0
80	17.25	46.5085	35.6783	58.0336	47.695	.9575	-.5853	187.9153	-.4737	-.4297	.6395	.9507	227.7858	-.7041	-.6388	45.489	45.9076				1				0
80	17.26	46.5257	35.9375	58.0238	47.9484	.9321	-.5829	188.4353	-.4991	-.4273	.657	.9767	229.4331	-.7419	-.6352	45.2468	45.9307				1				0
80	17.27	46.5428	36.1967	58.014	48.2018	.9068	-.5804	188.9554	-.5244	-.4249	.6749	1.0033	230.9854	-.7795	-.6316	45.0059	45.9537				1				0
80	17.28	46.56	36.4559	58.0042	48.4552	.8816	-.578	189.4754	-.5495	-.4225	.6932	1.0304	232.4487	-.8169	-.628	44.7663	45.9766				1				0
80	17.29	47.0029	36.7737	58.1528	48.5149	.8867	-.5616	190.4442	-.5445	-.406	.6792	1.0096	233.2911	-.8094	-.6035	44.8146	46.1336				1				0
80	17.3	47.4458	37.0914	58.3013	48.5746	.8917	-.5452	191.413	-.5395	-.3896	.6655	.9893	234.1597	-.802	-.5792	44.8623	46.2891				1				0
80	17.31	47.8715	37.1499	58.4597	48.3808	.9215	-.5313	191.8618	-.5097	-.3757	.6332	.9413	233.6036	-.7577	-.5585	45.146	46.4218				1				0
80	17.32	48.2972	37.2084	58.618	48.1871	.9512	-.5174	192.3107	-.48	-.3619	.6011	.8936	232.9908	-.7136	-.5379	45.4283	46.5538				1				0
80	17.33	48.7229	37.2669	58.7763	47.9934	.9807	-.5036	192.7595	-.4505	-.3481	.5693	.8463	232.3123	-.6697	-.5174	45.7092	46.6852				1				0
80	17.34	49.1486	37.3254	58.9347	47.7996	1.01	-.4899	193.2083	-.4212	-.3343	.5377	.7994	231.5574	-.6261	-.497	45.9889	46.816				1				0
80	17.35	49.8309	37.3794	58.9276	47.2314	1.0615	-.4578	193.3692	-.3697	-.3022	.4775	.7099	230.7363	-.5496	-.4493	46.4789	47.1217				1				0
80	17.36	50.5133	37.4334	58.9204	46.6631	1.1128	-.4258	193.5302	-.3184	-.2702	.4175	.6207	229.6805	-.4733	-.4016	46.968	47.4269				1				0
80	17.37	50.7699	37.4289	58.755	46.2886	1.1352	-.4072	193.2423	-.296	-.2517	.3885	.5776	229.6307	-.44	-.3741	47.1808	47.6033				1				0
80	17.38	51.0265	37.4244	58.5895	45.9141	1.1576	-.3887	192.9545	-.2736	-.2331	.3594	.5343	229.5727	-.4067	-.3465	47.3942	47.7801				1				0
80	17.39	51.2831	37.4199	58.4241	45.5395	1.18	-.37	192.6666	-.2511	-.2145	.3302	.4909	229.5043	-.3733	-.3188	47.6082	47.9575				1				0
80	17.4	51.5398	37.4154	58.2586	45.165	1.2026	-.3514	192.3788	-.2286	-.1958	.301	.4474	229.4224	-.3398	-.291	47.8229	48.1354				1				0
80	17.41	51.5226	37.2192	57.9802	44.73	1.2233	-.3409	191.4519	-.2079	-.1853	.2785	.4139	228.2898	-.309	-.2754	48.0202	48.2355				1				0
80	17.42	51.5054	37.023	57.7018	44.2949	1.2442	-.3303	190.5251	-.1869	-.1747	.2558	.3803	226.9444	-.2779	-.2597	48.2196	48.3365				1				0
80	17.43	51.2316	36.8313	57.5888	44.2344	1.2424	-.3386	189.886	-.1888	-.183	.2629	.3908	225.8962	-.2806	-.272	48.2021	48.2575				1				0
80	17.44	50.9578	36.6395	57.4758	44.1738	1.2406	-.3469	189.247	-.1906	-.1913	.2701	.4015	224.8964	-.2834	-.2844	48.1845	48.1779				1				0
80	17.45	50.6841	36.4478	57.3628	44.1133	1.2387	-.3553	188.608	-.1925	-.1997	.2774	.4123	223.9427	-.2861	-.2969	48.1668	48.0979				1				0
80	17.46	50.4103	36.2561	57.2499	44.0527	1.2368	-.3638	187.969	-.1944	-.2082	.2848	.4234	223.0319	-.2889	-.3095	48.149	48.0172				1				0
80	17.47	49.8155	35.906	57.3166	44.2742	1.223	-.3958	187.3122	-.2081	-.2402	.3179	.4725	220.908	-.3094	-.3571	48.0177	47.7122				1				0
80	17.48	49.2207	35.5559	57.3833	44.4956	1.2092	-.4281	186.6554	-.222	-.2725	.3515	.5225	219.175	-.3301	-.405	47.8855	47.405				1				0
80	17.49	48.8997	35.3975	57.563	44.7775	1.1972	-.4517	186.6377	-.234	-.2961	.3774	.561	218.318	-.3478	-.4401	47.7717	47.1803				1				0
80	17.5	48.5787	35.2391	57.7427	45.0595	1.1853	-.4753	186.6199	-.2459	-.3197	.4033	.5996	217.571	-.3656	-.4752	47.6579	46.9555				1				0
80	17.51	48.2577	35.0806	57.9224	45.3415	1.1733	-.4989	186.6022	-.2579	-.3433	.4294	.6383	216.9144	-.3833	-.5103	47.544	46.7307				1				0
80	17.52	47.9367	34.9222	58.1021	45.6234	1.1614	-.5225	186.5844	-.2698	-.3669	.4554	.677	216.3327	-.4011	-.5454	47.4302	46.5058				1				0
80	17.53	47.6028	34.6585	58.7817	46.2272	1.1574	-.5675	187.2702	-.2738	-.4119	.4946	.7353	213.6151	-.4071	-.6123	47.3922	46.0771				1				0
80	17.54	47.269	34.3948	59.4613	46.8309	1.1534	-.6122	187.9559	-.2778	-.4566	.5344	.7945	211.3164	-.4129	-.6787	47.3544	45.6516				1				0
80	17.55	47.2561	34.2895	59.9612	47.1526	1.1613	-.6332	188.6594	-.2699	-.4776	.5486	.8155	209.4724	-.4012	-.71	47.4296	45.4517				1				0
80	17.56	47.2432	34.1842	60.4611	47.4744	1.1691	-.654	189.3629	-.2621	-.4984	.5631	.8371	207.7352	-.3896	-.7409	47.5042	45.2532				1				0
80	17.57	47.2303	34.0789	60.9611	47.7962	1.1769	-.6747	190.0664	-.2543	-.5191	.578	.8593	206.0989	-.378	-.7717	47.5782	45.0563				1				0
80	17.58	47.1763	33.8935	61.7866	48.3272	1.189	-.7097	191.1835	-.2422	-.5542	.6048	.8991	203.6114	-.3601	-.8238	47.693	44.7224				1				0
80	17.59	47.1222	33.7081	62.6121	48.8583	1.2009	-.7444	192.3006	-.2303	-.5888	.6322	.9399	201.3638	-.3424	-.8753	47.8065	44.3923				1				0
80	17.6	47.0681	33.5226	63.4376	49.3894	1.2126	-.7786	193.4177	-.2185	-.6231	.6603	.9816	199.329	-.3249	-.9262	47.9186	44.0661				1				0
80	17.61	47.0269	33.4425	63.7632	49.5987	1.2169	-.7928	193.8313	-.2143	-.6372	.6723	.9994	198.5905	-.3186	-.9473	47.9588	43.9313				1				0
80	17.62	46.9857	33.3624	64.0887	49.808	1.2211	-.8069	194.2449	-.2101	-.6513	.6844	1.0174	197.8811	-.3124	-.9682	47.9988	43.7971				1				0
80	17.63	46.9445	33.2823	64.4143	50.0173	1.2252	-.8209	194.6585	-.2059	-.6653	.6965	1.0354	197.1993	-.3062	-.9891	48.0386	43.6634				1				0
80	17.64	46.8733	33.1662	64.7728	50.2266	1.2313	-.8374	195.0389	-.1999	-.6818	.7105	1.0563	196.3387	-.2971	-1.0136	48.0964	43.5064				1				0
80	17.65	46.802	33.0501	65.1313	50.4359	1.2373	-.8538	195.4194	-.1938	-.6983	.7247	1.0773	195.5149	-.2882	-1.038	48.1539	43.35				1				0
80	17.66	46.772	33.0141	65.1642	50.4359	1.2393	-.8563	195.3863	-.1919	-.7008	.7266	1.0801	195.3175	-.2853	-1.0418	48.172	43.3261				1				0
80	17.67	46.742	32.9781	65.1971	50.4359	1.2412	-.8589	195.3531	-.19	-.7033	.7285	1.083	195.1211	-.2825	-1.0455	48.1901	43.3022				1				0
80	17.68	46.7119	32.9421	65.23	50.4359	1.2431	-.8614	195.32	-.1881	-.7058	.7304	1.0859	194.9256	-.2797	-1.0492	48.2083	43.2782				1				0
80	17.69	46.6819	32.9061	65.263	50.4359	1.245	-.8639	195.2869	-.1862	-.7083	.7324	1.0888	194.7311	-.2769	-1.053	48.2264	43.2543				1				0
80	17.7	46.5798	32.8737	64.981	50.2413	1.242	-.8584	194.6757	-.1892	-.7028	.7278	1.082	195.0659	-.2812	-1.0448	48.1983	43.3066				1				0
80	17.71	46.4776	32.8413	64.699	50.0467	1.239	-.8529	194.0646	-.1922	-.6973	.7233	1.0752	195.407	-.2857	-1.0366	48.17	43.3593				1				0
80	17.72	46.4055	32.8449	64.3841	49.8521	1.2341	-.8448	193.4866	-.1971	-.6892	.7168	1.0656	195.9573	-.293	-1.0245	48.1232	43.4365				1				0
80	17.73	46.3334	32.8485	64.0692	49.6575	1.2292	-.8366	192.9086	-.202	-.681	.7103	1.056	196.5209	-.3003	-1.0124	48.0762	43.5141				1				0
80	17.74	46.2613	32.8521	63.7543	49.4629	1.2242	-.8284	192.3306	-.207	-.6728	.7039	1.0465	197.0983	-.3077	-1.0002	48.0289	43.5922				1				0
80	17.75	46.1892	32.8557	63.4394	49.2683	1.2192	-.8202	191.7526	-.212	-.6646	.6976	1.037	197.6899	-.3151	-.988	47.9813	43.6707				1				0
80	17.76	46.0305	32.8944	62.7802	48.9085	1.2044	-.803	190.6135	-.2268	-.6474	.686	1.0199	199.308	-.3372	-.9625	47.8397	43.8339				1				0
80	17.77	45.8717	32.9331	62.1211	48.5486	1.1893	-.7857	189.4745	-.2419	-.6301	.6749	1.0034	201.0004	-.3596	-.9367	47.6964	43.999				1				0
80	17.78	45.785	32.9682	61.7768	48.3834	1.1793	-.7767	188.9134	-.2519	-.6211	.6702	.9964	202.0743	-.3745	-.9234	47.6011	44.0846				1				0
80	17.79	45.6983	33.0033	61.4325	48.2182	1.1692	-.7677	188.3524	-.2619	-.6121	.6658	.9897	203.1694	-.3894	-.9099	47.5052	44.1707				1				0
80	17.8	45.6116	33.0384	61.0883	48.053	1.1591	-.7586	187.7914	-.2721	-.603	.6615	.9834	204.2857	-.4045	-.8964	47.4088	44.2574				1				0
80	17.81	45.5249	33.0735	60.744	47.8878	1.1489	-.7494	187.2303	-.2823	-.5938	.6575	.9774	205.4227	-.4196	-.8828	47.3118	44.3445				1				0
80	17.82	45.403	32.9943	60.6133	47.8091	1.1471	-.7508	186.8197	-.284	-.5953	.6596	.9805	205.5092	-.4223	-.8849	47.2948	44.3308				1				0
80	17.83	45.2812	32.9151	60.4825	47.7304	1.1454	-.7523	186.4092	-.2858	-.5967	.6616	.9836	205.5955	-.4249	-.8871	47.2778	44.3171				1				0
80	17.84	45.246	32.8008	60.696	47.8169	1.1538	-.7629	186.5597	-.2774	-.6074	.6677	.9926	204.5453	-.4123	-.9029	47.3584	44.2157				1				0
80	17.85	45.2108	32.6865	60.9095	47.9034	1.1623	-.7736	186.7102	-.2689	-.618	.674	1.0019	203.5161	-.3998	-.9187	47.4389	44.1144				1				0
80	17.86	45.1756	32.5722	61.123	47.9899	1.1707	-.7842	186.8607	-.2605	-.6286	.6804	1.0115	202.5077	-.3872	-.9345	47.5193	44.0133				1				0
80	17.87	45.1404	32.4579	61.3365	48.0764	1.1791	-.7948	187.0111	-.252	-.6392	.6871	1.0214	201.5202	-.3747	-.9502	47.5995	43.9124				1				0
80	17.88	45.2005	32.3598	61.8915	48.3843	1.1923	-.8137	187.8361	-.2389	-.6581	.7001	1.0408	199.9499	-.3551	-.9784	47.7249	43.7322				1				0
80	17.89	45.2606	32.2617	62.4466	48.6922	1.2054	-.8325	188.6611	-.2258	-.6769	.7136	1.0608	198.451	-.3357	-1.0063	47.8492	43.5536				1				0
80	17.9	45.3558	32.2779	62.7882	48.9136	1.21	-.8406	189.3356	-.2212	-.685	.7199	1.0702	197.894	-.3288	-1.0184	47.8935	43.4757				1				0
80	17.91	45.4511	32.2941	63.1298	49.1351	1.2146	-.8488	190.0101	-.2166	-.6932	.7262	1.0796	197.3504	-.3219	-1.0305	47.9375	43.3984				1				0
80	17.92	45.5464	32.3103	63.4714	49.3565	1.2192	-.8568	190.6845	-.212	-.7012	.7326	1.0891	196.8201	-.3151	-1.0425	47.9811	43.3216				1				0
80	17.93	45.6417	32.3265	63.813	49.5779	1.2238	-.8648	191.359	-.2074	-.7092	.7389	1.0985	196.3026	-.3084	-1.0544	48.0245	43.2454				1				0
80	17.94	45.8614	32.4444	64.0416	49.6973	1.2287	-.862	192.0446	-.2025	-.7064	.7348	1.0924	195.9926	-.301	-1.0501	48.0718	43.2724				1				0
80	17.95	46.0811	32.5623	64.2702	49.8166	1.2337	-.8592	192.7302	-.1975	-.7036	.7308	1.0864	195.6812	-.2936	-1.046	48.1189	43.2992				1				0
80	17.96	46.2055	32.664	64.1572	49.7146	1.2341	-.8484	192.7413	-.1971	-.6928	.7203	1.0708	195.8776	-.293	-1.03	48.1232	43.4015				1				0
80	17.97	46.33	32.7657	64.0443	49.6125	1.2346	-.8377	192.7525	-.1966	-.6821	.7099	1.0553	196.08	-.2923	-1.014	48.1274	43.5039				1				0
80	17.98	46.4544	32.8674	63.9313	49.5104	1.235	-.8269	192.7636	-.1962	-.6714	.6994	1.0398	196.2882	-.2916	-.998	48.1317	43.6061				1				0
80	17.99	46.6476	33.2013	63.3148	49.1679	1.2195	-.7927	192.3316	-.2117	-.6371	.6714	.9981	198.3825	-.3147	-.9471	47.9836	43.9322				1				0
80	18	46.8407	33.5352	62.6984	48.8254	1.2038	-.7583	191.8997	-.2273	-.6027	.6442	.9576	200.6667	-.338	-.896	47.8348	44.2598				1				0
80	18.01	47.0338	33.8692	62.0819	48.4829	1.1881	-.7238	191.4678	-.243	-.5682	.618	.9187	203.1597	-.3613	-.8446	47.6853	44.5888				1				0
80	18.02	47.1024	34.1014	61.5784	48.2425	1.1719	-.6999	191.0247	-.2593	-.5443	.6029	.8963	205.4705	-.3854	-.8092	47.5307	44.8162				1				0
80	18.03	47.1711	34.3336	61.0749	48.002	1.1556	-.6759	190.5817	-.2756	-.5203	.5888	.8753	207.9071	-.4097	-.7735	47.3755	45.0446				1				0
80	18.04	47.2398	34.5658	60.5714	47.7616	1.1392	-.6518	190.1386	-.292	-.4962	.5757	.8559	210.4706	-.434	-.7377	47.2195	45.2741				1				0
80	18.05	47.4174	35.2949	59.4061	47.3611	1.0842	-.5931	189.4795	-.347	-.4375	.5584	.8302	218.4209	-.5159	-.6504	46.6949	45.8331				1				0
80	18.06	47.5951	36.0239	58.2408	46.9606	1.0287	-.534	188.8205	-.4025	-.3784	.5525	.8213	226.7667	-.5984	-.5625	46.1666	46.396				1				0
80	18.07	47.7041	36.5207	57.579	46.8006	.9898	-.4992	188.6044	-.4414	-.3437	.5594	.8316	232.0977	-.6562	-.5109	45.796	46.727				1				0
80	18.08	47.8131	37.0176	56.9172	46.6406	.9508	-.4644	188.3884	-.4804	-.3088	.5711	.849	237.2659	-.7142	-.4591	45.4245	47.0588				1				0
80	18.09	47.9221	37.5144	56.2553	46.4806	.9117	-.4295	188.1724	-.5195	-.2739	.5873	.8731	242.1995	-.7723	-.4072	45.0522	47.3913				1				0
80	18.1	48.0311	38.0112	55.5935	46.3206	.8725	-.3945	187.9564	-.5587	-.2389	.6076	.9033	246.8465	-.8306	-.3552	44.679	47.7245				1				0
80	18.11	48.171	38.5864	54.9513	46.2228	.8283	-.3584	187.9315	-.6029	-.2028	.6361	.9456	251.4079	-.8963	-.3015	44.2581	48.0685				1				0
80	18.12	48.3109	39.1615	54.309	46.1251	.7841	-.3223	187.9065	-.6471	-.1667	.6682	.9934	255.5562	-.962	-.2478	43.837	48.4126				1				0
80	18.13	48.3418	39.2398	54.3286	46.1874	.7792	-.3213	188.0976	-.652	-.1657	.6727	1	255.7426	-.9692	-.2463	43.7907	48.4222				1				0
80	18.14	48.3727	39.3181	54.3481	46.2497	.7743	-.3203	188.2886	-.6568	-.1647	.6772	1.0067	255.9263	-.9765	-.2448	43.7444	48.4318				1				0
80	18.15	48.4036	39.3964	54.3677	46.3119	.7695	-.3192	188.4796	-.6617	-.1637	.6816	1.0133	256.1072	-.9837	-.2433	43.6982	48.4413				1				0
80	18.16	48.4345	39.4747	54.3873	46.3742	.7647	-.3182	188.6707	-.6665	-.1627	.6861	1.0199	256.2853	-.9909	-.2418	43.6521	48.4508				1				0
80	18.17	48.6345	39.391	54.7627	46.4443	.7888	-.3254	189.2324	-.6423	-.1698	.6644	.9877	255.189	-.9549	-.2525	43.8825	48.3824				1				0
80	18.18	48.8345	39.3073	55.1381	46.5143	.8129	-.3326	189.7942	-.6183	-.177	.6431	.9561	254.0264	-.9192	-.2631	44.1115	48.3144				1				0
80	18.19	49.0035	39.1453	55.4939	46.5221	.8417	-.3407	190.1648	-.5895	-.1851	.6179	.9186	252.569	-.8764	-.2752	44.3855	48.2372				1				0
80	18.2	49.1726	38.9833	55.8497	46.5299	.8703	-.3488	190.5355	-.5609	-.1932	.5932	.8818	250.9951	-.8338	-.2872	44.6584	48.1602				1				0
80	18.21	49.3417	38.8213	56.2055	46.5377	.8989	-.3568	190.9062	-.5323	-.2012	.5691	.846	249.2927	-.7913	-.2991	44.9303	48.0836				1				0
80	18.22	49.5108	38.6593	56.5613	46.5455	.9273	-.3648	191.2769	-.5039	-.2092	.5456	.8111	247.4489	-.7491	-.3111	45.2012	48.0072				1				0
80	18.23	49.7211	38.3245	57.1004	46.51	.9751	-.3794	191.6559	-.4561	-.2238	.508	.7552	243.8584	-.678	-.3327	45.6566	47.8683				1				0
80	18.24	49.9313	37.9896	57.6395	46.4745	1.0228	-.3939	192.035	-.4084	-.2384	.4729	.703	239.7314	-.6071	-.3543	46.1103	47.7299				1				0
80	18.25	49.9725	37.8168	57.8227	46.4313	1.0422	-.4005	192.0434	-.389	-.245	.4597	.6833	237.7995	-.5782	-.3641	46.2955	47.6671				1				0
80	18.26	50.0137	37.644	58.006	46.388	1.0617	-.4071	192.0518	-.3695	-.2515	.447	.6645	235.7558	-.5493	-.3739	46.4808	47.6043				1				0
80	18.27	50.0549	37.4712	58.1892	46.3448	1.0811	-.4137	192.0602	-.3501	-.2581	.435	.6466	233.596	-.5204	-.3837	46.666	47.5416				1				0
80	18.28	50.0961	37.2984	58.3725	46.3016	1.1006	-.4203	192.0685	-.3306	-.2647	.4235	.6296	231.3168	-.4915	-.3935	46.8512	47.4788				1				0
80	18.29	50.133	37.068	58.5362	46.1856	1.1256	-.4265	191.9228	-.3056	-.2709	.4084	.6071	228.44	-.4542	-.4027	47.0898	47.4199				1				0
80	18.3	50.1699	36.8376	58.6998	46.0697	1.1507	-.4327	191.7771	-.2805	-.2771	.3943	.5861	225.3449	-.4169	-.4119	47.3288	47.3608				1				0
80	18.31	50.1656	36.78	58.6803	45.9971	1.1564	-.4323	191.623	-.2748	-.2767	.39	.5798	224.8029	-.4085	-.4114	47.3826	47.3645				1				0
80	18.32	50.1614	36.7224	58.6607	45.9244	1.162	-.4319	191.4688	-.2692	-.2763	.3858	.5735	224.2481	-.4001	-.4108	47.4364	47.3683				1				0
80	18.33	50.1571	36.6647	58.6411	45.8518	1.1677	-.4315	191.3147	-.2635	-.2759	.3815	.5672	223.6799	-.3917	-.4102	47.4904	47.372				1				0
80	18.34	50.0712	36.6341	58.5522	45.8189	1.1642	-.4319	191.0765	-.267	-.2763	.3843	.5712	224.0152	-.3969	-.4108	47.4571	47.3681				1				0
80	18.35	49.9854	36.6035	58.4632	45.786	1.1607	-.4323	190.8382	-.2705	-.2768	.387	.5753	224.3463	-.4021	-.4114	47.4237	47.3643				1				0
80	18.36	49.8996	36.5729	58.3743	45.7532	1.1572	-.4327	190.5999	-.274	-.2772	.3898	.5794	224.6738	-.4073	-.412	47.3903	47.3604				1				0
80	18.37	49.818	36.5999	58.3049	45.793	1.148	-.4335	190.5158	-.2832	-.278	.3968	.5899	225.5372	-.421	-.4132	47.3026	47.3527				1				0
80	18.38	49.7365	36.6269	58.2355	45.8328	1.1388	-.4344	190.4317	-.2924	-.2788	.404	.6006	226.3708	-.4347	-.4144	47.2149	47.3451				1				0
80	18.39	49.655	36.6539	58.1661	45.8725	1.1295	-.4352	190.3475	-.3017	-.2796	.4113	.6114	227.1758	-.4484	-.4156	47.1271	47.3374				1				0
80	18.4	49.4953	36.8817	57.8521	45.9677	1.0948	-.4285	190.1968	-.3364	-.2729	.4331	.6439	230.9493	-.5	-.4056	46.7966	47.4013				1				0
80	18.41	49.3357	37.1094	57.5381	46.0628	1.0601	-.4217	190.046	-.3711	-.2662	.4567	.6789	234.3526	-.5517	-.3957	46.4656	47.4652				1				0
80	18.42	49.2576	37.3101	57.2934	46.1182	1.0346	-.4142	189.9793	-.3966	-.2586	.4735	.7039	236.893	-.5896	-.3845	46.2225	47.5368				1				0
80	18.43	49.1795	37.5108	57.0488	46.1735	1.009	-.4067	189.9126	-.4222	-.2511	.4912	.7302	239.2564	-.6276	-.3733	45.9793	47.6085				1				0
80	18.44	49.1014	37.7115	56.8042	46.2289	.9834	-.3992	189.846	-.4477	-.2436	.5097	.7577	241.4535	-.6656	-.3621	45.7358	47.6803				1				0
80	18.45	49.0233	37.9122	56.5596	46.2843	.9579	-.3916	189.7793	-.4733	-.236	.5289	.7863	243.4953	-.7036	-.3509	45.4922	47.752				1				0
80	18.46	48.8439	38.2398	56.0579	46.318	.9127	-.3771	189.4596	-.5185	-.2215	.5638	.8381	246.8668	-.7707	-.3293	45.0622	47.8905				1				0
80	18.47	48.6645	38.5675	55.5561	46.3517	.8674	-.3625	189.1398	-.5638	-.2069	.6005	.8928	249.8457	-.8381	-.3076	44.6307	48.0294				1				0
80	18.48	48.5632	38.6944	55.2991	46.3301	.8477	-.3555	188.8868	-.5835	-.1999	.6168	.9169	251.0905	-.8674	-.2971	44.4431	48.0964				1				0
80	18.49	48.462	38.8213	55.042	46.3085	.828	-.3484	188.6337	-.6032	-.1928	.6333	.9415	252.2741	-.8968	-.2866	44.2549	48.1637				1				0
80	18.5	48.3607	38.9482	54.7849	46.2868	.8081	-.3413	188.3806	-.623	-.1857	.6501	.9665	253.4	-.9262	-.2761	44.0663	48.2311				1				0
80	18.51	48.2594	39.0751	54.5278	46.2652	.7883	-.3342	188.1276	-.6429	-.1786	.6673	.9919	254.4714	-.9557	-.2656	43.8771	48.2987				1				0
80	18.52	48.3246	39.1795	54.5545	46.324	.784	-.3317	188.3827	-.6472	-.1761	.6707	.9971	254.7784	-.9621	-.2618	43.8363	48.3229				1				0
80	18.53	48.3899	39.2839	54.5812	46.3829	.7797	-.3292	188.6378	-.6515	-.1736	.6742	1.0022	255.0814	-.9685	-.258	43.7956	48.347				1				0
80	18.54	48.5564	39.2614	54.865	46.4633	.7953	-.3337	189.146	-.6359	-.1781	.6604	.9817	254.3525	-.9454	-.2648	43.9436	48.3036				1				0
80	18.55	48.7229	39.2389	55.1487	46.5437	.8107	-.3382	189.6543	-.6205	-.1827	.6468	.9615	253.5969	-.9224	-.2715	44.0908	48.2605				1				0
80	18.56	48.8894	39.2164	55.4325	46.6242	.8261	-.3427	190.1625	-.6051	-.1872	.6334	.9416	252.8132	-.8995	-.2782	44.2371	48.2176				1				0
80	18.57	49.0559	39.1939	55.7163	46.7046	.8414	-.3472	190.6707	-.5898	-.1916	.6202	.9219	252.0002	-.8768	-.2849	44.3828	48.1749				1				0
80	18.58	49.4524	38.9914	56.2304	46.5827	.8937	-.351	191.2569	-.5375	-.1954	.5719	.8502	250.0204	-.799	-.2905	44.881	48.1389				1				0
80	18.59	49.8489	38.7889	56.7446	46.4607	.9457	-.3548	191.8431	-.4855	-.1992	.5248	.7801	247.6948	-.7217	-.2961	45.3762	48.1031				1				0
80	18.6	50.079	38.6089	56.975	46.2583	.9826	-.3541	191.9211	-.4486	-.1985	.4905	.7292	246.1303	-.6668	-.2951	45.728	48.1096				1				0
80	18.61	50.309	38.4289	57.2054	46.0559	1.0195	-.3534	191.9991	-.4116	-.1978	.4567	.6789	244.334	-.6119	-.2941	46.0796	48.1161				1				0
80	18.62	50.539	38.2488	57.4358	45.8535	1.0564	-.3527	192.0771	-.3748	-.1971	.4234	.6295	242.2547	-.5571	-.2931	46.4308	48.1226				1				0
80	18.63	50.769	38.0688	57.6662	45.6511	1.0933	-.352	192.1552	-.3379	-.1965	.3909	.581	239.8271	-.5023	-.292	46.7818	48.129				1				0
80	18.64	51.0239	38.0319	57.724	45.4193	1.1187	-.3424	192.1992	-.3124	-.1868	.364	.5412	239.1201	-.4645	-.2778	47.0244	48.2205				1				0
80	18.65	51.2788	37.995	57.7818	45.1875	1.1442	-.3328	192.2432	-.287	-.1772	.3373	.5014	238.3015	-.4266	-.2635	47.2667	48.312				1				0
80	18.66	51.3037	38.1381	57.6092	45.1581	1.1328	-.3239	192.2092	-.2983	-.1683	.3425	.5092	240.5716	-.4435	-.2502	47.1586	48.3971				1				0
80	18.67	51.3286	38.2812	57.4367	45.1287	1.1215	-.315	192.1752	-.3097	-.1594	.3483	.5178	242.7708	-.4604	-.2369	47.0504	48.4822				1				0
80	18.68	51.3535	38.4244	57.2641	45.0993	1.1101	-.306	192.1413	-.3211	-.1504	.3546	.5271	244.8962	-.4773	-.2236	46.9421	48.5673				1				0
80	18.69	51.3784	38.5675	57.0915	45.0699	1.0987	-.2971	192.1073	-.3324	-.1415	.3613	.5371	246.9458	-.4942	-.2103	46.8339	48.6525				1				0
80	18.7	51.3552	39.0598	56.5676	45.1114	1.051	-.2739	192.094	-.3802	-.1184	.3982	.5919	252.7078	-.5652	-.176	46.3791	48.8727				1				0
80	18.71	51.3321	39.5521	56.0436	45.1529	1.0032	-.2508	192.0807	-.428	-.0952	.4384	.6518	257.4542	-.6362	-.1416	45.9242	49.093				1				0
80	18.72	51.284	39.9014	55.6923	45.2238	.9669	-.2367	192.1014	-.4643	-.0811	.4714	.7007	260.097	-.6903	-.1205	45.5778	49.228				1				0
80	18.73	51.2359	40.2506	55.3409	45.2948	.9305	-.2225	192.1221	-.5007	-.0669	.5051	.7509	262.3901	-.7443	-.0994	45.2314	49.3629				1				0
80	18.74	51.1879	40.5998	54.9895	45.3657	.8941	-.2083	192.1429	-.5371	-.0527	.5396	.8022	264.3925	-.7984	-.0784	44.8852	49.4978				1				0
80	18.75	51.0128	41.0597	54.3579	45.3899	.8384	-.1869	191.8203	-.5928	-.0314	.5936	.8824	266.9724	-.8812	-.0466	44.3547	49.7014				1				0
80	18.76	50.8377	41.5197	53.7263	45.4141	.7826	-.1655	191.4978	-.6486	-.0099	.6487	.9644	269.1257	-.9643	-.0147	43.8225	49.9057				1				0
80	18.77	50.6626	41.9796	53.0948	45.4383	.7265	-.144	191.1753	-.7047	.0116	.7048	1.0478	270.9451	-1.0476	.0173	43.2885	50.1107				1				0
80	18.78	50.5356	42.0903	52.8145	45.3916	.7068	-.1366	190.8321	-.7244	.019	.7246	1.0773	271.5001	-1.0769	.0282	43.101	50.1807				1				0
80	18.79	50.4085	42.201	52.5343	45.3449	.687	-.1292	190.4888	-.7441	.0263	.7446	1.107	272.0273	-1.1063	.0392	42.9129	50.2509				1				0
80	18.8	50.2815	42.3117	52.2541	45.2982	.6672	-.1218	190.1456	-.764	.0337	.7647	1.1368	272.5287	-1.1357	.0502	42.7241	50.3213				1				0
80	18.81	50.0215	42.1029	52.1403	45.2161	.6658	-.129	189.4807	-.7653	.0266	.7658	1.1385	271.9894	-1.1378	.0395	42.711	50.2532				1				0
80	18.82	49.7614	41.8941	52.0264	45.1339	.6644	-.1362	188.8158	-.7667	.0194	.767	1.1402	271.4479	-1.1399	.0288	42.6977	50.1846				1				0
80	18.83	49.6284	41.5746	52.1927	45.0984	.6831	-.1509	188.4941	-.7481	.0047	.7481	1.1122	270.3589	-1.1121	.007	42.8753	50.0446				1				0
80	18.84	49.4953	41.255	52.3591	45.063	.7018	-.1656	188.1724	-.7294	-.0101	.7295	1.0844	269.2101	-1.0843	-.015	43.0535	49.9042				1				0
80	18.85	49.3623	40.9355	52.5254	45.0275	.7206	-.1804	187.8508	-.7106	-.0249	.711	1.0571	267.9972	-1.0564	-.0369	43.2322	49.7633				1				0
80	18.86	49.2293	40.616	52.6918	44.992	.7394	-.1953	187.5291	-.6918	-.0397	.6929	1.0301	266.7159	-1.0284	-.059	43.4116	49.622				1				0
80	18.87	48.8791	40.0598	53.2513	45.2809	.7613	-.2391	187.4711	-.6699	-.0835	.6751	1.0036	262.8965	-.9959	-.1241	43.6196	49.2049				1				0
80	18.88	48.5289	39.5035	53.8108	45.5698	.7831	-.2829	187.4131	-.6481	-.1273	.6605	.9819	258.8866	-.9634	-.1893	43.8278	48.7876				1				0
80	18.89	48.3118	39.2668	54.204	45.8942	.786	-.3117	187.6768	-.6452	-.1561	.6638	.9868	256.4014	-.9591	-.232	43.8554	48.5136				1				0
80	18.9	48.0946	39.0301	54.5972	46.2185	.7889	-.3403	187.9404	-.6423	-.1847	.6683	.9935	253.9524	-.9548	-.2747	43.883	48.2405				1				0
80	18.91	47.8775	38.7934	54.9904	46.5429	.7918	-.3689	188.2041	-.6394	-.2134	.6741	1.002	251.5474	-.9505	-.3172	43.9105	47.9681				1				0
80	18.92	47.6603	38.5567	55.3836	46.8672	.7947	-.3975	188.4678	-.6365	-.2419	.6809	1.0123	249.1935	-.9462	-.3596	43.9379	47.6965				1				0
80	18.93	47.3771	38.3812	56.0356	47.5505	.7848	-.4399	189.3444	-.6464	-.2843	.7062	1.0498	246.2603	-.961	-.4226	43.8435	47.2924				1				0
80	18.94	47.0939	38.2056	56.6877	48.2338	.7749	-.4819	190.221	-.6563	-.3263	.7329	1.0896	243.5605	-.9756	-.4851	43.7499	46.8921				1				0
80	18.95	47.0278	38.2668	56.9465	48.5928	.7623	-.4956	190.8339	-.6689	-.34	.7503	1.1155	243.053	-.9944	-.5055	43.6297	46.7616				1				0
80	18.96	46.9617	38.3281	57.2054	48.9517	.7498	-.5092	191.4468	-.6814	-.3536	.7677	1.1413	242.5716	-1.013	-.5257	43.5104	46.632				1				0
80	18.97	46.8956	38.3893	57.4642	49.3106	.7373	-.5227	192.0597	-.6939	-.3672	.785	1.167	242.1143	-1.0315	-.5458	43.3917	46.5032				1				0
80	18.98	46.8295	38.4505	57.7231	49.6696	.7249	-.5362	192.6727	-.7062	-.3806	.8023	1.1927	241.6796	-1.0499	-.5658	43.2739	46.3753				1				0
80	18.99	46.8441	38.4865	57.9215	49.8616	.7226	-.5432	193.1136	-.7086	-.3876	.8076	1.2007	241.3207	-1.0534	-.5762	43.2518	46.3086				1				0
80	19	46.8587	38.5225	58.1198	50.0536	.7203	-.5501	193.5546	-.7109	-.3946	.813	1.2087	240.9682	-1.0568	-.5866	43.2298	46.2423				1				0
80	19.01	46.9394	38.4973	58.0594	49.8867	.7303	-.5438	193.3827	-.7009	-.3882	.8012	1.1911	241.0189	-1.042	-.5771	43.3248	46.3027				1				0
80	19.02	47.0201	38.4721	57.9989	49.7198	.7403	-.5374	193.2107	-.6909	-.3819	.7894	1.1736	241.0711	-1.0271	-.5677	43.4199	46.3633				1				0
80	19.03	47.1007	38.4469	57.9384	49.5528	.7503	-.5311	193.0388	-.6809	-.3755	.7776	1.156	241.125	-1.0122	-.5582	43.5153	46.4239				1				0
80	19.04	47.1814	38.4217	57.8779	49.3859	.7603	-.5247	192.8669	-.6709	-.3691	.7657	1.1383	241.1807	-.9973	-.5487	43.6107	46.4847				1				0
80	19.05	47.3453	38.2812	57.7169	48.9258	.7894	-.5107	192.2692	-.6418	-.3551	.7335	1.0904	241.0476	-.9542	-.5279	43.8873	46.6183				1				0
80	19.06	47.5093	38.1408	57.5559	48.4656	.8186	-.4965	191.6716	-.6126	-.341	.7011	1.0423	240.9013	-.9107	-.5069	44.1657	46.7528				1				0
80	19.07	47.5925	38.0256	57.4553	48.1724	.8378	-.4888	191.2459	-.5934	-.3332	.6806	1.0117	240.6838	-.8821	-.4954	44.3486	46.8265				1				0
80	19.08	47.6758	37.9104	57.3548	47.8792	.8571	-.481	190.8202	-.5741	-.3255	.6599	.9811	240.4516	-.8535	-.4838	44.5323	46.9004				1				0
80	19.09	47.759	37.7952	57.2543	47.586	.8765	-.4732	190.3945	-.5547	-.3177	.6392	.9503	240.2034	-.8247	-.4722	44.7169	46.9747				1				0
80	19.1	47.953	37.6386	57.2401	47.2279	.9091	-.464	190.0596	-.5221	-.3084	.6064	.9015	239.43	-.7762	-.4585	45.0274	47.0627				1				0
80	19.11	48.147	37.482	57.2258	46.8698	.9418	-.4547	189.7246	-.4894	-.2991	.5736	.8527	238.565	-.7275	-.4447	45.339	47.151				1				0
80	19.12	48.3409	37.3254	57.2116	46.5117	.9746	-.4454	189.3897	-.4566	-.2898	.5408	.804	237.5917	-.6787	-.4309	45.6516	47.2396				1				0
80	19.13	48.4517	37.284	57.2979	46.4469	.9877	-.444	189.4804	-.4434	-.2885	.529	.7864	236.9565	-.6592	-.4288	45.7768	47.2528				1				0
80	19.14	48.5624	37.2426	57.3842	46.382	1.0009	-.4426	189.5711	-.4303	-.2871	.5173	.769	236.2931	-.6397	-.4267	45.9018	47.2661				1				0
80	19.15	48.6731	37.2012	57.4705	46.3171	1.014	-.4413	189.6619	-.4172	-.2857	.5056	.7517	235.5997	-.6202	-.4247	46.0267	47.2794				1				0
80	19.16	48.8259	37.1814	57.692	46.3647	1.0273	-.4437	190.0639	-.4038	-.2881	.4961	.7374	234.4985	-.6003	-.4283	46.1538	47.2564				1				0
80	19.17	48.9786	37.1616	57.9135	46.4123	1.0406	-.4461	190.466	-.3906	-.2905	.4867	.7236	233.3595	-.5806	-.4318	46.2804	47.2335				1				0
80	19.18	49.0207	37.1832	58.0487	46.5247	1.0409	-.4498	190.7773	-.3903	-.2943	.4888	.7267	232.9882	-.5802	-.4374	46.2826	47.1975				1				0
80	19.19	49.0628	37.2048	58.1839	46.6371	1.0411	-.4536	191.0886	-.3901	-.298	.4909	.7298	232.6213	-.5799	-.443	46.2848	47.1617				1				0
80	19.2	49.1048	37.2264	58.3191	46.7496	1.0413	-.4574	191.3999	-.3899	-.3018	.493	.7329	232.2587	-.5796	-.4486	46.2869	47.1259				1				0
80	19.21	49.1469	37.248	58.4543	46.862	1.0415	-.4611	191.7112	-.3896	-.3055	.4951	.7361	231.9004	-.5792	-.4542	46.2891	47.0903				1				0
80	19.22	49.3099	37.2615	58.6456	46.926	1.0514	-.462	192.143	-.3797	-.3064	.4879	.7254	231.1017	-.5645	-.4555	46.3834	47.0819				1				0
80	19.23	49.473	37.275	58.8368	46.99	1.0613	-.4629	192.5749	-.3699	-.3073	.4809	.7148	230.2829	-.5499	-.4568	46.4773	47.0736				1				0
80	19.24	49.594	37.2669	58.8929	46.9416	1.0709	-.46	192.6954	-.3602	-.3044	.4716	.7011	229.8002	-.5355	-.4526	46.5691	47.1007				1				0
80	19.25	49.715	37.2588	58.9489	46.8932	1.0806	-.4572	192.8159	-.3506	-.3016	.4625	.6875	229.2989	-.5212	-.4483	46.6608	47.1278				1				0
80	19.26	49.8361	37.2507	59.0049	46.8447	1.0902	-.4543	192.9364	-.341	-.2988	.4534	.6739	228.778	-.5069	-.4441	46.7524	47.1548				1				0
80	19.27	49.9571	37.2426	59.061	46.7963	1.0998	-.4515	193.0569	-.3314	-.2959	.4443	.6605	228.2366	-.4926	-.4399	46.8439	47.1817				1				0
80	19.28	50.1365	37.104	59.1651	46.6121	1.1267	-.4487	193.0176	-.3045	-.2931	.4226	.6282	226.0914	-.4526	-.4357	47.1003	47.2087				1				0
80	19.29	50.3158	36.9654	59.2691	46.4278	1.1537	-.4458	192.9782	-.2775	-.2902	.4016	.597	223.7171	-.4126	-.4315	47.3568	47.2357				1				0
80	19.3	50.3742	36.8349	59.3172	46.292	1.171	-.4458	192.8183	-.2601	-.2902	.3898	.5794	221.8704	-.3867	-.4315	47.5224	47.2358				1				0
80	19.31	50.4326	36.7043	59.3652	46.1562	1.1885	-.4458	192.6584	-.2427	-.2902	.3784	.5624	219.907	-.3608	-.4314	47.6883	47.2359				1				0
80	19.32	50.4909	36.5738	59.4133	46.0204	1.2059	-.4458	192.4985	-.2253	-.2902	.3674	.5462	217.8206	-.3349	-.4314	47.8544	47.236				1				0
80	19.33	50.5493	36.4433	59.4613	45.8847	1.2234	-.4458	192.3386	-.2078	-.2902	.3569	.5306	215.6053	-.3089	-.4314	48.0208	47.2361				1				0
80	19.34	50.4463	36.1301	59.568	45.7575	1.2458	-.4564	191.902	-.1854	-.3009	.3534	.5253	211.6367	-.2755	-.4473	48.2347	47.1346				1				0
80	19.35	50.3433	35.8169	59.6748	45.6304	1.2684	-.4671	191.4654	-.1628	-.3116	.3515	.5226	207.5885	-.242	-.4632	48.4495	47.0327				1				0
80	19.36	50.182	35.6342	59.7335	45.639	1.2734	-.4779	191.1886	-.1578	-.3223	.3588	.5334	206.0857	-.2346	-.4791	48.4972	46.9305				1				0
80	19.37	50.0206	35.4515	59.7922	45.6477	1.2784	-.4886	190.9119	-.1528	-.3331	.3664	.5447	204.6399	-.2271	-.4951	48.5451	46.8281				1				0
80	19.38	49.8592	35.2688	59.8509	45.6563	1.2835	-.4994	190.6352	-.1477	-.3438	.3742	.5563	203.2496	-.2196	-.5111	48.5931	46.7253				1				0
80	19.39	49.6979	35.086	59.9096	45.665	1.2885	-.5103	190.3585	-.1427	-.3547	.3823	.5683	201.9131	-.2121	-.5272	48.6412	46.6222				1				0
80	19.4	49.4215	34.9258	59.9523	45.7938	1.2813	-.5259	190.0935	-.1499	-.3703	.3995	.5939	202.0398	-.2229	-.5505	48.5722	46.4731				1				0
80	19.41	49.1452	34.7656	59.995	45.9227	1.274	-.5416	189.8285	-.1572	-.386	.4168	.6196	202.1564	-.2337	-.5739	48.5029	46.3235				1				0
80	19.42	49.0301	34.7881	59.979	46.0429	1.2617	-.5464	189.8402	-.1695	-.3908	.426	.6333	203.4492	-.252	-.581	48.3854	46.2778				1				0
80	19.43	48.9151	34.8106	59.963	46.1632	1.2493	-.5512	189.8519	-.1819	-.3956	.4354	.6473	204.6864	-.2703	-.5881	48.268	46.232				1				0
80	19.44	48.8001	34.8331	59.947	46.2834	1.237	-.556	189.8636	-.1942	-.4004	.4451	.6616	205.8706	-.2887	-.5953	48.1505	46.1862				1				0
80	19.45	48.6851	34.8556	59.931	46.4036	1.2247	-.5608	189.8753	-.2065	-.4053	.4548	.6762	207.0042	-.307	-.6024	48.0331	46.1404				1				0
80	19.46	48.6147	35.1373	59.6303	46.5161	1.1903	-.5509	189.8984	-.2409	-.3954	.463	.6883	211.3576	-.3582	-.5877	47.7055	46.2347				1				0
80	19.47	48.5444	35.4191	59.3296	46.6285	1.1559	-.541	189.9216	-.2753	-.3855	.4737	.7042	215.5365	-.4093	-.573	47.3779	46.3289				1				0
80	19.48	48.589	35.6783	59.045	46.6207	1.1338	-.5263	189.933	-.2974	-.3708	.4753	.7066	218.7325	-.4421	-.5512	47.1678	46.4689				1				0
80	19.49	48.6336	35.9375	58.7603	46.6129	1.1117	-.5116	189.9444	-.3194	-.3561	.4784	.7111	221.8968	-.4749	-.5293	46.9577	46.6089				1				0
80	19.5	48.6782	36.1967	58.4757	46.6051	1.0897	-.497	189.9558	-.3415	-.3414	.4829	.7178	225.0112	-.5077	-.5075	46.7476	46.7489				1				0
80	19.51	48.8413	36.4199	58.1465	46.4105	1.0818	-.4749	189.8183	-.3494	-.3193	.4734	.7037	227.5769	-.5194	-.4747	46.6721	46.9588				1				0
80	19.52	49.0044	36.6431	57.8174	46.2159	1.0738	-.4528	189.6809	-.3574	-.2973	.4648	.691	230.2462	-.5312	-.4419	46.5965	47.169				1				0
80	19.53	49.1675	36.8664	57.4883	46.0213	1.0659	-.4307	189.5434	-.3653	-.2752	.4574	.6799	233.013	-.5431	-.409	46.5208	47.3795				1				0
80	19.54	49.2859	36.8304	57.4438	45.8345	1.08	-.4233	189.3945	-.3512	-.2678	.4416	.6565	232.6749	-.522	-.398	46.6556	47.4499				1				0
80	19.55	49.4044	36.7944	57.3993	45.6477	1.0942	-.4159	189.2457	-.337	-.2603	.4258	.633	232.3111	-.5009	-.387	46.7907	47.5205				1				0
80	19.56	49.5228	36.7584	57.3548	45.4608	1.1084	-.4085	189.0968	-.3228	-.2529	.4101	.6096	231.9187	-.4798	-.376	46.9259	47.5912				1				0
80	19.57	49.606	36.5531	57.5808	45.3648	1.1358	-.4147	189.1048	-.2954	-.2591	.3929	.5841	228.7414	-.4391	-.3852	47.1868	47.5321				1				0
80	19.58	49.6893	36.3479	57.8067	45.2688	1.1632	-.4209	189.1128	-.268	-.2653	.3771	.5606	225.2865	-.3984	-.3944	47.4476	47.473				1				0
80	19.59	49.6541	36.1787	58.0771	45.3596	1.1763	-.4345	189.2696	-.2549	-.2789	.3779	.5617	222.4186	-.3789	-.4147	47.5726	47.3434				1				0
80	19.6	49.6189	36.0095	58.3476	45.4505	1.1894	-.4481	189.4265	-.2418	-.2925	.3795	.5642	219.5735	-.3594	-.4349	47.6973	47.2139				1				0
80	19.61	49.5837	35.8403	58.618	45.5413	1.2025	-.4617	189.5833	-.2287	-.3061	.3821	.568	216.7648	-.34	-.455	47.8219	47.0847				1				0
80	19.62	49.5485	35.6711	58.8884	45.6321	1.2155	-.4752	189.7401	-.2156	-.3197	.3856	.5732	214.0048	-.3206	-.4752	47.9462	46.9557				1				0
80	19.63	49.3142	35.456	59.3038	45.9807	1.2157	-.5043	190.0547	-.2155	-.3487	.4099	.6094	211.7202	-.3204	-.5184	47.9474	46.6791				1				0
80	19.64	49.0799	35.2409	59.7193	46.3292	1.2158	-.5332	190.3693	-.2154	-.3776	.4348	.6463	209.7008	-.3202	-.5614	47.9485	46.4035				1				0
80	19.65	48.8808	35.195	59.8643	46.587	1.2029	-.5487	190.527	-.2283	-.3931	.4546	.6757	210.1458	-.3394	-.5843	47.8259	46.2564				1				0
80	19.66	48.6817	35.1491	60.0093	46.8447	1.1901	-.5641	190.6847	-.2411	-.4085	.4744	.7052	210.5529	-.3585	-.6073	47.7035	46.1096				1				0
80	19.67	48.4826	35.1031	60.1543	47.1025	1.1772	-.5795	190.8424	-.254	-.4239	.4941	.7346	210.9267	-.3775	-.6301	47.5813	45.963				1				0
80	19.68	48.2834	35.0572	60.2992	47.3602	1.1644	-.5948	191.0002	-.2668	-.4393	.5139	.764	211.2712	-.3966	-.653	47.4594	45.8166				1				0
80	19.69	47.8011	35.2049	60.0573	47.7391	1.1099	-.607	190.8023	-.3213	-.4514	.5541	.8237	215.44	-.4776	-.6711	46.9402	45.7008				1				0
80	19.7	47.3187	35.3525	59.8153	48.1179	1.0553	-.6192	190.6044	-.3759	-.4636	.5969	.8873	219.036	-.5588	-.6892	46.4199	45.5847				1				0
80	19.71	47.0355	35.546	59.4284	48.239	1.0133	-.616	190.2489	-.4179	-.4604	.6218	.9244	222.2294	-.6213	-.6845	46.0197	45.6149				1				0
80	19.72	46.7523	35.7395	59.0414	48.3601	.9711	-.6128	189.8933	-.4601	-.4573	.6487	.9643	225.1784	-.684	-.6798	45.6179	45.6451				1				0
80	19.73	46.469	35.933	58.6545	48.4812	.9287	-.6097	189.5377	-.5025	-.4541	.6772	1.0068	227.8961	-.747	-.675	45.2147	45.6755				1				0
80	19.74	46.1858	36.1265	58.2675	48.6023	.8862	-.6064	189.1821	-.545	-.4509	.7073	1.0515	230.3979	-.8101	-.6703	44.8099	45.7061				1				0
80	19.75	45.9506	36.6179	57.4794	48.5703	.8221	-.5816	188.6182	-.6091	-.426	.7433	1.105	235.0317	-.9055	-.6333	44.1988	45.9427				1				0
80	19.76	45.7155	37.1094	56.6912	48.5383	.7575	-.5566	188.0543	-.6737	-.401	.784	1.1655	239.2363	-1.0015	-.5962	43.584	46.1808				1				0
80	19.77	45.7635	37.4073	56.29	48.3852	.7358	-.5348	187.846	-.6954	-.3792	.7921	1.1775	241.3928	-1.0338	-.5638	43.3774	46.3881				1				0
80	19.78	45.8116	37.7052	55.8888	48.2321	.7141	-.513	187.6377	-.7171	-.3574	.8013	1.1912	243.5075	-1.0661	-.5314	43.1703	46.596				1				0
80	19.79	45.8597	38.0031	55.4877	48.079	.6923	-.4911	187.4294	-.7389	-.3356	.8115	1.2064	245.5761	-1.0985	-.4989	42.9628	46.8043				1				0
80	19.8	45.9077	38.3011	55.0865	47.9259	.6704	-.4692	187.2211	-.7607	-.3136	.8229	1.2233	247.5949	-1.1309	-.4663	42.7548	47.013				1				0
80	19.81	46.0708	38.8843	54.5172	47.7564	.6332	-.4321	187.2286	-.798	-.2766	.8446	1.2556	250.8854	-1.1863	-.4111	42.4001	47.3661				1				0
80	19.82	46.2339	39.4675	53.9478	47.5868	.5959	-.3951	187.2361	-.8352	-.2395	.8689	1.2918	254.0012	-1.2417	-.356	42.0453	47.7192				1				0
80	19.83	46.3489	39.7528	53.7797	47.5704	.5807	-.38	187.4518	-.8505	-.2245	.8796	1.3077	255.2169	-1.2644	-.3337	41.8997	47.8624				1				0
80	19.84	46.4639	40.0382	53.6116	47.554	.5654	-.365	187.6676	-.8658	-.2095	.8908	1.3243	256.4001	-1.2871	-.3114	41.7545	48.0052				1				0
80	19.85	46.5789	40.3235	53.4435	47.5375	.5502	-.3501	187.8834	-.881	-.1945	.9022	1.3413	257.551	-1.3098	-.2891	41.6095	48.1477				1				0
80	19.86	46.6939	40.6088	53.2753	47.5211	.535	-.3351	188.0991	-.8962	-.1796	.914	1.3588	258.67	-1.3323	-.267	41.4649	48.2899				1				0
80	19.87	46.8441	41.0669	53.1606	47.6586	.508	-.3195	188.7302	-.9232	-.1639	.9376	1.394	259.9301	-1.3725	-.2437	41.2076	48.4386				1				0
80	19.88	46.9943	41.5251	53.0458	47.7962	.4811	-.304	189.3613	-.95	-.1484	.9616	1.4295	261.1199	-1.4124	-.2207	40.952	48.5863				1				0
80	19.89	47.0295	41.6979	53.0992	47.9501	.4694	-.3033	189.7767	-.9618	-.1478	.973	1.4466	261.2661	-1.4298	-.2197	40.8404	48.5928				1				0
80	19.9	47.0647	41.8707	53.1526	48.1041	.4578	-.3027	190.192	-.9734	-.1471	.9845	1.4636	261.4083	-1.4472	-.2187	40.7292	48.5993				1				0
80	19.91	47.0999	42.0435	53.206	48.258	.4461	-.302	190.6073	-.9851	-.1464	.9959	1.4806	261.5466	-1.4645	-.2177	40.6185	48.6057				1				0
80	19.92	47.4003	42.2469	53.4221	48.3471	.4542	-.2959	191.4164	-.977	-.1403	.987	1.4674	261.8293	-1.4525	-.2086	40.6953	48.664				1				0
80	19.93	47.7007	42.4503	53.6383	48.4362	.4622	-.2898	192.2255	-.969	-.1342	.9782	1.4543	262.1147	-1.4406	-.1995	40.7715	48.7219				1				0
80	19.94	48.0011	42.6537	53.8544	48.5253	.4701	-.2838	193.0345	-.9611	-.1282	.9696	1.4415	262.4029	-1.4288	-.1906	40.847	48.7792				1				0
80	19.95	48.2663	42.6843	54.0172	48.4604	.4895	-.2784	193.4283	-.9417	-.1228	.9497	1.4119	262.5688	-1.4	-.1826	41.0314	48.8302				1				0
80	19.96	48.5315	42.7149	54.18	48.3955	.5088	-.2731	193.822	-.9224	-.1175	.9299	1.3824	262.7412	-1.3714	-.1747	41.215	48.881				1				0
80	19.97	48.7967	42.7455	54.3428	48.3307	.528	-.2678	194.2157	-.9032	-.1122	.9102	1.3531	262.9203	-1.3428	-.1668	41.3978	48.9316				1				0
80	19.98	49.104	42.3522	54.7111	48.0228	.5883	-.2713	194.19	-.8429	-.1157	.8508	1.2648	262.1818	-1.2531	-.1721	41.9724	48.8978				1				0
[truncated: 1,004 more rows]
