# Supplementary material for: Dual-Stream deep learning for multimodal feature fusion and classification of balance control in elite freestyle aerial skiers
Source: PLoS One. 2026 Jul 28;21(7):e0337296. doi: 10.1371/journal.pone.0337296 (PMC13411871; doi:10.1371/journal.pone.0337296)
Supplement: S1 Data — (ZIP) [file pone.0337296.s001.zip › data/20.CSV]

Status	Time	Gauge[0]	Gauge[1]	Gauge[2]	Gauge[3]	Platform.COP.X	Platform.COP.Y	Weight	Patient COP.X	Patient COP.Y	Patient COP Len	Tilt Angle	Tilt Direction	Tilt Projection.X	Tilt Projection.Y	Pct Right	Pct Front	EndOfRep	IsomFreeze	Stimulus	TestRunning	OnTarget	GoalMet	TargetSkipped	TargetNbr	PatientFell
C0	0	39.1058	29.9143	61.8782	58.1105	.5828	-1.2598	189.0088	-.137	.1691	.2177	.3236	320.9976	-.2036	.2514	48.6954	51.6109			1	1				0
80	.01	39.1136	29.9323	61.8595	58.0992	.582	-1.2585	189.0046	-.1378	.1705	.2192	.3259	321.06	-.2048	.2534	48.6879	51.6238				1				0
80	.02	39.1213	29.9503	61.8408	58.088	.5812	-1.2571	189.0004	-.1386	.1718	.2207	.3281	321.1218	-.206	.2555	48.6805	51.6366				1				0
80	.03	39.129	29.9683	61.8222	58.0767	.5804	-1.2558	188.9962	-.1393	.1732	.2223	.3304	321.1826	-.2071	.2575	48.673	51.6494				1				0
80	.04	39.1436	29.998	61.7946	58.0638	.5791	-1.2537	189	-.1407	.1753	.2248	.3341	321.2538	-.2091	.2606	48.6601	51.6697				1				0
80	.05	39.1582	30.0277	61.767	58.0508	.5778	-1.2515	189.0037	-.142	.1774	.2273	.3379	321.3237	-.2111	.2638	48.6473	51.6899				1				0
80	.06	39.1651	30.0394	61.7581	58.0491	.5772	-1.2508	189.0117	-.1426	.1782	.2282	.3393	321.3347	-.212	.2649	48.6419	51.6972				1				0
80	.07	39.1719	30.0511	61.7492	58.0473	.5766	-1.25	189.0196	-.1432	.179	.2292	.3407	321.3454	-.2128	.2661	48.6366	51.7046				1				0
80	.08	39.1788	30.0628	61.7403	58.0456	.5761	-1.2492	189.0276	-.1437	.1798	.2302	.3421	321.3561	-.2137	.2672	48.6312	51.712				1				0
80	.09	39.1857	30.0745	61.7314	58.0439	.5755	-1.2484	189.0355	-.1443	.1805	.2311	.3436	321.3668	-.2145	.2684	48.6258	51.7193				1				0
80	.1	39.1942	30.1069	61.7012	58.0326	.5736	-1.2464	189.035	-.1462	.1826	.2339	.3477	321.31	-.2174	.2714	48.6075	51.7387				1				0
80	.11	39.2028	30.1393	61.6709	58.0214	.5716	-1.2444	189.0345	-.1481	.1846	.2367	.3518	321.2544	-.2202	.2744	48.5892	51.7581				1				0
80	.12	39.2045	30.16	61.6496	58.0119	.5703	-1.2431	189.026	-.1495	.1859	.2385	.3546	321.1891	-.2222	.2763	48.5762	51.7701				1				0
80	.13	39.2063	30.1807	61.6282	58.0024	.5689	-1.2419	189.0176	-.1509	.1871	.2404	.3573	321.1249	-.2243	.2782	48.5633	51.7821				1				0
80	.14	39.208	30.2014	61.6069	57.9928	.5676	-1.2406	189.0091	-.1522	.1884	.2422	.36	321.0616	-.2263	.28	48.5503	51.7942				1				0
80	.15	39.2097	30.2221	61.5855	57.9833	.5662	-1.2393	189.0007	-.1536	.1896	.244	.3628	320.9993	-.2283	.2819	48.5374	51.8062				1				0
80	.16	39.2226	30.2617	61.5455	57.9652	.564	-1.2366	188.995	-.1557	.1923	.2475	.3679	321.0022	-.2315	.2859	48.5167	51.8319				1				0
80	.17	39.2354	30.3013	61.5055	57.947	.5619	-1.2339	188.9893	-.1579	.195	.251	.3731	321.0052	-.2347	.2899	48.4961	51.8576				1				0
80	.18	39.2466	30.3202	61.4868	57.9383	.5611	-1.2325	188.992	-.1587	.1965	.2526	.3755	321.0677	-.2359	.2921	48.4884	51.8712				1				0
80	.19	39.2578	30.3391	61.4681	57.9297	.5603	-1.2311	188.9947	-.1595	.1979	.2542	.3779	321.1297	-.2371	.2942	48.4807	51.8849				1				0
80	.2	39.2689	30.358	61.4494	57.9211	.5594	-1.2296	188.9975	-.1603	.1994	.2558	.3803	321.1908	-.2383	.2963	48.473	51.8986				1				0
80	.21	39.2801	30.3769	61.4308	57.9124	.5586	-1.2282	189.0002	-.1611	.2008	.2575	.3827	321.2511	-.2395	.2985	48.4653	51.9123				1				0
80	.22	39.299	30.4129	61.397	57.9029	.5567	-1.2257	189.0117	-.163	.2033	.2606	.3874	321.2703	-.2424	.3022	48.4472	51.9361				1				0
80	.23	39.3178	30.4489	61.3632	57.8934	.5548	-1.2232	189.0233	-.1649	.2058	.2637	.3921	321.2889	-.2452	.3059	48.4292	51.9599				1				0
80	.24	39.3256	30.466	61.348	57.8925	.5538	-1.2221	189.0322	-.166	.2069	.2652	.3943	321.2495	-.2468	.3075	48.4188	51.9701				1				0
80	.25	39.3333	30.4832	61.3329	57.8916	.5527	-1.2211	189.041	-.1671	.2079	.2668	.3965	321.2103	-.2484	.3091	48.4084	51.9802				1				0
80	.26	39.341	30.5003	61.3178	57.8908	.5516	-1.22	189.0498	-.1682	.209	.2683	.3988	321.1719	-.25	.3107	48.3981	51.9904				1				0
80	.27	39.3839	30.5579	61.2697	57.8432	.5509	-1.2151	189.0547	-.1689	.2139	.2725	.4051	321.701	-.2511	.3179	48.3914	52.0369				1				0
80	.28	39.4268	30.6155	61.2217	57.7956	.5502	-1.2102	189.0596	-.1696	.2187	.2768	.4115	322.2138	-.2521	.3252	48.3848	52.0833				1				0
80	.29	39.4698	30.6731	61.1737	57.7481	.5495	-1.2054	189.0646	-.1703	.2236	.2811	.4178	322.7109	-.2531	.3324	48.3782	52.1298				1				0
80	.3	39.5049	30.7136	61.1408	57.7014	.5499	-1.2015	189.0606	-.1699	.2274	.2839	.422	323.2403	-.2526	.3381	48.3819	52.1661				1				0
80	.31	39.5401	30.7541	61.1078	57.6547	.5503	-1.1977	189.0567	-.1695	.2313	.2867	.4262	323.7591	-.252	.3438	48.3857	52.2024				1				0
80	.32	39.5753	30.7946	61.0749	57.6079	.5507	-1.1939	189.0528	-.1691	.2351	.2896	.4305	324.2679	-.2514	.3494	48.3894	52.2387				1				0
80	.33	39.6397	30.8666	61.0225	57.5318	.5514	-1.1873	189.0605	-.1684	.2417	.2946	.4379	325.1273	-.2504	.3592	48.396	52.3015				1				0
80	.34	39.7041	30.9386	60.97	57.4557	.5521	-1.1807	189.0683	-.1677	.2483	.2996	.4454	325.9578	-.2493	.369	48.4027	52.3644				1				0
80	.35	39.7332	30.9701	60.9504	57.4263	.5524	-1.1779	189.08	-.1674	.251	.3017	.4486	326.3013	-.2489	.3732	48.4056	52.3909				1				0
80	.36	39.7624	31.0016	60.9308	57.3969	.5527	-1.1752	189.0917	-.1671	.2538	.3039	.4518	326.6401	-.2484	.3773	48.4085	52.4174				1				0
80	.37	39.7916	31.0331	60.9113	57.3675	.553	-1.1724	189.1035	-.1668	.2566	.3061	.455	326.9739	-.248	.3815	48.4114	52.4439				1				0
80	.38	39.8208	31.0646	60.8917	57.3381	.5533	-1.1696	189.1152	-.1665	.2594	.3082	.4582	327.303	-.2475	.3856	48.4142	52.4703				1				0
80	.39	39.8534	31.097	60.8401	57.2689	.5542	-1.1653	189.0594	-.1655	.2636	.3113	.4628	327.8745	-.2461	.3919	48.4234	52.5108				1				0
80	.4	39.886	31.1294	60.7885	57.1997	.5552	-1.1611	189.0036	-.1646	.2679	.3144	.4674	328.4353	-.2446	.3982	48.4326	52.5513				1				0
80	.41	39.8895	31.1303	60.7565	57.1599	.5559	-1.1596	188.9361	-.1639	.2694	.3153	.4687	328.6774	-.2437	.4004	48.4389	52.5652				1				0
80	.42	39.8929	31.1312	60.7245	57.1201	.5565	-1.1582	188.8687	-.1633	.2708	.3162	.4701	328.9182	-.2427	.4026	48.4452	52.5792				1				0
80	.43	39.8963	31.1321	60.6924	57.0803	.5572	-1.1567	188.8012	-.1626	.2723	.3171	.4714	329.1578	-.2417	.4048	48.4515	52.5932				1				0
80	.44	39.8998	31.133	60.6604	57.0406	.5579	-1.1552	188.7337	-.1619	.2738	.3181	.4728	329.3962	-.2407	.407	48.4578	52.6072				1				0
80	.45	39.9435	31.1618	60.6382	56.9895	.5598	-1.1516	188.733	-.16	.2774	.3202	.476	330.0286	-.2378	.4123	48.4766	52.6416				1				0
80	.46	39.9873	31.1906	60.6159	56.9385	.5618	-1.148	188.7323	-.158	.281	.3223	.4792	330.6526	-.2348	.4177	48.4954	52.6759				1				0
80	.47	40.0276	31.2185	60.6257	56.9272	.5631	-1.1459	188.7991	-.1567	.2831	.3236	.481	331.0394	-.2329	.4208	48.5079	52.6962				1				0
80	.48	40.068	31.2464	60.6355	56.916	.5644	-1.1437	188.8659	-.1554	.2852	.3248	.4828	331.423	-.231	.424	48.5203	52.7165				1				0
80	.49	40.1083	31.2743	60.6453	56.9048	.5657	-1.1416	188.9326	-.1541	.2874	.3261	.4847	331.8035	-.229	.4272	48.5328	52.7368				1				0
80	.5	40.1487	31.3022	60.6551	56.8935	.567	-1.1395	188.9994	-.1528	.2895	.3273	.4866	332.1807	-.2271	.4303	48.5452	52.757				1				0
80	.51	40.231	31.3544	60.6346	56.8382	.5698	-1.1339	189.0582	-.15	.295	.331	.492	333.0505	-.223	.4386	48.5714	52.8099				1				0
80	.52	40.3134	31.4066	60.6141	56.7828	.5725	-1.1284	189.117	-.1473	.3006	.3347	.4976	333.9004	-.2189	.4468	48.5976	52.8628				1				0
80	.53	40.3555	31.4309	60.5839	56.7387	.574	-1.125	189.109	-.1458	.304	.3372	.5012	334.3773	-.2168	.4519	48.6113	52.8954				1				0
80	.54	40.3976	31.4552	60.5537	56.6946	.5754	-1.1215	189.101	-.1444	.3074	.3397	.5049	334.8472	-.2146	.457	48.6251	52.9281				1				0
80	.55	40.4396	31.4795	60.5234	56.6505	.5769	-1.1181	189.093	-.1429	.3109	.3422	.5086	335.3105	-.2125	.4621	48.6389	52.9607				1				0
80	.56	40.4817	31.5038	60.4932	56.6064	.5783	-1.1147	189.085	-.1415	.3143	.3447	.5124	335.767	-.2103	.4672	48.6526	52.9934				1				0
80	.57	40.534	31.5245	60.4611	56.5536	.5807	-1.1108	189.0733	-.1391	.3181	.3472	.5161	336.3864	-.2068	.4729	48.6754	53.0299				1				0
80	.58	40.5864	31.5452	60.4291	56.5008	.5831	-1.107	189.0616	-.1367	.322	.3498	.52	336.9966	-.2032	.4786	48.6982	53.0664				1				0
80	.59	40.5967	31.5416	60.4273	56.4922	.584	-1.1066	189.0578	-.1357	.3224	.3498	.52	337.165	-.2018	.4792	48.7072	53.0702				1				0
80	.6	40.607	31.538	60.4256	56.4835	.585	-1.1062	189.0541	-.1348	.3228	.3498	.52	337.3331	-.2004	.4798	48.7162	53.074				1				0
80	.61	40.6173	31.5344	60.4238	56.4749	.5859	-1.1058	189.0504	-.1339	.3232	.3498	.52	337.5013	-.199	.4804	48.7252	53.0778				1				0
80	.62	40.6344	31.5281	60.4095	56.455	.5873	-1.1048	189.0271	-.1325	.3241	.3502	.5206	337.7713	-.1969	.4819	48.7384	53.0871				1				0
80	.63	40.6516	31.5218	60.3953	56.4351	.5887	-1.1039	189.0038	-.1311	.3251	.3506	.5211	338.0408	-.1949	.4833	48.7515	53.0964				1				0
80	.64	40.6688	31.5155	60.3811	56.4152	.5901	-1.1029	188.9806	-.1297	.3261	.351	.5217	338.3098	-.1928	.4848	48.7647	53.1057				1				0
80	.65	40.6756	31.5128	60.3686	56.404	.5905	-1.1023	188.9611	-.1293	.3267	.3513	.5223	338.4106	-.1922	.4856	48.7688	53.1112				1				0
80	.66	40.6825	31.5101	60.3562	56.3927	.5909	-1.1017	188.9415	-.1288	.3273	.3517	.5228	338.5114	-.1915	.4865	48.773	53.1167				1				0
80	.67	40.6894	31.5074	60.3437	56.3815	.5914	-1.1011	188.922	-.1284	.3278	.3521	.5234	338.6117	-.1909	.4873	48.7772	53.1222				1				0
80	.68	40.7246	31.5524	60.3046	56.3313	.5915	-1.097	188.9129	-.1283	.332	.3559	.5291	338.8673	-.1907	.4935	48.778	53.1616				1				0
80	.69	40.7598	31.5974	60.2654	56.2811	.5916	-1.0929	188.9038	-.1282	.3361	.3597	.5348	339.1172	-.1906	.4996	48.7788	53.201				1				0
80	.7	40.7881	31.6451	60.2388	56.2422	.5912	-1.0893	188.9142	-.1286	.3397	.3632	.5399	339.2654	-.1911	.5049	48.7754	53.2349				1				0
80	.71	40.8164	31.6928	60.2121	56.2033	.5908	-1.0857	188.9246	-.1289	.3432	.3667	.545	339.4107	-.1917	.5102	48.772	53.2689				1				0
80	.72	40.8447	31.7405	60.1854	56.1644	.5905	-1.0822	188.935	-.1293	.3468	.3701	.5502	339.5534	-.1922	.5155	48.7686	53.3028				1				0
80	.73	40.873	31.7882	60.1587	56.1255	.5901	-1.0786	188.9454	-.1296	.3504	.3736	.5553	339.6933	-.1927	.5208	48.7653	53.3367				1				0
80	.74	40.9408	31.8908	60.0955	56.0441	.5893	-1.0707	188.9714	-.1305	.3583	.3813	.5668	339.99	-.194	.5326	48.7574	53.4123				1				0
80	.75	41.0087	31.9934	60.0324	55.9628	.5885	-1.0628	188.9973	-.1313	.3662	.389	.5783	340.2747	-.1952	.5444	48.7495	53.4878				1				0
80	.76	41.0481	32.0484	59.9959	55.9205	.588	-1.0584	189.0128	-.1318	.3706	.3933	.5847	340.4244	-.1959	.5509	48.7449	53.5294				1				0
80	.77	41.0876	32.1033	59.9594	55.8781	.5875	-1.054	189.0284	-.1323	.375	.3976	.5911	340.5705	-.1966	.5574	48.7404	53.571				1				0
80	.78	41.1271	32.1582	59.923	55.8357	.587	-1.0497	189.0439	-.1327	.3793	.4019	.5974	340.7137	-.1973	.5639	48.7359	53.6126				1				0
80	.79	41.1666	32.2131	59.8865	55.7933	.5866	-1.0453	189.0594	-.1332	.3837	.4062	.6038	340.8539	-.198	.5704	48.7313	53.6542				1				0
80	.8	41.1983	32.2653	59.8402	55.7466	.5857	-1.041	189.0504	-.1341	.388	.4105	.6103	340.9368	-.1993	.5768	48.723	53.6954				1				0
80	.81	41.2301	32.3175	59.794	55.6999	.5848	-1.0366	189.0414	-.135	.3923	.4149	.6168	341.0181	-.2006	.5832	48.7147	53.7365				1				0
80	.82	41.2224	32.3148	59.7842	55.6956	.5844	-1.0367	189.0169	-.1353	.3923	.415	.6169	340.9645	-.2012	.5832	48.711	53.7361				1				0
80	.83	41.2146	32.3121	59.7744	55.6913	.584	-1.0367	188.9924	-.1357	.3922	.4151	.617	340.9109	-.2018	.5831	48.7072	53.7357				1				0
80	.84	41.2069	32.3094	59.7646	55.6869	.5836	-1.0368	188.9678	-.1361	.3922	.4152	.6172	340.8574	-.2024	.583	48.7034	53.7353				1				0
80	.85	41.1992	32.3067	59.7548	55.6826	.5832	-1.0368	188.9433	-.1365	.3922	.4153	.6173	340.8038	-.203	.583	48.6997	53.7349				1				0
80	.86	41.1812	32.3022	59.7602	55.6999	.5821	-1.0379	188.9434	-.1377	.391	.4146	.6163	340.6033	-.2047	.5813	48.6887	53.7242				1				0
80	.87	41.1631	32.2977	59.7655	55.7172	.581	-1.039	188.9435	-.1388	.3899	.4139	.6153	340.4022	-.2064	.5797	48.6778	53.7136				1				0
80	.88	41.1528	32.2959	59.7806	55.7388	.5802	-1.0401	188.9682	-.1396	.3889	.4132	.6142	340.2543	-.2075	.5781	48.6707	53.7034				1				0
80	.89	41.1425	32.2941	59.7958	55.7604	.5795	-1.0412	188.9928	-.1403	.3878	.4124	.6131	340.1059	-.2086	.5765	48.6635	53.6932				1				0
80	.9	41.1322	32.2923	59.8109	55.7821	.5787	-1.0423	189.0175	-.1411	.3867	.4116	.6119	339.957	-.2097	.5749	48.6564	53.683				1				0
80	.91	41.1219	32.2905	59.826	55.8037	.578	-1.0433	189.0421	-.1418	.3856	.4109	.6108	339.8076	-.2108	.5733	48.6492	53.6728				1				0
80	.92	41.1056	32.2887	59.8296	55.8089	.5773	-1.044	189.0327	-.1425	.3849	.4105	.6102	339.6819	-.2119	.5722	48.6426	53.666				1				0
80	.93	41.0893	32.2869	59.8331	55.8141	.5766	-1.0448	189.0234	-.1432	.3842	.41	.6095	339.5558	-.2129	.5712	48.636	53.6592				1				0
80	.94	41.0833	32.2869	59.8216	55.7976	.5766	-1.0444	188.9894	-.1432	.3846	.4104	.61	339.58	-.2128	.5717	48.6365	53.6625				1				0
80	.95	41.0773	32.2869	59.81	55.7812	.5767	-1.0441	188.9554	-.1431	.3849	.4107	.6105	339.6041	-.2128	.5722	48.637	53.6659				1				0
80	.96	41.0713	32.2869	59.7984	55.7648	.5767	-1.0437	188.9214	-.1431	.3853	.411	.611	339.6283	-.2127	.5727	48.6375	53.6693				1				0
80	.97	41.0653	32.2869	59.7869	55.7483	.5768	-1.0433	188.8874	-.143	.3856	.4113	.6114	339.6525	-.2126	.5733	48.638	53.6727				1				0
80	.98	41.0876	32.3265	59.762	55.7189	.5762	-1.0404	188.895	-.1436	.3886	.4142	.6158	339.7152	-.2135	.5776	48.6323	53.7005				1				0
80	.99	41.1099	32.3661	59.737	55.6895	.5756	-1.0375	188.9026	-.1442	.3915	.4172	.6202	339.7769	-.2144	.5819	48.6266	53.7283				1				0
80	1	41.1383	32.4057	59.7237	55.6766	.5749	-1.0349	188.9442	-.1449	.394	.4198	.6241	339.8142	-.2153	.5857	48.6204	53.7526				1				0
80	1.01	41.1666	32.4453	59.7104	55.6636	.5743	-1.0324	188.9858	-.1455	.3966	.4224	.628	339.8511	-.2163	.5895	48.6142	53.777				1				0
80	1.02	41.1949	32.4849	59.697	55.6506	.5736	-1.0298	189.0274	-.1462	.3991	.4251	.6319	339.8875	-.2173	.5933	48.608	53.8013				1				0
80	1.03	41.2378	32.5479	59.6436	55.6074	.5722	-1.0248	189.0367	-.1476	.4042	.4303	.6396	339.9456	-.2193	.6009	48.5948	53.8495				1				0
80	1.04	41.2807	32.6109	59.5903	55.5641	.5708	-1.0197	189.046	-.1489	.4093	.4355	.6474	340.0024	-.2214	.6084	48.5816	53.8977				1				0
80	1.05	41.3236	32.6739	59.5369	55.5209	.5695	-1.0147	189.0553	-.1503	.4143	.4407	.6552	340.0578	-.2235	.6159	48.5684	53.9458				1				0
80	1.06	41.3382	32.6973	59.4969	55.4906	.5687	-1.0122	189.023	-.1511	.4168	.4433	.6591	340.0784	-.2246	.6196	48.5613	53.9696				1				0
80	1.07	41.3528	32.7207	59.4568	55.4603	.568	-1.0097	188.9907	-.1518	.4193	.4459	.6629	340.0989	-.2257	.6233	48.5543	53.9935				1				0
80	1.08	41.3674	32.7441	59.4168	55.43	.5672	-1.0072	188.9584	-.1525	.4218	.4486	.6668	340.1191	-.2268	.6271	48.5473	54.0173				1				0
80	1.09	41.37	32.763	59.3964	55.4231	.5659	-1.006	188.9525	-.1539	.423	.4501	.6691	340.0114	-.2287	.6288	48.5346	54.0285				1				0
80	1.1	41.3726	32.7819	59.3759	55.4162	.5646	-1.0048	188.9466	-.1552	.4242	.4517	.6714	339.9043	-.2307	.6306	48.522	54.0397				1				0
80	1.11	41.3605	32.7774	59.3955	55.4396	.564	-1.0061	188.973	-.1558	.4228	.4506	.6699	339.7762	-.2316	.6286	48.5164	54.0271				1				0
80	1.12	41.3485	32.7729	59.415	55.4629	.5634	-1.0075	188.9994	-.1564	.4215	.4496	.6683	339.6473	-.2324	.6266	48.5108	54.0144				1				0
80	1.13	41.3365	32.7684	59.4346	55.4863	.5628	-1.0088	189.0258	-.157	.4202	.4485	.6668	339.5181	-.2333	.6246	48.5052	54.0018				1				0
80	1.14	41.3245	32.7639	59.4542	55.5096	.5622	-1.0101	189.0522	-.1575	.4189	.4475	.6652	339.3883	-.2342	.6227	48.4997	53.9891				1				0
80	1.15	41.2773	32.718	59.4915	55.5451	.5623	-1.0143	189.0319	-.1574	.4147	.4435	.6593	339.2075	-.2341	.6164	48.5005	53.9491				1				0
80	1.16	41.2301	32.6721	59.5289	55.5805	.5624	-1.0185	189.0116	-.1574	.4104	.4396	.6535	339.0234	-.2339	.6101	48.5013	53.909				1				0
80	1.17	41.1949	32.6307	59.5467	55.5927	.5631	-1.0214	188.9649	-.1567	.4076	.4366	.6491	338.9703	-.2329	.6059	48.5077	53.8815				1				0
80	1.18	41.1597	32.5893	59.5645	55.6048	.5638	-1.0243	188.9182	-.156	.4047	.4337	.6447	338.9166	-.2319	.6016	48.5142	53.854				1				0
80	1.19	41.1245	32.5479	59.5823	55.6169	.5644	-1.0272	188.8715	-.1553	.4018	.4308	.6404	338.8623	-.2309	.5973	48.5206	53.8265				1				0
80	1.2	41.0893	32.5065	59.6001	55.629	.5651	-1.0301	188.8248	-.1547	.3989	.4278	.636	338.8071	-.2299	.593	48.527	53.799				1				0
80	1.21	41.0044	32.4039	59.6837	55.693	.5669	-1.0386	188.7849	-.1529	.3904	.4192	.6232	338.6153	-.2273	.5803	48.5441	53.7179				1				0
80	1.22	40.9194	32.3013	59.7673	55.757	.5687	-1.0471	188.7449	-.1511	.3819	.4107	.6105	338.4157	-.2246	.5677	48.5612	53.6368				1				0
80	1.23	40.8696	32.2401	59.8331	55.8089	.5698	-1.0527	188.7517	-.1499	.3762	.405	.6021	338.2706	-.2229	.5593	48.5719	53.5832				1				0
80	1.24	40.8198	32.1789	59.8989	55.8608	.571	-1.0584	188.7584	-.1488	.3706	.3994	.5937	338.1213	-.2212	.5509	48.5826	53.5297				1				0
80	1.25	40.7701	32.1177	59.9648	55.9127	.5721	-1.064	188.7652	-.1477	.365	.3937	.5853	337.9679	-.2196	.5426	48.5933	53.4761				1				0
80	1.26	40.7203	32.0565	60.0306	55.9646	.5732	-1.0696	188.7719	-.1466	.3594	.3881	.577	337.81	-.2179	.5342	48.604	53.4226				1				0
80	1.27	40.6465	31.9511	60.1525	56.0727	.5751	-1.0794	188.8228	-.1447	.3495	.3783	.5624	337.5114	-.2151	.5196	48.6219	53.3289				1				0
80	1.28	40.5726	31.8458	60.2743	56.1808	.577	-1.0893	188.8736	-.1428	.3397	.3685	.5478	337.1973	-.2123	.505	48.6398	53.2353				1				0
80	1.29	40.5486	31.8017	60.3304	56.237	.5777	-1.0935	188.9178	-.1421	.3355	.3643	.5416	337.051	-.2112	.4987	48.647	53.1953				1				0
80	1.3	40.5246	31.7576	60.3864	56.2932	.5785	-1.0977	188.9619	-.1413	.3313	.3602	.5354	336.9015	-.2101	.4925	48.6543	53.1552				1				0
80	1.31	40.5005	31.7135	60.4425	56.3495	.5792	-1.1019	189.006	-.1405	.3271	.356	.5292	336.7485	-.2089	.4862	48.6615	53.1152				1				0
80	1.32	40.4765	31.6694	60.4985	56.4057	.58	-1.1061	189.0501	-.1398	.3229	.3519	.523	336.5921	-.2078	.48	48.6687	53.0752				1				0
80	1.33	40.4482	31.6127	60.5599	56.468	.5811	-1.111	189.0888	-.1387	.318	.3469	.5157	336.4378	-.2061	.4727	48.6794	53.0282				1				0
80	1.34	40.4199	31.556	60.6213	56.5302	.5822	-1.1159	189.1274	-.1375	.313	.3419	.5083	336.2794	-.2045	.4653	48.69	52.9813				1				0
80	1.35	40.4156	31.5434	60.6266	56.5363	.5826	-1.1167	189.1219	-.1372	.3123	.3411	.5071	336.2851	-.2039	.4643	48.6934	52.9743				1				0
80	1.36	40.4113	31.5308	60.6319	56.5423	.583	-1.1174	189.1164	-.1368	.3116	.3403	.5059	336.2907	-.2034	.4632	48.6968	52.9674				1				0
80	1.37	40.407	31.5182	60.6373	56.5484	.5833	-1.1181	189.1109	-.1365	.3108	.3395	.5047	336.2964	-.2029	.4621	48.7002	52.9604				1				0
80	1.38	40.4027	31.5038	60.6328	56.5519	.5835	-1.1187	189.0912	-.1363	.3103	.3389	.5038	336.2835	-.2026	.4613	48.7018	52.9551				1				0
80	1.39	40.3984	31.4894	60.6284	56.5553	.5836	-1.1192	189.0715	-.1362	.3097	.3383	.503	336.2705	-.2024	.4604	48.7033	52.9499				1				0
80	1.4	40.3941	31.475	60.6239	56.5588	.5838	-1.1198	189.0518	-.136	.3092	.3378	.5021	336.2576	-.2022	.4596	48.7048	52.9446				1				0
80	1.41	40.3941	31.4732	60.6141	56.5562	.5836	-1.1196	189.0377	-.1362	.3094	.338	.5025	336.2388	-.2025	.4599	48.7029	52.9463				1				0
80	1.42	40.3941	31.4714	60.6044	56.5536	.5834	-1.1194	189.0235	-.1364	.3095	.3383	.5028	336.2201	-.2028	.4601	48.701	52.948				1				0
80	1.43	40.3941	31.4696	60.5946	56.551	.5832	-1.1193	189.0093	-.1366	.3097	.3385	.5032	336.2015	-.203	.4604	48.6991	52.9496				1				0
80	1.44	40.407	31.4903	60.5697	56.5207	.5831	-1.1172	188.9877	-.1366	.3118	.3404	.506	336.3351	-.2031	.4635	48.6987	52.9693				1				0
80	1.45	40.4199	31.511	60.5448	56.4905	.5831	-1.1151	188.9661	-.1367	.3138	.3423	.5089	336.4672	-.2032	.4665	48.6983	52.989				1				0
80	1.46	40.4327	31.5335	60.5296	56.4628	.5833	-1.1132	188.9587	-.1365	.3157	.344	.5114	336.6164	-.203	.4694	48.6998	53.007				1				0
80	1.47	40.4456	31.556	60.5145	56.4351	.5834	-1.1114	188.9513	-.1364	.3176	.3457	.5138	336.7641	-.2027	.4722	48.7012	53.025				1				0
80	1.48	40.4585	31.5785	60.4994	56.4074	.5836	-1.1095	188.9438	-.1362	.3195	.3473	.5163	336.9107	-.2025	.475	48.7027	53.043				1				0
80	1.49	40.4714	31.601	60.4843	56.3797	.5837	-1.1076	188.9364	-.1361	.3214	.349	.5188	337.0555	-.2023	.4778	48.7042	53.061				1				0
80	1.5	40.51	31.655	60.4514	56.3339	.5836	-1.1033	188.9503	-.1362	.3257	.3531	.5248	337.3058	-.2025	.4842	48.7027	53.1021				1				0
80	1.51	40.5486	31.709	60.4184	56.2881	.5834	-1.0989	188.9641	-.1364	.33	.3571	.5309	337.5506	-.2027	.4906	48.7013	53.1432				1				0
80	1.52	40.5744	31.7405	60.4007	56.2699	.5831	-1.0965	188.9854	-.1367	.3325	.3595	.5344	337.653	-.2032	.4942	48.6983	53.1664				1				0
80	1.53	40.6001	31.772	60.3829	56.2517	.5828	-1.0941	189.0067	-.137	.3349	.3618	.5379	337.754	-.2036	.4978	48.6954	53.1895				1				0
80	1.54	40.6259	31.8035	60.3651	56.2336	.5825	-1.0917	189.028	-.1373	.3373	.3642	.5414	337.8539	-.2041	.5014	48.6925	53.2126				1				0
80	1.55	40.6516	31.835	60.3473	56.2154	.5822	-1.0892	189.0493	-.1376	.3397	.3666	.5449	337.9523	-.2045	.5051	48.6896	53.2357				1				0
80	1.56	40.6765	31.8737	60.3126	56.1799	.5816	-1.086	189.0428	-.1382	.343	.3698	.5497	338.0612	-.2054	.5099	48.6842	53.2668				1				0
80	1.57	40.7014	31.9124	60.2779	56.1445	.5811	-1.0827	189.0362	-.1387	.3463	.373	.5545	338.1679	-.2062	.5148	48.6788	53.2979				1				0
80	1.58	40.7005	31.9196	60.261	56.1272	.5808	-1.0818	189.0083	-.139	.3471	.3739	.5558	338.179	-.2066	.516	48.6763	53.306				1				0
80	1.59	40.6997	31.9268	60.2441	56.1099	.5805	-1.081	188.9805	-.1392	.348	.3748	.5572	338.1902	-.207	.5173	48.6738	53.314				1				0
80	1.6	40.6988	31.934	60.2272	56.0926	.5803	-1.0802	188.9526	-.1395	.3488	.3757	.5585	338.2012	-.2074	.5185	48.6714	53.322				1				0
80	1.61	40.698	31.9412	60.2103	56.0753	.58	-1.0793	188.9248	-.1398	.3497	.3766	.5598	338.2123	-.2078	.5198	48.6689	53.3301				1				0
80	1.62	40.704	31.97	60.1854	56.0424	.5794	-1.0772	188.9018	-.1404	.3518	.3788	.5631	338.2496	-.2087	.523	48.6632	53.3506				1				0
80	1.63	40.71	31.9988	60.1605	56.0095	.5788	-1.075	188.8788	-.141	.354	.381	.5664	338.2865	-.2095	.5262	48.6575	53.3712				1				0
80	1.64	40.7168	32.0205	60.1525	55.994	.5785	-1.0737	188.8837	-.1413	.3553	.3824	.5684	338.3125	-.21	.5282	48.6543	53.3837				1				0
80	1.65	40.7237	32.042	60.1445	55.9784	.5781	-1.0724	188.8886	-.1416	.3566	.3837	.5704	338.3381	-.2106	.5301	48.6511	53.3962				1				0
80	1.66	40.7306	32.0637	60.1365	55.9628	.5778	-1.0711	188.8935	-.142	.3579	.385	.5724	338.3636	-.2111	.5321	48.6479	53.4087				1				0
80	1.67	40.7374	32.0853	60.1285	55.9473	.5775	-1.0697	188.8984	-.1423	.3592	.3864	.5744	338.389	-.2116	.534	48.6447	53.4213				1				0
80	1.68	40.7512	32.1114	60.132	55.9369	.5774	-1.0684	188.9314	-.1423	.3606	.3877	.5763	338.4578	-.2116	.536	48.6444	53.434				1				0
80	1.69	40.7649	32.1375	60.1356	55.9265	.5774	-1.0671	188.9644	-.1424	.3619	.3889	.5781	338.5261	-.2116	.538	48.6441	53.4468				1				0
80	1.7	40.7718	32.142	60.1471	55.9317	.5777	-1.067	188.9926	-.1421	.3619	.3888	.578	338.5697	-.2112	.538	48.647	53.447				1				0
80	1.71	40.7786	32.1465	60.1587	55.9369	.578	-1.067	189.0207	-.1418	.362	.3887	.5779	338.6131	-.2107	.5381	48.6499	53.4473				1				0
80	1.72	40.7855	32.151	60.1703	55.9421	.5783	-1.067	189.0488	-.1414	.362	.3886	.5777	338.6567	-.2103	.5381	48.6529	53.4475				1				0
80	1.73	40.7924	32.1555	60.1818	55.9473	.5786	-1.067	189.0769	-.1411	.362	.3886	.5776	338.7001	-.2098	.5382	48.6558	53.4478				1				0
80	1.74	40.7872	32.1483	60.1925	55.9577	.5787	-1.0677	189.0856	-.1411	.3612	.3878	.5765	338.6694	-.2097	.537	48.6565	53.4404				1				0
80	1.75	40.7821	32.1411	60.2032	55.968	.5788	-1.0685	189.0943	-.141	.3605	.3871	.5754	338.6385	-.2096	.5358	48.6573	53.433				1				0
80	1.76	40.7701	32.1294	60.2023	55.9732	.5786	-1.0693	189.0749	-.1412	.3597	.3864	.5744	338.5637	-.2099	.5347	48.6551	53.4254				1				0
80	1.77	40.758	32.1177	60.2014	55.9784	.5783	-1.0701	189.0555	-.1414	.3589	.3857	.5734	338.4886	-.2103	.5335	48.6529	53.4177				1				0
80	1.78	40.746	32.106	60.2005	55.9836	.5781	-1.0709	189.0361	-.1417	.3581	.3851	.5724	338.4132	-.2106	.5323	48.6508	53.4101				1				0
80	1.79	40.7177	32.0745	60.205	56.0026	.5777	-1.0732	188.9997	-.1421	.3558	.3831	.5695	338.2328	-.2112	.5289	48.6469	53.3885				1				0
80	1.8	40.6894	32.0429	60.2094	56.0217	.5773	-1.0755	188.9634	-.1425	.3535	.3812	.5666	338.0503	-.2118	.5255	48.6431	53.3669				1				0
80	1.81	40.661	32.0114	60.2138	56.0407	.5769	-1.0777	188.927	-.1429	.3513	.3792	.5637	337.866	-.2124	.5222	48.6393	53.3453				1				0
80	1.82	40.6447	31.9916	60.2192	56.0545	.5767	-1.0792	188.9101	-.143	.3498	.3779	.5618	337.7581	-.2127	.52	48.6376	53.3314				1				0
80	1.83	40.6284	31.9718	60.2245	56.0684	.5766	-1.0806	188.8932	-.1432	.3483	.3766	.5599	337.6493	-.2129	.5178	48.636	53.3174				1				0
80	1.84	40.6121	31.952	60.2299	56.0822	.5764	-1.0821	188.8762	-.1434	.3469	.3753	.558	337.5397	-.2132	.5156	48.6343	53.3035				1				0
80	1.85	40.5855	31.9115	60.2832	56.1341	.577	-1.0862	188.9144	-.1428	.3428	.3714	.5521	337.3833	-.2123	.5096	48.6398	53.265				1				0
80	1.86	40.5589	31.871	60.3366	56.186	.5775	-1.0902	188.9526	-.1422	.3388	.3674	.5462	337.2236	-.2115	.5036	48.6453	53.2265				1				0
80	1.87	40.5486	31.8503	60.3846	56.2241	.5783	-1.0928	189.0077	-.1415	.3362	.3648	.5422	337.1753	-.2103	.4998	48.6524	53.2019				1				0
80	1.88	40.5383	31.8296	60.4327	56.2621	.579	-1.0953	189.0627	-.1407	.3336	.3621	.5383	337.1263	-.2092	.496	48.6595	53.1774				1				0
80	1.89	40.528	31.8089	60.4807	56.3002	.5798	-1.0979	189.1178	-.14	.3311	.3594	.5343	337.0766	-.2081	.4921	48.6666	53.1529				1				0
80	1.9	40.5177	31.7882	60.5288	56.3382	.5805	-1.1005	189.1729	-.1393	.3285	.3568	.5304	337.0263	-.207	.4883	48.6738	53.1284				1				0
80	1.91	40.4988	31.7423	60.5661	56.3573	.5826	-1.1035	189.1645	-.1372	.3254	.3532	.525	337.1419	-.2039	.4838	48.6934	53.0994				1				0
80	1.92	40.4799	31.6964	60.6035	56.3763	.5847	-1.1066	189.1561	-.1351	.3224	.3496	.5197	337.26	-.2009	.4793	48.7131	53.0705				1				0
80	1.93	40.4714	31.6712	60.5928	56.3573	.586	-1.107	189.0927	-.1338	.3219	.3486	.5183	337.4298	-.1989	.4786	48.7256	53.066				1				0
80	1.94	40.4628	31.646	60.5821	56.3382	.5873	-1.1075	189.0292	-.1325	.3215	.3477	.5169	337.6008	-.197	.4779	48.7382	53.0615				1				0
80	1.95	40.4542	31.6208	60.5714	56.3192	.5886	-1.108	188.9657	-.1312	.321	.3467	.5155	337.7726	-.195	.4772	48.7508	53.057				1				0
80	1.96	40.4456	31.5956	60.5608	56.3002	.5899	-1.1085	188.9022	-.1298	.3205	.3458	.5141	337.9457	-.193	.4764	48.7634	53.0525				1				0
80	1.97	40.4654	31.5938	60.5403	56.2561	.5921	-1.1067	188.8556	-.1277	.3223	.3466	.5153	338.3893	-.1898	.4791	48.7841	53.0693				1				0
80	1.98	40.4851	31.592	60.5199	56.2119	.5943	-1.1049	188.8089	-.1255	.324	.3475	.5166	338.8311	-.1865	.4817	48.8049	53.0861				1				0
80	1.99	40.5134	31.6154	60.5101	56.1869	.5952	-1.1027	188.8258	-.1246	.3263	.3493	.5192	339.095	-.1853	.485	48.8131	53.1075				1				0
80	2	40.5417	31.6388	60.5003	56.1618	.596	-1.1005	188.8426	-.1238	.3285	.3511	.5219	339.3561	-.184	.4884	48.8212	53.1288				1				0
80	2.01	40.5701	31.6622	60.4905	56.1367	.5969	-1.0982	188.8595	-.1229	.3308	.3529	.5246	339.6145	-.1827	.4917	48.8294	53.1502				1				0
80	2.02	40.5984	31.6856	60.4807	56.1116	.5977	-1.096	188.8763	-.1221	.333	.3547	.5272	339.8704	-.1814	.495	48.8375	53.1715				1				0
80	2.03	40.6696	31.7477	60.454	56.0519	.5995	-1.0903	188.9233	-.1203	.3387	.3594	.5343	340.4448	-.1789	.5035	48.8542	53.2258				1				0
80	2.04	40.7409	31.8098	60.4273	55.9923	.6012	-1.0846	188.9703	-.1186	.3444	.3643	.5415	341.0038	-.1763	.512	48.8708	53.2801				1				0
80	2.05	40.7838	31.8485	60.4104	55.9577	.6021	-1.0811	189.0004	-.1177	.3479	.3672	.5459	341.3108	-.1749	.5171	48.8793	53.3131				1				0
80	2.06	40.8267	31.8872	60.3935	55.9231	.603	-1.0776	189.0305	-.1168	.3513	.3702	.5504	341.6128	-.1736	.5223	48.8877	53.3461				1				0
80	2.07	40.8696	31.9259	60.3766	55.8885	.6039	-1.0742	189.0607	-.1159	.3548	.3733	.5549	341.9099	-.1723	.5274	48.8962	53.3791				1				0
80	2.08	40.9125	31.9646	60.3597	55.8539	.6048	-1.0707	189.0908	-.115	.3583	.3763	.5593	342.2022	-.171	.5326	48.9047	53.412				1				0
80	2.09	41.0044	32.0349	60.2966	55.7691	.6067	-1.063	189.1049	-.1131	.366	.3831	.5695	342.8263	-.1681	.5441	48.9227	53.4857				1				0
80	2.1	41.0962	32.1051	60.2334	55.6843	.6086	-1.0552	189.119	-.1112	.3737	.3899	.5797	343.4285	-.1653	.5556	48.9408	53.5594				1				0
80	2.11	41.1451	32.1366	60.1872	55.6342	.6096	-1.051	189.103	-.1102	.378	.3938	.5853	343.7469	-.1638	.5619	48.9504	53.6001				1				0
80	2.12	41.194	32.1681	60.1409	55.584	.6106	-1.0467	189.087	-.1092	.3823	.3976	.591	344.0594	-.1623	.5683	48.9601	53.6409				1				0
80	2.13	41.243	32.1996	60.0947	55.5338	.6116	-1.0424	189.071	-.1082	.3866	.4014	.5967	344.3658	-.1608	.5747	48.9697	53.6817				1				0
80	2.14	41.3245	32.2527	60.0146	55.4499	.6131	-1.0352	189.0417	-.1066	.3938	.408	.6065	344.8481	-.1585	.5854	48.9844	53.7504				1				0
80	2.15	41.406	32.3058	59.9345	55.366	.6147	-1.028	189.0124	-.1051	.401	.4146	.6163	345.3152	-.1562	.5961	48.9991	53.8192				1				0
80	2.16	41.4876	32.3589	59.8545	55.2821	.6162	-1.0207	188.9831	-.1035	.4082	.4212	.6261	345.7678	-.1539	.6069	49.0139	53.888				1				0
80	2.17	41.5202	32.3805	59.8207	55.2484	.6168	-1.0178	188.9697	-.103	.4112	.4239	.6301	345.9357	-.1531	.6112	49.019	53.9159				1				0
80	2.18	41.5528	32.4021	59.7869	55.2147	.6173	-1.0149	188.9564	-.1025	.4141	.4266	.6342	346.1014	-.1523	.6156	49.0241	53.9439				1				0
80	2.19	41.5854	32.4237	59.7531	55.1809	.6178	-1.0119	188.9431	-.1019	.4171	.4293	.6382	346.2651	-.1515	.62	49.0292	53.9719				1				0
80	2.2	41.6421	32.4588	59.6944	55.1239	.6188	-1.0069	188.9191	-.101	.4221	.434	.6451	346.5469	-.1501	.6274	49.0385	54.0196				1				0
80	2.21	41.6987	32.4939	59.6356	55.0668	.6198	-1.0019	188.895	-.1	.4271	.4386	.652	346.8229	-.1486	.6349	49.0477	54.0672				1				0
80	2.22	41.7227	32.5074	59.6107	55.0434	.6202	-.9999	188.8843	-.0995	.4291	.4405	.6549	346.9397	-.148	.6379	49.0519	54.0869				1				0
80	2.23	41.7468	32.5209	59.5858	55.0201	.6207	-.9978	188.8736	-.0991	.4312	.4424	.6577	347.0556	-.1473	.641	49.0561	54.1066				1				0
80	2.24	41.7708	32.5344	59.5609	54.9967	.6211	-.9957	188.8628	-.0987	.4333	.4443	.6606	347.1704	-.1467	.6441	49.0603	54.1263				1				0
80	2.25	41.7948	32.5479	59.536	54.9734	.6216	-.9937	188.8521	-.0982	.4353	.4463	.6634	347.2844	-.146	.6471	49.0645	54.1459				1				0
80	2.26	41.8197	32.5614	59.5236	54.9656	.6218	-.9921	188.8702	-.098	.4369	.4477	.6656	347.3582	-.1457	.6494	49.0668	54.1606				1				0
80	2.27	41.8446	32.5749	59.5111	54.9578	.622	-.9906	188.8884	-.0977	.4384	.4492	.6677	347.4315	-.1453	.6517	49.0691	54.1754				1				0
80	2.28	41.8455	32.5749	59.5236	54.9734	.6218	-.9911	188.9173	-.0979	.4379	.4487	.667	347.3925	-.1456	.651	49.0672	54.1704				1				0
80	2.29	41.8463	32.5749	59.536	54.9889	.6216	-.9916	188.9462	-.0981	.4374	.4482	.6663	347.3535	-.1459	.6502	49.0654	54.1655				1				0
80	2.3	41.8472	32.5749	59.5485	55.0045	.6214	-.9921	188.975	-.0983	.4369	.4478	.6657	347.3145	-.1462	.6494	49.0635	54.1605				1				0
80	2.31	41.848	32.5749	59.5609	55.0201	.6213	-.9926	189.0039	-.0985	.4363	.4473	.665	347.2752	-.1465	.6486	49.0616	54.1556				1				0
80	2.32	41.8274	32.5515	59.5921	55.0694	.6204	-.9955	189.0404	-.0993	.4334	.4447	.6611	347.0915	-.1477	.6443	49.0539	54.1281				1				0
80	2.33	41.8069	32.5281	59.6232	55.1187	.6196	-.9984	189.0768	-.1002	.4306	.4421	.6572	346.9057	-.1489	.6401	49.0462	54.1006				1				0
80	2.34	41.7854	32.5047	59.6419	55.1524	.619	-1.0008	189.0844	-.1008	.4282	.4399	.6539	346.7581	-.1498	.6365	49.0403	54.0781				1				0
80	2.35	41.7639	32.4813	59.6605	55.1861	.6184	-1.0031	189.0919	-.1014	.4258	.4377	.6507	346.6091	-.1507	.633	49.0345	54.0556				1				0
80	2.36	41.7425	32.4579	59.6792	55.2199	.6178	-1.0055	189.0995	-.102	.4235	.4356	.6475	346.4585	-.1516	.6295	49.0286	54.0331				1				0
80	2.37	41.721	32.4345	59.6979	55.2536	.6172	-1.0079	189.107	-.1026	.4211	.4334	.6443	346.3064	-.1525	.626	49.0228	54.0106				1				0
80	2.38	41.7047	32.4192	59.6988	55.2813	.6159	-1.0094	189.104	-.1038	.4196	.4323	.6426	346.0996	-.1544	.6238	49.011	53.9963				1				0
80	2.39	41.6884	32.4039	59.6997	55.309	.6147	-1.0109	189.1009	-.1051	.4181	.4311	.6409	345.8917	-.1562	.6215	48.9992	53.982				1				0
80	2.4	41.6936	32.412	59.6819	55.3029	.6141	-1.01	189.0903	-.1057	.419	.4321	.6423	345.8391	-.1571	.6228	48.9932	53.9902				1				0
80	2.41	41.6987	32.4201	59.6641	55.2968	.6134	-1.0091	189.0797	-.1063	.4198	.4331	.6438	345.7867	-.1581	.6241	48.9873	53.9984				1				0
80	2.42	41.7039	32.4282	59.6463	55.2908	.6128	-1.0083	189.0691	-.107	.4207	.4341	.6453	345.7344	-.159	.6254	48.9813	54.0065				1				0
80	2.43	41.709	32.4363	59.6285	55.2847	.6122	-1.0074	189.0585	-.1076	.4215	.4351	.6467	345.6825	-.1599	.6267	48.9753	54.0147				1				0
80	2.44	41.7382	32.4795	59.56	55.2389	.6107	-1.003	189.0166	-.1091	.4259	.4397	.6536	345.6329	-.1622	.6332	48.9609	54.0566				1				0
80	2.45	41.7674	32.5227	59.4915	55.1931	.6092	-.9986	188.9746	-.1106	.4303	.4443	.6605	345.5843	-.1644	.6397	48.9465	54.0984				1				0
80	2.46	41.7914	32.5578	59.4408	55.1533	.6083	-.9951	188.9433	-.1115	.4339	.448	.6659	345.5869	-.1658	.645	48.9381	54.1321				1				0
80	2.47	41.8154	32.5929	59.3901	55.1135	.6074	-.9916	188.9119	-.1124	.4374	.4516	.6713	345.5893	-.1671	.6502	48.9296	54.1657				1				0
80	2.48	41.8395	32.628	59.3394	55.0737	.6065	-.988	188.8806	-.1133	.4409	.4553	.6768	345.5919	-.1684	.6555	48.9211	54.1994				1				0
80	2.49	41.8635	32.6631	59.2887	55.0339	.6056	-.9845	188.8492	-.1142	.4445	.4589	.6822	345.5941	-.1697	.6607	48.9127	54.2331				1				0
80	2.5	41.8953	32.7252	59.2336	55.0036	.6031	-.98	188.8577	-.1167	.449	.4639	.6896	345.4312	-.1735	.6674	48.8887	54.2758				1				0
80	2.51	41.927	32.7873	59.1784	54.9734	.6006	-.9755	188.8661	-.1192	.4534	.4688	.697	345.2718	-.1772	.6741	48.8648	54.3184				1				0
80	2.52	41.9347	32.8143	59.174	54.9829	.599	-.9746	188.9059	-.1208	.4544	.4702	.6989	345.1096	-.1796	.6755	48.8494	54.3274				1				0
80	2.53	41.9425	32.8413	59.1695	54.9924	.5973	-.9737	188.9457	-.1224	.4553	.4715	.7009	344.9485	-.182	.6768	48.8339	54.3363				1				0
80	2.54	41.9502	32.8683	59.1651	55.0019	.5957	-.9727	188.9855	-.1241	.4562	.4728	.7029	344.7883	-.1844	.6782	48.8185	54.3452				1				0
80	2.55	41.9365	32.8935	59.1482	55.0157	.5926	-.9723	188.9939	-.1272	.4567	.474	.7047	344.4326	-.1891	.6788	48.7884	54.3491				1				0
80	2.56	41.9227	32.9187	59.1313	55.0296	.5894	-.9719	189.0023	-.1304	.4571	.4753	.7065	344.0786	-.1938	.6794	48.7583	54.3529				1				0
80	2.57	41.909	32.9439	59.1144	55.0434	.5862	-.9715	189.0107	-.1335	.4575	.4765	.7084	343.7266	-.1985	.68	48.7282	54.3567				1				0
80	2.58	41.8875	32.9421	59.1019	55.0477	.5847	-.9721	188.9793	-.1351	.4569	.4765	.7083	343.5306	-.2008	.6792	48.7135	54.3516				1				0
80	2.59	41.8661	32.9403	59.0895	55.0521	.5832	-.9726	188.9479	-.1366	.4564	.4764	.7082	343.3345	-.2031	.6784	48.6988	54.3465				1				0
80	2.6	41.8446	32.9385	59.077	55.0564	.5816	-.9731	188.9165	-.1382	.4559	.4763	.7081	343.1383	-.2054	.6777	48.6841	54.3414				1				0
80	2.61	41.806	32.9313	59.0957	55.0988	.5791	-.9757	188.9317	-.1407	.4533	.4746	.7056	342.7567	-.2092	.6738	48.6601	54.317				1				0
80	2.62	41.7674	32.9241	59.1144	55.1412	.5766	-.9783	188.947	-.1432	.4507	.4729	.703	342.3721	-.2129	.67	48.636	54.2926				1				0
80	2.63	41.7502	32.9187	59.1455	55.1792	.5756	-.9803	188.9936	-.1442	.4487	.4713	.7006	342.1837	-.2144	.667	48.6267	54.2733				1				0
80	2.64	41.733	32.9133	59.1766	55.2173	.5746	-.9823	189.0403	-.1452	.4467	.4697	.6982	341.994	-.2158	.664	48.6173	54.254				1				0
80	2.65	41.7159	32.9079	59.2078	55.2553	.5736	-.9843	189.0869	-.1462	.4446	.4681	.6958	341.803	-.2173	.661	48.6079	54.2347				1				0
80	2.66	41.6987	32.9025	59.2389	55.2934	.5726	-.9864	189.1335	-.1471	.4426	.4664	.6934	341.6109	-.2187	.658	48.5986	54.2154				1				0
80	2.67	41.6223	32.8692	59.2691	55.341	.57	-.9912	189.1016	-.1498	.4378	.4627	.6879	341.1157	-.2226	.6508	48.5737	54.1697				1				0
80	2.68	41.5459	32.8359	59.2994	55.3885	.5674	-.996	189.0698	-.1524	.433	.4591	.6824	340.6124	-.2265	.6437	48.5487	54.124				1				0
80	2.69	41.4867	32.808	59.2985	55.398	.5658	-.9987	188.9912	-.154	.4302	.457	.6793	340.3027	-.229	.6396	48.5331	54.0975				1				0
80	2.7	41.4275	32.7801	59.2976	55.4076	.5641	-1.0015	188.9128	-.1557	.4275	.4549	.6763	339.9897	-.2314	.6354	48.5174	54.071				1				0
80	2.71	41.3683	32.7522	59.2967	55.4171	.5625	-1.0043	188.8343	-.1573	.4247	.4529	.6732	339.6738	-.2339	.6313	48.5018	54.0445				1				0
80	2.72	41.3091	32.7243	59.2958	55.4266	.5608	-1.0071	188.7558	-.159	.4219	.4508	.6702	339.3547	-.2363	.6272	48.4861	54.018				1				0
80	2.73	41.2206	32.6802	59.3465	55.4811	.5587	-1.0131	188.7285	-.161	.4159	.4459	.6629	338.8308	-.2394	.6182	48.4663	53.9605				1				0
80	2.74	41.1322	32.6361	59.3972	55.5356	.5567	-1.0192	188.7011	-.1631	.4098	.4411	.6557	338.2954	-.2425	.6092	48.4464	53.9031				1				0
80	2.75	41.1031	32.6199	59.4488	55.5805	.5562	-1.0224	188.7523	-.1636	.4066	.4383	.6515	338.0858	-.2432	.6044	48.4422	53.8723				1				0
80	2.76	41.0739	32.6037	59.5004	55.6255	.5558	-1.0256	188.8035	-.164	.4034	.4354	.6473	337.8734	-.2438	.5996	48.4381	53.8414				1				0
80	2.77	41.0447	32.5875	59.552	55.6705	.5553	-1.0289	188.8547	-.1644	.4001	.4326	.6431	337.6585	-.2445	.5948	48.4339	53.8106				1				0
80	2.78	41.0155	32.5713	59.6036	55.7155	.5549	-1.0321	188.9059	-.1649	.3969	.4298	.6389	337.4408	-.2451	.59	48.4298	53.7799				1				0
80	2.79	40.9881	32.5659	59.6525	55.7622	.5538	-1.0349	188.9687	-.166	.3941	.4276	.6356	337.1619	-.2467	.5858	48.4195	53.7529				1				0
80	2.8	40.9606	32.5605	59.7015	55.8089	.5528	-1.0378	189.0314	-.167	.3912	.4254	.6324	336.8802	-.2483	.5816	48.4093	53.7259				1				0
80	2.81	40.9623	32.5713	59.6988	55.8106	.5521	-1.0374	189.043	-.1677	.3916	.426	.6333	336.822	-.2493	.5822	48.4032	53.7297				1				0
80	2.82	40.964	32.5821	59.6961	55.8123	.5515	-1.037	189.0546	-.1683	.392	.4266	.6342	336.7639	-.2502	.5827	48.3971	53.7334				1				0
80	2.83	40.9657	32.5929	59.6935	55.8141	.5508	-1.0366	189.0662	-.1689	.3924	.4272	.6351	336.706	-.2512	.5833	48.391	53.7372				1				0
80	2.84	40.9675	32.6037	59.6908	55.8158	.5502	-1.0362	189.0777	-.1696	.3928	.4278	.636	336.6483	-.2521	.5839	48.3849	53.741				1				0
80	2.85	40.9778	32.6127	59.6757	55.808	.5499	-1.0351	189.0741	-.1698	.3938	.4289	.6376	336.6705	-.2525	.5854	48.3824	53.7507				1				0
80	2.86	40.9881	32.6217	59.6605	55.8002	.5497	-1.0341	189.0705	-.1701	.3948	.4299	.6391	336.6925	-.2529	.587	48.3799	53.7605				1				0
80	2.87	40.9966	32.6199	59.6481	55.7907	.5501	-1.0335	189.0553	-.1697	.3955	.4304	.6398	336.7719	-.2523	.5879	48.3835	53.7664				1				0
80	2.88	41.0052	32.6181	59.6356	55.7812	.5504	-1.0329	189.0401	-.1694	.3961	.4308	.6404	336.8511	-.2518	.5888	48.3871	53.7724				1				0
80	2.89	41.0138	32.6163	59.6232	55.7717	.5508	-1.0322	189.025	-.169	.3967	.4312	.641	336.9301	-.2512	.5898	48.3907	53.7784				1				0
80	2.9	41.0224	32.6145	59.6107	55.7622	.5512	-1.0316	189.0098	-.1686	.3974	.4316	.6417	337.0091	-.2506	.5907	48.3943	53.7844				1				0
80	2.91	41.0456	32.6226	59.5876	55.7414	.5518	-1.0298	188.9972	-.168	.3991	.4331	.6438	337.1756	-.2497	.5934	48.4001	53.8014				1				0
80	2.92	41.0687	32.6307	59.5645	55.7207	.5524	-1.028	188.9845	-.1674	.4009	.4345	.6459	337.3411	-.2488	.596	48.4059	53.8185				1				0
80	2.93	41.0833	32.6406	59.5538	55.7094	.5526	-1.0269	188.9871	-.1671	.4021	.4355	.6473	337.4278	-.2485	.5977	48.4081	53.8295				1				0
80	2.94	41.0979	32.6505	59.5431	55.6982	.5529	-1.0257	188.9897	-.1669	.4033	.4364	.6488	337.5141	-.2481	.5995	48.4103	53.8406				1				0
80	2.95	41.1125	32.6604	59.5325	55.6869	.5531	-1.0246	188.9923	-.1667	.4044	.4374	.6503	337.5999	-.2478	.6012	48.4125	53.8516				1				0
80	2.96	41.1434	32.6757	59.5067	55.6567	.554	-1.0221	188.9824	-.1658	.4069	.4394	.6531	337.8352	-.2464	.6049	48.4213	53.8752				1				0
80	2.97	41.1743	32.691	59.4809	55.6264	.555	-1.0196	188.9725	-.1648	.4094	.4413	.656	338.0684	-.245	.6086	48.4302	53.8988				1				0
80	2.98	41.2052	32.7063	59.4551	55.5961	.5559	-1.0171	188.9627	-.1639	.4118	.4433	.6589	338.2997	-.2436	.6122	48.4391	53.9224				1				0
80	2.99	41.2215	32.7117	59.4399	55.5771	.5566	-1.0158	188.9502	-.1632	.4132	.4442	.6604	338.4466	-.2426	.6142	48.4458	53.9349				1				0
80	3	41.2378	32.7171	59.4248	55.5581	.5573	-1.0145	188.9378	-.1625	.4145	.4452	.6618	338.5929	-.2416	.6161	48.4525	53.9474				1				0
80	3.01	41.2541	32.7225	59.4097	55.539	.558	-1.0132	188.9253	-.1618	.4158	.4462	.6632	338.7387	-.2405	.6181	48.4592	53.9599				1				0
80	3.02	41.279	32.7459	59.3883	55.507	.5586	-1.0107	188.9203	-.1612	.4183	.4483	.6664	338.9208	-.2397	.6218	48.4645	53.9836				1				0
80	3.03	41.3039	32.7693	59.367	55.475	.5591	-1.0082	188.9152	-.1607	.4208	.4504	.6695	339.1012	-.2388	.6255	48.4699	54.0073				1				0
80	3.04	41.3125	32.7873	59.3608	55.462	.559	-1.007	188.9226	-.1608	.4219	.4515	.6712	339.1373	-.2391	.6272	48.4685	54.0184				1				0
80	3.05	41.3211	32.8053	59.3545	55.4491	.5588	-1.0059	188.93	-.1609	.4231	.4527	.6729	339.1732	-.2393	.629	48.4672	54.0296				1				0
80	3.06	41.3296	32.8233	59.3483	55.4361	.5587	-1.0047	188.9374	-.1611	.4243	.4538	.6746	339.2091	-.2395	.6307	48.4658	54.0407				1				0
80	3.07	41.3382	32.8413	59.3421	55.4231	.5585	-1.0035	188.9447	-.1612	.4254	.455	.6763	339.2448	-.2397	.6325	48.4645	54.0519				1				0
80	3.08	41.3494	32.862	59.3412	55.4145	.5584	-1.0024	188.9671	-.1614	.4266	.4561	.678	339.2784	-.2399	.6342	48.4631	54.0628				1				0
80	3.09	41.3605	32.8827	59.3403	55.4058	.5583	-1.0012	188.9894	-.1615	.4277	.4572	.6797	339.312	-.2401	.6359	48.4617	54.0736				1				0
80	3.1	41.3631	32.8854	59.3456	55.4102	.5583	-1.0013	189.0043	-.1615	.4277	.4572	.6796	339.3101	-.2401	.6358	48.4616	54.0734				1				0
80	3.11	41.3657	32.8881	59.351	55.4145	.5582	-1.0013	189.0193	-.1615	.4277	.4572	.6796	339.3084	-.2401	.6358	48.4616	54.0731				1				0
80	3.12	41.3683	32.8908	59.3563	55.4188	.5582	-1.0013	189.0342	-.1615	.4276	.4571	.6796	339.3065	-.2401	.6357	48.4615	54.0728				1				0
80	3.13	41.3708	32.8935	59.3617	55.4231	.5582	-1.0014	189.0491	-.1615	.4276	.4571	.6795	339.3048	-.2401	.6357	48.4615	54.0725				1				0
80	3.14	41.3631	32.8881	59.3661	55.4283	.5581	-1.0019	189.0456	-.1617	.427	.4566	.6788	339.2641	-.2403	.6348	48.4603	54.067				1				0
80	3.15	41.3554	32.8827	59.3706	55.4335	.558	-1.0025	189.0421	-.1618	.4265	.4561	.678	339.2233	-.2405	.6339	48.4591	54.0615				1				0
80	3.16	41.3451	32.8746	59.3697	55.4344	.5579	-1.0031	189.0237	-.1619	.4259	.4556	.6773	339.1841	-.2407	.6331	48.4579	54.0562				1				0
80	3.17	41.3348	32.8665	59.3688	55.4352	.5577	-1.0036	189.0053	-.162	.4253	.4552	.6766	339.1449	-.2409	.6323	48.4567	54.0509				1				0
80	3.18	41.3245	32.8584	59.3679	55.4361	.5576	-1.0042	188.9869	-.1622	.4248	.4547	.6759	339.1056	-.2411	.6315	48.4556	54.0457				1				0
80	3.19	41.3142	32.8503	59.367	55.437	.5575	-1.0047	188.9685	-.1623	.4242	.4542	.6752	339.0662	-.2413	.6307	48.4544	54.0404				1				0
80	3.2	41.3073	32.8395	59.3768	55.4465	.5577	-1.0056	188.9701	-.1621	.4233	.4533	.6739	339.0471	-.241	.6293	48.4561	54.0318				1				0
80	3.21	41.3005	32.8287	59.3866	55.456	.5579	-1.0065	188.9717	-.1619	.4224	.4524	.6725	339.0279	-.2407	.628	48.4579	54.0232				1				0
80	3.22	41.3039	32.826	59.3972	55.4646	.5582	-1.0069	188.9918	-.1616	.4221	.452	.6719	339.0483	-.2403	.6275	48.4608	54.0198				1				0
80	3.23	41.3073	32.8233	59.4079	55.4733	.5585	-1.0072	189.0118	-.1613	.4217	.4515	.6712	339.0688	-.2398	.6269	48.4637	54.0165				1				0
80	3.24	41.3108	32.8206	59.4186	55.4819	.5588	-1.0076	189.0319	-.161	.4214	.4511	.6706	339.0893	-.2393	.6264	48.4667	54.0131				1				0
80	3.25	41.3142	32.8179	59.4293	55.4906	.5591	-1.008	189.0519	-.1607	.421	.4506	.6699	339.1098	-.2389	.6259	48.4696	54.0098				1				0
80	3.26	41.2962	32.7855	59.4577	55.5131	.56	-1.0105	189.0525	-.1598	.4185	.448	.666	339.1048	-.2375	.6222	48.4783	53.9859				1				0
80	3.27	41.2782	32.7531	59.4862	55.5356	.5609	-1.013	189.053	-.1589	.416	.4453	.662	339.0998	-.2362	.6184	48.487	53.9621				1				0
80	3.28	41.2567	32.7234	59.504	55.5494	.5615	-1.0151	189.0335	-.1583	.4139	.4431	.6587	339.0739	-.2353	.6152	48.4928	53.9416				1				0
80	3.29	41.2352	32.6937	59.5218	55.5632	.5621	-1.0173	189.0139	-.1577	.4117	.4409	.6554	339.0476	-.2344	.612	48.4986	53.9211				1				0
80	3.3	41.2138	32.664	59.5396	55.5771	.5627	-1.0194	188.9944	-.157	.4096	.4386	.6521	339.0211	-.2335	.6088	48.5043	53.9006				1				0
80	3.31	41.1897	32.6289	59.5796	55.6039	.5638	-1.0225	189.0021	-.156	.4065	.4354	.6472	339.0078	-.2319	.6043	48.5145	53.8714				1				0
80	3.32	41.1657	32.5938	59.6196	55.6307	.5649	-1.0256	189.0098	-.1549	.4034	.4321	.6424	338.9942	-.2303	.5997	48.5247	53.8421				1				0
80	3.33	41.1417	32.5587	59.6597	55.6575	.5659	-1.0286	189.0175	-.1538	.4003	.4289	.6376	338.9804	-.2287	.5951	48.5349	53.8129				1				0
80	3.34	41.1391	32.5533	59.6819	55.6705	.5664	-1.0295	189.0448	-.1534	.3994	.4279	.636	338.994	-.228	.5938	48.5393	53.8041				1				0
80	3.35	41.1365	32.5479	59.7041	55.6835	.5669	-1.0305	189.072	-.1529	.3985	.4268	.6345	339.0077	-.2273	.5924	48.5437	53.7953				1				0
80	3.36	41.134	32.5425	59.7264	55.6964	.5673	-1.0314	189.0993	-.1525	.3976	.4258	.633	339.0215	-.2266	.591	48.5481	53.7866				1				0
80	3.37	41.1451	32.5452	59.7086	55.6757	.5679	-1.0302	189.0746	-.1519	.3988	.4267	.6343	339.1509	-.2258	.5928	48.5537	53.7976				1				0
80	3.38	41.1563	32.5479	59.6908	55.6549	.5685	-1.0291	189.0499	-.1513	.3999	.4276	.6356	339.2799	-.2249	.5945	48.5593	53.8087				1				0
80	3.39	41.17	32.556	59.6508	55.6212	.5686	-1.027	188.998	-.1511	.402	.4295	.6384	339.3938	-.2247	.5976	48.5605	53.8285				1				0
80	3.4	41.1837	32.5641	59.6107	55.5875	.5688	-1.0249	188.946	-.151	.4041	.4314	.6413	339.5069	-.2245	.6007	48.5617	53.8483				1				0
80	3.41	41.1975	32.5722	59.5707	55.5537	.5689	-1.0228	188.8941	-.1509	.4062	.4333	.6441	339.6189	-.2243	.6038	48.5629	53.8682				1				0
80	3.42	41.2112	32.5803	59.5307	55.52	.569	-1.0207	188.8422	-.1508	.4082	.4352	.6469	339.73	-.2241	.6069	48.5641	53.888				1				0
80	3.43	41.2533	32.6181	59.4746	55.4569	.5696	-1.016	188.8028	-.1501	.413	.4394	.6532	340.0199	-.2232	.6139	48.5701	53.9329				1				0
80	3.44	41.2953	32.6559	59.4186	55.3937	.5703	-1.0113	188.7635	-.1495	.4177	.4436	.6595	340.3044	-.2223	.6209	48.5761	53.9778				1				0
80	3.45	41.3236	32.6856	59.4026	55.3643	.5708	-1.0087	188.7761	-.149	.4203	.4459	.6629	340.479	-.2215	.6248	48.5809	54.0028				1				0
80	3.46	41.352	32.7153	59.3866	55.3349	.5713	-1.0061	188.7887	-.1485	.4229	.4482	.6663	340.6519	-.2208	.6287	48.5857	54.0278				1				0
80	3.47	41.3803	32.745	59.3706	55.3055	.5718	-1.0034	188.8013	-.148	.4256	.4506	.6698	340.8229	-.22	.6326	48.5905	54.0529				1				0
80	3.48	41.4086	32.7747	59.3545	55.2761	.5723	-1.0008	188.8139	-.1475	.4282	.4529	.6732	340.9922	-.2193	.6365	48.5953	54.0779				1				0
80	3.49	41.4567	32.8161	59.3359	55.2493	.5728	-.9972	188.8579	-.147	.4317	.4561	.678	341.2015	-.2185	.6418	48.6003	54.1119				1				0
80	3.5	41.5047	32.8575	59.3172	55.2225	.5733	-.9937	188.9019	-.1464	.4353	.4593	.6828	341.4079	-.2177	.6471	48.6054	54.1459				1				0
80	3.51	41.5245	32.8692	59.3145	55.2251	.5734	-.9927	188.9332	-.1464	.4363	.4602	.6841	341.449	-.2176	.6485	48.6057	54.1549				1				0
80	3.52	41.5442	32.8809	59.3118	55.2276	.5734	-.9918	188.9646	-.1464	.4372	.4611	.6854	341.4898	-.2176	.6499	48.606	54.1639				1				0
80	3.53	41.564	32.8926	59.3092	55.2302	.5734	-.9908	188.996	-.1463	.4382	.4619	.6867	341.5305	-.2176	.6513	48.6062	54.1729				1				0
80	3.54	41.5837	32.9043	59.3065	55.2328	.5735	-.9899	189.0273	-.1463	.4391	.4628	.688	341.5709	-.2175	.6527	48.6065	54.1818				1				0
80	3.55	41.5983	32.9205	59.2923	55.2328	.5727	-.9887	189.0439	-.1471	.4403	.4642	.6901	341.5284	-.2186	.6545	48.5993	54.1933				1				0
80	3.56	41.6129	32.9367	59.278	55.2328	.5719	-.9875	189.0605	-.1478	.4415	.4656	.6921	341.486	-.2198	.6563	48.592	54.2047				1				0
80	3.57	41.6077	32.9412	59.2665	55.2302	.5712	-.9872	189.0457	-.1486	.4417	.4661	.6929	341.4038	-.221	.6567	48.5845	54.2071				1				0
80	3.58	41.6026	32.9457	59.2549	55.2276	.5704	-.987	189.0309	-.1494	.442	.4666	.6936	341.3216	-.2221	.6571	48.5769	54.2096				1				0
80	3.59	41.5974	32.9502	59.2433	55.2251	.5696	-.9867	189.016	-.1502	.4423	.4671	.6943	341.2396	-.2233	.6575	48.5694	54.212				1				0
80	3.6	41.5923	32.9547	59.2318	55.2225	.5688	-.9865	189.0012	-.151	.4425	.4676	.6951	341.1577	-.2245	.6578	48.5618	54.2145				1				0
80	3.61	41.5777	32.9457	59.2211	55.2302	.5678	-.9871	188.9747	-.152	.4419	.4673	.6947	341.0157	-.226	.6569	48.5523	54.2083				1				0
80	3.62	41.5631	32.9367	59.2104	55.238	.5668	-.9878	188.9483	-.153	.4412	.467	.6942	340.8734	-.2275	.6559	48.5427	54.2021				1				0
80	3.63	41.5537	32.9232	59.2113	55.2484	.5666	-.9887	188.9366	-.1532	.4403	.4662	.6931	340.8126	-.2278	.6546	48.5407	54.1934				1				0
80	3.64	41.5442	32.9097	59.2122	55.2588	.5663	-.9896	188.9249	-.1534	.4394	.4654	.6919	340.7516	-.2281	.6532	48.5387	54.1848				1				0
80	3.65	41.5348	32.8962	59.2131	55.2692	.5661	-.9905	188.9133	-.1536	.4385	.4646	.6907	340.6904	-.2284	.6519	48.5367	54.1762				1				0
80	3.66	41.5253	32.8827	59.214	55.2795	.5659	-.9914	188.9016	-.1539	.4376	.4638	.6895	340.6289	-.2287	.6505	48.5347	54.1675				1				0
80	3.67	41.5039	32.862	59.2318	55.2986	.5659	-.9934	188.8962	-.1539	.4356	.462	.6868	340.5388	-.2288	.6476	48.534	54.1487				1				0
80	3.68	41.4824	32.8413	59.2496	55.3176	.5658	-.9953	188.8909	-.154	.4336	.4602	.6841	340.4479	-.2289	.6446	48.5333	54.1298				1				0
80	3.69	41.4704	32.8341	59.2665	55.3263	.5659	-.9964	188.8972	-.1539	.4326	.4591	.6825	340.419	-.2287	.643	48.5346	54.1196				1				0
80	3.7	41.4584	32.8269	59.2834	55.3349	.5661	-.9975	188.9036	-.1537	.4315	.458	.6809	340.39	-.2285	.6414	48.5359	54.1093				1				0
80	3.71	41.4464	32.8197	59.3003	55.3436	.5662	-.9986	188.9099	-.1536	.4304	.457	.6793	340.3609	-.2283	.6398	48.5372	54.0991				1				0
80	3.72	41.4206	32.79	59.3439	55.3781	.5667	-1.0018	188.9326	-.1531	.4272	.4538	.6746	340.2869	-.2276	.6351	48.5421	54.0688				1				0
80	3.73	41.3949	32.7603	59.3875	55.4127	.5672	-1.0049	188.9554	-.1526	.424	.4506	.6699	340.2118	-.2268	.6304	48.547	54.0385				1				0
80	3.74	41.3691	32.7306	59.431	55.4473	.5677	-1.0081	188.9781	-.152	.4209	.4475	.6652	340.1359	-.226	.6256	48.5519	54.0081				1				0
80	3.75	41.3554	32.7081	59.4577	55.4733	.5681	-1.0102	188.9945	-.1517	.4187	.4454	.6621	340.0894	-.2255	.6225	48.5555	53.9881				1				0
80	3.76	41.3417	32.6856	59.4844	55.4992	.5685	-1.0123	189.0109	-.1513	.4166	.4433	.6589	340.0425	-.2249	.6194	48.5591	53.968				1				0
80	3.77	41.3279	32.6631	59.5111	55.5252	.5689	-1.0144	189.0273	-.1509	.4145	.4411	.6558	339.9952	-.2243	.6162	48.5627	53.9479				1				0
80	3.78	41.291	32.6118	59.552	55.5641	.5696	-1.0186	189.019	-.1502	.4103	.4369	.6495	339.9008	-.2232	.61	48.57	53.9079				1				0
80	3.79	41.2541	32.5605	59.5929	55.603	.5704	-1.0228	189.0106	-.1494	.4061	.4327	.6433	339.8046	-.2221	.6037	48.5772	53.8679				1				0
80	3.8	41.2309	32.5317	59.6072	55.616	.5708	-1.0249	188.9858	-.149	.404	.4306	.6402	339.7565	-.2215	.6006	48.5809	53.848				1				0
80	3.81	41.2078	32.5029	59.6214	55.629	.5712	-1.027	188.961	-.1486	.4019	.4285	.6371	339.7079	-.2209	.5975	48.5846	53.8281				1				0
80	3.82	41.1846	32.4741	59.6356	55.642	.5715	-1.0291	188.9363	-.1482	.3999	.4264	.6339	339.659	-.2204	.5944	48.5882	53.8081				1				0
80	3.83	41.1614	32.4453	59.6499	55.6549	.5719	-1.0312	188.9115	-.1479	.3978	.4244	.6308	339.6095	-.2198	.5913	48.5919	53.7882				1				0
80	3.84	41.1262	32.3913	59.697	55.6938	.5732	-1.0356	188.9084	-.1466	.3934	.4198	.6241	339.5594	-.218	.5848	48.6036	53.7468				1				0
80	3.85	41.091	32.3373	59.7442	55.7328	.5744	-1.0399	188.9053	-.1454	.3891	.4153	.6174	339.5082	-.2161	.5784	48.6152	53.7053				1				0
80	3.86	41.079	32.3121	59.7771	55.7587	.5752	-1.0422	188.9269	-.1446	.3868	.4129	.6138	339.5078	-.2149	.575	48.6232	53.6838				1				0
80	3.87	41.067	32.2869	59.81	55.7847	.5761	-1.0444	188.9485	-.1437	.3845	.4105	.6103	339.5075	-.2136	.5716	48.6313	53.6623				1				0
80	3.88	41.055	32.2617	59.8429	55.8106	.5769	-1.0467	188.9702	-.1429	.3823	.4081	.6067	339.5073	-.2124	.5683	48.6393	53.6409				1				0
80	3.89	41.043	32.2365	59.8758	55.8366	.5777	-1.0489	188.9918	-.142	.38	.4057	.6031	339.5068	-.2111	.5649	48.6473	53.6194				1				0
80	3.9	41.0361	32.2086	59.9087	55.8495	.5796	-1.0509	189.0029	-.1402	.3781	.4033	.5995	339.6515	-.2085	.5621	48.6645	53.601				1				0
80	3.91	41.0293	32.1807	59.9416	55.8625	.5814	-1.0528	189.0141	-.1384	.3762	.4008	.5959	339.7979	-.2058	.5592	48.6817	53.5826				1				0
80	3.92	41.0344	32.178	59.9416	55.8495	.5823	-1.0525	189.0035	-.1375	.3765	.4008	.5958	339.9438	-.2043	.5597	48.6909	53.5857				1				0
80	3.93	41.0396	32.1753	59.9416	55.8366	.5833	-1.0522	188.993	-.1365	.3768	.4008	.5958	340.0897	-.2029	.5602	48.7002	53.5887				1				0
80	3.94	41.0447	32.1726	59.9416	55.8236	.5843	-1.0518	188.9825	-.1355	.3771	.4007	.5957	340.2357	-.2015	.5606	48.7094	53.5918				1				0
80	3.95	41.0499	32.1699	59.9416	55.8106	.5852	-1.0515	188.972	-.1345	.3775	.4007	.5957	340.3817	-.2	.5611	48.7186	53.5949				1				0
80	3.96	41.0739	32.1807	59.931	55.7821	.5867	-1.0497	188.9676	-.1331	.3793	.402	.5975	340.6578	-.1979	.5638	48.7321	53.6121				1				0
80	3.97	41.0979	32.1915	59.9203	55.7535	.5881	-1.0479	188.9632	-.1317	.3811	.4032	.5994	340.9323	-.1958	.5665	48.7455	53.6293				1				0
80	3.98	41.1168	32.205	59.9096	55.738	.5885	-1.0464	188.9693	-.1313	.3826	.4045	.6012	341.0602	-.1952	.5687	48.7498	53.6434				1				0
80	3.99	41.1357	32.2185	59.8989	55.7224	.5889	-1.0449	188.9755	-.1308	.384	.4057	.6031	341.1874	-.1945	.5709	48.754	53.6575				1				0
80	4	41.1546	32.232	59.8883	55.7068	.5894	-1.0435	188.9816	-.1304	.3855	.407	.605	341.3138	-.1938	.5731	48.7582	53.6717				1				0
80	4.01	41.1734	32.2455	59.8776	55.6913	.5898	-1.042	188.9878	-.1299	.387	.4082	.6069	341.4393	-.1932	.5753	48.7624	53.6858				1				0
80	4.02	41.2172	32.2833	59.8491	55.6593	.5902	-1.0383	189.0089	-.1296	.3906	.4116	.6118	341.6478	-.1926	.5807	48.7659	53.7203				1				0
80	4.03	41.261	32.3211	59.8207	55.6273	.5906	-1.0347	189.03	-.1292	.3943	.4149	.6168	341.8529	-.1921	.5861	48.7693	53.7549				1				0
80	4.04	41.2859	32.3454	59.8029	55.6108	.5905	-1.0326	189.045	-.1293	.3964	.417	.6198	341.9339	-.1922	.5893	48.7685	53.7753				1				0
80	4.05	41.3108	32.3697	59.7851	55.5944	.5904	-1.0304	189.0599	-.1294	.3985	.419	.6229	342.0143	-.1923	.5925	48.7678	53.7957				1				0
80	4.06	41.3357	32.394	59.7673	55.5779	.5903	-1.0283	189.0749	-.1295	.4007	.4211	.626	342.0939	-.1925	.5956	48.767	53.8161				1				0
80	4.07	41.376	32.4363	59.6997	55.5321	.5893	-1.0236	189.0441	-.1304	.4054	.4258	.633	342.1631	-.1939	.6026	48.7577	53.8607				1				0
80	4.08	41.4163	32.4786	59.6321	55.4863	.5884	-1.0189	189.0133	-.1314	.41	.4306	.6401	342.2309	-.1953	.6096	48.7485	53.9052				1				0
80	4.09	41.4567	32.5209	59.5645	55.4404	.5874	-1.0142	188.9825	-.1324	.4147	.4353	.6472	342.2971	-.1968	.6165	48.7392	53.9498				1				0
80	4.1	41.4721	32.5389	59.5147	55.411	.5865	-1.0117	188.9367	-.1333	.4173	.438	.6512	342.2872	-.1981	.6203	48.7308	53.974				1				0
80	4.11	41.4876	32.5569	59.4648	55.3816	.5856	-1.0092	188.8909	-.1342	.4198	.4407	.6552	342.2773	-.1994	.6241	48.7223	53.9982				1				0
80	4.12	41.503	32.5749	59.415	55.3522	.5847	-1.0066	188.8452	-.1351	.4224	.4434	.6592	342.2676	-.2008	.6279	48.7138	54.0224				1				0
80	4.13	41.5159	32.5929	59.3706	55.3271	.5837	-1.0043	188.8065	-.136	.4246	.4459	.6628	342.2364	-.2022	.6312	48.7044	54.0441				1				0
80	4.14	41.5288	32.6109	59.3261	55.302	.5828	-1.0021	188.7678	-.137	.4269	.4484	.6665	342.2055	-.2037	.6346	48.695	54.0658				1				0
80	4.15	41.5262	32.6109	59.3314	55.3064	.5827	-1.0023	188.7749	-.1371	.4266	.4481	.6662	342.1838	-.2038	.6342	48.6941	54.0633				1				0
80	4.16	41.5236	32.6109	59.3368	55.3107	.5826	-1.0026	188.7819	-.1372	.4264	.4479	.6659	342.1623	-.204	.6338	48.6933	54.0608				1				0
80	4.17	41.521	32.6109	59.3421	55.315	.5825	-1.0029	188.789	-.1373	.4261	.4477	.6655	342.1406	-.2041	.6335	48.6924	54.0583				1				0
80	4.18	41.5185	32.6109	59.3474	55.3193	.5824	-1.0031	188.7961	-.1374	.4259	.4475	.6652	342.119	-.2042	.6331	48.6915	54.0557				1				0
80	4.19	41.5022	32.5992	59.383	55.3609	.5818	-1.0055	188.8452	-.138	.4235	.4454	.6622	341.95	-.2052	.6296	48.6856	54.0335				1				0
80	4.2	41.4859	32.5875	59.4186	55.4024	.5811	-1.0078	188.8943	-.1386	.4212	.4434	.6592	341.7796	-.2061	.6261	48.6796	54.0112				1				0
80	4.21	41.4721	32.5758	59.4488	55.4396	.5806	-1.0099	188.9363	-.1392	.4191	.4416	.6565	341.6297	-.2069	.623	48.6745	53.9915				1				0
80	4.22	41.4584	32.5641	59.4791	55.4767	.5801	-1.0119	188.9783	-.1397	.417	.4398	.6538	341.4788	-.2077	.6199	48.6694	53.9717				1				0
80	4.23	41.4447	32.5524	59.5093	55.5139	.5795	-1.014	189.0203	-.1402	.415	.438	.6511	341.3267	-.2085	.6169	48.6644	53.952				1				0
80	4.24	41.4309	32.5407	59.5396	55.5511	.579	-1.0161	189.0623	-.1408	.4129	.4362	.6485	341.1734	-.2093	.6138	48.6593	53.9323				1				0
80	4.25	41.3949	32.5128	59.5725	55.6004	.5779	-1.0196	189.0806	-.1419	.4094	.4333	.6441	340.8785	-.211	.6086	48.6483	53.8988				1				0
80	4.26	41.3588	32.4849	59.6054	55.6497	.5767	-1.0231	189.0988	-.1431	.4059	.4304	.6397	340.5796	-.2127	.6033	48.6372	53.8654				1				0
80	4.27	41.3365	32.4687	59.6081	55.6618	.5761	-1.0246	189.0751	-.1437	.4044	.4292	.638	340.4364	-.2136	.6012	48.6313	53.8516				1				0
80	4.28	41.3142	32.4525	59.6107	55.674	.5754	-1.026	189.0514	-.1443	.403	.428	.6363	340.2926	-.2146	.599	48.6253	53.8379				1				0
80	4.29	41.2919	32.4363	59.6134	55.6861	.5748	-1.0274	189.0276	-.145	.4015	.4269	.6346	340.1479	-.2155	.5969	48.6193	53.8241				1				0
80	4.3	41.2696	32.4201	59.6161	55.6982	.5742	-1.0289	189.0039	-.1456	.4001	.4258	.6329	340.0024	-.2164	.5947	48.6133	53.8103				1				0
80	4.31	41.2275	32.3841	59.6374	55.7354	.5733	-1.0324	188.9844	-.1465	.3966	.4228	.6285	339.7231	-.2178	.5896	48.6045	53.7771				1				0
80	4.32	41.1855	32.3481	59.6588	55.7726	.5723	-1.0359	188.9648	-.1474	.3931	.4199	.6241	339.4399	-.2192	.5844	48.5957	53.744				1				0
80	4.33	41.1657	32.3283	59.6774	55.7976	.572	-1.0379	188.9691	-.1477	.3911	.4181	.6215	339.3036	-.2196	.5814	48.5929	53.7246				1				0
80	4.34	41.146	32.3085	59.6961	55.8227	.5717	-1.0399	188.9733	-.148	.389	.4163	.6188	339.1661	-.2201	.5783	48.59	53.7052				1				0
80	4.35	41.1262	32.2887	59.7148	55.8478	.5714	-1.042	188.9775	-.1483	.387	.4145	.6161	339.0275	-.2205	.5753	48.5872	53.6858				1				0
80	4.36	41.1065	32.2689	59.7335	55.8729	.5711	-1.044	188.9818	-.1486	.385	.4127	.6135	338.8876	-.221	.5723	48.5844	53.6664				1				0
80	4.37	41.0653	32.2302	59.7655	55.9084	.5709	-1.0477	188.9693	-.1489	.3813	.4093	.6084	338.6705	-.2213	.5668	48.5822	53.631				1				0
80	4.38	41.0241	32.1915	59.7975	55.9438	.5707	-1.0514	188.9569	-.1491	.3775	.4059	.6034	338.4498	-.2217	.5612	48.58	53.5957				1				0
80	4.39	41.0026	32.1726	59.8109	55.9542	.5707	-1.0531	188.9403	-.149	.3759	.4043	.6011	338.3715	-.2215	.5587	48.5806	53.5797				1				0
80	4.4	40.9812	32.1537	59.8242	55.9646	.5708	-1.0548	188.9236	-.149	.3742	.4028	.5987	338.2926	-.2214	.5563	48.5813	53.5637				1				0
80	4.41	40.9597	32.1348	59.8376	55.975	.5709	-1.0565	188.907	-.1489	.3725	.4012	.5964	338.2131	-.2213	.5538	48.5819	53.5477				1				0
80	4.42	40.9383	32.1159	59.8509	55.9853	.571	-1.0581	188.8904	-.1488	.3708	.3996	.594	338.133	-.2212	.5513	48.5826	53.5318				1				0
80	4.43	40.928	32.1105	59.8634	55.994	.5709	-1.059	188.8958	-.1489	.37	.3988	.5928	338.0771	-.2213	.55	48.582	53.5234				1				0
80	4.44	40.9177	32.1051	59.8758	56.0026	.5708	-1.0599	188.9012	-.149	.3691	.398	.5917	338.0211	-.2214	.5486	48.5814	53.515				1				0
80	4.45	40.9288	32.1186	59.8749	56.0009	.5707	-1.0591	188.9232	-.1491	.3699	.3988	.5928	338.0461	-.2216	.5498	48.5801	53.5226				1				0
80	4.46	40.94	32.1321	59.874	55.9992	.5706	-1.0583	188.9453	-.1492	.3707	.3996	.594	338.071	-.2218	.551	48.5788	53.5302				1				0
80	4.47	40.9511	32.1456	59.8731	55.9974	.5704	-1.0575	188.9673	-.1494	.3715	.4004	.5952	338.0959	-.222	.5522	48.5775	53.5378				1				0
80	4.48	40.9898	32.1924	59.8331	55.9663	.5696	-1.0536	188.9816	-.1502	.3754	.4043	.6011	338.198	-.2232	.5581	48.5698	53.5754				1				0
80	4.49	41.0284	32.2392	59.7931	55.9352	.5688	-1.0496	188.9958	-.151	.3794	.4083	.607	338.2984	-.2244	.564	48.5621	53.6131				1				0
80	4.5	41.067	32.286	59.7531	55.904	.568	-1.0457	189.0101	-.1518	.3833	.4123	.6129	338.3966	-.2257	.5698	48.5543	53.6507				1				0
80	4.51	41.0945	32.3193	59.7139	55.8746	.5673	-1.0425	189.0023	-.1525	.3865	.4155	.6176	338.4701	-.2267	.5745	48.5479	53.6807				1				0
80	4.52	41.1219	32.3526	59.6748	55.8452	.5666	-1.0393	188.9945	-.1531	.3896	.4186	.6223	338.5422	-.2277	.5792	48.5415	53.7107				1				0
80	4.53	41.1494	32.3859	59.6356	55.8158	.566	-1.0362	188.9867	-.1538	.3928	.4218	.6271	338.6134	-.2287	.5839	48.535	53.7408				1				0
80	4.54	41.1855	32.4354	59.5849	55.7726	.565	-1.0318	188.9783	-.1547	.3972	.4263	.6336	338.7141	-.23	.5904	48.5263	53.7826				1				0
80	4.55	41.2215	32.4849	59.5342	55.7293	.5641	-1.0274	188.9699	-.1557	.4016	.4307	.6402	338.8127	-.2314	.5969	48.5176	53.8244				1				0
80	4.56	41.2301	32.5011	59.5227	55.7155	.5639	-1.0262	188.9693	-.1559	.4028	.4319	.6421	338.8424	-.2317	.5988	48.5153	53.8362				1				0
80	4.57	41.2387	32.5173	59.5111	55.7016	.5637	-1.0249	188.9687	-.1561	.404	.4332	.6439	338.8721	-.2321	.6006	48.513	53.848				1				0
80	4.58	41.2473	32.5335	59.4995	55.6878	.5634	-1.0237	188.9681	-.1564	.4053	.4344	.6458	338.9016	-.2325	.6025	48.5108	53.8598				1				0
80	4.59	41.2558	32.5497	59.488	55.674	.5632	-1.0225	188.9674	-.1566	.4065	.4356	.6476	338.931	-.2328	.6043	48.5085	53.8716				1				0
80	4.6	41.267	32.5623	59.4791	55.661	.5633	-1.0213	188.9693	-.1565	.4077	.4367	.6491	338.9985	-.2326	.606	48.5096	53.8824				1				0
80	4.61	41.2782	32.5749	59.4702	55.648	.5634	-1.0202	188.9712	-.1564	.4088	.4377	.6506	339.0656	-.2325	.6077	48.5106	53.8932				1				0
80	4.62	41.2807	32.5713	59.4729	55.6489	.5638	-1.0203	188.9737	-.156	.4087	.4375	.6503	339.1041	-.232	.6075	48.514	53.8923				1				0
80	4.63	41.2833	32.5677	59.4755	55.6497	.5641	-1.0204	188.9762	-.1557	.4086	.4372	.65	339.1424	-.2314	.6074	48.5173	53.8914				1				0
80	4.64	41.2859	32.5641	59.4782	55.6506	.5645	-1.0205	188.9788	-.1553	.4085	.437	.6497	339.1807	-.2309	.6072	48.5207	53.8904				1				0
80	4.65	41.2885	32.5605	59.4809	55.6515	.5648	-1.0206	188.9813	-.155	.4084	.4368	.6493	339.2193	-.2304	.6071	48.524	53.8895				1				0
80	4.66	41.285	32.5407	59.4986	55.6636	.5658	-1.0219	188.9879	-.154	.4071	.4353	.6471	339.2793	-.2289	.6052	48.5333	53.8773				1				0
80	4.67	41.2816	32.5209	59.5164	55.6757	.5667	-1.0231	188.9946	-.153	.4058	.4337	.6448	339.3395	-.2275	.6033	48.5425	53.8651				1				0
80	4.68	41.2756	32.5047	59.5316	55.6869	.5674	-1.0243	188.9987	-.1524	.4047	.4324	.6428	339.3614	-.2266	.6016	48.5484	53.8539				1				0
80	4.69	41.2696	32.4885	59.5467	55.6982	.568	-1.0255	189.0029	-.1518	.4035	.4311	.6408	339.3834	-.2257	.5998	48.5544	53.8427				1				0
80	4.7	41.2636	32.4723	59.5618	55.7094	.5686	-1.0267	189.007	-.1512	.4023	.4298	.6389	339.4055	-.2247	.598	48.5603	53.8315				1				0
80	4.71	41.2576	32.4561	59.5769	55.7207	.5692	-1.0278	189.0112	-.1506	.4011	.4284	.6369	339.4277	-.2238	.5963	48.5662	53.8203				1				0
80	4.72	41.2387	32.4246	59.6072	55.7501	.5698	-1.0305	189.0205	-.15	.3985	.4257	.6329	339.3743	-.2229	.5923	48.5717	53.7948				1				0
80	4.73	41.2198	32.3931	59.6374	55.7795	.5704	-1.0332	189.0298	-.1494	.3958	.423	.6289	339.32	-.2221	.5884	48.5772	53.7694				1				0
80	4.74	41.2069	32.3778	59.6525	55.7976	.5703	-1.0347	189.0349	-.1494	.3943	.4217	.6268	339.243	-.2222	.5861	48.5768	53.7552				1				0
80	4.75	41.194	32.3625	59.6677	55.8158	.5703	-1.0362	189.04	-.1495	.3928	.4203	.6248	339.1654	-.2222	.5839	48.5763	53.741				1				0
80	4.76	41.1812	32.3472	59.6828	55.834	.5703	-1.0377	189.0451	-.1495	.3913	.4189	.6227	339.0874	-.2223	.5817	48.5759	53.7268				1				0
80	4.77	41.1683	32.3319	59.6979	55.8521	.5702	-1.0392	189.0502	-.1496	.3898	.4175	.6207	339.0089	-.2223	.5795	48.5755	53.7126				1				0
80	4.78	41.1468	32.3067	59.7157	55.8833	.5698	-1.0415	189.0525	-.15	.3875	.4155	.6177	338.8363	-.223	.576	48.5713	53.6902				1				0
80	4.79	41.1254	32.2815	59.7335	55.9144	.5693	-1.0439	189.0547	-.1504	.3851	.4135	.6146	338.6621	-.2237	.5725	48.5672	53.6679				1				0
80	4.8	41.1168	32.2716	59.7362	55.9274	.5689	-1.0447	189.0519	-.1508	.3843	.4128	.6137	338.5677	-.2242	.5712	48.5634	53.6597				1				0
80	4.81	41.1082	32.2617	59.7388	55.9404	.5685	-1.0456	189.0491	-.1512	.3834	.4122	.6127	338.4728	-.2248	.57	48.5596	53.6515				1				0
80	4.82	41.0996	32.2518	59.7415	55.9533	.5681	-1.0464	189.0462	-.1516	.3825	.4115	.6117	338.3777	-.2254	.5687	48.5559	53.6433				1				0
80	4.83	41.091	32.2419	59.7442	55.9663	.5678	-1.0473	189.0434	-.152	.3817	.4109	.6108	338.2823	-.226	.5674	48.5521	53.6351				1				0
80	4.84	41.0773	32.2356	59.721	55.9594	.5668	-1.0473	188.9933	-.1529	.3817	.4112	.6112	338.1625	-.2274	.5674	48.5434	53.6348				1				0
80	4.85	41.0636	32.2293	59.6979	55.9525	.5659	-1.0473	188.9432	-.1539	.3816	.4115	.6117	338.0429	-.2287	.5673	48.5347	53.6346				1				0
80	4.86	41.0584	32.2329	59.6721	55.9326	.5654	-1.0465	188.896	-.1544	.3825	.4124	.6131	338.0193	-.2295	.5685	48.5298	53.6425				1				0
80	4.87	41.0533	32.2365	59.6463	55.9127	.5649	-1.0457	188.8487	-.1549	.3833	.4134	.6145	337.9958	-.2303	.5698	48.5248	53.6504				1				0
80	4.88	41.0481	32.2401	59.6205	55.8928	.5644	-1.0449	188.8015	-.1554	.3841	.4144	.616	337.9725	-.231	.571	48.5199	53.6583				1				0
80	4.89	41.0644	32.2761	59.5912	55.8764	.5629	-1.0424	188.808	-.1569	.3866	.4172	.6202	337.9099	-.2332	.5747	48.5057	53.6817				1				0
80	4.9	41.0807	32.3121	59.5618	55.8599	.5614	-1.0399	188.8145	-.1584	.389	.4201	.6244	337.8481	-.2355	.5783	48.4916	53.7052				1				0
80	4.91	41.0971	32.3481	59.5325	55.8435	.5599	-1.0375	188.8211	-.1599	.3915	.4229	.6287	337.7872	-.2377	.582	48.4774	53.7287				1				0
80	4.92	41.1185	32.3805	59.5289	55.8469	.5589	-1.0358	188.8748	-.1608	.3931	.4248	.6314	337.7496	-.2391	.5844	48.4682	53.7442				1				0
80	4.93	41.14	32.4129	59.5253	55.8504	.558	-1.0342	188.9286	-.1618	.3948	.4266	.6342	337.7122	-.2405	.5868	48.459	53.7597				1				0
80	4.94	41.1614	32.4453	59.5218	55.8539	.557	-1.0326	188.9823	-.1628	.3964	.4285	.637	337.6751	-.242	.5893	48.4498	53.7752				1				0
80	4.95	41.1932	32.5011	59.4898	55.84	.555	-1.0291	189.024	-.1648	.3999	.4325	.643	337.6047	-.245	.5945	48.4305	53.8088				1				0
80	4.96	41.2249	32.5569	59.4577	55.8262	.553	-1.0255	189.0657	-.1668	.4034	.4366	.649	337.5357	-.248	.5997	48.4113	53.8423				1				0
80	4.97	41.2352	32.5803	59.4293	55.8089	.5519	-1.0236	189.0537	-.1679	.4053	.4387	.6522	337.5031	-.2496	.6026	48.4012	53.8604				1				0
80	4.98	41.2455	32.6037	59.4008	55.7916	.5509	-1.0217	189.0416	-.1689	.4072	.4409	.6554	337.4706	-.2511	.6054	48.3911	53.8785				1				0
80	4.99	41.2558	32.6271	59.3723	55.7743	.5498	-1.0198	189.0295	-.17	.4091	.443	.6586	337.4386	-.2527	.6082	48.3811	53.8966				1				0
80	5	41.2661	32.6505	59.3439	55.757	.5487	-1.0179	189.0175	-.171	.411	.4452	.6618	337.4068	-.2543	.611	48.371	53.9147				1				0
80	5.01	41.2842	32.6883	59.2941	55.7276	.547	-1.0147	188.9941	-.1728	.4143	.4488	.6672	337.3593	-.2569	.6158	48.3545	53.9453				1				0
80	5.02	41.3022	32.7261	59.2442	55.6982	.5453	-1.0115	188.9707	-.1745	.4175	.4525	.6726	337.3128	-.2594	.6206	48.3379	53.9759				1				0
80	5.03	41.3099	32.7405	59.2229	55.6861	.5446	-1.0102	188.9594	-.1752	.4188	.454	.6748	337.2971	-.2605	.6225	48.3314	53.9884				1				0
80	5.04	41.3176	32.7549	59.2015	55.674	.5439	-1.0089	188.948	-.1759	.4201	.4554	.677	337.2816	-.2615	.6245	48.3249	54.0009				1				0
80	5.05	41.3254	32.7693	59.1802	55.6618	.5432	-1.0076	188.9367	-.1766	.4214	.4569	.6792	337.2661	-.2625	.6264	48.3184	54.0134				1				0
80	5.06	41.3331	32.7837	59.1588	55.6497	.5425	-1.0063	188.9254	-.1773	.4227	.4584	.6814	337.2508	-.2635	.6284	48.3119	54.0259				1				0
80	5.07	41.3382	32.799	59.1384	55.6307	.5421	-1.0049	188.9063	-.1777	.4241	.4598	.6836	337.2638	-.2642	.6305	48.3074	54.0391				1				0
80	5.08	41.3434	32.8143	59.1179	55.6117	.5416	-1.0035	188.8873	-.1782	.4255	.4613	.6857	337.2766	-.2649	.6325	48.303	54.0522				1				0
80	5.09	41.3408	32.8152	59.1188	55.6048	.5418	-1.0034	188.8796	-.178	.4256	.4613	.6857	337.3046	-.2646	.6326	48.305	54.0529				1				0
80	5.1	41.3382	32.8161	59.1197	55.5978	.542	-1.0034	188.8719	-.1778	.4256	.4612	.6857	337.3328	-.2642	.6327	48.3071	54.0535				1				0
80	5.11	41.3357	32.817	59.1206	55.5909	.5422	-1.0033	188.8642	-.1775	.4257	.4612	.6856	337.3607	-.2639	.6328	48.3092	54.0541				1				0
80	5.12	41.3331	32.8179	59.1215	55.584	.5425	-1.0032	188.8565	-.1773	.4258	.4612	.6856	337.3889	-.2636	.6329	48.3112	54.0548				1				0
80	5.13	41.346	32.8278	59.1206	55.571	.5431	-1.0023	188.8654	-.1767	.4267	.4618	.6865	337.5091	-.2626	.6343	48.3175	54.0639				1				0
80	5.14	41.3588	32.8377	59.1197	55.5581	.5438	-1.0013	188.8743	-.176	.4277	.4625	.6875	337.6289	-.2617	.6357	48.3237	54.0729				1				0
80	5.15	41.3743	32.8467	59.1179	55.552	.5442	-1.0004	188.8909	-.1756	.4285	.4631	.6885	337.7204	-.261	.6371	48.3278	54.0814				1				0
80	5.16	41.3897	32.8557	59.1161	55.5459	.5446	-.9995	188.9075	-.1751	.4294	.4638	.6894	337.8116	-.2604	.6384	48.3319	54.0898				1				0
80	5.17	41.4052	32.8647	59.1144	55.5399	.5451	-.9987	188.9241	-.1747	.4303	.4644	.6904	337.9025	-.2597	.6397	48.3361	54.0983				1				0
80	5.18	41.4206	32.8737	59.1126	55.5338	.5455	-.9978	188.9407	-.1743	.4312	.4651	.6914	337.9933	-.2591	.641	48.3402	54.1067				1				0
80	5.19	41.4489	32.8926	59.0948	55.5053	.5464	-.9955	188.9416	-.1734	.4335	.4669	.6941	338.2028	-.2577	.6445	48.3488	54.1288				1				0
80	5.2	41.4773	32.9115	59.077	55.4767	.5473	-.9931	188.9425	-.1725	.4358	.4687	.6968	338.4107	-.2564	.6479	48.3575	54.1509				1				0
80	5.21	41.4901	32.9214	59.061	55.4543	.5478	-.9917	188.9268	-.172	.4373	.4699	.6985	338.5284	-.2557	.65	48.3619	54.1645				1				0
80	5.22	41.503	32.9313	59.045	55.4318	.5483	-.9903	188.9111	-.1715	.4387	.471	.7002	338.6454	-.255	.6522	48.3664	54.1781				1				0
80	5.23	41.5159	32.9412	59.029	55.4093	.5487	-.9888	188.8954	-.1711	.4401	.4722	.702	338.762	-.2543	.6543	48.3709	54.1918				1				0
80	5.24	41.5271	32.9502	59.0236	55.3972	.5491	-.9879	188.8981	-.1707	.4411	.4729	.7031	338.8479	-.2537	.6557	48.3747	54.2008				1				0
80	5.25	41.5382	32.9592	59.0183	55.3851	.5495	-.9869	188.9008	-.1703	.442	.4737	.7042	338.9335	-.2531	.6571	48.3784	54.2098				1				0
80	5.26	41.5494	32.9682	59.013	55.373	.5499	-.986	188.9035	-.1699	.443	.4744	.7053	339.0189	-.2525	.6585	48.3822	54.2188				1				0
80	5.27	41.5477	32.9673	59.0236	55.3833	.5498	-.9865	188.9219	-.17	.4425	.474	.7046	338.989	-.2526	.6578	48.3814	54.2141				1				0
80	5.28	41.5459	32.9664	59.0343	55.3937	.5498	-.987	188.9404	-.17	.442	.4736	.704	338.9591	-.2528	.6571	48.3807	54.2095				1				0
80	5.29	41.5442	32.9655	59.045	55.4041	.5497	-.9875	188.9588	-.1701	.4415	.4731	.7034	338.929	-.2529	.6563	48.38	54.2048				1				0
80	5.3	41.5168	32.9304	59.077	55.4292	.5503	-.9905	188.9533	-.1694	.4385	.4701	.6989	338.8746	-.2519	.6519	48.3864	54.1763				1				0
80	5.31	41.4893	32.8953	59.109	55.4543	.551	-.9934	188.9479	-.1688	.4355	.4671	.6943	338.8194	-.2509	.6474	48.3928	54.1479				1				0
80	5.32	41.4635	32.8611	59.1304	55.469	.5518	-.9959	188.924	-.168	.433	.4645	.6905	338.7941	-.2498	.6437	48.3999	54.1241				1				0
80	5.33	41.4378	32.8269	59.1517	55.4837	.5525	-.9984	188.9001	-.1673	.4305	.4619	.6866	338.7686	-.2487	.64	48.407	54.1003				1				0
80	5.34	41.412	32.7927	59.1731	55.4984	.5533	-1.0009	188.8762	-.1665	.428	.4593	.6827	338.7427	-.2475	.6363	48.4142	54.0765				1				0
80	5.35	41.3863	32.7585	59.1944	55.5131	.554	-1.0035	188.8523	-.1658	.4255	.4567	.6789	338.7166	-.2464	.6326	48.4213	54.0526				1				0
80	5.36	41.3322	32.6928	59.2576	55.5771	.5545	-1.0095	188.8597	-.1653	.4195	.4509	.6702	338.4915	-.2457	.6235	48.4257	53.9948				1				0
80	5.37	41.2782	32.6271	59.3207	55.6411	.5549	-1.0156	188.8671	-.1648	.4134	.445	.6616	338.2607	-.245	.6145	48.4301	53.937				1				0
80	5.38	41.2498	32.5956	59.3625	55.6904	.5547	-1.0192	188.8983	-.1651	.4098	.4418	.6568	338.055	-.2455	.6092	48.4274	53.9031				1				0
80	5.39	41.2215	32.5641	59.4044	55.7397	.5544	-1.0227	188.9296	-.1654	.4063	.4386	.6521	337.8464	-.2459	.6039	48.4247	53.8691				1				0
80	5.4	41.1932	32.5326	59.4462	55.789	.5541	-1.0263	188.9609	-.1657	.4027	.4355	.6473	337.6347	-.2463	.5986	48.422	53.8352				1				0
80	5.41	41.1649	32.5011	59.488	55.8383	.5538	-1.0298	188.9922	-.166	.3991	.4323	.6426	337.4202	-.2467	.5933	48.4192	53.8013				1				0
80	5.42	41.1159	32.4417	59.5467	55.904	.5539	-1.0355	189.0083	-.1659	.3935	.427	.6348	337.1416	-.2466	.5849	48.4203	53.7473				1				0
80	5.43	41.067	32.3823	59.6054	55.9698	.554	-1.0412	189.0244	-.1658	.3878	.4217	.627	336.8563	-.2464	.5765	48.4213	53.6934				1				0
80	5.44	41.0464	32.3544	59.6223	55.9862	.5544	-1.0433	189.0093	-.1654	.3857	.4197	.6238	336.7927	-.2458	.5734	48.4251	53.6733				1				0
80	5.45	41.0258	32.3265	59.6392	56.0026	.5548	-1.0454	188.9941	-.165	.3836	.4176	.6207	336.7285	-.2452	.5702	48.4288	53.6533				1				0
80	5.46	41.0052	32.2986	59.6561	56.0191	.5552	-1.0475	188.9789	-.1646	.3815	.4155	.6176	336.6636	-.2447	.5671	48.4326	53.6332				1				0
80	5.47	40.9846	32.2707	59.673	56.0355	.5556	-1.0496	188.9638	-.1642	.3794	.4134	.6145	336.5981	-.2441	.564	48.4363	53.6131				1				0
80	5.48	40.9572	32.2239	59.7184	56.0744	.5567	-1.0535	188.9738	-.1631	.3755	.4094	.6086	336.5284	-.2424	.5582	48.4471	53.5763				1				0
80	5.49	40.9297	32.1771	59.7637	56.1133	.5579	-1.0573	188.9838	-.1619	.3716	.4054	.6026	336.4574	-.2407	.5525	48.4578	53.5395				1				0
80	5.5	40.9228	32.1582	59.7922	56.1358	.5586	-1.0591	189.009	-.1612	.3699	.4035	.5998	336.4536	-.2396	.5499	48.4648	53.5228				1				0
80	5.51	40.916	32.1393	59.8207	56.1583	.5593	-1.0608	189.0342	-.1605	.3681	.4016	.597	336.4497	-.2385	.5473	48.4719	53.5061				1				0
80	5.52	40.9091	32.1204	59.8491	56.1808	.5601	-1.0626	189.0594	-.1597	.3664	.3997	.5942	336.4459	-.2374	.5447	48.4789	53.4894				1				0
80	5.53	40.9022	32.1015	59.8776	56.2033	.5608	-1.0643	189.0846	-.159	.3646	.3978	.5913	336.442	-.2363	.542	48.4859	53.4727				1				0
80	5.54	40.8936	32.079	59.8856	56.2137	.5614	-1.0656	189.0719	-.1584	.3633	.3964	.5892	336.441	-.2355	.5401	48.4912	53.4604				1				0
80	5.55	40.8851	32.0565	59.8936	56.2241	.5619	-1.0669	189.0592	-.1579	.362	.395	.5871	336.44	-.2347	.5382	48.4965	53.448				1				0
80	5.56	40.8833	32.0529	59.8731	56.2119	.5617	-1.0665	189.0213	-.158	.3625	.3955	.5879	336.443	-.235	.5389	48.4948	53.4524				1				0
80	5.57	40.8816	32.0493	59.8527	56.1998	.5616	-1.066	188.9834	-.1582	.363	.396	.5886	336.446	-.2352	.5396	48.4931	53.4568				1				0
80	5.58	40.8799	32.0457	59.8322	56.1877	.5614	-1.0656	188.9455	-.1584	.3634	.3964	.5893	336.4489	-.2355	.5402	48.4914	53.4612				1				0
80	5.59	40.8782	32.042	59.8118	56.1756	.5612	-1.0651	188.9076	-.1586	.3639	.3969	.5901	336.4519	-.2357	.5409	48.4897	53.4655				1				0
80	5.6	40.8688	32.0294	59.7913	56.1678	.5609	-1.0652	188.8573	-.1589	.3638	.3969	.5901	336.4074	-.2362	.5407	48.487	53.4643				1				0
80	5.61	40.8593	32.0168	59.7709	56.16	.5606	-1.0654	188.8071	-.1591	.3636	.3969	.59	336.363	-.2366	.5405	48.4844	53.4631				1				0
80	5.62	40.8516	32.0078	59.7709	56.1644	.5605	-1.0659	188.7946	-.1592	.363	.3964	.5893	336.3155	-.2367	.5397	48.4834	53.4574				1				0
80	5.63	40.8439	31.9988	59.7709	56.1687	.5604	-1.0665	188.7823	-.1593	.3624	.3959	.5886	336.2678	-.2369	.5388	48.4824	53.4518				1				0
80	5.64	40.8361	31.9898	59.7709	56.173	.5603	-1.0671	188.7699	-.1594	.3618	.3954	.5878	336.22	-.237	.5379	48.4815	53.4462				1				0
80	5.65	40.8516	32.0096	59.7833	56.1851	.56	-1.0665	188.8297	-.1598	.3625	.3961	.5888	336.2076	-.2376	.5388	48.4781	53.4519				1				0
80	5.66	40.867	32.0294	59.7958	56.1972	.5596	-1.0659	188.8895	-.1602	.3631	.3968	.5899	336.1956	-.2381	.5397	48.4747	53.4577				1				0
80	5.67	40.8825	32.0493	59.8082	56.2094	.5593	-1.0653	188.9493	-.1605	.3637	.3975	.5909	336.1834	-.2386	.5406	48.4713	53.4634				1				0
80	5.68	40.9057	32.0781	59.8207	56.2171	.559	-1.0641	189.0215	-.1608	.3648	.3987	.5927	336.2188	-.239	.5424	48.4688	53.4747				1				0
80	5.69	40.9288	32.1069	59.8331	56.2249	.5588	-1.0629	189.0937	-.161	.366	.3999	.5945	336.254	-.2394	.5441	48.4664	53.4861				1				0
80	5.7	40.952	32.1357	59.8456	56.2327	.5585	-1.0617	189.1659	-.1613	.3672	.4011	.5962	336.2889	-.2398	.5459	48.4639	53.4974				1				0
80	5.71	40.9735	32.1699	59.8224	56.2059	.5581	-1.0591	189.1717	-.1617	.3699	.4037	.6001	336.3844	-.2404	.5498	48.4599	53.5225				1				0
80	5.72	40.9949	32.2041	59.7993	56.1791	.5576	-1.0565	189.1774	-.1621	.3725	.4063	.6039	336.4788	-.241	.5538	48.4559	53.5477				1				0
80	5.73	40.9932	32.2095	59.7637	56.1445	.5575	-1.055	189.1109	-.1623	.374	.4077	.606	336.5387	-.2413	.5559	48.4543	53.5615				1				0
80	5.74	40.9915	32.2149	59.7282	56.1099	.5573	-1.0536	189.0444	-.1625	.3754	.4091	.6081	336.5982	-.2415	.5581	48.4527	53.5754				1				0
80	5.75	40.9898	32.2203	59.6926	56.0753	.5571	-1.0521	188.9779	-.1626	.3769	.4105	.6102	336.6573	-.2418	.5602	48.4511	53.5892				1				0
80	5.76	40.9881	32.2257	59.657	56.0407	.557	-1.0506	188.9114	-.1628	.3783	.4119	.6123	336.7161	-.242	.5624	48.4495	53.6031				1				0
80	5.77	40.9906	32.2392	59.6356	56.0208	.5565	-1.0494	188.8862	-.1633	.3796	.4132	.6143	336.7245	-.2427	.5643	48.4448	53.6153				1				0
80	5.78	40.9932	32.2527	59.6143	56.0009	.556	-1.0481	188.8611	-.1638	.3809	.4146	.6163	336.733	-.2435	.5662	48.4403	53.6274				1				0
80	5.79	40.9975	32.2608	59.6285	56.0156	.5557	-1.0483	188.9024	-.1641	.3807	.4146	.6163	336.6834	-.2439	.5659	48.4373	53.6257				1				0
80	5.8	41.0018	32.2689	59.6428	56.0303	.5554	-1.0485	188.9437	-.1644	.3805	.4145	.6162	336.6336	-.2444	.5657	48.4343	53.624				1				0
80	5.81	41.0061	32.277	59.657	56.045	.5551	-1.0486	188.985	-.1647	.3803	.4145	.6161	336.5839	-.2449	.5654	48.4313	53.6223				1				0
80	5.82	41.0104	32.2851	59.6712	56.0597	.5548	-1.0488	189.0264	-.165	.3802	.4144	.6161	336.5342	-.2453	.5651	48.4283	53.6206				1				0
80	5.83	41.025	32.3031	59.6543	56.0346	.555	-1.047	189.017	-.1648	.382	.416	.6184	336.663	-.245	.5678	48.4306	53.6377				1				0
80	5.84	41.0396	32.3211	59.6374	56.0095	.5552	-1.0452	189.0076	-.1645	.3837	.4175	.6207	336.7909	-.2446	.5705	48.4329	53.6547				1				0
80	5.85	41.0499	32.331	59.6063	55.9698	.5558	-1.0433	188.9569	-.164	.3857	.4191	.6231	336.9671	-.2438	.5734	48.4382	53.6735				1				0
80	5.86	41.0602	32.3409	59.5751	55.93	.5563	-1.0413	188.9061	-.1634	.3877	.4207	.6254	337.142	-.243	.5763	48.4435	53.6923				1				0
80	5.87	41.0704	32.3508	59.544	55.8902	.5569	-1.0393	188.8554	-.1629	.3897	.4223	.6278	337.3155	-.2421	.5793	48.4488	53.7111				1				0
80	5.88	41.0807	32.3607	59.5129	55.8504	.5575	-1.0373	188.8047	-.1623	.3916	.4239	.6302	337.488	-.2413	.5822	48.4541	53.7299				1				0
80	5.89	41.1056	32.394	59.4898	55.8097	.5579	-1.0343	188.7991	-.1619	.3946	.4265	.6341	337.6946	-.2407	.5866	48.4582	53.7584				1				0
80	5.9	41.1305	32.4273	59.4666	55.7691	.5583	-1.0314	188.7935	-.1615	.3976	.4292	.638	337.8988	-.24	.5911	48.4622	53.7868				1				0
80	5.91	41.1451	32.4507	59.4746	55.7682	.5582	-1.0304	188.8387	-.1616	.3986	.4301	.6394	337.9332	-.2402	.5926	48.461	53.7964				1				0
80	5.92	41.1597	32.4741	59.4826	55.7674	.5581	-1.0293	188.8838	-.1617	.3996	.4311	.6409	337.9675	-.2404	.5941	48.4597	53.8061				1				0
80	5.93	41.1743	32.4975	59.4906	55.7665	.5579	-1.0283	188.9289	-.1619	.4006	.4321	.6423	338.0016	-.2406	.5956	48.4585	53.8157				1				0
80	5.94	41.1889	32.5209	59.4986	55.7656	.5578	-1.0273	188.9741	-.162	.4017	.4331	.6438	338.0356	-.2408	.5971	48.4573	53.8253				1				0
80	5.95	41.2035	32.5425	59.4978	55.7544	.5579	-1.026	188.9981	-.1619	.403	.4343	.6456	338.1107	-.2407	.599	48.458	53.8379				1				0
80	5.96	41.2181	32.5641	59.4969	55.7431	.558	-1.0247	189.0222	-.1618	.4043	.4355	.6474	338.1854	-.2406	.601	48.4588	53.8505				1				0
80	5.97	41.2181	32.5623	59.488	55.7328	.5582	-1.0244	189.0011	-.1616	.4046	.4357	.6477	338.2266	-.2403	.6015	48.4608	53.8535				1				0
80	5.98	41.2181	32.5605	59.4791	55.7224	.5584	-1.024	188.98	-.1614	.4049	.4359	.648	338.2677	-.2399	.602	48.4628	53.8566				1				0
80	5.99	41.2181	32.5587	59.4702	55.712	.5586	-1.0237	188.959	-.1612	.4053	.4361	.6483	338.3087	-.2396	.6024	48.4648	53.8596				1				0
80	6	41.2121	32.5605	59.4711	55.7094	.5584	-1.0238	188.953	-.1614	.4052	.4361	.6483	338.2826	-.2399	.6023	48.4631	53.8587				1				0
80	6.01	41.2061	32.5623	59.472	55.7068	.5582	-1.0239	188.9471	-.1616	.4051	.4361	.6483	338.2565	-.2402	.6022	48.4614	53.8578				1				0
80	6.02	41.2	32.5641	59.4729	55.7042	.5581	-1.024	188.9412	-.1617	.405	.4361	.6483	338.2302	-.2404	.602	48.4597	53.8569				1				0
80	6.03	41.194	32.5677	59.4826	55.712	.5577	-1.0244	188.9564	-.1621	.4046	.4358	.6479	338.163	-.241	.6014	48.456	53.853				1				0
80	6.04	41.188	32.5713	59.4924	55.7198	.5573	-1.0248	188.9715	-.1625	.4042	.4356	.6475	338.0956	-.2416	.6008	48.4523	53.8491				1				0
80	6.05	41.182	32.5749	59.5022	55.7276	.5569	-1.0252	188.9867	-.1629	.4037	.4354	.6472	338.028	-.2422	.6002	48.4487	53.8451				1				0
80	6.06	41.1674	32.5614	59.52	55.7406	.5571	-1.0267	188.9894	-.1627	.4023	.434	.6451	337.9765	-.2419	.598	48.4502	53.8314				1				0
80	6.07	41.1528	32.5479	59.5378	55.7535	.5572	-1.0281	188.9921	-.1626	.4009	.4326	.643	337.9245	-.2417	.5959	48.4517	53.8177				1				0
80	6.08	41.1443	32.5308	59.5458	55.7587	.5578	-1.0291	188.9796	-.162	.3998	.4314	.6413	337.9405	-.2409	.5944	48.4569	53.8079				1				0
80	6.09	41.1357	32.5137	59.5538	55.7639	.5583	-1.0302	188.9671	-.1615	.3988	.4303	.6396	337.9565	-.2401	.5928	48.4621	53.7981				1				0
80	6.1	41.1271	32.4966	59.5618	55.7691	.5589	-1.0312	188.9546	-.1609	.3978	.4291	.6379	337.9724	-.2392	.5913	48.4673	53.7883				1				0
80	6.11	41.1185	32.4795	59.5698	55.7743	.5594	-1.0322	188.9421	-.1604	.3967	.4279	.6361	337.9887	-.2384	.5898	48.4725	53.7785				1				0
80	6.12	41.1228	32.4759	59.576	55.7752	.56	-1.0324	188.9499	-.1598	.3966	.4276	.6357	338.0542	-.2376	.5896	48.478	53.7774				1				0
80	6.13	41.1271	32.4723	59.5823	55.776	.5605	-1.0325	188.9577	-.1592	.3965	.4273	.6352	338.1196	-.2367	.5894	48.4834	53.7763				1				0
80	6.14	41.14	32.4858	59.5805	55.7717	.5606	-1.0316	188.9779	-.1592	.3974	.4281	.6364	338.1683	-.2367	.5908	48.4837	53.785				1				0
80	6.15	41.1528	32.4993	59.5787	55.7674	.5606	-1.0306	188.9982	-.1592	.3983	.429	.6377	338.217	-.2366	.5922	48.4839	53.7937				1				0
80	6.16	41.1657	32.5128	59.5769	55.763	.5606	-1.0297	189.0185	-.1592	.3993	.4298	.6389	338.2654	-.2366	.5935	48.4842	53.8024				1				0
80	6.17	41.1786	32.5263	59.5751	55.7587	.5606	-1.0288	189.0388	-.1591	.4002	.4306	.6402	338.3136	-.2366	.5949	48.4844	53.8111				1				0
80	6.18	41.2138	32.5515	59.5502	55.7215	.5617	-1.0258	189.037	-.1581	.4032	.4331	.6438	338.5849	-.2351	.5994	48.494	53.8398				1				0
80	6.19	41.249	32.5767	59.5253	55.6843	.5627	-1.0228	189.0353	-.1571	.4062	.4355	.6474	338.8533	-.2336	.6038	48.5036	53.8686				1				0
80	6.2	41.2713	32.5884	59.5022	55.6515	.5636	-1.0207	189.0133	-.1561	.4083	.4371	.6498	339.0728	-.2321	.607	48.513	53.8886				1				0
80	6.21	41.2936	32.6001	59.4791	55.6186	.5646	-1.0186	188.9914	-.1552	.4104	.4388	.6522	339.2906	-.2307	.6101	48.5223	53.9087				1				0
80	6.22	41.3159	32.6118	59.456	55.5857	.5656	-1.0165	188.9694	-.1542	.4125	.4404	.6547	339.5068	-.2292	.6132	48.5316	53.9287				1				0
80	6.23	41.3382	32.6235	59.4328	55.5529	.5666	-1.0143	188.9474	-.1532	.4146	.442	.6571	339.7218	-.2277	.6164	48.541	53.9488				1				0
80	6.24	41.3769	32.6424	59.4186	55.5105	.5687	-1.0115	188.9483	-.151	.4175	.4439	.6599	340.1085	-.2245	.6206	48.5615	53.9757				1				0
80	6.25	41.4155	32.6613	59.4044	55.4681	.5709	-1.0087	188.9492	-.1489	.4203	.4459	.6628	340.4921	-.2213	.6248	48.582	54.0027				1				0
80	6.26	41.4318	32.6685	59.4133	55.4586	.5721	-1.008	188.9721	-.1477	.421	.4462	.6633	340.6643	-.2196	.6258	48.5931	54.0095				1				0
80	6.27	41.4481	32.6757	59.4221	55.4491	.5732	-1.0073	188.995	-.1466	.4217	.4465	.6637	340.8363	-.2179	.6269	48.6042	54.0163				1				0
80	6.28	41.4644	32.6829	59.431	55.4396	.5744	-1.0065	189.0179	-.1454	.4224	.4468	.6641	341.0079	-.2161	.628	48.6153	54.0232				1				0
80	6.29	41.4807	32.6901	59.4399	55.43	.5756	-1.0058	189.0408	-.1442	.4232	.4471	.6646	341.1795	-.2144	.629	48.6265	54.03				1				0
80	6.3	41.4944	32.6865	59.4257	55.3954	.5774	-1.0046	189.0021	-.1424	.4244	.4477	.6655	341.4509	-.2117	.6309	48.6437	54.042				1				0
80	6.31	41.5082	32.6829	59.4115	55.3609	.5792	-1.0033	188.9634	-.1406	.4257	.4483	.6664	341.7215	-.209	.6328	48.661	54.0539				1				0
80	6.32	41.5056	32.6721	59.3883	55.3358	.5798	-1.0028	188.9018	-.1399	.4262	.4486	.6668	341.8213	-.208	.6336	48.6672	54.059				1				0
80	6.33	41.503	32.6613	59.3652	55.3107	.5805	-1.0022	188.8402	-.1393	.4267	.4489	.6673	341.9212	-.2071	.6344	48.6733	54.0641				1				0
80	6.34	41.5004	32.6505	59.3421	55.2856	.5811	-1.0017	188.7786	-.1387	.4273	.4492	.6678	342.0209	-.2061	.6352	48.6795	54.0692				1				0
80	6.35	41.4979	32.6397	59.319	55.2605	.5818	-1.0012	188.717	-.138	.4278	.4495	.6682	342.1207	-.2052	.6359	48.6857	54.0743				1				0
80	6.36	41.5047	32.6334	59.3287	55.251	.5832	-1.0012	188.7179	-.1365	.4278	.4491	.6676	342.2983	-.203	.636	48.6996	54.0744				1				0
80	6.37	41.5116	32.6271	59.3385	55.2415	.5847	-1.0012	188.7187	-.1351	.4278	.4486	.6669	342.4764	-.2008	.636	48.7135	54.0745				1				0
80	6.38	41.521	32.6316	59.3714	55.2571	.5855	-1.0017	188.7811	-.1343	.4273	.4479	.6658	342.5551	-.1996	.6352	48.7212	54.0695				1				0
80	6.39	41.5305	32.6361	59.4044	55.2726	.5863	-1.0022	188.8436	-.1335	.4268	.4472	.6647	342.6338	-.1984	.6344	48.7289	54.0645				1				0
80	6.4	41.5399	32.6406	59.4373	55.2882	.5871	-1.0027	188.906	-.1327	.4263	.4464	.6636	342.7129	-.1972	.6336	48.7366	54.0595				1				0
80	6.41	41.5871	32.6676	59.4524	55.2795	.5889	-1.0006	188.9867	-.1309	.4284	.4479	.6659	343.0038	-.1946	.6368	48.753	54.0795				1				0
80	6.42	41.6343	32.6946	59.4675	55.2709	.5906	-.9985	189.0674	-.1292	.4305	.4494	.6681	343.2924	-.1921	.6399	48.7695	54.0996				1				0
80	6.43	41.6815	32.7216	59.4826	55.2622	.5923	-.9964	189.148	-.1275	.4326	.4509	.6704	343.5789	-.1895	.643	48.7859	54.1195				1				0
80	6.44	41.7193	32.7441	59.4648	55.238	.5932	-.9938	189.1663	-.1266	.4352	.4532	.6737	343.7839	-.1881	.6469	48.7946	54.1445				1				0
80	6.45	41.7571	32.7666	59.4471	55.2138	.5941	-.9912	189.1845	-.1256	.4378	.4555	.6771	343.9869	-.1868	.6508	48.8034	54.1695				1				0
80	6.46	41.7948	32.7891	59.4293	55.1896	.5951	-.9886	189.2028	-.1247	.4404	.4577	.6805	344.1877	-.1854	.6547	48.8121	54.1944				1				0
80	6.47	41.8523	32.8188	59.3786	55.1316	.5967	-.9838	189.1813	-.1231	.4451	.4618	.6866	344.5435	-.183	.6617	48.8278	54.2394				1				0
80	6.48	41.9098	32.8485	59.3279	55.0737	.5983	-.9791	189.1599	-.1214	.4499	.466	.6927	344.893	-.1805	.6688	48.8434	54.2845				1				0
80	6.49	41.9296	32.8557	59.2949	55.04	.5991	-.977	189.1202	-.1207	.452	.4678	.6954	345.046	-.1795	.6719	48.8503	54.3045				1				0
80	6.5	41.9493	32.8629	59.262	55.0062	.5998	-.9749	189.0805	-.12	.4541	.4697	.6982	345.198	-.1784	.675	48.8572	54.3246				1				0
80	6.51	41.9691	32.8701	59.2291	54.9725	.6005	-.9728	189.0408	-.1193	.4562	.4715	.7009	345.3488	-.1773	.6782	48.8642	54.3447				1				0
80	6.52	41.9888	32.8773	59.1962	54.9388	.6012	-.9707	189.0011	-.1185	.4583	.4734	.7037	345.4984	-.1762	.6813	48.8711	54.3647				1				0
80	6.53	42.0111	32.8791	59.1606	54.905	.6022	-.9686	188.9559	-.1176	.4604	.4751	.7063	345.6761	-.1748	.6844	48.8804	54.3845				1				0
80	6.54	42.0334	32.8809	59.125	54.8713	.6032	-.9665	188.9107	-.1166	.4625	.4769	.709	345.8524	-.1733	.6875	48.8898	54.4043				1				0
80	6.55	42.036	32.8755	59.1224	54.8713	.6035	-.9666	188.9052	-.1163	.4624	.4768	.7088	345.8813	-.1729	.6874	48.8923	54.404				1				0
80	6.56	42.0386	32.8701	59.1197	54.8713	.6037	-.9666	188.8997	-.1161	.4624	.4767	.7087	345.9102	-.1725	.6874	48.8947	54.4037				1				0
80	6.57	42.0412	32.8647	59.117	54.8713	.604	-.9666	188.8942	-.1158	.4624	.4766	.7086	345.9392	-.1721	.6873	48.8971	54.4034				1				0
80	6.58	42.0437	32.8593	59.1144	54.8713	.6042	-.9666	188.8887	-.1155	.4623	.4765	.7084	345.9681	-.1718	.6873	48.8996	54.4031				1				0
80	6.59	42.0266	32.8287	59.1313	54.8998	.6043	-.969	188.8864	-.1155	.46	.4743	.705	345.9106	-.1716	.6838	48.9004	54.381				1				0
80	6.6	42.0094	32.7981	59.1482	54.9284	.6044	-.9713	188.8841	-.1154	.4577	.472	.7017	345.8525	-.1715	.6804	48.9013	54.359				1				0
80	6.61	41.9897	32.7729	59.1677	54.9569	.6042	-.9736	188.8872	-.1155	.4554	.4698	.6984	345.7645	-.1718	.677	48.8997	54.3372				1				0
80	6.62	41.9699	32.7477	59.1873	54.9855	.6041	-.9759	188.8904	-.1157	.4531	.4677	.6952	345.6757	-.172	.6736	48.8981	54.3154				1				0
80	6.63	41.9502	32.7225	59.2069	55.014	.6039	-.9781	188.8936	-.1159	.4508	.4655	.692	345.586	-.1723	.6702	48.8965	54.2937				1				0
80	6.64	41.9304	32.6973	59.2264	55.0426	.6037	-.9804	188.8967	-.116	.4486	.4633	.6888	345.4955	-.1725	.6668	48.8949	54.2719				1				0
80	6.65	41.8721	32.6433	59.286	55.1143	.6029	-.9864	188.9158	-.1168	.4426	.4578	.6805	345.2121	-.1737	.658	48.8872	54.2154				1				0
80	6.66	41.8137	32.5893	59.3456	55.1861	.6021	-.9923	188.9348	-.1177	.4367	.4523	.6723	344.9218	-.1749	.6492	48.8795	54.159				1				0
80	6.67	41.7751	32.5605	59.3857	55.2294	.6015	-.9959	188.9507	-.1183	.4331	.4489	.6673	344.7222	-.1758	.6438	48.8734	54.1243				1				0
80	6.68	41.7365	32.5317	59.4257	55.2726	.6009	-.9996	188.9665	-.1189	.4294	.4456	.6624	344.5199	-.1768	.6383	48.8674	54.0896				1				0
80	6.69	41.6978	32.5029	59.4657	55.3159	.6002	-1.0032	188.9823	-.1196	.4258	.4422	.6574	344.3144	-.1777	.6329	48.8613	54.0549				1				0
80	6.7	41.6592	32.4741	59.5058	55.3591	.5996	-1.0068	188.9982	-.1202	.4221	.4389	.6525	344.106	-.1787	.6275	48.8553	54.0202				1				0
80	6.71	41.5717	32.4075	59.5805	55.4413	.5983	-1.0145	189.0009	-.1215	.4145	.4319	.642	343.6631	-.1806	.6161	48.843	53.9472				1				0
80	6.72	41.4841	32.3409	59.6552	55.5235	.597	-1.0222	189.0037	-.1228	.4068	.4249	.6316	343.2057	-.1825	.6047	48.8308	53.8741				1				0
80	6.73	41.4352	32.3031	59.6899	55.5624	.5964	-1.0262	188.9906	-.1234	.4027	.4212	.6262	342.9627	-.1835	.5987	48.8246	53.8357				1				0
80	6.74	41.3863	32.2653	59.7246	55.6013	.5957	-1.0303	188.9775	-.1241	.3987	.4176	.6207	342.7153	-.1844	.5927	48.8184	53.7972				1				0
80	6.75	41.3374	32.2275	59.7593	55.6402	.5951	-1.0343	188.9644	-.1247	.3947	.4139	.6153	342.4635	-.1854	.5867	48.8122	53.7588				1				0
80	6.76	41.2601	32.1816	59.8189	55.7042	.5935	-1.0404	188.9648	-.1263	.3886	.4086	.6074	341.9908	-.1878	.5776	48.7969	53.7007				1				0
80	6.77	41.1829	32.1357	59.8785	55.7682	.5918	-1.0465	188.9653	-.1279	.3825	.4033	.5995	341.5054	-.1902	.5686	48.7816	53.6426				1				0
80	6.78	41.1056	32.0898	59.9381	55.8322	.5902	-1.0526	188.9657	-.1295	.3764	.398	.5917	341.0071	-.1926	.5595	48.7662	53.5846				1				0
80	6.79	41.0773	32.0817	59.963	55.8573	.5893	-1.0547	188.9793	-.1305	.3743	.3964	.5893	340.7792	-.194	.5564	48.7571	53.5649				1				0
80	6.8	41.049	32.0736	59.9879	55.8824	.5883	-1.0567	188.9928	-.1315	.3723	.3948	.5869	340.5493	-.1954	.5534	48.748	53.5453				1				0
80	6.81	41.0207	32.0655	60.0128	55.9075	.5874	-1.0588	189.0064	-.1324	.3702	.3932	.5845	340.3173	-.1969	.5503	48.7388	53.5257				1				0
80	6.82	40.9657	32.0367	60.0582	55.9602	.5858	-1.0632	189.0208	-.134	.3658	.3895	.5791	339.8837	-.1992	.5438	48.724	53.4837				1				0
80	6.83	40.9108	32.0078	60.1035	56.013	.5843	-1.0676	189.0352	-.1355	.3614	.3859	.5737	339.442	-.2015	.5372	48.7093	53.4416				1				0
80	6.84	40.8842	31.9871	60.124	56.0407	.5837	-1.07	189.036	-.1361	.359	.384	.5708	339.2358	-.2024	.5337	48.7036	53.4192				1				0
80	6.85	40.8576	31.9664	60.1445	56.0684	.5831	-1.0723	189.0369	-.1367	.3567	.382	.5678	339.0276	-.2032	.5302	48.698	53.3968				1				0
80	6.86	40.831	31.9457	60.1649	56.096	.5825	-1.0747	189.0377	-.1373	.3543	.38	.5649	338.8171	-.2041	.5267	48.6923	53.3744				1				0
80	6.87	40.8044	31.925	60.1854	56.1237	.5819	-1.077	189.0385	-.1379	.352	.378	.5619	338.6043	-.205	.5232	48.6867	53.3519				1				0
80	6.88	40.7486	31.8863	60.2236	56.173	.5806	-1.0816	189.0316	-.1391	.3474	.3742	.5563	338.1736	-.2068	.5164	48.6748	53.3087				1				0
80	6.89	40.6928	31.8476	60.2619	56.2223	.5794	-1.0861	189.0247	-.1404	.3429	.3705	.5508	337.7339	-.2087	.5097	48.663	53.2655				1				0
80	6.9	40.6636	31.8296	60.2797	56.2439	.5787	-1.0883	189.0169	-.141	.3407	.3687	.5481	337.5117	-.2097	.5065	48.6568	53.2447				1				0
80	6.91	40.6344	31.8116	60.2975	56.2656	.5781	-1.0905	189.0091	-.1417	.3385	.367	.5455	337.2872	-.2106	.5032	48.6506	53.2239				1				0
80	6.92	40.6053	31.7936	60.3153	56.2872	.5774	-1.0927	189.0013	-.1423	.3363	.3652	.5429	337.0605	-.2116	.5	48.6444	53.203				1				0
80	6.93	40.5761	31.7756	60.333	56.3088	.5768	-1.0948	188.9936	-.143	.3341	.3634	.5403	336.8315	-.2126	.4967	48.6382	53.1822				1				0
80	6.94	40.5546	31.7648	60.3491	56.3227	.5764	-1.0964	188.9912	-.1434	.3326	.3622	.5384	336.6808	-.2131	.4944	48.6346	53.1675				1				0
80	6.95	40.5332	31.754	60.3651	56.3365	.576	-1.0979	188.9888	-.1437	.331	.3609	.5365	336.5289	-.2137	.4921	48.631	53.1527				1				0
80	6.96	40.5409	31.7612	60.3633	56.3287	.5763	-1.0973	188.9941	-.1435	.3317	.3614	.5372	336.6095	-.2133	.493	48.6337	53.1588				1				0
80	6.97	40.5486	31.7684	60.3615	56.3209	.5766	-1.0967	188.9995	-.1432	.3323	.3618	.5379	336.6898	-.2129	.494	48.6363	53.1648				1				0
80	6.98	40.5563	31.7756	60.3597	56.3131	.5769	-1.096	189.0049	-.1429	.3329	.3623	.5386	336.7698	-.2124	.4949	48.639	53.1709				1				0
80	6.99	40.5641	31.7828	60.358	56.3054	.5772	-1.0954	189.0102	-.1426	.3336	.3628	.5393	336.8497	-.212	.4959	48.6416	53.177				1				0
80	7	40.5812	31.8089	60.3357	56.2785	.577	-1.0931	189.0044	-.1428	.3358	.3649	.5425	336.9627	-.2123	.4992	48.6399	53.1984				1				0
80	7.01	40.5984	31.835	60.3135	56.2517	.5768	-1.0909	188.9986	-.143	.3381	.3671	.5457	337.0746	-.2126	.5026	48.6382	53.2198				1				0
80	7.02	40.6078	31.8539	60.293	56.2327	.5763	-1.0893	188.9875	-.1434	.3397	.3687	.5481	337.1068	-.2132	.505	48.6339	53.2352				1				0
80	7.03	40.6173	31.8728	60.2726	56.2137	.5759	-1.0877	188.9763	-.1439	.3413	.3704	.5506	337.139	-.2139	.5074	48.6295	53.2505				1				0
80	7.04	40.6267	31.8917	60.2521	56.1946	.5754	-1.0861	188.9652	-.1444	.3429	.3721	.5531	337.1708	-.2146	.5098	48.6252	53.2659				1				0
80	7.05	40.6362	31.9106	60.2316	56.1756	.575	-1.0844	188.9541	-.1448	.3445	.3737	.5556	337.2022	-.2153	.5122	48.6208	53.2812				1				0
80	7.06	40.6499	31.9394	60.1952	56.1367	.5745	-1.0817	188.9212	-.1453	.3473	.3764	.5596	337.2974	-.216	.5162	48.6164	53.3072				1				0
80	7.07	40.6636	31.9682	60.1587	56.0978	.574	-1.079	188.8883	-.1457	.35	.3791	.5636	337.3914	-.2167	.5203	48.6119	53.3332				1				0
80	7.08	40.6679	31.9781	60.1427	56.0779	.574	-1.0779	188.8666	-.1458	.3511	.3802	.5651	337.4542	-.2167	.5219	48.6118	53.3438				1				0
80	7.09	40.6722	31.988	60.1267	56.058	.574	-1.0768	188.8449	-.1458	.3522	.3812	.5667	337.517	-.2167	.5236	48.6117	53.3544				1				0
80	7.1	40.6765	31.9979	60.1107	56.0381	.574	-1.0756	188.8232	-.1458	.3533	.3822	.5682	337.5792	-.2167	.5252	48.6116	53.3651				1				0
80	7.11	40.6808	32.0078	60.0947	56.0182	.574	-1.0745	188.8015	-.1458	.3544	.3833	.5697	337.6412	-.2167	.5269	48.6115	53.3757				1				0
80	7.12	40.7108	32.0349	60.092	55.9983	.5748	-1.0724	188.836	-.145	.3566	.385	.5723	337.875	-.2155	.5301	48.6192	53.3963				1				0
80	7.13	40.7409	32.0619	60.0893	55.9784	.5756	-1.0702	188.8704	-.1442	.3588	.3867	.5748	338.1067	-.2143	.5333	48.6269	53.4169				1				0
80	7.14	40.7666	32.079	60.1027	55.9784	.5764	-1.0691	188.9266	-.1434	.3598	.3873	.5758	338.2768	-.2131	.5349	48.6347	53.4269				1				0
80	7.15	40.7924	32.0961	60.116	55.9784	.5772	-1.0681	188.9828	-.1425	.3609	.388	.5768	338.4461	-.2119	.5365	48.6424	53.4369				1				0
80	7.16	40.8181	32.1132	60.1293	55.9784	.5781	-1.0671	189.039	-.1417	.3619	.3887	.5778	338.6149	-.2107	.538	48.6502	53.4469				1				0
80	7.17	40.8516	32.1204	60.1311	55.9637	.5799	-1.0656	189.0668	-.1399	.3634	.3894	.5789	338.9461	-.208	.5402	48.6677	53.461				1				0
80	7.18	40.8851	32.1276	60.1329	55.949	.5817	-1.0641	189.0945	-.1381	.3649	.3901	.5799	339.2759	-.2052	.5424	48.6852	53.4751				1				0
80	7.19	40.9185	32.1348	60.1347	55.9343	.5836	-1.0626	189.1223	-.1362	.3664	.3909	.581	339.6045	-.2025	.5446	48.7027	53.4892				1				0
80	7.2	40.9263	32.1249	60.1231	55.9196	.5846	-1.0622	189.0938	-.1352	.3668	.3909	.5811	339.767	-.201	.5453	48.7124	53.4933				1				0
80	7.21	40.934	32.115	60.1115	55.9049	.5856	-1.0617	189.0654	-.1342	.3672	.391	.5812	339.9295	-.1995	.5459	48.7222	53.4975				1				0
80	7.22	40.9417	32.1051	60.1	55.8902	.5866	-1.0613	189.0369	-.1332	.3677	.391	.5813	340.0921	-.1979	.5466	48.7319	53.5016				1				0
80	7.23	40.9417	32.0736	60.0973	55.8876	.5882	-1.0622	189.0002	-.1316	.3668	.3897	.5793	340.2604	-.1957	.5453	48.7464	53.4935				1				0
80	7.24	40.9417	32.042	60.0947	55.885	.5897	-1.063	188.9634	-.1301	.366	.3884	.5774	340.4301	-.1934	.544	48.761	53.4853				1				0
80	7.25	40.934	32.0205	60.1035	55.8971	.5902	-1.0643	188.9551	-.1296	.3647	.387	.5753	340.4365	-.1926	.5421	48.7658	53.473				1				0
80	7.26	40.9263	31.9988	60.1124	55.9092	.5907	-1.0656	188.9468	-.1291	.3634	.3856	.5732	340.443	-.1919	.5402	48.7706	53.4607				1				0
80	7.27	40.9185	31.9772	60.1213	55.9213	.5912	-1.0669	188.9384	-.1286	.3621	.3842	.5712	340.4496	-.1911	.5383	48.7754	53.4484				1				0
80	7.28	40.9108	31.9556	60.1302	55.9334	.5917	-1.0682	188.9301	-.1281	.3608	.3829	.5691	340.4563	-.1904	.5363	48.7803	53.4361				1				0
80	7.29	40.9142	31.9331	60.1409	55.9369	.5932	-1.069	188.9252	-.1266	.3599	.3815	.5672	340.627	-.1881	.5351	48.7946	53.428				1				0
80	7.3	40.9177	31.9106	60.1516	55.9404	.5947	-1.0699	188.9202	-.1251	.3591	.3802	.5653	340.7988	-.1859	.5338	48.809	53.42				1				0
80	7.31	40.9288	31.9097	60.1534	55.9317	.5957	-1.0694	188.9236	-.1241	.3595	.3803	.5654	340.963	-.1844	.5345	48.8185	53.4242				1				0
80	7.32	40.94	31.9088	60.1551	55.9231	.5967	-1.069	188.927	-.1231	.36	.3804	.5655	341.1272	-.1829	.5351	48.828	53.4284				1				0
80	7.33	40.9511	31.9079	60.1569	55.9144	.5977	-1.0686	188.9304	-.1221	.3604	.3805	.5657	341.2914	-.1814	.5358	48.8376	53.4326				1				0
80	7.34	40.9623	31.907	60.1587	55.9058	.5987	-1.0681	188.9338	-.1211	.3609	.3806	.5658	341.4555	-.18	.5364	48.8471	53.4368				1				0
80	7.35	40.9803	31.9151	60.1578	55.8919	.5997	-1.067	188.9452	-.1201	.3619	.3813	.5669	341.6482	-.1785	.538	48.8565	53.447				1				0
80	7.36	40.9984	31.9232	60.1569	55.8781	.6007	-1.066	188.9566	-.1191	.363	.382	.5679	341.8404	-.177	.5396	48.866	53.4573				1				0
80	7.37	41.0052	31.9322	60.1543	55.8729	.6007	-1.0653	188.9646	-.1191	.3636	.3826	.5688	341.8687	-.177	.5406	48.8659	53.4633				1				0
80	7.38	41.0121	31.9412	60.1516	55.8677	.6007	-1.0647	188.9726	-.1191	.3643	.3832	.5697	341.8968	-.177	.5415	48.8658	53.4693				1				0
80	7.39	41.019	31.9502	60.1489	55.8625	.6007	-1.0641	188.9806	-.1191	.3649	.3839	.5706	341.925	-.177	.5425	48.8658	53.4753				1				0
80	7.4	41.0258	31.9592	60.1462	55.8573	.6007	-1.0634	188.9886	-.1191	.3655	.3845	.5715	341.9532	-.1771	.5434	48.8657	53.4813				1				0
80	7.41	41.0164	31.9466	60.1534	55.8755	.6003	-1.0646	188.9919	-.1195	.3644	.3835	.5701	341.848	-.1776	.5417	48.8622	53.4704				1				0
80	7.42	41.0069	31.934	60.1605	55.8937	.6	-1.0657	188.9951	-.1198	.3632	.3825	.5686	341.7423	-.1781	.54	48.8587	53.4594				1				0
80	7.43	40.9906	31.9124	60.1703	55.917	.5996	-1.0675	188.9903	-.1202	.3615	.3809	.5662	341.6073	-.1787	.5373	48.8553	53.4424				1				0
80	7.44	40.9743	31.8908	60.18	55.9404	.5992	-1.0693	188.9855	-.1205	.3597	.3793	.5639	341.4712	-.1792	.5347	48.8519	53.4254				1				0
80	7.45	40.958	31.8692	60.1898	55.9637	.5989	-1.0711	188.9808	-.1209	.3579	.3778	.5616	341.3337	-.1797	.532	48.8485	53.4085				1				0
80	7.46	40.9417	31.8476	60.1996	55.9871	.5985	-1.0729	188.976	-.1213	.3561	.3762	.5592	341.1954	-.1803	.5294	48.8451	53.3915				1				0
80	7.47	40.8954	31.8008	60.2396	56.0398	.598	-1.0775	188.9757	-.1218	.3515	.372	.553	340.8866	-.1811	.5225	48.8399	53.3477				1				0
80	7.48	40.849	31.754	60.2797	56.0926	.5974	-1.0821	188.9753	-.1224	.3469	.3679	.5468	340.571	-.1819	.5157	48.8346	53.3039				1				0
80	7.49	40.819	31.7288	60.3099	56.122	.5972	-1.0849	188.9797	-.1226	.3441	.3653	.543	340.3954	-.1822	.5115	48.8328	53.2771				1				0
80	7.5	40.7889	31.7036	60.3402	56.1514	.597	-1.0877	188.9841	-.1228	.3413	.3627	.5391	340.2174	-.1825	.5073	48.831	53.2503				1				0
80	7.51	40.7589	31.6784	60.3704	56.1808	.5968	-1.0905	188.9885	-.1229	.3385	.3601	.5353	340.0369	-.1828	.5031	48.8291	53.2234				1				0
80	7.52	40.7289	31.6532	60.4007	56.2102	.5966	-1.0933	188.993	-.1231	.3356	.3575	.5315	339.8536	-.1831	.499	48.8273	53.1966				1				0
80	7.53	40.6636	31.5956	60.4603	56.2777	.5959	-1.0995	188.9972	-.1238	.3295	.352	.5233	339.4002	-.1841	.4898	48.8205	53.138				1				0
80	7.54	40.5984	31.538	60.5199	56.3451	.5952	-1.1056	189.0014	-.1246	.3233	.3465	.5151	338.9324	-.1852	.4807	48.8137	53.0795				1				0
80	7.55	40.5632	31.5056	60.5492	56.3832	.5947	-1.109	189.0012	-.1251	.32	.3436	.5107	338.6519	-.1859	.4757	48.8088	53.0477				1				0
80	7.56	40.528	31.4732	60.5786	56.4213	.5942	-1.1123	189.0011	-.1256	.3167	.3407	.5064	338.3665	-.1867	.4707	48.8039	53.0159				1				0
80	7.57	40.4928	31.4408	60.6079	56.4593	.5937	-1.1156	189.0009	-.1261	.3133	.3378	.5021	338.0764	-.1875	.4658	48.799	52.9841				1				0
80	7.58	40.4353	31.3859	60.6568	56.5155	.5933	-1.1211	188.9936	-.1265	.3079	.3329	.4949	337.6608	-.1881	.4577	48.795	52.9324				1				0
80	7.59	40.3778	31.331	60.7058	56.5718	.5928	-1.1265	188.9863	-.1269	.3025	.328	.4877	337.2328	-.1887	.4497	48.791	52.8808				1				0
80	7.6	40.3203	31.2761	60.7547	56.628	.5924	-1.1319	188.9791	-.1274	.2971	.3232	.4805	336.7917	-.1893	.4416	48.7869	52.8292				1				0
80	7.61	40.298	31.2536	60.7743	56.6461	.5925	-1.134	188.972	-.1273	.295	.3213	.4776	336.6605	-.1892	.4385	48.7878	52.8093				1				0
80	7.62	40.2757	31.2311	60.7938	56.6643	.5926	-1.1361	188.9649	-.1272	.2929	.3193	.4747	336.528	-.1891	.4354	48.7887	52.7895				1				0
80	7.63	40.2534	31.2086	60.8134	56.6825	.5927	-1.1382	188.9578	-.1271	.2908	.3174	.4718	336.3938	-.1889	.4323	48.7896	52.7697				1				0
80	7.64	40.2156	31.1726	60.8543	56.7335	.5921	-1.1421	188.976	-.1277	.2868	.314	.4667	336.0035	-.1898	.4264	48.784	52.7317				1				0
80	7.65	40.1778	31.1366	60.8952	56.7845	.5915	-1.1461	188.9942	-.1283	.2828	.3106	.4617	335.6046	-.1907	.4205	48.7783	52.6937				1				0
80	7.66	40.1624	31.1231	60.9166	56.8174	.5908	-1.148	189.0195	-.129	.2809	.3091	.4595	335.3435	-.1917	.4176	48.7718	52.6756				1				0
80	7.67	40.1469	31.1096	60.9379	56.8503	.5901	-1.1499	189.0447	-.1296	.279	.3077	.4574	335.0799	-.1927	.4148	48.7653	52.6575				1				0
80	7.68	40.1315	31.0961	60.9593	56.8831	.5895	-1.1518	189.07	-.1303	.2771	.3062	.4553	334.8139	-.1937	.412	48.7588	52.6394				1				0
80	7.69	40.116	31.0826	60.9806	56.916	.5888	-1.1537	189.0953	-.131	.2752	.3048	.4531	334.5455	-.1948	.4091	48.7523	52.6213				1				0
80	7.7	40.0929	31.079	60.9815	56.9419	.5868	-1.1551	189.0953	-.133	.2739	.3045	.4527	334.0975	-.1977	.4072	48.7332	52.6087				1				0
80	7.71	40.0697	31.0754	60.9824	56.9679	.5848	-1.1564	189.0954	-.135	.2726	.3042	.4522	333.6486	-.2007	.4052	48.7141	52.596				1				0
80	7.72	40.062	31.0853	60.962	56.961	.5834	-1.1558	189.0702	-.1363	.2732	.3053	.4538	333.4741	-.2027	.4061	48.7015	52.6015				1				0
80	7.73	40.0542	31.0952	60.9415	56.9541	.5821	-1.1552	189.045	-.1377	.2737	.3064	.4555	333.3008	-.2047	.4069	48.6889	52.607				1				0
80	7.74	40.0465	31.1051	60.921	56.9471	.5808	-1.1547	189.0198	-.139	.2743	.3075	.4571	333.1286	-.2066	.4078	48.6762	52.6125				1				0
80	7.75	40.0388	31.115	60.9006	56.9402	.5795	-1.1541	188.9946	-.1403	.2749	.3086	.4588	332.9579	-.2086	.4086	48.6636	52.618				1				0
80	7.76	40.0259	31.1384	60.849	56.9229	.5765	-1.1525	188.9362	-.1433	.2765	.3114	.463	332.6014	-.213	.411	48.6351	52.6333				1				0
80	7.77	40.013	31.1618	60.7974	56.9056	.5735	-1.1509	188.8779	-.1463	.2781	.3142	.4671	332.2509	-.2175	.4134	48.6065	52.6486				1				0
80	7.78	40.0079	31.1753	60.7663	56.8952	.5718	-1.1498	188.8447	-.148	.2791	.3159	.4697	332.0696	-.22	.415	48.5906	52.6585				1				0
80	7.79	40.0027	31.1888	60.7351	56.8849	.5701	-1.1488	188.8115	-.1497	.2802	.3176	.4722	331.8901	-.2225	.4165	48.5747	52.6683				1				0
80	7.8	39.9976	31.2023	60.704	56.8745	.5684	-1.1478	188.7784	-.1513	.2812	.3193	.4747	331.7124	-.225	.418	48.5587	52.6781				1				0
80	7.81	39.9924	31.2158	60.6729	56.8641	.5668	-1.1467	188.7452	-.153	.2822	.321	.4772	331.5365	-.2275	.4196	48.5428	52.6879				1				0
80	7.82	39.9753	31.2203	60.6702	56.9004	.564	-1.1478	188.7662	-.1558	.2812	.3215	.4779	331.0121	-.2316	.418	48.5162	52.6782				1				0
80	7.83	39.9581	31.2248	60.6675	56.9368	.5612	-1.1488	188.7872	-.1586	.2802	.322	.4786	330.4894	-.2358	.4165	48.4896	52.6685				1				0
80	7.84	39.9461	31.2158	60.696	56.9835	.5601	-1.1508	188.8413	-.1597	.2781	.3207	.4768	330.1353	-.2374	.4135	48.4789	52.649				1				0
80	7.85	39.9341	31.2068	60.7245	57.0302	.559	-1.1529	188.8955	-.1608	.2761	.3195	.475	329.7785	-.2391	.4104	48.4683	52.6295				1				0
80	7.86	39.9221	31.1978	60.7529	57.0769	.5578	-1.1549	188.9497	-.1619	.274	.3183	.4732	329.4194	-.2407	.4074	48.4576	52.61				1				0
80	7.87	39.9101	31.1888	60.7814	57.1236	.5567	-1.157	189.0038	-.1631	.272	.3171	.4714	329.0577	-.2424	.4043	48.447	52.5905				1				0
80	7.88	39.8912	31.1708	60.8107	57.1686	.5559	-1.1595	189.0413	-.1639	.2695	.3154	.4689	328.6895	-.2437	.4006	48.4389	52.5665				1				0
80	7.89	39.8723	31.1528	60.8401	57.2135	.555	-1.162	189.0787	-.1648	.267	.3137	.4664	328.3177	-.2449	.3969	48.4308	52.5425				1				0
80	7.9	39.8654	31.1438	60.841	57.2118	.5553	-1.1625	189.062	-.1645	.2665	.3132	.4656	328.3129	-.2445	.3962	48.4333	52.538				1				0
80	7.91	39.8586	31.1348	60.8419	57.2101	.5555	-1.163	189.0453	-.1642	.266	.3126	.4647	328.3084	-.2442	.3954	48.4358	52.5335				1				0
80	7.92	39.8517	31.1258	60.8428	57.2083	.5558	-1.1634	189.0286	-.164	.2655	.3121	.4639	328.3037	-.2438	.3947	48.4383	52.529				1				0
80	7.93	39.8594	31.1258	60.8437	57.2032	.5564	-1.1631	189.032	-.1634	.2659	.312	.4639	328.4298	-.2429	.3952	48.4441	52.532				1				0
80	7.94	39.8671	31.1258	60.8445	57.198	.557	-1.1628	189.0354	-.1628	.2662	.312	.4638	328.556	-.2419	.3957	48.4499	52.535				1				0
80	7.95	39.8749	31.1258	60.8454	57.1928	.5576	-1.1625	189.0389	-.1621	.2665	.312	.4637	328.6821	-.241	.3962	48.4557	52.5381				1				0
80	7.96	39.8895	31.1348	60.8454	57.1893	.558	-1.1617	189.059	-.1618	.2673	.3124	.4645	328.8121	-.2405	.3973	48.4591	52.5456				1				0
80	7.97	39.904	31.1438	60.8454	57.1859	.5583	-1.1609	189.0791	-.1615	.2681	.3129	.4652	328.9417	-.24	.3985	48.4624	52.5532				1				0
80	7.98	39.9186	31.1528	60.8454	57.1824	.5587	-1.1601	189.0992	-.1611	.2689	.3134	.466	329.0708	-.2395	.3997	48.4657	52.5607				1				0
80	7.99	39.9358	31.1618	60.8276	57.1599	.5593	-1.1585	189.0851	-.1605	.2704	.3145	.4675	329.3132	-.2386	.402	48.4716	52.5755				1				0
80	8	39.953	31.1708	60.8098	57.1374	.5599	-1.157	189.071	-.1599	.272	.3155	.469	329.5541	-.2376	.4043	48.4775	52.5903				1				0
80	8.01	39.9555	31.1708	60.7921	57.1184	.5602	-1.1562	189.0368	-.1596	.2727	.316	.4698	329.667	-.2372	.4055	48.4801	52.5976				1				0
80	8.02	39.9581	31.1708	60.7743	57.0994	.5605	-1.1555	189.0025	-.1593	.2735	.3165	.4705	329.7796	-.2368	.4066	48.4827	52.6049				1				0
80	8.03	39.9607	31.1708	60.7565	57.0803	.5607	-1.1547	188.9683	-.159	.2743	.3171	.4713	329.8915	-.2364	.4077	48.4853	52.6122				1				0
80	8.04	39.9633	31.1708	60.7387	57.0613	.561	-1.1539	188.9341	-.1588	.275	.3176	.4721	330.0035	-.236	.4089	48.4879	52.6194				1				0
80	8.05	39.977	31.1708	60.7333	57.0449	.5621	-1.1531	188.926	-.1576	.2759	.3177	.4723	330.2563	-.2343	.4101	48.4987	52.6273				1				0
80	8.06	39.9907	31.1708	60.728	57.0284	.5633	-1.1523	188.918	-.1565	.2767	.3179	.4726	330.509	-.2326	.4113	48.5096	52.6352				1				0
80	8.07	40.0019	31.1708	60.7405	57.031	.5642	-1.1522	188.9442	-.1556	.2768	.3175	.472	330.651	-.2313	.4114	48.5179	52.6358				1				0
80	8.08	40.013	31.1708	60.7529	57.0336	.565	-1.1521	188.9704	-.1548	.2768	.3171	.4715	330.7932	-.2301	.4115	48.5261	52.6365				1				0
80	8.09	40.0242	31.1708	60.7654	57.0362	.5659	-1.1521	188.9966	-.1539	.2769	.3168	.4709	330.9356	-.2288	.4116	48.5344	52.6371				1				0
80	8.1	40.0354	31.1708	60.7778	57.0388	.5668	-1.152	189.0228	-.153	.277	.3164	.4704	331.0783	-.2275	.4117	48.5426	52.6377				1				0
80	8.11	40.0551	31.1744	60.7778	57.0207	.5683	-1.151	189.028	-.1515	.278	.3166	.4707	331.4128	-.2252	.4133	48.5572	52.6477				1				0
80	8.12	40.0748	31.178	60.7778	57.0025	.5698	-1.1499	189.0332	-.15	.2791	.3168	.471	331.7468	-.2229	.4148	48.5717	52.6578				1				0
80	8.13	40.0834	31.1816	60.7654	56.9817	.5705	-1.1489	189.0121	-.1493	.2801	.3174	.4718	331.9368	-.222	.4163	48.578	52.6673				1				0
80	8.14	40.092	31.1852	60.7529	56.961	.5711	-1.1479	188.9911	-.1486	.2811	.3179	.4726	332.1263	-.221	.4178	48.5843	52.6767				1				0
80	8.15	40.1006	31.1888	60.7405	56.9402	.5718	-1.1469	188.9701	-.148	.2821	.3185	.4735	332.3151	-.22	.4193	48.5906	52.6862				1				0
80	8.16	40.1092	31.1924	60.728	56.9195	.5725	-1.1459	188.949	-.1473	.283	.3191	.4743	332.5032	-.219	.4208	48.5969	52.6957				1				0
80	8.17	40.1169	31.1942	60.7271	56.903	.5734	-1.1453	188.9413	-.1463	.2837	.3192	.4745	332.7117	-.2175	.4217	48.6063	52.7016				1				0
80	8.18	40.1246	31.196	60.7262	56.8866	.5744	-1.1447	188.9334	-.1453	.2843	.3193	.4746	332.9204	-.2161	.4226	48.6158	52.7074				1				0
80	8.19	40.1238	31.1942	60.7378	56.8909	.5748	-1.1451	188.9467	-.145	.2839	.3188	.4739	332.9419	-.2156	.422	48.6189	52.7038				1				0
80	8.2	40.1229	31.1924	60.7494	56.8952	.5751	-1.1455	188.9599	-.1447	.2835	.3183	.4732	332.9634	-.2151	.4215	48.622	52.7002				1				0
80	8.21	40.122	31.1906	60.7609	56.8996	.5754	-1.1458	188.9731	-.1444	.2831	.3178	.4725	332.985	-.2146	.4209	48.6251	52.6966				1				0
80	8.22	40.1212	31.1888	60.7725	56.9039	.5757	-1.1462	188.9864	-.144	.2828	.3173	.4717	333.0068	-.2141	.4203	48.6282	52.693				1				0
80	8.23	40.1229	31.1861	60.7796	56.9065	.5761	-1.1464	188.9951	-.1437	.2826	.317	.4712	333.0499	-.2136	.42	48.6318	52.691				1				0
80	8.24	40.1246	31.1834	60.7867	56.9091	.5765	-1.1466	189.0038	-.1433	.2823	.3166	.4707	333.0931	-.213	.4197	48.6354	52.689				1				0
80	8.25	40.1272	31.1825	60.7823	56.9073	.5765	-1.1465	188.9993	-.1432	.2825	.3167	.4709	333.1144	-.2129	.42	48.6358	52.6906				1				0
80	8.26	40.1298	31.1816	60.7778	56.9056	.5766	-1.1463	188.9948	-.1432	.2827	.3169	.471	333.1357	-.2129	.4202	48.6363	52.6922				1				0
80	8.27	40.1323	31.1807	60.7734	56.9039	.5766	-1.1461	188.9903	-.1431	.2828	.317	.4712	333.1571	-.2128	.4205	48.6368	52.6938				1				0
80	8.28	40.1349	31.1798	60.7689	56.9022	.5767	-1.146	188.9858	-.1431	.283	.3171	.4714	333.1784	-.2127	.4207	48.6372	52.6953				1				0
80	8.29	40.1341	31.1717	60.7796	56.9099	.5771	-1.1466	188.9953	-.1427	.2824	.3164	.4703	333.1968	-.2121	.4198	48.6413	52.6894				1				0
80	8.3	40.1332	31.1636	60.7903	56.9177	.5775	-1.1472	189.0048	-.1422	.2818	.3156	.4692	333.2151	-.2114	.4189	48.6453	52.6835				1				0
80	8.31	40.1298	31.1564	60.8054	56.9272	.5779	-1.148	189.0188	-.1419	.281	.3148	.4679	333.2121	-.2109	.4177	48.6489	52.676				1				0
80	8.32	40.1263	31.1492	60.8205	56.9368	.5783	-1.1488	189.0328	-.1415	.2802	.3139	.4666	333.209	-.2103	.4165	48.6526	52.6685				1				0
80	8.33	40.1229	31.142	60.8356	56.9463	.5787	-1.1496	189.0468	-.1411	.2794	.313	.4653	333.206	-.2098	.4154	48.6562	52.661				1				0
80	8.34	40.098	31.1168	60.8614	56.9679	.5789	-1.152	189.0441	-.1409	.277	.3108	.462	333.039	-.2094	.4117	48.6582	52.6379				1				0
80	8.35	40.0731	31.0916	60.8872	56.9895	.5791	-1.1544	189.0415	-.1407	.2746	.3085	.4586	332.8694	-.2091	.4081	48.6602	52.6148				1				0
80	8.36	40.0482	31.0664	60.913	57.0111	.5793	-1.1568	189.0388	-.1405	.2721	.3062	.4553	332.6974	-.2088	.4045	48.6622	52.5917				1				0
80	8.37	40.0268	31.0484	60.9237	57.0233	.5791	-1.1585	189.0221	-.1406	.2705	.3049	.4532	332.5278	-.2091	.4021	48.6606	52.5761				1				0
80	8.38	40.0053	31.0304	60.9344	57.0354	.579	-1.1601	189.0054	-.1408	.2689	.3035	.4512	332.3567	-.2093	.3997	48.6589	52.5605				1				0
80	8.39	39.9839	31.0124	60.9451	57.0475	.5788	-1.1618	188.9888	-.141	.2672	.3021	.4491	332.1838	-.2096	.3972	48.6573	52.5449				1				0
80	8.4	39.9504	30.9764	60.9851	57.0899	.5788	-1.1654	189.0017	-.141	.2635	.2989	.4443	331.8498	-.2096	.3918	48.657	52.5099				1				0
80	8.41	39.9169	30.9404	61.0251	57.1322	.5787	-1.1691	189.0146	-.141	.2599	.2957	.4395	331.5085	-.2097	.3863	48.6567	52.4749				1				0
80	8.42	39.9049	30.9224	61.0545	57.1625	.5789	-1.1711	189.0443	-.1409	.2578	.2938	.4368	331.3429	-.2095	.3833	48.658	52.4555				1				0
80	8.43	39.8929	30.9044	61.0838	57.1928	.579	-1.1732	189.0739	-.1408	.2558	.292	.434	331.1752	-.2093	.3803	48.6593	52.4362				1				0
80	8.44	39.8809	30.8864	61.1132	57.223	.5792	-1.1752	189.1035	-.1406	.2538	.2901	.4313	331.0057	-.2091	.3772	48.6607	52.4168				1				0
80	8.45	39.8689	30.8684	61.1425	57.2533	.5793	-1.1772	189.1331	-.1405	.2517	.2883	.4286	330.8338	-.2089	.3742	48.662	52.3975				1				0
80	8.46	39.8242	30.8162	61.1639	57.2845	.5793	-1.1812	189.0887	-.1405	.2478	.2848	.4234	330.4515	-.2088	.3683	48.6623	52.3597				1				0
80	8.47	39.7796	30.764	61.1852	57.3156	.5794	-1.1852	189.0444	-.1404	.2438	.2814	.4182	330.0595	-.2087	.3624	48.6626	52.3219				1				0
80	8.48	39.747	30.7298	61.1772	57.3165	.5793	-1.1871	188.9704	-.1405	.2419	.2797	.4158	329.8433	-.2089	.3595	48.6617	52.3035				1				0
80	8.49	39.7144	30.6956	61.1692	57.3173	.5792	-1.1891	188.8965	-.1406	.2399	.2781	.4134	329.6245	-.209	.3567	48.6607	52.285				1				0
80	8.5	39.6818	30.6614	61.1612	57.3182	.5791	-1.191	188.8225	-.1407	.238	.2765	.411	329.403	-.2092	.3538	48.6598	52.2665				1				0
80	8.51	39.6491	30.6272	61.1532	57.3191	.579	-1.1929	188.7486	-.1408	.236	.2749	.4086	329.1784	-.2093	.3509	48.6588	52.248				1				0
80	8.52	39.6045	30.5813	61.1924	57.3476	.5796	-1.197	188.7257	-.1402	.232	.2711	.4029	328.8486	-.2084	.3448	48.6646	52.2093				1				0
80	8.53	39.5599	30.5354	61.2315	57.3761	.5802	-1.2011	188.7029	-.1396	.2279	.2673	.3973	328.509	-.2075	.3388	48.6703	52.1706				1				0
80	8.54	39.5479	30.5237	61.2786	57.4038	.5809	-1.2032	188.754	-.1389	.2258	.2651	.3941	328.4003	-.2065	.3357	48.677	52.1505				1				0
80	8.55	39.5358	30.512	61.3258	57.4315	.5816	-1.2053	188.8051	-.1382	.2237	.2629	.3909	328.2898	-.2055	.3325	48.6837	52.1304				1				0
80	8.56	39.5238	30.5003	61.3729	57.4592	.5823	-1.2074	188.8562	-.1375	.2216	.2608	.3876	328.1777	-.2044	.3294	48.6905	52.1102				1				0
80	8.57	39.5118	30.4886	61.4201	57.4869	.583	-1.2095	188.9073	-.1368	.2195	.2586	.3844	328.064	-.2034	.3262	48.6972	52.0901				1				0
80	8.58	39.5084	30.4904	61.4628	57.5093	.5835	-1.2108	188.9709	-.1363	.2182	.2573	.3825	328.0074	-.2026	.3244	48.7017	52.0783				1				0
80	8.59	39.5049	30.4922	61.5055	57.5318	.5839	-1.212	189.0344	-.1358	.217	.256	.3805	327.9505	-.2019	.3225	48.7063	52.0664				1				0
80	8.6	39.5135	30.5057	61.501	57.5266	.5837	-1.2111	189.0469	-.1361	.2178	.2568	.3818	328.0099	-.2023	.3238	48.7041	52.0747				1				0
80	8.61	39.5221	30.5192	61.4966	57.5215	.5835	-1.2103	189.0593	-.1363	.2187	.2577	.3831	328.0691	-.2026	.3251	48.702	52.0829				1				0
80	8.62	39.5307	30.5327	61.4921	57.5163	.5833	-1.2094	189.0717	-.1365	.2196	.2585	.3843	328.1277	-.2029	.3264	48.6998	52.0911				1				0
80	8.63	39.5393	30.5462	61.4877	57.5111	.583	-1.2085	189.0842	-.1367	.2204	.2594	.3856	328.186	-.2033	.3277	48.6976	52.0993				1				0
80	8.64	39.5496	30.5543	61.4832	57.5033	.5833	-1.2077	189.0904	-.1365	.2212	.26	.3864	328.3216	-.2029	.3289	48.6998	52.1069				1				0
80	8.65	39.5599	30.5624	61.4788	57.4955	.5835	-1.207	189.0965	-.1363	.222	.2605	.3873	328.4566	-.2026	.33	48.702	52.1145				1				0
80	8.66	39.5616	30.557	61.4788	57.4929	.584	-1.207	189.0902	-.1358	.222	.2602	.3868	328.5344	-.2019	.3299	48.7064	52.1139				1				0
80	8.67	39.5633	30.5516	61.4788	57.4903	.5844	-1.2071	189.084	-.1354	.2219	.2599	.3864	328.6124	-.2012	.3298	48.7107	52.1132				1				0
80	8.68	39.565	30.5462	61.4788	57.4877	.5849	-1.2072	189.0777	-.1349	.2218	.2596	.386	328.6907	-.2006	.3297	48.7151	52.1126				1				0
80	8.69	39.5607	30.5336	61.4743	57.4869	.5851	-1.2076	189.0555	-.1346	.2214	.2591	.3852	328.6946	-.2001	.3291	48.7177	52.1085				1				0
80	8.7	39.5564	30.521	61.4699	57.486	.5854	-1.208	189.0333	-.1344	.221	.2586	.3844	328.6986	-.1997	.3285	48.7204	52.1044				1				0
80	8.71	39.5522	30.5084	61.4655	57.4851	.5857	-1.2084	189.0111	-.1341	.2205	.2581	.3837	328.7025	-.1993	.3278	48.7231	52.1004				1				0
80	8.72	39.5461	30.5012	61.461	57.4869	.5855	-1.2088	188.9951	-.1343	.2202	.2579	.3833	328.6277	-.1996	.3273	48.7214	52.0969				1				0
80	8.73	39.5401	30.494	61.4566	57.4886	.5854	-1.2092	188.9792	-.1344	.2198	.2577	.383	328.5525	-.1998	.3268	48.7198	52.0935				1				0
80	8.74	39.5341	30.4868	61.4521	57.4903	.5852	-1.2095	188.9633	-.1346	.2195	.2574	.3827	328.4776	-.2001	.3262	48.7181	52.09				1				0
80	8.75	39.5427	30.4922	61.4379	57.4747	.5854	-1.2085	188.9475	-.1343	.2204	.2581	.3837	328.639	-.1997	.3277	48.7205	52.0994				1				0
80	8.76	39.5513	30.4976	61.4236	57.4592	.5857	-1.2076	188.9317	-.1341	.2214	.2589	.3848	328.7997	-.1993	.3291	48.7229	52.1087				1				0
80	8.77	39.5659	30.5102	61.4139	57.4419	.5861	-1.2062	188.9318	-.1337	.2228	.2598	.3862	329.0337	-.1987	.3311	48.727	52.1215				1				0
80	8.78	39.5805	30.5228	61.4041	57.4246	.5865	-1.2049	188.9319	-.1332	.2241	.2607	.3876	329.2662	-.1981	.3331	48.731	52.1343				1				0
80	8.79	39.5951	30.5354	61.3943	57.4073	.587	-1.2035	188.932	-.1328	.2254	.2617	.389	329.4969	-.1974	.3351	48.7351	52.1471				1				0
80	8.8	39.6097	30.548	61.3845	57.39	.5874	-1.2022	188.9321	-.1324	.2268	.2626	.3904	329.7258	-.1968	.3371	48.7392	52.1599				1				0
80	8.81	39.6363	30.5795	61.3676	57.3701	.5872	-1.1997	188.9534	-.1325	.2293	.2648	.3937	329.9683	-.197	.3408	48.7377	52.1835				1				0
80	8.82	39.6629	30.611	61.3507	57.3502	.5871	-1.1972	188.9747	-.1327	.2318	.267	.397	330.2066	-.1973	.3445	48.7363	52.2072				1				0
80	8.83	39.6749	30.6299	61.3436	57.3476	.5865	-1.1961	188.9959	-.1333	.2329	.2683	.3989	330.22	-.1981	.3462	48.7308	52.218				1				0
80	8.84	39.6869	30.6488	61.3365	57.345	.5859	-1.1949	189.0171	-.1338	.234	.2696	.4008	330.2335	-.199	.3479	48.7253	52.2288				1				0
80	8.85	39.6989	30.6677	61.3293	57.3424	.5854	-1.1938	189.0383	-.1344	.2352	.2709	.4027	330.2467	-.1998	.3496	48.7197	52.2397				1				0
80	8.86	39.7109	30.6866	61.3222	57.3398	.5848	-1.1927	189.0595	-.135	.2363	.2722	.4046	330.2598	-.2007	.3513	48.7142	52.2505				1				0
80	8.87	39.7324	30.7118	61.3053	57.332	.5841	-1.1908	189.0815	-.1357	.2382	.2741	.4075	330.3398	-.2017	.3541	48.7081	52.2686				1				0
80	8.88	39.7538	30.737	61.2884	57.3242	.5835	-1.1889	189.1035	-.1363	.2401	.2761	.4104	330.4185	-.2026	.3569	48.7019	52.2867				1				0
80	8.89	39.7633	30.7433	61.2786	57.3191	.5834	-1.1881	189.1043	-.1364	.2409	.2768	.4115	330.4842	-.2027	.3581	48.7013	52.294				1				0
80	8.9	39.7727	30.7496	61.2689	57.3139	.5833	-1.1873	189.105	-.1364	.2416	.2775	.4125	330.5499	-.2028	.3592	48.7006	52.3013				1				0
80	8.91	39.7822	30.7559	61.2591	57.3087	.5833	-1.1866	189.1058	-.1365	.2424	.2782	.4135	330.6148	-.2029	.3603	48.7	52.3085				1				0
80	8.92	39.7916	30.7622	61.2493	57.3035	.5832	-1.1858	189.1066	-.1366	.2432	.2789	.4146	330.6797	-.203	.3615	48.6993	52.3158				1				0
80	8.93	39.8028	30.7811	61.2164	57.2862	.5822	-1.184	189.0864	-.1376	.245	.281	.4177	330.6896	-.2045	.3642	48.6899	52.3335				1				0
80	8.94	39.8139	30.8	61.1835	57.2689	.5812	-1.1821	189.0663	-.1385	.2469	.2831	.4208	330.6992	-.206	.367	48.6805	52.3512				1				0
80	8.95	39.8156	30.8126	61.1603	57.2568	.5803	-1.181	189.0453	-.1395	.248	.2845	.4229	330.6455	-.2073	.3686	48.6718	52.3616				1				0
80	8.96	39.8174	30.8252	61.1372	57.2447	.5794	-1.1799	189.0244	-.1404	.2491	.2859	.425	330.592	-.2087	.3702	48.663	52.372				1				0
80	8.97	39.8191	30.8378	61.1141	57.2326	.5785	-1.1788	189.0035	-.1413	.2502	.2873	.4271	330.5393	-.2101	.3719	48.6542	52.3825				1				0
80	8.98	39.8208	30.8504	61.091	57.2205	.5776	-1.1777	188.9826	-.1422	.2513	.2887	.4292	330.4868	-.2114	.3735	48.6454	52.3929				1				0
80	8.99	39.8225	30.8648	61.0723	57.2274	.5758	-1.177	188.9869	-.144	.252	.2902	.4314	330.2584	-.214	.3746	48.6289	52.3997				1				0
80	9	39.8242	30.8792	61.0536	57.2343	.5741	-1.1763	188.9913	-.1457	.2527	.2917	.4336	330.0322	-.2166	.3756	48.6124	52.4065				1				0
80	9.01	39.8242	30.881	61.058	57.2533	.5733	-1.1767	189.0166	-.1465	.2523	.2918	.4337	329.8566	-.2178	.3751	48.6046	52.4029				1				0
80	9.02	39.8242	30.8828	61.0625	57.2724	.5725	-1.177	189.0418	-.1473	.2519	.2918	.4338	329.6813	-.219	.3745	48.5969	52.3993				1				0
80	9.03	39.8242	30.8846	61.0669	57.2914	.5716	-1.1774	189.0671	-.1481	.2515	.2919	.434	329.5062	-.2202	.3739	48.5892	52.3957				1				0
80	9.04	39.8242	30.8864	61.0714	57.3104	.5708	-1.1778	189.0924	-.149	.2512	.292	.4341	329.3311	-.2214	.3734	48.5814	52.3921				1				0
80	9.05	39.8062	30.881	61.074	57.3277	.5696	-1.1789	189.0889	-.1502	.2501	.2917	.4336	329.0164	-.2232	.3718	48.5699	52.3817				1				0
80	9.06	39.7882	30.8756	61.0767	57.345	.5684	-1.18	189.0855	-.1514	.249	.2914	.4332	328.7008	-.225	.3701	48.5583	52.3713				1				0
80	9.07	39.7702	30.8684	61.0749	57.3433	.568	-1.1807	189.0567	-.1518	.2483	.291	.4326	328.5598	-.2256	.3691	48.5545	52.3645				1				0
80	9.08	39.7521	30.8612	61.0732	57.3415	.5676	-1.1814	189.028	-.1522	.2476	.2906	.432	328.4185	-.2262	.368	48.5506	52.3576				1				0
80	9.09	39.7341	30.854	61.0714	57.3398	.5672	-1.1821	188.9993	-.1526	.2468	.2902	.4314	328.2768	-.2268	.3669	48.5468	52.3508				1				0
80	9.1	39.7109	30.8414	61.0892	57.3658	.5663	-1.1841	189.0072	-.1535	.2449	.289	.4296	327.9308	-.2281	.3641	48.5385	52.3326				1				0
80	9.11	39.6878	30.8288	61.107	57.3917	.5655	-1.186	189.0152	-.1543	.243	.2879	.4279	327.5825	-.2294	.3612	48.5303	52.3143				1				0
80	9.12	39.6646	30.8162	61.1248	57.4177	.5646	-1.1879	189.0232	-.1552	.2411	.2867	.4262	327.2311	-.2307	.3584	48.522	52.2961				1				0
80	9.13	39.6594	30.8108	61.1443	57.4453	.5641	-1.1891	189.0599	-.1556	.2399	.286	.4251	327.0233	-.2314	.3566	48.5176	52.2847				1				0
80	9.14	39.6543	30.8054	61.1639	57.473	.5637	-1.1903	189.0966	-.1561	.2387	.2852	.424	326.8145	-.2321	.3548	48.5132	52.2733				1				0
80	9.15	39.6491	30.8	61.1835	57.5007	.5632	-1.1915	189.1333	-.1566	.2375	.2845	.4229	326.6045	-.2328	.353	48.5088	52.2619				1				0
80	9.16	39.6491	30.8063	61.1674	57.5042	.5621	-1.1911	189.127	-.1577	.2379	.2854	.4243	326.4606	-.2345	.3537	48.498	52.2659				1				0
80	9.17	39.6491	30.8126	61.1514	57.5076	.5609	-1.1906	189.1208	-.1589	.2384	.2864	.4258	326.3178	-.2361	.3543	48.4871	52.27				1				0
80	9.18	39.6543	30.8243	61.1159	57.4834	.5603	-1.189	189.0778	-.1595	.24	.2882	.4284	326.3845	-.2372	.3567	48.4806	52.2855				1				0
80	9.19	39.6594	30.836	61.0803	57.4592	.5596	-1.1874	189.0349	-.1602	.2416	.2899	.4309	326.4508	-.2382	.3591	48.4742	52.3009				1				0
80	9.2	39.6646	30.8477	61.0447	57.435	.5589	-1.1858	188.9919	-.1609	.2432	.2916	.4335	326.5161	-.2392	.3616	48.4677	52.3164				1				0
80	9.21	39.6697	30.8594	61.0091	57.4107	.5582	-1.1841	188.949	-.1616	.2448	.2934	.4361	326.5806	-.2402	.364	48.4613	52.3319				1				0
80	9.22	39.6654	30.8639	60.9806	57.4064	.5568	-1.1835	188.9164	-.163	.2455	.2946	.438	326.4213	-.2422	.3649	48.4481	52.3377				1				0
80	9.23	39.6612	30.8684	60.9522	57.4021	.5554	-1.1829	188.8838	-.1643	.2461	.2959	.4399	326.2633	-.2443	.3658	48.4349	52.3436				1				0
80	9.24	39.6517	30.8612	60.9593	57.422	.5547	-1.1839	188.8942	-.165	.2451	.2955	.4392	326.0401	-.2453	.3643	48.4281	52.3339				1				0
80	9.25	39.6423	30.854	60.9664	57.4419	.554	-1.1849	188.9045	-.1658	.244	.295	.4385	325.8162	-.2464	.3628	48.4214	52.3242				1				0
80	9.26	39.6328	30.8468	60.9735	57.4618	.5533	-1.1859	188.9149	-.1665	.243	.2946	.4379	325.5919	-.2474	.3613	48.4147	52.3146				1				0
80	9.27	39.6234	30.8396	60.9806	57.4817	.5526	-1.187	188.9253	-.1672	.242	.2941	.4372	325.3667	-.2485	.3598	48.408	52.3049				1				0
80	9.28	39.6131	30.8378	60.9842	57.5007	.5515	-1.1878	188.9358	-.1683	.2412	.2941	.4372	325.1011	-.2501	.3586	48.3974	52.2974				1				0
80	9.29	39.6028	30.836	60.9878	57.5197	.5504	-1.1885	188.9462	-.1694	.2404	.2941	.4372	324.8359	-.2518	.3574	48.3869	52.2898				1				0
80	9.3	39.6019	30.8414	60.9842	57.5189	.55	-1.1883	188.9464	-.1698	.2407	.2945	.4378	324.7965	-.2524	.3577	48.383	52.2919				1				0
80	9.31	39.6011	30.8468	60.9806	57.518	.5496	-1.1881	188.9465	-.1702	.2409	.2949	.4384	324.7574	-.253	.3581	48.3792	52.2941				1				0
80	9.32	39.6002	30.8522	60.9771	57.5171	.5492	-1.1879	188.9466	-.1706	.2411	.2953	.439	324.7186	-.2536	.3584	48.3753	52.2962				1				0
80	9.33	39.5994	30.8576	60.9735	57.5163	.5488	-1.1877	188.9467	-.171	.2413	.2958	.4397	324.6797	-.2542	.3587	48.3715	52.2983				1				0
80	9.34	39.6028	30.8603	60.9789	57.5292	.5484	-1.1878	188.9712	-.1714	.2412	.2959	.4398	324.6029	-.2548	.3585	48.3679	52.2969				1				0
80	9.35	39.6062	30.863	60.9842	57.5422	.548	-1.1879	188.9956	-.1718	.241	.296	.44	324.5262	-.2553	.3583	48.3642	52.2955				1				0
80	9.36	39.6105	30.8603	60.9931	57.556	.548	-1.1883	189.0199	-.1717	.2407	.2956	.4395	324.4881	-.2553	.3577	48.3644	52.292				1				0
80	9.37	39.6148	30.8576	61.002	57.5699	.5481	-1.1887	189.0443	-.1717	.2403	.2953	.439	324.4497	-.2553	.3572	48.3646	52.2884				1				0
80	9.38	39.6191	30.8549	61.0109	57.5837	.5481	-1.1891	189.0686	-.1717	.2399	.295	.4386	324.4114	-.2552	.3566	48.3648	52.2849				1				0
80	9.39	39.6234	30.8522	61.0198	57.5976	.5481	-1.1894	189.0929	-.1717	.2395	.2947	.4381	324.373	-.2552	.3561	48.365	52.2814				1				0
80	9.4	39.6174	30.8432	61.0207	57.6062	.5479	-1.1901	189.0874	-.1719	.2389	.2943	.4375	324.2689	-.2555	.3551	48.3632	52.2753				1				0
80	9.41	39.6114	30.8342	61.0216	57.6149	.5477	-1.1907	189.082	-.1721	.2383	.2939	.4369	324.1646	-.2558	.3542	48.3613	52.2692				1				0
80	9.42	39.6011	30.8279	61.0136	57.6097	.5475	-1.191	189.0522	-.1723	.238	.2938	.4368	324.0987	-.2561	.3538	48.3592	52.2666				1				0
80	9.43	39.5908	30.8216	61.0056	57.6045	.5473	-1.1913	189.0224	-.1725	.2377	.2937	.4366	324.033	-.2564	.3534	48.3571	52.264				1				0
80	9.44	39.5805	30.8153	60.9975	57.5993	.5471	-1.1915	188.9926	-.1727	.2375	.2936	.4365	323.9669	-.2568	.353	48.355	52.2614				1				0
80	9.45	39.5702	30.809	60.9895	57.5941	.5468	-1.1918	188.9628	-.1729	.2372	.2935	.4364	323.9009	-.2571	.3526	48.3529	52.2588				1				0
80	9.46	39.5599	30.7964	60.986	57.5958	.5468	-1.1925	188.9381	-.173	.2365	.293	.4356	323.813	-.2572	.3516	48.3523	52.2524				1				0
80	9.47	39.5496	30.7838	60.9824	57.5976	.5467	-1.1932	188.9133	-.1731	.2358	.2925	.4348	323.7248	-.2573	.3506	48.3517	52.2459				1				0
80	9.48	39.5496	30.7775	60.9869	57.6045	.5469	-1.1936	188.9184	-.1729	.2354	.2921	.4342	323.7027	-.257	.35	48.3532	52.2421				1				0
80	9.49	39.5496	30.7712	60.9913	57.6114	.547	-1.194	188.9235	-.1728	.235	.2917	.4336	323.6805	-.2568	.3494	48.3547	52.2382				1				0
80	9.5	39.5496	30.7649	60.9958	57.6183	.5472	-1.1944	188.9285	-.1726	.2346	.2913	.433	323.6584	-.2566	.3488	48.3562	52.2344				1				0
80	9.51	39.5547	30.7721	60.9931	57.6149	.5471	-1.1939	188.9348	-.1727	.2351	.2917	.4336	323.7042	-.2567	.3495	48.3555	52.2391				1				0
80	9.52	39.5599	30.7793	60.9904	57.6114	.547	-1.1934	188.941	-.1727	.2356	.2921	.4343	323.7501	-.2568	.3502	48.3548	52.2438				1				0
80	9.53	39.565	30.7865	60.9878	57.6079	.547	-1.1929	188.9472	-.1728	.2361	.2926	.435	323.7957	-.2569	.351	48.354	52.2486				1				0
80	9.54	39.5702	30.8	60.9806	57.5976	.5467	-1.192	188.9483	-.1731	.237	.2935	.4362	323.8631	-.2573	.3523	48.3518	52.2571				1				0
80	9.55	39.5753	30.8135	60.9735	57.5872	.5465	-1.1911	188.9495	-.1733	.2379	.2943	.4375	323.93	-.2576	.3536	48.3496	52.2657				1				0
80	9.56	39.5805	30.827	60.9664	57.5768	.5463	-1.1902	188.9507	-.1735	.2388	.2952	.4388	323.9966	-.2579	.355	48.3474	52.2743				1				0
80	9.57	39.5873	30.8387	60.9611	57.5656	.5463	-1.1893	188.9527	-.1735	.2397	.2959	.4398	324.1035	-.2579	.3563	48.3478	52.2827				1				0
80	9.58	39.5942	30.8504	60.9557	57.5543	.5463	-1.1884	188.9546	-.1734	.2406	.2966	.4409	324.2101	-.2578	.3576	48.3482	52.2911				1				0
80	9.59	39.5959	30.8486	60.9575	57.5535	.5466	-1.1884	188.9555	-.1732	.2405	.2964	.4406	324.251	-.2574	.3576	48.3508	52.2909				1				0
80	9.6	39.5976	30.8468	60.9593	57.5526	.5469	-1.1885	188.9563	-.1729	.2405	.2962	.4403	324.2919	-.257	.3576	48.3535	52.2907				1				0
80	9.61	39.5994	30.845	60.9611	57.5517	.5472	-1.1885	188.9571	-.1726	.2405	.296	.4401	324.3329	-.2566	.3575	48.3561	52.2905				1				0
80	9.62	39.6011	30.8432	60.9629	57.5509	.5474	-1.1885	188.958	-.1723	.2405	.2959	.4398	324.3738	-.2562	.3575	48.3587	52.2903				1				0
80	9.63	39.5968	30.8351	60.9726	57.5638	.5474	-1.1893	188.9683	-.1723	.2397	.2952	.4388	324.2827	-.2562	.3563	48.3587	52.2827				1				0
80	9.64	39.5925	30.827	60.9824	57.5768	.5474	-1.1901	188.9787	-.1723	.2389	.2946	.4379	324.1909	-.2562	.3551	48.3586	52.275				1				0
80	9.65	39.5865	30.8207	60.9904	57.5906	.5472	-1.1909	188.9882	-.1726	.2381	.2941	.4372	324.058	-.2566	.3539	48.356	52.2676				1				0
80	9.66	39.5805	30.8144	60.9984	57.6045	.5469	-1.1917	188.9978	-.1729	.2373	.2936	.4365	323.9243	-.257	.3528	48.3534	52.2601				1				0
80	9.67	39.5745	30.8081	61.0064	57.6183	.5466	-1.1924	189.0073	-.1732	.2365	.2931	.4358	323.7905	-.2574	.3516	48.3507	52.2526				1				0
80	9.68	39.5685	30.8018	61.0144	57.6322	.5463	-1.1932	189.0168	-.1734	.2357	.2927	.4351	323.6559	-.2578	.3504	48.3481	52.2452				1				0
80	9.69	39.5745	30.8099	61.0047	57.6365	.5456	-1.1927	189.0255	-.1742	.2363	.2936	.4364	323.5997	-.259	.3512	48.3409	52.2503				1				0
80	9.7	39.5805	30.818	60.9949	57.6408	.5448	-1.1922	189.0341	-.175	.2368	.2944	.4377	323.5439	-.2601	.352	48.3338	52.2554				1				0
80	9.71	39.5925	30.8324	60.9771	57.6313	.5443	-1.1908	189.0332	-.1754	.2381	.2958	.4397	323.6218	-.2608	.354	48.3292	52.268				1				0
80	9.72	39.6045	30.8468	60.9593	57.6218	.5439	-1.1895	189.0324	-.1759	.2395	.2971	.4417	323.699	-.2615	.356	48.3247	52.2806				1				0
80	9.73	39.6165	30.8612	60.9415	57.6123	.5434	-1.1882	189.0315	-.1764	.2408	.2985	.4437	323.7756	-.2622	.3579	48.3201	52.2932				1				0
80	9.74	39.6285	30.8756	60.9237	57.6028	.5429	-1.1869	189.0306	-.1769	.2421	.2998	.4457	323.8513	-.2629	.3599	48.3156	52.3058				1				0
80	9.75	39.6526	30.9134	60.8801	57.5621	.5422	-1.1834	189.0082	-.1776	.2456	.303	.4505	324.1334	-.2639	.3651	48.309	52.3388				1				0
80	9.76	39.6766	30.9512	60.8365	57.5215	.5415	-1.1799	188.9858	-.1782	.249	.3063	.4553	324.4096	-.265	.3702	48.3025	52.3719				1				0
80	9.77	39.6886	30.9746	60.8107	57.4903	.5413	-1.1778	188.9642	-.1784	.2512	.3081	.458	324.6105	-.2653	.3734	48.3005	52.3924				1				0
80	9.78	39.7006	30.998	60.7849	57.4592	.5411	-1.1756	188.9427	-.1787	.2533	.31	.4608	324.809	-.2656	.3766	48.2985	52.4128				1				0
80	9.79	39.7126	31.0214	60.7591	57.428	.5409	-1.1735	188.9212	-.1789	.2555	.3119	.4636	325.0049	-.2659	.3798	48.2965	52.4333				1				0
80	9.8	39.7247	31.0448	60.7333	57.3969	.5407	-1.1713	188.8997	-.1791	.2576	.3138	.4664	325.1987	-.2662	.383	48.2945	52.4538				1				0
80	9.81	39.7435	31.079	60.7227	57.3753	.5404	-1.1691	188.9205	-.1793	.2599	.3158	.4694	325.3925	-.2666	.3863	48.292	52.4751				1				0
80	9.82	39.7624	31.1132	60.712	57.3537	.5402	-1.1668	188.9413	-.1796	.2621	.3177	.4723	325.5838	-.267	.3897	48.2896	52.4964				1				0
80	9.83	39.7693	31.124	60.7271	57.3632	.5401	-1.1668	188.9836	-.1796	.2622	.3178	.4725	325.5861	-.267	.3898	48.2892	52.4973				1				0
80	9.84	39.7762	31.1348	60.7422	57.3727	.5401	-1.1667	189.0259	-.1797	.2623	.3179	.4726	325.5884	-.2671	.3899	48.2887	52.4981				1				0
80	9.85	39.783	31.1456	60.7574	57.3822	.5401	-1.1666	189.0682	-.1797	.2624	.318	.4728	325.5906	-.2672	.3901	48.2883	52.499				1				0
80	9.86	39.8053	31.1726	60.736	57.3632	.5397	-1.1643	189.0771	-.1801	.2647	.3201	.4759	325.7702	-.2677	.3934	48.2851	52.5206				1				0
80	9.87	39.8277	31.1996	60.7147	57.3441	.5394	-1.162	189.0861	-.1804	.2669	.3222	.4789	325.9472	-.2682	.3968	48.2818	52.5422				1				0
80	9.88	39.85	31.2266	60.6933	57.3251	.539	-1.1598	189.095	-.1807	.2692	.3243	.482	326.122	-.2687	.4002	48.2786	52.5639				1				0
80	9.89	39.8654	31.2428	60.6568	57.2966	.5387	-1.1576	189.0616	-.181	.2714	.3262	.485	326.2928	-.2691	.4034	48.2758	52.5847				1				0
80	9.9	39.8809	31.259	60.6204	57.268	.5384	-1.1554	189.0283	-.1813	.2736	.3282	.4879	326.4616	-.2696	.4067	48.273	52.6055				1				0
80	9.91	39.8963	31.2752	60.5839	57.2395	.5381	-1.1532	188.9949	-.1816	.2758	.3302	.4909	326.6284	-.27	.4099	48.2701	52.6263				1				0
80	9.92	39.9204	31.3049	60.5421	57.2101	.5374	-1.1502	188.9774	-.1824	.2787	.3331	.4952	326.8011	-.2711	.4144	48.2629	52.6547				1				0
80	9.93	39.9444	31.3346	60.5003	57.1807	.5366	-1.1472	188.9599	-.1832	.2817	.336	.4995	326.9705	-.2723	.4188	48.2556	52.6831				1				0
80	9.94	39.953	31.3481	60.4949	57.1798	.5362	-1.1465	188.9758	-.1836	.2825	.337	.5009	326.9776	-.273	.42	48.2512	52.6907				1				0
80	9.95	39.9615	31.3616	60.4896	57.1789	.5357	-1.1457	188.9917	-.1841	.2833	.3379	.5023	326.9848	-.2737	.4212	48.2467	52.6983				1				0
80	9.96	39.9701	31.3751	60.4843	57.1781	.5352	-1.1449	189.0076	-.1846	.2841	.3388	.5036	326.9918	-.2744	.4223	48.2423	52.7058				1				0
80	9.97	39.9787	31.3886	60.4789	57.1772	.5348	-1.1441	189.0235	-.185	.2849	.3397	.505	326.9987	-.2751	.4235	48.2378	52.7134				1				0
80	9.98	39.9744	31.3904	60.4549	57.1651	.5341	-1.1435	188.9848	-.1857	.2855	.3406	.5063	326.9547	-.2761	.4244	48.2311	52.7191				1				0
80	9.99	39.9701	31.3922	60.4309	57.153	.5334	-1.1429	188.9462	-.1864	.2861	.3415	.5076	326.9109	-.2771	.4253	48.2245	52.7248				1				0
80	10	39.9573	31.3805	60.4122	57.1417	.5331	-1.1431	188.8917	-.1867	.2859	.3414	.5076	326.86	-.2775	.425	48.2222	52.7229				1				0
80	10.01	39.9444	31.3688	60.3935	57.1305	.5329	-1.1433	188.8372	-.1869	.2857	.3414	.5075	326.8091	-.2778	.4247	48.22	52.721				1				0
80	10.02	39.9315	31.3571	60.3749	57.1193	.5326	-1.1435	188.7827	-.1871	.2855	.3414	.5075	326.7579	-.2782	.4244	48.2178	52.7192				1				0
80	10.03	39.9186	31.3454	60.3562	57.108	.5324	-1.1437	188.7282	-.1874	.2853	.3413	.5074	326.707	-.2785	.4241	48.2156	52.7173				1				0
80	10.04	39.9023	31.3274	60.3846	57.1357	.5325	-1.1458	188.7501	-.1873	.2832	.3395	.5048	326.5188	-.2785	.421	48.216	52.6972				1				0
80	10.05	39.886	31.3094	60.4131	57.1634	.5325	-1.1479	188.7719	-.1873	.2811	.3378	.5021	326.3289	-.2784	.4179	48.2165	52.6772				1				0
80	10.06	39.8826	31.3031	60.4603	57.2023	.5328	-1.1498	188.8482	-.187	.2792	.336	.4995	326.189	-.278	.415	48.2192	52.659				1				0
80	10.07	39.8792	31.2968	60.5074	57.2412	.5331	-1.1517	188.9246	-.1867	.2773	.3343	.4969	326.0479	-.2775	.4122	48.2219	52.6409				1				0
80	10.08	39.8757	31.2905	60.5546	57.2801	.5334	-1.1536	189.0009	-.1864	.2754	.3325	.4944	325.9053	-.2771	.4094	48.2246	52.6227				1				0
80	10.09	39.8723	31.2842	60.6017	57.3191	.5336	-1.1555	189.0773	-.1861	.2735	.3308	.4918	325.7611	-.2767	.4065	48.2273	52.6046				1				0
80	10.1	39.8543	31.2662	60.6497	57.3614	.5337	-1.1583	189.1316	-.186	.2707	.3285	.4883	325.5016	-.2765	.4024	48.2283	52.5781				1				0
80	10.11	39.8362	31.2482	60.6978	57.4038	.5338	-1.1611	189.186	-.1859	.2679	.3261	.4848	325.2384	-.2764	.3983	48.2292	52.5515				1				0
80	10.12	39.8216	31.2365	60.6987	57.4073	.5337	-1.162	189.1641	-.1861	.267	.3255	.4838	325.1224	-.2767	.3969	48.2275	52.543				1				0
80	10.13	39.8071	31.2248	60.6995	57.4107	.5335	-1.1629	189.1422	-.1863	.2661	.3249	.4829	325.006	-.2769	.3956	48.2257	52.5345				1				0
80	10.14	39.7925	31.2131	60.7004	57.4142	.5333	-1.1637	189.1202	-.1865	.2652	.3242	.482	324.889	-.2772	.3943	48.224	52.526				1				0
80	10.15	39.7779	31.2014	60.7013	57.4177	.5331	-1.1646	189.0983	-.1867	.2643	.3236	.4811	324.7716	-.2775	.393	48.2222	52.5175				1				0
80	10.16	39.7504	31.1645	60.7138	57.4376	.5333	-1.1672	189.0663	-.1865	.2618	.3214	.4778	324.5317	-.2772	.3891	48.2239	52.4929				1				0
80	10.17	39.7229	31.1276	60.7262	57.4574	.5335	-1.1698	189.0342	-.1863	.2592	.3192	.4745	324.2886	-.277	.3853	48.2257	52.4682				1				0
80	10.18	39.7101	31.1024	60.7378	57.4739	.5338	-1.1715	189.0241	-.1859	.2575	.3176	.4721	324.1633	-.2764	.3827	48.2291	52.4521				1				0
80	10.19	39.6972	31.0772	60.7494	57.4903	.5342	-1.1732	189.0141	-.1856	.2558	.316	.4698	324.0369	-.2759	.3802	48.2326	52.4359				1				0
80	10.2	39.6843	31.052	60.7609	57.5067	.5346	-1.1749	189.004	-.1852	.2541	.3144	.4674	323.9091	-.2753	.3777	48.2361	52.4198				1				0
80	10.21	39.6715	31.0268	60.7725	57.5232	.5349	-1.1766	188.9939	-.1849	.2524	.3128	.465	323.7799	-.2748	.3752	48.2395	52.4036				1				0
80	10.22	39.6672	31.0097	60.7752	57.5301	.5353	-1.1774	188.9821	-.1844	.2515	.3119	.4637	323.7507	-.2742	.3739	48.2435	52.3956				1				0
80	10.23	39.6629	30.9926	60.7778	57.537	.5358	-1.1783	188.9703	-.184	.2507	.311	.4623	323.7215	-.2735	.3727	48.2475	52.3876				1				0
80	10.24	39.6715	31.0007	60.7689	57.5275	.5358	-1.1774	188.9686	-.184	.2516	.3116	.4633	323.8229	-.2735	.374	48.248	52.3958				1				0
80	10.25	39.68	31.0088	60.76	57.518	.5359	-1.1766	188.9668	-.1839	.2524	.3123	.4643	323.9237	-.2734	.3752	48.2485	52.404				1				0
80	10.26	39.6886	31.0169	60.7511	57.5085	.5359	-1.1757	188.9651	-.1839	.2533	.313	.4652	324.024	-.2733	.3765	48.249	52.4121				1				0
80	10.27	39.6972	31.0196	60.7538	57.505	.5364	-1.1753	188.9756	-.1833	.2536	.313	.4652	324.1389	-.2725	.377	48.2539	52.4156				1				0
80	10.28	39.7058	31.0223	60.7565	57.5016	.537	-1.175	188.9861	-.1828	.254	.313	.4652	324.2536	-.2718	.3776	48.2588	52.4191				1				0
80	10.29	39.7144	31.025	60.7591	57.4981	.5375	-1.1746	188.9966	-.1823	.2544	.313	.4652	324.3683	-.271	.3781	48.2636	52.4225				1				0
80	10.3	39.7144	31.0196	60.7707	57.5042	.5379	-1.1751	189.0088	-.1819	.2539	.3123	.4642	324.3837	-.2704	.3774	48.268	52.4178				1				0
80	10.31	39.7144	31.0142	60.7823	57.5102	.5384	-1.1756	189.021	-.1814	.2534	.3116	.4632	324.3989	-.2697	.3767	48.2723	52.4131				1				0
80	10.32	39.7144	31.0088	60.7938	57.5163	.5388	-1.1761	189.0332	-.181	.2529	.311	.4623	324.4144	-.269	.3759	48.2766	52.4084				1				0
80	10.33	39.7092	31.0034	60.8098	57.5206	.5393	-1.1768	189.043	-.1804	.2522	.3101	.461	324.4153	-.2682	.3749	48.2815	52.4017				1				0
80	10.34	39.7041	30.998	60.8259	57.5249	.5398	-1.1775	189.0528	-.1799	.2515	.3092	.4597	324.4162	-.2675	.3738	48.2863	52.3951				1				0
80	10.35	39.6989	30.998	60.8303	57.5232	.5399	-1.1777	189.0504	-.1799	.2513	.309	.4594	324.4017	-.2674	.3735	48.2868	52.3931				1				0
80	10.36	39.6938	30.998	60.8348	57.5215	.54	-1.1779	189.048	-.1798	.2511	.3088	.4591	324.387	-.2673	.3732	48.2873	52.3911				1				0
80	10.37	39.6886	30.998	60.8392	57.5197	.54	-1.1781	189.0455	-.1798	.2509	.3086	.4588	324.3723	-.2672	.3729	48.2879	52.3891				1				0
80	10.38	39.6835	30.998	60.8437	57.518	.5401	-1.1783	189.0431	-.1797	.2506	.3084	.4585	324.3578	-.2672	.3726	48.2884	52.3871				1				0
80	10.39	39.6843	30.998	60.8445	57.5076	.5406	-1.1781	189.0345	-.1792	.2508	.3083	.4582	324.4657	-.2663	.3729	48.2938	52.389				1				0
80	10.4	39.6852	30.998	60.8454	57.4972	.5412	-1.1779	189.0258	-.1786	.251	.3081	.458	324.5739	-.2655	.3732	48.2992	52.3909				1				0
80	10.41	39.6912	30.998	60.8419	57.4886	.5417	-1.1775	189.0196	-.1781	.2515	.3081	.458	324.6965	-.2647	.3738	48.3041	52.3948				1				0
80	10.42	39.6972	30.998	60.8383	57.4799	.5422	-1.1771	189.0134	-.1775	.2519	.3082	.4581	324.8191	-.2639	.3744	48.3091	52.3988				1				0
80	10.43	39.7032	30.998	60.8348	57.4713	.5428	-1.1767	189.0072	-.177	.2523	.3082	.4581	324.9418	-.2632	.375	48.314	52.4027				1				0
80	10.44	39.7092	30.998	60.8312	57.4626	.5433	-1.1763	189.001	-.1765	.2527	.3082	.4582	325.0645	-.2624	.3756	48.3189	52.4066				1				0
80	10.45	39.7041	30.9917	60.8383	57.4652	.5435	-1.1768	188.9993	-.1763	.2522	.3077	.4573	325.0473	-.262	.3748	48.3214	52.4015				1				0
80	10.46	39.6989	30.9854	60.8454	57.4678	.5438	-1.1774	188.9976	-.176	.2516	.3071	.4565	325.0298	-.2616	.3741	48.3239	52.3964				1				0
80	10.47	39.6878	30.9791	60.8561	57.4791	.5435	-1.1783	189.002	-.1763	.2507	.3064	.4555	324.8892	-.262	.3726	48.3214	52.3874				1				0
80	10.48	39.6766	30.9728	60.8668	57.4903	.5433	-1.1792	189.0065	-.1765	.2497	.3058	.4546	324.7479	-.2624	.3712	48.319	52.3784				1				0
80	10.49	39.6654	30.9665	60.8775	57.5016	.543	-1.1802	189.0109	-.1768	.2488	.3052	.4537	324.6061	-.2628	.3698	48.3165	52.3694				1				0
80	10.5	39.6543	30.9602	60.8881	57.5128	.5428	-1.1811	189.0154	-.177	.2478	.3046	.4528	324.4637	-.2632	.3684	48.3141	52.3604				1				0
80	10.51	39.6234	30.9314	60.9228	57.5465	.5427	-1.1842	189.0241	-.1771	.2447	.3021	.4491	324.1089	-.2633	.3638	48.3134	52.3308				1				0
80	10.52	39.5925	30.9026	60.9575	57.5803	.5426	-1.1874	189.0328	-.1772	.2416	.2996	.4454	323.7483	-.2634	.3592	48.3126	52.3011				1				0
80	10.53	39.5727	30.8801	60.9815	57.6028	.5428	-1.1895	189.0371	-.177	.2395	.2978	.4426	323.5297	-.2631	.356	48.3144	52.2805				1				0
80	10.54	39.553	30.8576	61.0056	57.6252	.543	-1.1917	189.0414	-.1768	.2373	.2959	.4399	323.3085	-.2628	.3527	48.3161	52.2599				1				0
80	10.55	39.5333	30.8351	61.0296	57.6477	.5432	-1.1939	189.0457	-.1766	.2351	.2941	.4372	323.0845	-.2626	.3495	48.3178	52.2392				1				0
80	10.56	39.5135	30.8126	61.0536	57.6702	.5433	-1.196	189.0499	-.1765	.233	.2922	.4344	322.8579	-.2623	.3463	48.3195	52.2186				1				0
80	10.57	39.4698	30.7649	61.0936	57.7065	.5437	-1.2003	189.0348	-.1761	.2287	.2886	.4291	322.4104	-.2617	.34	48.3232	52.1782				1				0
80	10.58	39.426	30.7172	61.1336	57.7429	.5441	-1.2045	189.0197	-.1757	.2245	.285	.4237	321.9516	-.2612	.3337	48.3269	52.1378				1				0
80	10.59	39.402	30.692	61.1497	57.7567	.5443	-1.2066	189.0003	-.1755	.2224	.2833	.4211	321.7252	-.2608	.3306	48.3288	52.118				1				0
80	10.6	39.3779	30.6668	61.1657	57.7705	.5445	-1.2087	188.9809	-.1753	.2203	.2815	.4185	321.4961	-.2605	.3275	48.3308	52.0982				1				0
80	10.61	39.3539	30.6416	61.1817	57.7844	.5447	-1.2107	188.9615	-.1751	.2182	.2798	.4159	321.2641	-.2602	.3244	48.3328	52.0784				1				0
80	10.62	39.3161	30.593	61.2466	57.8406	.5455	-1.2157	188.9963	-.1743	.2133	.2755	.4095	320.7519	-.2591	.3171	48.3402	52.0316				1				0
80	10.63	39.2784	30.5444	61.3116	57.8968	.5463	-1.2206	189.0311	-.1735	.2084	.2712	.4031	320.2235	-.2579	.3098	48.3476	51.9849				1				0
80	10.64	39.2406	30.4958	61.3765	57.9531	.5471	-1.2255	189.0659	-.1727	.2035	.2669	.3968	319.6787	-.2568	.3025	48.355	51.9382				1				0
80	10.65	39.2269	30.4724	61.4254	57.9954	.5476	-1.2283	189.1201	-.1722	.2007	.2644	.3931	319.3774	-.2559	.2983	48.3605	51.9113				1				0
80	10.66	39.2131	30.4489	61.4743	58.0378	.5482	-1.2311	189.1742	-.1716	.1979	.2619	.3893	319.0707	-.2551	.2941	48.3659	51.8845				1				0
80	10.67	39.1994	30.4255	61.5233	58.0802	.5488	-1.2339	189.2284	-.171	.1951	.2594	.3856	318.7582	-.2542	.29	48.3714	51.8576				1				0
80	10.68	39.1891	30.4048	61.5331	58.0958	.549	-1.2354	189.2228	-.1708	.1936	.2582	.3838	318.5866	-.2539	.2878	48.3735	51.844				1				0
80	10.69	39.1788	30.3841	61.5428	58.1113	.5492	-1.2368	189.2171	-.1706	.1922	.257	.382	318.4133	-.2535	.2857	48.3756	51.8304				1				0
80	10.7	39.1822	30.3868	61.5037	58.0845	.5489	-1.2354	189.1573	-.1709	.1936	.2582	.3839	318.5603	-.2541	.2878	48.3723	51.8437				1				0
80	10.71	39.1857	30.3895	61.4646	58.0577	.5485	-1.234	189.0975	-.1713	.195	.2595	.3858	318.706	-.2546	.2898	48.369	51.8569				1				0
80	10.72	39.1891	30.3922	61.4254	58.0309	.5482	-1.2326	189.0377	-.1716	.1964	.2608	.3877	318.85	-.2551	.2919	48.3657	51.8702				1				0
80	10.73	39.1925	30.3949	61.3863	58.0041	.5478	-1.2312	188.9778	-.172	.1978	.2621	.3896	318.993	-.2556	.294	48.3624	51.8834				1				0
80	10.74	39.1994	30.403	61.3427	57.9816	.547	-1.2295	188.9267	-.1728	.1994	.2639	.3923	319.0909	-.2569	.2965	48.3542	51.8993				1				0
80	10.75	39.2063	30.4111	61.2991	57.9591	.5461	-1.2279	188.8756	-.1737	.2011	.2657	.395	319.1873	-.2582	.2989	48.3461	51.9152				1				0
80	10.76	39.2097	30.4165	61.2947	57.9634	.5456	-1.2276	188.8843	-.1742	.2014	.2663	.3958	319.1435	-.2589	.2994	48.3412	51.9179				1				0
80	10.77	39.2131	30.4219	61.2902	57.9678	.5451	-1.2273	188.893	-.1747	.2017	.2668	.3966	319.1001	-.2597	.2998	48.3364	51.9205				1				0
80	10.78	39.2166	30.4273	61.2858	57.9721	.5446	-1.227	188.9017	-.1752	.2019	.2673	.3974	319.0568	-.2604	.3002	48.3315	51.9232				1				0
80	10.79	39.22	30.4327	61.2813	57.9764	.5441	-1.2268	188.9105	-.1757	.2022	.2679	.3982	319.0136	-.2612	.3006	48.3267	51.9258				1				0
80	10.8	39.2397	30.4525	61.2795	57.9816	.5436	-1.2256	188.9534	-.1761	.2034	.2691	.4	319.1066	-.2618	.3023	48.3225	51.937				1				0
80	10.81	39.2595	30.4724	61.2778	57.9868	.5432	-1.2244	188.9964	-.1766	.2046	.2702	.4017	319.1987	-.2625	.3041	48.3183	51.9482				1				0
80	10.82	39.2758	30.4868	61.2804	57.9876	.5433	-1.2235	189.0306	-.1765	.2055	.2709	.4026	319.3332	-.2624	.3054	48.319	51.9567				1				0
80	10.83	39.2921	30.5012	61.2831	57.9885	.5433	-1.2226	189.0648	-.1764	.2063	.2715	.4036	319.467	-.2623	.3067	48.3196	51.9652				1				0
80	10.84	39.3084	30.5156	61.2858	57.9894	.5434	-1.2217	189.0991	-.1764	.2072	.2721	.4045	319.6002	-.2622	.3081	48.3203	51.9737				1				0
80	10.85	39.3247	30.53	61.2884	57.9902	.5435	-1.2208	189.1333	-.1763	.2081	.2728	.4055	319.7324	-.2621	.3094	48.3209	51.9822				1				0
80	10.86	39.3556	30.5615	61.2635	57.9643	.5435	-1.218	189.1449	-.1763	.211	.275	.4088	320.1171	-.2621	.3137	48.3208	52.0095				1				0
80	10.87	39.3865	30.593	61.2386	57.9383	.5435	-1.2151	189.1564	-.1763	.2139	.2772	.4121	320.4955	-.2621	.3179	48.3207	52.0369				1				0
80	10.88	39.4011	30.6101	61.211	57.9115	.5434	-1.2131	189.1337	-.1764	.2159	.2788	.4144	320.7416	-.2622	.3209	48.3199	52.0557				1				0
80	10.89	39.4157	30.6272	61.1835	57.8847	.5433	-1.2111	189.111	-.1765	.2178	.2804	.4168	320.9847	-.2624	.3238	48.3191	52.0746				1				0
80	10.9	39.4303	30.6443	61.1559	57.8579	.5432	-1.2092	189.0883	-.1766	.2198	.282	.4191	321.2254	-.2625	.3268	48.3183	52.0935				1				0
80	10.91	39.4449	30.6614	61.1283	57.8311	.5431	-1.2072	189.0656	-.1767	.2218	.2836	.4215	321.4633	-.2626	.3297	48.3175	52.1124				1				0
80	10.92	39.4689	30.6875	61.1007	57.7965	.5434	-1.2045	189.0536	-.1764	.2245	.2855	.4244	321.841	-.2622	.3337	48.32	52.1381				1				0
80	10.93	39.4929	30.7136	61.0732	57.7619	.5436	-1.2018	189.0416	-.1761	.2272	.2875	.4274	322.2135	-.2618	.3377	48.3224	52.1638				1				0
80	10.94	39.5024	30.7226	61.0732	57.7541	.544	-1.2011	189.0522	-.1758	.2279	.2878	.4279	322.3542	-.2613	.3388	48.3257	52.1706				1				0
80	10.95	39.5118	30.7316	61.0732	57.7463	.5443	-1.2003	189.0629	-.1755	.2286	.2882	.4284	322.4946	-.2608	.3399	48.3289	52.1774				1				0
80	10.96	39.5213	30.7406	61.0732	57.7385	.5447	-1.1996	189.0735	-.1751	.2293	.2886	.429	322.6346	-.2603	.3409	48.3321	52.1842				1				0
80	10.97	39.5307	30.7496	61.0732	57.7308	.545	-1.1989	189.0842	-.1748	.2301	.2889	.4295	322.774	-.2598	.342	48.3354	52.191				1				0
80	10.98	39.5461	30.7622	61.0678	57.7083	.5459	-1.1975	189.0844	-.1739	.2314	.2895	.4303	323.0811	-.2585	.344	48.3439	52.2042				1				0
80	10.99	39.5616	30.7748	61.0625	57.6858	.5468	-1.1962	189.0846	-.173	.2328	.2901	.4312	323.387	-.2572	.3461	48.3525	52.2174				1				0
80	11	39.5676	30.7784	61.0571	57.6711	.5474	-1.1955	189.0742	-.1724	.2335	.2903	.4315	323.5542	-.2563	.3471	48.3578	52.2237				1				0
80	11.01	39.5736	30.782	61.0518	57.6564	.5479	-1.1948	189.0638	-.1719	.2342	.2905	.4318	323.7211	-.2555	.3481	48.3631	52.23				1				0
80	11.02	39.5796	30.7856	61.0465	57.6417	.5485	-1.1942	189.0533	-.1713	.2348	.2907	.4321	323.8877	-.2547	.3491	48.3685	52.2364				1				0
80	11.03	39.5753	30.7748	61.0589	57.6443	.5492	-1.1949	189.0533	-.1706	.2341	.2896	.4306	323.9185	-.2536	.348	48.3755	52.2293				1				0
80	11.04	39.571	30.764	61.0714	57.6469	.5499	-1.1956	189.0532	-.1698	.2333	.2886	.429	323.9495	-.2525	.3469	48.3825	52.2222				1				0
80	11.05	39.5667	30.7532	61.0838	57.6495	.5507	-1.1964	189.0532	-.1691	.2326	.2876	.4275	323.9806	-.2514	.3457	48.3895	52.2151				1				0
80	11.06	39.5564	30.7388	61.1016	57.6668	.5509	-1.1978	189.0636	-.1689	.2312	.2863	.4256	323.843	-.2511	.3436	48.3912	52.2017				1				0
80	11.07	39.5461	30.7244	61.1194	57.6841	.551	-1.1992	189.074	-.1688	.2298	.2851	.4238	323.7044	-.2509	.3416	48.3928	52.1882				1				0
80	11.08	39.5358	30.71	61.1372	57.7014	.5512	-1.2006	189.0844	-.1686	.2284	.2838	.4219	323.5644	-.2506	.3395	48.3945	52.1748				1				0
80	11.09	39.517	30.6821	61.1612	57.7204	.5518	-1.2029	189.0806	-.1679	.2261	.2817	.4187	323.3982	-.2496	.3361	48.4006	52.1534				1				0
80	11.1	39.4981	30.6542	61.1852	57.7394	.5525	-1.2051	189.0769	-.1673	.2239	.2795	.4154	323.2294	-.2487	.3328	48.4067	52.132				1				0
80	11.11	39.4895	30.6407	61.1915	57.7411	.553	-1.2059	189.0628	-.1668	.223	.2785	.414	323.2033	-.248	.3315	48.4111	52.1241				1				0
80	11.12	39.4809	30.6272	61.1977	57.7429	.5534	-1.2068	189.0486	-.1664	.2222	.2776	.4126	323.1772	-.2473	.3303	48.4156	52.1162				1				0
80	11.13	39.4723	30.6137	61.2039	57.7446	.5539	-1.2076	189.0345	-.1659	.2214	.2766	.4112	323.1511	-.2466	.3291	48.42	52.1083				1				0
80	11.14	39.4637	30.6002	61.2101	57.7463	.5543	-1.2084	189.0204	-.1654	.2205	.2757	.4098	323.1245	-.2459	.3278	48.4244	52.1003				1				0
80	11.15	39.4552	30.5804	61.2271	57.7541	.5553	-1.2098	189.0167	-.1645	.2192	.2741	.4074	323.1116	-.2446	.3258	48.4332	52.0876				1				0
80	11.16	39.4466	30.5606	61.244	57.7619	.5562	-1.2111	189.013	-.1636	.2179	.2724	.405	323.0988	-.2432	.3239	48.4421	52.0749				1				0
80	11.17	39.4466	30.5543	61.2546	57.768	.5567	-1.2116	189.0234	-.1631	.2174	.2718	.404	323.1127	-.2425	.3231	48.4464	52.0701				1				0
80	11.18	39.4466	30.548	61.2653	57.774	.5571	-1.2121	189.0338	-.1627	.2169	.2711	.403	323.1269	-.2418	.3224	48.4508	52.0653				1				0
80	11.19	39.4466	30.5417	61.276	57.7801	.5576	-1.2126	189.0443	-.1622	.2164	.2704	.402	323.1409	-.2411	.3216	48.4552	52.0605				1				0
80	11.2	39.4466	30.5354	61.2867	57.7861	.558	-1.2131	189.0547	-.1617	.2159	.2697	.401	323.1553	-.2404	.3209	48.4596	52.0558				1				0
80	11.21	39.4509	30.5345	61.2947	57.7818	.5588	-1.2131	189.0618	-.161	.2159	.2693	.4003	323.2906	-.2393	.3209	48.4669	52.0561				1				0
80	11.22	39.4552	30.5336	61.3027	57.7775	.5596	-1.213	189.0688	-.1602	.2159	.2689	.3997	323.4266	-.2382	.321	48.4742	52.0565				1				0
80	11.23	39.4595	30.539	61.3	57.7671	.5599	-1.2125	189.0655	-.1599	.2165	.2691	.4001	323.5476	-.2377	.3218	48.4771	52.0616				1				0
80	11.24	39.4637	30.5444	61.2973	57.7567	.5602	-1.212	189.0621	-.1596	.217	.2694	.4004	323.6684	-.2372	.3226	48.48	52.0668				1				0
80	11.25	39.468	30.5498	61.2947	57.7463	.5605	-1.2114	189.0588	-.1593	.2176	.2696	.4008	323.7888	-.2368	.3234	48.483	52.0719				1				0
80	11.26	39.4723	30.5552	61.292	57.736	.5608	-1.2109	189.0554	-.159	.2181	.2699	.4012	323.9093	-.2363	.3242	48.4859	52.0771				1				0
80	11.27	39.4569	30.5363	61.3098	57.7481	.5612	-1.2125	189.051	-.1586	.2165	.2683	.3989	323.779	-.2357	.3218	48.4899	52.0617				1				0
80	11.28	39.4414	30.5174	61.3276	57.7602	.5616	-1.2141	189.0465	-.1581	.2149	.2668	.3966	323.6472	-.2351	.3194	48.4939	52.0463				1				0
80	11.29	39.4217	30.4931	61.348	57.7827	.5618	-1.2163	189.0454	-.158	.2127	.265	.3939	323.3913	-.2349	.3162	48.4951	52.0257				1				0
80	11.3	39.402	30.4688	61.3685	57.8051	.5619	-1.2184	189.0443	-.1579	.2105	.2632	.3912	323.1319	-.2347	.313	48.4962	52.0052				1				0
80	11.31	39.3822	30.4444	61.389	57.8276	.562	-1.2206	189.0432	-.1578	.2084	.2614	.3886	322.8687	-.2346	.3098	48.4973	51.9847				1				0
80	11.32	39.3625	30.4201	61.4094	57.8501	.5621	-1.2227	189.0421	-.1577	.2062	.2596	.3859	322.602	-.2344	.3066	48.4984	51.9641				1				0
80	11.33	39.3487	30.4084	61.4308	57.8709	.562	-1.2243	189.0588	-.1578	.2047	.2584	.3842	322.3716	-.2345	.3043	48.4973	51.9493				1				0
80	11.34	39.335	30.3967	61.4521	57.8916	.5619	-1.2259	189.0755	-.1579	.2031	.2573	.3824	322.1391	-.2347	.3019	48.4962	51.9344				1				0
80	11.35	39.341	30.4093	61.453	57.8899	.5617	-1.2253	189.0933	-.1581	.2037	.2579	.3833	322.1798	-.2351	.3028	48.494	51.9401				1				0
80	11.36	39.347	30.4219	61.4539	57.8882	.5614	-1.2247	189.111	-.1584	.2043	.2585	.3843	322.2202	-.2354	.3037	48.4918	51.9457				1				0
80	11.37	39.353	30.4345	61.4548	57.8865	.5612	-1.2241	189.1288	-.1586	.2049	.2591	.3852	322.2603	-.2358	.3046	48.4896	51.9514				1				0
80	11.38	39.3753	30.4697	61.4245	57.8596	.5605	-1.2212	189.1292	-.1593	.2077	.2618	.3892	322.5132	-.2368	.3088	48.4827	51.9784				1				0
80	11.39	39.3977	30.5048	61.3943	57.8328	.5597	-1.2184	189.1295	-.16	.2106	.2645	.3932	322.761	-.2379	.313	48.4757	52.0053				1				0
80	11.4	39.42	30.5399	61.364	57.806	.559	-1.2156	189.1299	-.1608	.2134	.2672	.3972	323.0035	-.239	.3172	48.4688	52.0323				1				0
80	11.41	39.4363	30.5624	61.3329	57.7809	.5585	-1.2134	189.1125	-.1613	.2156	.2693	.4003	323.2051	-.2397	.3205	48.464	52.0536				1				0
80	11.42	39.4526	30.5849	61.3018	57.7558	.558	-1.2111	189.0951	-.1618	.2179	.2714	.4034	323.4034	-.2405	.3239	48.4593	52.0749				1				0
80	11.43	39.4689	30.6074	61.2706	57.7308	.5575	-1.2089	189.0777	-.1623	.2201	.2735	.4065	323.5987	-.2412	.3272	48.4545	52.0962				1				0
80	11.44	39.4955	30.6425	61.2119	57.6771	.557	-1.2049	189.027	-.1627	.2241	.2769	.4117	324.0105	-.2419	.3331	48.4501	52.134				1				0
80	11.45	39.5221	30.6776	61.1532	57.6235	.5566	-1.2009	188.9764	-.1632	.2281	.2804	.4169	324.4119	-.2426	.339	48.4457	52.1719				1				0
80	11.46	39.5324	30.6902	61.1256	57.595	.5566	-1.1992	188.9432	-.1632	.2298	.2818	.419	324.6245	-.2425	.3416	48.4461	52.1885				1				0
80	11.47	39.5427	30.7028	61.0981	57.5664	.5567	-1.1974	188.91	-.1631	.2315	.2832	.421	324.8347	-.2425	.3442	48.4464	52.2051				1				0
80	11.48	39.553	30.7154	61.0705	57.5379	.5567	-1.1957	188.8768	-.1631	.2333	.2846	.4231	325.0431	-.2424	.3468	48.4468	52.2218				1				0
80	11.49	39.5633	30.728	61.0429	57.5093	.5567	-1.1939	188.8435	-.163	.235	.286	.4252	325.2496	-.2424	.3494	48.4472	52.2384				1				0
80	11.5	39.5882	30.7586	61.0322	57.4877	.5569	-1.1916	188.8667	-.1629	.2373	.2879	.4279	325.54	-.2421	.3528	48.4488	52.2604				1				0
80	11.51	39.6131	30.7892	61.0216	57.4661	.5571	-1.1893	188.8899	-.1627	.2397	.2897	.4306	325.8266	-.2419	.3563	48.4503	52.2825				1				0
80	11.52	39.6277	30.8072	61.0385	57.473	.5572	-1.1887	188.9464	-.1626	.2402	.2901	.4312	325.911	-.2417	.3571	48.4516	52.288				1				0
80	11.53	39.6423	30.8252	61.0554	57.4799	.5573	-1.1882	189.0027	-.1625	.2408	.2905	.4318	325.9956	-.2415	.358	48.4528	52.2934				1				0
80	11.54	39.6569	30.8432	61.0723	57.4869	.5575	-1.1876	189.0591	-.1623	.2414	.2909	.4324	326.0797	-.2413	.3588	48.4541	52.2989				1				0
80	11.55	39.6715	30.8612	61.0892	57.4938	.5576	-1.187	189.1156	-.1622	.242	.2913	.433	326.1633	-.2411	.3597	48.4553	52.3043				1				0
80	11.56	39.6878	30.8774	61.0821	57.4938	.5572	-1.1859	189.141	-.1626	.2431	.2924	.4347	326.2239	-.2417	.3614	48.4516	52.3151				1				0
80	11.57	39.7041	30.8936	61.0749	57.4938	.5568	-1.1848	189.1664	-.163	.2442	.2936	.4365	326.2841	-.2423	.3631	48.4478	52.326				1				0
80	11.58	39.7058	30.8918	61.0509	57.4869	.5563	-1.1842	189.1353	-.1635	.2448	.2944	.4376	326.2616	-.243	.3639	48.4429	52.3314				1				0
80	11.59	39.7075	30.89	61.0269	57.4799	.5558	-1.1836	189.1043	-.164	.2454	.2951	.4387	326.2389	-.2438	.3647	48.438	52.3368				1				0
80	11.6	39.7092	30.8882	61.0029	57.473	.5552	-1.183	189.0733	-.1645	.2459	.2959	.4399	326.2163	-.2446	.3656	48.433	52.3422				1				0
80	11.61	39.7109	30.8864	60.9789	57.4661	.5547	-1.1825	189.0423	-.1651	.2465	.2967	.441	326.1941	-.2454	.3664	48.4281	52.3476				1				0
80	11.62	39.7032	30.8747	60.9655	57.4799	.5537	-1.1831	189.0233	-.166	.2459	.2967	.4411	325.97	-.2468	.3655	48.4187	52.3418				1				0
80	11.63	39.6955	30.863	60.9522	57.4938	.5528	-1.1837	189.0044	-.167	.2453	.2967	.4411	325.7458	-.2483	.3646	48.4092	52.336				1				0
80	11.64	39.686	30.8531	60.9629	57.5145	.5523	-1.1849	189.0165	-.1675	.2441	.296	.4401	325.5425	-.249	.3629	48.4048	52.3247				1				0
80	11.65	39.6766	30.8432	60.9735	57.5353	.5518	-1.1861	189.0286	-.168	.2429	.2953	.439	325.3382	-.2497	.3611	48.4003	52.3135				1				0
80	11.66	39.6672	30.8333	60.9842	57.556	.5513	-1.1872	189.0407	-.1684	.2417	.2946	.438	325.1329	-.2504	.3594	48.3959	52.3023				1				0
80	11.67	39.6577	30.8234	60.9949	57.5768	.5509	-1.1884	189.0528	-.1689	.2406	.2939	.4369	324.9268	-.2511	.3576	48.3914	52.2911				1				0
80	11.68	39.6251	30.7874	61.0171	57.6105	.5506	-1.1916	189.0401	-.1692	.2374	.2915	.4334	324.5173	-.2516	.3529	48.3883	52.261				1				0
80	11.69	39.5925	30.7514	61.0394	57.6443	.5502	-1.1947	189.0275	-.1696	.2342	.2892	.4299	324.1011	-.2521	.3482	48.3852	52.2309				1				0
80	11.7	39.5693	30.7253	61.0509	57.6572	.5504	-1.1967	189.0027	-.1694	.2323	.2875	.4274	323.8924	-.2518	.3453	48.3865	52.212				1				0
80	11.71	39.5461	30.6992	61.0625	57.6702	.5505	-1.1987	188.978	-.1693	.2303	.2858	.4249	323.6808	-.2516	.3423	48.3878	52.1931				1				0
80	11.72	39.523	30.6731	61.074	57.6832	.5506	-1.2007	188.9533	-.1691	.2283	.2841	.4224	323.4669	-.2514	.3394	48.3892	52.1743				1				0
80	11.73	39.4998	30.647	61.0856	57.6962	.5508	-1.2027	188.9285	-.169	.2263	.2825	.4199	323.2504	-.2512	.3364	48.3905	52.1554				1				0
80	11.74	39.462	30.6065	61.1292	57.7351	.5511	-1.2066	188.9328	-.1687	.2224	.2791	.4149	322.8181	-.2507	.3306	48.3936	52.1178				1				0
80	11.75	39.4243	30.566	61.1728	57.774	.5514	-1.2106	188.937	-.1684	.2184	.2758	.4099	322.3757	-.2503	.3247	48.3966	52.0802				1				0
80	11.76	39.4097	30.5516	61.2048	57.8	.5516	-1.2125	188.966	-.1682	.2165	.2741	.4075	322.1547	-.25	.3218	48.3983	52.0615				1				0
80	11.77	39.3951	30.5372	61.2368	57.8259	.5518	-1.2145	188.995	-.168	.2145	.2724	.405	321.9313	-.2497	.3188	48.4001	52.0428				1				0
80	11.78	39.3805	30.5228	61.2689	57.8519	.552	-1.2164	189.024	-.1678	.2125	.2708	.4025	321.7052	-.2495	.3159	48.4018	52.0241				1				0
80	11.79	39.3436	30.4877	61.3107	57.8977	.5517	-1.2203	189.0396	-.1681	.2087	.268	.3984	321.1439	-.2499	.3102	48.3988	51.9875				1				0
80	11.8	39.3067	30.4525	61.3525	57.9435	.5514	-1.2241	189.0553	-.1684	.2048	.2652	.3942	320.571	-.2504	.3045	48.3959	51.9508				1				0
80	11.81	39.2698	30.4174	61.3943	57.9894	.551	-1.228	189.0709	-.1687	.201	.2624	.3901	319.986	-.2508	.2988	48.393	51.9142				1				0
80	11.82	39.2475	30.3967	61.4041	58.0093	.5506	-1.2299	189.0576	-.1692	.1991	.2613	.3884	319.6385	-.2516	.296	48.3883	51.8963				1				0
80	11.83	39.2251	30.376	61.4139	58.0292	.5501	-1.2317	189.0442	-.1697	.1972	.2602	.3868	319.288	-.2523	.2932	48.3837	51.8784				1				0
80	11.84	39.2028	30.3553	61.4236	58.0491	.5496	-1.2336	189.0309	-.1702	.1953	.2591	.3851	318.9346	-.253	.2904	48.379	51.8604				1				0
80	11.85	39.1548	30.3049	61.4628	58.0992	.5492	-1.2383	189.0217	-.1706	.1906	.2558	.3803	318.1815	-.2536	.2834	48.3756	51.8157				1				0
80	11.86	39.1067	30.2545	61.5019	58.1494	.5489	-1.243	189.0125	-.1709	.1859	.2526	.3755	317.4088	-.2541	.2764	48.3721	51.7709				1				0
80	11.87	39.081	30.2248	61.5313	58.1797	.549	-1.2459	189.0167	-.1708	.1831	.2504	.3723	316.9936	-.2539	.2722	48.3733	51.7441				1				0
80	11.88	39.0552	30.1951	61.5606	58.2099	.5491	-1.2487	189.0209	-.1707	.1803	.2483	.3691	316.5713	-.2537	.268	48.3745	51.7172				1				0
80	11.89	39.0295	30.1654	61.59	58.2402	.5492	-1.2515	189.0251	-.1706	.1775	.2462	.3659	316.1415	-.2535	.2638	48.3756	51.6904				1				0
80	11.9	39.0037	30.1357	61.6193	58.2705	.5494	-1.2543	189.0293	-.1704	.1747	.244	.3628	315.7045	-.2534	.2597	48.3768	51.6636				1				0
80	11.91	38.9419	30.0664	61.6843	58.3267	.5501	-1.2606	189.0193	-.1697	.1684	.239	.3553	314.7797	-.2522	.2503	48.3841	51.6036				1				0
80	11.92	38.8801	29.9971	61.7492	58.3829	.5509	-1.2669	189.0094	-.1689	.1621	.2341	.348	313.8158	-.2511	.2409	48.3913	51.5436				1				0
80	11.93	38.8441	29.9575	61.7848	58.4089	.5515	-1.2704	188.9953	-.1683	.1586	.2312	.3437	313.3013	-.2502	.2357	48.3973	51.5104				1				0
80	11.94	38.808	29.9179	61.8204	58.4348	.5521	-1.2739	188.9811	-.1676	.1551	.2284	.3395	312.774	-.2492	.2306	48.4034	51.4772				1				0
80	11.95	38.772	29.8783	61.856	58.4608	.5528	-1.2774	188.967	-.167	.1516	.2256	.3353	312.2332	-.2483	.2254	48.4094	51.4439				1				0
80	11.96	38.7359	29.8387	61.8915	58.4867	.5534	-1.2808	188.9529	-.1664	.1481	.2228	.3311	311.6789	-.2473	.2202	48.4155	51.4107				1				0
80	11.97	38.6999	29.8036	61.9334	58.5101	.5542	-1.2843	188.9469	-.1656	.1447	.2199	.3269	311.1547	-.2461	.2151	48.4231	51.3783				1				0
80	11.98	38.6638	29.7685	61.9752	58.5334	.555	-1.2877	188.9409	-.1648	.1413	.2171	.3227	310.6166	-.2449	.2101	48.4308	51.3458				1				0
80	11.99	38.6638	29.773	61.9814	58.5308	.5552	-1.2876	188.9491	-.1646	.1414	.217	.3226	310.6613	-.2447	.2102	48.4324	51.3465				1				0
80	12	38.6638	29.7775	61.9876	58.5282	.5554	-1.2875	188.9572	-.1644	.1415	.2169	.3224	310.706	-.2444	.2103	48.434	51.3472				1				0
80	12.01	38.6638	29.782	61.9938	58.5256	.5555	-1.2874	188.9653	-.1643	.1415	.2168	.3223	310.7509	-.2442	.2104	48.4357	51.348				1				0
80	12.02	38.6638	29.7865	62.0001	58.523	.5557	-1.2874	188.9734	-.1641	.1416	.2167	.3222	310.7957	-.2439	.2105	48.4373	51.3487				1				0
80	12.03	38.7007	29.8315	61.9796	58.4807	.5563	-1.2837	188.9925	-.1635	.1453	.2188	.3252	311.6276	-.2431	.216	48.4427	51.384				1				0
80	12.04	38.7376	29.8765	61.9592	58.4383	.5568	-1.2799	189.0116	-.163	.149	.2208	.3283	312.4442	-.2422	.2215	48.4481	51.4193				1				0
80	12.05	38.7745	29.917	61.9325	58.3985	.5572	-1.2763	189.0225	-.1626	.1527	.223	.3315	313.201	-.2417	.2269	48.4518	51.4539				1				0
80	12.06	38.8115	29.9575	61.9058	58.3587	.5576	-1.2727	189.0334	-.1622	.1563	.2252	.3348	313.9431	-.2411	.2323	48.4556	51.4885				1				0
80	12.07	38.8484	29.998	61.8791	58.3189	.558	-1.2691	189.0444	-.1618	.1599	.2275	.3381	314.6703	-.2405	.2377	48.4593	51.523				1				0
80	12.08	38.8853	30.0385	61.8524	58.2791	.5584	-1.2654	189.0553	-.1614	.1635	.2298	.3415	315.3831	-.2399	.2431	48.4631	51.5576				1				0
80	12.09	38.9333	30.0925	61.8133	58.2333	.5584	-1.2607	189.0724	-.1614	.1683	.2332	.3466	316.1978	-.2399	.2502	48.463	51.6027				1				0
80	12.1	38.9814	30.1465	61.7741	58.1875	.5584	-1.256	189.0895	-.1614	.173	.2366	.3517	316.9886	-.2399	.2572	48.4628	51.6478				1				0
80	12.11	38.9925	30.16	61.7617	58.1814	.558	-1.2549	189.0956	-.1618	.1741	.2377	.3534	317.0983	-.2405	.2588	48.4589	51.6583				1				0
80	12.12	39.0037	30.1735	61.7492	58.1753	.5576	-1.2537	189.1018	-.1622	.1752	.2388	.355	317.2069	-.2412	.2605	48.455	51.6689				1				0
80	12.13	39.0149	30.187	61.7368	58.1693	.5571	-1.2526	189.1079	-.1626	.1763	.2399	.3566	317.3145	-.2418	.2621	48.4511	51.6794				1				0
80	12.14	39.026	30.2005	61.7243	58.1632	.5567	-1.2515	189.1141	-.1631	.1774	.241	.3582	317.421	-.2424	.2638	48.4471	51.69				1				0
80	12.15	39.0329	30.2167	61.6861	58.1407	.5557	-1.2497	189.0764	-.1641	.1793	.243	.3612	317.535	-.2439	.2665	48.4375	51.7073				1				0
80	12.16	39.0398	30.2329	61.6478	58.1183	.5547	-1.2479	189.0388	-.1651	.1811	.245	.3643	317.6471	-.2454	.2692	48.4278	51.7247				1				0
80	12.17	39.0355	30.2356	61.622	58.1018	.5541	-1.2472	188.9949	-.1657	.1818	.246	.3657	317.6549	-.2463	.2703	48.422	51.7315				1				0
80	12.18	39.0312	30.2383	61.5962	58.0854	.5535	-1.2465	188.9511	-.1663	.1825	.2469	.3671	317.6626	-.2472	.2713	48.4162	51.7383				1				0
80	12.19	39.0269	30.241	61.5704	58.069	.5529	-1.2457	188.9073	-.1669	.1832	.2479	.3685	317.6703	-.2481	.2724	48.4104	51.7451				1				0
80	12.2	39.0355	30.2707	61.5393	58.0421	.5518	-1.2435	188.8876	-.168	.1855	.2503	.372	317.8331	-.2497	.2757	48.4001	51.7665				1				0
80	12.21	39.044	30.3004	61.5081	58.0153	.5507	-1.2412	188.868	-.1691	.1877	.2527	.3756	317.9932	-.2513	.2791	48.3897	51.788				1				0
80	12.22	39.0526	30.3301	61.477	57.9885	.5496	-1.239	188.8483	-.1702	.19	.2551	.3792	318.15	-.253	.2824	48.3793	51.8094				1				0
80	12.23	39.0655	30.3571	61.4717	57.9781	.5491	-1.2375	188.8725	-.1706	.1915	.2565	.3813	318.2988	-.2537	.2847	48.3748	51.824				1				0
80	12.24	39.0784	30.3841	61.4663	57.9678	.5487	-1.2359	188.8966	-.1711	.1931	.258	.3835	318.4458	-.2544	.287	48.3702	51.8386				1				0
80	12.25	39.0913	30.4111	61.461	57.9574	.5482	-1.2344	188.9208	-.1716	.1946	.2594	.3857	318.5912	-.2551	.2893	48.3656	51.8532				1				0
80	12.26	39.1307	30.4615	61.4441	57.9288	.5481	-1.2308	188.9652	-.1717	.1982	.2623	.3898	319.1008	-.2552	.2947	48.3647	51.8879				1				0
80	12.27	39.1702	30.512	61.4272	57.9003	.548	-1.2271	189.0097	-.1718	.2019	.2651	.394	319.5993	-.2554	.3001	48.3638	51.9225				1				0
80	12.28	39.1968	30.5354	61.4156	57.8821	.5484	-1.225	189.0299	-.1714	.204	.2664	.3961	319.955	-.2548	.3032	48.3674	51.9425				1				0
80	12.29	39.2234	30.5588	61.4041	57.864	.5487	-1.2229	189.0502	-.171	.2061	.2678	.3981	320.3069	-.2543	.3063	48.3711	51.9625				1				0
80	12.3	39.25	30.5822	61.3925	57.8458	.5491	-1.2208	189.0705	-.1707	.2082	.2692	.4001	320.6552	-.2537	.3094	48.3747	51.9825				1				0
80	12.31	39.2766	30.6056	61.3809	57.8276	.5495	-1.2187	189.0908	-.1703	.2103	.2706	.4022	320.9997	-.2531	.3126	48.3784	52.0025				1				0
80	12.32	39.3187	30.6407	61.3551	57.7904	.5503	-1.2152	189.1049	-.1695	.2138	.2728	.4056	321.5972	-.252	.3179	48.3858	52.0364				1				0
80	12.33	39.3608	30.6758	61.3293	57.7533	.5511	-1.2116	189.1191	-.1687	.2174	.2752	.409	322.1848	-.2508	.3231	48.3933	52.0702				1				0
80	12.34	39.3762	30.6875	61.3151	57.7342	.5515	-1.2101	189.113	-.1683	.2188	.2761	.4104	322.4355	-.2502	.3253	48.3971	52.0841				1				0
80	12.35	39.3917	30.6992	61.3009	57.7152	.5519	-1.2087	189.1069	-.1679	.2203	.277	.4117	322.6847	-.2496	.3275	48.4009	52.0979				1				0
80	12.36	39.4071	30.7109	61.2867	57.6962	.5523	-1.2072	189.1008	-.1675	.2217	.2779	.4131	322.9323	-.249	.3296	48.4048	52.1117				1				0
80	12.37	39.4226	30.7226	61.2724	57.6771	.5527	-1.2058	189.0947	-.1671	.2232	.2788	.4145	323.1782	-.2484	.3318	48.4086	52.1256				1				0
80	12.38	39.4612	30.7523	61.2226	57.6244	.5533	-1.2018	189.0604	-.1665	.2272	.2816	.4187	323.7698	-.2475	.3377	48.4146	52.1637				1				0
80	12.39	39.4998	30.782	61.1728	57.5716	.554	-1.1978	189.0262	-.1658	.2312	.2845	.423	324.3493	-.2465	.3437	48.4207	52.2019				1				0
80	12.4	39.523	30.8	61.1372	57.5379	.5542	-1.1952	188.998	-.1656	.2338	.2865	.4258	324.6848	-.2462	.3475	48.4229	52.2262				1				0
80	12.41	39.5461	30.818	61.1016	57.5042	.5544	-1.1927	188.9699	-.1654	.2363	.2884	.4287	325.0157	-.2458	.3513	48.4251	52.2505				1				0
80	12.42	39.5693	30.836	61.066	57.4704	.5546	-1.1901	188.9417	-.1651	.2389	.2904	.4317	325.3421	-.2455	.3551	48.4273	52.2748				1				0
80	12.43	39.5925	30.854	61.0305	57.4367	.5549	-1.1876	188.9136	-.1649	.2414	.2924	.4346	325.6642	-.2451	.3589	48.4295	52.2992				1				0
80	12.44	39.6345	30.8891	60.9922	57.39	.5556	-1.1836	188.9058	-.1642	.2454	.2952	.4389	326.2125	-.2441	.3648	48.4363	52.3369				1				0
80	12.45	39.6766	30.9242	60.954	57.3433	.5563	-1.1796	188.898	-.1635	.2493	.2981	.4432	326.7501	-.243	.3706	48.4431	52.3746				1				0
80	12.46	39.6955	30.9413	60.9513	57.3303	.5568	-1.1782	188.9184	-.163	.2507	.2991	.4446	326.9751	-.2423	.3727	48.4478	52.388				1				0
80	12.47	39.7144	30.9584	60.9486	57.3173	.5573	-1.1768	188.9387	-.1625	.2521	.3	.4459	327.1988	-.2416	.3748	48.4524	52.4014				1				0
80	12.48	39.7332	30.9755	60.946	57.3044	.5578	-1.1754	188.959	-.162	.2535	.3009	.4473	327.421	-.2408	.3769	48.457	52.4147				1				0
80	12.49	39.7521	30.9926	60.9433	57.2914	.5582	-1.174	188.9794	-.1615	.2549	.3018	.4487	327.6418	-.2401	.379	48.4616	52.4281				1				0
80	12.5	39.7899	31.0223	60.9219	57.2654	.5588	-1.1711	188.9995	-.161	.2579	.3041	.452	328.0217	-.2394	.3834	48.4664	52.4563				1				0
80	12.51	39.8277	31.052	60.9006	57.2395	.5593	-1.1681	189.0197	-.1605	.2609	.3063	.4553	328.3958	-.2386	.3878	48.4713	52.4845				1				0
80	12.52	39.8465	31.0646	60.8819	57.2265	.5593	-1.1665	189.0195	-.1605	.2624	.3076	.4573	328.5524	-.2386	.3901	48.4715	52.4993				1				0
80	12.53	39.8654	31.0772	60.8632	57.2135	.5593	-1.165	189.0194	-.1605	.264	.3089	.4592	328.7074	-.2385	.3924	48.4718	52.5142				1				0
80	12.54	39.8843	31.0898	60.8445	57.2006	.5593	-1.1634	189.0192	-.1604	.2656	.3103	.4612	328.8611	-.2385	.3948	48.472	52.529				1				0
80	12.55	39.9169	31.1213	60.8125	57.1694	.5594	-1.1603	189.0201	-.1604	.2687	.313	.4652	329.1608	-.2385	.3994	48.4721	52.5591				1				0
80	12.56	39.9495	31.1528	60.7805	57.1383	.5594	-1.1571	189.0211	-.1604	.2719	.3157	.4692	329.4551	-.2385	.4041	48.4722	52.5891				1				0
80	12.57	39.9821	31.1843	60.7485	57.1071	.5594	-1.154	189.0221	-.1604	.275	.3184	.4733	329.7444	-.2385	.4088	48.4722	52.6191				1				0
80	12.58	39.9959	31.2032	60.7351	57.089	.5593	-1.1524	189.0232	-.1604	.2766	.3198	.4753	329.8852	-.2385	.4112	48.4721	52.6343				1				0
80	12.59	40.0096	31.2221	60.7218	57.0708	.5593	-1.1508	189.0243	-.1605	.2782	.3211	.4774	330.025	-.2385	.4135	48.4719	52.6494				1				0
80	12.6	40.0233	31.241	60.7084	57.0527	.5593	-1.1492	189.0254	-.1605	.2798	.3225	.4795	330.1633	-.2385	.4159	48.4717	52.6646				1				0
80	12.61	40.0431	31.2734	60.6826	57.0319	.5585	-1.1467	189.031	-.1613	.2823	.3251	.4833	330.2559	-.2398	.4196	48.464	52.6881				1				0
80	12.62	40.0628	31.3058	60.6568	57.0111	.5577	-1.1442	189.0366	-.1621	.2847	.3276	.487	330.3471	-.241	.4233	48.4562	52.7117				1				0
80	12.63	40.0688	31.3193	60.6444	57.0085	.5569	-1.1434	189.0411	-.1629	.2856	.3288	.4888	330.3029	-.2421	.4246	48.4487	52.7201				1				0
80	12.64	40.0748	31.3328	60.6319	57.006	.5561	-1.1425	189.0455	-.1637	.2865	.33	.4905	330.2591	-.2433	.4259	48.4411	52.7285				1				0
80	12.65	40.0808	31.3463	60.6195	57.0034	.5553	-1.1416	189.05	-.1645	.2874	.3311	.4922	330.2155	-.2445	.4272	48.4336	52.7369				1				0
80	12.66	40.0869	31.3598	60.607	57.0008	.5545	-1.1407	189.0545	-.1653	.2883	.3323	.4939	330.1722	-.2457	.4285	48.426	52.7453				1				0
80	12.67	40.0877	31.3733	60.5928	56.9956	.5536	-1.1399	189.0494	-.1662	.2891	.3334	.4957	330.0978	-.2471	.4297	48.4169	52.7529				1				0
80	12.68	40.0886	31.3868	60.5786	56.9904	.5526	-1.1391	189.0443	-.1672	.2899	.3346	.4974	330.0239	-.2485	.4309	48.4077	52.7606				1				0
80	12.69	40.0834	31.3868	60.5768	56.9878	.5524	-1.1392	189.0348	-.1674	.2898	.3346	.4975	329.9926	-.2488	.4308	48.4061	52.7598				1				0
80	12.7	40.0783	31.3868	60.575	56.9852	.5523	-1.1393	189.0253	-.1675	.2897	.3347	.4975	329.9614	-.249	.4307	48.4045	52.7591				1				0
80	12.71	40.0731	31.3868	60.5732	56.9826	.5521	-1.1393	189.0157	-.1677	.2896	.3347	.4975	329.9301	-.2493	.4305	48.403	52.7584				1				0
80	12.72	40.068	31.3868	60.5714	56.98	.5519	-1.1394	189.0062	-.1679	.2896	.3347	.4975	329.8987	-.2495	.4304	48.4014	52.7577				1				0
80	12.73	40.0654	31.3931	60.567	56.98	.5513	-1.1392	189.0055	-.1685	.2898	.3352	.4982	329.8272	-.2504	.4307	48.3957	52.7595				1				0
80	12.74	40.0628	31.3994	60.5626	56.98	.5507	-1.139	189.0048	-.1691	.2899	.3356	.4989	329.7561	-.2513	.431	48.39	52.7614				1				0
80	12.75	40.0654	31.4057	60.5599	56.9826	.5503	-1.1388	189.0136	-.1695	.2902	.3361	.4996	329.7165	-.2519	.4314	48.3859	52.764				1				0
80	12.76	40.068	31.412	60.5572	56.9852	.5499	-1.1385	189.0224	-.1699	.2905	.3365	.5003	329.6767	-.2526	.4318	48.3818	52.7666				1				0
80	12.77	40.0705	31.4183	60.5546	56.9878	.5494	-1.1382	189.0312	-.1703	.2908	.337	.501	329.6371	-.2532	.4322	48.3777	52.7693				1				0
80	12.78	40.0731	31.4246	60.5519	56.9904	.549	-1.1379	189.04	-.1708	.291	.3374	.5016	329.5977	-.2539	.4327	48.3736	52.7719				1				0
80	12.79	40.0826	31.4345	60.551	56.9861	.5491	-1.1372	189.0541	-.1707	.2917	.338	.5024	329.6707	-.2537	.4337	48.3745	52.7785				1				0
80	12.8	40.092	31.4444	60.5501	56.9817	.5492	-1.1365	189.0683	-.1706	.2924	.3385	.5033	329.7433	-.2536	.4347	48.3754	52.785				1				0
80	12.81	40.0989	31.448	60.5519	56.9748	.5497	-1.1361	189.0736	-.1701	.2928	.3386	.5034	329.8553	-.2528	.4353	48.3804	52.789				1				0
80	12.82	40.1057	31.4516	60.5537	56.9679	.5502	-1.1357	189.0789	-.1695	.2933	.3387	.5036	329.9672	-.252	.436	48.3853	52.793				1				0
80	12.83	40.1126	31.4552	60.5554	56.961	.5508	-1.1353	189.0842	-.169	.2937	.3388	.5037	330.079	-.2513	.4366	48.3903	52.797				1				0
80	12.84	40.1195	31.4588	60.5572	56.9541	.5513	-1.1349	189.0896	-.1685	.2941	.3389	.5039	330.1907	-.2505	.4372	48.3953	52.801				1				0
80	12.85	40.1298	31.4732	60.5305	56.9255	.5513	-1.1331	189.059	-.1685	.2959	.3405	.5062	330.3389	-.2505	.4399	48.3952	52.818				1				0
80	12.86	40.1401	31.4876	60.5038	56.897	.5513	-1.1313	189.0285	-.1685	.2977	.3421	.5085	330.4857	-.2505	.4425	48.3951	52.8351				1				0
80	12.87	40.1435	31.4984	60.4754	56.8753	.5507	-1.1299	188.9927	-.1691	.2991	.3435	.5107	330.5211	-.2513	.4446	48.39	52.8482				1				0
80	12.88	40.1469	31.5092	60.4469	56.8537	.5502	-1.1285	188.9568	-.1696	.3004	.345	.5129	330.5563	-.2521	.4466	48.3849	52.8613				1				0
80	12.89	40.1504	31.52	60.4184	56.8321	.5497	-1.1272	188.9209	-.1701	.3018	.3465	.515	330.5912	-.2529	.4487	48.3798	52.8744				1				0
80	12.9	40.1538	31.5308	60.39	56.8105	.5491	-1.1258	188.8851	-.1707	.3032	.3479	.5172	330.6258	-.2537	.4507	48.3747	52.8875				1				0
80	12.91	40.1684	31.5497	60.358	56.7793	.549	-1.1236	188.8554	-.1708	.3054	.3499	.5202	330.7824	-.2539	.454	48.3733	52.9086				1				0
80	12.92	40.183	31.5686	60.3259	56.7482	.5488	-1.1214	188.8257	-.171	.3076	.3519	.5232	330.9376	-.2541	.4573	48.3719	52.9297				1				0
80	12.93	40.1941	31.5767	60.3224	56.7387	.5492	-1.1205	188.8319	-.1706	.3085	.3525	.524	331.0588	-.2536	.4585	48.3756	52.9377				1				0
80	12.94	40.2053	31.5848	60.3188	56.7292	.5496	-1.1197	188.8381	-.1702	.3093	.353	.5248	331.1794	-.253	.4598	48.3792	52.9456				1				0
80	12.95	40.2165	31.5929	60.3153	56.7197	.55	-1.1188	188.8443	-.1698	.3101	.3536	.5256	331.2998	-.2524	.461	48.3829	52.9536				1				0
80	12.96	40.2336	31.6073	60.3188	56.7179	.5503	-1.1179	188.8777	-.1695	.3111	.3543	.5266	331.41	-.252	.4624	48.3855	52.9625				1				0
80	12.97	40.2508	31.6217	60.3224	56.7162	.5505	-1.117	188.9111	-.1693	.312	.355	.5277	331.5196	-.2516	.4638	48.388	52.9714				1				0
80	12.98	40.268	31.6361	60.3259	56.7145	.5508	-1.116	188.9445	-.169	.3129	.3556	.5287	331.6288	-.2512	.4652	48.3905	52.9803				1				0
80	12.99	40.274	31.6424	60.333	56.7223	.5507	-1.116	188.9717	-.1691	.313	.3558	.5289	331.6189	-.2514	.4653	48.3894	52.9812				1				0
80	13	40.28	31.6487	60.3402	56.73	.5505	-1.1159	188.9989	-.1692	.3131	.3559	.5291	331.6089	-.2516	.4655	48.3882	52.9821				1				0
80	13.01	40.286	31.655	60.3473	56.7378	.5504	-1.1158	189.0261	-.1694	.3132	.3561	.5293	331.5988	-.2518	.4656	48.387	52.983				1				0
80	13.02	40.286	31.646	60.366	56.7594	.5506	-1.1168	189.0574	-.1692	.3122	.3551	.5278	331.5453	-.2515	.4641	48.3887	52.9732				1				0
80	13.03	40.286	31.637	60.3846	56.7811	.5508	-1.1178	189.0887	-.169	.3112	.3541	.5264	331.4915	-.2512	.4625	48.3905	52.9633				1				0
80	13.04	40.28	31.6217	60.3962	56.7949	.5511	-1.119	189.0928	-.1687	.31	.3529	.5247	331.4471	-.2508	.4609	48.3934	52.9526				1				0
80	13.05	40.274	31.6064	60.4078	56.8087	.5514	-1.1201	189.0969	-.1684	.3089	.3518	.523	331.4026	-.2503	.4592	48.3962	52.9418				1				0
80	13.06	40.268	31.5911	60.4193	56.8226	.5517	-1.1212	189.101	-.1681	.3078	.3507	.5213	331.3579	-.2499	.4575	48.3991	52.9311				1				0
80	13.07	40.2619	31.5758	60.4309	56.8364	.552	-1.1223	189.1051	-.1678	.3066	.3495	.5196	331.3126	-.2494	.4558	48.402	52.9203				1				0
80	13.08	40.2345	31.5353	60.4531	56.8563	.5528	-1.1252	189.0793	-.167	.3038	.3466	.5153	331.196	-.2483	.4515	48.4093	52.8929				1				0
80	13.09	40.207	31.4948	60.4754	56.8762	.5535	-1.1281	189.0534	-.1663	.3009	.3438	.511	331.077	-.2471	.4473	48.4166	52.8655				1				0
80	13.1	40.1856	31.4696	60.4861	56.8823	.554	-1.1298	189.0235	-.1658	.2991	.342	.5084	331.0037	-.2465	.4447	48.4211	52.8489				1				0
80	13.11	40.1641	31.4444	60.4967	56.8883	.5545	-1.1316	188.9936	-.1653	.2974	.3403	.5058	330.9294	-.2458	.4421	48.4255	52.8323				1				0
80	13.12	40.1426	31.4192	60.5074	56.8944	.5549	-1.1333	188.9636	-.1649	.2956	.3385	.5032	330.8545	-.2451	.4395	48.4299	52.8157				1				0
80	13.13	40.1212	31.394	60.5181	56.9004	.5554	-1.1351	188.9337	-.1644	.2939	.3368	.5006	330.7787	-.2444	.4369	48.4343	52.799				1				0
80	13.14	40.1212	31.3787	60.5234	56.8866	.557	-1.1354	188.9099	-.1628	.2936	.3357	.499	330.9943	-.242	.4364	48.4498	52.7961				1				0
80	13.15	40.1212	31.3634	60.5288	56.8728	.5586	-1.1357	188.8861	-.1612	.2933	.3346	.4975	331.2113	-.2396	.436	48.4652	52.7931				1				0
80	13.16	40.1426	31.3733	60.5234	56.8529	.5598	-1.1343	188.8922	-.16	.2947	.3353	.4985	331.5028	-.2378	.4381	48.4762	52.8068				1				0
80	13.17	40.1641	31.3832	60.5181	56.833	.5609	-1.1328	188.8984	-.1588	.2961	.3361	.4996	331.7929	-.2361	.4402	48.4872	52.8205				1				0
80	13.18	40.1856	31.3931	60.5127	56.8131	.5621	-1.1314	188.9045	-.1577	.2976	.3368	.5006	332.082	-.2344	.4424	48.4983	52.8341				1				0
80	13.19	40.207	31.403	60.5074	56.7932	.5633	-1.13	188.9106	-.1565	.299	.3375	.5017	332.3694	-.2327	.4445	48.5093	52.8478				1				0
80	13.2	40.2662	31.4471	60.4816	56.7439	.5649	-1.1254	188.9388	-.1549	.3036	.3408	.5066	332.973	-.2302	.4513	48.525	52.8914				1				0
80	13.21	40.3255	31.4912	60.4558	56.6946	.5666	-1.1208	188.9671	-.1532	.3082	.3442	.5116	333.5645	-.2278	.4581	48.5408	52.9351				1				0
80	13.22	40.3632	31.5254	60.4353	56.6652	.5671	-1.1177	188.9892	-.1527	.3113	.3468	.5155	333.869	-.227	.4628	48.5455	52.965				1				0
80	13.23	40.401	31.5596	60.4149	56.6358	.5676	-1.1145	189.0113	-.1522	.3145	.3494	.5194	334.1692	-.2263	.4675	48.5502	52.9949				1				0
80	13.24	40.4388	31.5938	60.3944	56.6064	.5681	-1.1114	189.0334	-.1517	.3176	.352	.5233	334.4646	-.2256	.4721	48.5549	53.0248				1				0
80	13.25	40.4765	31.628	60.374	56.5769	.5685	-1.1082	189.0555	-.1512	.3207	.3546	.5272	334.7556	-.2248	.4768	48.5597	53.0547				1				0
80	13.26	40.5452	31.7	60.3117	56.5034	.5689	-1.1014	189.0603	-.1509	.3276	.3607	.5362	335.2695	-.2243	.487	48.5629	53.1201				1				0
80	13.27	40.6138	31.772	60.2494	56.4299	.5692	-1.0945	189.0652	-.1506	.3345	.3668	.5453	335.7661	-.2238	.4972	48.5662	53.1854				1				0
80	13.28	40.6447	31.8098	60.2076	56.3858	.5691	-1.0908	189.048	-.1507	.3382	.3702	.5504	335.9805	-.224	.5027	48.5647	53.2208				1				0
80	13.29	40.6756	31.8476	60.1658	56.3417	.5689	-1.0871	189.0308	-.1509	.3419	.3737	.5555	336.1913	-.2243	.5083	48.5632	53.2563				1				0
80	13.3	40.7065	31.8854	60.124	56.2976	.5688	-1.0833	189.0136	-.151	.3456	.3772	.5607	336.3978	-.2245	.5138	48.5617	53.2917				1				0
80	13.31	40.746	31.9556	60.0635	56.2353	.5675	-1.0777	189.0005	-.1523	.3513	.3829	.5692	336.5647	-.2264	.5222	48.5497	53.3458				1				0
80	13.32	40.7855	32.0258	60.003	56.173	.5662	-1.072	188.9874	-.1535	.357	.3886	.5777	336.7264	-.2283	.5307	48.5377	53.3998				1				0
80	13.33	40.825	32.0961	59.9425	56.1107	.565	-1.0663	188.9743	-.1548	.3626	.3943	.5862	336.8835	-.2301	.5391	48.5257	53.4538				1				0
80	13.34	40.8336	32.1285	59.9239	56.0926	.5639	-1.0644	188.9785	-.1559	.3646	.3965	.5895	336.8469	-.2318	.542	48.5151	53.4723				1				0
80	13.35	40.8421	32.1609	59.9052	56.0744	.5628	-1.0624	188.9826	-.157	.3665	.3988	.5928	336.8108	-.2334	.5449	48.5046	53.4909				1				0
80	13.36	40.8507	32.1933	59.8865	56.0563	.5617	-1.0605	188.9867	-.1581	.3685	.401	.5961	336.7749	-.2351	.5478	48.494	53.5094				1				0
80	13.37	40.8576	32.241	59.8607	56.0364	.5595	-1.058	188.9956	-.1603	.371	.4041	.6008	336.6389	-.2382	.5515	48.4738	53.5335				1				0
80	13.38	40.8645	32.2887	59.8349	56.0165	.5574	-1.0554	189.0045	-.1624	.3735	.4073	.6055	336.5052	-.2414	.5553	48.4535	53.5576				1				0
80	13.39	40.8627	32.304	59.8278	56.0147	.5564	-1.0548	189.0092	-.1634	.3741	.4083	.6069	336.4061	-.2429	.5562	48.4438	53.5631				1				0
80	13.4	40.861	32.3193	59.8207	56.013	.5554	-1.0543	189.014	-.1644	.3747	.4092	.6083	336.3076	-.2444	.557	48.434	53.5687				1				0
80	13.41	40.8593	32.3346	59.8135	56.0113	.5543	-1.0537	189.0187	-.1654	.3753	.4101	.6097	336.2095	-.246	.5579	48.4243	53.5742				1				0
80	13.42	40.8576	32.3499	59.8064	56.0095	.5533	-1.0531	189.0234	-.1665	.3759	.4111	.6111	336.112	-.2475	.5588	48.4146	53.5797				1				0
80	13.43	40.8379	32.358	59.8064	56.0217	.5515	-1.0537	189.0239	-.1683	.3753	.4113	.6114	335.8499	-.2501	.5579	48.3975	53.5742				1				0
80	13.44	40.8181	32.3661	59.8064	56.0338	.5497	-1.0543	189.0244	-.1701	.3747	.4115	.6117	335.5883	-.2528	.557	48.3803	53.5686				1				0
80	13.45	40.8001	32.3589	59.8135	56.0476	.5489	-1.0554	189.0201	-.1708	.3735	.4108	.6106	335.4224	-.254	.5553	48.3729	53.5575				1				0
80	13.46	40.7821	32.3517	59.8207	56.0614	.5482	-1.0566	189.0159	-.1716	.3724	.41	.6095	335.256	-.2551	.5535	48.3655	53.5464				1				0
80	13.47	40.764	32.3445	59.8278	56.0753	.5474	-1.0578	189.0116	-.1724	.3712	.4093	.6084	335.089	-.2563	.5518	48.3581	53.5353				1				0
80	13.48	40.746	32.3373	59.8349	56.0891	.5466	-1.0589	189.0073	-.1732	.37	.4086	.6073	334.9214	-.2574	.5501	48.3507	53.5242				1				0
80	13.49	40.6997	32.3076	59.8589	56.1332	.545	-1.0625	188.9994	-.1748	.3664	.406	.6035	334.4972	-.2599	.5447	48.3352	53.4898				1				0
80	13.5	40.6533	32.2779	59.8829	56.1773	.5434	-1.0662	188.9915	-.1764	.3628	.4034	.5997	334.0678	-.2623	.5394	48.3197	53.4555				1				0
80	13.51	40.625	32.2554	59.8998	56.2076	.5425	-1.0686	188.9878	-.1773	.3604	.4016	.597	333.8059	-.2635	.5357	48.3116	53.4322				1				0
80	13.52	40.5967	32.2329	59.9167	56.2379	.5416	-1.071	188.9842	-.1781	.3579	.3998	.5943	333.5417	-.2648	.5321	48.3035	53.4089				1				0
80	13.53	40.5684	32.2104	59.9336	56.2682	.5408	-1.0735	188.9805	-.179	.3555	.398	.5917	333.275	-.2661	.5285	48.2953	53.3857				1				0
80	13.54	40.54	32.1879	59.9505	56.2984	.5399	-1.0759	188.9769	-.1798	.3531	.3962	.589	333.006	-.2673	.5248	48.2872	53.3624				1				0
80	13.55	40.4782	32.1375	60.0066	56.3737	.5385	-1.0818	188.996	-.1813	.3471	.3916	.5822	332.4269	-.2695	.516	48.2736	53.3061				1				0
80	13.56	40.4164	32.0871	60.0626	56.4489	.5371	-1.0877	189.015	-.1827	.3412	.3871	.5754	331.8345	-.2716	.5073	48.26	53.2498				1				0
80	13.57	40.383	32.0592	60.1018	56.4939	.5365	-1.0912	189.0378	-.1833	.3378	.3843	.5713	331.5146	-.2725	.5021	48.2545	53.2168				1				0
80	13.58	40.3495	32.0312	60.1409	56.5389	.5359	-1.0947	189.0605	-.1839	.3343	.3815	.5672	331.1905	-.2733	.497	48.249	53.1838				1				0
80	13.59	40.316	32.0033	60.18	56.5839	.5353	-1.0981	189.0833	-.1844	.3308	.3788	.5631	330.8613	-.2742	.4918	48.2435	53.1508				1				0
80	13.6	40.2825	31.9754	60.2192	56.6288	.5348	-1.1016	189.106	-.185	.3274	.376	.559	330.5276	-.275	.4867	48.238	53.1179				1				0
80	13.61	40.195	31.8989	60.2601	56.6998	.5331	-1.1087	189.0538	-.1867	.3203	.3707	.5511	329.7576	-.2776	.4761	48.2218	53.05				1				0
80	13.62	40.1075	31.8224	60.301	56.7707	.5314	-1.1158	189.0016	-.1884	.3131	.3654	.5432	328.9648	-.2801	.4655	48.2056	52.9822				1				0
80	13.63	40.0534	31.7738	60.3028	56.7966	.5303	-1.1195	188.9267	-.1895	.3095	.3629	.5395	328.5144	-.2817	.46	48.1949	52.9473				1				0
80	13.64	39.9993	31.7252	60.3046	56.8226	.5291	-1.1232	188.8517	-.1907	.3058	.3604	.5357	328.0573	-.2834	.4546	48.1842	52.9123				1				0
80	13.65	39.9452	31.6766	60.3064	56.8485	.528	-1.1269	188.7768	-.1918	.3021	.3578	.532	327.5934	-.2851	.4491	48.1735	52.8773				1				0
80	13.66	39.8912	31.628	60.3081	56.8745	.5269	-1.1305	188.7018	-.1929	.2984	.3554	.5283	327.1226	-.2868	.4436	48.1628	52.8423				1				0
80	13.67	39.8268	31.5803	60.3411	56.929	.5252	-1.1356	188.6771	-.1946	.2934	.352	.5233	326.447	-.2892	.4361	48.1471	52.7939				1				0
80	13.68	39.7624	31.5326	60.374	56.9835	.5236	-1.1407	188.6525	-.1962	.2883	.3487	.5184	325.7584	-.2917	.4285	48.1313	52.7454				1				0
80	13.69	39.7521	31.5335	60.4051	57.012	.523	-1.1421	188.7028	-.1967	.2869	.3478	.5171	325.5561	-.2925	.4264	48.1263	52.732				1				0
80	13.7	39.7418	31.5344	60.4362	57.0406	.5225	-1.1435	188.753	-.1973	.2855	.347	.5158	325.3532	-.2932	.4243	48.1213	52.7186				1				0
80	13.71	39.7315	31.5353	60.4674	57.0691	.522	-1.1449	188.8033	-.1978	.284	.3461	.5145	325.1492	-.294	.4223	48.1162	52.7052				1				0
80	13.72	39.7144	31.5245	60.5181	57.1227	.5214	-1.1477	188.8797	-.1984	.2812	.3442	.5117	324.7961	-.295	.4181	48.1103	52.6785				1				0
80	13.73	39.6972	31.5137	60.5688	57.1763	.5207	-1.1505	188.956	-.1991	.2784	.3423	.5088	324.4391	-.2959	.4139	48.1043	52.6517				1				0
80	13.74	39.68	31.5029	60.6195	57.23	.5201	-1.1533	189.0324	-.1997	.2756	.3404	.506	324.0786	-.2968	.4097	48.0983	52.625				1				0
80	13.75	39.6732	31.4912	60.6391	57.2551	.52	-1.1548	189.0585	-.1998	.2742	.3393	.5044	323.9256	-.297	.4076	48.0973	52.6117				1				0
80	13.76	39.6663	31.4795	60.6586	57.2801	.5199	-1.1562	189.0846	-.1999	.2728	.3382	.5028	323.7716	-.2971	.4056	48.0963	52.5983				1				0
80	13.77	39.6594	31.4678	60.6782	57.3052	.5198	-1.1576	189.1107	-.2	.2714	.3371	.5012	323.6167	-.2973	.4035	48.0954	52.585				1				0
80	13.78	39.6165	31.4228	60.72	57.3606	.5193	-1.1621	189.1199	-.2005	.2669	.3338	.4963	323.0825	-.2981	.3968	48.0902	52.542				1				0
80	13.79	39.5736	31.3778	60.7618	57.4159	.5187	-1.1666	189.1292	-.2011	.2624	.3306	.4914	322.5375	-.2989	.3901	48.0851	52.499				1				0
80	13.8	39.5376	31.3445	60.7841	57.4462	.5183	-1.1697	189.1123	-.2015	.2593	.3284	.4881	322.1462	-.2995	.3854	48.0809	52.4693				1				0
80	13.81	39.5015	31.3112	60.8063	57.4765	.5178	-1.1728	189.0955	-.2019	.2562	.3262	.4849	321.7497	-.3002	.3808	48.0767	52.4396				1				0
80	13.82	39.4655	31.2779	60.8285	57.5067	.5174	-1.1759	189.0786	-.2024	.253	.324	.4817	321.3477	-.3009	.3762	48.0726	52.41				1				0
80	13.83	39.4294	31.2446	60.8508	57.537	.517	-1.179	189.0618	-.2028	.2499	.3219	.4785	320.9404	-.3015	.3715	48.0684	52.3803				1				0
80	13.84	39.3573	31.169	60.9033	57.5958	.5169	-1.1857	189.0254	-.2028	.2433	.3168	.4709	320.1809	-.3015	.3617	48.0681	52.3171				1				0
80	13.85	39.2852	31.0934	60.9557	57.6547	.5169	-1.1923	188.989	-.2029	.2367	.3117	.4634	319.3966	-.3016	.3518	48.0679	52.254				1				0
80	13.86	39.2492	31.0511	60.986	57.6832	.5173	-1.1958	188.9694	-.2025	.2332	.3088	.459	319.0302	-.301	.3466	48.0718	52.2205				1				0
80	13.87	39.2131	31.0088	61.0162	57.7117	.5177	-1.1993	188.9499	-.2021	.2296	.3059	.4547	318.6569	-.3004	.3414	48.0757	52.1871				1				0
80	13.88	39.1771	30.9665	61.0465	57.7403	.5181	-1.2029	188.9303	-.2016	.2261	.303	.4504	318.2761	-.2997	.3361	48.0796	52.1536				1				0
80	13.89	39.141	30.9242	61.0767	57.7688	.5186	-1.2064	188.9108	-.2012	.2226	.3001	.4461	317.8878	-.2991	.3309	48.0835	52.1201				1				0
80	13.9	39.0792	30.8522	61.1603	57.8346	.5198	-1.2133	188.9263	-.2	.2157	.2942	.4373	317.1628	-.2973	.3207	48.0952	52.0544				1				0
80	13.91	39.0174	30.7802	61.244	57.9003	.521	-1.2202	188.9419	-.1988	.2088	.2883	.4286	316.408	-.2955	.3104	48.1068	51.9886				1				0
80	13.92	38.9917	30.7505	61.2973	57.9375	.5218	-1.2236	188.977	-.198	.2054	.2853	.4241	316.0572	-.2943	.3054	48.1145	51.9564				1				0
80	13.93	38.9659	30.7208	61.3507	57.9747	.5226	-1.2269	189.0121	-.1972	.202	.2823	.4197	315.6991	-.2931	.3003	48.1222	51.9242				1				0
80	13.94	38.9402	30.6911	61.4041	58.0119	.5234	-1.2303	189.0472	-.1964	.1987	.2793	.4152	315.3335	-.2919	.2953	48.1299	51.892				1				0
80	13.95	38.9144	30.6614	61.4574	58.0491	.5242	-1.2337	189.0823	-.1956	.1953	.2764	.4108	314.9601	-.2907	.2903	48.1376	51.8598				1				0
80	13.96	38.8561	30.593	61.5286	58.0958	.5258	-1.2398	189.0734	-.194	.1892	.271	.4028	314.2823	-.2884	.2812	48.1526	51.8017				1				0
80	13.97	38.7977	30.5246	61.5998	58.1425	.5274	-1.2459	189.0645	-.1924	.1831	.2656	.3948	313.5771	-.286	.2721	48.1676	51.7436				1				0
80	13.98	38.7651	30.4859	61.6176	58.152	.5281	-1.2486	189.0205	-.1916	.1803	.2632	.3912	313.2621	-.2849	.2681	48.1749	51.7176				1				0
80	13.99	38.7325	30.4471	61.6354	58.1615	.5289	-1.2514	188.9765	-.1909	.1776	.2607	.3876	312.9412	-.2837	.264	48.1822	51.6916				1				0
80	14	38.6999	30.4084	61.6531	58.171	.5297	-1.2541	188.9325	-.1901	.1749	.2583	.384	312.614	-.2826	.26	48.1896	51.6656				1				0
80	14.01	38.6673	30.3697	61.6709	58.1805	.5305	-1.2568	188.8885	-.1893	.1722	.2559	.3804	312.2808	-.2814	.2559	48.1969	51.6396				1				0
80	14.02	38.6252	30.3112	61.7288	58.2246	.5318	-1.2618	188.8898	-.188	.1672	.2515	.3739	311.6457	-.2794	.2485	48.2098	51.592				1				0
80	14.03	38.5831	30.2527	61.7866	58.2688	.5332	-1.2668	188.8912	-.1866	.1622	.2472	.3675	310.9883	-.2774	.2411	48.2227	51.5444				1				0
80	14.04	38.5737	30.2329	61.8266	58.3033	.5337	-1.2691	188.9366	-.186	.1599	.2453	.3647	310.6784	-.2766	.2377	48.2282	51.5228				1				0
80	14.05	38.5643	30.2131	61.8666	58.3379	.5343	-1.2713	188.982	-.1855	.1576	.2434	.3618	310.3636	-.2757	.2343	48.2338	51.5012				1				0
80	14.06	38.5548	30.1933	61.9067	58.3725	.5349	-1.2736	189.0274	-.1849	.1554	.2415	.359	310.0442	-.2748	.231	48.2393	51.4797				1				0
80	14.07	38.5248	30.1528	61.9592	58.4097	.536	-1.2774	189.0465	-.1838	.1515	.2382	.3541	309.5096	-.2732	.2253	48.2498	51.4432				1				0
80	14.08	38.4947	30.1123	62.0116	58.4469	.5371	-1.2813	189.0656	-.1827	.1477	.2349	.3492	308.9601	-.2715	.2196	48.2603	51.4067				1				0
80	14.09	38.4647	30.0718	62.0641	58.4841	.5382	-1.2851	189.0848	-.1816	.1439	.2317	.3444	308.3955	-.2699	.2139	48.2709	51.3703				1				0
80	14.1	38.4441	30.0511	62.0766	58.4867	.5387	-1.2867	189.0585	-.181	.1423	.2303	.3423	308.1698	-.2691	.2115	48.2758	51.3553				1				0
80	14.11	38.4235	30.0304	62.089	58.4893	.5393	-1.2882	189.0323	-.1805	.1407	.2289	.3403	307.9413	-.2683	.2092	48.2808	51.3404				1				0
80	14.12	38.4029	30.0097	62.1015	58.4919	.5398	-1.2898	189.006	-.18	.1392	.2275	.3382	307.7104	-.2676	.2069	48.2858	51.3254				1				0
80	14.13	38.3823	29.9791	62.1335	58.5014	.5413	-1.2922	188.9964	-.1785	.1368	.2249	.3343	307.4671	-.2654	.2034	48.3	51.3029				1				0
80	14.14	38.3617	29.9485	62.1655	58.5109	.5428	-1.2945	188.9867	-.177	.1344	.2223	.3304	307.2182	-.2631	.1999	48.3142	51.2805				1				0
80	14.15	38.3617	29.9386	62.1851	58.5179	.5437	-1.2953	189.0033	-.176	.1337	.221	.3286	307.2075	-.2617	.1987	48.3234	51.273				1				0
80	14.16	38.3617	29.9287	62.2047	58.5248	.5447	-1.2961	189.0199	-.1751	.1329	.2198	.3267	307.1967	-.2603	.1975	48.3326	51.2655				1				0
80	14.17	38.3617	29.9188	62.2242	58.5317	.5457	-1.2969	189.0365	-.1741	.1321	.2185	.3249	307.1857	-.2588	.1964	48.3418	51.258				1				0
80	14.18	38.3617	29.9089	62.2438	58.5386	.5466	-1.2977	189.053	-.1731	.1313	.2173	.323	307.1748	-.2574	.1952	48.351	51.2505				1				0
80	14.19	38.3471	29.8828	62.2856	58.5611	.548	-1.3001	189.0766	-.1718	.1289	.2148	.3193	306.8702	-.2554	.1916	48.3635	51.2274				1				0
80	14.2	38.3325	29.8567	62.3274	58.5836	.5493	-1.3025	189.1003	-.1705	.1264	.2123	.3156	306.5585	-.2535	.188	48.3761	51.2042				1				0
80	14.21	38.3179	29.8405	62.3497	58.5992	.5496	-1.3042	189.1073	-.1702	.1248	.211	.3137	306.2563	-.253	.1855	48.3794	51.1885				1				0
80	14.22	38.3034	29.8243	62.3719	58.6147	.55	-1.3058	189.1143	-.1698	.1231	.2098	.3118	305.9504	-.2524	.1831	48.3828	51.1728				1				0
80	14.23	38.2888	29.8081	62.3941	58.6303	.5503	-1.3075	189.1213	-.1695	.1215	.2085	.31	305.6411	-.2519	.1806	48.3861	51.1572				1				0
80	14.24	38.2742	29.7919	62.4164	58.6459	.5507	-1.3091	189.1283	-.1691	.1199	.2073	.3081	305.3281	-.2514	.1782	48.3895	51.1415				1				0
80	14.25	38.2364	29.7505	62.4448	58.6735	.5509	-1.3126	189.1053	-.1688	.1164	.205	.3048	304.5724	-.251	.173	48.392	51.1081				1				0
80	14.26	38.1986	29.7091	62.4733	58.7012	.5512	-1.3161	189.0823	-.1686	.1129	.2029	.3016	303.8004	-.2506	.1678	48.3945	51.0748				1				0
80	14.27	38.1755	29.6839	62.4795	58.7133	.5511	-1.318	189.0522	-.1687	.111	.2019	.3001	303.3488	-.2507	.165	48.3937	51.0571				1				0
80	14.28	38.1523	29.6587	62.4858	58.7254	.551	-1.3198	189.0222	-.1687	.1091	.201	.2987	302.8929	-.2508	.1622	48.3929	51.0394				1				0
80	14.29	38.1291	29.6335	62.492	58.7375	.551	-1.3217	188.9922	-.1688	.1073	.2	.2974	302.4324	-.251	.1595	48.3921	51.0217				1				0
80	14.3	38.1059	29.6083	62.4982	58.7497	.5509	-1.3236	188.9621	-.1689	.1054	.1991	.296	301.9676	-.2511	.1567	48.3913	51.004				1				0
80	14.31	38.0768	29.5678	62.548	58.7964	.5514	-1.3275	188.989	-.1683	.1015	.1966	.2922	301.0861	-.2503	.1509	48.3967	50.9666				1				0
80	14.32	38.0476	29.5273	62.5979	58.8431	.552	-1.3314	189.0158	-.1678	.0976	.1941	.2885	300.1821	-.2494	.1451	48.4021	50.9293				1				0
80	14.33	38.0416	29.512	62.6414	58.8777	.5527	-1.3335	189.0727	-.1671	.0955	.1925	.2861	299.7509	-.2484	.142	48.4084	50.9097				1				0
80	14.34	38.0356	29.4967	62.685	58.9123	.5533	-1.3355	189.1295	-.1665	.0935	.1909	.2838	299.3125	-.2475	.1389	48.4146	50.8901				1				0
80	14.35	38.0296	29.4814	62.7286	58.9469	.554	-1.3376	189.1864	-.1658	.0914	.1893	.2815	298.8672	-.2465	.1359	48.4209	50.8705				1				0
80	14.36	38.0236	29.4661	62.7722	58.9815	.5546	-1.3396	189.2433	-.1652	.0894	.1878	.2791	298.4147	-.2455	.1328	48.4271	50.851				1				0
80	14.37	37.9789	29.4103	62.7909	59.0117	.5548	-1.3437	189.1918	-.165	.0853	.1858	.2761	297.3344	-.2453	.1268	48.4284	50.8124				1				0
80	14.38	37.9343	29.3545	62.8096	59.042	.5549	-1.3477	189.1404	-.1649	.0812	.1838	.2733	296.2301	-.2451	.1208	48.4296	50.7737				1				0
80	14.39	37.8957	29.314	62.7847	59.0377	.5544	-1.3497	189.032	-.1654	.0792	.1834	.2726	295.5961	-.2459	.1178	48.4247	50.7547				1				0
80	14.4	37.857	29.2735	62.7598	59.0334	.5538	-1.3517	188.9236	-.1659	.0772	.183	.2721	294.9583	-.2467	.1148	48.4197	50.7355				1				0
80	14.41	37.8184	29.233	62.7348	59.029	.5533	-1.3538	188.8153	-.1665	.0752	.1827	.2715	294.3173	-.2474	.1118	48.4147	50.7164				1				0
80	14.42	37.7798	29.1925	62.7099	59.0247	.5528	-1.3558	188.7069	-.167	.0732	.1823	.271	293.673	-.2482	.1088	48.4097	50.6972				1				0
80	14.43	37.7317	29.1268	62.758	59.0757	.5535	-1.3611	188.6922	-.1663	.0678	.1796	.267	292.1923	-.2472	.1008	48.4164	50.646				1				0
80	14.44	37.6837	29.0611	62.806	59.1268	.5542	-1.3665	188.6775	-.1656	.0625	.177	.2631	290.6662	-.2461	.0928	48.4231	50.5948				1				0
80	14.45	37.6742	29.0359	62.879	59.1821	.5554	-1.3699	188.7712	-.1644	.0591	.1747	.2596	289.7785	-.2443	.0879	48.4347	50.5629				1				0
80	14.46	37.6648	29.0107	62.9519	59.2375	.5567	-1.3732	188.8648	-.1631	.0558	.1724	.2563	288.8684	-.2425	.0829	48.4464	50.531				1				0
80	14.47	37.6553	28.9855	63.0248	59.2928	.5579	-1.3766	188.9585	-.1619	.0524	.1702	.253	287.9348	-.2407	.0779	48.4581	50.4991				1				0
80	14.48	37.6227	28.9225	63.1174	59.3672	.5599	-1.3825	189.0298	-.1599	.0464	.1665	.2476	286.1896	-.2377	.069	48.4768	50.4422				1				0
80	14.49	37.5901	28.8594	63.2099	59.4416	.5618	-1.3885	189.101	-.158	.0405	.1631	.2424	284.3695	-.2348	.0602	48.4956	50.3854				1				0
80	14.5	37.5575	28.7964	63.3024	59.516	.5638	-1.3945	189.1723	-.156	.0345	.1598	.2375	282.4741	-.2319	.0513	48.5144	50.3287				1				0
80	14.51	37.5343	28.7586	63.3219	59.535	.5645	-1.3971	189.1499	-.1552	.0319	.1585	.2356	281.606	-.2308	.0474	48.5215	50.3037				1				0
80	14.52	37.5112	28.7208	63.3415	59.554	.5653	-1.3997	189.1276	-.1545	.0293	.1572	.2337	280.7238	-.2297	.0435	48.5286	50.2787				1				0
80	14.53	37.488	28.683	63.3611	59.5731	.566	-1.4023	189.1052	-.1537	.0266	.156	.232	279.8277	-.2286	.0396	48.5357	50.2537				1				0
80	14.54	37.4425	28.6083	63.4073	59.6146	.5677	-1.4077	189.0728	-.1521	.0213	.1536	.2283	277.9536	-.2261	.0316	48.5512	50.2024				1				0
80	14.55	37.397	28.5336	63.4536	59.6561	.5693	-1.4131	189.0403	-.1505	.0159	.1513	.225	276.0206	-.2237	.0236	48.5667	50.1512				1				0
80	14.56	37.3747	28.4967	63.4803	59.6786	.5702	-1.4159	189.0303	-.1496	.0131	.1502	.2233	275.0109	-.2224	.0195	48.575	50.1249				1				0
80	14.57	37.3524	28.4598	63.507	59.7011	.571	-1.4186	189.0202	-.1487	.0104	.1491	.2217	273.9859	-.2211	.0154	48.5833	50.0987				1				0
80	14.58	37.3301	28.4229	63.5337	59.7236	.5719	-1.4214	189.0102	-.1479	.0076	.1481	.2201	272.946	-.2198	.0113	48.5917	50.0725				1				0
80	14.59	37.3077	28.386	63.5603	59.7461	.5728	-1.4241	189.0002	-.147	.0049	.1471	.2186	271.8917	-.2185	.0072	48.6	50.0462				1				0
80	14.6	37.2691	28.3167	63.6093	59.791	.5744	-1.4292	188.9861	-.1454	-.0002	.1454	.2161	269.9055	-.2161	-.0004	48.6152	49.9977				1				0
80	14.61	37.2305	28.2474	63.6582	59.836	.576	-1.4343	188.9721	-.1438	-.0053	.1439	.2139	267.875	-.2138	-.0079	48.6305	49.9492				1				0
80	14.62	37.2142	28.215	63.6804	59.8585	.5767	-1.4367	188.9681	-.1431	-.0077	.1433	.213	266.929	-.2127	-.0114	48.6374	49.9269				1				0
80	14.63	37.1979	28.1826	63.7027	59.881	.5774	-1.439	188.9641	-.1423	-.01	.1427	.2121	265.9751	-.2116	-.0149	48.6443	49.9046				1				0
80	14.64	37.1816	28.1502	63.7249	59.9035	.5782	-1.4413	188.9602	-.1416	-.0124	.1422	.2113	265.0136	-.2105	-.0184	48.6512	49.8823				1				0
80	14.65	37.1653	28.1178	63.7472	59.926	.5789	-1.4437	188.9562	-.1409	-.0147	.1417	.2106	264.045	-.2095	-.0218	48.6581	49.86				1				0
80	14.66	37.1524	28.089	63.7738	59.9372	.5803	-1.4457	188.9524	-.1395	-.0167	.1405	.2088	263.1747	-.2073	-.0248	48.6717	49.841				1				0
80	14.67	37.1395	28.0602	63.8005	59.9485	.5817	-1.4477	188.9487	-.1381	-.0187	.1393	.2071	262.2896	-.2052	-.0278	48.6852	49.822				1				0
80	14.68	37.143	28.0638	63.805	59.9372	.5824	-1.4473	188.9489	-.1374	-.0183	.1386	.206	262.3917	-.2042	-.0273	48.6918	49.8253				1				0
80	14.69	37.1464	28.0674	63.8094	59.926	.5831	-1.447	188.9492	-.1367	-.018	.1378	.2049	262.495	-.2031	-.0268	48.6985	49.8285				1				0
80	14.7	37.1498	28.071	63.8139	59.9147	.5838	-1.4466	188.9494	-.136	-.0177	.1371	.2038	262.5994	-.2021	-.0263	48.7051	49.8318				1				0
80	14.71	37.1533	28.0746	63.8183	59.9035	.5845	-1.4463	188.9496	-.1353	-.0173	.1364	.2027	262.7048	-.2011	-.0257	48.7118	49.8351				1				0
80	14.72	37.167	28.0809	63.8388	59.9087	.5854	-1.4461	188.9953	-.1344	-.0171	.1355	.2014	262.746	-.1998	-.0254	48.7202	49.8371				1				0
80	14.73	37.1807	28.0872	63.8592	59.9139	.5863	-1.4459	189.041	-.1335	-.0169	.1346	.2	262.7877	-.1985	-.0251	48.7285	49.8391				1				0
80	14.74	37.191	28.0899	63.8753	59.9303	.5865	-1.446	189.0864	-.1333	-.017	.1344	.1998	262.7217	-.1982	-.0253	48.7303	49.8378				1				0
80	14.75	37.2013	28.0926	63.8913	59.9467	.5866	-1.4461	189.1319	-.1331	-.0172	.1342	.1996	262.6556	-.1979	-.0255	48.732	49.8366				1				0
80	14.76	37.2116	28.0953	63.9073	59.9632	.5868	-1.4463	189.1773	-.133	-.0173	.1341	.1993	262.5894	-.1976	-.0257	48.7337	49.8353				1				0
80	14.77	37.2219	28.098	63.9233	59.9796	.587	-1.4464	189.2228	-.1328	-.0174	.1339	.1991	262.5231	-.1974	-.0259	48.7355	49.834				1				0
80	14.78	37.2331	28.0827	63.9304	59.9917	.5879	-1.4469	189.2379	-.1319	-.0179	.1331	.1978	262.2745	-.196	-.0266	48.7442	49.8296				1				0
80	14.79	37.2442	28.0674	63.9375	60.0038	.5888	-1.4473	189.253	-.1309	-.0183	.1322	.1966	262.0229	-.1947	-.0273	48.7529	49.8252				1				0
80	14.8	37.2451	28.0494	63.9286	59.9995	.5896	-1.4477	189.2226	-.1302	-.0187	.1315	.1955	261.8364	-.1936	-.0278	48.7599	49.8221				1				0
80	14.81	37.2459	28.0314	63.9197	59.9952	.5903	-1.448	189.1922	-.1295	-.019	.1309	.1945	261.648	-.1925	-.0283	48.767	49.819				1				0
80	14.82	37.2468	28.0134	63.9108	59.9908	.591	-1.4483	189.1619	-.1287	-.0193	.1302	.1935	261.4575	-.1914	-.0287	48.774	49.8158				1				0
80	14.83	37.2477	27.9954	63.9019	59.9865	.5918	-1.4486	189.1315	-.128	-.0197	.1295	.1925	261.2649	-.1903	-.0292	48.781	49.8127				1				0
80	14.84	37.2417	27.9693	63.8948	59.9779	.5929	-1.4494	189.0836	-.1269	-.0204	.1285	.191	260.8493	-.1886	-.0304	48.7917	49.8054				1				0
80	14.85	37.2356	27.9432	63.8877	59.9692	.594	-1.4502	189.0357	-.1258	-.0212	.1275	.1896	260.4272	-.1869	-.0315	48.8024	49.798				1				0
80	14.86	37.2288	27.9351	63.8895	59.9649	.5944	-1.4506	189.0182	-.1254	-.0216	.1272	.1891	260.2022	-.1864	-.0322	48.806	49.7938				1				0
80	14.87	37.2219	27.927	63.8913	59.9606	.5948	-1.4511	189.0007	-.125	-.0221	.1269	.1887	259.9763	-.1858	-.0328	48.8097	49.7896				1				0
80	14.88	37.215	27.9189	63.893	59.9562	.5952	-1.4515	188.9832	-.1246	-.0225	.1266	.1882	259.7492	-.1852	-.0335	48.8134	49.7854				1				0
80	14.89	37.2382	27.945	63.8797	59.9234	.5959	-1.4491	188.9863	-.1239	-.0201	.1255	.1865	260.7605	-.1841	-.03	48.8204	49.8081				1				0
80	14.9	37.2614	27.9711	63.8664	59.8905	.5967	-1.4467	188.9893	-.1231	-.0178	.1244	.1849	261.7899	-.183	-.0264	48.8274	49.8308				1				0
80	14.91	37.2846	27.9972	63.853	59.8576	.5974	-1.4444	188.9924	-.1224	-.0154	.1233	.1834	262.837	-.1819	-.0229	48.8344	49.8535				1				0
80	14.92	37.3146	28.0314	63.8379	59.8291	.5977	-1.4415	189.013	-.122	-.0126	.1227	.1824	264.1255	-.1814	-.0187	48.8378	49.8804				1				0
80	14.93	37.3447	28.0656	63.8228	59.8005	.5981	-1.4387	189.0336	-.1217	-.0097	.1221	.1815	265.4271	-.1809	-.0145	48.8411	49.9073				1				0
80	14.94	37.3747	28.0998	63.8076	59.772	.5985	-1.4359	189.0541	-.1213	-.0069	.1215	.1807	266.7409	-.1804	-.0103	48.8445	49.9342				1				0
80	14.95	37.4442	28.1754	63.7472	59.6942	.5989	-1.4288	189.0609	-.1208	.0001	.1208	.1796	270.0698	-.1796	.0002	48.8491	50.0014				1				0
80	14.96	37.5137	28.251	63.6867	59.6163	.5994	-1.4218	189.0677	-.1204	.0072	.1206	.1792	273.4247	-.1789	.0107	48.8537	50.0686				1				0
80	14.97	37.5532	28.2924	63.6413	59.567	.5996	-1.4175	189.0539	-.1202	.0114	.1208	.1795	275.4342	-.1787	.017	48.855	50.1089				1				0
80	14.98	37.5927	28.3338	63.5959	59.5177	.5997	-1.4133	189.0401	-.1201	.0157	.1211	.18	277.4352	-.1785	.0233	48.8563	50.1493				1				0
80	14.99	37.6322	28.3752	63.5506	59.4684	.5998	-1.4091	189.0264	-.12	.0199	.1216	.1808	279.4228	-.1783	.0296	48.8575	50.1896				1				0
80	15	37.6717	28.4166	63.5052	59.4191	.6	-1.4048	189.0126	-.1198	.0241	.1222	.1817	281.3924	-.1781	.0359	48.8588	50.2299				1				0
80	15.01	37.7386	28.4787	63.4589	59.356	.6009	-1.3988	189.0322	-.1189	.0302	.1227	.1824	284.2428	-.1768	.0449	48.8675	50.2875				1				0
80	15.02	37.8055	28.5408	63.4127	59.2928	.6018	-1.3928	189.0519	-.118	.0362	.1234	.1835	287.0651	-.1754	.0538	48.8762	50.345				1				0
80	15.03	37.833	28.5615	63.4118	59.279	.6026	-1.391	189.0853	-.1172	.038	.1232	.1832	287.9717	-.1742	.0565	48.8837	50.3621				1				0
80	15.04	37.8605	28.5822	63.4109	59.2652	.6033	-1.3892	189.1188	-.1164	.0398	.1231	.1829	288.8809	-.1731	.0592	48.8911	50.3793				1				0
80	15.05	37.8879	28.6029	63.41	59.2513	.6041	-1.3874	189.1522	-.1157	.0416	.1229	.1827	289.7917	-.1719	.0619	48.8985	50.3964				1				0
80	15.06	37.9154	28.6236	63.4091	59.2375	.6049	-1.3856	189.1856	-.1149	.0434	.1228	.1826	290.7044	-.1708	.0645	48.9059	50.4135				1				0
80	15.07	37.9532	28.6605	63.3673	59.1882	.6053	-1.3816	189.1692	-.1145	.0474	.1239	.1841	292.494	-.1701	.0705	48.91	50.4514				1				0
80	15.08	37.9909	28.6974	63.3255	59.1389	.6058	-1.3776	189.1528	-.114	.0514	.1251	.1859	294.2515	-.1695	.0764	48.9141	50.4892				1				0
80	15.09	38.0012	28.7136	63.2846	59.1034	.6054	-1.3754	189.1029	-.1144	.0535	.1263	.1877	295.0873	-.17	.0796	48.9107	50.51				1				0
80	15.1	38.0115	28.7298	63.2437	59.068	.6051	-1.3733	189.053	-.1147	.0557	.1275	.1896	295.9072	-.1705	.0828	48.9074	50.5307				1				0
80	15.11	38.0218	28.746	63.2027	59.0325	.6047	-1.3711	189.0031	-.1151	.0579	.1288	.1915	296.7114	-.1711	.0861	48.904	50.5515				1				0
80	15.12	38.0321	28.7622	63.1618	58.997	.6044	-1.3689	188.9532	-.1154	.0601	.1301	.1934	297.5	-.1716	.0893	48.9007	50.5723				1				0
80	15.13	38.0519	28.8045	63.104	58.9434	.6033	-1.365	188.9038	-.1165	.064	.1329	.1976	298.7955	-.1731	.0952	48.8907	50.6097				1				0
80	15.14	38.0716	28.8468	63.0462	58.8898	.6023	-1.361	188.8544	-.1175	.068	.1358	.2018	300.0385	-.1747	.101	48.8808	50.6472				1				0
80	15.15	38.0811	28.8729	63.0293	58.8716	.6016	-1.3593	188.8549	-.1182	.0697	.1372	.204	300.5257	-.1757	.1036	48.8741	50.6639				1				0
80	15.16	38.0905	28.899	63.0124	58.8534	.6009	-1.3575	188.8554	-.1189	.0715	.1387	.2062	301.0027	-.1768	.1062	48.8675	50.6805				1				0
80	15.17	38.0999	28.9252	62.9955	58.8353	.6002	-1.3558	188.8559	-.1196	.0732	.1402	.2085	301.4695	-.1778	.1088	48.8609	50.6972				1				0
80	15.18	38.1094	28.9513	62.9786	58.8171	.5995	-1.354	188.8563	-.1203	.075	.1417	.2107	301.9262	-.1788	.1114	48.8543	50.7139				1				0
80	15.19	38.1609	29.035	62.9297	58.7695	.5979	-1.348	188.895	-.1219	.081	.1464	.2176	303.5847	-.1813	.1204	48.8388	50.7711				1				0
80	15.2	38.2124	29.1187	62.8807	58.722	.5962	-1.342	188.9337	-.1236	.087	.1511	.2246	305.1393	-.1837	.1293	48.8232	50.8283				1				0
80	15.21	38.2544	29.1763	62.8487	58.6926	.5953	-1.3378	188.972	-.1245	.0912	.1543	.2294	306.2306	-.1851	.1356	48.8143	50.8688				1				0
80	15.22	38.2965	29.2339	62.8167	58.6632	.5943	-1.3335	189.0102	-.1254	.0955	.1576	.2343	307.2759	-.1865	.1419	48.8053	50.9093				1				0
80	15.23	38.3385	29.2915	62.7847	58.6338	.5934	-1.3293	189.0484	-.1264	.0997	.161	.2393	308.2778	-.1879	.1482	48.7964	50.9498				1				0
80	15.24	38.4312	29.4004	62.685	58.5524	.5918	-1.3197	189.0691	-.128	.1093	.1683	.2502	310.5021	-.1903	.1625	48.781	51.0412				1				0
80	15.25	38.5239	29.5093	62.5854	58.4711	.5902	-1.3101	189.0898	-.1296	.1189	.1759	.2615	312.5369	-.1927	.1768	48.7656	51.1326				1				0
80	15.26	38.6166	29.6182	62.4858	58.3898	.5886	-1.3005	189.1104	-.1312	.1285	.1837	.273	314.4013	-.1951	.191	48.7502	51.2239				1				0
80	15.27	38.6673	29.6695	62.4182	58.3379	.5879	-1.2951	189.0929	-.1319	.1339	.1879	.2794	315.4213	-.1961	.199	48.7437	51.2749				1				0
80	15.28	38.7179	29.7208	62.3506	58.2861	.5872	-1.2898	189.0753	-.1326	.1392	.1923	.2858	316.3961	-.1971	.2069	48.7372	51.3258				1				0
80	15.29	38.7685	29.7721	62.283	58.2342	.5865	-1.2844	189.0578	-.1333	.1446	.1966	.2923	317.3278	-.1981	.2149	48.7307	51.3768				1				0
80	15.3	38.8707	29.8891	62.1513	58.1347	.5844	-1.2734	189.0458	-.1354	.1556	.2062	.3066	318.9835	-.2012	.2313	48.7109	51.482				1				0
80	15.31	38.9728	30.0061	62.0196	58.0352	.5824	-1.2623	189.0338	-.1374	.1667	.216	.3211	320.4909	-.2043	.2477	48.6912	51.5872				1				0
80	15.32	39.0243	30.0718	61.9556	57.9876	.581	-1.2566	189.0394	-.1388	.1724	.2213	.329	321.1494	-.2064	.2562	48.6779	51.6415				1				0
80	15.33	39.0758	30.1375	61.8915	57.9401	.5796	-1.2509	189.045	-.1402	.178	.2266	.3369	321.7769	-.2084	.2647	48.6645	51.6957				1				0
80	15.34	39.1273	30.2032	61.8275	57.8925	.5782	-1.2452	189.0505	-.1416	.1837	.232	.3448	322.3758	-.2105	.2731	48.6512	51.7499				1				0
80	15.35	39.1788	30.2689	61.7635	57.8449	.5768	-1.2395	189.0561	-.143	.1894	.2374	.3528	322.9475	-.2126	.2816	48.6379	51.8041				1				0
80	15.36	39.2724	30.3931	61.6362	57.7429	.5743	-1.2286	189.0446	-.1455	.2004	.2476	.3681	324.0203	-.2163	.2979	48.6144	51.9086				1				0
80	15.37	39.3659	30.5174	61.509	57.6408	.5718	-1.2176	189.0331	-.148	.2114	.258	.3835	325.0074	-.22	.3142	48.5908	52.0131				1				0
80	15.38	39.408	30.5759	61.4459	57.5863	.5707	-1.2123	189.016	-.149	.2167	.263	.3909	325.4752	-.2216	.3221	48.5806	52.0634				1				0
80	15.39	39.45	30.6344	61.3827	57.5318	.5697	-1.207	188.9989	-.1501	.2219	.2679	.3983	325.9256	-.2232	.3299	48.5703	52.1137				1				0
80	15.4	39.4921	30.6929	61.3196	57.4773	.5686	-1.2018	188.9818	-.1512	.2272	.2729	.4057	326.3598	-.2248	.3378	48.56	52.1641				1				0
80	15.41	39.5341	30.7514	61.2564	57.4228	.5675	-1.1965	188.9648	-.1523	.2325	.2779	.4132	326.7784	-.2264	.3456	48.5498	52.2144				1				0
80	15.42	39.6131	30.8675	61.1452	57.3364	.5647	-1.1868	188.9621	-.1551	.2422	.2876	.4275	327.3743	-.2305	.36	48.5233	52.3067				1				0
80	15.43	39.692	30.9836	61.034	57.2499	.562	-1.1771	188.9595	-.1578	.2519	.2973	.4419	327.9313	-.2346	.3745	48.4969	52.399				1				0
80	15.44	39.729	31.0412	60.986	57.2179	.5603	-1.1727	188.974	-.1595	.2563	.3019	.4488	328.1026	-.2371	.381	48.4808	52.441				1				0
80	15.45	39.7659	31.0988	60.9379	57.1859	.5586	-1.1683	188.9884	-.1612	.2607	.3065	.4557	328.2687	-.2397	.3876	48.4646	52.483				1				0
80	15.46	39.8028	31.1564	60.8899	57.1539	.5569	-1.1639	189.0029	-.1629	.2651	.3112	.4626	328.4298	-.2422	.3941	48.4485	52.5249				1				0
80	15.47	39.8397	31.214	60.8419	57.1219	.5552	-1.1595	189.0174	-.1646	.2695	.3158	.4695	328.5861	-.2447	.4006	48.4323	52.5668				1				0
80	15.48	39.9229	31.3409	60.7333	57.0431	.5518	-1.1495	189.0403	-.168	.2795	.3261	.4847	328.9931	-.2497	.4155	48.4002	52.6617				1				0
80	15.49	40.0062	31.4678	60.6248	56.9644	.5484	-1.1395	189.0632	-.1713	.2894	.3364	.5	329.3749	-.2547	.4303	48.3681	52.7566				1				0
80	15.5	40.0525	31.5371	60.5643	56.9177	.5468	-1.134	189.0717	-.173	.295	.342	.5084	329.6076	-.2572	.4385	48.3522	52.8095				1				0
80	15.51	40.0989	31.6064	60.5038	56.871	.5451	-1.1284	189.0802	-.1747	.3006	.3476	.5168	329.8326	-.2597	.4468	48.3362	52.8624				1				0
80	15.52	40.1452	31.6757	60.4434	56.8243	.5434	-1.1229	189.0886	-.1764	.3061	.3533	.5252	330.0504	-.2622	.455	48.3203	52.9153				1				0
80	15.53	40.1916	31.745	60.3829	56.7776	.5417	-1.1173	189.0971	-.178	.3117	.3589	.5336	330.2614	-.2647	.4633	48.3043	52.9682				1				0
80	15.54	40.2499	31.8566	60.2708	56.6954	.5381	-1.1085	189.0728	-.1817	.3205	.3684	.5477	330.4492	-.2701	.4765	48.2694	53.0526				1				0
80	15.55	40.3083	31.9682	60.1587	56.6133	.5344	-1.0996	189.0485	-.1854	.3294	.378	.5619	330.6274	-.2756	.4896	48.2344	53.1369				1				0
80	15.56	40.3203	32.0105	60.1071	56.5778	.5324	-1.0963	189.0158	-.1874	.3327	.3818	.5676	330.6099	-.2786	.4946	48.2154	53.1684				1				0
80	15.57	40.3323	32.0529	60.0555	56.5423	.5304	-1.093	188.983	-.1894	.336	.3857	.5733	330.5925	-.2815	.4995	48.1964	53.1999				1				0
80	15.58	40.3443	32.0952	60.0039	56.5069	.5284	-1.0897	188.9503	-.1914	.3393	.3895	.5791	330.5754	-.2845	.5044	48.1774	53.2314				1				0
80	15.59	40.3564	32.1375	59.9523	56.4714	.5264	-1.0864	188.9176	-.1934	.3426	.3934	.5848	330.5588	-.2875	.5093	48.1584	53.2629				1				0
80	15.6	40.3572	32.1753	59.923	56.4732	.5233	-1.0847	188.9286	-.1965	.3443	.3964	.5893	330.2906	-.2921	.5118	48.1289	53.2791				1				0
80	15.61	40.3581	32.2131	59.8936	56.4749	.5202	-1.083	188.9396	-.1996	.346	.3994	.5938	330.0265	-.2967	.5144	48.0995	53.2953				1				0
80	15.62	40.3469	32.2086	59.9158	56.5121	.5191	-1.0846	188.9834	-.2006	.3444	.3986	.5925	329.7752	-.2983	.512	48.0891	53.28				1				0
80	15.63	40.3358	32.2041	59.9381	56.5493	.518	-1.0862	189.0272	-.2017	.3428	.3978	.5913	329.5229	-.2999	.5096	48.0787	53.2647				1				0
80	15.64	40.3246	32.1996	59.9603	56.5865	.517	-1.0878	189.071	-.2028	.3412	.3969	.5901	329.2697	-.3015	.5072	48.0683	53.2495				1				0
80	15.65	40.2585	32.1258	60.0181	56.6764	.5158	-1.0948	189.0788	-.2039	.3341	.3915	.5819	328.6006	-.3032	.4967	48.0576	53.1822				1				0
80	15.66	40.1924	32.052	60.076	56.7664	.5147	-1.1019	189.0867	-.2051	.3271	.386	.5739	327.9129	-.3048	.4862	48.047	53.1149				1				0
80	15.67	40.1263	31.9781	60.1338	56.8563	.5136	-1.109	189.0946	-.2062	.32	.3807	.5659	327.2054	-.3065	.4757	48.0363	53.0477				1				0
80	15.68	40.0714	31.9088	60.1694	56.9091	.5136	-1.1144	189.0587	-.2062	.3145	.3761	.5591	326.751	-.3066	.4676	48.036	52.9957				1				0
80	15.69	40.0165	31.8395	60.205	56.9618	.5135	-1.1199	189.0228	-.2062	.3091	.3716	.5524	326.2853	-.3066	.4595	48.0358	52.9436				1				0
80	15.7	39.9615	31.7702	60.2405	57.0146	.5135	-1.1254	188.9869	-.2063	.3036	.3671	.5456	325.8078	-.3066	.4513	48.0355	52.8915				1				0
80	15.71	39.8491	31.6262	60.3384	57.134	.5141	-1.1373	188.9477	-.2057	.2917	.3569	.5306	324.8045	-.3058	.4336	48.0408	52.7778				1				0
80	15.72	39.7367	31.4822	60.4362	57.2533	.5146	-1.1493	188.9085	-.2052	.2797	.3469	.5157	323.7422	-.305	.4158	48.0462	52.664				1				0
80	15.73	39.6792	31.4075	60.4985	57.3199	.5152	-1.1557	188.9051	-.2046	.2732	.3413	.5074	323.1788	-.3041	.4062	48.0518	52.6023				1				0
80	15.74	39.6217	31.3328	60.5608	57.3865	.5158	-1.1622	188.9018	-.204	.2668	.3358	.4992	322.5968	-.3032	.3966	48.0574	52.5406				1				0
80	15.75	39.5642	31.2581	60.623	57.4531	.5164	-1.1687	188.8984	-.2034	.2603	.3303	.491	321.9953	-.3024	.3869	48.063	52.4789				1				0
80	15.76	39.5067	31.1834	60.6853	57.5197	.517	-1.1752	188.8951	-.2028	.2538	.3249	.4829	321.3738	-.3015	.3773	48.0686	52.4172				1				0
80	15.77	39.4277	31.0592	60.8143	57.6408	.5192	-1.1861	188.942	-.2005	.2429	.315	.4682	320.4557	-.2981	.3611	48.0901	52.3132				1				0
80	15.78	39.3487	30.935	60.9433	57.7619	.5215	-1.197	188.9889	-.1983	.232	.3052	.4536	319.4789	-.2947	.3448	48.1116	52.2093				1				0
80	15.79	39.3273	30.8855	61.01	57.8164	.5232	-1.2014	189.0391	-.1966	.2275	.3007	.447	319.1726	-.2923	.3383	48.1276	52.1671				1				0
80	15.8	39.3058	30.836	61.0767	57.8709	.5248	-1.2059	189.0894	-.1949	.2231	.2963	.4404	318.8572	-.2898	.3317	48.1435	52.125				1				0
80	15.81	39.2844	30.7865	61.1434	57.9254	.5265	-1.2103	189.1396	-.1933	.2187	.2919	.4339	318.5325	-.2873	.3251	48.1594	52.0828				1				0
80	15.82	39.2629	30.737	61.2101	57.9799	.5282	-1.2147	189.1899	-.1916	.2143	.2874	.4273	318.1979	-.2848	.3185	48.1753	52.0407				1				0
80	15.83	39.214	30.6515	61.2751	58.03	.5305	-1.221	189.1706	-.1892	.208	.2812	.418	317.7026	-.2813	.3092	48.1978	51.9808				1				0
80	15.84	39.1651	30.566	61.34	58.0802	.5329	-1.2273	189.1512	-.1869	.2017	.275	.4087	317.1849	-.2778	.2998	48.2203	51.9209				1				0
80	15.85	39.1376	30.53	61.3382	58.0759	.5336	-1.2291	189.0817	-.1862	.1998	.2731	.406	317.0254	-.2768	.297	48.2269	51.9031				1				0
80	15.86	39.1101	30.494	61.3365	58.0715	.5343	-1.231	189.0121	-.1855	.198	.2713	.4033	316.8633	-.2757	.2943	48.2335	51.8853				1				0
80	15.87	39.0827	30.4579	61.3347	58.0672	.535	-1.2329	188.9425	-.1848	.1961	.2694	.4005	316.699	-.2747	.2915	48.2401	51.8675				1				0
80	15.88	39.0552	30.4219	61.3329	58.0629	.5357	-1.2348	188.873	-.1841	.1942	.2676	.3978	316.5326	-.2737	.2887	48.2468	51.8496				1				0
80	15.89	39.0226	30.3679	61.3632	58.0767	.5375	-1.2383	188.8304	-.1823	.1907	.2638	.3921	316.2949	-.271	.2835	48.2641	51.8162				1				0
80	15.9	38.99	30.3139	61.3934	58.0906	.5393	-1.2418	188.7879	-.1804	.1872	.26	.3865	316.0504	-.2682	.2783	48.2815	51.7827				1				0
80	15.91	38.9848	30.2959	61.4254	58.1087	.5405	-1.2434	188.8149	-.1793	.1855	.258	.3836	315.9782	-.2666	.2758	48.2922	51.7671				1				0
80	15.92	38.9797	30.2779	61.4574	58.1269	.5416	-1.2451	188.842	-.1782	.1839	.2561	.3807	315.9045	-.2649	.2734	48.3029	51.7515				1				0
80	15.93	38.9745	30.2599	61.4895	58.1451	.5427	-1.2467	188.869	-.1771	.1823	.2541	.3778	315.83	-.2632	.271	48.3136	51.736				1				0
80	15.94	38.9694	30.2419	61.5215	58.1632	.5438	-1.2483	188.896	-.1759	.1806	.2522	.3749	315.7545	-.2616	.2685	48.3243	51.7204				1				0
80	15.95	38.9642	30.2131	61.5695	58.19	.5457	-1.2508	188.9369	-.174	.1782	.2491	.3703	315.6792	-.2587	.2649	48.3424	51.6973				1				0
80	15.96	38.9591	30.1843	61.6176	58.2169	.5476	-1.2532	188.9778	-.1721	.1758	.246	.3658	315.6022	-.2559	.2613	48.3605	51.6743				1				0
80	15.97	38.9591	30.1735	61.6336	58.2255	.5484	-1.254	188.9917	-.1714	.175	.2449	.3641	315.6037	-.2547	.2602	48.3679	51.6668				1				0
80	15.98	38.9591	30.1627	61.6496	58.2342	.5492	-1.2547	189.0056	-.1706	.1742	.2438	.3625	315.605	-.2536	.259	48.3753	51.6594				1				0
80	15.99	38.9591	30.1519	61.6656	58.2428	.55	-1.2555	189.0194	-.1698	.1734	.2427	.3608	315.6065	-.2524	.2578	48.3827	51.6519				1				0
80	16	38.9668	30.1393	61.6896	58.2437	.5519	-1.2561	189.0394	-.1679	.1728	.241	.3582	315.8285	-.2496	.2569	48.4008	51.6462				1				0
80	16.01	38.9745	30.1267	61.7136	58.2445	.5538	-1.2567	189.0594	-.166	.1722	.2392	.3556	316.0536	-.2468	.256	48.4188	51.6404				1				0
80	16.02	38.9823	30.1141	61.7377	58.2454	.5557	-1.2573	189.0794	-.1641	.1716	.2375	.353	316.2822	-.244	.2551	48.4369	51.6347				1				0
80	16.03	38.99	30.1123	61.7457	58.2376	.5568	-1.2572	189.0856	-.163	.1718	.2368	.3521	316.5085	-.2423	.2554	48.4476	51.6364				1				0
80	16.04	38.9977	30.1105	61.7537	58.2298	.5579	-1.257	189.0917	-.1619	.172	.2362	.3511	316.7359	-.2407	.2557	48.4582	51.6381				1				0
80	16.05	39.0054	30.1087	61.7617	58.222	.559	-1.2568	189.0979	-.1608	.1722	.2356	.3502	316.9645	-.239	.256	48.4689	51.6399				1				0
80	16.06	39.0269	30.1177	61.7519	58.1875	.5607	-1.255	189.084	-.159	.1739	.2357	.3504	317.5608	-.2364	.2586	48.4852	51.6566				1				0
80	16.07	39.0483	30.1267	61.7421	58.1529	.5624	-1.2533	189.07	-.1573	.1757	.2358	.3506	318.1567	-.2339	.2612	48.5016	51.6733				1				0
80	16.08	39.0621	30.1375	61.7243	58.126	.563	-1.2517	189.05	-.1567	.1773	.2366	.3518	318.5188	-.233	.2635	48.5073	51.6883				1				0
80	16.09	39.0758	30.1483	61.7065	58.0992	.5636	-1.2501	189.0299	-.1561	.1789	.2374	.3529	318.8788	-.2321	.2659	48.513	51.7033				1				0
80	16.1	39.0895	30.1591	61.6887	58.0724	.5642	-1.2485	189.0098	-.1555	.1804	.2382	.3541	319.2363	-.2312	.2682	48.5187	51.7184				1				0
80	16.11	39.1033	30.1699	61.6709	58.0456	.5648	-1.247	188.9897	-.1549	.182	.239	.3553	319.5914	-.2303	.2706	48.5243	51.7334				1				0
80	16.12	39.1282	30.1915	61.6594	58.0101	.5661	-1.2447	188.9892	-.1537	.1843	.24	.3568	320.1714	-.2285	.274	48.536	51.7554				1				0
80	16.13	39.153	30.2131	61.6478	57.9747	.5673	-1.2424	188.9887	-.1525	.1866	.241	.3583	320.7465	-.2267	.2774	48.5477	51.7773				1				0
80	16.14	39.1642	30.2239	61.654	57.966	.5679	-1.2416	189.0082	-.1519	.1874	.2412	.3585	320.9715	-.2258	.2785	48.5536	51.7843				1				0
80	16.15	39.1754	30.2347	61.6603	57.9574	.5685	-1.2409	189.0278	-.1512	.1881	.2413	.3588	321.1961	-.2248	.2796	48.5596	51.7913				1				0
80	16.16	39.1865	30.2455	61.6665	57.9487	.5692	-1.2402	189.0473	-.1506	.1888	.2415	.359	321.4207	-.2239	.2807	48.5656	51.7982				1				0
80	16.17	39.1977	30.2563	61.6727	57.9401	.5698	-1.2394	189.0668	-.15	.1895	.2417	.3593	321.6448	-.223	.2818	48.5715	51.8052				1				0
80	16.18	39.2166	30.2725	61.6638	57.9254	.5701	-1.2379	189.0783	-.1496	.1911	.2427	.3608	321.9324	-.2225	.284	48.5748	51.8197				1				0
80	16.19	39.2354	30.2887	61.6549	57.9107	.5705	-1.2364	189.0898	-.1493	.1926	.2437	.3622	322.2177	-.2219	.2863	48.5781	51.8342				1				0
80	16.2	39.2432	30.2941	61.6398	57.9046	.5702	-1.2356	189.0817	-.1496	.1934	.2445	.3634	322.2802	-.2223	.2875	48.5755	51.8418				1				0
80	16.21	39.2509	30.2995	61.6247	57.8986	.5699	-1.2348	189.0737	-.1499	.1942	.2453	.3646	322.3423	-.2228	.2887	48.5728	51.8494				1				0
80	16.22	39.2586	30.3049	61.6096	57.8925	.5697	-1.234	189.0656	-.1501	.195	.2461	.3658	322.4041	-.2232	.2898	48.5702	51.8569				1				0
80	16.23	39.2663	30.3103	61.5944	57.8865	.5694	-1.2332	189.0576	-.1504	.1958	.2469	.367	322.4654	-.2236	.291	48.5675	51.8645				1				0
80	16.24	39.2681	30.3094	61.5793	57.8795	.5692	-1.2328	189.0363	-.1506	.1962	.2473	.3677	322.491	-.2239	.2917	48.5657	51.8686				1				0
80	16.25	39.2698	30.3085	61.5642	57.8726	.569	-1.2323	189.0151	-.1508	.1966	.2478	.3683	322.5168	-.2241	.2923	48.5639	51.8726				1				0
80	16.26	39.2638	30.3022	61.5642	57.8717	.5691	-1.2327	189.002	-.1507	.1963	.2474	.3678	322.4815	-.224	.2917	48.5648	51.8691				1				0
80	16.27	39.2578	30.2959	61.5642	57.8709	.5692	-1.2331	188.9888	-.1506	.1959	.2471	.3673	322.4464	-.2239	.2912	48.5657	51.8656				1				0
80	16.28	39.2518	30.2896	61.5642	57.87	.5693	-1.2335	188.9756	-.1505	.1955	.2467	.3668	322.4112	-.2237	.2906	48.5666	51.8621				1				0
80	16.29	39.2457	30.2833	61.5642	57.8692	.5694	-1.2338	188.9624	-.1504	.1952	.2464	.3663	322.3755	-.2236	.2901	48.5674	51.8586				1				0
80	16.3	39.2269	30.2608	61.5847	57.8925	.5694	-1.2359	188.9649	-.1504	.1931	.2447	.3638	322.0815	-.2236	.287	48.5677	51.8387				1				0
80	16.31	39.208	30.2383	61.6051	57.9159	.5694	-1.238	188.9673	-.1504	.191	.2431	.3613	321.7834	-.2235	.2839	48.5679	51.8188				1				0
80	16.32	39.1951	30.2221	61.6256	57.9401	.5693	-1.2397	188.9829	-.1504	.1892	.2418	.3594	321.5186	-.2236	.2813	48.5673	51.8024				1				0
80	16.33	39.1822	30.2059	61.646	57.9643	.5693	-1.2414	188.9985	-.1505	.1875	.2405	.3574	321.2513	-.2237	.2788	48.5667	51.786				1				0
80	16.34	39.1694	30.1897	61.6665	57.9885	.5692	-1.2432	189.0141	-.1506	.1858	.2392	.3555	320.9809	-.2238	.2762	48.566	51.7696				1				0
80	16.35	39.1565	30.1735	61.687	58.0127	.5691	-1.2449	189.0297	-.1506	.1841	.2379	.3536	320.7076	-.2239	.2737	48.5654	51.7532				1				0
80	16.36	39.1273	30.1348	61.7136	58.0568	.5688	-1.2483	189.0326	-.151	.1807	.2355	.35	320.1137	-.2245	.2686	48.5619	51.7208				1				0
80	16.37	39.0981	30.0961	61.7403	58.101	.5684	-1.2517	189.0355	-.1514	.1773	.2331	.3465	319.5078	-.225	.2635	48.5585	51.6883				1				0
80	16.38	39.0818	30.0736	61.7466	58.1208	.5681	-1.2534	189.0228	-.1517	.1756	.232	.3449	319.1812	-.2254	.261	48.5556	51.6722				1				0
80	16.39	39.0655	30.0511	61.7528	58.1407	.5678	-1.2551	189.0101	-.152	.1739	.2309	.3433	318.8511	-.2259	.2585	48.5528	51.6561				1				0
80	16.4	39.0492	30.0286	61.759	58.1606	.5675	-1.2568	188.9975	-.1523	.1722	.2299	.3417	318.5181	-.2263	.256	48.5499	51.64				1				0
80	16.41	39.0192	29.9935	61.7786	58.2013	.5668	-1.2599	188.9926	-.153	.1691	.228	.3389	317.8639	-.2274	.2513	48.5432	51.6102				1				0
80	16.42	38.9891	29.9584	61.7981	58.2419	.5661	-1.263	188.9876	-.1537	.1659	.2262	.3362	317.1991	-.2284	.2467	48.5365	51.5804				1				0
80	16.43	38.9591	29.9233	61.8177	58.2826	.5654	-1.2662	188.9827	-.1544	.1628	.2244	.3335	316.5234	-.2295	.242	48.5298	51.5506				1				0
80	16.44	38.9453	29.9107	61.8311	58.3033	.565	-1.2676	188.9905	-.1548	.1614	.2236	.3324	316.1934	-.2301	.2399	48.5259	51.5368				1				0
80	16.45	38.9316	29.8981	61.8444	58.3241	.5646	-1.2691	188.9982	-.1552	.1599	.2228	.3313	315.8611	-.2307	.2377	48.522	51.5231				1				0
80	16.46	38.9179	29.8855	61.8577	58.3449	.5642	-1.2705	189.006	-.1556	.1585	.2221	.3302	315.5268	-.2313	.2356	48.5181	51.5094				1				0
80	16.47	38.9007	29.8801	61.8818	58.3786	.5631	-1.2722	189.0412	-.1567	.1567	.2216	.3294	315.0125	-.2329	.233	48.5079	51.4927				1				0
80	16.48	38.8835	29.8747	61.9058	58.4123	.562	-1.274	189.0764	-.1577	.155	.2211	.3287	314.496	-.2345	.2304	48.4977	51.4761				1				0
80	16.49	38.8801	29.8819	61.9165	58.4253	.5614	-1.2743	189.1038	-.1584	.1547	.2214	.3291	314.3193	-.2355	.2299	48.4914	51.4731				1				0
80	16.5	38.8767	29.8891	61.9271	58.4383	.5607	-1.2746	189.1312	-.1591	.1544	.2217	.3295	314.1431	-.2365	.2295	48.4851	51.4702				1				0
80	16.51	38.8732	29.8963	61.9378	58.4513	.5601	-1.2749	189.1586	-.1597	.1541	.2219	.3299	313.9673	-.2374	.229	48.4788	51.4673				1				0
80	16.52	38.8698	29.9035	61.9485	58.4642	.5594	-1.2752	189.186	-.1604	.1538	.2222	.3303	313.7918	-.2384	.2286	48.4725	51.4644				1				0
80	16.53	38.8793	29.944	61.9076	58.4288	.5578	-1.2723	189.1596	-.162	.1567	.2254	.335	314.0566	-.2407	.2329	48.4576	51.4924				1				0
80	16.54	38.8887	29.9845	61.8666	58.3933	.5563	-1.2693	189.1331	-.1635	.1596	.2285	.3397	314.3145	-.2431	.2373	48.4427	51.5204				1				0
80	16.55	38.9016	30.0178	61.815	58.3449	.5554	-1.2661	189.0793	-.1644	.1629	.2314	.3441	314.7343	-.2444	.2422	48.4341	51.5514				1				0
80	16.56	38.9144	30.0511	61.7635	58.2964	.5545	-1.2628	189.0255	-.1653	.1662	.2344	.3484	315.1439	-.2458	.247	48.4255	51.5824				1				0
80	16.57	38.9273	30.0844	61.7119	58.248	.5536	-1.2596	188.9716	-.1662	.1694	.2373	.3528	315.5437	-.2471	.2518	48.417	51.6134				1				0
80	16.58	38.9402	30.1177	61.6603	58.1996	.5527	-1.2563	188.9177	-.1671	.1727	.2403	.3572	315.9337	-.2484	.2567	48.4083	51.6444				1				0
80	16.59	38.9754	30.1834	61.5873	58.1286	.5513	-1.2505	188.8748	-.1685	.1784	.2454	.3648	316.646	-.2504	.2652	48.3956	51.6993				1				0
80	16.6	39.0106	30.2491	61.5144	58.0577	.55	-1.2448	188.8318	-.1698	.1842	.2505	.3724	317.3293	-.2524	.2738	48.3828	51.7543				1				0
80	16.61	39.0329	30.2815	61.493	58.0352	.5495	-1.2423	188.8427	-.1702	.1867	.2527	.3756	317.6426	-.2531	.2776	48.3787	51.7782				1				0
80	16.62	39.0552	30.3139	61.4717	58.0127	.5491	-1.2398	188.8535	-.1707	.1892	.2548	.3788	317.9508	-.2537	.2813	48.3746	51.8021				1				0
80	16.63	39.0775	30.3463	61.4503	57.9902	.5487	-1.2372	188.8644	-.1711	.1917	.257	.382	318.2534	-.2544	.285	48.3704	51.826				1				0
80	16.64	39.0998	30.3787	61.429	57.9678	.5482	-1.2347	188.8753	-.1715	.1942	.2591	.3852	318.5511	-.255	.2887	48.3663	51.8499				1				0
80	16.65	39.1736	30.4733	61.3614	57.9003	.5472	-1.227	188.9086	-.1726	.202	.2656	.3949	319.4863	-.2565	.3002	48.3564	51.9234				1				0
80	16.66	39.2475	30.5678	61.2938	57.8328	.5462	-1.2193	188.9418	-.1736	.2097	.2722	.4047	320.3763	-.2581	.3117	48.3466	51.9969				1				0
80	16.67	39.299	30.6299	61.2475	57.7878	.5456	-1.2141	188.9642	-.1742	.2149	.2766	.4112	320.9687	-.259	.3194	48.3409	52.0465				1				0
80	16.68	39.3505	30.692	61.2013	57.7429	.545	-1.2089	188.9865	-.1748	.2201	.2811	.4178	321.5422	-.2599	.3272	48.3352	52.0961				1				0
80	16.69	39.402	30.7541	61.155	57.6979	.5444	-1.2037	189.0089	-.1754	.2253	.2855	.4244	322.0979	-.2607	.3349	48.3295	52.1457				1				0
80	16.7	39.4534	30.8162	61.1087	57.6529	.5438	-1.1985	189.0313	-.176	.2305	.29	.4311	322.6362	-.2616	.3427	48.3238	52.1953				1				0
80	16.71	39.523	30.899	61.0402	57.5932	.5427	-1.1914	189.0554	-.1771	.2376	.2963	.4405	323.3043	-.2632	.3532	48.3137	52.2627				1				0
80	16.72	39.5925	30.9818	60.9717	57.5336	.5417	-1.1843	189.0796	-.1781	.2447	.3026	.4499	323.944	-.2648	.3637	48.3035	52.3302				1				0
80	16.73	39.6105	31.0025	60.9495	57.5189	.5412	-1.1824	189.0814	-.1786	.2466	.3044	.4526	324.0818	-.2655	.3665	48.2991	52.3481				1				0
80	16.74	39.6285	31.0232	60.9273	57.5042	.5407	-1.1805	189.0831	-.1791	.2484	.3062	.4552	324.218	-.2662	.3693	48.2947	52.366				1				0
80	16.75	39.6466	31.0439	60.905	57.4894	.5403	-1.1787	189.0849	-.1795	.2503	.308	.4579	324.3524	-.2669	.3721	48.2903	52.3839				1				0
80	16.76	39.6646	31.0646	60.8828	57.4747	.5398	-1.1768	189.0867	-.18	.2522	.3098	.4606	324.4854	-.2676	.3749	48.2859	52.4019				1				0
80	16.77	39.6835	31.0952	60.8428	57.4497	.5386	-1.174	189.0711	-.1811	.2549	.3127	.4649	324.6043	-.2693	.379	48.2749	52.4279				1				0
80	16.78	39.7023	31.1258	60.8027	57.4246	.5375	-1.1713	189.0555	-.1823	.2577	.3156	.4692	324.721	-.271	.383	48.2639	52.4539				1				0
80	16.79	39.7032	31.1357	60.7849	57.4142	.5368	-1.1705	189.038	-.183	.2585	.3167	.4708	324.7083	-.272	.3843	48.2573	52.4621				1				0
80	16.8	39.7041	31.1456	60.7672	57.4038	.5361	-1.1696	189.0206	-.1837	.2594	.3178	.4725	324.6956	-.273	.3856	48.2507	52.4702				1				0
80	16.81	39.7049	31.1555	60.7494	57.3934	.5354	-1.1687	189.0032	-.1844	.2602	.3189	.4741	324.6832	-.2741	.3868	48.2441	52.4784				1				0
80	16.82	39.7049	31.1663	60.7218	57.3883	.534	-1.1678	188.9813	-.1858	.2612	.3205	.4765	324.5717	-.2762	.3882	48.2305	52.4873				1				0
80	16.83	39.7049	31.1771	60.6942	57.3831	.5326	-1.1669	188.9593	-.1872	.2621	.3221	.4788	324.4614	-.2783	.3896	48.2169	52.4963				1				0
80	16.84	39.7049	31.1879	60.6666	57.3779	.5311	-1.1659	188.9373	-.1887	.2631	.3237	.4812	324.3523	-.2805	.391	48.2033	52.5052				1				0
80	16.85	39.7041	31.1888	60.6568	57.3831	.5304	-1.1658	188.9328	-.1894	.2631	.3242	.482	324.2549	-.2816	.3912	48.1962	52.5061				1				0
80	16.86	39.7032	31.1897	60.6471	57.3883	.5296	-1.1658	188.9282	-.1901	.2632	.3247	.4827	324.1577	-.2827	.3913	48.1892	52.5069				1				0
80	16.87	39.7023	31.1906	60.6373	57.3934	.5289	-1.1657	188.9236	-.1909	.2633	.3252	.4835	324.0611	-.2838	.3914	48.1821	52.5077				1				0
80	16.88	39.686	31.1816	60.6488	57.4237	.5277	-1.1672	188.9402	-.1921	.2618	.3247	.4826	323.7259	-.2856	.3891	48.1705	52.4929				1				0
80	16.89	39.6697	31.1726	60.6604	57.454	.5265	-1.1688	188.9567	-.1933	.2602	.3241	.4819	323.3895	-.2874	.3868	48.1589	52.478				1				0
80	16.9	39.6543	31.1627	60.6818	57.4791	.526	-1.1704	188.9778	-.1938	.2586	.3231	.4803	323.1479	-.2881	.3843	48.1544	52.4624				1				0
80	16.91	39.6388	31.1528	60.7031	57.5042	.5255	-1.1721	188.9989	-.1943	.2569	.3221	.4788	322.9048	-.2888	.3819	48.1499	52.4467				1				0
80	16.92	39.6234	31.1429	60.7245	57.5292	.525	-1.1737	189.02	-.1947	.2553	.3211	.4773	322.66	-.2895	.3795	48.1453	52.4311				1				0
80	16.93	39.6079	31.133	60.7458	57.5543	.5246	-1.1754	189.041	-.1952	.2536	.3201	.4758	322.4139	-.2902	.377	48.1408	52.4154				1				0
80	16.94	39.5788	31.115	60.768	57.5855	.5236	-1.1778	189.0472	-.1961	.2512	.3187	.4737	322.0145	-.2916	.3734	48.132	52.3921				1				0
80	16.95	39.5496	31.097	60.7903	57.6166	.5227	-1.1802	189.0534	-.1971	.2487	.3173	.4717	321.6118	-.2929	.3697	48.1233	52.3688				1				0
80	16.96	39.5358	31.0889	60.7912	57.6226	.5223	-1.1811	189.0385	-.1975	.2479	.317	.4712	321.4586	-.2936	.3685	48.1191	52.3612				1				0
80	16.97	39.5221	31.0808	60.7921	57.6287	.5218	-1.1819	189.0237	-.1979	.2471	.3166	.4707	321.3049	-.2943	.3674	48.1148	52.3535				1				0
80	16.98	39.5084	31.0727	60.7929	57.6348	.5214	-1.1827	189.0088	-.1984	.2463	.3163	.4702	321.1508	-.2949	.3662	48.1106	52.3458				1				0
80	16.99	39.4946	31.0646	60.7938	57.6408	.5209	-1.1835	188.9939	-.1988	.2455	.3159	.4696	320.9967	-.2956	.365	48.1064	52.3382				1				0
80	17	39.4878	31.0547	60.7938	57.6425	.521	-1.184	188.9789	-.1987	.245	.3154	.4689	320.9477	-.2954	.3641	48.1073	52.3329				1				0
80	17.01	39.4809	31.0448	60.7938	57.6443	.5211	-1.1846	188.9638	-.1986	.2444	.3149	.4682	320.8987	-.2953	.3633	48.1083	52.3277				1				0
80	17.02	39.4878	31.043	60.7929	57.6399	.5217	-1.1843	188.9637	-.1981	.2447	.3148	.468	321.0048	-.2945	.3637	48.1134	52.3301				1				0
80	17.03	39.4946	31.0412	60.7921	57.6356	.5222	-1.1841	188.9635	-.1975	.2449	.3147	.4677	321.111	-.2937	.3641	48.1186	52.3325				1				0
80	17.04	39.5015	31.0394	60.7912	57.6313	.5228	-1.1838	188.9634	-.197	.2452	.3145	.4675	321.217	-.2928	.3644	48.1238	52.3349				1				0
80	17.05	39.5084	31.0376	60.7903	57.627	.5233	-1.1836	188.9632	-.1965	.2454	.3144	.4673	321.3234	-.292	.3648	48.129	52.3373				1				0
80	17.06	39.5049	31.0178	60.8063	57.6201	.5251	-1.1844	188.9491	-.1946	.2445	.3125	.4646	321.4802	-.2894	.3635	48.1462	52.3289				1				0
80	17.07	39.5015	30.998	60.8223	57.6131	.5269	-1.1853	188.9349	-.1928	.2436	.3107	.4619	321.639	-.2867	.3622	48.1634	52.3204				1				0
80	17.08	39.4912	30.98	60.8392	57.6105	.5282	-1.1865	188.9209	-.1916	.2425	.309	.4594	321.6913	-.2848	.3605	48.1755	52.3095				1				0
80	17.09	39.4809	30.962	60.8561	57.6079	.5295	-1.1876	188.9069	-.1903	.2414	.3074	.4569	321.7441	-.2829	.3588	48.1875	52.2987				1				0
80	17.1	39.4706	30.944	60.873	57.6054	.5307	-1.1888	188.8929	-.1891	.2402	.3057	.4544	321.7975	-.281	.3571	48.1995	52.2878				1				0
80	17.11	39.4603	30.926	60.8899	57.6028	.532	-1.1899	188.879	-.1878	.2391	.304	.4519	321.8515	-.2792	.3554	48.2116	52.2769				1				0
80	17.12	39.4509	30.8873	60.9388	57.6123	.5351	-1.1925	188.8893	-.1847	.2365	.3001	.4461	322.0078	-.2746	.3516	48.2407	52.2524				1				0
80	17.13	39.4414	30.8486	60.9878	57.6218	.5381	-1.195	188.8996	-.1817	.2339	.2962	.4403	322.1683	-.2701	.3478	48.2699	52.2279				1				0
80	17.14	39.4423	30.8279	61.0198	57.6339	.5399	-1.1965	188.9238	-.1799	.2325	.294	.437	322.2741	-.2674	.3456	48.287	52.2143				1				0
80	17.15	39.4431	30.8072	61.0518	57.646	.5417	-1.1979	188.9481	-.1781	.2311	.2917	.4337	322.3817	-.2647	.3435	48.3041	52.2007				1				0
80	17.16	39.444	30.7865	61.0838	57.6581	.5435	-1.1993	188.9724	-.1763	.2297	.2895	.4304	322.4907	-.262	.3414	48.3212	52.1871				1				0
80	17.17	39.4311	30.7361	61.1381	57.691	.5461	-1.2029	188.9963	-.1737	.2261	.2851	.4238	322.4658	-.2582	.3361	48.3458	52.1532				1				0
80	17.18	39.4183	30.6857	61.1924	57.7238	.5487	-1.2065	189.0201	-.1711	.2225	.2807	.4173	322.4402	-.2544	.3308	48.3703	52.1192				1				0
80	17.19	39.4054	30.6353	61.2466	57.7567	.5512	-1.21	189.044	-.1685	.219	.2763	.4107	322.4137	-.2505	.3255	48.3949	52.0853				1				0
80	17.2	39.3917	30.6056	61.2689	57.7775	.552	-1.2122	189.0435	-.1677	.2168	.2741	.4075	322.2712	-.2494	.3223	48.4024	52.0649				1				0
80	17.21	39.3779	30.5759	61.2911	57.7982	.5528	-1.2143	189.0431	-.167	.2147	.272	.4043	322.1263	-.2482	.3191	48.4099	52.0445				1				0
80	17.22	39.3642	30.5462	61.3133	57.819	.5536	-1.2164	189.0427	-.1662	.2125	.2698	.4011	321.9793	-.247	.3159	48.4174	52.0242				1				0
80	17.23	39.3444	30.5084	61.3436	57.8493	.5544	-1.2193	189.0456	-.1654	.2096	.267	.3969	321.7318	-.2458	.3116	48.425	51.9966				1				0
80	17.24	39.3247	30.4706	61.3738	57.8795	.5552	-1.2222	189.0486	-.1646	.2067	.2642	.3928	321.4791	-.2446	.3073	48.4327	51.9689				1				0
80	17.25	39.3187	30.4625	61.3818	57.889	.5552	-1.223	189.052	-.1646	.206	.2636	.3919	321.3789	-.2446	.3062	48.4328	51.9617				1				0
80	17.26	39.3127	30.4543	61.3898	57.8986	.5552	-1.2238	189.0554	-.1645	.2052	.263	.391	321.2785	-.2446	.3051	48.433	51.9545				1				0
80	17.27	39.3067	30.4462	61.3978	57.9081	.5553	-1.2245	189.0589	-.1645	.2045	.2624	.3901	321.1776	-.2446	.3039	48.4331	51.9473				1				0
80	17.28	39.3007	30.4381	61.4058	57.9176	.5553	-1.2253	189.0623	-.1645	.2037	.2618	.3892	321.0762	-.2445	.3028	48.4333	51.94				1				0
80	17.29	39.3101	30.4516	61.3827	57.9038	.5547	-1.2239	189.0482	-.1651	.2051	.2633	.3914	321.1716	-.2454	.3049	48.4279	51.9533				1				0
80	17.3	39.3196	30.4652	61.3596	57.8899	.5542	-1.2225	189.0342	-.1656	.2065	.2647	.3935	321.2658	-.2462	.3069	48.4226	51.9665				1				0
80	17.31	39.335	30.4868	61.3285	57.8666	.5536	-1.2203	189.0168	-.1662	.2086	.2667	.3965	321.4584	-.2471	.3101	48.4171	51.987				1				0
80	17.32	39.3505	30.5084	61.2973	57.8432	.553	-1.2182	188.9993	-.1668	.2108	.2688	.3996	321.6481	-.2479	.3133	48.4117	52.0074				1				0
80	17.33	39.3659	30.53	61.2662	57.8199	.5524	-1.216	188.9819	-.1674	.2129	.2708	.4026	321.8347	-.2488	.3165	48.4062	52.0279				1				0
80	17.34	39.3814	30.5516	61.2351	57.7965	.5519	-1.2139	188.9645	-.1679	.2151	.2729	.4056	322.0187	-.2496	.3197	48.4007	52.0484				1				0
80	17.35	39.4243	30.6146	61.1737	57.7385	.5508	-1.2084	188.951	-.1689	.2206	.2778	.413	322.5491	-.2511	.3279	48.391	52.1006				1				0
80	17.36	39.4672	30.6776	61.1123	57.6806	.5498	-1.2029	188.9377	-.17	.226	.2828	.4204	323.0606	-.2527	.336	48.3813	52.1529				1				0
80	17.37	39.4946	30.719	61.0821	57.646	.5494	-1.1996	188.9417	-.1704	.2294	.2858	.4248	323.3914	-.2533	.341	48.3771	52.1846				1				0
80	17.38	39.5221	30.7604	61.0518	57.6114	.5489	-1.1963	188.9457	-.1709	.2327	.2887	.4292	323.715	-.254	.3459	48.3728	52.2163				1				0
80	17.39	39.5496	30.8018	61.0216	57.5768	.5485	-1.1929	188.9497	-.1713	.236	.2916	.4335	324.0323	-.2546	.3509	48.3686	52.248				1				0
80	17.4	39.577	30.8432	60.9913	57.5422	.548	-1.1896	188.9537	-.1717	.2394	.2946	.4379	324.343	-.2553	.3558	48.3644	52.2798				1				0
80	17.41	39.6225	30.9026	60.9602	57.5016	.5478	-1.185	188.9868	-.172	.244	.2985	.4437	324.8093	-.2557	.3626	48.3616	52.3234				1				0
80	17.42	39.668	30.962	60.9291	57.4609	.5475	-1.1804	189.02	-.1723	.2485	.3024	.4496	325.2632	-.2562	.3694	48.3588	52.3669				1				0
80	17.43	39.686	30.98	60.9282	57.4548	.5476	-1.1792	189.049	-.1722	.2498	.3034	.451	325.4203	-.2559	.3713	48.3602	52.3788				1				0
80	17.44	39.7041	30.998	60.9273	57.4488	.5478	-1.178	189.0781	-.172	.251	.3043	.4524	325.5761	-.2557	.3731	48.3617	52.3906				1				0
80	17.45	39.7221	31.016	60.9264	57.4427	.5479	-1.1767	189.1072	-.1719	.2523	.3052	.4538	325.7309	-.2555	.375	48.3631	52.4024				1				0
80	17.46	39.7401	31.034	60.9255	57.4367	.5481	-1.1755	189.1363	-.1717	.2535	.3062	.4552	325.8849	-.2553	.3768	48.3645	52.4143				1				0
80	17.47	39.747	31.0466	60.9193	57.4306	.5478	-1.1746	189.1435	-.172	.2543	.307	.4564	325.9275	-.2557	.3781	48.3618	52.4222				1				0
80	17.48	39.7538	31.0592	60.913	57.4246	.5475	-1.1738	189.1507	-.1723	.2552	.3079	.4577	325.9698	-.2561	.3793	48.359	52.4301				1				0
80	17.49	39.7427	31.0538	60.9077	57.4246	.547	-1.1742	189.1288	-.1727	.2547	.3078	.4575	325.8596	-.2568	.3787	48.3549	52.4261				1				0
80	17.5	39.7315	31.0484	60.9024	57.4246	.5466	-1.1746	189.1069	-.1732	.2543	.3077	.4574	325.7493	-.2574	.3781	48.3507	52.4222				1				0
80	17.51	39.7204	31.043	60.897	57.4246	.5462	-1.1751	189.085	-.1736	.2539	.3076	.4572	325.6389	-.2581	.3775	48.3466	52.4182				1				0
80	17.52	39.7092	31.0376	60.8917	57.4246	.5457	-1.1755	189.0631	-.174	.2535	.3075	.4571	325.5285	-.2587	.3768	48.3425	52.4143				1				0
80	17.53	39.6723	30.9935	60.9175	57.4566	.5459	-1.179	189.0399	-.1739	.2499	.3045	.4526	325.1651	-.2586	.3715	48.3435	52.3803				1				0
80	17.54	39.6354	30.9494	60.9433	57.4886	.546	-1.1826	189.0167	-.1738	.2464	.3015	.4482	324.7942	-.2584	.3662	48.3446	52.3462				1				0
80	17.55	39.6097	30.9107	60.9744	57.5206	.5465	-1.1858	189.0153	-.1733	.2432	.2986	.4439	324.5303	-.2576	.3615	48.3498	52.3161				1				0
80	17.56	39.5839	30.872	61.0056	57.5526	.5471	-1.1889	189.014	-.1727	.24	.2957	.4396	324.2613	-.2568	.3568	48.355	52.286				1				0
80	17.57	39.5582	30.8333	61.0367	57.5846	.5476	-1.1921	189.0127	-.1722	.2369	.2928	.4353	323.9868	-.256	.3521	48.3602	52.2559				1				0
80	17.58	39.4964	30.7487	61.1105	57.6529	.5489	-1.1993	189.0085	-.1709	.2297	.2863	.4256	323.3525	-.254	.3415	48.3725	52.1877				1				0
80	17.59	39.4346	30.6641	61.1844	57.7212	.5502	-1.2064	189.0042	-.1696	.2225	.2798	.4159	322.6885	-.2521	.3308	48.3847	52.1195				1				0
80	17.6	39.3728	30.5795	61.2582	57.7896	.5515	-1.2136	189	-.1683	.2154	.2734	.4064	321.9931	-.2502	.3202	48.3969	52.0513				1				0
80	17.61	39.3367	30.5336	61.3009	57.8259	.5522	-1.2176	188.9971	-.1676	.2114	.2698	.401	321.5938	-.2491	.3142	48.404	52.0132				1				0
80	17.62	39.3007	30.4877	61.3436	57.8622	.5529	-1.2216	188.9941	-.1668	.2074	.2662	.3957	321.1838	-.248	.3083	48.411	51.9752				1				0
80	17.63	39.2646	30.4417	61.3863	57.8986	.5537	-1.2256	188.9912	-.1661	.2034	.2626	.3904	320.7625	-.2469	.3024	48.418	51.9371				1				0
80	17.64	39.1977	30.3571	61.4628	57.9712	.5547	-1.233	188.9888	-.1651	.1959	.2562	.3809	319.8775	-.2455	.2913	48.4273	51.8661				1				0
80	17.65	39.1307	30.2725	61.5393	58.0439	.5556	-1.2405	188.9864	-.1642	.1885	.25	.3716	318.9478	-.244	.2802	48.4366	51.7952				1				0
80	17.66	39.0998	30.2338	61.5731	58.0802	.5559	-1.2439	188.987	-.1639	.185	.2472	.3675	318.4639	-.2437	.2751	48.4388	51.7623				1				0
80	17.67	39.0689	30.1951	61.6069	58.1165	.5561	-1.2474	188.9875	-.1637	.1816	.2445	.3634	317.969	-.2433	.2699	48.4411	51.7295				1				0
80	17.68	39.038	30.1564	61.6407	58.1529	.5563	-1.2508	188.988	-.1634	.1781	.2418	.3594	317.463	-.243	.2648	48.4433	51.6966				1				0
80	17.69	39.0071	30.1177	61.6745	58.1892	.5566	-1.2543	188.9885	-.1632	.1747	.2391	.3554	316.9456	-.2426	.2597	48.4456	51.6637				1				0
80	17.7	38.9617	30.061	61.7279	58.2454	.5569	-1.2595	188.9959	-.1629	.1695	.2351	.3494	316.1458	-.2421	.252	48.449	51.6143				1				0
80	17.71	38.9162	30.0043	61.7812	58.3016	.5573	-1.2647	189.0033	-.1625	.1643	.2311	.3435	315.3184	-.2416	.2443	48.4523	51.565				1				0
80	17.72	38.9016	29.9863	61.8008	58.3215	.5574	-1.2664	189.0102	-.1624	.1626	.2298	.3416	315.0351	-.2414	.2417	48.4535	51.5484				1				0
80	17.73	38.887	29.9683	61.8204	58.3414	.5575	-1.2681	189.0171	-.1623	.1609	.2285	.3396	314.7487	-.2412	.2391	48.4546	51.5319				1				0
80	17.74	38.8724	29.9503	61.84	58.3613	.5576	-1.2699	189.024	-.1621	.1591	.2272	.3377	314.4591	-.241	.2365	48.4557	51.5154				1				0
80	17.75	38.8578	29.9323	61.8595	58.3812	.5578	-1.2716	189.0308	-.162	.1574	.2259	.3358	314.166	-.2409	.234	48.4569	51.4989				1				0
80	17.76	38.8501	29.9206	61.872	58.3872	.5582	-1.2725	189.0299	-.1616	.1564	.2249	.3343	314.0768	-.2402	.2325	48.4613	51.4899				1				0
80	17.77	38.8424	29.9089	61.8844	58.3933	.5587	-1.2735	189.029	-.1611	.1555	.2239	.3328	313.987	-.2395	.2311	48.4658	51.4809				1				0
80	17.78	38.8492	29.9152	61.8773	58.3795	.559	-1.2727	189.0212	-.1607	.1563	.2242	.3333	314.1946	-.2389	.2323	48.4691	51.4884				1				0
80	17.79	38.8561	29.9215	61.8702	58.3656	.5594	-1.2719	189.0134	-.1604	.1571	.2245	.3337	314.4017	-.2384	.2335	48.4725	51.4959				1				0
80	17.8	38.8629	29.9278	61.8631	58.3518	.5597	-1.2711	189.0056	-.16	.1579	.2248	.3342	314.6084	-.2379	.2347	48.4758	51.5035				1				0
80	17.81	38.8698	29.9341	61.856	58.3379	.5601	-1.2703	188.9978	-.1597	.1587	.2251	.3346	314.8144	-.2374	.2358	48.4792	51.511				1				0
80	17.82	38.899	29.9728	61.8239	58.3008	.5599	-1.2669	188.9965	-.1599	.162	.2276	.3384	315.384	-.2377	.2409	48.4773	51.5432				1				0
80	17.83	38.9282	30.0115	61.7919	58.2636	.5597	-1.2636	188.9952	-.1601	.1654	.2302	.3422	315.9409	-.238	.2459	48.4755	51.5754				1				0
80	17.84	38.9505	30.0439	61.767	58.2402	.5592	-1.261	189.0016	-.1606	.168	.2324	.3455	316.2885	-.2388	.2497	48.4703	51.6001				1				0
80	17.85	38.9728	30.0763	61.7421	58.2169	.5586	-1.2584	189.0081	-.1612	.1706	.2347	.3489	316.6295	-.2396	.2536	48.4652	51.6247				1				0
80	17.86	38.9951	30.1087	61.7172	58.1935	.5581	-1.2558	189.0146	-.1617	.1732	.2369	.3522	316.9638	-.2404	.2574	48.46	51.6494				1				0
80	17.87	39.0174	30.1411	61.6923	58.1702	.5575	-1.2532	189.021	-.1622	.1758	.2392	.3556	317.2919	-.2412	.2613	48.4548	51.674				1				0
80	17.88	39.0604	30.1951	61.6505	58.1304	.5569	-1.2487	189.0363	-.1629	.1803	.243	.3612	317.9037	-.2421	.268	48.4488	51.717				1				0
80	17.89	39.1033	30.2491	61.6087	58.0906	.5563	-1.2442	189.0517	-.1635	.1848	.2468	.3668	318.497	-.2431	.2747	48.4427	51.76				1				0
80	17.9	39.1239	30.2707	61.5918	58.0741	.5562	-1.2423	189.0605	-.1636	.1867	.2483	.369	318.7754	-.2432	.2776	48.4419	51.7783				1				0
80	17.91	39.1445	30.2923	61.5749	58.0577	.5561	-1.2403	189.0694	-.1637	.1886	.2498	.3713	319.0506	-.2433	.2804	48.441	51.7966				1				0
80	17.92	39.1651	30.3139	61.558	58.0413	.556	-1.2384	189.0782	-.1638	.1906	.2513	.3735	319.3223	-.2435	.2833	48.4401	51.815				1				0
80	17.93	39.2028	30.3607	61.517	57.998	.5557	-1.2342	189.0786	-.1641	.1947	.2547	.3786	319.8824	-.2439	.2895	48.4372	51.8547				1				0
80	17.94	39.2406	30.4075	61.4761	57.9548	.5554	-1.2301	189.079	-.1644	.1989	.2581	.3836	320.4279	-.2444	.2957	48.4343	51.8944				1				0
80	17.95	39.2784	30.4543	61.4352	57.9115	.5551	-1.2259	189.0795	-.1647	.2031	.2615	.3887	320.959	-.2448	.3019	48.4315	51.9342				1				0
80	17.96	39.2955	30.4796	61.4112	57.8847	.5549	-1.2236	189.071	-.1649	.2053	.2634	.3915	321.2315	-.2451	.3052	48.4295	51.9556				1				0
80	17.97	39.3127	30.5048	61.3872	57.8579	.5547	-1.2214	189.0625	-.1651	.2076	.2652	.3943	321.4999	-.2455	.3086	48.4274	51.977				1				0
80	17.98	39.3299	30.53	61.3632	57.8311	.5545	-1.2191	189.0541	-.1653	.2098	.2671	.3971	321.7648	-.2458	.3119	48.4254	51.9984				1				0
80	17.99	39.347	30.5543	61.3409	57.8043	.5544	-1.217	189.0465	-.1654	.212	.2689	.3998	322.0377	-.2459	.3152	48.4245	52.0192				1				0
80	18	39.3642	30.5786	61.3187	57.7775	.5543	-1.2148	189.0389	-.1655	.2142	.2707	.4024	322.3073	-.246	.3184	48.4237	52.0401				1				0
80	18.01	39.3642	30.5777	61.3205	57.7775	.5544	-1.2148	189.0398	-.1654	.2141	.2706	.4022	322.3192	-.2459	.3183	48.4248	52.0395				1				0
80	18.02	39.3642	30.5768	61.3222	57.7775	.5545	-1.2149	189.0406	-.1653	.2141	.2705	.4021	322.3312	-.2457	.3182	48.4259	52.0389				1				0
80	18.03	39.3642	30.5759	61.324	57.7775	.5546	-1.215	189.0415	-.1652	.214	.2703	.4019	322.3431	-.2455	.3182	48.427	52.0383				1				0
80	18.04	39.3642	30.575	61.3258	57.7775	.5547	-1.215	189.0424	-.165	.214	.2702	.4017	322.3551	-.2453	.3181	48.4282	52.0378				1				0
80	18.05	39.3505	30.5714	61.3107	57.7645	.5543	-1.215	188.997	-.1655	.2139	.2705	.402	322.2812	-.246	.318	48.4242	52.0375				1				0
80	18.06	39.3367	30.5678	61.2955	57.7515	.5539	-1.2151	188.9516	-.1659	.2139	.2707	.4024	322.2077	-.2466	.318	48.4202	52.0373				1				0
80	18.07	39.323	30.5651	61.2786	57.7385	.5534	-1.215	188.9052	-.1664	.2139	.2711	.4029	322.1224	-.2474	.318	48.4151	52.0376				1				0
80	18.08	39.3093	30.5624	61.2617	57.7256	.5528	-1.215	188.8589	-.167	.214	.2714	.4035	322.0374	-.2482	.3181	48.4099	52.0379				1				0
80	18.09	39.2955	30.5597	61.2448	57.7126	.5523	-1.215	188.8126	-.1675	.214	.2718	.404	321.9525	-.249	.3181	48.4048	52.0383				1				0
80	18.1	39.2818	30.557	61.2279	57.6996	.5517	-1.2149	188.7663	-.168	.2141	.2721	.4045	321.8677	-.2498	.3182	48.3997	52.0386				1				0
80	18.11	39.3093	30.5957	61.2057	57.6823	.5509	-1.2121	188.7929	-.1688	.2168	.2748	.4085	322.0944	-.251	.3223	48.392	52.0651				1				0
80	18.12	39.3367	30.6344	61.1835	57.665	.5501	-1.2094	188.8196	-.1696	.2196	.2775	.4125	322.3164	-.2522	.3265	48.3843	52.0917				1				0
80	18.13	39.3779	30.6758	61.1781	57.6607	.5499	-1.2066	188.8925	-.1699	.2224	.2799	.416	322.6171	-.2526	.3306	48.3818	52.1178				1				0
80	18.14	39.4191	30.7172	61.1728	57.6564	.5496	-1.2039	188.9655	-.1702	.2251	.2822	.4195	322.9127	-.253	.3347	48.3792	52.144				1				0
80	18.15	39.4603	30.7586	61.1674	57.6521	.5493	-1.2011	189.0384	-.1704	.2279	.2846	.423	323.2032	-.2534	.3387	48.3767	52.1701				1				0
80	18.16	39.5015	30.8	61.1621	57.6477	.5491	-1.1984	189.1113	-.1707	.2306	.2869	.4265	323.4885	-.2538	.3428	48.3742	52.1963				1				0
80	18.17	39.5582	30.8585	61.123	57.6105	.5488	-1.1934	189.1501	-.171	.2356	.2911	.4327	324.0263	-.2542	.3502	48.3715	52.2437				1				0
80	18.18	39.6148	30.917	61.0838	57.5733	.5485	-1.1884	189.189	-.1713	.2406	.2953	.439	324.5486	-.2546	.3576	48.3688	52.291				1				0
80	18.19	39.6303	30.9341	61.05	57.5405	.5485	-1.1862	189.1548	-.1713	.2428	.2971	.4417	324.796	-.2546	.3609	48.3686	52.3123				1				0
80	18.2	39.6457	30.9512	61.0162	57.5076	.5485	-1.1839	189.1207	-.1713	.245	.299	.4444	325.0404	-.2547	.3642	48.3684	52.3336				1				0
80	18.21	39.6612	30.9683	60.9824	57.4747	.5485	-1.1817	189.0866	-.1713	.2473	.3008	.4472	325.282	-.2547	.3676	48.3683	52.3549				1				0
80	18.22	39.6766	30.9854	60.9486	57.4419	.5484	-1.1795	189.0525	-.1713	.2495	.3027	.4499	325.5205	-.2547	.3709	48.3681	52.3763				1				0
80	18.23	39.7041	31.0043	60.9086	57.4151	.5483	-1.1768	189.032	-.1715	.2522	.305	.4533	325.7813	-.2549	.3749	48.3667	52.4017				1				0
80	18.24	39.7315	31.0232	60.8686	57.3883	.5481	-1.1741	189.0115	-.1716	.2548	.3073	.4568	326.0382	-.2552	.3788	48.3652	52.4271				1				0
80	18.25	39.7435	31.025	60.8623	57.3943	.548	-1.1737	189.0252	-.1718	.2553	.3077	.4574	326.0627	-.2554	.3795	48.364	52.4312				1				0
80	18.26	39.7556	31.0268	60.8561	57.4004	.5479	-1.1733	189.0388	-.1719	.2557	.3081	.458	326.0869	-.2556	.3801	48.3627	52.4353				1				0
80	18.27	39.7676	31.0286	60.8499	57.4064	.5477	-1.1728	189.0525	-.172	.2561	.3086	.4587	326.1111	-.2558	.3808	48.3615	52.4394				1				0
80	18.28	39.7796	31.0304	60.8437	57.4125	.5476	-1.1724	189.0661	-.1722	.2566	.309	.4593	326.1353	-.256	.3814	48.3602	52.4435				1				0
80	18.29	39.7916	31.0358	60.8214	57.3969	.5477	-1.1712	189.0457	-.1721	.2578	.31	.4608	326.2715	-.2559	.3832	48.3608	52.4553				1				0
80	18.3	39.8036	31.0412	60.7992	57.3813	.5477	-1.1699	189.0253	-.1721	.259	.311	.4623	326.4067	-.2558	.3851	48.3613	52.4671				1				0
80	18.31	39.8036	31.0448	60.7832	57.3597	.5479	-1.1691	188.9913	-.1719	.2599	.3116	.4631	326.5181	-.2555	.3863	48.3631	52.4748				1				0
80	18.32	39.8036	31.0484	60.7672	57.3381	.5481	-1.1683	188.9573	-.1717	.2607	.3121	.464	326.6289	-.2552	.3875	48.3649	52.4825				1				0
80	18.33	39.8036	31.052	60.7511	57.3165	.5483	-1.1675	188.9232	-.1715	.2615	.3127	.4648	326.7395	-.2549	.3887	48.3667	52.4902				1				0
80	18.34	39.8431	31.0817	60.7431	57.3035	.5488	-1.165	188.9714	-.171	.264	.3145	.4676	327.0715	-.2542	.3924	48.3717	52.5143				1				0
80	18.35	39.8826	31.1114	60.7351	57.2905	.5493	-1.1625	189.0196	-.1705	.2665	.3164	.4703	327.3998	-.2534	.3962	48.3767	52.5383				1				0
80	18.36	39.9221	31.1411	60.7271	57.2775	.5499	-1.1599	189.0678	-.1699	.269	.3182	.473	327.7241	-.2526	.4	48.3816	52.5624				1				0
80	18.37	39.9615	31.1672	60.7351	57.2862	.5502	-1.1582	189.1501	-.1696	.2708	.3195	.4749	327.9386	-.2521	.4025	48.3848	52.5787				1				0
80	18.38	40.001	31.1933	60.7431	57.2948	.5505	-1.1565	189.2323	-.1693	.2725	.3208	.4768	328.1512	-.2516	.405	48.388	52.595				1				0
80	18.39	40.0405	31.2194	60.7511	57.3035	.5509	-1.1548	189.3145	-.1689	.2742	.322	.4787	328.362	-.2511	.4076	48.3911	52.6113				1				0
80	18.4	40.0869	31.25	60.7138	57.2663	.5515	-1.151	189.3169	-.1682	.2779	.3249	.483	328.8133	-.2501	.4132	48.3977	52.647				1				0
80	18.41	40.1332	31.2806	60.6764	57.2291	.5522	-1.1473	189.3193	-.1675	.2817	.3278	.4872	329.2565	-.2491	.4187	48.4043	52.6828				1				0
80	18.42	40.1401	31.2851	60.6311	57.1833	.5526	-1.1452	189.2395	-.1672	.2837	.3293	.4896	329.4927	-.2485	.4218	48.4078	52.7023				1				0
80	18.43	40.1469	31.2896	60.5857	57.1374	.553	-1.1432	189.1596	-.1668	.2858	.3309	.4919	329.7267	-.248	.4248	48.4112	52.7218				1				0
80	18.44	40.1538	31.2941	60.5403	57.0916	.5533	-1.1411	189.0798	-.1665	.2878	.3325	.4943	329.9586	-.2475	.4279	48.4146	52.7413				1				0
80	18.45	40.1607	31.2986	60.4949	57.0457	.5537	-1.1391	189	-.1661	.2899	.3341	.4967	330.1885	-.2469	.4309	48.4181	52.7609				1				0
80	18.46	40.1856	31.3292	60.4442	57.0016	.5532	-1.1356	188.9606	-.1665	.2934	.3373	.5015	330.4178	-.2476	.4361	48.4139	52.794				1				0
80	18.47	40.2104	31.3598	60.3935	56.9575	.5528	-1.1321	188.9213	-.167	.2969	.3406	.5063	330.6425	-.2482	.4413	48.4097	52.8272				1				0
80	18.48	40.2285	31.3859	60.3882	56.9592	.552	-1.1307	188.9618	-.1678	.2983	.3422	.5087	330.6428	-.2494	.4434	48.4021	52.8407				1				0
80	18.49	40.2465	31.412	60.3829	56.961	.5512	-1.1293	189.0023	-.1686	.2997	.3439	.5112	330.6428	-.2506	.4455	48.3945	52.8543				1				0
80	18.5	40.2645	31.4381	60.3775	56.9627	.5504	-1.1279	189.0429	-.1694	.3011	.3455	.5136	330.6428	-.2518	.4476	48.3869	52.8678				1				0
80	18.51	40.2825	31.4642	60.3722	56.9644	.5496	-1.1264	189.0834	-.1702	.3025	.3471	.516	330.6429	-.253	.4497	48.3793	52.8813				1				0
80	18.52	40.3006	31.4894	60.3562	56.9489	.5492	-1.1245	189.095	-.1706	.3045	.349	.5188	330.7435	-.2535	.4526	48.3757	52.8996				1				0
80	18.53	40.3186	31.5146	60.3402	56.9333	.5489	-1.1226	189.1067	-.1709	.3064	.3508	.5215	330.843	-.2541	.4554	48.3721	52.9179				1				0
80	18.54	40.3186	31.5137	60.3295	56.916	.5493	-1.1221	189.0778	-.1705	.3069	.3511	.5219	330.9425	-.2535	.4562	48.3761	52.9226				1				0
80	18.55	40.3186	31.5128	60.3188	56.8987	.5497	-1.1216	189.0489	-.1701	.3074	.3513	.5222	331.0422	-.2528	.4569	48.3802	52.9273				1				0
80	18.56	40.3186	31.5119	60.3081	56.8814	.5501	-1.1211	189.0201	-.1697	.3079	.3515	.5226	331.1417	-.2522	.4577	48.3842	52.9321				1				0
80	18.57	40.3186	31.511	60.2975	56.8641	.5505	-1.1206	188.9912	-.1692	.3084	.3518	.5229	331.2411	-.2516	.4584	48.3882	52.9368				1				0
80	18.58	40.3066	31.4948	60.309	56.8667	.5512	-1.1217	188.9771	-.1686	.3072	.3505	.521	331.2428	-.2506	.4567	48.3942	52.9261				1				0
80	18.59	40.2946	31.4786	60.3206	56.8693	.5518	-1.1229	188.9631	-.168	.3061	.3492	.519	331.2445	-.2497	.455	48.4003	52.9153				1				0
80	18.6	40.2825	31.4633	60.3428	56.8892	.552	-1.1245	188.9779	-.1678	.3045	.3476	.5168	331.1457	-.2494	.4526	48.4023	52.8998				1				0
80	18.61	40.2705	31.448	60.3651	56.9091	.5522	-1.1261	188.9927	-.1676	.3028	.3461	.5145	331.046	-.2491	.4502	48.4043	52.8843				1				0
80	18.62	40.2585	31.4327	60.3873	56.929	.5524	-1.1278	189.0075	-.1673	.3012	.3446	.5122	330.9456	-.2488	.4478	48.4063	52.8688				1				0
80	18.63	40.2465	31.4174	60.4095	56.9489	.5526	-1.1294	189.0223	-.1671	.2996	.3431	.51	330.8441	-.2485	.4454	48.4083	52.8532				1				0
80	18.64	40.2156	31.3742	60.4603	56.993	.5534	-1.1334	189.043	-.1663	.2955	.3391	.5041	330.6271	-.2473	.4393	48.4158	52.8147				1				0
80	18.65	40.1847	31.331	60.511	57.0371	.5542	-1.1375	189.0638	-.1656	.2915	.3352	.4983	330.4051	-.2461	.4333	48.4233	52.7761				1				0
80	18.66	40.1658	31.3031	60.5394	57.0613	.5548	-1.1399	189.0697	-.165	.2891	.3328	.4948	330.2859	-.2452	.4297	48.4288	52.753				1				0
80	18.67	40.1469	31.2752	60.5679	57.0855	.5554	-1.1423	189.0756	-.1644	.2866	.3304	.4912	330.1649	-.2444	.4261	48.4343	52.73				1				0
80	18.68	40.1281	31.2473	60.5964	57.1097	.556	-1.1448	189.0815	-.1638	.2842	.3281	.4877	330.0423	-.2435	.4225	48.4398	52.7069				1				0
80	18.69	40.1092	31.2194	60.6248	57.134	.5565	-1.1472	189.0874	-.1632	.2818	.3257	.4841	329.9177	-.2427	.4189	48.4454	52.6838				1				0
80	18.7	40.062	31.1591	60.6729	57.1781	.5574	-1.1522	189.072	-.1624	.2768	.3209	.4771	329.5931	-.2415	.4114	48.4531	52.636				1				0
80	18.71	40.0148	31.0988	60.7209	57.2222	.5582	-1.1572	189.0566	-.1616	.2717	.3162	.47	329.2587	-.2403	.404	48.4608	52.5881				1				0
80	18.72	39.9864	31.0664	60.7405	57.2421	.5584	-1.1598	189.0354	-.1614	.2691	.3138	.4665	329.0518	-.2399	.4001	48.463	52.5633				1				0
80	18.73	39.9581	31.034	60.76	57.262	.5586	-1.1624	189.0141	-.1612	.2665	.3115	.463	328.8418	-.2396	.3962	48.4652	52.5384				1				0
80	18.74	39.9298	31.0016	60.7796	57.2819	.5589	-1.165	188.9928	-.1609	.2639	.3091	.4595	328.6285	-.2392	.3923	48.4674	52.5136				1				0
80	18.75	39.8895	30.9629	60.7974	57.3104	.5584	-1.1684	188.9601	-.1614	.2606	.3065	.4557	328.2337	-.2399	.3874	48.463	52.4821				1				0
80	18.76	39.8491	30.9242	60.8152	57.339	.5579	-1.1717	188.9274	-.1618	.2573	.304	.4519	327.8322	-.2406	.3825	48.4586	52.4507				1				0
80	18.77	39.8088	30.8855	60.833	57.3675	.5575	-1.175	188.8947	-.1623	.254	.3014	.4481	327.4238	-.2413	.3776	48.4543	52.4192				1				0
80	18.78	39.7968	30.8792	60.8312	57.3761	.5568	-1.1757	188.8833	-.163	.2533	.3012	.4478	327.2415	-.2423	.3766	48.4476	52.4126				1				0
80	18.79	39.7847	30.8729	60.8294	57.3848	.5561	-1.1763	188.8718	-.1637	.2526	.301	.4475	327.0591	-.2433	.3755	48.441	52.406				1				0
80	18.8	39.7727	30.8666	60.8276	57.3934	.5554	-1.177	188.8604	-.1644	.2519	.3008	.4472	326.8765	-.2444	.3745	48.4345	52.3994				1				0
80	18.81	39.7813	30.8801	60.8259	57.4055	.5545	-1.1765	188.8928	-.1653	.2524	.3017	.4486	326.7779	-.2458	.3752	48.4255	52.4041				1				0
80	18.82	39.7899	30.8936	60.8241	57.4177	.5535	-1.1761	188.9252	-.1663	.2529	.3027	.4499	326.6799	-.2472	.376	48.4165	52.4088				1				0
80	18.83	39.8105	30.9134	60.8241	57.4211	.5533	-1.1749	188.9691	-.1665	.2541	.3038	.4516	326.7639	-.2475	.3777	48.4142	52.4201				1				0
80	18.84	39.8311	30.9332	60.8241	57.4246	.553	-1.1737	189.0129	-.1668	.2553	.3049	.4533	326.8468	-.2479	.3795	48.4118	52.4314				1				0
80	18.85	39.8517	30.953	60.8241	57.428	.5528	-1.1725	189.0568	-.167	.2565	.3061	.455	326.9292	-.2483	.3813	48.4094	52.4427				1				0
80	18.86	39.8723	30.9728	60.8241	57.4315	.5525	-1.1713	189.1007	-.1673	.2577	.3072	.4567	327.011	-.2486	.383	48.4071	52.4539				1				0
80	18.87	39.9126	31.0205	60.7885	57.4012	.5519	-1.1674	189.1228	-.1679	.2616	.3108	.4621	327.3083	-.2496	.3889	48.401	52.4915				1				0
80	18.88	39.953	31.0682	60.7529	57.371	.5513	-1.1634	189.145	-.1685	.2655	.3145	.4675	327.5986	-.2505	.3947	48.395	52.529				1				0
80	18.89	39.9727	31.0961	60.7173	57.3372	.5509	-1.1607	189.1234	-.1689	.2683	.317	.4713	327.8065	-.2511	.3988	48.3913	52.5552				1				0
80	18.9	39.9924	31.124	60.6818	57.3035	.5505	-1.1579	189.1017	-.1693	.2711	.3196	.4751	328.011	-.2517	.4029	48.3876	52.5815				1				0
80	18.91	40.0122	31.1519	60.6462	57.2698	.5501	-1.1552	189.08	-.1697	.2738	.3221	.4789	328.2125	-.2522	.407	48.3839	52.6077				1				0
80	18.92	40.0319	31.1798	60.6106	57.236	.5497	-1.1524	189.0583	-.1701	.2766	.3247	.4826	328.4109	-.2528	.4111	48.3803	52.634				1				0
80	18.93	40.0603	31.2185	60.5599	57.1789	.5496	-1.1483	189.0176	-.1701	.2806	.3282	.4879	328.7741	-.2529	.4172	48.3797	52.6728				1				0
80	18.94	40.0886	31.2572	60.5092	57.1219	.5496	-1.1443	188.9768	-.1702	.2847	.3317	.4931	329.1299	-.253	.4232	48.3791	52.7116				1				0
80	18.95	40.0972	31.268	60.4941	57.0985	.5499	-1.1429	188.9577	-.1699	.286	.3327	.4945	329.2943	-.2525	.4252	48.3822	52.7241				1				0
80	18.96	40.1057	31.2788	60.4789	57.0751	.5502	-1.1416	188.9386	-.1695	.2873	.3336	.496	329.4577	-.252	.4272	48.3853	52.7366				1				0
80	18.97	40.1143	31.2896	60.4638	57.0518	.5506	-1.1403	188.9195	-.1692	.2887	.3346	.4974	329.6204	-.2516	.4291	48.3884	52.7491				1				0
80	18.98	40.1229	31.3004	60.4487	57.0284	.5509	-1.139	188.9005	-.1689	.29	.3356	.4988	329.7819	-.2511	.4311	48.3915	52.7617				1				0
80	18.99	40.1624	31.3481	60.4087	56.9722	.5513	-1.1345	188.8914	-.1685	.2945	.3393	.5043	330.2191	-.2505	.4377	48.3952	52.8044				1				0
80	19	40.2019	31.3958	60.3686	56.916	.5517	-1.13	188.8823	-.1681	.2989	.343	.5098	330.6469	-.2499	.4444	48.3988	52.847				1				0
80	19.01	40.2328	31.4327	60.3437	56.8831	.5517	-1.1269	188.8923	-.1681	.3021	.3457	.5139	330.9126	-.2498	.4491	48.3994	52.8772				1				0
80	19.02	40.2637	31.4696	60.3188	56.8503	.5518	-1.1237	188.9024	-.168	.3053	.3484	.518	331.1741	-.2497	.4538	48.4	52.9073				1				0
80	19.03	40.2946	31.5065	60.2939	56.8174	.5518	-1.1205	188.9124	-.1679	.3084	.3512	.5221	331.4315	-.2497	.4585	48.4005	52.9375				1				0
80	19.04	40.3255	31.5434	60.269	56.7845	.5519	-1.1174	188.9224	-.1679	.3116	.354	.5262	331.6848	-.2496	.4632	48.4011	52.9676				1				0
80	19.05	40.3709	31.5893	60.2494	56.7387	.553	-1.1133	188.9484	-.1668	.3156	.357	.5307	332.1452	-.248	.4692	48.4114	53.006				1				0
80	19.06	40.4164	31.6352	60.2299	56.6928	.5541	-1.1093	188.9744	-.1657	.3197	.3601	.5353	332.5978	-.2463	.4752	48.4218	53.0444				1				0
80	19.07	40.431	31.6442	60.2352	56.6799	.5551	-1.1084	188.9903	-.1647	.3205	.3604	.5357	332.8063	-.2448	.4765	48.4316	53.0526				1				0
80	19.08	40.4456	31.6532	60.2405	56.6669	.5561	-1.1076	189.0063	-.1637	.3214	.3607	.5361	333.0143	-.2433	.4778	48.4414	53.0609				1				0
80	19.09	40.4602	31.6622	60.2459	56.6539	.5572	-1.1067	189.0222	-.1626	.3223	.361	.5366	333.2219	-.2418	.4791	48.4511	53.0691				1				0
80	19.1	40.4722	31.6631	60.2468	56.6358	.5585	-1.106	189.0179	-.1613	.323	.361	.5366	333.4677	-.2397	.4801	48.4642	53.076				1				0
80	19.11	40.4842	31.664	60.2477	56.6176	.5599	-1.1053	189.0135	-.1599	.3237	.361	.5367	333.7132	-.2377	.4812	48.4772	53.0829				1				0
80	19.12	40.4963	31.6649	60.2485	56.5994	.5613	-1.1046	189.0092	-.1585	.3244	.3611	.5368	333.9588	-.2356	.4823	48.4903	53.0897				1				0
80	19.13	40.4937	31.6568	60.2441	56.5942	.5616	-1.1047	188.9888	-.1582	.3243	.3608	.5363	333.9975	-.2351	.4821	48.4935	53.0883				1				0
80	19.14	40.4911	31.6487	60.2396	56.5891	.5619	-1.1048	188.9685	-.1578	.3241	.3605	.5359	334.0363	-.2346	.4818	48.4968	53.087				1				0
80	19.15	40.4885	31.6406	60.2352	56.5839	.5623	-1.105	188.9482	-.1575	.324	.3602	.5355	334.0753	-.2341	.4816	48.5001	53.0856				1				0
80	19.16	40.4825	31.6136	60.2574	56.596	.5637	-1.1066	188.9496	-.1561	.3223	.3581	.5324	334.1602	-.232	.4792	48.5134	53.0698				1				0
80	19.17	40.4765	31.5866	60.2797	56.6081	.5651	-1.1083	188.9509	-.1547	.3207	.356	.5293	334.2461	-.23	.4767	48.5267	53.054				1				0
80	19.18	40.4731	31.5677	60.3064	56.6254	.5661	-1.1098	188.9725	-.1536	.3192	.3542	.5266	334.2932	-.2284	.4744	48.5367	53.0396				1				0
80	19.19	40.4697	31.5488	60.333	56.6427	.5672	-1.1113	188.9942	-.1526	.3176	.3524	.5239	334.3408	-.2268	.4722	48.5467	53.0252				1				0
80	19.2	40.4662	31.5299	60.3597	56.66	.5682	-1.1128	189.0159	-.1515	.3161	.3506	.5212	334.3889	-.2253	.4699	48.5567	53.0108				1				0
80	19.21	40.4628	31.511	60.3864	56.6773	.5693	-1.1144	189.0375	-.1505	.3146	.3488	.5185	334.4375	-.2237	.4677	48.5668	52.9964				1				0
80	19.22	40.4559	31.4759	60.422	56.6851	.5718	-1.1165	189.0389	-.148	.3125	.3458	.514	334.6633	-.22	.4646	48.5907	52.9764				1				0
80	19.23	40.4491	31.4408	60.4576	56.6928	.5743	-1.1186	189.0403	-.1455	.3104	.3428	.5096	334.8932	-.2162	.4615	48.6147	52.9564				1				0
80	19.24	40.4456	31.4246	60.4665	56.6833	.5758	-1.1191	189.0201	-.144	.3098	.3417	.5079	335.0733	-.2141	.4606	48.6286	52.9508				1				0
80	19.25	40.4422	31.4084	60.4754	56.6738	.5773	-1.1197	188.9998	-.1425	.3092	.3405	.5062	335.2549	-.2119	.4597	48.6426	52.9452				1				0
80	19.26	40.4388	31.3922	60.4843	56.6643	.5787	-1.1203	188.9796	-.1411	.3087	.3394	.5045	335.4375	-.2097	.4588	48.6565	52.9395				1				0
80	19.27	40.4353	31.376	60.4932	56.6548	.5802	-1.1209	188.9593	-.1396	.3081	.3382	.5028	335.6217	-.2075	.4579	48.6705	52.9339				1				0
80	19.28	40.4336	31.3364	60.5341	56.6643	.5833	-1.1231	188.9684	-.1365	.3058	.3349	.4979	335.9466	-.2029	.4547	48.6999	52.9128				1				0
80	19.29	40.4319	31.2968	60.575	56.6738	.5864	-1.1253	188.9775	-.1334	.3036	.3317	.493	336.2781	-.1983	.4514	48.7293	52.8918				1				0
80	19.3	40.4336	31.2734	60.607	56.6928	.588	-1.127	189.0069	-.1318	.302	.3295	.4898	336.4229	-.1959	.449	48.7447	52.8763				1				0
80	19.31	40.4353	31.25	60.6391	56.7119	.5896	-1.1286	189.0363	-.1302	.3004	.3274	.4867	336.5695	-.1935	.4465	48.7602	52.8608				1				0
80	19.32	40.437	31.2266	60.6711	56.7309	.5912	-1.1302	189.0656	-.1286	.2988	.3253	.4835	336.718	-.1911	.4441	48.7756	52.8454				1				0
80	19.33	40.4388	31.2032	60.7031	56.7499	.5928	-1.1318	189.095	-.1269	.2971	.3231	.4803	336.8682	-.1887	.4417	48.7911	52.8299				1				0
80	19.34	40.4302	31.1645	60.7378	56.7707	.5948	-1.1343	189.1031	-.125	.2947	.3201	.4758	337.0152	-.1858	.438	48.8097	52.8062				1				0
80	19.35	40.4216	31.1258	60.7725	56.7914	.5968	-1.1368	189.1113	-.123	.2922	.317	.4713	337.1647	-.1829	.4343	48.8283	52.7825				1				0
80	19.36	40.4113	31.1105	60.7752	56.7932	.5971	-1.1377	189.0901	-.1227	.2913	.3161	.4699	337.1594	-.1824	.433	48.8315	52.7743				1				0
80	19.37	40.401	31.0952	60.7778	56.7949	.5974	-1.1385	189.0689	-.1224	.2904	.3152	.4685	337.1541	-.1819	.4317	48.8347	52.766				1				0
80	19.38	40.3907	31.0799	60.7805	56.7966	.5978	-1.1394	189.0477	-.122	.2896	.3142	.4671	337.1487	-.1814	.4304	48.8379	52.7577				1				0
80	19.39	40.3804	31.0646	60.7832	56.7984	.5981	-1.1403	189.0265	-.1217	.2887	.3133	.4657	337.1431	-.1809	.4292	48.841	52.7494				1				0
80	19.4	40.3692	31.0385	60.7796	56.7897	.5991	-1.1412	188.977	-.1206	.2878	.312	.4639	337.2568	-.1793	.4278	48.8511	52.7407				1				0
80	19.41	40.3581	31.0124	60.776	56.7811	.6002	-1.1421	188.9276	-.1196	.2869	.3108	.462	337.3711	-.1778	.4264	48.8612	52.7319				1				0
80	19.42	40.3572	31.0016	60.7698	56.7707	.6009	-1.1422	188.8993	-.1189	.2868	.3105	.4615	337.491	-.1767	.4263	48.8681	52.7315				1				0
80	19.43	40.3564	30.9908	60.7636	56.7603	.6017	-1.1422	188.871	-.1181	.2868	.3101	.461	337.6112	-.1756	.4263	48.875	52.731				1				0
80	19.44	40.3555	30.98	60.7574	56.7499	.6024	-1.1423	188.8428	-.1174	.2867	.3098	.4606	337.7318	-.1745	.4262	48.8819	52.7306				1				0
80	19.45	40.3546	30.9692	60.7511	56.7396	.6031	-1.1423	188.8145	-.1167	.2867	.3095	.4601	337.8525	-.1734	.4261	48.8888	52.7301				1				0
80	19.46	40.3804	30.9926	60.7351	56.7076	.6039	-1.1399	188.8156	-.1159	.2891	.3114	.4629	338.1598	-.1722	.4297	48.8966	52.7531				1				0
80	19.47	40.4061	31.016	60.7191	56.6755	.6047	-1.1375	188.8168	-.115	.2915	.3134	.4658	338.4633	-.171	.4333	48.9044	52.776				1				0
80	19.48	40.4327	31.0502	60.7093	56.6539	.6048	-1.135	188.8462	-.1149	.2939	.3156	.4692	338.6434	-.1709	.437	48.9054	52.7994				1				0
80	19.49	40.4594	31.0844	60.6995	56.6323	.6049	-1.1326	188.8756	-.1148	.2964	.3179	.4725	338.821	-.1707	.4406	48.9063	52.8228				1				0
80	19.5	40.486	31.1186	60.6898	56.6107	.605	-1.1301	188.905	-.1147	.2989	.3201	.4759	338.9961	-.1706	.4443	48.9072	52.8462				1				0
80	19.51	40.5357	31.1762	60.6577	56.5726	.6048	-1.1255	188.9423	-.1149	.3035	.3245	.4824	339.2549	-.1709	.4511	48.9053	52.8902				1				0
80	19.52	40.5855	31.2338	60.6257	56.5346	.6046	-1.1209	188.9796	-.1151	.3081	.3289	.4889	339.5067	-.1712	.458	48.9034	52.9341				1				0
80	19.53	40.6353	31.2914	60.5937	56.4965	.6044	-1.1163	189.0169	-.1153	.3127	.3333	.4954	339.7519	-.1715	.4648	48.9015	52.9779				1				0
80	19.54	40.6585	31.3148	60.5714	56.4801	.6041	-1.1141	189.0248	-.1156	.3148	.3354	.4986	339.8316	-.1719	.468	48.8987	52.9984				1				0
80	19.55	40.6816	31.3382	60.5492	56.4636	.6038	-1.112	189.0327	-.1159	.317	.3375	.5017	339.9105	-.1723	.4712	48.8958	53.019				1				0
80	19.56	40.7048	31.3616	60.527	56.4472	.6035	-1.1098	189.0406	-.1162	.3191	.3397	.5049	339.9882	-.1728	.4744	48.893	53.0395				1				0
80	19.57	40.7477	31.4165	60.478	56.4014	.6029	-1.1051	189.0437	-.1169	.3239	.3444	.5119	340.1528	-.1738	.4815	48.8865	53.085				1				0
80	19.58	40.7906	31.4714	60.4291	56.3555	.6022	-1.1003	189.0467	-.1176	.3287	.3491	.519	340.3127	-.1748	.4886	48.8799	53.1305				1				0
80	19.59	40.8104	31.5029	60.4024	56.3261	.6018	-1.0977	189.0419	-.118	.3313	.3517	.5228	340.3969	-.1754	.4925	48.8762	53.1555				1				0
80	19.6	40.8301	31.5344	60.3757	56.2967	.6014	-1.095	189.037	-.1184	.3339	.3543	.5267	340.4797	-.176	.4964	48.8725	53.1804				1				0
80	19.61	40.8499	31.5659	60.3491	56.2673	.601	-1.0924	189.0322	-.1188	.3366	.3569	.5306	340.5613	-.1766	.5003	48.8688	53.2054				1				0
80	19.62	40.8696	31.5974	60.3224	56.2379	.6006	-1.0898	189.0273	-.1192	.3392	.3595	.5344	340.6416	-.1772	.5042	48.865	53.2304				1				0
80	19.63	40.8945	31.6397	60.2868	56.1938	.6003	-1.0862	189.0148	-.1195	.3428	.363	.5396	340.7744	-.1777	.5095	48.8616	53.2643				1				0
80	19.64	40.9194	31.682	60.2512	56.1497	.5999	-1.0827	189.0023	-.1199	.3463	.3665	.5448	340.9044	-.1782	.5148	48.8582	53.2982				1				0
80	19.65	40.9245	31.6928	60.2423	56.135	.5999	-1.0817	188.9946	-.1199	.3472	.3674	.5461	340.9568	-.1782	.5162	48.8585	53.3071				1				0
80	19.66	40.9297	31.7036	60.2334	56.1203	.6	-1.0808	188.987	-.1198	.3482	.3682	.5474	341.0088	-.1781	.5176	48.8588	53.316				1				0
80	19.67	40.9348	31.7144	60.2245	56.1056	.6	-1.0799	188.9794	-.1198	.3491	.3691	.5487	341.0605	-.1781	.519	48.8591	53.3249				1				0
80	19.68	40.94	31.7252	60.2156	56.0909	.6	-1.0789	188.9717	-.1198	.35	.37	.55	341.112	-.178	.5204	48.8594	53.3338				1				0
80	19.69	40.9486	31.7468	60.1969	56.0649	.5998	-1.0772	188.9572	-.12	.3518	.3717	.5526	341.1693	-.1784	.523	48.8573	53.3506				1				0
80	19.7	40.9572	31.7684	60.1783	56.039	.5996	-1.0754	188.9428	-.1202	.3536	.3735	.5552	341.2259	-.1787	.5256	48.8553	53.3675				1				0
80	19.71	40.9606	31.7792	60.1685	56.0277	.5993	-1.0746	188.936	-.1204	.3544	.3743	.5564	341.2315	-.179	.5269	48.853	53.3754				1				0
80	19.72	40.964	31.79	60.1587	56.0165	.5991	-1.0737	188.9292	-.1207	.3553	.3752	.5577	341.2372	-.1794	.5281	48.8507	53.3833				1				0
80	19.73	40.9675	31.8008	60.1489	56.0052	.5989	-1.0729	188.9224	-.1209	.3561	.3761	.559	341.2427	-.1798	.5293	48.8483	53.3913				1				0
80	19.74	40.9709	31.8116	60.1391	55.994	.5986	-1.0721	188.9156	-.1212	.3569	.3769	.5603	341.2484	-.1801	.5306	48.846	53.3992				1				0
80	19.75	40.9906	31.8449	60.1169	55.9758	.5978	-1.0697	188.9283	-.122	.3593	.3794	.5641	341.2448	-.1814	.5341	48.8381	53.4219				1				0
80	19.76	41.0104	31.8782	60.0947	55.9577	.5969	-1.0673	188.9409	-.1228	.3617	.382	.5678	341.2412	-.1826	.5377	48.8301	53.4446				1				0
80	19.77	41.0267	31.9007	60.0822	55.9507	.5964	-1.0657	188.9603	-.1234	.3632	.3836	.5703	341.2324	-.1835	.54	48.8245	53.4593				1				0
80	19.78	41.043	31.9232	60.0697	55.9438	.5958	-1.0642	188.9798	-.124	.3648	.3853	.5727	341.2235	-.1844	.5423	48.8189	53.4741				1				0
80	19.79	41.0593	31.9457	60.0573	55.9369	.5952	-1.0626	188.9992	-.1246	.3663	.3869	.5752	341.2148	-.1852	.5446	48.8133	53.4888				1				0
80	19.8	41.0756	31.9682	60.0448	55.93	.5946	-1.0611	189.0186	-.1252	.3679	.3886	.5777	341.2061	-.1861	.5469	48.8077	53.5036				1				0
80	19.81	41.0971	32.0061	60.0066	55.9075	.5932	-1.0581	189.0172	-.1266	.3708	.3919	.5825	341.1462	-.1882	.5513	48.794	53.5317				1				0
80	19.82	41.1185	32.0438	59.9683	55.885	.5917	-1.0552	189.0157	-.1281	.3738	.3951	.5874	341.0873	-.1904	.5557	48.7803	53.5599				1				0
80	19.83	41.1237	32.0592	59.9425	55.8694	.5909	-1.0538	188.9948	-.1289	.3752	.3967	.5898	341.037	-.1917	.5578	48.7722	53.5733				1				0
80	19.84	41.1288	32.0745	59.9167	55.8539	.59	-1.0524	188.9739	-.1298	.3766	.3983	.5922	340.9872	-.1929	.5599	48.7641	53.5868				1				0
80	19.85	41.134	32.0898	59.8909	55.8383	.5892	-1.051	188.9529	-.1306	.378	.4	.5946	340.9378	-.1942	.562	48.756	53.6002				1				0
80	19.86	41.1451	32.1159	59.8714	55.8348	.5877	-1.0494	188.9672	-.1321	.3796	.4019	.5975	340.8168	-.1963	.5643	48.7422	53.6152				1				0
80	19.87	41.1563	32.142	59.8518	55.8314	.5863	-1.0478	188.9814	-.1335	.3812	.4039	.6004	340.6967	-.1985	.5666	48.7285	53.6301				1				0
80	19.88	41.1674	32.1681	59.8322	55.8279	.5848	-1.0462	188.9956	-.1349	.3827	.4058	.6033	340.578	-.2006	.569	48.7148	53.6451				1				0
80	19.89	41.1734	32.1789	59.8385	55.84	.5842	-1.0461	189.0308	-.1355	.3829	.4062	.6038	340.507	-.2015	.5692	48.7092	53.6466				1				0
80	19.9	41.1795	32.1897	59.8447	55.8521	.5837	-1.0459	189.0659	-.1361	.383	.4065	.6043	340.4363	-.2024	.5694	48.7036	53.6481				1				0
80	19.91	41.1855	32.2005	59.8509	55.8642	.5831	-1.0458	189.1011	-.1367	.3832	.4069	.6048	340.3654	-.2032	.5697	48.698	53.6495				1				0
80	19.92	41.1846	32.205	59.8456	55.8703	.5823	-1.0457	189.1054	-.1375	.3833	.4072	.6053	340.2685	-.2044	.5698	48.6907	53.6505				1				0
80	19.93	41.1837	32.2095	59.8402	55.8764	.5815	-1.0456	189.1098	-.1382	.3834	.4076	.6059	340.1716	-.2055	.5699	48.6834	53.6514				1				0
80	19.94	41.1769	32.2032	59.8287	55.8703	.5814	-1.0456	189.079	-.1384	.3833	.4076	.6059	340.1452	-.2058	.5698	48.6817	53.6508				1				0
80	19.95	41.17	32.1969	59.8171	55.8642	.5812	-1.0457	189.0482	-.1386	.3833	.4076	.6059	340.1187	-.206	.5698	48.68	53.6502				1				0
80	19.96	41.1631	32.1906	59.8055	55.8582	.581	-1.0458	189.0174	-.1388	.3832	.4076	.6059	340.0923	-.2063	.5697	48.6783	53.6497				1				0
80	19.97	41.1563	32.1843	59.794	55.8521	.5808	-1.0458	188.9866	-.139	.3832	.4076	.6059	340.0657	-.2066	.5696	48.6766	53.6491				1				0
80	19.98	41.1297	32.16	59.802	55.8824	.5798	-1.0481	188.974	-.14	.3809	.4058	.6032	339.8147	-.2082	.5662	48.6664	53.6274				1				0
[truncated: 1,003 more rows]
