# Supplementary material for: Dual-Stream deep learning for multimodal feature fusion and classification of balance control in elite freestyle aerial skiers
Source: PLoS One. 2026 Jul 28;21(7):e0337296. doi: 10.1371/journal.pone.0337296 (PMC13411871; doi:10.1371/journal.pone.0337296)
Supplement: S1 Data — (ZIP) [file pone.0337296.s001.zip › data/21.CSV]

Status	Time	Gauge[0]	Gauge[1]	Gauge[2]	Gauge[3]	Platform.COP.X	Platform.COP.Y	Weight	Patient COP.X	Patient COP.Y	Patient COP Len	Tilt Angle	Tilt Direction	Tilt Projection.X	Tilt Projection.Y	Pct Right	Pct Front	EndOfRep	IsomFreeze	Stimulus	TestRunning	OnTarget	GoalMet	TargetSkipped	TargetNbr	PatientFell
C0	0	47.5711	35.7152	55.5046	47.8022	.8909	-.5013	186.593	-.0866	-.4665	.4744	.7053	190.5139	-.1287	-.6935	49.1755	45.5573			1	1				0
80	.01	47.3668	35.5757	55.8141	48.1473	.8849	-.5254	186.9039	-.0926	-.4906	.4993	.7422	190.6906	-.1377	-.7293	49.1179	45.3276				1				0
80	.02	47.3265	35.4236	56.4199	48.5841	.8936	-.5537	187.754	-.0839	-.519	.5257	.7815	189.185	-.1247	-.7715	49.2008	45.0575				1				0
80	.03	47.2861	35.2715	57.0257	49.0209	.9022	-.5818	188.6042	-.0753	-.5471	.5522	.8209	187.836	-.1119	-.8132	49.283	44.79				1				0
80	.04	47.45	35.2589	57.3219	49.1126	.9168	-.586	189.1434	-.0607	-.5512	.5546	.8244	186.2875	-.0903	-.8195	49.4216	44.7501				1				0
80	.05	47.614	35.2463	57.6181	49.2043	.9313	-.5902	189.6826	-.0463	-.5554	.5573	.8285	184.7617	-.0688	-.8256	49.5594	44.7105				1				0
80	.06	47.7779	35.2337	57.9144	49.2959	.9456	-.5943	190.2219	-.0319	-.5595	.5604	.8331	183.2606	-.0474	-.8318	49.6964	44.6711				1				0
80	.07	47.9418	35.2211	58.2106	49.3876	.96	-.5984	190.7611	-.0176	-.5637	.5639	.8383	181.7855	-.0261	-.8379	49.8327	44.6319				1				0
80	.08	48.0105	35.0608	58.4908	49.3574	.9832	-.6063	190.9195	.0056	-.5715	.5715	.8496	179.434	.0084	-.8496	50.0538	44.557				1				0
80	.09	48.0792	34.9006	58.771	49.3271	1.0063	-.6141	191.0779	.0288	-.5794	.5801	.8623	177.1518	.0429	-.8613	50.2745	44.4823				1				0
80	.1	47.9839	34.753	58.755	49.2051	1.0154	-.6179	190.697	.0379	-.5832	.5844	.8687	176.2826	.0563	-.8669	50.3608	44.4461				1				0
80	.11	47.8886	34.6054	58.739	49.0832	1.0245	-.6218	190.3162	.047	-.587	.5888	.8754	175.4229	.0699	-.8726	50.4475	44.4098				1				0
80	.12	47.7934	34.4578	58.723	48.9612	1.0337	-.6256	189.9353	.0561	-.5908	.5935	.8822	174.5728	.0834	-.8783	50.5346	44.3734				1				0
80	.13	47.6981	34.3102	58.7069	48.8393	1.0428	-.6294	189.5545	.0653	-.5946	.5982	.8893	173.7329	.0971	-.884	50.6219	44.3368				1				0
80	.14	47.1694	34.3165	57.8663	48.5089	1.0049	-.619	187.8611	.0274	-.5842	.5848	.8694	177.3135	.0408	-.8684	50.2611	44.4364				1				0
80	.15	46.6407	34.3228	57.0257	48.1785	.9664	-.6083	186.1676	-.0112	-.5735	.5736	.8528	181.1158	-.0166	-.8526	49.8936	44.5378				1				0
80	.16	46.2073	34.4767	56.2011	47.97	.9179	-.5936	184.855	-.0596	-.5588	.562	.8354	186.0928	-.0887	-.8307	49.4319	44.678				1				0
80	.17	45.7738	34.6306	55.3765	47.7616	.8687	-.5787	183.5424	-.1088	-.5439	.5547	.8245	191.3145	-.1618	-.8085	48.9636	44.8203				1				0
80	.18	45.3404	34.7845	54.5518	47.5531	.8188	-.5635	182.2299	-.1587	-.5287	.552	.8206	196.7076	-.2359	-.786	48.4886	44.9646				1				0
80	.19	44.907	34.9384	53.7272	47.3447	.7682	-.5481	180.9173	-.2093	-.5134	.5544	.8241	202.1817	-.3111	-.7631	48.0066	45.1109				1				0
80	.2	44.5868	35.9861	52.8083	47.7737	.6398	-.516	181.1549	-.3377	-.4812	.5879	.874	215.0616	-.5021	-.7154	46.7835	45.4168				1				0
80	.21	44.2667	37.0338	51.8894	48.2027	.5117	-.484	181.3925	-.4658	-.4492	.6471	.962	226.0411	-.6925	-.6678	45.5635	45.7219				1				0
80	.22	44.38	37.9275	51.7951	48.8401	.4371	-.468	182.9427	-.5404	-.4333	.6927	1.0297	231.2813	-.8034	-.6441	44.8531	45.8738				1				0
80	.23	44.4933	38.8213	51.7008	49.4776	.3638	-.4524	184.493	-.6138	-.4176	.7424	1.1036	235.7709	-.9124	-.6208	44.1545	46.0231				1				0
80	.24	44.6066	39.715	51.6065	50.115	.2916	-.4369	186.0432	-.6859	-.4022	.7951	1.182	239.6158	-1.0197	-.5979	43.4677	46.1699				1				0
80	.25	44.6229	40.6925	51.5807	50.9679	.2056	-.4286	187.864	-.772	-.3938	.8666	1.2883	242.974	-1.1476	-.5854	42.648	46.2498				1				0
80	.26	44.6392	41.67	51.5549	51.8207	.1211	-.4203	189.6848	-.8564	-.3856	.9392	1.3962	245.762	-1.2732	-.5732	41.844	46.3281				1				0
80	.27	44.6555	42.6474	51.5291	52.6735	.0383	-.4123	191.5056	-.9392	-.3775	1.0122	1.5049	248.1032	-1.3963	-.5612	41.0554	46.4049				1				0
80	.28	44.5585	42.7311	51.5976	52.8889	.0238	-.4189	191.7762	-.9538	-.3841	1.0282	1.5287	248.0618	-1.418	-.5711	40.9166	46.3415				1				0
80	.29	44.4615	42.8148	51.6661	53.1042	.0092	-.4256	192.0467	-.9683	-.3908	1.0442	1.5524	248.0219	-1.4396	-.581	40.7782	46.2782				1				0
80	.3	44.3645	42.8985	51.7346	53.3196	-.0053	-.4322	192.3173	-.9828	-.3974	1.0601	1.5761	247.9832	-1.4611	-.5908	40.6402	46.2152				1				0
80	.31	43.7534	42.444	52.1465	53.8991	-.0196	-.4823	192.243	-.9971	-.4476	1.093	1.6249	245.8269	-1.4824	-.6654	40.5036	45.7375				1				0
80	.32	43.1423	41.9895	52.5584	54.4786	-.0339	-.5325	192.1688	-1.0115	-.4978	1.1273	1.676	243.7976	-1.5038	-.74	40.367	45.2595				1				0
80	.33	42.6282	41.4513	52.9017	54.8428	-.0339	-.5764	191.824	-1.0114	-.5416	1.1473	1.7057	241.8318	-1.5037	-.8052	40.3678	44.8421				1				0
80	.34	42.1141	40.913	53.2451	55.2069	-.0338	-.6203	191.4791	-1.0113	-.5856	1.1686	1.7374	239.9286	-1.5035	-.8706	40.3687	44.4233				1				0
80	.35	41.6	40.3748	53.5885	55.571	-.0337	-.6645	191.1343	-1.0112	-.6297	1.1912	1.7711	238.0891	-1.5034	-.9362	40.3695	44.003				1				0
80	.36	41.0859	39.8366	53.9318	55.9352	-.0336	-.7088	190.7894	-1.0111	-.674	1.2152	1.8067	236.3137	-1.5033	-1.0021	40.3703	43.5811				1				0
80	.37	40.6645	39.1678	54.2378	56.0519	-.0142	-.7484	190.1221	-.9917	-.7136	1.2218	1.8165	234.2609	-1.4745	-1.061	40.5551	43.2034				1				0
80	.38	40.2431	38.4991	54.5438	56.1687	.0053	-.7884	189.4547	-.9722	-.7536	1.2301	1.8288	232.2187	-1.4454	-1.1204	40.7412	42.823				1				0
80	.39	40.3358	38.3686	54.5065	55.9213	.0248	-.7836	189.1321	-.9527	-.7488	1.2118	1.8016	231.8322	-1.4164	-1.1134	40.9267	42.8682				1				0
80	.4	40.4285	38.238	54.4691	55.674	.0444	-.7789	188.8096	-.9332	-.7441	1.1935	1.7744	231.4324	-1.3874	-1.1063	41.1128	42.9137				1				0
80	.41	40.5211	38.1075	54.4318	55.4266	.064	-.7741	188.487	-.9135	-.7393	1.1752	1.7472	231.0188	-1.3582	-1.0991	41.2996	42.9593				1				0
80	.42	40.6138	37.977	54.3944	55.1792	.0837	-.7693	188.1645	-.8939	-.7345	1.1569	1.72	230.5906	-1.3289	-1.092	41.487	43.005				1				0
80	.43	41.4258	38.2281	54.0742	54.3316	.1329	-.7143	188.0597	-.8446	-.6795	1.084	1.6116	231.1844	-1.2557	-1.0102	41.9559	43.5288				1				0
80	.44	42.2377	38.4793	53.7539	53.4839	.1822	-.6592	187.9548	-.7953	-.6244	1.0112	1.5033	231.8645	-1.1824	-.9283	42.4253	44.0531				1				0
80	.45	42.9569	38.8609	53.471	52.8837	.2116	-.6092	188.1726	-.766	-.5744	.9574	1.4234	233.1335	-1.1387	-.854	42.7051	44.5295				1				0
80	.46	43.6762	39.2425	53.1882	52.2834	.2409	-.5593	188.3903	-.7367	-.5245	.9043	1.3444	234.5492	-1.0952	-.7798	42.9842	45.0048				1				0
80	.47	44.3954	39.6241	52.9053	51.6832	.2701	-.5095	188.608	-.7074	-.4747	.8519	1.2665	236.1366	-1.0517	-.7057	43.2627	45.479				1				0
80	.48	45.1147	40.0058	52.6224	51.0829	.2993	-.4598	188.8257	-.6782	-.425	.8004	1.1899	237.9259	-1.0083	-.6319	43.5405	45.952				1				0
80	.49	46.4707	40.7339	52.0896	50.0061	.3512	-.3675	189.3003	-.6264	-.3327	.7093	1.0544	242.0236	-.9312	-.4946	44.0345	46.8313				1				0
80	.5	47.8268	41.4621	51.5567	48.9292	.4028	-.2756	189.7748	-.5748	-.2409	.6232	.9264	247.2631	-.8544	-.3581	44.5261	47.7061				1				0
80	.51	48.4637	41.8086	51.3068	48.4526	.4253	-.2332	190.0316	-.5522	-.1985	.5868	.8723	250.2318	-.8209	-.295	44.7411	48.11				1				0
80	.52	49.1005	42.1551	51.0568	47.9761	.4479	-.1909	190.2885	-.5297	-.1562	.5522	.8209	253.5734	-.7874	-.2321	44.9556	48.5128				1				0
80	.53	49.7374	42.5016	50.8068	47.4995	.4703	-.1488	190.5453	-.5072	-.114	.5199	.7728	257.3355	-.754	-.1694	45.1694	48.9145				1				0
80	.54	50.3742	42.8481	50.5569	47.0229	.4927	-.1067	190.8021	-.4848	-.0719	.4901	.7286	261.5635	-.7207	-.1069	45.3827	49.3152				1				0
80	.55	51.2342	43.2154	49.9075	46.0006	.5325	-.0358	190.3576	-.445	-.001	.445	.6615	269.8703	-.6615	-.0015	45.7619	49.9904				1				0
80	.56	52.0942	43.5826	49.2581	44.9782	.5725	.0354	189.9131	-.405	.0702	.4111	.6111	279.8365	-.6021	.1044	46.1428	50.6688				1				0
80	.57	52.3174	43.6033	48.8587	44.4324	.5903	.0649	189.2118	-.3872	.0997	.3999	.5944	284.4406	-.5756	.1482	46.3122	50.9496				1				0
80	.58	52.5405	43.624	48.4593	43.8867	.6082	.0946	188.5105	-.3693	.1294	.3913	.5817	289.3136	-.549	.1924	46.4829	51.2326				1				0
80	.59	52.7637	43.6447	48.0599	43.3409	.6263	.1246	187.8091	-.3512	.1594	.3857	.5734	294.4036	-.5221	.2369	46.6549	51.5177				1				0
80	.6	52.9868	43.6654	47.6605	42.7951	.6445	.1547	187.1078	-.333	.1895	.3832	.5696	299.6411	-.4951	.2817	46.8282	51.8049				1				0
80	.61	53.313	43.8409	47.2531	42.3064	.6564	.19	186.7133	-.3211	.2248	.392	.5827	304.9951	-.4774	.3342	46.9417	52.1411				1				0
80	.62	53.6391	44.0164	46.8456	41.8177	.6684	.2255	186.3189	-.3092	.2603	.4041	.6007	310.0925	-.4596	.3869	47.0557	52.4787				1				0
80	.63	53.7421	44.1712	46.8376	41.8748	.6619	.2303	186.6258	-.3156	.2651	.4122	.6127	310.0335	-.4691	.3941	46.9945	52.5249				1				0
80	.64	53.8451	44.326	46.8296	41.9319	.6555	.2352	186.9327	-.322	.27	.4202	.6246	309.9772	-.4786	.4013	46.9335	52.571				1				0
80	.65	53.9481	44.4808	46.8216	41.989	.6492	.24	187.2396	-.3284	.2748	.4282	.6365	309.923	-.4881	.4085	46.8728	52.6169				1				0
80	.66	54.3515	44.6204	46.9631	41.9509	.667	.2501	187.8858	-.3105	.2849	.4214	.6265	312.5327	-.4616	.4235	47.0425	52.7131				1				0
80	.67	54.7549	44.7599	47.1045	41.9129	.6847	.2601	188.5321	-.2928	.2949	.4156	.6178	315.203	-.4353	.4384	47.2111	52.8087				1				0
80	.68	55.1583	44.8994	47.2459	41.8748	.7023	.2701	189.1784	-.2752	.3049	.4107	.6106	317.9238	-.4092	.4532	47.3786	52.9036				1				0
80	.69	55.4587	44.8841	47.3954	41.7797	.7261	.2753	189.5178	-.2514	.3101	.3992	.5934	320.9691	-.3737	.461	47.6059	52.9532				1				0
80	.7	55.7591	44.8688	47.5448	41.6845	.7499	.2805	189.8572	-.2276	.3153	.3888	.578	324.1749	-.3383	.4687	47.8325	53.0026				1				0
80	.71	56.0595	44.8535	47.6943	41.5894	.7736	.2857	190.1966	-.2039	.3204	.3798	.5646	327.5322	-.3031	.4764	48.0582	53.0518				1				0
80	.72	56.2079	44.3683	48.2022	41.5479	.8259	.2657	190.3264	-.1516	.3005	.3366	.5004	333.2348	-.2253	.4468	48.5564	52.8622				1				0
80	.73	56.3564	43.8832	48.7101	41.5064	.8782	.2459	190.4561	-.0993	.2807	.2977	.4426	340.5072	-.1477	.4172	49.0539	52.6729				1				0
80	.74	56.2045	43.4134	49.0686	41.56	.907	.2207	190.2465	-.0706	.2555	.2651	.3941	344.5654	-.1049	.3799	49.3281	52.4337				1				0
80	.75	56.0526	42.9436	49.4271	41.6136	.9358	.1956	190.0369	-.0417	.2304	.2341	.348	349.7404	-.062	.3424	49.6029	52.1939				1				0
80	.76	55.9007	42.4737	49.7856	41.6672	.9647	.1703	189.8273	-.0128	.2051	.2055	.3055	356.436	-.019	.3049	49.8783	51.9537				1				0
80	.77	55.7488	42.0039	50.1441	41.7209	.9937	.1451	189.6176	.0162	.1798	.1806	.2684	5.1495	.0241	.2674	50.1544	51.7129				1				0
80	.78	55.0973	41.0705	50.701	41.9267	1.0266	.0876	188.7956	.049	.1224	.1318	.196	21.8313	.0729	.1819	50.467	51.1656				1				0
80	.79	54.4459	40.1372	51.2578	42.1326	1.0597	.0296	187.9734	.0821	.0644	.1044	.1552	51.8904	.1221	.0958	50.7823	50.6136				1				0
80	.8	53.9464	39.6736	51.4562	42.2848	1.0636	-.003	187.361	.0861	.0318	.0917	.1364	69.7389	.1279	.0472	50.8197	50.3026				1				0
80	.81	53.4469	39.2101	51.6546	42.437	1.0675	-.0359	186.7486	.09	-.0011	.09	.1338	90.7022	.1338	-.0016	50.8573	49.9895				1				0
80	.82	52.9473	38.7466	51.8529	42.5893	1.0715	-.069	186.1361	.094	-.0342	.1	.1487	109.9905	.1397	-.0508	50.8952	49.6744				1				0
80	.83	52.4478	38.2831	52.0513	42.7415	1.0755	-.1023	185.5237	.098	-.0675	.119	.1769	124.5601	.1457	-.1003	50.9333	49.3571				1				0
80	.84	51.3192	37.5279	52.7425	43.6427	1.0504	-.1901	185.2323	.0729	-.1553	.1716	.2551	154.8572	.1084	-.2309	50.6944	48.5206				1				0
80	.85	50.1905	36.7728	53.4337	44.544	1.0253	-.2782	184.941	.0477	-.2435	.2481	.3688	168.9052	.071	-.3619	50.4547	47.6814				1				0
80	.86	49.5614	36.4811	53.9265	45.293	.9962	-.3323	185.2621	.0187	-.2975	.2981	.4431	176.399	.0278	-.4423	50.1783	47.1666				1				0
80	.87	48.9323	36.1895	54.4193	46.0421	.9673	-.3862	185.5832	-.0102	-.3514	.3515	.5226	181.6618	-.0152	-.5223	49.9029	46.6536				1				0
80	.88	48.3032	35.8979	54.9121	46.7911	.9385	-.4398	185.9043	-.039	-.4051	.4069	.6049	185.5013	-.058	-.6021	49.6285	46.1424				1				0
80	.89	47.6741	35.6063	55.4049	47.5401	.9098	-.4933	186.2254	-.0677	-.4585	.4635	.6891	188.4019	-.1007	-.6817	49.355	45.6329				1				0
80	.9	46.9179	35.2247	56.3861	48.777	.8759	-.5742	187.3057	-.1016	-.5394	.5489	.816	190.6644	-.151	-.8019	49.0326	44.8628				1				0
80	.91	46.1618	34.843	57.3673	50.0138	.8425	-.6541	188.3859	-.135	-.6193	.6339	.9423	192.2996	-.2007	-.9207	48.714	44.1016				1				0
80	.92	46.0347	34.753	57.8556	50.5017	.8375	-.681	189.1451	-.1401	-.6462	.6612	.9829	192.2291	-.2082	-.9606	48.6662	43.8459				1				0
80	.93	45.9077	34.663	58.344	50.9895	.8325	-.7076	189.9042	-.145	-.6728	.6883	1.0232	192.1647	-.2156	-1.0002	48.6187	43.5923				1				0
80	.94	45.7807	34.573	58.8324	51.4773	.8275	-.734	190.6634	-.15	-.6992	.7151	1.0631	192.1056	-.223	-1.0395	48.5717	43.3406				1				0
80	.95	45.6537	34.483	59.3207	51.9651	.8226	-.7602	191.4225	-.1549	-.7254	.7418	1.1028	192.0512	-.2302	-1.0785	48.525	43.091				1				0
80	.96	45.2297	34.1068	59.8963	52.5014	.8209	-.8056	191.7341	-.1566	-.7708	.7865	1.1693	191.4835	-.2328	-1.1459	48.5087	42.6591				1				0
80	.97	44.8057	33.7306	60.4718	53.0376	.8192	-.8508	192.0457	-.1583	-.816	.8312	1.2357	190.9785	-.2353	-1.2131	48.4924	42.2285				1				0
80	.98	44.5087	33.4443	60.559	53.0861	.8224	-.8703	191.5981	-.1551	-.8355	.8498	1.2634	190.519	-.2306	-1.2421	48.5225	42.0427				1				0
80	.99	44.2118	33.1581	60.6462	53.1345	.8256	-.8899	191.1506	-.152	-.8551	.8685	1.2912	190.0773	-.2259	-1.2713	48.5527	41.856				1				0
80	1	43.9148	32.8719	60.7333	53.1829	.8287	-.9096	190.703	-.1488	-.8748	.8874	1.3192	189.6522	-.2212	-1.3006	48.583	41.6684				1				0
80	1.01	43.1243	32.3409	60.7947	53.4468	.8124	-.9549	189.7067	-.1651	-.9202	.9348	1.3898	190.1738	-.2455	-1.368	48.4274	41.2367				1				0
80	1.02	42.3338	31.8098	60.8561	53.7106	.7959	-1.0007	188.7103	-.1816	-.966	.9829	1.4613	190.6497	-.27	-1.4361	48.2701	40.8004				1				0
80	1.03	41.5434	31.2788	60.9175	53.9744	.7792	-1.047	187.714	-.1983	-1.0123	1.0315	1.5335	191.0855	-.2949	-1.5049	48.1111	40.3595				1				0
80	1.04	41.0499	31.034	60.8917	54.1897	.7592	-1.0733	187.1653	-.2183	-1.0385	1.0612	1.5777	191.8709	-.3245	-1.5439	47.921	40.1097				1				0
80	1.05	40.5563	30.7892	60.8659	54.4051	.7392	-1.0997	186.6165	-.2384	-1.0649	1.0912	1.6224	192.6177	-.3544	-1.5832	47.7298	39.8584				1				0
80	1.06	40.0628	30.5444	60.8401	54.6205	.719	-1.1262	186.0677	-.2586	-1.0914	1.1216	1.6676	193.3284	-.3844	-1.6226	47.5374	39.6056				1				0
80	1.07	39.3299	30.7244	60.3695	55.0901	.6362	-1.1435	185.5139	-.3413	-1.1087	1.16	1.7247	197.1124	-.5075	-1.6483	46.7492	39.4412				1				0
80	1.08	38.5969	30.9044	59.8989	55.5598	.5529	-1.1608	184.96	-.4246	-1.126	1.2034	1.7892	200.6599	-.6313	-1.6742	45.9562	39.2758				1				0
80	1.09	38.3574	31.3292	59.4542	55.8141	.4903	-1.1514	184.9549	-.4872	-1.1166	1.2183	1.8113	203.5748	-.7244	-1.6601	45.3596	39.3659				1				0
80	1.1	38.118	31.754	59.0094	56.0684	.4276	-1.1419	184.9498	-.5499	-1.1071	1.2362	1.8379	206.4125	-.8176	-1.6461	44.763	39.456				1				0
80	1.11	37.8785	32.1789	58.5646	56.3227	.365	-1.1324	184.9446	-.6125	-1.0977	1.257	1.8689	209.163	-.9107	-1.632	44.1664	39.5461				1				0
80	1.12	37.639	32.6037	58.1198	56.5769	.3023	-1.123	184.9395	-.6752	-1.0882	1.2806	1.9041	211.8179	-1.0039	-1.6179	43.5697	39.6362				1				0
80	1.13	37.6459	33.763	57.4678	57.0639	.196	-1.0835	185.9406	-.7816	-1.0487	1.3079	1.9446	216.6957	-1.162	-1.5592	42.5566	40.0124				1				0
80	1.14	37.6528	34.9222	56.8158	57.5509	.0907	-1.0444	186.9416	-.8868	-1.0096	1.3438	1.998	221.2939	-1.3185	-1.5012	41.5543	40.3845				1				0
80	1.15	37.8991	35.6567	56.6085	57.7835	.0483	-1.0151	187.9478	-.9293	-.9803	1.3507	2.0083	223.4689	-1.3816	-1.4575	41.15	40.6639				1				0
80	1.16	38.1454	36.3911	56.4012	58.0162	.0063	-.9861	188.954	-.9713	-.9513	1.3595	2.0214	225.5958	-1.4441	-1.4144	40.7499	40.9403				1				0
80	1.17	38.3918	37.1256	56.194	58.2489	-.0353	-.9573	189.9601	-1.0128	-.9225	1.37	2.037	227.6705	-1.5059	-1.3717	40.3541	41.2139				1				0
80	1.18	38.6381	37.86	55.9867	58.4815	-.0764	-.9289	190.9663	-1.0539	-.8941	1.3821	2.055	229.6897	-1.567	-1.3294	39.9625	41.4845				1				0
80	1.19	39.4346	39.0121	55.1923	57.947	-.1035	-.846	191.586	-1.081	-.8112	1.3515	2.0095	233.1146	-1.6073	-1.2061	39.7048	42.2743				1				0
80	1.2	40.231	40.1642	54.398	57.4125	-.1304	-.7636	192.2056	-1.1079	-.7288	1.3261	1.9717	236.6613	-1.6472	-1.0836	39.4488	43.0589				1				0
80	1.21	40.7812	40.5818	53.8108	56.6453	-.1168	-.7086	191.8191	-1.0943	-.6738	1.2851	1.9107	238.3778	-1.627	-1.0018	39.5782	43.5829				1				0
80	1.22	41.3314	40.9994	53.2237	55.8781	-.1031	-.6533	191.4326	-1.0806	-.6186	1.2452	1.8513	240.2134	-1.6067	-.9197	39.7082	44.109				1				0
80	1.23	41.8815	41.417	52.6366	55.1109	-.0894	-.5979	191.0461	-1.0669	-.5631	1.2064	1.7937	242.1766	-1.5863	-.8372	39.8386	44.6372				1				0
80	1.24	42.4317	41.8347	52.0495	54.3437	-.0757	-.5422	190.6596	-1.0532	-.5074	1.169	1.7381	244.2762	-1.5658	-.7544	39.9697	45.1676				1				0
80	1.25	43.5363	42.255	51.4411	53.1172	-.0176	-.4606	190.3496	-.9952	-.4258	1.0824	1.6093	246.8341	-1.4795	-.6331	40.5223	45.9445				1				0
80	1.26	44.6409	42.6753	50.8326	51.8907	.0406	-.3788	190.0396	-.9369	-.344	.9981	1.4838	249.8403	-1.3929	-.5114	41.0768	46.724				1				0
80	1.27	45.1953	42.678	50.8113	51.4315	.0848	-.3531	190.1161	-.8927	-.3183	.9478	1.409	250.3746	-1.3272	-.4732	41.4981	46.9684				1				0
80	1.28	45.7498	42.6807	50.7899	50.9722	.129	-.3275	190.1926	-.8485	-.2927	.8976	1.3344	250.9684	-1.2614	-.4351	41.919	47.2125				1				0
80	1.29	46.3042	42.6834	50.7686	50.5129	.1732	-.3019	190.2692	-.8043	-.2671	.8475	1.26	251.6318	-1.1958	-.3971	42.3395	47.4564				1				0
80	1.3	46.8587	42.6861	50.7472	50.0536	.2173	-.2763	190.3457	-.7602	-.2415	.7977	1.1858	252.3777	-1.1302	-.359	42.7598	47.7002				1				0
80	1.31	47.7573	42.507	50.6814	49.161	.3027	-.2354	190.1067	-.6748	-.2006	.704	1.0465	253.4445	-1.0032	-.2982	43.5734	48.0896				1				0
80	1.32	48.6559	42.3279	50.6156	48.2684	.3884	-.1944	189.8678	-.5892	-.1596	.6104	.9074	254.8422	-.8758	-.2373	44.389	48.48				1				0
80	1.33	49.0001	42.1461	50.5711	47.8351	.43	-.1789	189.5524	-.5475	-.1441	.5661	.8416	255.2492	-.8139	-.2143	44.7859	48.6272				1				0
80	1.34	49.3443	41.9643	50.5266	47.4017	.4718	-.1634	189.2369	-.5057	-.1286	.5218	.7757	255.7269	-.7517	-.1912	45.1841	48.7748				1				0
80	1.35	49.6884	41.7825	50.4821	46.9684	.5138	-.1479	188.9215	-.4637	-.1131	.4773	.7096	256.2953	-.6894	-.1681	45.5836	48.923				1				0
80	1.36	50.0326	41.6007	50.4377	46.5351	.5559	-.1323	188.606	-.4216	-.0975	.4328	.6433	256.983	-.6268	-.1449	45.9844	49.0717				1				0
80	1.37	50.3854	41.9454	50.0258	46.1485	.5554	-.0953	188.505	-.4221	-.0605	.4264	.6339	261.8476	-.6275	-.0899	45.9799	49.4241				1				0
80	1.38	50.7381	42.2901	49.6139	45.7618	.5549	-.0582	188.404	-.4226	-.0234	.4232	.6292	266.8272	-.6282	-.0348	45.9753	49.7769				1				0
80	1.39	50.7467	42.8166	49.2465	45.8085	.5123	-.0369	188.6184	-.4652	-.0022	.4652	.6916	269.7337	-.6916	-.0032	45.5693	49.9794				1				0
80	1.4	50.7553	43.3432	48.8792	45.8552	.4698	-.0157	188.8329	-.5078	.0191	.5081	.7554	272.149	-.7548	.0283	45.1642	50.1815				1				0
80	1.41	50.7639	43.8697	48.5118	45.902	.4273	.0054	189.0473	-.5502	.0402	.5517	.8201	274.1809	-.8179	.0598	44.76	50.383				1				0
80	1.42	50.8694	44.759	47.8224	45.7895	.3658	.0498	189.2403	-.6118	.0846	.6176	.9181	277.8708	-.9094	.1257	44.1738	50.8054				1				0
80	1.43	50.975	45.6482	47.133	45.6771	.3043	.094	189.4333	-.6732	.1288	.6854	1.0189	280.834	-1.0008	.1915	43.5888	51.2269				1				0
80	1.44	51.0806	46.5375	46.4436	45.5646	.243	.1382	189.6263	-.7345	.173	.7546	1.1218	283.2538	-1.0919	.2572	43.0049	51.6476				1				0
80	1.45	51.1776	46.9002	46.1215	45.4055	.2239	.1614	189.6048	-.7537	.1962	.7788	1.1578	284.5916	-1.1204	.2917	42.8222	51.8685				1				0
80	1.46	51.2745	47.2629	45.7995	45.2463	.2047	.1846	189.5833	-.7729	.2194	.8034	1.1944	285.8483	-1.149	.3262	42.6394	52.0895				1				0
80	1.47	51.3715	47.6256	45.4775	45.0872	.1855	.2078	189.5619	-.7921	.2426	.8284	1.2315	287.0302	-1.1775	.3607	42.4566	52.3106				1				0
80	1.48	51.587	48.1576	44.7623	44.5319	.1646	.2583	189.0388	-.813	.2931	.8642	1.2847	289.8231	-1.2086	.4357	42.2575	52.791				1				0
80	1.49	51.8024	48.6895	44.0471	43.9766	.1435	.309	188.5156	-.834	.3438	.9021	1.3411	292.402	-1.2399	.5111	42.0573	53.2741				1				0
80	1.5	51.9208	48.8587	43.6539	43.5805	.1418	.3366	188.014	-.8358	.3714	.9146	1.3596	293.9575	-1.2425	.5521	42.0403	53.5368				1				0
80	1.51	52.0393	49.0279	43.2607	43.1843	.14	.3643	187.5123	-.8376	.3991	.9278	1.3793	295.478	-1.2452	.5933	42.0233	53.8009				1				0
80	1.52	52.1577	49.1971	42.8676	42.7882	.1382	.3922	187.0106	-.8394	.427	.9417	1.4	296.9626	-1.2478	.6348	42.0062	54.0665				1				0
80	1.53	52.2762	49.3664	42.4744	42.3921	.1364	.4202	186.509	-.8412	.455	.9563	1.4218	298.4105	-1.2505	.6765	41.989	54.3335				1				0
80	1.54	52.3405	49.7327	42.0901	42.181	.1148	.4463	186.3443	-.8627	.4811	.9878	1.4685	299.147	-1.2826	.7153	41.7837	54.582				1				0
80	1.55	52.4049	50.099	41.7058	41.97	.0932	.4725	186.1797	-.8843	.5072	1.0195	1.5156	299.839	-1.3147	.7541	41.578	54.8309				1				0
80	1.56	52.3508	50.2961	41.7147	42.1551	.0736	.4703	186.5167	-.904	.5051	1.0355	1.5395	299.196	-1.3439	.751	41.3909	54.8107				1				0
80	1.57	52.2968	50.4932	41.7236	42.3402	.054	.4682	186.8538	-.9235	.503	1.0516	1.5635	298.5747	-1.373	.7478	41.2045	54.7904				1				0
80	1.58	52.2427	50.6903	41.7325	42.5253	.0345	.4661	187.1908	-.943	.5009	1.0678	1.5875	297.9745	-1.402	.7447	41.0187	54.7703				1				0
80	1.59	52.1886	50.8875	41.7414	42.7104	.0151	.464	187.5278	-.9625	.4988	1.084	1.6117	297.3944	-1.4309	.7415	40.8337	54.7502				1				0
80	1.6	52.1749	51.0792	41.777	42.8781	-.0002	.4624	187.9092	-.9778	.4972	1.0969	1.6308	296.9536	-1.4537	.7392	40.6879	54.7352				1				0
80	1.61	52.1612	51.2709	41.8126	43.0459	-.0155	.4608	188.2905	-.993	.4956	1.1098	1.65	296.5248	-1.4764	.7369	40.5427	54.7203				1				0
80	1.62	52.2015	51.2655	41.8392	43.0286	-.0114	.4614	188.3349	-.989	.4962	1.1064	1.645	296.6428	-1.4703	.7377	40.5813	54.7253				1				0
80	1.63	52.2418	51.2601	41.8659	43.0113	-.0074	.4619	188.3792	-.9849	.4967	1.1031	1.64	296.7616	-1.4643	.7384	40.6199	54.7303				1				0
80	1.64	52.2822	51.2547	41.8926	42.994	-.0033	.4624	188.4235	-.9809	.4972	1.0997	1.6349	296.881	-1.4583	.7392	40.6585	54.7353				1				0
80	1.65	52.3225	51.2493	41.9193	42.9767	.0007	.4629	188.4678	-.9768	.4977	1.0963	1.6299	297.0011	-1.4523	.74	40.697	54.7403				1				0
80	1.66	52.4959	51.2817	41.9264	42.866	.0124	.4704	188.57	-.9651	.5051	1.0893	1.6196	297.6271	-1.4349	.751	40.8081	54.8109				1				0
80	1.67	52.6693	51.3141	41.9335	42.7553	.024	.4778	188.6722	-.9535	.5126	1.0825	1.6094	298.2604	-1.4176	.762	40.9191	54.8815				1				0
80	1.68	52.8023	51.3519	41.914	42.6619	.0316	.4846	188.7301	-.9459	.5194	1.0791	1.6044	298.7734	-1.4063	.7722	40.9916	54.947				1				0
80	1.69	52.9353	51.3897	41.8944	42.5685	.0392	.4915	188.7879	-.9383	.5263	1.0758	1.5994	299.2892	-1.395	.7825	41.064	55.0125				1				0
80	1.7	53.0684	51.4275	41.8748	42.4751	.0468	.4984	188.8458	-.9307	.5332	1.0726	1.5946	299.8079	-1.3837	.7927	41.1363	55.0779				1				0
80	1.71	53.2014	51.4653	41.8553	42.3817	.0544	.5053	188.9036	-.9231	.54	1.0695	1.59	300.3293	-1.3724	.8029	41.2086	55.1433				1				0
80	1.72	53.2426	51.3888	42.0118	42.4595	.0632	.4981	189.1027	-.9143	.5329	1.0583	1.5733	300.2329	-1.3593	.7922	41.2922	55.0748				1				0
80	1.73	53.2838	51.3123	42.1684	42.5374	.072	.4909	189.3018	-.9056	.5257	1.0471	1.5567	300.1346	-1.3463	.7815	41.3755	55.0064				1				0
80	1.74	53.1919	51.198	42.3445	42.7086	.0731	.4769	189.4431	-.9044	.5117	1.0391	1.5448	299.4986	-1.3446	.7607	41.3867	54.8729				1				0
80	1.75	53.1001	51.0837	42.5206	42.8799	.0743	.4629	189.5843	-.9032	.4977	1.0312	1.5332	298.8539	-1.3428	.7399	41.3979	54.7396				1				0
80	1.76	53.0083	50.9694	42.6968	43.0511	.0755	.4489	189.7255	-.9021	.4837	1.0235	1.5217	298.2003	-1.3411	.7191	41.409	54.6065				1				0
80	1.77	52.9164	50.8551	42.8729	43.2224	.0766	.4349	189.8668	-.9009	.4697	1.016	1.5105	297.5379	-1.3394	.6983	41.4201	54.4736				1				0
80	1.78	52.5705	50.378	43.2269	43.5061	.0857	.3994	189.6816	-.8918	.4342	.9919	1.4746	295.9598	-1.3258	.6455	41.5068	54.135				1				0
80	1.79	52.2247	49.901	43.581	43.7898	.0949	.3638	189.4964	-.8827	.3986	.9685	1.4398	294.3011	-1.3122	.5925	41.5937	53.7958				1				0
80	1.8	51.9706	49.5383	43.7589	43.9022	.1029	.342	189.17	-.8747	.3768	.9524	1.4159	293.3048	-1.3004	.5601	41.6698	53.5884				1				0
80	1.81	51.7166	49.1755	43.9368	44.0147	.1109	.3201	188.8436	-.8667	.3549	.9365	1.3923	292.2711	-1.2884	.5277	41.7461	53.3803				1				0
80	1.82	51.4625	48.8128	44.1147	44.1271	.1189	.2982	188.5172	-.8586	.333	.9209	1.3691	291.1983	-1.2765	.4951	41.8228	53.1715				1				0
80	1.83	51.0531	48.3178	44.4697	44.4428	.1247	.2595	188.2834	-.8528	.2943	.9022	1.3412	289.0385	-1.2679	.4375	41.8778	52.8028				1				0
80	1.84	50.6437	47.8228	44.8246	44.7585	.1305	.2207	188.0496	-.847	.2555	.8847	1.3153	286.7846	-1.2592	.3798	41.9331	52.4332				1				0
80	1.85	50.2343	47.3277	45.1795	45.0742	.1363	.1818	187.8158	-.8412	.2166	.8686	1.2914	284.4379	-1.2506	.322	41.9884	52.0627				1				0
80	1.86	50.079	47.1954	45.3565	45.2775	.134	.1651	187.9084	-.8435	.1999	.8669	1.2887	283.3312	-1.254	.2972	41.9666	51.9037				1				0
80	1.87	49.9236	47.0631	45.5336	45.4807	.1317	.1484	188.001	-.8458	.1832	.8654	1.2866	282.2216	-1.2574	.2724	41.9447	51.7448				1				0
80	1.88	49.7683	46.9308	45.7106	45.684	.1294	.1318	188.0936	-.8481	.1665	.8643	1.2849	281.1098	-1.2608	.2476	41.9229	51.5861				1				0
80	1.89	49.7957	46.8849	45.9125	45.8405	.1345	.1222	188.4337	-.843	.157	.8575	1.2747	280.5474	-1.2532	.2333	41.9717	51.4948				1				0
80	1.9	49.8232	46.839	46.1144	45.9971	.1397	.1126	188.7737	-.8379	.1474	.8507	1.2647	279.9781	-1.2456	.2191	42.0203	51.4039				1				0
80	1.91	50.006	46.9254	46.1393	45.9504	.147	.1197	189.0211	-.8305	.1545	.8447	1.2558	280.5354	-1.2347	.2296	42.0905	51.471				1				0
80	1.92	50.1888	47.0118	46.1642	45.9037	.1544	.1267	189.2686	-.8231	.1615	.8388	1.247	281.0992	-1.2237	.2401	42.1605	51.5379				1				0
80	1.93	50.3716	47.0982	46.1892	45.857	.1617	.1337	189.516	-.8158	.1685	.833	1.2384	281.6693	-1.2128	.2505	42.2304	51.6047				1				0
80	1.94	50.5545	47.1846	46.2141	45.8103	.169	.1407	189.7634	-.8085	.1755	.8273	1.2299	282.2459	-1.2019	.2609	42.3001	51.6712				1				0
80	1.95	50.7973	46.9092	46.5254	45.7342	.2094	.134	189.9661	-.7681	.1687	.7865	1.1692	282.39	-1.1419	.2509	42.6843	51.6071				1				0
80	1.96	51.0402	46.6338	46.8368	45.658	.2496	.1272	190.1688	-.7279	.162	.7457	1.1086	282.5493	-1.0821	.2409	43.0678	51.5431				1				0
80	1.97	51.1003	46.272	47.1232	45.6286	.2827	.1135	190.1241	-.6948	.1483	.7105	1.0562	282.0498	-1.033	.2205	43.3825	51.4126				1				0
80	1.98	51.1604	45.9101	47.4096	45.5992	.3157	.0998	190.0794	-.6618	.1346	.6753	1.004	281.498	-.9838	.2001	43.6973	51.2821				1				0
80	1.99	51.2205	45.5483	47.6961	45.5698	.3488	.0861	190.0347	-.6287	.1209	.6402	.9518	280.8853	-.9346	.1797	44.0123	51.1515				1				0
80	2	51.2806	45.1865	47.9825	45.5404	.3819	.0724	189.9899	-.5956	.1072	.6052	.8997	280.2014	-.8854	.1593	44.3274	51.0208				1				0
80	2.01	51.102	44.0164	48.8996	45.6356	.4639	.0144	189.6536	-.5137	.0492	.516	.7671	275.4663	-.7636	.0731	45.1079	50.4681				1				0
80	2.02	50.9235	42.8463	49.8168	45.7307	.5461	-.0439	189.3173	-.4314	-.0091	.4315	.6415	268.7943	-.6413	-.0135	45.8913	49.9135				1				0
80	2.03	50.6849	42.0381	50.4474	45.8552	.5953	-.0885	189.0257	-.3822	-.0537	.386	.5737	262.0041	-.5682	-.0798	46.36	49.4887				1				0
80	2.04	50.4463	41.2298	51.0781	45.9798	.6447	-.1332	188.7341	-.3328	-.0984	.3471	.516	253.5247	-.4948	-.1463	46.8302	49.0625				1				0
80	2.05	50.2077	40.4216	51.7088	46.1043	.6942	-.1781	188.4425	-.2833	-.1433	.3175	.472	243.1665	-.4211	-.213	47.3018	48.6351				1				0
80	2.06	49.9691	39.6133	52.3395	46.2289	.7439	-.2231	188.1509	-.2336	-.1883	.3001	.4461	231.1261	-.3473	-.28	47.775	48.2063				1				0
80	2.07	50.0223	38.7142	53.1428	46.1216	.8287	-.2616	188.0009	-.1488	-.2268	.2713	.4033	213.2659	-.2212	-.3372	48.5828	47.8397				1				0
80	2.08	50.0755	37.815	53.9461	46.0144	.9137	-.3002	187.851	-.0639	-.2654	.273	.4058	193.5286	-.0949	-.3945	49.3919	47.4725				1				0
80	2.09	50.3673	37.7241	54.1186	45.7826	.9486	-.2935	187.9927	-.029	-.2587	.2603	.387	186.3864	-.043	-.3846	49.7242	47.5362				1				0
80	2.1	50.6592	37.6332	54.2912	45.5508	.9834	-.2868	188.1344	.0059	-.252	.2521	.3747	178.6609	.0088	-.3746	50.0561	47.5998				1				0
80	2.11	50.951	37.5423	54.4638	45.319	1.0182	-.2801	188.276	.0407	-.2453	.2487	.3697	170.5843	.0605	-.3647	50.3875	47.6633				1				0
80	2.12	51.2428	37.4514	54.6364	45.0872	1.053	-.2735	188.4177	.0754	-.2387	.2503	.3721	162.4629	.1121	-.3548	50.7184	47.7268				1				0
80	2.13	51.7303	37.4208	54.8347	44.736	1.0993	-.2579	188.7218	.1218	-.2232	.2542	.3779	151.3704	.1811	-.3317	51.1602	47.8747				1				0
80	2.14	52.2178	37.3902	55.0331	44.3849	1.1456	-.2425	189.0259	.1681	-.2077	.2672	.3971	141.0185	.2498	-.3087	51.6006	48.0222				1				0
80	2.15	52.4135	37.4505	55.0589	44.2655	1.1572	-.2336	189.1884	.1797	-.1988	.268	.3984	137.8967	.2671	-.2956	51.7112	48.1064				1				0
80	2.16	52.6092	37.5108	55.0847	44.1461	1.1688	-.2248	189.3508	.1913	-.19	.2696	.4008	134.8086	.2843	-.2825	51.8217	48.1904				1				0
80	2.17	52.8049	37.5711	55.1105	44.0268	1.1804	-.216	189.5132	.2029	-.1812	.272	.4043	131.7713	.3016	-.2694	51.932	48.2743				1				0
80	2.18	52.9293	37.6548	54.8463	43.7284	1.186	-.1974	189.1588	.2084	-.1626	.2643	.3929	127.9509	.3099	-.2417	51.9851	48.4518				1				0
80	2.19	53.0538	37.7385	54.5821	43.43	1.1916	-.1787	188.8044	.214	-.1439	.2579	.3834	123.9063	.3182	-.2139	52.0385	48.6299				1				0
80	2.2	53.1782	37.8222	54.3179	43.1316	1.1972	-.1599	188.4499	.2197	-.1251	.2528	.3758	119.6603	.3265	-.186	52.092	48.8087				1				0
80	2.21	53.107	37.8456	54.0279	42.9525	1.1912	-.1498	187.933	.2137	-.1151	.2427	.3607	118.3038	.3176	-.171	52.0348	48.9042				1				0
80	2.22	53.0357	37.869	53.7379	42.7735	1.1851	-.1398	187.4162	.2076	-.105	.2326	.3458	116.8218	.3086	-.156	51.9773	49.0002				1				0
80	2.23	52.9645	37.8924	53.4479	42.5945	1.1791	-.1296	186.8993	.2015	-.0948	.2227	.3311	115.1982	.2996	-.141	51.9195	49.0968				1				0
80	2.24	52.7714	38.446	52.5548	42.4517	1.115	-.0951	186.2239	.1375	-.0603	.1501	.2232	113.6719	.2044	-.0896	51.3094	49.426				1				0
80	2.25	52.5783	38.9995	51.6617	42.309	1.0505	-.0603	185.5485	.073	-.0255	.0773	.1149	109.2375	.1085	-.0379	50.6949	49.7575				1				0
80	2.26	52.4564	39.5296	51.0586	42.3454	.9922	-.0357	185.3899	.0147	-.0009	.0147	.0218	93.6856	.0218	-.0014	50.1396	49.991				1				0
80	2.27	52.3345	40.0598	50.4555	42.3817	.9338	-.0112	185.2314	-.0438	.0236	.0497	.0739	298.3569	-.065	.0351	49.5832	50.2249				1				0
80	2.28	52.2126	40.5899	49.8523	42.418	.8753	.0134	185.0729	-.1023	.0482	.1131	.1681	295.2441	-.152	.0717	49.026	50.4593				1				0
80	2.29	52.0908	41.12	49.2492	42.4543	.8166	.0381	184.9144	-.1609	.0729	.1766	.2626	294.3665	-.2392	.1083	48.4677	50.694				1				0
80	2.3	51.799	41.9571	48.8187	43.0581	.7144	.0473	185.6328	-.2631	.0821	.2756	.4097	287.3275	-.3911	.122	47.4943	50.7818				1				0
80	2.31	51.5071	42.7941	48.3881	43.6618	.613	.0564	186.3512	-.3645	.0912	.3758	.5586	284.0511	-.5419	.1356	46.5284	50.8689				1				0
80	2.32	51.3372	43.1011	48.5607	44.2292	.5706	.0411	187.2281	-.407	.0759	.414	.6154	280.5671	-.605	.1129	46.1242	50.723				1				0
80	2.33	51.1673	43.408	48.7333	44.7966	.5285	.026	188.1051	-.449	.0608	.4531	.6736	277.7053	-.6675	.0903	45.7237	50.5786				1				0
80	2.34	50.9973	43.7149	48.9058	45.364	.4869	.0109	188.982	-.4907	.0457	.4928	.7326	275.3238	-.7294	.068	45.327	50.4355				1				0
80	2.35	50.8274	44.0218	49.0784	45.9314	.4456	-.004	189.859	-.5319	.0308	.5328	.7921	273.3176	-.7908	.0458	44.9339	50.2937				1				0
80	2.36	50.4429	44.0434	49.3506	46.5334	.4115	-.0343	190.3703	-.566	.0005	.566	.8414	270.0492	-.8414	.0007	44.6095	50.0046				1				0
80	2.37	50.0584	44.065	49.6228	47.1353	.3777	-.0645	190.8816	-.5999	-.0297	.6006	.8929	267.1656	-.8918	-.0442	44.2869	49.7171				1				0
80	2.38	49.8438	43.7797	49.7225	47.1699	.3844	-.0802	190.5159	-.5931	-.0454	.5948	.8843	265.6252	-.8817	-.0675	44.3516	49.5679				1				0
80	2.39	49.6292	43.4944	49.8221	47.2045	.3912	-.0959	190.1503	-.5863	-.0611	.5895	.8763	264.0495	-.8716	-.0908	44.4164	49.418				1				0
80	2.4	49.4147	43.2091	49.9217	47.2391	.3981	-.1117	189.7846	-.5794	-.0769	.5845	.8689	262.44	-.8614	-.1143	44.4815	49.2676				1				0
80	2.41	49.2001	42.9237	50.0214	47.2737	.4049	-.1275	189.4189	-.5726	-.0928	.58	.8623	260.798	-.8512	-.1379	44.5468	49.1166				1				0
80	2.42	48.7641	42.4404	50.3291	47.5488	.4093	-.1649	189.0824	-.5683	-.1301	.583	.8666	257.1046	-.8448	-.1934	44.588	48.7609				1				0
80	2.43	48.3281	41.9571	50.6369	47.8238	.4136	-.2024	188.7459	-.5639	-.1676	.5883	.8746	253.4501	-.8383	-.2491	44.6293	48.404				1				0
80	2.44	48.1066	41.7591	50.8451	48.0643	.411	-.2238	188.7751	-.5665	-.189	.5972	.8878	251.5473	-.8422	-.281	44.6048	48.1997				1				0
80	2.45	47.8852	41.5611	51.0532	48.3047	.4085	-.2453	188.8042	-.5691	-.2105	.6067	.902	249.7029	-.846	-.3129	44.5803	47.9955				1				0
80	2.46	47.6638	41.363	51.2614	48.5452	.4059	-.2667	188.8334	-.5716	-.2319	.6169	.9171	247.9179	-.8498	-.3448	44.5558	47.7913				1				0
80	2.47	47.4423	41.165	51.4695	48.7856	.4033	-.2881	188.8625	-.5742	-.2533	.6276	.933	246.1928	-.8536	-.3766	44.5313	47.5872				1				0
80	2.48	47.3531	40.8545	51.8654	49.0036	.4208	-.3128	189.0766	-.5567	-.2781	.6223	.9251	243.4597	-.8276	-.4134	44.6978	47.3518				1				0
80	2.49	47.2638	40.544	52.2612	49.2216	.4382	-.3375	189.2906	-.5393	-.3027	.6184	.9194	240.6922	-.8017	-.45	44.864	47.1169				1				0
80	2.5	47.396	40.4315	52.4489	49.1991	.4582	-.3408	189.4755	-.5193	-.306	.6027	.896	239.4924	-.772	-.4549	45.0543	47.0859				1				0
80	2.51	47.5282	40.319	52.6366	49.1766	.4782	-.344	189.6604	-.4994	-.3092	.5874	.8732	238.2315	-.7423	-.4597	45.2442	47.0549				1				0
80	2.52	47.6603	40.2065	52.8243	49.1541	.4981	-.3473	189.8452	-.4795	-.3125	.5723	.8508	236.9061	-.7128	-.4645	45.4337	47.024				1				0
80	2.53	47.7925	40.094	53.012	49.1316	.5179	-.3505	190.0301	-.4596	-.3157	.5576	.8289	235.5127	-.6832	-.4694	45.6229	46.9931				1				0
80	2.54	48.1015	39.9896	53.0085	48.7735	.5527	-.3369	189.873	-.4248	-.3021	.5213	.7749	234.5824	-.6315	-.4491	45.9543	47.123				1				0
80	2.55	48.4105	39.8852	53.0049	48.4154	.5876	-.3232	189.716	-.3899	-.2884	.485	.721	233.511	-.5797	-.4288	46.2864	47.2532				1				0
80	2.56	48.5873	39.8933	52.8137	48.0798	.6027	-.3062	189.374	-.3748	-.2714	.4628	.688	234.0881	-.5572	-.4035	46.4303	47.4148				1				0
80	2.57	48.7641	39.9014	52.6224	47.7443	.6179	-.2892	189.0321	-.3597	-.2544	.4405	.6549	234.7258	-.5346	-.3782	46.5747	47.5771				1				0
80	2.58	48.9409	39.9095	52.4311	47.4087	.6331	-.2721	188.6901	-.3444	-.2373	.4183	.6218	235.4338	-.512	-.3528	46.7197	47.7399				1				0
80	2.59	48.8868	40.1174	52.0246	47.2218	.6128	-.2542	188.2506	-.3647	-.2194	.4256	.6327	238.9696	-.5422	-.3262	46.5266	47.9105				1				0
80	2.6	48.8327	40.3253	51.6181	47.035	.5925	-.2362	187.8111	-.3851	-.2014	.4346	.646	242.3885	-.5724	-.2994	46.3327	48.0818				1				0
80	2.61	48.7787	40.5332	51.2116	46.8482	.572	-.2181	187.3716	-.4055	-.1833	.445	.6616	245.6734	-.6028	-.2725	46.1378	48.254				1				0
80	2.62	48.5478	40.733	50.9963	46.997	.5362	-.2173	187.274	-.4413	-.1826	.4776	.7099	247.5259	-.656	-.2714	45.7971	48.2613				1				0
80	2.63	48.3169	40.9328	50.781	47.1457	.5004	-.2166	187.1765	-.4771	-.1818	.5106	.759	249.1422	-.7093	-.2702	45.4561	48.2687				1				0
80	2.64	48.086	41.1326	50.5658	47.2945	.4646	-.2158	187.0789	-.513	-.181	.544	.8086	250.5628	-.7626	-.2691	45.1146	48.276				1				0
80	2.65	47.8234	41.5629	50.338	47.65	.4059	-.2145	187.3743	-.5716	-.1797	.5992	.8907	252.5488	-.8497	-.2671	44.5564	48.2887				1				0
80	2.66	47.5608	41.9931	50.1103	48.0055	.3475	-.2131	187.6696	-.63	-.1784	.6548	.9734	254.1935	-.9366	-.2651	43.9998	48.3014				1				0
80	2.67	47.529	42.2235	50.0979	48.2122	.325	-.2126	188.0626	-.6525	-.1778	.6763	1.0054	254.7575	-.97	-.2643	43.7857	48.3067				1				0
80	2.68	47.4973	42.4539	50.0854	48.4189	.3026	-.212	188.4555	-.6749	-.1772	.6978	1.0373	255.2845	-1.0033	-.2635	43.5725	48.3119				1				0
80	2.69	47.4655	42.6843	50.0729	48.6256	.2803	-.2115	188.8484	-.6972	-.1767	.7192	1.0692	255.778	-1.0364	-.2627	43.3602	48.3172				1				0
80	2.7	47.4337	42.9147	50.0605	48.8323	.2581	-.2109	189.2413	-.7194	-.1762	.7406	1.101	256.2411	-1.0694	-.2619	43.1487	48.3224				1				0
80	2.71	47.3771	43.0471	50.0382	48.9604	.2427	-.2115	189.4228	-.7349	-.1767	.7558	1.1236	256.4802	-1.0924	-.2627	43.0014	48.3172				1				0
80	2.72	47.3204	43.1794	50.016	49.0884	.2272	-.212	189.6042	-.7503	-.1772	.7709	1.1461	256.7094	-1.1154	-.2635	42.8544	48.3121				1				0
80	2.73	47.2956	43.0813	50.0062	49.0097	.2339	-.2131	189.3927	-.7437	-.1783	.7647	1.1369	256.5159	-1.1055	-.2651	42.9175	48.3017				1				0
80	2.74	47.2707	42.9832	49.9964	48.9309	.2405	-.2142	189.1812	-.737	-.1794	.7585	1.1277	256.3187	-1.0957	-.2667	42.9809	48.2913				1				0
80	2.75	47.2458	42.885	49.9867	48.8522	.2472	-.2153	188.9697	-.7303	-.1805	.7523	1.1184	256.1178	-1.0858	-.2683	43.0443	48.2809				1				0
80	2.76	47.2209	42.7869	49.9769	48.7735	.2539	-.2164	188.7582	-.7237	-.1816	.7461	1.1092	255.9131	-1.0758	-.27	43.1079	48.2705				1				0
80	2.77	47.1102	42.7113	49.9795	48.7977	.2515	-.2218	188.5988	-.726	-.1871	.7497	1.1146	255.5516	-1.0793	-.2781	43.0856	48.2185				1				0
80	2.78	46.9995	42.6357	49.9822	48.822	.2492	-.2273	188.4393	-.7284	-.1925	.7534	1.12	255.193	-1.0828	-.2862	43.0633	48.1663				1				0
80	2.79	46.9136	42.6582	49.9947	48.9249	.2401	-.2317	188.4914	-.7374	-.1969	.7632	1.1346	255.0493	-1.0962	-.2927	42.9773	48.1248				1				0
80	2.8	46.8278	42.6807	50.0071	49.0278	.2311	-.2361	188.5435	-.7464	-.2013	.7731	1.1493	254.9095	-1.1096	-.2992	42.8913	48.0832				1				0
80	2.81	46.742	42.7032	50.0196	49.1307	.2221	-.2404	188.5955	-.7554	-.2056	.7829	1.1639	254.7732	-1.1231	-.3057	42.8053	48.0416				1				0
80	2.82	46.6561	42.7257	50.032	49.2337	.2131	-.2448	188.6476	-.7645	-.21	.7928	1.1786	254.6404	-1.1365	-.3122	42.7195	48.0001				1				0
80	2.83	46.5652	42.7329	50.0285	49.3063	.2052	-.2486	188.6329	-.7723	-.2138	.8013	1.1913	254.5266	-1.1481	-.3178	42.6448	47.9639				1				0
80	2.84	46.4742	42.7401	50.0249	49.379	.1974	-.2524	188.6182	-.7801	-.2176	.8099	1.2041	254.4151	-1.1598	-.3235	42.5701	47.9276				1				0
80	2.85	46.469	42.7248	50.0089	49.3487	.1986	-.2518	188.5515	-.779	-.217	.8086	1.2022	254.4304	-1.158	-.3227	42.5812	47.9329				1				0
80	2.86	46.4639	42.7095	49.9929	49.3184	.1997	-.2513	188.4847	-.7778	-.2165	.8074	1.2003	254.4458	-1.1563	-.3219	42.5924	47.9381				1				0
80	2.87	46.4587	42.6942	49.9769	49.2882	.2009	-.2507	188.418	-.7766	-.2159	.8061	1.1984	254.4612	-1.1546	-.321	42.6035	47.9434				1				0
80	2.88	46.4536	42.6789	49.9609	49.2579	.2021	-.2502	188.3513	-.7755	-.2154	.8048	1.1965	254.4767	-1.1528	-.3202	42.6147	47.9486				1				0
80	2.89	46.4433	42.7005	49.9226	49.2354	.2	-.2485	188.3018	-.7776	-.2137	.8064	1.1988	254.6345	-1.1559	-.3177	42.5947	47.965				1				0
80	2.9	46.433	42.7221	49.8844	49.2129	.1979	-.2467	188.2524	-.7797	-.2119	.8079	1.2011	254.7917	-1.1591	-.3151	42.5747	47.9814				1				0
80	2.91	46.4278	42.759	49.8621	49.2207	.1946	-.2456	188.2697	-.7829	-.2108	.8108	1.2054	254.9321	-1.1639	-.3134	42.5436	47.9926				1				0
80	2.92	46.4227	42.7959	49.8399	49.2285	.1913	-.2444	188.287	-.7862	-.2096	.8137	1.2096	255.0715	-1.1688	-.3116	42.5124	48.0037				1				0
80	2.93	46.4175	42.8328	49.8176	49.2363	.1881	-.2432	188.3043	-.7895	-.2084	.8165	1.2139	255.2099	-1.1737	-.3099	42.4813	48.0148				1				0
80	2.94	46.4364	43.0453	49.6406	49.2008	.1729	-.2322	188.3231	-.8046	-.1974	.8285	1.2316	256.215	-1.1962	-.2935	42.337	48.1199				1				0
80	2.95	46.4553	43.2577	49.4636	49.1653	.1578	-.2212	188.3419	-.8198	-.1864	.8407	1.2498	257.1911	-1.2187	-.2771	42.1928	48.225				1				0
80	2.96	46.4742	43.4701	49.2866	49.1299	.1426	-.2101	188.3607	-.8349	-.1753	.8531	1.2683	258.1389	-1.2412	-.2607	42.0487	48.33				1				0
80	2.97	46.4982	43.6456	49.1318	49.0866	.1308	-.2003	188.3622	-.8468	-.1655	.8628	1.2827	258.9419	-1.2588	-.246	41.9356	48.424				1				0
80	2.98	46.5222	43.8211	48.977	49.0434	.1189	-.1904	188.3638	-.8586	-.1556	.8726	1.2973	259.7269	-1.2765	-.2314	41.8226	48.5179				1				0
80	2.99	46.5463	43.9966	48.8222	49.0001	.107	-.1805	188.3653	-.8705	-.1458	.8826	1.3122	260.4943	-1.2941	-.2167	41.7095	48.6118				1				0
80	3	46.475	44.2972	48.5144	48.9828	.0772	-.1669	188.2696	-.9003	-.1321	.91	1.3528	261.6535	-1.3385	-.1964	41.4253	48.742				1				0
80	3.01	46.4038	44.5979	48.2067	48.9655	.0473	-.1532	188.1739	-.9302	-.1184	.9377	1.3941	262.7456	-1.3829	-.176	41.1407	48.8723				1				0
80	3.02	46.3085	44.723	48.0537	48.9915	.0293	-.1494	188.0766	-.9482	-.1146	.9551	1.42	263.1094	-1.4097	-.1704	40.9691	48.9086				1				0
80	3.03	46.2133	44.8481	47.9007	49.0174	.0112	-.1456	187.9794	-.9663	-.1108	.9726	1.446	263.4604	-1.4366	-.1647	40.7972	48.945				1				0
80	3.04	46.118	44.9732	47.7477	49.0434	-.0068	-.1417	187.8822	-.9844	-.1069	.9901	1.472	263.7994	-1.4634	-.159	40.6252	48.9815				1				0
80	3.05	46.0227	45.0983	47.5947	49.0693	-.0249	-.1379	187.785	-1.0024	-.1031	1.0077	1.4982	264.1269	-1.4903	-.1533	40.453	49.0179				1				0
80	3.06	45.8691	45.3548	47.4363	49.2458	-.0586	-.1357	187.906	-1.0361	-.1009	1.041	1.5477	264.4368	-1.5404	-.15	40.1323	49.0389				1				0
80	3.07	45.7155	45.6113	47.278	49.4222	-.0922	-.1335	188.027	-1.0697	-.0987	1.0743	1.5972	264.7272	-1.5904	-.1468	39.8119	49.0598				1				0
80	3.08	45.6571	45.7427	47.2726	49.5727	-.1077	-.1351	188.2452	-1.0852	-.1004	1.0899	1.6204	264.7165	-1.6135	-.1492	39.6643	49.0442				1				0
80	3.09	45.5987	45.8741	47.2673	49.7232	-.1232	-.1368	188.4634	-1.1007	-.102	1.1054	1.6435	264.7061	-1.6365	-.1516	39.517	49.0287				1				0
80	3.1	45.5404	46.0055	47.262	49.8737	-.1386	-.1384	188.6816	-1.1161	-.1036	1.1209	1.6665	264.696	-1.6594	-.1541	39.3701	49.0132				1				0
80	3.11	45.482	46.137	47.2566	50.0242	-.154	-.14	188.8998	-1.1315	-.1052	1.1364	1.6896	264.6862	-1.6823	-.1565	39.2235	48.9977				1				0
80	3.12	45.379	46.3305	47.2139	50.2162	-.1777	-.1413	189.1396	-1.1552	-.1065	1.1601	1.7248	264.7319	-1.7175	-.1584	38.998	48.9855				1				0
80	3.13	45.276	46.524	47.1712	50.4082	-.2013	-.1426	189.3795	-1.1788	-.1078	1.1837	1.7599	264.7755	-1.7526	-.1603	38.7731	48.9734				1				0
80	3.14	45.2314	46.5861	47.1339	50.4498	-.2096	-.1422	189.4011	-1.1871	-.1074	1.192	1.7722	264.8284	-1.765	-.1598	38.694	48.9767				1				0
80	3.15	45.1868	46.6482	47.0965	50.4913	-.2179	-.1419	189.4227	-1.1954	-.1071	1.2002	1.7845	264.8805	-1.7773	-.1592	38.6149	48.98				1				0
80	3.16	45.1421	46.7103	47.0591	50.5328	-.2262	-.1415	189.4444	-1.2037	-.1068	1.2085	1.7967	264.9319	-1.7897	-.1587	38.5358	48.9833				1				0
80	3.17	45.0975	46.7724	47.0218	50.5743	-.2345	-.1412	189.466	-1.212	-.1064	1.2167	1.809	264.9826	-1.802	-.1582	38.4568	48.9866				1				0
80	3.18	44.9619	46.7886	47.0449	50.7179	-.2467	-.1482	189.5133	-1.2242	-.1134	1.2294	1.8279	264.7063	-1.8201	-.1687	38.341	48.9197				1				0
80	3.19	44.8263	46.8048	47.068	50.8615	-.2588	-.1552	189.5606	-1.2363	-.1204	1.2422	1.8469	264.4359	-1.8382	-.1791	38.2253	48.8529				1				0
80	3.2	44.7353	46.7589	47.1285	50.9635	-.2627	-.1626	189.5863	-1.2402	-.1278	1.2468	1.8537	264.1165	-1.8439	-.19	38.1887	48.7829				1				0
80	3.21	44.6443	46.713	47.189	51.0656	-.2665	-.1699	189.6119	-1.244	-.1352	1.2514	1.8605	263.7995	-1.8496	-.201	38.152	48.7128				1				0
80	3.22	44.5534	46.6671	47.2495	51.1677	-.2704	-.1773	189.6376	-1.2479	-.1425	1.256	1.8674	263.485	-1.8553	-.2119	38.1154	48.6428				1				0
80	3.23	44.4624	46.6212	47.31	51.2697	-.2742	-.1846	189.6633	-1.2517	-.1499	1.2607	1.8744	263.1729	-1.8611	-.2228	38.0787	48.5727				1				0
80	3.24	44.2083	46.4493	47.3731	51.4038	-.2814	-.2002	189.4345	-1.2589	-.1655	1.2698	1.8879	262.5128	-1.8718	-.246	38.0102	48.4242				1				0
80	3.25	43.9543	46.2774	47.4363	51.5378	-.2886	-.2159	189.2058	-1.2661	-.1811	1.279	1.9017	261.8608	-1.8825	-.2692	37.9415	48.2754				1				0
80	3.26	43.7912	46.1514	47.439	51.5699	-.292	-.2242	188.9514	-1.2695	-.1894	1.2836	1.9084	261.5156	-1.8875	-.2816	37.9093	48.1964				1				0
80	3.27	43.6281	46.0253	47.4416	51.6019	-.2954	-.2325	188.697	-1.2729	-.1977	1.2882	1.9153	261.1718	-1.8926	-.2939	37.8771	48.1172				1				0
80	3.28	43.465	45.8993	47.4443	51.6339	-.2988	-.2408	188.4426	-1.2763	-.206	1.2928	1.9222	260.8297	-1.8976	-.3063	37.8447	48.0377				1				0
80	3.29	43.302	45.7733	47.447	51.6659	-.3022	-.2492	188.1882	-1.2797	-.2144	1.2975	1.9292	260.4891	-1.9027	-.3188	37.8123	47.9581				1				0
80	3.3	43.0385	45.5618	47.5484	51.8276	-.3076	-.2678	187.9763	-1.2851	-.233	1.3061	1.9419	259.7224	-1.9107	-.3465	37.7607	47.7807				1				0
80	3.31	42.775	45.3503	47.6498	51.9893	-.313	-.2865	187.7645	-1.2906	-.2517	1.3149	1.955	258.9642	-1.9188	-.3742	37.709	47.6029				1				0
80	3.32	42.6746	45.2648	47.7485	52.1191	-.315	-.2967	187.807	-1.2926	-.2619	1.3188	1.9609	258.5441	-1.9218	-.3895	37.6899	47.5053				1				0
80	3.33	42.5742	45.1793	47.8473	52.2488	-.317	-.307	187.8496	-1.2946	-.2722	1.3229	1.9669	258.1267	-1.9248	-.4047	37.6708	47.4078				1				0
80	3.34	42.4737	45.0938	47.946	52.3786	-.3191	-.3172	187.8921	-1.2966	-.2824	1.327	1.973	257.712	-1.9278	-.4199	37.6517	47.3103				1				0
80	3.35	42.3776	44.9858	48.1311	52.5758	-.3188	-.3315	188.0702	-1.2963	-.2967	1.3298	1.9772	257.1088	-1.9273	-.4411	37.6544	47.1745				1				0
80	3.36	42.2815	44.8778	48.3161	52.773	-.3185	-.3457	188.2483	-1.296	-.3109	1.3328	1.9816	256.5093	-1.9269	-.4623	37.6572	47.0389				1				0
80	3.37	42.1854	44.7698	48.5011	52.9702	-.3182	-.3599	188.4264	-1.2957	-.3251	1.3359	1.9862	255.9138	-1.9265	-.4834	37.6599	46.9035				1				0
80	3.38	42.1896	44.7473	48.5874	53.0376	-.3159	-.3639	188.5619	-1.2934	-.3291	1.3346	1.9844	255.7233	-1.9231	-.4894	37.6817	46.8654				1				0
80	3.39	42.1939	44.7248	48.6737	53.1051	-.3136	-.3679	188.6975	-1.2911	-.3331	1.3334	1.9826	255.5327	-1.9197	-.4953	37.7034	46.8274				1				0
80	3.4	42.1982	44.7023	48.76	53.1726	-.3113	-.3719	188.833	-1.2889	-.3371	1.3322	1.9808	255.342	-1.9163	-.5012	37.7251	46.7894				1				0
80	3.41	42.2575	44.6609	48.9619	53.3058	-.3032	-.379	189.186	-1.2807	-.3443	1.3261	1.9717	254.9539	-1.9041	-.5119	37.8031	46.7213				1				0
80	3.42	42.3167	44.6195	49.1638	53.439	-.295	-.3862	189.5389	-1.2725	-.3514	1.3201	1.9628	254.5638	-1.892	-.5224	37.8808	46.6536				1				0
80	3.43	42.3716	44.6006	49.2795	53.5047	-.2891	-.3893	189.7563	-1.2666	-.3545	1.3153	1.9556	254.3639	-1.8833	-.5271	37.9368	46.6237				1				0
80	3.44	42.4265	44.5817	49.3951	53.5704	-.2832	-.3924	189.9737	-1.2608	-.3576	1.3105	1.9485	254.163	-1.8745	-.5318	37.9927	46.5939				1				0
80	3.45	42.4815	44.5628	49.5107	53.6362	-.2774	-.3955	190.1911	-1.2549	-.3608	1.3057	1.9414	253.9612	-1.8658	-.5364	38.0484	46.5642				1				0
80	3.46	42.5364	44.5438	49.6264	53.7019	-.2715	-.3987	190.4085	-1.2491	-.3639	1.301	1.9343	253.7583	-1.8571	-.541	38.1041	46.5345				1				0
80	3.47	42.8643	44.092	50.0854	53.5255	-.2082	-.4083	190.5671	-1.1857	-.3735	1.2432	1.8483	252.5153	-1.7629	-.5553	38.7074	46.4428				1				0
80	3.48	43.1921	43.6402	50.5444	53.349	-.145	-.4179	190.7257	-1.1225	-.3831	1.1861	1.7634	251.1541	-1.6689	-.5696	39.3097	46.3512				1				0
80	3.49	43.465	43.2073	50.8878	53.1068	-.0874	-.4244	190.6669	-1.065	-.3897	1.134	1.686	249.9029	-1.5833	-.5793	39.8575	46.289				1				0
80	3.5	43.738	42.7743	51.2311	52.8647	-.0299	-.431	190.6081	-1.0074	-.3962	1.0825	1.6094	248.5312	-1.4977	-.589	40.4058	46.2268				1				0
80	3.51	44.0109	42.3414	51.5745	52.6225	.0277	-.4375	190.5493	-.9498	-.4027	1.0317	1.5338	247.0224	-1.4121	-.5987	40.9543	46.1645				1				0
80	3.52	44.2839	41.9085	51.9179	52.3803	.0854	-.4441	190.4905	-.8922	-.4093	.9816	1.4593	245.3574	-1.3264	-.6085	41.5032	46.1022				1				0
80	3.53	44.8194	40.7537	52.9026	51.8881	.2268	-.4716	190.3639	-.7507	-.4368	.8685	1.2912	239.8035	-1.116	-.6494	42.8506	45.8395				1				0
80	3.54	45.355	39.5989	53.8873	51.396	.3685	-.4993	190.2373	-.609	-.4645	.7659	1.1386	232.6693	-.9054	-.6905	44.1998	45.5765				1				0
80	3.55	45.6176	38.8771	54.5287	51.146	.4525	-.5203	190.1695	-.525	-.4855	.7151	1.0631	227.2386	-.7805	-.7218	44.9996	45.3758				1				0
80	3.56	45.8803	38.1552	55.1701	50.8961	.5365	-.5414	190.1016	-.441	-.5066	.6717	.9985	221.0389	-.6556	-.7532	45.7999	45.1749				1				0
80	3.57	46.1429	37.4334	55.8115	50.6461	.6206	-.5625	190.0338	-.3569	-.5277	.6371	.9471	214.0712	-.5306	-.7845	46.6008	44.9739				1				0
80	3.58	46.4055	36.7116	56.4528	50.3961	.7048	-.5836	189.966	-.2728	-.5489	.6129	.9111	206.4258	-.4055	-.8159	47.4023	44.7728				1				0
80	3.59	46.9325	35.9564	57.2169	49.9438	.8162	-.5967	190.0496	-.1613	-.5619	.5846	.869	196.0195	-.2398	-.8353	48.4636	44.6488				1				0
80	3.6	47.4595	35.2013	57.9811	49.4914	.9275	-.6097	190.1332	-.05	-.5749	.577	.8578	184.9688	-.0743	-.8546	49.524	44.525				1				0
80	3.61	47.7238	35.1679	58.1038	49.289	.9546	-.6016	190.2846	-.0229	-.5668	.5672	.8432	182.3134	-.034	-.8425	49.7819	44.6022				1				0
80	3.62	47.9882	35.1346	58.2266	49.0866	.9817	-.5935	190.4361	.0041	-.5587	.5587	.8305	179.5751	.0062	-.8305	50.0395	44.6794				1				0
80	3.63	48.2525	35.1013	58.3493	48.8842	1.0087	-.5854	190.5875	.0311	-.5506	.5515	.8198	176.7628	.0463	-.8185	50.2966	44.7564				1				0
80	3.64	48.5169	35.068	58.4721	48.6818	1.0356	-.5773	190.7389	.0581	-.5425	.5456	.8111	173.8878	.0864	-.8065	50.5533	44.8333				1				0
80	3.65	48.5246	34.8043	58.5628	48.3955	1.067	-.5801	190.2873	.0895	-.5454	.5527	.8216	170.6783	.1331	-.8107	50.8525	44.8061				1				0
80	3.66	48.5323	34.5406	58.6536	48.1093	1.0986	-.583	189.8358	.1211	-.5482	.5614	.8346	167.5445	.18	-.815	51.1532	44.7788				1				0
80	3.67	48.2757	34.3102	58.6216	48.0254	1.1033	-.594	189.2328	.1257	-.5592	.5732	.8521	167.3279	.1869	-.8314	51.1976	44.6739				1				0
80	3.68	48.0191	34.0798	58.5895	47.9415	1.108	-.6051	188.6299	.1304	-.5703	.5851	.8697	167.1188	.1939	-.8479	51.2422	44.5682				1				0
80	3.69	47.7625	33.8494	58.5575	47.8576	1.1127	-.6163	188.0269	.1351	-.5815	.597	.8875	166.9166	.2009	-.8644	51.2871	44.4619				1				0
80	3.7	47.5058	33.619	58.5255	47.7737	1.1174	-.6275	187.4239	.1399	-.5927	.609	.9054	166.7212	.208	-.8811	51.3322	44.355				1				0
80	3.71	46.8853	33.3354	58.1937	47.7382	1.0961	-.6453	186.1526	.1186	-.6105	.6219	.9245	169.0065	.1763	-.9075	51.1295	44.1858				1				0
80	3.72	46.2648	33.0519	57.8619	47.7027	1.0745	-.6633	184.8813	.097	-.6285	.6359	.9454	171.2251	.1442	-.9343	50.9239	44.0144				1				0
80	3.73	45.9009	32.9988	57.5621	47.7512	1.048	-.6699	184.2129	.0705	-.6351	.639	.9499	173.6654	.1048	-.9441	50.6715	43.9515				1				0
80	3.74	45.5369	32.9457	57.2623	47.7996	1.0213	-.6765	183.5446	.0438	-.6418	.6432	.9562	176.0956	.0651	-.954	50.4171	43.8881				1				0
80	3.75	45.173	32.8926	56.9625	47.848	.9944	-.6832	182.8762	.0169	-.6485	.6487	.9643	178.507	.0251	-.964	50.161	43.8242				1				0
80	3.76	44.3474	33.1698	56.4564	48.5149	.8905	-.7029	182.4885	-.087	-.6681	.6737	1.0015	187.4191	-.1293	-.9931	49.1715	43.6375				1				0
80	3.77	43.5217	33.447	55.9502	49.1818	.7862	-.7225	182.1007	-.1913	-.6878	.7139	1.0613	195.5463	-.2844	-1.0224	48.1778	43.45				1				0
80	3.78	42.696	33.7243	55.4441	49.8486	.6814	-.7423	181.713	-.2961	-.7075	.767	1.1402	202.7101	-.4402	-1.0518	47.1799	43.2616				1				0
80	3.79	42.2343	34.0546	55.2377	50.4671	.6048	-.7551	181.9936	-.3727	-.7203	.811	1.2057	207.3557	-.554	-1.0709	46.4507	43.1397				1				0
80	3.8	41.7725	34.3849	55.0313	51.0855	.5285	-.7679	182.2742	-.449	-.7331	.8597	1.278	211.4866	-.6675	-1.0899	45.7237	43.0181				1				0
80	3.81	41.3108	34.7152	54.8249	51.7039	.4524	-.7806	182.5548	-.5251	-.7458	.9121	1.3561	215.1477	-.7807	-1.1088	44.999	42.8969				1				0
80	3.82	40.7949	35.645	54.6613	52.9641	.3162	-.7915	184.0653	-.6613	-.7568	1.005	1.4941	221.1505	-.9832	-1.1251	43.7016	42.7929				1				0
80	3.83	40.2791	36.5747	54.4976	54.2243	.1822	-.8023	185.5758	-.7953	-.7675	1.1053	1.6432	226.0207	-1.1824	-1.1411	42.4254	42.6905				1				0
80	3.84	40.225	37.1742	54.5403	54.8661	.124	-.8005	186.8056	-.8535	-.7657	1.1466	1.7048	228.1052	-1.269	-1.1384	41.8712	42.7077				1				0
80	3.85	40.171	37.7736	54.583	55.5079	.0666	-.7987	188.0354	-.911	-.7639	1.1889	1.7676	230.0177	-1.3544	-1.1358	41.3242	42.7247				1				0
80	3.86	40.1169	38.3731	54.6257	56.1497	.0099	-.7969	189.2653	-.9676	-.7622	1.2318	1.8314	231.7748	-1.4387	-1.1332	40.7843	42.7414				1				0
80	3.87	40.0628	38.9725	54.6684	56.7914	-.0461	-.7952	190.4951	-1.0236	-.7604	1.2751	1.8959	233.3919	-1.5219	-1.1306	40.2514	42.7579				1				0
80	3.88	39.844	39.5872	54.6319	57.5163	-.1166	-.7978	191.5794	-1.0941	-.7631	1.3339	1.9833	235.1073	-1.6267	-1.1345	39.5799	42.7328				1				0
80	3.89	39.6251	40.202	54.5954	58.2411	-.1863	-.8004	192.6636	-1.1638	-.7657	1.3931	2.0713	236.6597	-1.7304	-1.1384	38.9161	42.7081				1				0
80	3.9	39.4603	40.2173	54.5163	58.3241	-.2015	-.8048	192.518	-1.1791	-.77	1.4082	2.0938	236.8538	-1.7531	-1.1449	38.7708	42.6668				1				0
80	3.91	39.2955	40.2326	54.4371	58.4071	-.2168	-.8091	192.3723	-1.1943	-.7743	1.4234	2.1164	237.0439	-1.7758	-1.1513	38.6253	42.6256				1				0
80	3.92	39.1307	40.2479	54.3579	58.4902	-.2321	-.8134	192.2267	-1.2096	-.7787	1.4386	2.139	237.2304	-1.7986	-1.1578	38.4796	42.5842				1				0
80	3.93	38.9659	40.2632	54.2788	58.5732	-.2474	-.8178	192.0811	-1.225	-.783	1.4538	2.1617	237.4132	-1.8214	-1.1642	38.3336	42.5428				1				0
80	3.94	38.8801	40.3415	54.0724	58.4997	-.261	-.8124	191.7937	-1.2385	-.7776	1.4624	2.1744	237.8773	-1.8415	-1.1562	38.2048	42.5944				1				0
80	3.95	38.7943	40.4198	53.866	58.4262	-.2746	-.807	191.5063	-1.2521	-.7722	1.471	2.1873	238.3374	-1.8617	-1.1481	38.0755	42.646				1				0
80	3.96	38.8732	40.4828	53.7388	58.2696	-.2727	-.7972	191.3645	-1.2503	-.7624	1.4644	2.1774	238.6265	-1.859	-1.1336	38.0927	42.7393				1				0
80	3.97	38.9522	40.5458	53.6116	58.1131	-.2709	-.7873	191.2227	-1.2485	-.7526	1.4577	2.1675	238.9186	-1.8563	-1.119	38.11	42.8327				1				0
80	3.98	39.0312	40.6088	53.4844	57.9565	-.2691	-.7775	191.0809	-1.2466	-.7427	1.4511	2.1577	239.2139	-1.8536	-1.1044	38.1272	42.9263				1				0
80	3.99	39.1101	40.6718	53.3572	57.8	-.2673	-.7677	190.9391	-1.2448	-.7329	1.4445	2.1479	239.5123	-1.8509	-1.0897	38.1445	43.02				1				0
80	4	39.5916	40.7312	53.1864	57.2075	-.23	-.7366	190.7167	-1.2075	-.7018	1.3967	2.0767	239.8338	-1.7954	-1.0435	38.4997	43.3158				1				0
80	4.01	40.0731	40.7906	53.0156	56.615	-.1926	-.7055	190.4943	-1.1701	-.6707	1.3487	2.0054	240.179	-1.7398	-.9973	38.8557	43.6122				1				0
80	4.02	40.4757	40.787	52.972	56.1791	-.1571	-.6843	190.4137	-1.1346	-.6495	1.3073	1.9437	240.2121	-1.6869	-.9656	39.1944	43.8146				1				0
80	4.03	40.8782	40.7834	52.9284	55.7431	-.1215	-.663	190.3332	-1.099	-.6282	1.2659	1.8821	240.2474	-1.634	-.934	39.5334	44.0172				1				0
80	4.04	41.2807	40.7798	52.8848	55.3072	-.0858	-.6417	190.2526	-1.0634	-.6069	1.2244	1.8204	240.2851	-1.581	-.9023	39.8727	44.22				1				0
80	4.05	41.6833	40.7762	52.8412	54.8713	-.0502	-.6204	190.172	-1.0277	-.5856	1.1828	1.7586	240.3255	-1.528	-.8706	40.2122	44.4229				1				0
80	4.06	42.5587	40.67	52.7176	53.8593	.0335	-.5747	189.8056	-.9441	-.5399	1.0876	1.6169	240.2352	-1.4036	-.8027	41.0088	44.858				1				0
80	4.07	43.4342	40.5638	52.5939	52.8474	.1174	-.5288	189.4392	-.8601	-.494	.9919	1.4746	240.1271	-1.2787	-.7345	41.8085	45.2949				1				0
80	4.08	43.9071	40.4612	52.5139	52.2713	.1657	-.5043	189.1535	-.8118	-.4695	.9378	1.3942	239.9572	-1.2068	-.698	42.2688	45.5287				1				0
80	4.09	44.38	40.3586	52.4338	51.6953	.2142	-.4796	188.8676	-.7633	-.4449	.8835	1.3134	239.7658	-1.1348	-.6614	42.7305	45.7632				1				0
80	4.1	44.8529	40.256	52.3538	51.1192	.2628	-.4549	188.5818	-.7147	-.4202	.829	1.2325	239.5488	-1.0625	-.6246	43.1935	45.9985				1				0
80	4.11	45.3516	40.5053	51.9917	50.5466	.2839	-.4137	188.3952	-.6937	-.3789	.7904	1.175	241.3565	-1.0312	-.5633	43.3936	46.3916				1				0
80	4.12	45.8502	40.7546	51.6297	49.9741	.3049	-.3723	188.2085	-.6726	-.3375	.7526	1.1188	243.352	-.9999	-.5018	43.5941	46.7854				1				0
80	4.13	46.3489	41.0039	51.2676	49.4015	.326	-.3309	188.0219	-.6515	-.2961	.7157	1.0639	245.5604	-.9686	-.4402	43.795	47.1801				1				0
80	4.14	46.3746	41.3558	50.9856	49.4049	.2982	-.3144	188.121	-.6793	-.2796	.7346	1.0921	247.6276	-1.0099	-.4157	43.5301	47.337				1				0
80	4.15	46.4004	41.7078	50.7036	49.4084	.2704	-.298	188.2202	-.7071	-.2632	.7545	1.1217	249.5863	-1.0512	-.3912	43.2656	47.4937				1				0
80	4.16	46.4261	42.0597	50.4216	49.4118	.2427	-.2815	188.3193	-.7349	-.2467	.7752	1.1524	251.4406	-1.0925	-.3668	43.0013	47.6502				1				0
80	4.17	46.7188	42.6762	50.024	49.2925	.215	-.2456	188.7115	-.7625	-.2108	.7911	1.1761	254.5433	-1.1335	-.3134	42.7382	47.992				1				0
80	4.18	47.0115	43.2928	49.6264	49.1731	.1875	-.2099	189.1038	-.79	-.1751	.8092	1.2029	257.5032	-1.1744	-.2603	42.4762	48.3325				1				0
80	4.19	47.2784	43.5574	49.5107	49.0503	.1877	-.1906	189.3968	-.7899	-.1558	.8051	1.1969	258.8436	-1.1742	-.2316	42.4775	48.5164				1				0
80	4.2	47.5453	43.822	49.3951	48.9275	.1878	-.1713	189.6899	-.7897	-.1365	.8014	1.1915	260.1926	-1.174	-.203	42.4788	48.6999				1				0
80	4.21	47.8122	44.0866	49.2795	48.8047	.1879	-.1521	189.983	-.7896	-.1173	.7983	1.1867	261.549	-1.1738	-.1744	42.4801	48.8827				1				0
80	4.22	48.0792	44.3512	49.1638	48.6818	.1881	-.133	190.2761	-.7895	-.0982	.7955	1.1827	262.9113	-1.1736	-.146	42.4813	49.065				1				0
80	4.23	48.7091	44.3647	49.1754	48.1828	.2382	-.1051	190.432	-.7393	-.0703	.7426	1.104	264.5667	-1.0991	-.1045	42.959	49.3303				1				0
80	4.24	49.3391	44.3782	49.187	47.6837	.2883	-.0773	190.588	-.6892	-.0425	.6905	1.0266	266.4706	-1.0246	-.0632	43.4359	49.5951				1				0
80	4.25	49.7022	44.1271	49.3142	47.3075	.3384	-.0685	190.4509	-.6391	-.0337	.64	.9515	266.9808	-.9501	-.0501	43.9129	49.6789				1				0
80	4.26	50.0652	43.876	49.4414	46.9312	.3885	-.0597	190.3138	-.589	-.0249	.5895	.8764	267.5793	-.8756	-.037	44.3906	49.7629				1				0
80	4.27	50.4283	43.6249	49.5686	46.555	.4388	-.0509	190.1767	-.5388	-.0161	.539	.8013	268.2911	-.8009	-.0239	44.869	49.8469				1				0
80	4.28	50.7913	43.3738	49.6958	46.1787	.4891	-.042	190.0396	-.4884	-.0072	.4885	.7262	269.1512	-.7261	-.0108	45.3481	49.9311				1				0
80	4.29	50.7218	42.5853	49.952	45.8561	.5498	-.0618	189.1152	-.4277	-.027	.4286	.6371	266.3886	-.6358	-.0401	45.9264	49.7429				1				0
80	4.3	50.6523	41.7969	50.2082	45.5335	.6111	-.0817	188.1908	-.3664	-.0469	.3694	.5491	262.6983	-.5447	-.0698	46.5104	49.5529				1				0
80	4.31	50.2197	41.2595	50.3371	45.5871	.6218	-.1108	187.4035	-.3557	-.076	.3637	.5407	257.9347	-.5287	-.113	46.6126	49.276				1				0
80	4.32	49.7871	40.7222	50.4661	45.6407	.6327	-.1401	186.6162	-.3448	-.1053	.3606	.536	253.013	-.5126	-.1566	46.7157	48.9967				1				0
80	4.33	49.3546	40.1849	50.5951	45.6944	.6436	-.1697	185.8289	-.3339	-.1349	.3602	.5354	248.0002	-.4964	-.2006	46.8197	48.7151				1				0
80	4.34	48.922	39.6475	50.7241	45.748	.6546	-.1995	185.0416	-.3229	-.1647	.3625	.5389	242.9717	-.48	-.2449	46.9246	48.4311				1				0
80	4.35	48.1049	38.932	51.4126	46.5489	.6449	-.2759	184.9984	-.3326	-.2411	.4108	.6107	234.0613	-.4944	-.3584	46.8325	47.7038				1				0
80	4.36	47.2878	38.2164	52.1011	47.3498	.6352	-.3523	184.9553	-.3423	-.3175	.4669	.694	227.1505	-.5088	-.472	46.7402	46.9762				1				0
80	4.37	46.9033	38.0382	52.6607	48.0971	.6147	-.3979	185.6994	-.3629	-.3631	.5133	.7631	224.9791	-.5394	-.5398	46.5442	46.5417				1				0
80	4.38	46.5188	37.86	53.2202	48.8445	.5942	-.4432	186.4435	-.3833	-.4084	.5601	.8326	223.1837	-.5698	-.6071	46.3497	46.1107				1				0
80	4.39	46.1343	37.6818	53.7797	49.5918	.574	-.4881	187.1876	-.4035	-.4533	.6069	.9022	221.6771	-.5999	-.6738	46.1568	45.683				1				0
80	4.4	45.7498	37.5036	54.3392	50.3391	.5539	-.5326	187.9317	-.4236	-.4978	.6537	.9718	220.3965	-.6298	-.7401	45.9654	45.2588				1				0
80	4.41	44.7825	36.7098	55.4734	51.5854	.5392	-.6335	188.5511	-.4383	-.5987	.742	1.1031	216.2091	-.6516	-.89	45.8255	44.2981				1				0
80	4.42	43.8152	35.9159	56.6076	52.8318	.5246	-.7337	189.1705	-.4529	-.6989	.8328	1.2381	212.9451	-.6733	-1.039	45.6864	43.3437				1				0
80	4.43	43.2325	35.3003	57.1823	53.3309	.5298	-.7903	189.0458	-.4477	-.7555	.8782	1.3056	210.6492	-.6656	-1.1232	45.7362	42.8044				1				0
80	4.44	42.6497	34.6846	57.7569	53.8299	.5351	-.847	188.9211	-.4425	-.8123	.925	1.3751	208.5793	-.6578	-1.2076	45.786	42.2643				1				0
80	4.45	42.0669	34.069	58.3316	54.329	.5403	-.9038	188.7964	-.4372	-.869	.9728	1.4463	206.7083	-.65	-1.292	45.8358	41.7235				1				0
80	4.46	41.4841	33.4533	58.9062	54.8281	.5455	-.9607	188.6717	-.432	-.9259	1.0217	1.519	205.0122	-.6422	-1.3765	45.8858	41.1819				1				0
80	4.47	40.5632	32.9331	59.2256	55.4664	.5144	-1.0227	188.1882	-.4631	-.9879	1.0911	1.6221	205.1154	-.6885	-1.4688	45.5895	40.5913				1				0
80	4.48	39.6423	32.4129	59.5449	56.1047	.4832	-1.085	187.7047	-.4944	-1.0503	1.1608	1.7258	205.2066	-.735	-1.5615	45.2918	39.9976				1				0
80	4.49	39.3041	32.5083	59.2896	56.2439	.4465	-1.0903	187.3459	-.531	-1.0555	1.1815	1.7567	206.7065	-.7895	-1.5693	44.9428	39.9477				1				0
80	4.5	38.9659	32.6037	59.0343	56.3832	.4097	-1.0955	186.9871	-.5678	-1.0608	1.2032	1.7888	208.1591	-.8442	-1.5771	44.5924	39.8976				1				0
80	4.51	38.6278	32.6991	58.779	56.5225	.3728	-1.1008	186.6283	-.6047	-1.066	1.2256	1.8222	209.5649	-.8991	-1.585	44.2407	39.8473				1				0
80	4.52	38.6269	33.664	57.8103	56.4005	.2904	-1.0501	186.5016	-.6871	-1.0153	1.2259	1.8227	214.087	-1.0215	-1.5095	43.4564	40.3304				1				0
80	4.53	38.6261	34.6288	56.8416	56.2785	.208	-.9993	186.375	-.7695	-.9645	1.2339	1.8345	218.5847	-1.1441	-1.434	42.671	40.8141				1				0
80	4.54	38.6252	35.5937	55.8728	56.1566	.1254	-.9484	186.2483	-.8521	-.9137	1.2494	1.8575	223.0041	-1.2669	-1.3584	41.8846	41.2985				1				0
80	4.55	38.9625	36.4631	55.1594	55.8954	.0804	-.8926	186.4804	-.8971	-.8578	1.2413	1.8455	226.2835	-1.3339	-1.2754	41.4558	41.8302				1				0
80	4.56	39.2998	37.3326	54.446	55.6342	.0355	-.8369	186.7126	-.9421	-.8021	1.2373	1.8396	229.5866	-1.4006	-1.1926	41.028	42.3606				1				0
80	4.57	39.6371	38.202	53.7326	55.373	-.0093	-.7814	186.9447	-.9869	-.7466	1.2374	1.8398	232.8917	-1.4672	-1.11	40.6013	42.8897				1				0
80	4.58	40.5838	39.5899	52.8234	54.7952	-.0443	-.6828	187.7924	-1.0218	-.648	1.2099	1.7989	237.6184	-1.5192	-.9634	40.2687	43.8287				1				0
80	4.59	41.5305	40.9778	51.9143	54.2174	-.0789	-.5851	188.64	-1.0564	-.5503	1.1911	1.7709	242.4852	-1.5706	-.8181	39.9391	44.7593				1				0
80	4.6	42.1399	41.4963	51.7186	53.9008	-.0691	-.5427	189.2556	-1.0466	-.5079	1.1633	1.7296	244.1147	-1.5561	-.7551	40.0321	45.163				1				0
80	4.61	42.7492	42.0147	51.5229	53.5843	-.0594	-.5006	189.8711	-1.0369	-.4658	1.1367	1.69	245.8111	-1.5416	-.6925	40.1246	45.5641				1				0
80	4.62	43.3586	42.5331	51.3272	53.2677	-.0498	-.4587	190.4867	-1.0273	-.4239	1.1113	1.6522	247.5755	-1.5273	-.6303	40.2164	45.9626				1				0
80	4.63	43.968	43.0516	51.1315	52.9511	-.0402	-.4171	191.1022	-1.0177	-.3824	1.0872	1.6163	249.4085	-1.513	-.5685	40.3076	46.3585				1				0
80	4.64	44.2306	42.894	51.4126	52.8724	-.0055	-.4188	191.4097	-.983	-.3841	1.0554	1.569	248.6593	-1.4614	-.571	40.6381	46.3423				1				0
80	4.65	44.4933	42.7365	51.6937	52.7937	.0291	-.4205	191.7173	-.9484	-.3858	1.0239	1.5222	247.8664	-1.41	-.5735	40.9675	46.3261				1				0
80	4.66	44.1465	42.0606	52.1705	53.0316	.0544	-.4636	191.4092	-.9231	-.4288	1.0179	1.5133	245.0829	-1.3724	-.6376	41.2083	45.9158				1				0
80	4.67	43.7998	41.3846	52.6473	53.2694	.0798	-.5068	191.1012	-.8978	-.4721	1.0143	1.508	242.2641	-1.3347	-.7018	41.4498	45.5042				1				0
80	4.68	43.453	40.7087	53.1241	53.5073	.1052	-.5502	190.7932	-.8723	-.5154	1.0132	1.5064	239.4232	-1.2969	-.7663	41.6921	45.0913				1				0
80	4.69	43.1063	40.0328	53.6009	53.7452	.1307	-.5937	190.4851	-.8468	-.5589	1.0146	1.5085	236.5741	-1.259	-.8309	41.9351	44.677				1				0
80	4.7	42.6068	38.6566	54.7876	54.2096	.2023	-.681	190.2605	-.7752	-.6462	1.0092	1.5004	230.1857	-1.1525	-.9607	42.6169	43.8455				1				0
80	4.71	42.1073	37.2804	55.9742	54.6741	.2741	-.7685	190.036	-.7035	-.7337	1.0165	1.5112	223.7939	-1.0459	-1.0908	43.3003	43.0121				1				0
80	4.72	41.9545	36.5801	56.6841	54.9007	.32	-.8122	190.1194	-.6575	-.7774	1.0181	1.5137	220.2251	-.9775	-1.1557	43.738	42.5965				1				0
80	4.73	41.8017	35.8799	57.394	55.1273	.3659	-.8558	190.2029	-.6116	-.821	1.0237	1.522	216.6847	-.9092	-1.2205	44.1754	42.1813				1				0
80	4.74	41.6489	35.1797	58.1038	55.3539	.4118	-.8993	190.2863	-.5657	-.8645	1.0332	1.536	213.1989	-.841	-1.2853	44.6123	41.7664				1				0
80	4.75	41.4962	34.4794	58.8137	55.5805	.4577	-.9428	190.3698	-.5199	-.908	1.0463	1.5556	209.7916	-.7729	-1.35	45.0489	41.3519				1				0
80	4.76	42.1141	33.9061	59.5538	55.1342	.5628	-.9473	190.7082	-.4147	-.9125	1.0023	1.4901	204.4408	-.6165	-1.3566	46.0505	41.3097				1				0
80	4.77	42.7321	33.3327	60.2939	54.6879	.6676	-.9517	191.0466	-.3099	-.9169	.9679	1.4389	198.6752	-.4607	-1.3631	47.0485	41.2677				1				0
80	4.78	43.5028	33.4596	60.3242	54.015	.7266	-.9128	191.3016	-.2509	-.878	.9132	1.3576	195.9508	-.3731	-1.3053	47.61	41.638				1				0
80	4.79	44.2736	33.5866	60.3544	53.3421	.7854	-.874	191.5566	-.1921	-.8392	.8609	1.2799	192.896	-.2857	-1.2476	48.17	42.0074				1				0
80	4.8	45.0443	33.7135	60.3846	52.6692	.844	-.8353	191.8116	-.1335	-.8005	.8116	1.2066	189.4676	-.1985	-1.1901	48.7286	42.3757				1				0
80	4.81	45.815	33.8404	60.4149	51.9963	.9025	-.7968	192.0665	-.075	-.762	.7657	1.1382	185.6221	-.1115	-1.1328	49.2856	42.7431				1				0
80	4.82	46.5137	33.8611	60.3259	51.1253	.9683	-.7569	191.8259	-.0092	-.7221	.7221	1.0735	180.7287	-.0136	-1.0734	49.9125	43.1231				1				0
80	4.83	47.2123	33.8818	60.237	50.2543	1.0343	-.7169	191.5853	.0568	-.6821	.6844	1.0175	175.2392	.0845	-1.014	50.541	43.5041				1				0
80	4.84	47.1402	33.7756	60.1178	50.0562	1.042	-.7153	191.0898	.0645	-.6805	.6836	1.0162	174.5846	.0959	-1.0117	50.6144	43.5187				1				0
80	4.85	47.0681	33.6694	59.9986	49.8582	1.0498	-.7138	190.5942	.0723	-.679	.6828	1.0151	173.9251	.1074	-1.0094	50.6882	43.5334				1				0
80	4.86	46.996	33.5631	59.8794	49.6601	1.0576	-.7122	190.0986	.0801	-.6774	.6821	1.0141	173.2607	.119	-1.0071	50.7624	43.5482				1				0
80	4.87	46.548	33.5298	59.1571	49.3703	1.0278	-.7047	188.6052	.0502	-.6699	.6718	.9987	175.7113	.0747	-.9959	50.4785	43.6197				1				0
80	4.88	46.1	33.4965	58.4347	49.0806	.9975	-.6971	187.1118	.02	-.6623	.6626	.985	178.2744	.0297	-.9846	50.19	43.6924				1				0
80	4.89	45.652	33.4632	57.7124	48.7908	.9667	-.6893	185.6184	-.0108	-.6545	.6546	.9732	180.9472	-.0161	-.9731	49.8969	43.7662				1				0
80	4.9	45.276	33.5361	57.1093	48.6991	.9277	-.6831	184.6206	-.0498	-.6484	.6503	.9667	184.3929	-.074	-.9639	49.5256	43.8251				1				0
80	4.91	44.9001	33.6091	56.5062	48.6075	.8883	-.6769	183.6228	-.0892	-.6421	.6483	.9637	187.9104	-.1326	-.9546	49.1503	43.8847				1				0
80	4.92	44.5242	33.682	55.9031	48.5158	.8485	-.6706	182.625	-.1291	-.6358	.6487	.9644	191.4747	-.1919	-.9452	48.7709	43.9449				1				0
80	4.93	43.8968	34.2085	55.251	49.0823	.7388	-.6716	182.4386	-.2387	-.6369	.6801	1.0111	200.5487	-.3549	-.9468	47.7264	43.9347				1				0
80	4.94	43.2694	34.735	54.599	49.6488	.6289	-.6727	182.2522	-.3486	-.6379	.727	1.0807	208.6559	-.5183	-.9484	46.6798	43.9244				1				0
80	4.95	43.0179	35.1887	54.5501	50.3071	.5605	-.6801	183.0637	-.417	-.6453	.7683	1.1422	212.8681	-.6199	-.9594	46.0287	43.8538				1				0
80	4.96	42.7664	35.6423	54.5011	50.9653	.4928	-.6875	183.8751	-.4847	-.6527	.813	1.2087	216.6006	-.7206	-.9703	45.3834	43.7839				1				0
80	4.97	42.5149	36.0959	54.4522	51.6235	.4256	-.6948	184.6865	-.5519	-.66	.8603	1.279	219.9043	-.8205	-.9811	44.7438	43.7146				1				0
80	4.98	42.2635	36.5495	54.4033	52.2817	.359	-.702	185.498	-.6185	-.6672	.9098	1.3525	222.8305	-.9195	-.9919	44.1097	43.6459				1				0
80	4.99	42.2463	37.1607	54.3134	52.8128	.3001	-.6943	186.5332	-.6774	-.6595	.9454	1.4055	225.7686	-1.0071	-.9804	43.5486	43.7194				1				0
80	5	42.2291	37.7718	54.2236	53.3438	.2419	-.6866	187.5684	-.7357	-.6518	.9829	1.4613	228.4578	-1.0937	-.9691	42.9937	43.7921				1				0
80	5.01	42.4634	37.9293	54.1827	53.2167	.249	-.6719	187.7921	-.7286	-.6371	.9678	1.4389	228.8328	-1.0832	-.9471	43.0612	43.9326				1				0
80	5.02	42.6977	38.0868	54.1418	53.0895	.256	-.6572	188.0159	-.7215	-.6224	.9528	1.4166	229.2188	-1.0726	-.9253	43.1286	44.0727				1				0
80	5.03	42.9321	38.2443	54.1008	52.9624	.2631	-.6425	188.2397	-.7144	-.6077	.9379	1.3944	229.6161	-1.0621	-.9034	43.1958	44.2125				1				0
80	5.04	43.1664	38.4019	54.0599	52.8352	.2701	-.6278	188.4634	-.7074	-.593	.9231	1.3724	230.0252	-1.0517	-.8817	43.2628	44.3519				1				0
80	5.05	43.4814	38.6332	53.9025	52.6009	.2771	-.6041	188.6179	-.7004	-.5693	.9026	1.3418	230.8945	-1.0412	-.8464	43.3297	44.5781				1				0
80	5.06	43.7963	38.8645	53.745	52.3665	.2841	-.5804	188.7723	-.6934	-.5456	.8823	1.3117	231.8025	-1.0308	-.8111	43.3964	44.8039				1				0
80	5.07	43.877	38.9383	53.6285	52.2592	.2841	-.5712	188.703	-.6934	-.5364	.8767	1.3033	232.2728	-1.0308	-.7975	43.3963	44.8911				1				0
80	5.08	43.9577	39.0121	53.512	52.152	.2841	-.5621	188.6337	-.6934	-.5273	.8711	1.295	232.7494	-1.0308	-.7839	43.3963	44.9783				1				0
80	5.09	44.0384	39.0859	53.3954	52.0447	.2841	-.5529	188.5644	-.6934	-.5181	.8656	1.2868	233.2325	-1.0308	-.7703	43.3963	45.0656				1				0
80	5.1	44.1191	39.1597	53.2789	51.9375	.2841	-.5437	188.4951	-.6934	-.5089	.8601	1.2787	233.722	-1.0308	-.7566	43.3962	45.153				1				0
80	5.11	44.4298	39.6178	53.0103	51.8068	.2707	-.5138	188.8647	-.7068	-.479	.8538	1.2693	235.8755	-1.0508	-.7121	43.2686	45.4383				1				0
80	5.12	44.7405	40.076	52.7416	51.6762	.2574	-.4839	189.2343	-.7202	-.4491	.8487	1.2618	238.0493	-1.0706	-.6677	43.1414	45.7225				1				0
80	5.13	44.9705	40.4603	52.5895	51.6529	.2441	-.4634	189.6731	-.7334	-.4286	.8495	1.2629	239.701	-1.0904	-.6371	43.0149	45.9184				1				0
80	5.14	45.2005	40.8446	52.4374	51.6295	.2309	-.4429	190.112	-.7467	-.4081	.8509	1.265	241.3409	-1.11	-.6067	42.889	46.1135				1				0
80	5.15	45.4305	41.2289	52.2853	51.6062	.2177	-.4225	190.5509	-.7598	-.3877	.853	1.2681	242.9665	-1.1296	-.5764	42.7637	46.3076				1				0
80	5.16	45.6605	41.6133	52.1331	51.5828	.2046	-.4022	190.9898	-.7729	-.3674	.8558	1.2723	244.5753	-1.149	-.5462	42.639	46.5008				1				0
80	5.17	46.3386	42.0777	51.772	51.0301	.2224	-.3515	191.2184	-.7551	-.3167	.8189	1.2174	247.2479	-1.1226	-.4708	42.8082	46.9839				1				0
80	5.18	47.0166	42.5421	51.4108	50.4774	.2401	-.3009	191.447	-.7374	-.2661	.784	1.1655	250.1586	-1.0963	-.3956	42.9769	47.4658				1				0
80	5.19	47.4646	42.6222	51.2018	49.9481	.271	-.2703	191.2368	-.7066	-.2355	.7448	1.1072	251.5681	-1.0504	-.3501	43.2708	47.7573				1				0
80	5.2	47.9127	42.7023	50.9927	49.4188	.3019	-.2396	191.0265	-.6756	-.2048	.706	1.0496	253.1368	-1.0044	-.3045	43.5653	48.0495				1				0
80	5.21	48.3607	42.7824	50.7837	48.8894	.3329	-.2088	190.8163	-.6447	-.1741	.6677	.9927	254.8903	-.9583	-.2588	43.8604	48.3423				1				0
80	5.22	48.8087	42.8625	50.5747	48.3601	.3639	-.178	190.606	-.6136	-.1432	.6301	.9367	256.8595	-.9122	-.213	44.1562	48.6358				1				0
80	5.23	49.5468	42.741	50.4136	47.4856	.435	-.1378	190.1871	-.5425	-.1031	.5522	.8209	259.2439	-.8065	-.1532	44.8334	49.0185				1				0
80	5.24	50.285	42.6195	50.2526	46.6112	.5065	-.0975	189.7683	-.4711	-.0627	.4752	.7065	262.42	-.7003	-.0932	45.5136	49.403				1				0
80	5.25	50.575	42.4179	50.3007	46.2661	.5467	-.0881	189.5597	-.4308	-.0533	.4341	.6453	262.9486	-.6405	-.0792	45.8968	49.4925				1				0
80	5.26	50.8651	42.2163	50.3487	45.921	.587	-.0787	189.3511	-.3905	-.0439	.393	.5842	263.5894	-.5805	-.0652	46.2808	49.5821				1				0
80	5.27	51.1552	42.0147	50.3967	45.5759	.6274	-.0692	189.1425	-.3501	-.0344	.3518	.523	264.3818	-.5204	-.0512	46.6657	49.672				1				0
80	5.28	51.6307	41.6403	50.5818	45.0846	.6968	-.0592	188.9374	-.2808	-.0244	.2818	.4189	265.0243	-.4174	-.0363	47.3261	49.7672				1				0
80	5.29	52.1062	41.2658	50.7668	44.5933	.7663	-.0492	188.7322	-.2113	-.0144	.2118	.3148	266.094	-.3141	-.0214	47.988	49.8626				1				0
80	5.3	52.5817	40.8914	50.9518	44.102	.8359	-.0392	188.527	-.1416	-.0044	.1417	.2106	268.2266	-.2105	-.0065	48.6513	49.9582				1				0
80	5.31	52.7671	40.7186	51.0888	43.9559	.8648	-.0386	188.5304	-.1127	-.0038	.1128	.1677	268.0462	-.1676	-.0057	48.9265	49.9634				1				0
80	5.32	52.9525	40.5458	51.2258	43.8097	.8937	-.0381	188.5338	-.0838	-.0033	.0839	.1247	267.7421	-.1246	-.0049	49.2018	49.9685				1				0
80	5.33	53.1379	40.373	51.3628	43.6635	.9226	-.0376	188.5372	-.0549	-.0028	.055	.0817	267.1175	-.0816	-.0041	49.477	49.9737				1				0
80	5.34	53.3173	40.0427	51.7284	43.5813	.9651	-.0483	188.6696	-.0124	-.0135	.0183	.0273	222.6449	-.0185	-.0201	49.8816	49.8715				1				0
80	5.35	53.4966	39.7123	52.094	43.4992	1.0075	-.059	188.8022	.03	-.0242	.0386	.0573	128.9027	.0446	-.036	50.2857	49.7694				1				0
80	5.36	53.4906	39.5548	52.3226	43.5632	1.0211	-.0702	188.9312	.0435	-.0354	.0561	.0835	129.1545	.0647	-.0527	50.4146	49.6624				1				0
80	5.37	53.4846	39.3973	52.5512	43.6272	1.0346	-.0815	189.0604	.057	-.0467	.0737	.1096	129.2873	.0848	-.0694	50.5433	49.5555				1				0
80	5.38	53.4786	39.2398	52.7799	43.6912	1.0481	-.0927	189.1895	.0705	-.0579	.0913	.1356	129.3679	.1049	-.086	50.6719	49.4488				1				0
80	5.39	53.4726	39.0823	53.0085	43.7552	1.0615	-.1039	189.3186	.084	-.0691	.1088	.1617	129.4229	.1249	-.1027	50.8002	49.3422				1				0
80	5.4	53.6434	38.9653	53.2157	43.673	1.0864	-.1055	189.4975	.1089	-.0707	.1299	.1931	123.0016	.1619	-.1051	51.0373	49.3263				1				0
80	5.41	53.8142	38.8483	53.423	43.5909	1.1113	-.1072	189.6763	.1338	-.0724	.1521	.2261	118.4227	.1988	-.1076	51.2739	49.3106				1				0
80	5.42	53.991	38.8888	53.4017	43.4447	1.1227	-.0977	189.7261	.1452	-.0629	.1582	.2352	113.4228	.2158	-.0935	51.3825	49.4011				1				0
80	5.43	54.1678	38.9293	53.3803	43.2985	1.1341	-.0882	189.7759	.1566	-.0534	.1654	.2459	108.8289	.2327	-.0794	51.4911	49.4916				1				0
80	5.44	54.3446	38.9698	53.359	43.1523	1.1455	-.0787	189.8257	.168	-.0439	.1736	.2581	104.6454	.2497	-.0652	51.5996	49.582				1				0
80	5.45	54.5214	39.0103	53.3376	43.0062	1.1569	-.0692	189.8755	.1793	-.0344	.1826	.2715	100.8587	.2666	-.0511	51.7081	49.6723				1				0
80	5.46	54.7034	39.0472	53.2033	42.7424	1.1703	-.0541	189.6962	.1927	-.0193	.1937	.288	95.7103	.2865	-.0287	51.8357	49.8164				1				0
80	5.47	54.8853	39.0841	53.069	42.4785	1.1837	-.0389	189.5169	.2062	-.0041	.2062	.3065	91.1433	.3065	-.0061	51.9635	49.9608				1				0
80	5.48	54.8905	39.0805	52.956	42.3609	1.1857	-.0332	189.2879	.2082	.0016	.2082	.3095	89.5685	.3095	.0023	51.9828	50.0149				1				0
80	5.49	54.8956	39.0769	52.843	42.2433	1.1878	-.0275	189.0588	.2102	.0073	.2104	.3127	88.021	.3125	.0108	52.0023	50.0692				1				0
80	5.5	54.9008	39.0733	52.73	42.1257	1.1898	-.0218	188.8298	.2123	.013	.2127	.3162	86.5024	.3156	.0193	52.0217	50.1236				1				0
80	5.51	54.9059	39.0697	52.6171	42.008	1.1919	-.0161	188.6007	.2143	.0187	.2151	.3198	85.0139	.3186	.0278	52.0413	50.1781				1				0
80	5.52	54.8956	39.0256	52.6126	41.9449	1.1968	-.0158	188.4787	.2193	.019	.2201	.3272	85.0437	.326	.0283	52.0883	50.1811				1				0
80	5.53	54.8853	38.9815	52.6082	41.8817	1.2017	-.0155	188.3568	.2242	.0193	.2251	.3346	85.0722	.3333	.0287	52.1355	50.1841				1				0
80	5.54	54.8699	38.941	52.7167	41.9362	1.2046	-.0209	188.4638	.2271	.0139	.2275	.3382	86.4944	.3376	.0207	52.1629	50.1325				1				0
80	5.55	54.8544	38.9005	52.8252	41.9907	1.2075	-.0263	188.5709	.23	.0085	.2301	.3421	87.8834	.3419	.0126	52.1904	50.081				1				0
80	5.56	54.839	38.86	52.9337	42.0452	1.2104	-.0317	188.6779	.2329	.0031	.2329	.3462	89.2391	.3462	.0046	52.2178	50.0295				1				0
80	5.57	54.8235	38.8195	53.0423	42.0997	1.2133	-.0371	188.785	.2357	-.0023	.2358	.3505	90.5609	.3504	-.0034	52.2452	49.978				1				0
80	5.58	54.7738	38.7349	53.0325	42.0158	1.2196	-.0381	188.5569	.2421	-.0034	.2421	.36	90.7953	.3599	-.005	52.3059	49.968				1				0
80	5.59	54.724	38.6503	53.0227	41.9319	1.226	-.0392	188.3289	.2485	-.0044	.2486	.3695	91.0183	.3694	-.0066	52.3668	49.9579				1				0
80	5.6	54.6896	38.6062	52.9044	41.7935	1.2296	-.0348	187.9937	.252	-.0001	.252	.3747	90.0129	.3747	-.0001	52.4005	49.9995				1				0
80	5.61	54.6553	38.5621	52.7861	41.6551	1.2331	-.0305	187.6586	.2556	.0043	.2556	.38	89.0319	.38	.0064	52.4343	50.0411				1				0
80	5.62	54.621	38.518	52.6678	41.5167	1.2367	-.0261	187.3235	.2592	.0087	.2593	.3855	88.0749	.3852	.0129	52.4682	50.083				1				0
80	5.63	54.348	38.8222	51.7773	41.1595	1.194	.0059	186.1071	.2165	.0406	.2203	.3275	79.3684	.3219	.0604	52.0622	50.3871				1				0
80	5.64	54.0751	39.1264	50.8869	40.8023	1.1509	.0382	184.8907	.1733	.073	.1881	.2796	67.1613	.2577	.1085	51.6508	50.6952				1				0
80	5.65	53.8022	39.4306	49.9964	40.4451	1.1071	.071	183.6743	.1296	.1058	.1673	.2487	50.7708	.1926	.1573	51.234	51.0075				1				0
80	5.66	53.5636	39.7789	49.2243	40.2263	1.0594	.0995	182.7931	.0819	.1343	.1573	.2338	31.3798	.1217	.1996	50.7799	51.2787				1				0
80	5.67	53.325	40.1273	48.4522	40.0074	1.0113	.1282	181.9119	.0337	.163	.1665	.2475	11.6941	.0502	.2423	50.3213	51.5525				1				0
80	5.68	53.0864	40.4756	47.68	39.7886	.9626	.1573	181.0306	-.0149	.192	.1926	.2863	355.5711	-.0221	.2855	49.8583	51.8289				1				0
80	5.69	52.895	41.8068	46.7594	40.1718	.8272	.1999	181.6329	-.1503	.2347	.2787	.4143	327.354	-.2235	.3488	48.5682	52.2349				1				0
80	5.7	52.7036	43.138	45.8387	40.5549	.6926	.2422	182.2352	-.2849	.277	.3974	.5907	314.1939	-.4235	.4118	47.2866	52.6381				1				0
80	5.71	52.7508	44.1208	45.6901	41.1569	.609	.2549	183.7187	-.3685	.2897	.4688	.6968	308.1727	-.5478	.4307	46.4904	52.7591				1				0
80	5.72	52.798	45.1037	45.5416	41.7589	.5267	.2674	185.2022	-.4508	.3022	.5427	.8068	303.8386	-.6701	.4493	45.7069	52.8782				1				0
80	5.73	52.8452	46.0866	45.393	42.3609	.4458	.2797	186.6857	-.5317	.3145	.6178	.9184	300.6037	-.7905	.4676	44.9358	52.9954				1				0
80	5.74	52.8924	47.0694	45.2444	42.9629	.3661	.2918	188.1692	-.6114	.3266	.6932	1.0305	298.1114	-.909	.4856	44.1769	53.1107				1				0
80	5.75	53.2125	48.2026	45.0701	43.4317	.2976	.3177	189.9169	-.68	.3524	.7659	1.1386	297.3992	-1.0109	.524	43.5241	53.3567				1				0
80	5.76	53.5327	49.3358	44.8957	43.9005	.2303	.343	191.6647	-.7473	.3778	.8373	1.2448	296.8203	-1.1109	.5617	42.8832	53.5981				1				0
80	5.77	53.8056	49.4861	44.8699	43.7673	.2401	.3567	191.9289	-.7374	.3915	.8349	1.2412	297.9651	-1.0962	.582	42.9772	53.7286				1				0
80	5.78	54.0785	49.6364	44.8442	43.6341	.25	.3704	192.1932	-.7275	.4052	.8328	1.238	299.113	-1.0816	.6023	43.071	53.8587				1				0
80	5.79	54.3515	49.7867	44.8184	43.5009	.2598	.384	192.4574	-.7177	.4188	.831	1.2354	300.2632	-1.067	.6226	43.1645	53.9885				1				0
80	5.8	54.6244	49.937	44.7926	43.3677	.2696	.3976	192.7217	-.7079	.4324	.8295	1.2332	301.4146	-1.0525	.6428	43.2577	54.1179				1				0
80	5.81	54.7549	49.7399	44.8086	43.1333	.2955	.4019	192.4366	-.682	.4366	.8098	1.2039	302.6289	-1.0139	.6491	43.5046	54.1586				1				0
80	5.82	54.8853	49.5428	44.8246	42.8989	.3215	.4061	192.1516	-.656	.4409	.7904	1.1751	303.907	-.9752	.6555	43.7523	54.1994				1				0
80	5.83	54.7429	49.1954	44.8664	42.7977	.3379	.3968	191.6023	-.6396	.4316	.7716	1.1471	304.0094	-.9509	.6416	43.9081	54.1105				1				0
80	5.84	54.6004	48.8479	44.9082	42.6965	.3543	.3874	191.053	-.6232	.4222	.7528	1.1191	304.1176	-.9265	.6277	44.0648	54.0211				1				0
80	5.85	54.4579	48.5005	44.95	42.5953	.3709	.378	190.5037	-.6066	.4128	.7338	1.0908	304.2321	-.9019	.6136	44.2224	53.9312				1				0
80	5.86	54.3154	48.1531	44.9918	42.4941	.3875	.3685	189.9545	-.59	.4033	.7147	1.0624	304.3532	-.8771	.5995	44.3809	53.8408				1				0
80	5.87	53.9507	47.7553	45.063	42.5694	.3901	.3473	189.3383	-.5874	.382	.7008	1.0417	303.0383	-.8733	.568	44.4053	53.6386				1				0
80	5.88	53.5859	47.3574	45.1341	42.6446	.3927	.3259	188.7221	-.5849	.3607	.6871	1.0215	301.6616	-.8695	.5362	44.4298	53.4351				1				0
80	5.89	53.3636	47.307	45.1635	42.8211	.3784	.3142	188.6552	-.5991	.3489	.6933	1.0307	300.2187	-.8906	.5187	44.2943	53.3233				1				0
80	5.9	53.1413	47.2566	45.1929	42.9975	.3642	.3024	188.5883	-.6133	.3372	.6999	1.0405	298.8011	-.9118	.5013	44.1586	53.2115				1				0
80	5.91	52.919	47.2062	45.2222	43.174	.3499	.2907	188.5214	-.6276	.3255	.707	1.051	297.41	-.933	.4838	44.0229	53.0996				1				0
80	5.92	52.6967	47.1558	45.2516	43.3504	.3357	.2789	188.4545	-.6419	.3137	.7144	1.0621	296.046	-.9542	.4663	43.8871	52.9876				1				0
80	5.93	52.4555	47.1261	45.2542	43.5234	.3186	.268	188.3593	-.6589	.3028	.7251	1.078	294.6778	-.9796	.4501	43.7246	52.8834				1				0
80	5.94	52.2144	47.0964	45.2569	43.6964	.3015	.257	188.2641	-.676	.2918	.7363	1.0946	293.3489	-1.0049	.4338	43.562	52.7792				1				0
80	5.95	52.1955	47.1171	45.2302	43.6929	.2987	.2579	188.2357	-.6788	.2926	.7392	1.0989	293.3224	-1.0091	.435	43.5354	52.7871				1				0
80	5.96	52.1766	47.1378	45.2035	43.6895	.2959	.2587	188.2074	-.6816	.2935	.7421	1.1032	293.2961	-1.0132	.4363	43.5088	52.795				1				0
80	5.97	52.1577	47.1585	45.1768	43.686	.2932	.2595	188.1791	-.6844	.2943	.745	1.1075	293.27	-1.0174	.4375	43.4822	52.803				1				0
80	5.98	52.1388	47.1792	45.1502	43.6825	.2904	.2604	188.1508	-.6872	.2951	.7479	1.1118	293.244	-1.0216	.4388	43.4556	52.8109				1				0
80	5.99	52.0032	47.253	45.1955	43.8832	.2736	.2525	188.335	-.7039	.2873	.7603	1.1302	292.1995	-1.0464	.427	43.2961	52.7357				1				0
80	6	51.8676	47.3268	45.2409	44.0839	.2569	.2446	188.5192	-.7206	.2794	.7729	1.149	291.1909	-1.0713	.4153	43.137	52.6607				1				0
80	6.01	51.7509	47.3799	45.3129	44.288	.243	.2359	188.7318	-.7345	.2707	.7828	1.1637	290.2306	-1.0919	.4024	43.0047	52.578				1				0
80	6.02	51.6342	47.433	45.385	44.4921	.2292	.2272	188.9443	-.7484	.262	.7929	1.1788	289.2967	-1.1125	.3895	42.8728	52.4955				1				0
80	6.03	51.5174	47.4861	45.4571	44.6962	.2153	.2186	189.1569	-.7622	.2534	.8032	1.1941	288.3885	-1.1331	.3767	42.7411	52.4131				1				0
80	6.04	51.2634	47.397	45.5816	44.9462	.2023	.2008	189.1882	-.7753	.2356	.8103	1.2046	286.905	-1.1525	.3503	42.6165	52.244				1				0
80	6.05	51.0093	47.3079	45.7061	45.1962	.1892	.1831	189.2196	-.7883	.2179	.8179	1.2159	285.4485	-1.172	.3239	42.492	52.0749				1				0
80	6.06	50.7553	47.2188	45.8307	45.4461	.1761	.1653	189.2509	-.8014	.2001	.826	1.228	284.0203	-1.1914	.2975	42.3675	51.9059				1				0
80	6.07	50.618	47.0766	45.8831	45.492	.1768	.1562	189.0697	-.8007	.1909	.8232	1.2238	283.4121	-1.1904	.2839	42.374	51.8185				1				0
80	6.08	50.4806	46.9344	45.9356	45.5378	.1775	.147	188.8885	-.8	.1817	.8204	1.2197	282.7986	-1.1894	.2702	42.3806	51.7309				1				0
80	6.09	50.3433	46.7922	45.9881	45.5837	.1782	.1377	188.7073	-.7994	.1725	.8178	1.2157	282.1797	-1.1883	.2565	42.3871	51.6431				1				0
80	6.1	50.3261	46.6248	46.0895	45.5646	.1905	.1312	188.6051	-.7871	.166	.8044	1.1958	281.9093	-1.1701	.2468	42.5042	51.5809				1				0
80	6.11	50.309	46.4574	46.1909	45.5456	.2028	.1247	188.5029	-.7747	.1594	.791	1.1759	281.6294	-1.1518	.237	42.6215	51.5185				1				0
80	6.12	50.4291	46.4322	46.2399	45.4807	.2144	.1274	188.5819	-.7631	.1621	.7802	1.1598	281.9949	-1.1345	.241	42.7319	51.5442				1				0
80	6.13	50.5493	46.407	46.2888	45.4159	.226	.13	188.6609	-.7516	.1648	.7694	1.1439	282.3704	-1.1173	.245	42.8422	51.5699				1				0
80	6.14	50.6695	46.3818	46.3377	45.351	.2375	.1327	188.7399	-.74	.1675	.7587	1.1279	282.7562	-1.1001	.249	42.9525	51.5955				1				0
80	6.15	50.7896	46.3566	46.3866	45.2861	.2491	.1354	188.8189	-.7284	.1702	.748	1.1121	283.1526	-1.0829	.253	43.0627	51.6211				1				0
80	6.16	51.1046	46.2576	46.48	45.0543	.2823	.1441	188.8965	-.6953	.1789	.7179	1.0673	284.4317	-1.0336	.266	43.3785	51.704				1				0
80	6.17	51.4196	46.1586	46.5734	44.8225	.3154	.1528	188.9741	-.6621	.1876	.6882	1.0231	285.821	-.9843	.2789	43.694	51.7869				1				0
80	6.18	51.6144	46.0848	46.6179	44.6556	.337	.1589	188.9727	-.6405	.1936	.6692	.9948	286.8211	-.9522	.2879	43.8997	51.8442				1				0
80	6.19	51.8093	46.0109	46.6624	44.4887	.3586	.1649	188.9713	-.6189	.1997	.6503	.9668	287.8795	-.9201	.2968	44.1054	51.9016				1				0
80	6.2	52.0041	45.9371	46.7069	44.3217	.3802	.1709	188.9698	-.5973	.2057	.6318	.9392	289.0005	-.888	.3058	44.311	51.9589				1				0
80	6.21	52.1989	45.8633	46.7514	44.1548	.4018	.1769	188.9684	-.5757	.2117	.6134	.9119	290.189	-.8559	.3147	44.5167	52.0163				1				0
80	6.22	52.6435	45.7022	46.9079	43.8469	.4496	.1875	189.1005	-.5279	.2223	.5728	.8516	292.8377	-.7848	.3305	44.9722	52.1174				1				0
80	6.23	53.0881	45.5411	47.0645	43.539	.4974	.1981	189.2327	-.4802	.2329	.5337	.7934	295.8783	-.7138	.3463	45.427	52.2184				1				0
80	6.24	53.3379	45.4538	47.1766	43.398	.5235	.2027	189.3662	-.454	.2375	.5124	.7617	297.6152	-.6749	.3531	45.6759	52.262				1				0
80	6.25	53.5876	45.3665	47.2886	43.257	.5496	.2073	189.4998	-.4279	.2421	.4917	.7309	299.4978	-.6361	.3599	45.9245	52.3056				1				0
80	6.26	53.8374	45.2792	47.4007	43.116	.5757	.2119	189.6333	-.4019	.2467	.4715	.7009	301.5409	-.5974	.3667	46.1727	52.3491				1				0
80	6.27	54.0871	45.1919	47.5128	42.975	.6017	.2164	189.7669	-.3758	.2512	.4521	.672	303.7598	-.5587	.3734	46.4206	52.3925				1				0
80	6.28	54.2991	45.0776	47.4826	42.7173	.6271	.2262	189.5766	-.3504	.2609	.4369	.6495	306.6748	-.5209	.3879	46.6629	52.4851				1				0
80	6.29	54.5111	44.9633	47.4523	42.4595	.6526	.2359	189.3862	-.3249	.2707	.4229	.6287	309.7973	-.483	.4024	46.9056	52.5779				1				0
80	6.3	54.4734	44.9363	47.31	42.3428	.6521	.2411	189.0624	-.3254	.2759	.4266	.6342	310.2901	-.4838	.4101	46.9007	52.6275				1				0
80	6.31	54.4356	44.9093	47.1677	42.226	.6516	.2463	188.7385	-.3259	.2811	.4304	.6398	310.7761	-.4845	.4179	46.8958	52.6772				1				0
80	6.32	54.3978	44.8823	47.0253	42.1092	.6511	.2516	188.4147	-.3265	.2864	.4343	.6455	311.2551	-.4853	.4257	46.8908	52.7272				1				0
80	6.33	54.3601	44.8553	46.883	41.9925	.6505	.2568	188.0908	-.327	.2916	.4381	.6513	311.7274	-.4861	.4335	46.8859	52.7773				1				0
80	6.34	54.3626	45.0533	46.6197	41.893	.6349	.2711	187.9286	-.3427	.3058	.4593	.6828	311.7493	-.5094	.4546	46.7365	52.9128				1				0
80	6.35	54.3652	45.2513	46.3564	41.7935	.6191	.2853	187.7664	-.3584	.3201	.4805	.7143	311.7693	-.5328	.4758	46.5868	53.0485				1				0
80	6.36	54.4056	45.4763	46.2354	41.8108	.604	.2942	187.9281	-.3735	.329	.4978	.74	311.375	-.5553	.4891	46.4426	53.1335				1				0
80	6.37	54.4459	45.7013	46.1144	41.8281	.5889	.3031	188.0898	-.3886	.3379	.515	.7656	311.0076	-.5777	.5024	46.2986	53.2184				1				0
80	6.38	54.4862	45.9263	45.9935	41.8454	.5738	.312	188.2514	-.4037	.3468	.5322	.7912	310.6648	-.6002	.5156	46.155	53.3032				1				0
80	6.39	54.5266	46.1514	45.8725	41.8627	.5587	.3209	188.4131	-.4188	.3557	.5495	.8168	310.3439	-.6226	.5288	46.0115	53.3877				1				0
80	6.4	54.6364	46.3458	45.7088	41.7615	.552	.335	188.4525	-.4255	.3698	.5637	.838	310.9877	-.6326	.5497	45.9472	53.5215				1				0
80	6.41	54.7463	46.5402	45.5451	41.6603	.5452	.349	188.4919	-.4323	.3838	.5781	.8594	311.5994	-.6426	.5705	45.883	53.6552				1				0
80	6.42	54.8158	46.5096	45.5024	41.5418	.5535	.3542	188.3696	-.424	.389	.5754	.8554	312.534	-.6303	.5783	45.962	53.7046				1				0
80	6.43	54.8853	46.479	45.4597	41.4233	.5618	.3594	188.2473	-.4157	.3942	.5729	.8516	313.4785	-.618	.586	46.041	53.7541				1				0
80	6.44	54.9549	46.4484	45.417	41.3048	.5701	.3646	188.1251	-.4074	.3994	.5705	.8481	314.4321	-.6056	.5937	46.1202	53.8036				1				0
80	6.45	54.9068	46.4466	45.3921	41.3265	.5661	.3635	188.0719	-.4114	.3983	.5726	.8513	314.0744	-.6116	.5921	46.0818	53.7936				1				0
80	6.46	54.8587	46.4448	45.3672	41.3481	.5621	.3625	188.0188	-.4154	.3973	.5748	.8545	313.7191	-.6176	.5906	46.0434	53.7836				1				0
80	6.47	54.8107	46.443	45.3423	41.3697	.558	.3614	187.9657	-.4195	.3962	.577	.8578	313.3663	-.6236	.589	46.0049	53.7735				1				0
80	6.48	54.6931	46.4718	45.3601	41.5098	.5457	.3552	188.0348	-.4318	.39	.5818	.865	312.0826	-.642	.5797	45.8873	53.7139				1				0
80	6.49	54.5755	46.5006	45.3779	41.6499	.5333	.3489	188.1039	-.4442	.3837	.587	.8726	310.8217	-.6603	.5704	45.7697	53.6543				1				0
80	6.5	54.4579	46.5294	45.3957	41.7901	.521	.3427	188.173	-.4565	.3774	.5923	.8806	309.584	-.6786	.5611	45.6523	53.5947				1				0
80	6.51	54.0863	46.5915	45.4063	42.1447	.4857	.3258	188.2288	-.4918	.3606	.6098	.9066	306.2502	-.7311	.5361	45.3163	53.4342				1				0
80	6.52	53.7146	46.6536	45.417	42.4993	.4505	.309	188.2846	-.527	.3438	.6292	.9354	303.1139	-.7835	.511	44.9806	53.2738				1				0
80	6.53	53.4606	46.6869	45.4099	42.7138	.4275	.2984	188.2712	-.55	.3332	.643	.9559	301.2053	-.8176	.4953	44.7621	53.1729				1				0
80	6.54	53.2065	46.7202	45.4028	42.9283	.4046	.2878	188.2578	-.5729	.3225	.6575	.9774	299.3784	-.8517	.4795	44.5435	53.0719				1				0
80	6.55	52.9525	46.7535	45.3957	43.1428	.3816	.2772	188.2445	-.5959	.3119	.6726	.9999	297.6317	-.8859	.4637	44.3249	52.9709				1				0
80	6.56	52.6984	46.7868	45.3886	43.3573	.3587	.2665	188.2311	-.6188	.3013	.6883	1.0233	295.963	-.92	.448	44.1062	52.8699				1				0
80	6.57	52.1114	46.785	45.5255	43.9489	.3115	.2337	188.3708	-.666	.2685	.7181	1.0675	291.9532	-.9901	.3991	43.6568	52.5568				1				0
80	6.58	51.5243	46.7832	45.6625	44.5406	.2644	.2009	188.5106	-.7132	.2356	.7511	1.1166	288.2845	-1.0602	.3503	43.2081	52.2442				1				0
80	6.59	51.1913	46.7481	45.8066	44.9177	.2402	.1787	188.6637	-.7373	.2135	.7676	1.1411	286.1464	-1.0961	.3173	42.9782	52.0329				1				0
80	6.6	50.8583	46.713	45.9508	45.2948	.2161	.1565	188.8168	-.7614	.1913	.785	1.1671	284.1041	-1.1319	.2844	42.7487	51.8219				1				0
80	6.61	50.5253	46.6779	46.0949	45.6719	.1921	.1344	188.9699	-.7854	.1692	.8035	1.1944	282.1563	-1.1677	.2515	42.5196	51.6113				1				0
80	6.62	50.1923	46.6428	46.239	46.049	.1681	.1123	189.123	-.8095	.1471	.8227	1.2231	280.3007	-1.2034	.2187	42.2909	51.4011				1				0
80	6.63	49.6902	46.4403	46.5361	46.5783	.1441	.0745	189.2448	-.8335	.1092	.8406	1.2496	277.4674	-1.239	.1624	42.0624	51.0404				1				0
80	6.64	49.1881	46.2378	46.8332	47.1077	.1201	.0366	189.3667	-.8574	.0714	.8604	1.2791	274.7617	-1.2747	.1062	41.8341	50.6802				1				0
80	6.65	49.019	46.0704	46.9862	47.2599	.1201	.0208	189.3354	-.8574	.0556	.8592	1.2774	273.7097	-1.2747	.0826	41.834	50.5295				1				0
80	6.66	48.8499	45.9029	47.1392	47.4121	.1201	.005	189.3042	-.8575	.0398	.8584	1.2761	272.6549	-1.2747	.0591	41.8338	50.3787				1				0
80	6.67	48.6808	45.7355	47.2922	47.5644	.12	-.0109	189.2729	-.8575	.0239	.8578	1.2753	271.598	-1.2748	.0356	41.8336	50.2278				1				0
80	6.68	48.5117	45.5681	47.4452	47.7166	.12	-.0267	189.2416	-.8575	.0081	.8575	1.2749	270.5397	-1.2748	.012	41.8334	50.0769				1				0
80	6.69	48.4053	45.2297	47.7183	47.8074	.1387	-.0467	189.1607	-.8388	-.0119	.8389	1.2472	269.1866	-1.247	-.0177	42.0111	49.8866				1				0
80	6.7	48.2989	44.8913	47.9914	47.8982	.1574	-.0667	189.0798	-.8201	-.0319	.8208	1.2202	267.7717	-1.2193	-.0474	42.1891	49.6961				1				0
80	6.71	48.3615	44.7203	48.1115	47.8368	.1761	-.0708	189.0301	-.8014	-.0361	.8022	1.1927	267.4239	-1.1914	-.0536	42.3673	49.6566				1				0
80	6.72	48.4242	44.5493	48.2316	47.7754	.1948	-.075	188.9804	-.7827	-.0402	.7837	1.1651	267.0595	-1.1636	-.0598	42.5456	49.6171				1				0
80	6.73	48.4869	44.3782	48.3517	47.714	.2135	-.0791	188.9307	-.764	-.0444	.7653	1.1377	266.6772	-1.1358	-.0659	42.7239	49.5776				1				0
80	6.74	48.5495	44.2072	48.4717	47.6526	.2323	-.0833	188.8811	-.7452	-.0485	.7468	1.1102	266.2758	-1.1079	-.0721	42.9024	49.538				1				0
80	6.75	48.6388	44.0605	48.5394	47.5401	.2511	-.0837	188.7788	-.7264	-.0489	.728	1.0823	266.1514	-1.0799	-.0726	43.082	49.5346				1				0
80	6.76	48.728	43.9138	48.607	47.4277	.27	-.084	188.6765	-.7075	-.0492	.7092	1.0543	266.0202	-1.0518	-.0732	43.2618	49.5312				1				0
80	6.77	48.7546	43.9381	48.5545	47.3767	.2701	-.0802	188.6239	-.7074	-.0454	.7089	1.0538	266.3261	-1.0516	-.0675	43.2629	49.5674				1				0
80	6.78	48.7812	43.9624	48.502	47.3256	.2702	-.0764	188.5713	-.7073	-.0416	.7085	1.0533	266.6324	-1.0515	-.0619	43.2639	49.6036				1				0
80	6.79	48.8078	43.9867	48.4495	47.2746	.2704	-.0726	188.5187	-.7072	-.0378	.7082	1.0528	266.9393	-1.0513	-.0562	43.265	49.6399				1				0
80	6.8	48.7984	44.0533	48.4041	47.2936	.264	-.0705	188.5495	-.7135	-.0357	.7144	1.0621	267.1332	-1.0608	-.0531	43.2043	49.6597				1				0
80	6.81	48.789	44.1199	48.3588	47.3127	.2576	-.0684	188.5803	-.7199	-.0337	.7207	1.0714	267.3237	-1.0702	-.05	43.1436	49.6795				1				0
80	6.82	48.7795	44.1865	48.3134	47.3317	.2512	-.0664	188.6111	-.7263	-.0316	.727	1.0807	267.5109	-1.0797	-.0469	43.0829	49.6993				1				0
80	6.83	48.7435	44.2288	48.3205	47.4017	.2448	-.0681	188.6946	-.7328	-.0333	.7335	1.0905	267.3981	-1.0893	-.0495	43.0213	49.6829				1				0
80	6.84	48.7074	44.2711	48.3276	47.4718	.2383	-.0698	188.778	-.7392	-.035	.7401	1.1002	267.2874	-1.099	-.0521	42.9596	49.6664				1				0
80	6.85	48.6714	44.3134	48.3348	47.5419	.2318	-.0715	188.8615	-.7457	-.0367	.7466	1.1099	267.1788	-1.1086	-.0546	42.8981	49.65				1				0
80	6.86	48.5907	44.2153	48.4184	47.6085	.2334	-.0797	188.8329	-.7441	-.0449	.7455	1.1082	266.5471	-1.1062	-.0668	42.9132	49.5724				1				0
80	6.87	48.51	44.1172	48.502	47.6751	.235	-.0878	188.8043	-.7425	-.0531	.7444	1.1067	265.9134	-1.1039	-.0789	42.9283	49.4948				1				0
80	6.88	48.4654	43.9768	48.5785	47.6716	.243	-.0943	188.6923	-.7345	-.0595	.7369	1.0955	265.3691	-1.0919	-.0884	43.005	49.4334				1				0
80	6.89	48.4208	43.8364	48.655	47.6681	.2511	-.1007	188.5803	-.7264	-.0659	.7294	1.0843	264.8129	-1.0799	-.098	43.0818	49.372				1				0
80	6.9	48.3761	43.696	48.7315	47.6647	.2592	-.1072	188.4683	-.7183	-.0724	.722	1.0733	264.2446	-1.0679	-.1076	43.1587	49.3105				1				0
80	6.91	48.3315	43.5556	48.808	47.6612	.2673	-.1137	188.3563	-.7102	-.0789	.7146	1.0624	263.6639	-1.0559	-.1172	43.2357	49.2489				1				0
80	6.92	48.2002	43.3486	48.9752	47.7685	.2735	-.1289	188.2925	-.704	-.0941	.7103	1.0559	262.3864	-1.0466	-.1399	43.2949	49.1037				1				0
80	6.93	48.0689	43.1416	49.1425	47.8757	.2797	-.1442	188.2286	-.6978	-.1094	.7063	1.05	261.0929	-1.0374	-.1626	43.3542	48.9584				1				0
80	6.94	47.9822	43.075	49.2332	47.9864	.2778	-.1529	188.2768	-.6997	-.1181	.7096	1.0549	260.4172	-1.0402	-.1756	43.3363	48.875				1				0
80	6.95	47.8955	43.0084	49.3239	48.0971	.276	-.1617	188.325	-.7016	-.1269	.713	1.0599	259.748	-1.043	-.1886	43.3184	48.7915				1				0
80	6.96	47.8088	42.9417	49.4147	48.2079	.2741	-.1704	188.3731	-.7035	-.1356	.7164	1.065	259.0856	-1.0458	-.2017	43.3005	48.7081				1				0
80	6.97	47.7221	42.8751	49.5054	48.3186	.2722	-.1792	188.4212	-.7053	-.1444	.72	1.0703	258.43	-1.0486	-.2147	43.2826	48.6248				1				0
80	6.98	47.7384	42.867	49.581	48.3783	.2738	-.1822	188.5647	-.7037	-.1474	.719	1.0689	258.1691	-1.0462	-.2191	43.2979	48.5961				1				0
80	6.99	47.7547	42.8589	49.6566	48.4379	.2754	-.1852	188.7082	-.7021	-.1504	.718	1.0674	257.9079	-1.0438	-.2236	43.3133	48.5674				1				0
80	7	47.8577	42.9174	49.6415	48.3869	.2789	-.1795	188.8036	-.6986	-.1447	.7135	1.0606	258.299	-1.0386	-.2151	43.3464	48.622				1				0
80	7.01	47.9607	42.976	49.6264	48.3359	.2824	-.1738	188.8989	-.6952	-.139	.7089	1.0539	258.6948	-1.0334	-.2066	43.3795	48.6765				1				0
80	7.02	48.0637	43.0345	49.6113	48.2848	.2858	-.168	188.9943	-.6917	-.1333	.7044	1.0472	259.0952	-1.0283	-.1981	43.4126	48.7309				1				0
80	7.03	48.1667	43.093	49.5961	48.2338	.2893	-.1623	189.0896	-.6882	-.1275	.6999	1.0405	259.5004	-1.0231	-.1896	43.4456	48.7853				1				0
80	7.04	48.3427	43.0291	49.6931	48.1387	.3085	-.1595	189.2035	-.669	-.1247	.6805	1.0116	259.4388	-.9945	-.1854	43.6288	48.8121				1				0
80	7.05	48.5186	42.9651	49.7901	48.0435	.3278	-.1567	189.3174	-.6498	-.1219	.6611	.9828	259.3736	-.9659	-.1812	43.8117	48.8389				1				0
80	7.06	48.5916	42.8427	49.9021	47.9994	.3435	-.1596	189.3359	-.634	-.1248	.6462	.9606	258.8648	-.9425	-.1855	43.9617	48.8115				1				0
80	7.07	48.6645	42.7203	50.0142	47.9553	.3593	-.1625	189.3544	-.6183	-.1277	.6313	.9385	258.3322	-.9191	-.1898	44.1117	48.7841				1				0
80	7.08	48.7375	42.5979	50.1263	47.9112	.375	-.1653	189.3729	-.6025	-.1306	.6165	.9165	257.7741	-.8957	-.1941	44.2617	48.7566				1				0
80	7.09	48.8104	42.4755	50.2384	47.8671	.3907	-.1682	189.3914	-.5868	-.1334	.6018	.8946	257.1887	-.8723	-.1984	44.4116	48.7292				1				0
80	7.1	48.716	41.9157	50.5871	47.8282	.4298	-.1924	189.047	-.5477	-.1576	.5699	.8472	253.9506	-.8142	-.2342	44.7837	48.4994				1				0
80	7.11	48.6216	41.3558	50.9358	47.7892	.469	-.2166	188.7025	-.5085	-.1818	.54	.8028	250.3286	-.7559	-.2702	45.1571	48.2687				1				0
80	7.12	48.4542	40.9184	51.1724	47.7944	.4926	-.238	188.3395	-.485	-.2032	.5258	.7817	247.2662	-.7209	-.3021	45.3813	48.0647				1				0
80	7.13	48.2869	40.481	51.4091	47.7996	.5162	-.2595	187.9765	-.4613	-.2247	.5132	.7628	244.0309	-.6858	-.334	45.6063	47.86				1				0
80	7.14	48.1195	40.0436	51.6457	47.8048	.5399	-.2811	187.6136	-.4376	-.2463	.5022	.7465	240.6298	-.6506	-.3661	45.8322	47.6544				1				0
80	7.15	47.9521	39.6061	51.8823	47.81	.5637	-.3027	187.2506	-.4138	-.268	.493	.7329	237.0757	-.6152	-.3983	46.0589	47.4481				1				0
80	7.16	47.7779	38.9833	52.4116	47.9432	.6025	-.3394	187.116	-.375	-.3046	.4832	.7182	230.9154	-.5575	-.4528	46.4283	47.0989				1				0
80	7.17	47.6037	38.3605	52.9409	48.0764	.6413	-.3761	186.9814	-.3362	-.3413	.4791	.7122	224.5665	-.4998	-.5074	46.7981	46.7493				1				0
80	7.18	47.5968	38.175	53.2335	48.2044	.6561	-.391	187.2098	-.3214	-.3562	.4797	.7132	222.0629	-.4778	-.5295	46.939	46.608				1				0
80	7.19	47.5899	37.9896	53.5262	48.3324	.6709	-.4058	187.4382	-.3066	-.371	.4813	.7155	219.5768	-.4558	-.5515	47.0797	46.467				1				0
80	7.2	47.5831	37.8042	53.8189	48.4604	.6856	-.4205	187.6666	-.2919	-.3857	.4837	.7191	217.1172	-.4339	-.5734	47.2199	46.3264				1				0
80	7.21	47.5796	37.5126	54.3241	48.6879	.7096	-.4451	188.1043	-.2679	-.4103	.49	.7284	213.1461	-.3983	-.6099	47.4483	46.0926				1				0
80	7.22	47.5762	37.221	54.8294	48.9154	.7335	-.4695	188.542	-.2441	-.4347	.4985	.7411	209.3111	-.3628	-.6462	47.6756	45.8599				1				0
80	7.23	47.5728	36.9294	55.3347	49.1429	.7572	-.4938	188.9796	-.2203	-.459	.5092	.7569	205.6375	-.3275	-.6824	47.9019	45.6282				1				0
80	7.24	47.5762	36.8232	55.5473	49.2423	.7664	-.5035	189.1889	-.2111	-.4687	.5141	.7642	204.2482	-.3139	-.6968	47.9892	45.5359				1				0
80	7.25	47.5796	36.7169	55.7599	49.3418	.7755	-.5132	189.3982	-.202	-.4784	.5193	.772	202.889	-.3003	-.7112	48.0764	45.4437				1				0
80	7.26	47.5831	36.6107	55.9725	49.4413	.7847	-.5229	189.6075	-.1928	-.4881	.5248	.7801	201.5605	-.2867	-.7255	48.1633	45.3518				1				0
80	7.27	47.6346	36.455	56.2464	49.4931	.803	-.5328	189.8292	-.1745	-.498	.5277	.7845	199.3135	-.2595	-.7404	48.3377	45.2568				1				0
80	7.28	47.6861	36.2993	56.5204	49.545	.8212	-.5428	190.0509	-.1563	-.508	.5315	.7901	197.1002	-.2323	-.7552	48.5116	45.162				1				0
80	7.29	47.7341	36.2498	56.5818	49.4975	.8304	-.5431	190.0632	-.1471	-.5083	.5292	.7867	196.139	-.2187	-.7557	48.5991	45.1588				1				0
80	7.3	47.7822	36.2003	56.6432	49.4499	.8396	-.5435	190.0756	-.1379	-.5087	.527	.7835	195.1699	-.205	-.7562	48.6865	45.1555				1				0
80	7.31	47.8303	36.1508	56.7046	49.4023	.8488	-.5438	190.088	-.1287	-.509	.525	.7805	194.1933	-.1914	-.7567	48.7739	45.1523				1				0
80	7.32	47.8783	36.1013	56.7659	49.3548	.858	-.5441	190.1003	-.1196	-.5093	.5232	.7778	193.2096	-.1777	-.7572	48.8614	45.1491				1				0
80	7.33	47.9779	36.0392	56.7001	49.1117	.8744	-.5364	189.8289	-.1032	-.5016	.5121	.7613	191.621	-.1533	-.7457	49.0176	45.2228				1				0
80	7.34	48.0774	35.9771	56.6343	48.8687	.8908	-.5286	189.5575	-.0867	-.4938	.5014	.7454	189.9586	-.1289	-.7341	49.1742	45.2968				1				0
80	7.35	48.1289	35.9645	56.5071	48.6732	.8981	-.5205	189.2737	-.0794	-.4857	.4922	.7316	189.2874	-.1181	-.722	49.2435	45.3743				1				0
80	7.36	48.1804	35.9519	56.3799	48.4777	.9054	-.5123	188.9899	-.0721	-.4775	.483	.718	188.5888	-.1072	-.7099	49.3131	45.4519				1				0
80	7.37	48.2319	35.9393	56.2527	48.2822	.9127	-.5042	188.7062	-.0648	-.4694	.4738	.7044	187.8608	-.0963	-.6977	49.3828	45.5299				1				0
80	7.38	48.2834	35.9267	56.1255	48.0868	.9201	-.4959	188.4224	-.0575	-.4612	.4647	.6908	187.1019	-.0854	-.6855	49.4528	45.608				1				0
80	7.39	48.456	36.2147	55.5419	47.6396	.9115	-.4604	187.8522	-.0661	-.4256	.4307	.6402	188.8235	-.0982	-.6326	49.3708	45.9469				1				0
80	7.4	48.6285	36.5027	54.9584	47.1924	.9028	-.4246	187.282	-.0747	-.3898	.3969	.59	190.8515	-.1111	-.5794	49.2884	46.2878				1				0
80	7.41	48.7495	36.8034	54.502	46.9407	.8867	-.397	186.9956	-.0908	-.3622	.3734	.5551	194.0735	-.135	-.5384	49.1352	46.5504				1				0
80	7.42	48.8705	37.104	54.0457	46.689	.8706	-.3693	186.7092	-.1069	-.3345	.3512	.5221	197.7259	-.159	-.4973	48.9816	46.8138				1				0
80	7.43	48.9915	37.4046	53.5893	46.4373	.8544	-.3416	186.4228	-.1231	-.3068	.3306	.4914	201.8651	-.183	-.4561	48.8275	47.0781				1				0
80	7.44	49.1125	37.7052	53.133	46.1856	.8382	-.3138	186.1364	-.1393	-.279	.3118	.4636	206.5422	-.2071	-.4147	48.6729	47.3431				1				0
80	7.45	49.4653	38.6008	52.3867	45.9729	.7878	-.258	186.4256	-.1897	-.2232	.2929	.4354	220.369	-.282	-.3318	48.1931	47.8746				1				0
80	7.46	49.818	39.4963	51.6403	45.7601	.7376	-.2023	186.7148	-.2399	-.1675	.2926	.435	235.076	-.3567	-.2491	47.7148	48.4044				1				0
80	7.47	50.0498	40.0913	51.3503	45.799	.7039	-.1748	187.2904	-.2736	-.14	.3074	.4569	242.8981	-.4068	-.2082	47.3941	48.6664				1				0
80	7.48	50.2815	40.6862	51.0603	45.8379	.6704	-.1475	187.866	-.3071	-.1127	.3271	.4863	249.8483	-.4565	-.1675	47.0753	48.9267				1				0
80	7.49	50.5133	41.2811	50.7704	45.8769	.6372	-.1203	188.4416	-.3404	-.0855	.3509	.5217	255.895	-.506	-.1271	46.7584	49.1855				1				0
80	7.5	50.745	41.8761	50.4804	45.9158	.6041	-.0933	189.0172	-.3734	-.0585	.378	.5619	261.0935	-.5551	-.087	46.4436	49.4427				1				0
80	7.51	51.0462	42.5331	50.0552	45.8085	.5725	-.0563	189.4431	-.405	-.0215	.4056	.6029	266.9547	-.6021	-.032	46.1427	49.7948				1				0
80	7.52	51.3475	43.1902	49.6299	45.7013	.5411	-.0195	189.8689	-.4365	.0153	.4367	.6492	272.0025	-.6488	.0227	45.8432	50.1453				1				0
80	7.53	51.417	43.2523	49.4947	45.5551	.5423	-.0094	189.7191	-.4352	.0254	.436	.6481	273.3422	-.647	.0378	45.8551	50.2421				1				0
80	7.54	51.4865	43.3144	49.3595	45.4089	.5436	.0008	189.5694	-.434	.0356	.4354	.6473	274.688	-.6451	.0529	45.8671	50.3389				1				0
80	7.55	51.5561	43.3765	49.2243	45.2628	.5448	.011	189.4196	-.4327	.0458	.4351	.6468	276.0386	-.6432	.068	45.879	50.4359				1				0
80	7.56	51.6479	43.5025	48.9041	44.973	.543	.0315	189.0275	-.4345	.0663	.4395	.6533	278.6707	-.6459	.0985	45.8621	50.631				1				0
80	7.57	51.7397	43.6285	48.5838	44.6833	.5413	.052	188.6353	-.4363	.0868	.4448	.6613	281.2559	-.6485	.1291	45.8451	50.8269				1				0
80	7.58	51.8316	43.7545	48.2636	44.3935	.5395	.0727	188.2432	-.4381	.1075	.4511	.6705	283.7854	-.6512	.1598	45.828	51.0236				1				0
80	7.59	51.8539	43.8184	48.0786	44.2499	.5364	.0831	188.0008	-.4411	.1179	.4566	.6788	284.9617	-.6557	.1752	45.7989	51.1227				1				0
80	7.6	51.8762	43.8823	47.8935	44.1064	.5333	.0935	187.7584	-.4442	.1283	.4623	.6873	286.1123	-.6603	.1907	45.7697	51.222				1				0
80	7.61	51.8985	43.9462	47.7085	43.9628	.5303	.104	187.516	-.4473	.1388	.4683	.6961	287.2371	-.6649	.2063	45.7404	51.3216				1				0
80	7.62	51.9586	44.1856	47.479	43.8884	.5151	.119	187.5116	-.4624	.1538	.4873	.7244	288.3978	-.6874	.2286	45.5961	51.4648				1				0
80	7.63	52.0187	44.425	47.2495	43.814	.5	.1341	187.5072	-.4776	.1688	.5065	.753	289.4709	-.7099	.251	45.4518	51.608				1				0
80	7.64	52.0564	44.6006	47.205	43.8832	.488	.1386	187.7452	-.4896	.1734	.5194	.7721	289.4994	-.7278	.2577	45.3374	51.6511				1				0
80	7.65	52.0942	44.7761	47.1605	43.9524	.476	.1431	187.9832	-.5016	.1779	.5322	.7911	289.5264	-.7456	.2644	45.2233	51.694				1				0
80	7.66	52.132	44.9516	47.1161	44.0216	.464	.1476	188.2212	-.5135	.1824	.5449	.8101	289.5522	-.7634	.2711	45.1094	51.7369				1				0
80	7.67	52.1697	45.1271	47.0716	44.0908	.4521	.1521	188.4592	-.5254	.1869	.5577	.829	289.5766	-.7811	.2778	44.9958	51.7796				1				0
80	7.68	52.2633	45.3476	46.9444	44.0735	.441	.1633	188.6288	-.5365	.1981	.5719	.8502	290.2639	-.7976	.2945	44.8903	51.8865				1				0
80	7.69	52.3568	45.5681	46.8172	44.0562	.4299	.1745	188.7983	-.5476	.2093	.5862	.8715	290.9164	-.814	.3111	44.785	51.9931				1				0
80	7.7	52.4126	45.6131	46.7345	43.9697	.4308	.1812	188.7299	-.5468	.216	.5879	.874	291.559	-.8128	.3211	44.7927	52.0574				1				0
80	7.71	52.4684	45.6581	46.6517	43.8832	.4316	.188	188.6615	-.546	.2228	.5897	.8766	292.1981	-.8116	.3312	44.8004	52.1217				1				0
80	7.72	52.5242	45.7031	46.569	43.7967	.4324	.1948	188.593	-.5451	.2295	.5915	.8793	292.8339	-.8104	.3412	44.8081	52.1861				1				0
80	7.73	52.58	45.7481	46.4863	43.7102	.4332	.2015	188.5246	-.5443	.2363	.5934	.8822	293.4661	-.8092	.3513	44.8159	52.2505				1				0
80	7.74	52.804	45.8759	46.3982	43.5632	.4399	.2159	188.6413	-.5376	.2507	.5932	.8818	295.0017	-.7992	.3727	44.8799	52.3877				1				0
80	7.75	53.028	46.0037	46.3101	43.4161	.4466	.2303	188.758	-.5309	.2651	.5934	.8821	296.5355	-.7892	.3941	44.9439	52.5248				1				0
80	7.76	53.1962	46.0866	46.3048	43.3556	.4525	.2379	188.9432	-.525	.2727	.5916	.8795	297.4497	-.7805	.4054	45	52.5973				1				0
80	7.77	53.3645	46.1694	46.2995	43.295	.4584	.2455	189.1283	-.5191	.2803	.59	.877	298.3674	-.7717	.4167	45.0559	52.6696				1				0
80	7.78	53.5327	46.2522	46.2941	43.2345	.4643	.2531	189.3135	-.5133	.2879	.5885	.8748	299.2883	-.763	.428	45.1118	52.7418				1				0
80	7.79	53.7009	46.335	46.2888	43.174	.4701	.2607	189.4986	-.5074	.2955	.5872	.8729	300.2116	-.7543	.4392	45.1676	52.8139				1				0
80	7.8	54.0125	46.2594	46.4489	43.0485	.4996	.2653	189.7693	-.4779	.3	.5643	.8389	302.1192	-.7105	.446	45.4481	52.8575				1				0
80	7.81	54.324	46.1838	46.609	42.9231	.529	.2698	190.0399	-.4486	.3046	.5422	.8061	304.1791	-.6668	.4528	45.7279	52.901				1				0
80	7.82	54.4674	46.0253	46.7745	42.8583	.5525	.2669	190.1254	-.425	.3016	.5212	.7748	305.364	-.6318	.4484	45.9522	52.8728				1				0
80	7.83	54.6107	45.8669	46.9399	42.7934	.576	.2639	190.2109	-.4015	.2987	.5004	.7439	306.6469	-.5968	.444	46.1763	52.8446				1				0
80	7.84	54.754	45.7085	47.1054	42.7285	.5995	.2609	190.2964	-.378	.2957	.4799	.7134	308.0388	-.5619	.4396	46.4002	52.8164				1				0
80	7.85	54.8974	45.5501	47.2709	42.6636	.623	.258	190.382	-.3545	.2928	.4598	.6835	309.5522	-.527	.4352	46.6238	52.7883				1				0
80	7.86	55.0707	45.0911	47.6053	42.5036	.6737	.2468	190.2708	-.3038	.2816	.4142	.6158	312.8313	-.4516	.4186	47.1067	52.6821				1				0
80	7.87	55.2441	44.6321	47.9398	42.3436	.7245	.2357	190.1596	-.253	.2705	.3704	.5506	316.9075	-.3761	.4021	47.5902	52.5758				1				0
80	7.88	55.2741	44.3314	48.1088	42.2485	.7519	.2274	189.9629	-.2257	.2622	.346	.5143	319.287	-.3355	.3898	47.8508	52.4975				1				0
80	7.89	55.3042	44.0308	48.2778	42.1533	.7793	.2192	189.7662	-.1982	.254	.3222	.479	322.028	-.2947	.3776	48.112	52.419				1				0
80	7.9	55.3342	43.7302	48.4468	42.0582	.8068	.2109	189.5694	-.1708	.2457	.2992	.4448	325.2042	-.2538	.3653	48.3737	52.3403				1				0
80	7.91	55.3643	43.4296	48.6159	41.9631	.8343	.2027	189.3727	-.1432	.2375	.2773	.4122	328.9028	-.2129	.353	48.636	52.2614				1				0
80	7.92	55.3136	42.8976	48.9619	41.9103	.8751	.1813	189.0835	-.1024	.2161	.2391	.3555	334.6513	-.1522	.3213	49.0249	52.0583				1				0
80	7.93	55.263	42.3657	49.3079	41.8575	.9161	.1599	188.7941	-.0614	.1947	.2042	.3035	342.4941	-.0913	.2895	49.4151	51.8545				1				0
80	7.94	55.1823	42.1344	49.485	41.8999	.9294	.1469	188.7016	-.0481	.1816	.1879	.2793	345.1627	-.0715	.27	49.5417	51.73				1				0
80	7.95	55.1016	41.9031	49.662	41.9423	.9427	.1338	188.609	-.0348	.1686	.1721	.2559	348.3326	-.0517	.2506	49.6685	51.6053				1				0
80	7.96	55.0209	41.6718	49.839	41.9847	.956	.1207	188.5164	-.0215	.1555	.1569	.2333	352.1324	-.0319	.2311	49.7954	51.4805				1				0
80	7.97	54.7369	41.3693	49.9671	42.0781	.9603	.1008	188.1514	-.0172	.1356	.1367	.2032	352.7593	-.0256	.2016	49.8359	51.2917				1				0
80	7.98	54.4528	41.0669	50.0952	42.1715	.9646	.0809	187.7864	-.013	.1157	.1164	.1731	353.6074	-.0193	.172	49.8765	51.1021				1				0
80	7.99	54.1687	40.7645	50.2233	42.2649	.9688	.0609	187.4214	-.0087	.0957	.0961	.1429	354.8177	-.0129	.1423	49.9173	50.9118				1				0
80	8	53.9653	40.6934	50.1744	42.3159	.9597	.0541	187.149	-.0178	.0889	.0907	.1348	348.6666	-.0265	.1322	49.8303	50.8468				1				0
80	8.01	53.7618	40.6223	50.1254	42.367	.9505	.0473	186.8765	-.027	.0821	.0864	.1284	341.8	-.0401	.122	49.743	50.7817				1				0
80	8.02	53.5584	40.5512	50.0765	42.418	.9413	.0404	186.6041	-.0362	.0752	.0835	.1241	334.3146	-.0538	.1118	49.6554	50.7164				1				0
80	8.03	53.1885	40.8482	49.742	42.6057	.8882	.0423	186.3845	-.0893	.0771	.118	.1754	310.8156	-.1327	.1146	49.1495	50.7345				1				0
80	8.04	52.8186	41.1452	49.4076	42.7934	.835	.0442	186.1648	-.1425	.079	.163	.2423	299.0046	-.2119	.1175	48.6425	50.7526				1				0
80	8.05	52.6521	41.5134	49.122	42.93	.7911	.053	186.2175	-.1865	.0878	.2061	.3064	295.2175	-.2772	.1305	48.2242	50.8363				1				0
80	8.06	52.4856	41.8815	48.8365	43.0667	.7472	.0618	186.2702	-.2303	.0966	.2498	.3713	292.7487	-.3424	.1436	47.8063	50.9198				1				0
80	8.07	52.3191	42.2496	48.5509	43.2034	.7033	.0706	186.323	-.2742	.1054	.2937	.4367	291.0179	-.4076	.1566	47.3885	51.0034				1				0
80	8.08	52.1526	42.6177	48.2654	43.34	.6595	.0793	186.3757	-.318	.1141	.3379	.5023	289.7393	-.4728	.1696	46.971	51.0869				1				0
80	8.09	52.1268	43.471	47.7797	43.5268	.5871	.1073	186.9043	-.3905	.1421	.4155	.6177	289.9915	-.5805	.2112	46.2813	51.3529				1				0
80	8.1	52.1011	44.3242	47.294	43.7137	.515	.135	187.433	-.4625	.1698	.4927	.7324	290.1635	-.6875	.2525	45.5954	51.6174				1				0
80	8.11	52.2418	44.8094	47.0938	43.7638	.4868	.154	187.9089	-.4907	.1888	.5257	.7816	291.0424	-.7294	.2806	45.3268	51.7978				1				0
80	8.12	52.3826	45.2945	46.8937	43.814	.4588	.1728	188.3848	-.5188	.2076	.5588	.8306	291.8134	-.7712	.3086	45.0595	51.9774				1				0
80	8.13	52.5233	45.7796	46.6935	43.8642	.4309	.1916	188.8607	-.5467	.2264	.5917	.8796	292.4951	-.8127	.3365	44.7936	52.156				1				0
80	8.14	52.6641	46.2648	46.4934	43.9143	.4031	.2103	189.3366	-.5745	.245	.6245	.9284	293.1019	-.854	.3643	44.529	52.3338				1				0
80	8.15	52.9345	46.8408	46.1029	43.7379	.3792	.2448	189.616	-.5983	.2796	.6604	.9818	295.043	-.8895	.4156	44.3015	52.6625				1				0
80	8.16	53.2048	47.4168	45.7124	43.5614	.3554	.2792	189.8955	-.6222	.314	.6969	1.036	296.7773	-.9249	.4667	44.0746	52.9902				1				0
80	8.17	53.3344	47.5077	45.522	43.3348	.3591	.2952	189.699	-.6184	.33	.701	1.0421	298.0815	-.9194	.4905	44.1101	53.1425				1				0
80	8.18	53.464	47.5986	45.3316	43.1082	.3628	.3112	189.5025	-.6147	.346	.7054	1.0486	299.3726	-.9138	.5143	44.1457	53.2951				1				0
80	8.19	53.5936	47.6896	45.1413	42.8816	.3666	.3273	189.306	-.611	.362	.7102	1.0558	300.6495	-.9083	.5382	44.1813	53.448				1				0
80	8.2	53.7232	47.7805	44.9509	42.655	.3703	.3433	189.1096	-.6072	.3781	.7153	1.0634	301.9114	-.9027	.5621	44.217	53.6012				1				0
80	8.21	53.8554	48.0217	44.6502	42.437	.362	.3657	188.9644	-.6156	.4004	.7343	1.0917	303.0455	-.9151	.5953	44.1375	53.8137				1				0
80	8.22	53.9876	48.2629	44.3496	42.2191	.3536	.388	188.8191	-.6239	.4228	.7537	1.1204	304.1238	-.9275	.6285	44.058	54.0266				1				0
80	8.23	53.9901	48.4132	44.2393	42.2277	.3415	.3942	188.8703	-.636	.429	.7672	1.1405	303.9996	-.9455	.6377	43.9428	54.0856				1				0
80	8.24	53.9927	48.5635	44.129	42.2364	.3294	.4004	188.9216	-.6481	.4352	.7806	1.1605	303.8799	-.9635	.6469	43.8276	54.1445				1				0
80	8.25	53.9953	48.7138	44.0186	42.245	.3173	.4066	188.9728	-.6602	.4414	.7941	1.1806	303.7643	-.9815	.6561	43.7125	54.2034				1				0
80	8.26	53.9979	48.8641	43.9083	42.2537	.3053	.4128	189.024	-.6723	.4475	.8076	1.2006	303.6526	-.9994	.6653	43.5975	54.2623				1				0
80	8.27	53.9575	49.0594	43.774	42.2839	.2872	.419	189.0749	-.6903	.4538	.8262	1.2282	303.321	-1.0263	.6747	43.4254	54.3222				1				0
80	8.28	53.9172	49.2548	43.6397	42.3142	.2691	.4253	189.1259	-.7084	.4601	.8447	1.2558	303.0041	-1.0532	.684	43.2533	54.382				1				0
80	8.29	53.8743	49.2998	43.6157	42.3358	.2631	.4254	189.1255	-.7144	.4602	.8498	1.2634	302.79	-1.0621	.6842	43.1961	54.3831				1				0
80	8.3	53.8314	49.3448	43.5917	42.3575	.2571	.4256	189.1252	-.7204	.4603	.8549	1.271	302.5784	-1.071	.6844	43.139	54.3842				1				0
80	8.31	53.7885	49.3898	43.5676	42.3791	.2511	.4257	189.1249	-.7264	.4604	.8601	1.2786	302.3694	-1.0799	.6845	43.0818	54.3852				1				0
80	8.32	53.7455	49.4348	43.5436	42.4007	.2451	.4258	189.1246	-.7324	.4606	.8652	1.2862	302.1628	-1.0888	.6847	43.0246	54.3863				1				0
80	8.33	53.6589	49.5041	43.4805	42.4249	.2342	.4264	189.0683	-.7433	.4612	.8748	1.3005	301.8204	-1.105	.6857	42.9211	54.3926				1				0
80	8.34	53.5722	49.5734	43.4173	42.4491	.2234	.4271	189.012	-.7542	.4619	.8844	1.3147	301.4852	-1.1212	.6867	42.8176	54.3989				1				0
80	8.35	53.5284	49.5977	43.3782	42.4517	.2185	.4276	188.956	-.759	.4624	.8888	1.3213	301.3513	-1.1284	.6875	42.7711	54.4041				1				0
80	8.36	53.4846	49.622	43.339	42.4543	.2136	.4282	188.8999	-.7639	.463	.8933	1.328	301.2187	-1.1357	.6883	42.7247	54.4093				1				0
80	8.37	53.4408	49.6463	43.2999	42.4569	.2087	.4287	188.8439	-.7688	.4635	.8977	1.3346	301.0872	-1.1429	.6891	42.6782	54.4145				1				0
80	8.38	53.3876	49.5923	43.3746	42.527	.2089	.4224	188.8815	-.7686	.4572	.8943	1.3295	300.7473	-1.1426	.6797	42.6802	54.3544				1				0
80	8.39	53.3344	49.5383	43.4493	42.597	.2091	.4161	188.9191	-.7684	.4509	.8909	1.3245	300.4049	-1.1423	.6703	42.6821	54.2942				1				0
80	8.4	53.2812	49.4843	43.5241	42.6671	.2094	.4098	188.9566	-.7682	.4446	.8875	1.3195	300.0601	-1.142	.6609	42.6841	54.2341				1				0
80	8.41	53.2718	49.406	43.6379	42.7346	.2144	.4029	189.0502	-.7631	.4377	.8797	1.3079	299.8395	-1.1345	.6507	42.7324	54.1688				1				0
80	8.42	53.2623	49.3277	43.7518	42.802	.2195	.3961	189.1438	-.758	.4309	.8719	1.2963	299.6152	-1.1269	.6406	42.7808	54.1036				1				0
80	8.43	53.2529	49.2494	43.8656	42.8695	.2246	.3893	189.2374	-.753	.424	.8641	1.2847	299.3871	-1.1194	.6304	42.829	54.0385				1				0
80	8.44	53.2417	48.8911	44.1779	42.9577	.2502	.3702	189.2684	-.7273	.405	.8325	1.2376	299.1086	-1.0813	.6021	43.0729	53.8569				1				0
80	8.45	53.2306	48.5329	44.4901	43.0459	.2758	.3511	189.2995	-.7017	.3859	.8009	1.1906	298.8082	-1.0432	.5737	43.3168	53.6754				1				0
80	8.46	53.2289	48.253	44.6885	43.0667	.2963	.3389	189.237	-.6812	.3737	.7769	1.155	298.7477	-1.0127	.5555	43.5126	53.5588				1				0
80	8.47	53.2271	47.9731	44.8868	43.0875	.3169	.3266	189.1745	-.6606	.3614	.753	1.1194	298.6832	-.9821	.5373	43.7086	53.442				1				0
80	8.48	53.2254	47.6932	45.0852	43.1082	.3375	.3144	189.112	-.64	.3492	.729	1.0838	298.6145	-.9514	.5191	43.9047	53.3253				1				0
80	8.49	53.2237	47.4132	45.2836	43.129	.3581	.3021	189.0495	-.6194	.3369	.7051	1.0482	298.541	-.9208	.5008	44.101	53.2084				1				0
80	8.5	53.1722	46.7778	45.6892	43.1489	.4023	.275	188.7881	-.5752	.3098	.6533	.9713	298.3026	-.8552	.4605	44.5215	52.9502				1				0
80	8.51	53.1207	46.1424	46.0949	43.1688	.4466	.2478	188.5267	-.531	.2826	.6015	.8942	298.0221	-.7893	.4201	44.9432	52.6913				1				0
80	8.52	53.0709	45.7868	46.3021	43.1679	.4702	.2329	188.3278	-.5073	.2677	.5736	.8527	297.8176	-.7541	.3979	45.1686	52.5492				1				0
80	8.53	53.0211	45.4313	46.5094	43.167	.4939	.2179	188.1289	-.4836	.2527	.5456	.8111	297.5918	-.7189	.3757	45.3944	52.4069				1				0
80	8.54	52.9714	45.0758	46.7167	43.1662	.5177	.203	187.93	-.4598	.2377	.5176	.7695	297.3411	-.6836	.3534	45.6207	52.2643				1				0
80	8.55	52.9216	44.7203	46.9239	43.1653	.5415	.188	187.7311	-.436	.2227	.4896	.7278	297.061	-.6482	.3311	45.8476	52.1213				1				0
80	8.56	52.9044	44.1478	47.4763	43.3227	.5842	.1555	187.8513	-.3934	.1903	.437	.6496	295.8176	-.5847	.2829	46.2538	51.8124				1				0
80	8.57	52.8873	43.5754	48.0288	43.4801	.6268	.1231	187.9715	-.3508	.1579	.3847	.5718	294.237	-.5214	.2347	46.6595	51.5039				1				0
80	8.58	52.9199	43.3585	48.3739	43.6384	.6454	.1058	188.2907	-.3321	.1406	.3607	.5362	292.9501	-.4937	.2091	46.8369	51.3394				1				0
80	8.59	52.9525	43.1416	48.719	43.7967	.664	.0886	188.6098	-.3135	.1234	.337	.5009	291.4862	-.4661	.1835	47.0139	51.1754				1				0
80	8.6	52.9851	42.9246	49.0642	43.955	.6825	.0715	188.9289	-.295	.1063	.3136	.4662	289.8081	-.4386	.158	47.1902	51.0121				1				0
80	8.61	53.0177	42.7077	49.4093	44.1133	.7009	.0544	189.248	-.2766	.0892	.2906	.432	287.8688	-.4112	.1325	47.3659	50.8492				1				0
80	8.62	52.9242	42.2478	49.9448	44.3468	.7301	.0217	189.4636	-.2474	.0565	.2538	.3772	282.8632	-.3678	.084	47.6438	50.538				1				0
80	8.63	52.8306	41.7879	50.4804	44.5803	.7592	-.0109	189.6792	-.2183	.0239	.2196	.3264	276.2474	-.3245	.0355	47.9212	50.2276				1				0
80	8.64	52.7044	41.5449	50.6707	44.6556	.7701	-.0265	189.5756	-.2075	.0082	.2076	.3086	272.2761	-.3084	.0123	48.0242	50.0785				1				0
80	8.65	52.5783	41.3018	50.8611	44.7308	.7809	-.0422	189.472	-.1966	-.0074	.1968	.2925	267.8386	-.2923	-.011	48.1273	49.9293				1				0
80	8.66	52.4521	41.0588	51.0515	44.8061	.7917	-.0579	189.3685	-.1858	-.0231	.1872	.2783	262.911	-.2762	-.0343	48.2305	49.7799				1				0
80	8.67	52.3259	40.8158	51.2418	44.8813	.8026	-.0736	189.2649	-.1749	-.0388	.1792	.2664	257.4929	-.2601	-.0577	48.3339	49.6304				1				0
80	8.68	52.0273	40.4567	51.4091	44.9652	.8108	-.0962	188.8582	-.1667	-.0615	.1777	.2642	249.7697	-.2479	-.0913	48.412	49.4148				1				0
80	8.69	51.7286	40.0976	51.5763	45.0491	.819	-.119	188.4516	-.1585	-.0842	.1795	.2668	242.0253	-.2356	-.1252	48.4904	49.1982				1				0
80	8.7	51.5561	39.9815	51.5532	45.0578	.8163	-.126	188.1485	-.1612	-.0912	.1852	.2753	240.4995	-.2396	-.1356	48.465	49.1315				1				0
80	8.71	51.3835	39.8654	51.53	45.0664	.8137	-.133	187.8454	-.1638	-.0982	.191	.284	239.0612	-.2436	-.146	48.4396	49.0647				1				0
80	8.72	51.211	39.7492	51.5069	45.0751	.811	-.14	187.5423	-.1665	-.1053	.197	.2929	237.7048	-.2476	-.1565	48.414	48.9976				1				0
80	8.73	50.9493	39.9284	51.2907	45.1962	.7765	-.1399	187.3645	-.2011	-.1051	.2269	.3372	242.4074	-.2989	-.1562	48.0851	48.9992				1				0
80	8.74	50.6875	40.1075	51.0746	45.3173	.7419	-.1397	187.1868	-.2357	-.1049	.258	.3835	246.004	-.3503	-.1559	47.7556	49.0009				1				0
80	8.75	50.4257	40.2866	50.8584	45.4383	.7072	-.1395	187.0091	-.2703	-.1047	.2899	.4309	248.8232	-.4018	-.1557	47.4255	49.0026				1				0
80	8.76	50.3364	40.5818	50.6654	45.5508	.6754	-.1323	187.1344	-.3021	-.0975	.3175	.4719	252.1187	-.4491	-.1449	47.1225	49.0716				1				0
80	8.77	50.2472	40.877	50.4724	45.6632	.6436	-.125	187.2598	-.3339	-.0902	.3459	.5142	254.8767	-.4964	-.1341	46.82	49.1406				1				0
80	8.78	50.1579	41.1722	50.2793	45.7757	.6119	-.1178	187.3851	-.3656	-.083	.3749	.5574	257.2086	-.5435	-.1234	46.5178	49.2094				1				0
80	8.79	50.0232	41.8203	49.8595	45.966	.5479	-.0991	187.6689	-.4296	-.0643	.4344	.6458	261.4831	-.6387	-.0956	45.9081	49.3872				1				0
80	8.8	49.8884	42.4683	49.4396	46.1562	.4841	-.0805	187.9526	-.4935	-.0457	.4956	.7367	264.706	-.7336	-.068	45.3003	49.5645				1				0
80	8.81	49.8429	42.8211	49.2127	46.2341	.4519	-.0691	188.1109	-.5256	-.0343	.5268	.7831	266.2638	-.7814	-.051	44.9939	49.6731				1				0
80	8.82	49.7974	43.174	48.9859	46.3119	.4198	-.0577	188.2693	-.5578	-.0229	.5582	.8299	267.6445	-.8292	-.0341	44.688	49.7815				1				0
80	8.83	49.752	43.5268	48.7591	46.3898	.3877	-.0464	188.4276	-.5898	-.0116	.5899	.877	268.8752	-.8768	-.0172	44.3826	49.8897				1				0
80	8.84	49.7065	43.8796	48.5322	46.4676	.3557	-.035	188.5859	-.6218	-.0002	.6218	.9244	269.9781	-.9244	-.0004	44.0777	49.9977				1				0
80	8.85	49.6807	44.4052	48.1319	46.4806	.312	-.013	188.6985	-.6655	.0217	.6659	.9899	271.8719	-.9893	.0323	43.6619	50.2071				1				0
80	8.86	49.655	44.9309	47.7316	46.4936	.2684	.0089	188.8111	-.7091	.0437	.7105	1.0562	273.5273	-1.0542	.065	43.2465	50.4163				1				0
80	8.87	49.6747	45.1037	47.5582	46.4287	.2567	.0196	188.7653	-.7208	.0544	.7229	1.0746	274.314	-1.0716	.0808	43.1349	50.5179				1				0
80	8.88	49.6945	45.2765	47.3847	46.3638	.245	.0303	188.7195	-.7326	.065	.7354	1.0933	275.0743	-1.089	.0967	43.0233	50.6195				1				0
80	8.89	49.7142	45.4493	47.2113	46.299	.2332	.0409	188.6737	-.7443	.0757	.7481	1.1122	275.8094	-1.1065	.1126	42.9116	50.7212				1				0
80	8.9	49.7339	45.6221	47.0378	46.2341	.2215	.0516	188.6279	-.756	.0864	.7609	1.1312	276.5202	-1.1239	.1285	42.7998	50.8229				1				0
80	8.91	49.806	45.9281	46.8279	46.1926	.2032	.0672	188.7546	-.7743	.102	.781	1.161	277.5013	-1.1511	.1516	42.6258	50.971				1				0
80	8.92	49.8781	46.2342	46.6179	46.1511	.185	.0827	188.8812	-.7925	.1175	.8012	1.1911	278.432	-1.1782	.1746	42.4521	51.1189				1				0
80	8.93	49.9305	46.3674	46.5814	46.1744	.1785	.0875	189.0537	-.799	.1223	.8083	1.2017	278.7034	-1.1879	.1818	42.3903	51.1649				1				0
80	8.94	49.9828	46.5006	46.545	46.1978	.172	.0924	189.2261	-.8055	.1271	.8155	1.2123	278.9697	-1.1975	.189	42.3285	51.2109				1				0
80	8.95	50.0352	46.6338	46.5085	46.2211	.1655	.0972	189.3986	-.812	.132	.8226	1.223	279.2307	-1.2071	.1962	42.2669	51.2567				1				0
80	8.96	50.0875	46.767	46.472	46.2445	.1591	.102	189.571	-.8184	.1368	.8298	1.2336	279.4869	-1.2167	.2033	42.2054	51.3025				1				0
80	8.97	50.1262	46.776	46.5005	46.2419	.1617	.1025	189.6445	-.8158	.1373	.8272	1.2298	279.5512	-1.2128	.2041	42.2307	51.3073				1				0
80	8.98	50.1648	46.785	46.529	46.2393	.1644	.103	189.718	-.8131	.1378	.8247	1.226	279.6158	-1.2088	.2048	42.256	51.312				1				0
80	8.99	50.1511	46.6608	46.5939	46.2133	.1735	.0987	189.6191	-.804	.1335	.815	1.2116	279.4243	-1.1953	.1984	42.3428	51.271				1				0
80	9	50.1373	46.5366	46.6588	46.1874	.1826	.0944	189.5201	-.7949	.1291	.8053	1.1972	279.2281	-1.1817	.192	42.4297	51.2299				1				0
80	9.01	50.1236	46.4124	46.7238	46.1614	.1918	.09	189.4212	-.7858	.1248	.7956	1.1828	279.0269	-1.1681	.1856	42.5166	51.1889				1				0
80	9.02	50.1099	46.2882	46.7887	46.1355	.2009	.0857	189.3222	-.7766	.1205	.7859	1.1684	278.8205	-1.1545	.1791	42.6037	51.1477				1				0
80	9.03	50.1373	45.8678	47.0209	46.0326	.2364	.0729	189.0586	-.7411	.1077	.7489	1.1134	278.2704	-1.1018	.1601	42.9416	51.026				1				0
80	9.04	50.1648	45.4475	47.2531	45.9296	.272	.0601	188.795	-.7056	.0949	.7119	1.0583	277.6613	-1.0489	.1411	43.2804	50.9039				1				0
80	9.05	50.206	45.1514	47.4203	45.8526	.2984	.0516	188.6303	-.6791	.0864	.6846	1.0177	277.2515	-1.0096	.1285	43.5322	50.823				1				0
80	9.06	50.2472	44.8553	47.5875	45.7757	.3249	.0431	188.4657	-.6526	.0779	.6573	.9771	276.8069	-.9702	.1158	43.7845	50.7419				1				0
80	9.07	50.2884	44.5592	47.7548	45.6987	.3514	.0346	188.301	-.6261	.0694	.6299	.9364	276.3229	-.9307	.1031	44.0372	50.6607				1				0
80	9.08	50.3296	44.263	47.922	45.6217	.378	.026	188.1363	-.5995	.0608	.6026	.8958	275.7941	-.8912	.0904	44.2904	50.5794				1				0
80	9.09	50.4721	43.6483	48.3027	45.4721	.4367	.0086	187.8952	-.5408	.0434	.5425	.8065	274.5862	-.8039	.0645	44.8497	50.4131				1				0
80	9.1	50.6145	43.0336	48.6835	45.3224	.4956	-.0089	187.654	-.4819	.0259	.4826	.7174	273.0739	-.7164	.0385	45.4105	50.2465				1				0
80	9.11	50.7158	42.7149	48.897	45.2498	.5278	-.0178	187.5775	-.4497	.017	.45	.669	272.1591	-.6685	.0252	45.7172	50.1615				1				0
80	9.12	50.8171	42.3963	49.1104	45.1771	.56	-.0268	187.501	-.4175	.008	.4176	.6207	271.1008	-.6206	.0119	46.0241	50.0764				1				0
80	9.13	50.9184	42.0777	49.3239	45.1045	.5923	-.0357	187.4245	-.3852	-.0009	.3852	.5727	269.8636	-.5727	-.0014	46.3312	49.9913				1				0
80	9.14	51.151	41.6907	49.6362	45.0154	.6384	-.0451	187.4932	-.3392	-.0103	.3393	.5044	268.2584	-.5042	-.0153	46.7699	49.9018				1				0
80	9.15	51.3835	41.3036	49.9484	44.9263	.6844	-.0545	187.5619	-.2931	-.0197	.2938	.4367	266.1549	-.4357	-.0293	47.2083	49.8124				1				0
80	9.16	51.6161	40.9166	50.2606	44.8372	.7304	-.0639	187.6306	-.2471	-.0291	.2488	.3699	263.2882	-.3674	-.0432	47.6464	49.723				1				0
80	9.17	51.7475	40.8482	50.3594	44.8208	.7441	-.0643	187.7758	-.2334	-.0295	.2353	.3498	262.7939	-.347	-.0439	47.7768	49.7189				1				0
80	9.18	51.8788	40.7798	50.4581	44.8044	.7578	-.0647	187.9211	-.2198	-.0299	.2218	.3297	262.2402	-.3267	-.0445	47.907	49.7148				1				0
80	9.19	52.0101	40.7114	50.5569	44.7879	.7714	-.0652	188.0663	-.2061	-.0304	.2083	.3097	261.6158	-.3064	-.0452	48.037	49.7107				1				0
80	9.2	52.0994	40.5647	50.8326	44.9099	.7876	-.0763	188.4066	-.1899	-.0415	.1944	.289	257.6605	-.2823	-.0618	48.1912	49.6043				1				0
80	9.21	52.1886	40.418	51.1084	45.0318	.8037	-.0875	188.7468	-.1738	-.0527	.1816	.27	253.1381	-.2584	-.0783	48.3448	49.4983				1				0
80	9.22	52.1466	40.3397	51.2854	45.1702	.8063	-.0981	188.9419	-.1713	-.0634	.1826	.2714	249.6964	-.2546	-.0942	48.369	49.3966				1				0
80	9.23	52.1045	40.2614	51.4624	45.3086	.8088	-.1088	189.1369	-.1687	-.074	.1842	.2739	246.3112	-.2508	-.11	48.3931	49.295				1				0
80	9.24	52.0624	40.1831	51.6394	45.447	.8113	-.1195	189.332	-.1662	-.0847	.1865	.2773	243.004	-.2471	-.1259	48.4172	49.1937				1				0
80	9.25	52.0204	40.1048	51.8165	45.5854	.8139	-.1301	189.527	-.1637	-.0953	.1894	.2815	239.7933	-.2433	-.1416	48.4412	49.0925				1				0
80	9.26	51.8977	39.932	52.0308	45.7255	.8192	-.1461	189.586	-.1583	-.1113	.1935	.2877	234.9066	-.2354	-.1654	48.4919	48.9404				1				0
80	9.27	51.7749	39.7591	52.2452	45.8656	.8245	-.162	189.6449	-.153	-.1272	.199	.2958	230.2596	-.2275	-.1891	48.5426	48.7883				1				0
80	9.28	51.6942	39.6646	52.2826	45.8674	.8273	-.1674	189.5088	-.1502	-.1326	.2004	.2979	228.5587	-.2233	-.1972	48.5693	48.7369				1				0
80	9.29	51.6136	39.5701	52.32	45.8691	.8301	-.1728	189.3727	-.1474	-.138	.2019	.3002	226.8801	-.2191	-.2052	48.5961	48.6854				1				0
80	9.3	51.5329	39.4756	52.3573	45.8708	.8329	-.1782	189.2366	-.1446	-.1435	.2037	.3028	225.2261	-.2149	-.2132	48.623	48.6338				1				0
80	9.31	51.4522	39.3811	52.3947	45.8725	.8358	-.1837	189.1005	-.1418	-.1489	.2056	.3056	223.599	-.2107	-.2213	48.6499	48.5822				1				0
80	9.32	51.2917	39.2992	52.3911	45.8916	.8322	-.1903	188.8736	-.1453	-.1555	.2128	.3163	223.0658	-.216	-.2311	48.6161	48.5193				1				0
80	9.33	51.1312	39.2173	52.3876	45.9106	.8287	-.1969	188.6467	-.1489	-.1621	.2201	.3272	222.5664	-.2213	-.2409	48.5822	48.4563				1				0
80	9.34	51.0514	39.2299	52.3466	45.9279	.8223	-.198	188.5559	-.1553	-.1633	.2253	.3349	223.5615	-.2308	-.2427	48.5213	48.4451				1				0
80	9.35	50.9716	39.2425	52.3057	45.9452	.8159	-.1992	188.465	-.1617	-.1644	.2306	.3428	224.512	-.2403	-.2444	48.4604	48.4339				1				0
80	9.36	50.8918	39.2551	52.2648	45.9625	.8095	-.2004	188.3742	-.1681	-.1656	.236	.3508	225.4204	-.2498	-.2462	48.3994	48.4227				1				0
80	9.37	50.8119	39.2677	52.2239	45.9798	.803	-.2016	188.2833	-.1745	-.1668	.2414	.3588	226.2892	-.2594	-.2479	48.3383	48.4115				1				0
80	9.38	50.8076	39.3478	52.1705	45.972	.7971	-.1982	188.298	-.1804	-.1634	.2434	.3618	227.8351	-.2682	-.2429	48.2819	48.444				1				0
80	9.39	50.8034	39.4279	52.1171	45.9642	.7912	-.1948	188.3127	-.1863	-.16	.2456	.3651	229.3542	-.277	-.2378	48.2254	48.4765				1				0
80	9.4	50.8789	39.4954	52.1047	45.9391	.7917	-.1902	188.4181	-.1858	-.1554	.2422	.3601	230.1019	-.2763	-.231	48.23	48.5202				1				0
80	9.41	50.9544	39.5629	52.0922	45.9141	.7922	-.1856	188.5236	-.1854	-.1508	.239	.3552	230.8695	-.2755	-.2242	48.2347	48.5638				1				0
80	9.42	51.0299	39.6304	52.0798	45.889	.7927	-.181	188.6291	-.1849	-.1462	.2357	.3504	231.6576	-.2748	-.2174	48.2393	48.6074				1				0
80	9.43	51.1055	39.6979	52.0673	45.8639	.7931	-.1764	188.7346	-.1844	-.1417	.2325	.3456	232.4666	-.2741	-.2106	48.244	48.6509				1				0
80	9.44	51.2986	39.8186	51.9962	45.729	.7988	-.1635	188.8423	-.1787	-.1287	.2202	.3274	234.2404	-.2656	-.1913	48.2981	48.7744				1				0
80	9.45	51.4917	39.9392	51.925	45.594	.8045	-.1505	188.9499	-.173	-.1157	.2082	.3095	236.2193	-.2572	-.1721	48.3521	48.8977				1				0
80	9.46	51.6093	39.9923	51.8663	45.4842	.8097	-.1421	188.952	-.1678	-.1074	.1992	.2962	237.3946	-.2495	-.1596	48.4016	48.9776				1				0
80	9.47	51.7269	40.0454	51.8076	45.3743	.8149	-.1338	188.9541	-.1626	-.099	.1904	.283	238.6797	-.2418	-.1471	48.451	49.0575				1				0
80	9.48	51.8444	40.0985	51.7489	45.2645	.8201	-.1254	188.9563	-.1575	-.0906	.1816	.27	240.0891	-.2341	-.1346	48.5005	49.1374				1				0
80	9.49	51.902	40.2209	51.5754	45.1356	.8157	-.1135	188.8338	-.1618	-.0787	.18	.2675	244.0601	-.2406	-.117	48.4586	49.2502				1				0
80	9.5	51.9595	40.3433	51.4019	45.0067	.8113	-.1016	188.7114	-.1662	-.0669	.1792	.2664	248.0909	-.2471	-.0994	48.4167	49.3632				1				0
80	9.51	52.017	40.4657	51.2285	44.8779	.8069	-.0898	188.589	-.1707	-.055	.1793	.2665	252.1423	-.2537	-.0817	48.3747	49.4764				1				0
80	9.52	51.9569	40.535	51.1137	44.8588	.7972	-.0863	188.4644	-.1803	-.0515	.1875	.2787	254.058	-.268	-.0766	48.2831	49.5096				1				0
80	9.53	51.8968	40.6043	50.999	44.8398	.7876	-.0828	188.3399	-.1899	-.048	.1959	.2912	255.8138	-.2823	-.0714	48.1913	49.5428				1				0
80	9.54	51.8367	40.6736	50.8842	44.8208	.778	-.0793	188.2153	-.1996	-.0445	.2045	.3039	257.4259	-.2966	-.0662	48.0995	49.5761				1				0
80	9.55	51.8951	40.8059	50.8246	44.8095	.772	-.0728	188.3351	-.2056	-.038	.209	.3108	259.5341	-.3056	-.0564	48.0422	49.6384				1				0
80	9.56	51.9534	40.9382	50.765	44.7983	.7659	-.0662	188.455	-.2116	-.0314	.2139	.318	261.5467	-.3145	-.0467	47.985	49.7005				1				0
80	9.57	52.0719	41.0012	50.8202	44.8061	.7696	-.0632	188.6994	-.2079	-.0284	.2099	.312	262.2161	-.3091	-.0423	48.0196	49.7293				1				0
80	9.58	52.1903	41.0642	50.8753	44.8139	.7732	-.0602	188.9438	-.2043	-.0254	.2059	.3061	262.9098	-.3037	-.0378	48.0542	49.758				1				0
80	9.59	52.3088	41.1272	50.9305	44.8217	.7768	-.0572	189.1881	-.2007	-.0224	.2019	.3002	263.6289	-.2983	-.0333	48.0887	49.7866				1				0
80	9.6	52.4272	41.1902	50.9856	44.8294	.7804	-.0542	189.4325	-.1971	-.0194	.198	.2944	264.3746	-.293	-.0289	48.1231	49.8151				1				0
80	9.61	52.7328	41.2784	50.999	44.6781	.7965	-.041	189.6882	-.181	-.0062	.1811	.2692	268.0252	-.2691	-.0093	48.2761	49.9406				1				0
80	9.62	53.0383	41.3666	51.0123	44.5267	.8125	-.0279	189.944	-.165	.0069	.1651	.2455	272.3925	-.2453	.0102	48.4287	50.0657				1				0
80	9.63	53.2254	41.3918	50.9705	44.3676	.825	-.0177	189.9553	-.1525	.0171	.1535	.2282	276.3813	-.2268	.0254	48.5473	50.1625				1				0
80	9.64	53.4125	41.417	50.9287	44.2084	.8374	-.0076	189.9667	-.1401	.0272	.1427	.2121	280.997	-.2083	.0405	48.6658	50.2593				1				0
80	9.65	53.5996	41.4423	50.8869	44.0493	.8499	.0026	189.978	-.1276	.0374	.133	.1977	286.3246	-.1898	.0556	48.7843	50.3561				1				0
80	9.66	53.7867	41.4675	50.8451	43.8901	.8623	.0128	189.9894	-.1152	.0475	.1246	.1853	292.4272	-.1713	.0707	48.9028	50.4528				1				0
80	9.67	54.1541	41.5404	50.6138	43.4455	.8861	.0403	189.7538	-.0914	.075	.1183	.1758	309.3904	-.1359	.1116	49.1296	50.7147				1				0
80	9.68	54.5214	41.6133	50.3825	43.001	.91	.0678	189.5182	-.0675	.1026	.1228	.1826	326.6542	-.1004	.1525	49.357	50.9772				1				0
80	9.69	54.7017	41.661	50.193	42.7155	.9215	.0853	189.2712	-.0561	.12	.1325	.197	334.9637	-.0834	.1785	49.466	51.1433				1				0
80	9.7	54.8819	41.7087	50.0036	42.4301	.9329	.1027	189.0242	-.0446	.1375	.1446	.2149	342.0354	-.0663	.2044	49.5753	51.3098				1				0
80	9.71	55.0621	41.7564	49.8141	42.1447	.9444	.1203	188.7773	-.0331	.1551	.1585	.2357	347.9558	-.0492	.2305	49.6849	51.4767				1				0
80	9.72	55.2424	41.8041	49.6246	41.8593	.956	.1378	188.5303	-.0215	.1726	.174	.2586	352.8864	-.032	.2566	49.7948	51.6441				1				0
80	9.73	55.6698	41.949	49.307	41.3438	.979	.1729	188.2696	.0015	.2077	.2077	.3088	.4056	.0022	.3087	50.014	51.9781				1				0
80	9.74	56.0972	42.0939	48.9895	40.8283	1.0021	.2081	188.0089	.0245	.2429	.2441	.3629	5.7721	.0365	.361	50.2338	52.3129				1				0
80	9.75	56.3444	42.1911	48.8614	40.5982	1.0135	.2255	187.9951	.036	.2603	.2628	.3907	7.8764	.0535	.387	50.343	52.4794				1				0
80	9.76	56.5916	42.2883	48.7333	40.3681	1.025	.243	187.9813	.0475	.2778	.2818	.419	9.699	.0706	.413	50.4522	52.6458				1				0
80	9.77	56.8388	42.3855	48.6052	40.138	1.0365	.2605	187.9675	.059	.2953	.3011	.4476	11.2899	.0876	.439	50.5614	52.8123				1				0
80	9.78	57.086	42.4827	48.4771	39.908	1.0479	.278	187.9537	.0704	.3128	.3206	.4766	12.6886	.1047	.465	50.6707	52.9788				1				0
80	9.79	57.3709	42.6006	48.3072	39.6269	1.0608	.2993	187.9056	.0833	.3341	.3443	.5118	13.9972	.1238	.4966	50.7931	53.1817				1				0
80	9.8	57.6559	42.7185	48.1373	39.3458	1.0737	.3206	187.8574	.0961	.3554	.3682	.5473	15.1371	.1429	.5283	50.9156	53.3846				1				0
80	9.81	57.6936	42.7392	48.0955	39.2947	1.075	.3244	187.8231	.0975	.3592	.3722	.5533	15.1894	.145	.534	50.9288	53.421				1				0
80	9.82	57.7314	42.7599	48.0537	39.2437	1.0764	.3282	187.7887	.0989	.363	.3763	.5593	15.2407	.147	.5397	50.942	53.4574				1				0
80	9.83	57.7692	42.7806	48.0118	39.1927	1.0778	.3321	187.7543	.1003	.3669	.3803	.5654	15.2907	.1491	.5454	50.9552	53.4939				1				0
80	9.84	57.8069	42.8013	47.97	39.1416	1.0792	.3359	187.72	.1017	.3707	.3844	.5714	15.3398	.1512	.551	50.9684	53.5303				1				0
80	9.85	57.8601	42.9318	47.8268	39.0543	1.0734	.3463	187.6731	.0959	.3811	.393	.5842	14.1286	.1426	.5665	50.9136	53.6293				1				0
80	9.86	57.9133	43.0624	47.6836	38.9669	1.0677	.3567	187.6263	.0902	.3915	.4017	.5972	12.9691	.134	.582	50.8587	53.7284				1				0
80	9.87	57.9288	43.1722	47.5822	38.9306	1.0605	.3633	187.6138	.083	.3981	.4066	.6045	11.779	.1234	.5917	50.7905	53.791				1				0
80	9.88	57.9442	43.282	47.4808	38.8943	1.0534	.3698	187.6013	.0759	.4046	.4117	.612	10.6176	.1128	.6015	50.7224	53.8536				1				0
80	9.89	57.9597	43.3918	47.3794	38.8579	1.0462	.3764	187.5888	.0687	.4112	.4169	.6197	9.4847	.1021	.6113	50.6543	53.9162				1				0
80	9.9	58.0438	43.8679	46.9382	38.7057	1.0155	.4052	187.5556	.038	.44	.4416	.6565	4.9386	.0565	.6541	50.3621	54.1905				1				0
80	9.91	58.1279	44.344	46.4969	38.5535	.9849	.434	187.5224	.0073	.4688	.4689	.697	.8959	.0109	.6969	50.0698	54.465				1				0
80	9.92	58.212	44.8202	46.0557	38.4013	.9542	.4629	187.4892	-.0234	.4976	.4982	.7406	357.3115	-.0347	.7398	49.7774	54.7395				1				0
80	9.93	58.2807	45.1865	45.7159	38.2854	.9306	.4851	187.4685	-.0469	.5199	.522	.776	354.844	-.0697	.7729	49.5532	54.9514				1				0
80	9.94	58.3494	45.5528	45.3761	38.1695	.9071	.5074	187.4477	-.0705	.5421	.5467	.8127	352.5952	-.1047	.8059	49.329	55.1633				1				0
80	9.95	58.418	45.9191	45.0363	38.0536	.8835	.5296	187.427	-.094	.5644	.5722	.8506	350.5431	-.1398	.839	49.1046	55.3753				1				0
80	9.96	58.3948	46.8525	44.3113	38.0164	.8083	.5709	187.575	-.1692	.6056	.6288	.9348	344.389	-.2516	.9003	48.3884	55.768				1				0
80	9.97	58.3717	47.7859	43.5863	37.9792	.7332	.612	187.723	-.2443	.6468	.6914	1.0279	339.3073	-.3632	.9616	47.6732	56.1601				1				0
80	9.98	58.2798	48.3529	43.2011	38.0579	.6818	.6309	187.8918	-.2958	.6657	.7284	1.0829	336.0447	-.4397	.9896	47.1832	56.34				1				0
80	9.99	58.188	48.9199	42.816	38.1366	.6304	.6498	188.0605	-.3471	.6845	.7675	1.141	333.1112	-.516	1.0177	46.6941	56.5195				1				0
80	10	58.0962	49.487	42.4308	38.2153	.5791	.6686	188.2292	-.3984	.7034	.8084	1.2017	330.4727	-.5923	1.0457	46.2058	56.6987				1				0
80	10.01	58.0043	50.054	42.0456	38.294	.528	.6874	188.3979	-.4496	.7222	.8507	1.2646	328.0964	-.6683	1.0736	45.7184	56.8776				1				0
80	10.02	57.5477	50.8101	41.5234	38.6123	.4351	.6995	188.4935	-.5424	.7343	.9129	1.3572	323.5465	-.8064	1.0916	44.8341	56.9931				1				0
80	10.03	57.0911	51.5661	41.0013	38.9306	.3423	.7116	188.5891	-.6352	.7464	.9801	1.4571	319.6025	-.9443	1.1097	43.9507	57.1085				1				0
80	10.04	56.7263	51.7551	40.8643	39.1702	.3005	.705	188.5159	-.677	.7398	1.0028	1.4908	317.5373	-1.0065	1.0998	43.5525	57.0454				1				0
80	10.05	56.3616	51.9441	40.7273	39.4098	.2587	.6984	188.4428	-.7188	.7331	1.0268	1.5265	315.5645	-1.0687	1.09	43.1539	56.9823				1				0
80	10.06	55.9968	52.1331	40.5903	39.6494	.2168	.6917	188.3696	-.7607	.7265	1.0519	1.5639	313.6824	-1.131	1.0801	42.7551	56.9192				1				0
80	10.07	55.632	52.3221	40.4533	39.8889	.1749	.6851	188.2964	-.8026	.7199	1.0782	1.6029	311.8886	-1.1933	1.0702	42.3559	56.8559				1				0
80	10.08	55.0999	52.5256	40.4409	40.3923	.1183	.6642	188.4587	-.8592	.699	1.1076	1.6467	309.1278	-1.2774	1.0392	41.8169	56.6568				1				0
80	10.09	54.5678	52.729	40.4284	40.8957	.0618	.6433	188.6209	-.9157	.6781	1.1395	1.6941	306.5201	-1.3614	1.0081	41.2789	56.458				1				0
80	10.1	54.4004	52.7434	40.5529	41.1595	.0473	.6291	188.8563	-.9302	.6639	1.1429	1.6991	305.5148	-1.383	.987	41.1405	56.3229				1				0
80	10.11	54.233	52.7578	40.6775	41.4233	.0328	.615	189.0916	-.9447	.6497	1.1466	1.7047	304.5183	-1.4046	.966	41.0025	56.188				1				0
80	10.12	54.0657	52.7722	40.802	41.6871	.0183	.6008	189.327	-.9592	.6356	1.1507	1.7108	303.531	-1.4261	.945	40.8649	56.0535				1				0
80	10.13	53.8983	52.7866	40.9266	41.9509	.0039	.5867	189.5624	-.9736	.6215	1.1551	1.7173	302.5535	-1.4475	.9241	40.7276	55.9194				1				0
80	10.14	53.7378	52.6237	41.1979	42.2269	.0038	.5646	189.7862	-.9737	.5994	1.1434	1.7	301.6162	-1.4477	.8912	40.7266	55.7087				1				0
80	10.15	53.5773	52.4608	41.4692	42.5028	.0037	.5426	190.01	-.9738	.5773	1.1321	1.6831	300.6621	-1.4478	.8583	40.7256	55.4985				1				0
80	10.16	53.5842	52.2834	41.616	42.5149	.018	.5345	189.9985	-.9595	.5693	1.1157	1.6588	300.6795	-1.4266	.8464	40.8615	55.4216				1				0
80	10.17	53.591	52.1061	41.7627	42.527	.0322	.5264	189.9869	-.9453	.5612	1.0993	1.6344	300.6973	-1.4054	.8344	40.9973	55.3448				1				0
80	10.18	53.5979	51.9288	41.9095	42.5391	.0465	.5184	189.9753	-.931	.5531	1.0829	1.61	300.7157	-1.3842	.8224	41.1332	55.268				1				0
80	10.19	53.6048	51.7515	42.0563	42.5512	.0608	.5103	189.9638	-.9167	.5451	1.0665	1.5857	300.7346	-1.3629	.8104	41.2691	55.1912				1				0
80	10.2	53.6486	51.2925	42.3187	42.4552	.0994	.4966	189.715	-.8781	.5314	1.0264	1.5259	301.1826	-1.3054	.7901	41.6374	55.0611				1				0
80	10.21	53.6923	50.8335	42.5811	42.3592	.1382	.4829	189.4661	-.8393	.5177	.9861	1.4661	301.6683	-1.2478	.7697	42.0066	54.9307				1				0
80	10.22	53.7292	50.5517	42.6968	42.2511	.1628	.4773	189.2288	-.8148	.5121	.9623	1.4307	302.1503	-1.2113	.7613	42.2403	54.8772				1				0
80	10.23	53.7661	50.27	42.8124	42.143	.1873	.4717	188.9915	-.7902	.5065	.9386	1.3953	302.658	-1.1747	.7529	42.4745	54.8235				1				0
80	10.24	53.803	49.9883	42.9281	42.0348	.212	.466	188.7542	-.7655	.5008	.9148	1.36	303.1934	-1.1381	.7445	42.7094	54.7696				1				0
80	10.25	53.8348	49.7813	43.0926	42.0435	.2298	.4574	188.7522	-.7477	.4922	.8952	1.3308	303.3545	-1.1116	.7317	42.8787	54.6875				1				0
80	10.26	53.8666	49.5743	43.2572	42.0521	.2476	.4488	188.7502	-.73	.4836	.8756	1.3017	303.5229	-1.0852	.7189	43.048	54.6054				1				0
80	10.27	53.8983	49.3673	43.4218	42.0608	.2653	.4402	188.7481	-.7122	.475	.856	1.2726	303.699	-1.0588	.7061	43.2173	54.5233				1				0
80	10.28	53.8932	49.442	43.4707	42.1776	.2584	.4372	188.9834	-.7192	.472	.8602	1.2789	303.2792	-1.0691	.7017	43.1509	54.4955				1				0
80	10.29	53.888	49.5167	43.5196	42.2943	.2514	.4343	189.2186	-.7261	.4691	.8645	1.2852	302.8647	-1.0795	.6974	43.0846	54.4677				1				0
80	10.3	53.8829	49.5914	43.5685	42.4111	.2445	.4314	189.4539	-.7331	.4662	.8687	1.2915	302.4551	-1.0898	.6931	43.0185	54.44				1				0
80	10.31	53.9181	49.6193	43.6219	42.4673	.2444	.4299	189.6265	-.7331	.4647	.8679	1.2903	302.3686	-1.0898	.6908	43.0183	54.4253				1				0
80	10.32	53.9532	49.6472	43.6753	42.5235	.2444	.4283	189.7992	-.7331	.4631	.8671	1.2891	302.282	-1.0899	.6885	43.0181	54.4107				1				0
80	10.33	53.9936	49.6004	43.6797	42.463	.2513	.4297	189.7367	-.7262	.4645	.862	1.2816	302.6035	-1.0796	.6905	43.0838	54.4237				1				0
80	10.34	54.0339	49.5536	43.6842	42.4024	.2582	.4311	189.6741	-.7193	.4659	.857	1.274	302.9289	-1.0694	.6926	43.1495	54.4367				1				0
80	10.35	54.0743	49.5068	43.6886	42.3419	.2651	.4324	189.6115	-.7124	.4672	.8519	1.2665	303.2584	-1.0591	.6946	43.2153	54.4497				1				0
80	10.36	54.1146	49.46	43.6931	42.2813	.272	.4338	189.549	-.7055	.4686	.8469	1.2591	303.592	-1.0488	.6966	43.2811	54.4627				1				0
80	10.37	54.0193	49.1629	43.8594	42.3116	.2875	.4197	189.3533	-.69	.4545	.8263	1.2284	303.3712	-1.0259	.6757	43.4282	54.3286				1				0
80	10.38	53.9241	48.8659	44.0258	42.3419	.303	.4056	189.1576	-.6746	.4404	.8056	1.1976	303.1386	-1.0028	.6547	43.5756	54.1942				1				0
80	10.39	53.7885	48.6157	44.1877	42.4327	.3115	.3901	189.0245	-.666	.4249	.79	1.1744	302.537	-.9901	.6317	43.6571	54.0466				1				0
80	10.4	53.6528	48.3655	44.3496	42.5235	.3201	.3746	188.8914	-.6574	.4094	.7745	1.1513	301.9103	-.9774	.6086	43.7388	53.8988				1				0
80	10.41	53.5172	48.1153	44.5115	42.6143	.3287	.359	188.7583	-.6488	.3938	.759	1.1284	301.2572	-.9646	.5855	43.8206	53.7508				1				0
80	10.42	53.3816	47.8651	44.6734	42.7052	.3373	.3435	188.6252	-.6402	.3783	.7436	1.1055	300.576	-.9518	.5623	43.9025	53.6026				1				0
80	10.43	53.2331	47.568	44.8415	42.7778	.3487	.3268	188.4205	-.6289	.3616	.7254	1.0784	299.9012	-.9349	.5376	44.0108	53.4441				1				0
80	10.44	53.0847	47.271	45.0096	42.8505	.3601	.3102	188.2158	-.6175	.345	.7073	1.0515	299.1903	-.9179	.5128	44.1194	53.2853				1				0
80	10.45	53.0718	47.2242	45.0158	42.8323	.3628	.3091	188.1441	-.6147	.3439	.7043	1.0471	299.2244	-.9138	.5112	44.1458	53.2751				1				0
80	10.46	53.0589	47.1774	45.0221	42.8141	.3656	.308	188.0725	-.6119	.3428	.7014	1.0427	299.2589	-.9097	.5096	44.1722	53.2649				1				0
80	10.47	53.046	47.1306	45.0283	42.796	.3684	.307	188.0009	-.6091	.3417	.6985	1.0383	299.2937	-.9056	.508	44.1986	53.2547				1				0
80	10.48	53.0332	47.0838	45.0345	42.7778	.3712	.3059	187.9293	-.6064	.3407	.6955	1.034	299.3288	-.9014	.5065	44.2251	53.2445				1				0
80	10.49	53.2143	47.0235	45.1199	42.6861	.3898	.3089	188.0438	-.5877	.3436	.6808	1.012	300.3173	-.8736	.5109	44.4031	53.2728				1				0
80	10.5	53.3954	46.9632	45.2053	42.5945	.4085	.3118	188.1583	-.569	.3466	.6663	.9905	301.348	-.8459	.5153	44.5809	53.3011				1				0
80	10.51	53.5893	46.9497	45.2845	42.5209	.4244	.3159	188.3445	-.5532	.3506	.6549	.9736	302.3704	-.8223	.5213	44.7318	53.3395				1				0
80	10.52	53.7833	46.9362	45.3637	42.4474	.4402	.3199	188.5306	-.5373	.3547	.6438	.9571	303.4263	-.7988	.5272	44.8825	53.3778				1				0
80	10.53	53.9773	46.9227	45.4428	42.3739	.456	.3239	188.7167	-.5216	.3587	.633	.941	304.5167	-.7753	.5332	45.0328	53.416				1				0
80	10.54	54.1712	46.9092	45.522	42.3004	.4717	.3279	188.9028	-.5058	.3627	.6224	.9252	305.6426	-.7519	.5392	45.1829	53.4541				1				0
80	10.55	54.3266	46.4529	45.9863	42.2874	.5203	.309	189.0532	-.4572	.3438	.5721	.8504	306.9438	-.6797	.5111	45.6456	53.2746				1				0
80	10.56	54.4819	45.9965	46.4507	42.2744	.5688	.2902	189.2036	-.4087	.325	.5222	.7762	308.4925	-.6076	.4831	46.1077	53.0953				1				0
80	10.57	54.4433	45.5537	46.8359	42.335	.6017	.2674	189.1679	-.3758	.3022	.4822	.7169	308.798	-.5587	.4492	46.4206	52.8777				1				0
80	10.58	54.4047	45.1109	47.221	42.3955	.6346	.2445	189.1321	-.343	.2793	.4423	.6575	309.1588	-.5098	.4152	46.7336	52.6601				1				0
80	10.59	54.3661	44.6681	47.6062	42.4561	.6674	.2217	189.0964	-.3101	.2564	.4024	.5982	309.5913	-.461	.3812	47.0468	52.4424				1				0
80	10.6	54.3274	44.2252	47.9914	42.5166	.7003	.1988	189.0607	-.2772	.2336	.3625	.5389	310.1193	-.4121	.3472	47.3601	52.2246				1				0
80	10.61	54.3944	43.5358	48.5207	42.4163	.7634	.173	188.8671	-.2141	.2078	.2983	.4435	314.1408	-.3183	.3089	47.9609	51.9788				1				0
80	10.62	54.4613	42.8463	49.05	42.3159	.8266	.1471	188.6736	-.1509	.1819	.2363	.3513	320.3287	-.2243	.2704	48.5631	51.7325				1				0
80	10.63	54.5669	42.5997	49.1941	42.1551	.857	.1442	188.5158	-.1206	.179	.2158	.3208	326.0346	-.1792	.266	48.8519	51.7044				1				0
80	10.64	54.6725	42.3531	49.3382	41.9942	.8873	.1412	188.358	-.0902	.176	.1978	.294	332.8701	-.1341	.2616	49.1412	51.6762				1				0
80	10.65	54.778	42.1065	49.4823	41.8333	.9178	.1382	188.2001	-.0598	.173	.1831	.2721	340.9485	-.0888	.2572	49.4309	51.6479				1				0
80	10.66	54.7823	41.7645	49.7136	41.7468	.9487	.1264	188.0072	-.0288	.1612	.1637	.2434	349.8737	-.0428	.2396	49.7258	51.5351				1				0
80	10.67	54.7866	41.4225	49.9448	41.6603	.9798	.1145	187.8143	.0022	.1493	.1493	.222	.8605	.0033	.222	50.0214	51.422				1				0
80	10.68	54.7909	41.0804	50.1761	41.5738	1.0109	.1026	187.6213	.0333	.1374	.1414	.2102	13.6366	.0496	.2043	50.3175	51.3087				1				0
80	10.69	54.6896	40.985	50.2633	41.6482	1.0114	.0937	187.5862	.0338	.1285	.1329	.1975	14.7523	.0503	.191	50.3223	51.2239				1				0
80	10.7	54.5884	40.8896	50.3505	41.7226	1.0119	.0848	187.5511	.0343	.1196	.1244	.185	16.0208	.0511	.1778	50.3271	51.1391				1				0
80	10.71	54.4871	40.7942	50.4377	41.797	1.0124	.0759	187.5159	.0348	.1107	.116	.1725	17.4734	.0518	.1645	50.3319	51.0542				1				0
80	10.72	54.3094	40.7366	50.4848	41.9259	1.0035	.0657	187.4567	.026	.1005	.1038	.1543	14.5176	.0387	.1493	50.2478	50.9568				1				0
80	10.73	54.1318	40.679	50.532	42.0547	.9947	.0554	187.3974	.0172	.0902	.0919	.1365	10.7797	.0255	.1341	50.1636	50.8594				1				0
80	10.74	54.0554	40.7168	50.4919	42.1092	.9854	.0541	187.3733	.0078	.0889	.0893	.1327	5.0386	.0117	.1322	50.0747	50.8468				1				0
80	10.75	53.979	40.7546	50.4519	42.1637	.976	.0528	187.3492	-.0015	.0876	.0876	.1302	359.0177	-.0022	.1302	49.9857	50.8343				1				0
80	10.76	53.9026	40.7924	50.4119	42.2182	.9667	.0515	187.3251	-.0108	.0863	.087	.1293	352.8354	-.0161	.1283	49.8967	50.8218				1				0
80	10.77	53.8262	40.8302	50.3718	42.2727	.9573	.0502	187.301	-.0202	.085	.0873	.1298	346.6307	-.03	.1263	49.8077	50.8092				1				0
80	10.78	53.6571	40.9634	50.306	42.45	.9322	.0465	187.3766	-.0453	.0813	.0931	.1383	330.8536	-.0674	.1208	49.5683	50.7741				1				0
80	10.79	53.4881	41.0966	50.2402	42.6273	.9071	.0428	187.4522	-.0704	.0776	.1048	.1558	317.7669	-.1047	.1153	49.3292	50.7389				1				0
80	10.8	53.3954	41.192	50.2144	42.7501	.8913	.0404	187.5519	-.0862	.0752	.1144	.17	311.1146	-.1281	.1118	49.1793	50.7163				1				0
80	10.81	53.3027	41.2874	50.1886	42.873	.8756	.0381	187.6516	-.1019	.0728	.1253	.1862	305.5593	-.1515	.1083	49.0295	50.6937				1				0
80	10.82	53.21	41.3829	50.1628	42.9958	.8599	.0357	187.7514	-.1176	.0705	.1371	.2038	300.9313	-.1748	.1048	48.8799	50.6712				1				0
80	10.83	53.1173	41.4783	50.137	43.1186	.8442	.0333	187.8511	-.1333	.0681	.1497	.2225	297.0649	-.1982	.1012	48.7305	50.6487				1				0
80	10.84	52.9456	41.6565	50.2162	43.4715	.8141	.0227	188.2897	-.1634	.0575	.1732	.2575	289.3773	-.2429	.0854	48.4436	50.5474				1				0
80	10.85	52.774	41.8347	50.2953	43.8244	.7841	.0121	188.7284	-.1934	.0469	.199	.2958	283.6287	-.2875	.0697	48.1581	50.4466				1				0
80	10.86	52.695	41.9175	50.4003	44.0545	.7698	.0039	189.0672	-.2077	.0387	.2113	.3141	280.5505	-.3088	.0575	48.0219	50.3684				1				0
80	10.87	52.616	42.0003	50.5053	44.2845	.7556	-.0043	189.4061	-.222	.0305	.224	.333	277.8266	-.3299	.0454	47.8862	50.2906				1				0
80	10.88	52.5371	42.0831	50.6102	44.5146	.7414	-.0124	189.745	-.2362	.0224	.2372	.3526	275.4092	-.351	.0332	47.7509	50.213				1				0
80	10.89	52.4581	42.1659	50.7152	44.7447	.7272	-.0205	190.0839	-.2503	.0142	.2507	.3727	273.2569	-.3721	.0212	47.6162	50.1357				1				0
80	10.9	52.2899	42.0075	50.9225	44.9471	.7267	-.0386	190.1669	-.2508	-.0038	.2509	.3729	269.1238	-.3729	-.0057	47.6111	49.9635				1				0
80	10.91	52.1217	41.8491	51.1297	45.1495	.7261	-.0567	190.2499	-.2514	-.0219	.2523	.3751	265.0209	-.3737	-.0326	47.6059	49.7914				1				0
80	10.92	52.0324	41.6079	51.232	45.1218	.7397	-.0667	189.9941	-.2378	-.0319	.2399	.3567	262.3502	-.3535	-.0475	47.7354	49.6958				1				0
80	10.93	51.9431	41.3666	51.3343	45.0941	.7534	-.0768	189.7382	-.2242	-.042	.2281	.339	259.3871	-.3332	-.0624	47.8652	49.6				1				0
80	10.94	51.8539	41.1254	51.4366	45.0664	.767	-.0869	189.4824	-.2105	-.0521	.2168	.3223	256.0994	-.3129	-.0774	47.9953	49.5039				1				0
80	10.95	51.7646	40.8842	51.5389	45.0387	.7807	-.097	189.2265	-.1968	-.0622	.2064	.3068	252.4563	-.2925	-.0925	48.1258	49.4075				1				0
80	10.96	51.5672	40.6763	51.5834	45.0682	.7833	-.109	188.8951	-.1943	-.0742	.208	.3092	249.0871	-.2888	-.1104	48.1498	49.293				1				0
80	10.97	51.3698	40.4684	51.6279	45.0976	.7858	-.1211	188.5637	-.1917	-.0863	.2103	.3126	245.7683	-.285	-.1283	48.1739	49.1781				1				0
80	10.98	51.2617	40.5017	51.5701	45.1547	.7745	-.123	188.4881	-.203	-.0882	.2213	.329	246.5181	-.3017	-.1311	48.0668	49.1601				1				0
80	10.99	51.1535	40.535	51.5122	45.2117	.7633	-.1249	188.4125	-.2142	-.0901	.2324	.3455	247.197	-.3185	-.1339	47.9596	49.1422				1				0
80	11	51.0454	40.5683	51.4544	45.2688	.752	-.1267	188.3369	-.2255	-.092	.2435	.362	247.8145	-.3352	-.1367	47.8523	49.1242				1				0
80	11.01	50.9372	40.6016	51.3966	45.3259	.7407	-.1286	188.2614	-.2368	-.0939	.2547	.3786	248.3784	-.352	-.1395	47.745	49.1062				1				0
80	11.02	50.5381	40.6232	51.5336	45.8059	.7054	-.1531	188.5009	-.2722	-.1183	.2968	.4412	246.5004	-.4046	-.1759	47.408	48.873				1				0
80	11.03	50.139	40.6448	51.6706	46.286	.6701	-.1775	188.7404	-.3074	-.1428	.339	.5039	245.093	-.457	-.2122	47.0719	48.6404				1				0
80	11.04	49.8481	40.6331	51.8654	46.7089	.6461	-.2	189.0555	-.3314	-.1652	.3703	.5504	243.5016	-.4926	-.2456	46.844	48.4266				1				0
80	11.05	49.5571	40.6214	52.0602	47.1319	.6223	-.2224	189.3706	-.3552	-.1876	.4017	.5972	242.1632	-.5281	-.2789	46.6169	48.2135				1				0
80	11.06	49.2662	40.6097	52.255	47.5548	.5985	-.2447	189.6857	-.379	-.2099	.4332	.644	241.0231	-.5634	-.312	46.3905	48.0011				1				0
80	11.07	48.7684	40.3262	52.6082	48.0798	.5809	-.2854	189.7826	-.3966	-.2506	.4691	.6974	237.7114	-.5896	-.3725	46.2229	47.6132				1				0
80	11.08	48.2706	40.0427	52.9613	48.6049	.5633	-.3261	189.8794	-.4142	-.2913	.5064	.7527	234.8812	-.6157	-.433	46.0554	47.2258				1				0
80	11.09	47.7728	39.7591	53.3145	49.1299	.5458	-.3667	189.9763	-.4317	-.3319	.5446	.8096	232.4459	-.6418	-.4935	45.8881	46.8387				1				0
80	11.1	47.5659	39.4873	53.4728	49.2319	.5518	-.3853	189.758	-.4257	-.3506	.5515	.8198	230.5283	-.6328	-.5211	45.9458	46.6614				1				0
80	11.11	47.3591	39.2155	53.6312	49.334	.5579	-.404	189.5397	-.4196	-.3692	.5589	.8309	228.6556	-.6238	-.5489	46.0037	46.4837				1				0
80	11.12	47.1522	38.9437	53.7895	49.4361	.564	-.4227	189.3215	-.4135	-.3879	.567	.8429	226.83	-.6147	-.5767	46.0617	46.3055				1				0
80	11.13	46.9231	38.4667	54.0484	49.475	.5863	-.4484	188.9131	-.3913	-.4137	.5694	.8464	223.4057	-.5816	-.6149	46.2737	46.0604				1				0
80	11.14	46.6939	37.9896	54.3072	49.5139	.6086	-.4743	188.5047	-.3689	-.4395	.5738	.853	220.0074	-.5484	-.6534	46.4867	45.8141				1				0
80	11.15	46.6716	37.7844	54.4077	49.4508	.6249	-.4814	188.3145	-.3526	-.4466	.569	.8459	218.2968	-.5242	-.6639	46.6416	45.747				1				0
80	11.16	46.6493	37.5792	54.5083	49.3876	.6412	-.4884	188.1244	-.3363	-.4536	.5647	.8395	216.5552	-.5	-.6744	46.7967	45.6797				1				0
80	11.17	46.627	37.374	54.6088	49.3245	.6575	-.4955	187.9342	-.32	-.4607	.561	.8339	214.785	-.4757	-.6849	46.9522	45.6123				1				0
80	11.18	46.6046	37.1688	54.7093	49.2613	.6739	-.5026	187.7441	-.3037	-.4678	.5577	.8291	212.9889	-.4514	-.6954	47.1079	45.5447				1				0
80	11.19	46.6252	36.8691	54.9477	49.1947	.7026	-.5141	187.6367	-.275	-.4793	.5526	.8215	209.8401	-.4087	-.7126	47.3814	45.435				1				0
80	11.2	46.6458	36.5693	55.1861	49.1281	.7313	-.5256	187.5294	-.2462	-.4908	.5491	.8163	206.6383	-.366	-.7297	47.6551	45.3252				1				0
80	11.21	46.6888	36.4748	55.324	49.1247	.7436	-.53	187.6122	-.2339	-.4952	.5477	.8142	205.2811	-.3477	-.7362	47.7724	45.2833				1				0
80	11.22	46.7317	36.3803	55.4619	49.1212	.7559	-.5344	187.6951	-.2216	-.4996	.5466	.8125	203.9187	-.3294	-.7428	47.8895	45.2415				1				0
80	11.23	46.7746	36.2858	55.5997	49.1178	.7682	-.5388	187.7779	-.2093	-.504	.5458	.8113	202.5527	-.3112	-.7493	48.0065	45.1996				1				0
80	11.24	46.8175	36.1913	55.7376	49.1143	.7805	-.5432	187.8607	-.197	-.5084	.5453	.8106	201.1847	-.2929	-.7558	48.1233	45.1578				1				0
80	11.25	46.954	36.0851	55.9502	49.0771	.8019	-.5462	188.0664	-.1756	-.5114	.5408	.8039	198.9541	-.2611	-.7603	48.3272	45.1292				1				0
80	11.26	47.0904	35.9789	56.1628	49.0399	.8232	-.5492	188.2721	-.1543	-.5144	.5371	.7984	196.6945	-.2294	-.7648	48.5306	45.1005				1				0
80	11.27	47.184	35.9672	56.2375	49.0062	.8323	-.5479	188.3949	-.1452	-.5131	.5332	.7927	195.7996	-.2158	-.7627	48.6173	45.1136				1				0
80	11.28	47.2775	35.9555	56.3123	48.9725	.8414	-.5465	188.5178	-.1361	-.5117	.5295	.7871	194.8931	-.2023	-.7607	48.7039	45.1267				1				0
80	11.29	47.3711	35.9438	56.387	48.9387	.8505	-.5451	188.6406	-.127	-.5103	.5259	.7818	193.9751	-.1888	-.7586	48.7904	45.1397				1				0
80	11.3	47.4646	35.9321	56.4617	48.905	.8596	-.5438	188.7635	-.1179	-.509	.5225	.7767	193.0461	-.1753	-.7566	48.8768	45.1527				1				0
80	11.31	47.6475	35.9546	56.4982	48.7943	.8728	-.5365	188.8945	-.1047	-.5017	.5125	.7618	191.7879	-.1556	-.7458	49.0029	45.2221				1				0
80	11.32	47.8303	35.9771	56.5347	48.6836	.886	-.5292	189.0256	-.0915	-.4944	.5028	.7474	190.4824	-.136	-.735	49.1288	45.2915				1				0
80	11.33	47.9195	36.0113	56.4964	48.6066	.8902	-.5233	189.0338	-.0873	-.4885	.4962	.7377	190.1324	-.1298	-.7261	49.1686	45.3479				1				0
80	11.34	48.0088	36.0455	56.4582	48.5296	.8944	-.5173	189.0421	-.0831	-.4826	.4897	.7279	189.773	-.1236	-.7173	49.2084	45.4043				1				0
80	11.35	48.098	36.0797	56.4199	48.4526	.8986	-.5114	189.0503	-.0789	-.4766	.4831	.7182	189.4038	-.1173	-.7085	49.2482	45.4607				1				0
80	11.36	48.1873	36.1139	56.3817	48.3757	.9028	-.5055	189.0585	-.0748	-.4707	.4766	.7085	189.0247	-.1111	-.6997	49.288	45.5171				1				0
80	11.37	48.3161	36.1643	56.25	48.1871	.9095	-.4935	188.9175	-.068	-.4587	.4638	.6894	188.432	-.1011	-.6819	49.3524	45.6311				1				0
80	11.38	48.4448	36.2147	56.1183	47.9985	.9163	-.4815	188.7764	-.0612	-.4467	.4509	.6703	187.8046	-.091	-.6641	49.4168	45.7453				1				0
80	11.39	48.4843	36.2309	56.0249	47.887	.9189	-.4755	188.6271	-.0586	-.4407	.4446	.6609	187.5797	-.0872	-.6551	49.4415	45.8031				1				0
80	11.4	48.5238	36.2471	55.9315	47.7754	.9215	-.4694	188.4778	-.056	-.4346	.4382	.6514	187.3481	-.0833	-.646	49.4663	45.8611				1				0
80	11.41	48.5632	36.2633	55.8381	47.6638	.9241	-.4633	188.3285	-.0534	-.4285	.4318	.6419	187.1091	-.0794	-.637	49.491	45.9191				1				0
80	11.42	48.6585	36.3506	55.606	47.4459	.9251	-.4482	188.061	-.0524	-.4134	.4167	.6195	187.2246	-.0779	-.6146	49.5009	46.0625				1				0
80	11.43	48.7538	36.4379	55.3738	47.2279	.9261	-.4331	187.7934	-.0514	-.3983	.4016	.5971	187.349	-.0764	-.5921	49.5107	46.2063				1				0
80	11.44	48.849	36.5252	55.1416	47.0099	.9272	-.418	187.5258	-.0503	-.3832	.3865	.5745	187.4835	-.0748	-.5696	49.5206	46.3506				1				0
80	11.45	48.9048	36.5963	55.0028	46.9035	.9256	-.409	187.4076	-.0519	-.3742	.3778	.5616	187.8988	-.0772	-.5562	49.5056	46.4364				1				0
80	11.46	48.9606	36.6674	54.8641	46.7972	.924	-.3999	187.2893	-.0535	-.3652	.3691	.5486	188.3344	-.0795	-.5428	49.4905	46.5223				1				0
80	11.47	49.0164	36.7386	54.7253	46.6908	.9224	-.3909	187.171	-.0551	-.3561	.3604	.5357	188.7915	-.0819	-.5294	49.4755	46.6084				1				0
80	11.48	49.2181	36.9105	54.6283	46.5965	.9228	-.3764	187.3534	-.0547	-.3417	.346	.5144	189.1034	-.0814	-.5079	49.4786	46.7461				1				0
80	11.49	49.4198	37.0824	54.5314	46.5022	.9231	-.362	187.5358	-.0544	-.3272	.3317	.4931	189.4415	-.0809	-.4864	49.4818	46.8836				1				0
80	11.5	49.5657	37.1832	54.5732	46.5143	.925	-.3566	187.8364	-.0525	-.3218	.3261	.4848	189.2658	-.0781	-.4784	49.4999	46.9348				1				0
80	11.51	49.7116	37.284	54.615	46.5264	.9269	-.3513	188.137	-.0506	-.3165	.3205	.4764	189.0845	-.0752	-.4705	49.518	46.9858				1				0
80	11.52	49.8575	37.3848	54.6568	46.5385	.9288	-.3459	188.4377	-.0487	-.3111	.3149	.4682	188.8973	-.0724	-.4625	49.5361	47.0367				1				0
80	11.53	50.0034	37.4856	54.6986	46.5507	.9307	-.3406	188.7383	-.0468	-.3058	.3094	.4599	188.7043	-.0696	-.4546	49.5541	47.0874				1				0
80	11.54	50.1974	37.7619	54.5118	46.4711	.9212	-.322	188.9422	-.0564	-.2872	.2927	.4351	191.0997	-.0838	-.427	49.4633	47.2644				1				0
80	11.55	50.3914	38.0382	54.325	46.3915	.9117	-.3035	189.1461	-.0659	-.2687	.2767	.4113	193.7733	-.0979	-.3994	49.3727	47.441				1				0
80	11.56	50.4394	38.2137	54.0964	46.2998	.9002	-.2902	189.0494	-.0773	-.2554	.2668	.3967	196.8355	-.1149	-.3797	49.2639	47.5675				1				0
80	11.57	50.4875	38.3893	53.8678	46.2081	.8888	-.2769	188.9527	-.0887	-.2421	.2579	.3833	200.1245	-.1319	-.3599	49.1551	47.6942				1				0
80	11.58	50.5356	38.5648	53.6392	46.1165	.8774	-.2636	188.856	-.1002	-.2288	.2498	.3713	203.6424	-.1489	-.3401	49.0461	47.8209				1				0
80	11.59	50.5836	38.7403	53.4105	46.0248	.8659	-.2503	188.7592	-.1116	-.2155	.2427	.3607	207.3848	-.1659	-.3203	48.937	47.9479				1				0
80	11.6	50.5982	39.3469	52.6393	45.7895	.8168	-.2104	188.3739	-.1607	-.1756	.2381	.3539	222.4687	-.239	-.2611	48.4691	48.3275				1				0
80	11.61	50.6128	39.9536	51.8681	45.5542	.7674	-.1704	187.9887	-.2101	-.1356	.25	.3717	237.1595	-.3123	-.2016	47.9993	48.7086				1				0
80	11.62	50.5793	40.3847	51.3254	45.4107	.7295	-.1437	187.7001	-.248	-.1089	.2709	.4026	246.2976	-.3687	-.1619	47.638	48.963				1				0
80	11.63	50.5459	40.8158	50.7828	45.2671	.6915	-.1169	187.4116	-.2861	-.0821	.2976	.4424	253.9893	-.4252	-.122	47.2757	49.2183				1				0
80	11.64	50.5124	41.2469	50.2402	45.1235	.6533	-.09	187.123	-.3242	-.0552	.3289	.4889	260.3374	-.482	-.0821	46.9122	49.4743				1				0
80	11.65	50.4789	41.6781	49.6976	44.9799	.615	-.063	186.8345	-.3625	-.0282	.3636	.5405	265.5456	-.5389	-.042	46.5476	49.7311				1				0
80	11.66	50.727	42.5565	48.9121	44.7265	.5619	-.0089	186.9221	-.4157	.0259	.4165	.6191	273.5673	-.6179	.0385	46.0414	50.2468				1				0
80	11.67	50.975	43.435	48.1266	44.4731	.5088	.0452	187.0097	-.4688	.08	.4755	.7069	279.6865	-.6968	.1189	45.5357	50.762				1				0
80	11.68	51.2565	43.8823	47.8838	44.3632	.4942	.0721	187.3858	-.4833	.1069	.495	.7359	282.47	-.7185	.1589	45.3969	51.018				1				0
80	11.69	51.538	44.3296	47.6409	44.2534	.4797	.0989	187.762	-.4978	.1337	.5155	.7663	285.0274	-.7401	.1987	45.2586	51.2729				1				0
80	11.7	51.8196	44.777	47.3981	44.1435	.4652	.1255	188.1381	-.5123	.1603	.5368	.798	287.3761	-.7616	.2383	45.1209	51.5268				1				0
80	11.71	52.1011	45.2243	47.1552	44.0337	.4508	.1521	188.5143	-.5267	.1869	.5589	.8308	289.5336	-.783	.2778	44.9837	51.7797				1				0
80	11.72	52.4804	45.6554	46.9159	43.8434	.4454	.1824	188.8952	-.5322	.2172	.5748	.8545	292.2057	-.7911	.3229	44.9319	52.0688				1				0
80	11.73	52.8598	46.0866	46.6766	43.6531	.44	.2127	189.2761	-.5376	.2475	.5918	.8798	294.7188	-.7991	.3679	44.8803	52.3568				1				0
80	11.74	52.9576	46.0704	46.6802	43.5727	.4488	.2166	189.2809	-.5287	.2514	.5854	.8703	295.4297	-.7859	.3737	44.9649	52.3941				1				0
80	11.75	53.0555	46.0541	46.6837	43.4923	.4577	.2205	189.2856	-.5198	.2553	.5791	.8609	296.1562	-.7727	.3795	45.0494	52.4313				1				0
80	11.76	53.1533	46.0379	46.6873	43.4118	.4666	.2244	189.2904	-.5109	.2592	.5729	.8517	296.8986	-.7595	.3853	45.134	52.4685				1				0
80	11.77	53.2512	46.0217	46.6909	43.3314	.4755	.2283	189.2952	-.502	.2631	.5668	.8426	297.6568	-.7463	.3911	45.2186	52.5057				1				0
80	11.78	53.446	46.0199	46.7051	43.2111	.4901	.2356	189.3822	-.4874	.2704	.5574	.8286	299.0177	-.7246	.4019	45.3581	52.5749				1				0
80	11.79	53.6408	46.0181	46.7193	43.0909	.5047	.2428	189.4692	-.4728	.2776	.5483	.815	300.4233	-.7028	.4127	45.4974	52.6441				1				0
80	11.8	53.7378	46.0325	46.73	43.0511	.5105	.2462	189.5515	-.467	.281	.545	.8102	301.0336	-.6943	.4177	45.5521	52.6761				1				0
80	11.81	53.8348	46.0469	46.7407	43.0113	.5162	.2496	189.6338	-.4613	.2843	.5419	.8056	301.6505	-.6857	.4227	45.6068	52.7081				1				0
80	11.82	53.9318	46.0613	46.7514	42.9716	.522	.2529	189.716	-.4555	.2877	.5388	.801	302.274	-.6772	.4277	45.6614	52.74				1				0
80	11.83	54.3515	46.2405	46.6277	42.6792	.5398	.2776	189.8989	-.4377	.3124	.5378	.7995	305.5164	-.6507	.4644	45.8311	52.9754				1				0
80	11.84	54.7712	46.4196	46.5041	42.3869	.5576	.3023	190.0817	-.4199	.3371	.5385	.8005	308.7542	-.6243	.5011	46.0005	53.2104				1				0
80	11.85	55.1909	46.5987	46.3804	42.0945	.5753	.3269	190.2645	-.4022	.3617	.5409	.8041	311.967	-.5979	.5377	46.1695	53.445				1				0
80	11.86	55.5136	46.7634	46.2461	41.842	.5874	.3482	190.365	-.3902	.383	.5467	.8128	314.4693	-.58	.5694	46.2841	53.6477				1				0
80	11.87	55.8363	46.9281	46.1118	41.5894	.5994	.3695	190.4656	-.3782	.4043	.5536	.8229	316.9119	-.5622	.601	46.3986	53.8502				1				0
80	11.88	56.159	47.0928	45.9774	41.3368	.6114	.3907	190.5661	-.3661	.4255	.5614	.8345	319.2884	-.5443	.6326	46.5129	54.0525				1				0
80	11.89	56.4826	47.2395	45.7141	40.9468	.6255	.4187	190.383	-.352	.4535	.574	.8534	322.1794	-.5233	.6741	46.6476	54.3187				1				0
80	11.9	56.8062	47.3862	45.4508	40.5567	.6397	.4467	190.1999	-.3378	.4815	.5882	.8744	324.9437	-.5022	.7157	46.7826	54.5854				1				0
80	11.91	56.807	47.3682	45.3218	40.4191	.6419	.4535	189.9162	-.3356	.4883	.5925	.8808	325.4942	-.499	.7258	46.8034	54.6501				1				0
80	11.92	56.8079	47.3502	45.1929	40.2816	.6441	.4603	189.6326	-.3335	.4951	.5969	.8874	326.0382	-.4957	.736	46.8242	54.7151				1				0
80	11.93	56.8087	47.3322	45.0639	40.1441	.6463	.4671	189.3489	-.3313	.5019	.6014	.894	326.5758	-.4925	.7462	46.8451	54.7803				1				0
80	11.94	56.8096	47.3142	44.9349	40.0066	.6485	.474	189.0653	-.3291	.5088	.6059	.9008	327.107	-.4892	.7564	46.8661	54.8456				1				0
80	11.95	56.7461	47.406	44.7169	39.9028	.6373	.4834	188.7719	-.3402	.5182	.6199	.9215	326.7153	-.5057	.7703	46.7601	54.9351				1				0
80	11.96	56.6826	47.4978	44.499	39.799	.6262	.4928	188.4784	-.3513	.5276	.6339	.9424	326.3397	-.5223	.7844	46.6538	55.0249				1				0
80	11.97	56.6182	47.6076	44.41	39.8327	.6128	.4954	188.4686	-.3647	.5301	.6435	.9566	325.4743	-.5422	.7881	46.5266	55.049				1				0
80	11.98	56.5538	47.7175	44.3211	39.8665	.5995	.4979	188.4588	-.3781	.5327	.6532	.971	324.6343	-.562	.7919	46.3994	55.073				1				0
80	11.99	56.4895	47.8273	44.2321	39.9002	.5861	.5004	188.4491	-.3914	.5352	.663	.9857	323.819	-.5819	.7956	46.2722	55.097				1				0
80	12	56.4251	47.9371	44.1432	39.9339	.5727	.5029	188.4393	-.4048	.5377	.673	1.0005	323.0277	-.6018	.7994	46.1449	55.121				1				0
80	12.01	56.3547	48.0226	44.0542	39.9564	.5608	.5051	188.3879	-.4167	.5399	.682	1.0138	322.3376	-.6195	.8026	46.0315	55.1416				1				0
80	12.02	56.2843	48.1081	43.9653	39.9789	.5489	.5072	188.3366	-.4286	.542	.691	1.0273	321.6653	-.6372	.8058	45.9181	55.1622				1				0
80	12.03	56.2783	48.0838	43.9653	39.9677	.5504	.5069	188.295	-.4271	.5417	.6898	1.0255	321.7414	-.635	.8052	45.9319	55.1587				1				0
80	12.04	56.2723	48.0595	43.9653	39.9564	.5518	.5065	188.2535	-.4257	.5413	.6886	1.0237	321.8179	-.6328	.8047	45.9458	55.1553				1				0
80	12.05	56.2663	48.0352	43.9653	39.9452	.5533	.5062	188.2119	-.4242	.5409	.6875	1.022	321.8947	-.6307	.8042	45.9597	55.1518				1				0
80	12.06	56.2603	48.0109	43.9653	39.9339	.5547	.5058	188.1704	-.4228	.5406	.6863	1.0202	321.9717	-.6285	.8036	45.9735	55.1484				1				0
80	12.07	56.3959	48.0019	44.0044	39.8794	.5652	.509	188.2816	-.4124	.5438	.6825	1.0146	322.8281	-.613	.8084	46.0729	55.1791				1				0
80	12.08	56.5315	47.9929	44.0436	39.8249	.5756	.5122	188.3929	-.4019	.547	.6788	1.0091	323.6928	-.5975	.8132	46.1721	55.2098				1				0
80	12.09	56.6731	48.0082	44.0827	39.7817	.5845	.5158	188.5457	-.393	.5506	.6765	1.0056	324.4824	-.5842	.8185	46.2572	55.2438				1				0
80	12.1	56.8147	48.0235	44.1218	39.7384	.5935	.5194	188.6985	-.3841	.5542	.6742	1.0023	325.2761	-.571	.8238	46.3422	55.2778				1				0
80	12.11	56.9564	48.0388	44.161	39.6952	.6024	.5229	188.8513	-.3752	.5577	.6722	.9992	326.0736	-.5577	.8291	46.4271	55.3117				1				0
80	12.12	57.098	48.0541	44.2001	39.652	.6113	.5265	189.0041	-.3663	.5613	.6702	.9963	326.8747	-.5445	.8344	46.5119	55.3456				1				0
80	12.13	57.7451	48.0676	44.3522	39.3613	.6579	.5447	189.5263	-.3197	.5795	.6619	.9839	331.1195	-.4752	.8615	46.9556	55.5194				1				0
80	12.14	58.3923	48.0811	44.5043	39.0707	.7042	.5629	190.0484	-.2733	.5977	.6572	.977	335.4248	-.4063	.8885	47.3969	55.6922				1				0
80	12.15	58.8978	48.0793	44.6173	38.8233	.7416	.5775	190.4177	-.236	.6122	.6561	.9754	338.9231	-.3508	.9102	47.7527	55.831				1				0
80	12.16	59.4033	48.0775	44.7303	38.576	.7788	.592	190.7871	-.1987	.6268	.6575	.9775	342.4064	-.2955	.9317	48.1072	55.9691				1				0
80	12.17	59.9089	48.0757	44.8433	38.3286	.8159	.6064	191.1564	-.1617	.6412	.6613	.9831	345.8492	-.2403	.9532	48.4603	56.1068				1				0
80	12.18	60.8804	47.9938	44.8397	37.5787	.8953	.6461	191.2926	-.0823	.6809	.6859	1.0196	353.1106	-.1223	1.0122	49.2165	56.4848				1				0
80	12.19	61.852	47.9119	44.8361	36.8288	.9745	.6858	191.4288	-.003	.7205	.7206	1.0712	359.7621	-.0045	1.0712	49.9715	56.8624				1				0
80	12.2	62.8236	47.83	44.8326	36.0789	1.0537	.7253	191.565	.0762	.7601	.7639	1.1357	5.7227	.1132	1.13	50.7255	57.2394				1				0
80	12.21	63.2896	47.7499	44.7161	35.5764	1.0964	.7508	191.3319	.1189	.7856	.7945	1.1811	8.6048	.1767	1.1678	51.1321	57.4815				1				0
80	12.22	63.7557	47.6698	44.5995	35.0739	1.1392	.7763	191.0988	.1617	.811	.827	1.2295	11.2733	.2403	1.2057	51.5397	57.7242				1				0
80	12.23	64.2217	47.5896	44.483	34.5713	1.1821	.8018	190.8657	.2046	.8366	.8612	1.2804	13.741	.3041	1.2437	51.9483	57.9675				1				0
80	12.24	64.5118	47.2431	44.2339	33.8612	1.2376	.8283	189.8501	.26	.8631	.9014	1.3401	16.767	.3866	1.2831	52.4766	58.22				1				0
80	12.25	64.8019	46.8966	43.9848	33.1511	1.2936	.8551	188.8345	.3161	.8899	.9444	1.404	19.5561	.4699	1.323	53.0105	58.4751				1				0
80	12.26	64.626	46.6302	43.8523	32.9435	1.3065	.8561	188.052	.329	.8909	.9497	1.4119	20.2669	.4891	1.3245	53.133	58.4848				1				0
80	12.27	64.45	46.3638	43.7198	32.736	1.3195	.8571	187.2695	.3419	.8919	.9552	1.4201	20.9754	.5084	1.326	53.2566	58.4946				1				0
80	12.28	64.2741	46.0974	43.5872	32.5284	1.3325	.8582	186.487	.355	.893	.961	1.4286	21.6816	.5278	1.3276	53.3812	58.5044				1				0
80	12.29	64.0981	45.8309	43.4547	32.3208	1.3457	.8592	185.7045	.3682	.894	.9669	1.4374	22.3851	.5474	1.3291	53.5068	58.5144				1				0
80	12.3	63.4364	45.3962	43.6041	32.5811	1.3352	.8244	185.0178	.3577	.8592	.9306	1.3836	22.6027	.5318	1.2773	53.4065	58.1825				1				0
80	12.31	62.7747	44.9615	43.7536	32.8415	1.3246	.7893	184.3312	.3471	.8241	.8942	1.3293	22.8397	.516	1.2251	53.3055	57.8482				1				0
80	12.32	62.2889	44.7932	44.0355	33.3094	1.3007	.7533	184.427	.3232	.7881	.8518	1.2663	22.298	.4805	1.1716	53.0779	57.5055				1				0
80	12.33	61.8031	44.6249	44.3175	33.7773	1.2768	.7174	184.5228	.2993	.7521	.8095	1.2035	21.7004	.445	1.1182	52.8507	57.1633				1				0
80	12.34	61.3173	44.4565	44.5995	34.2453	1.253	.6815	184.6186	.2755	.7162	.7674	1.1408	21.0376	.4095	1.0648	52.6236	56.8213				1				0
80	12.35	60.8315	44.2882	44.8815	34.7132	1.2292	.6456	184.7144	.2517	.6804	.7254	1.0784	20.2988	.3741	1.0115	52.3968	56.4798				1				0
80	12.36	59.8634	43.9966	45.5923	35.8272	1.1759	.5658	185.2795	.1984	.6006	.6325	.9403	18.2774	.2949	.8929	51.8893	55.7203				1				0
80	12.37	58.8952	43.705	46.303	36.9413	1.1229	.4866	185.8445	.1454	.5214	.5413	.8046	15.5843	.2162	.7751	51.3849	54.9654				1				0
80	12.38	58.4129	43.5817	46.7318	37.5874	1.0938	.4432	186.3137	.1163	.478	.4919	.7313	13.6736	.1729	.7106	51.1075	54.5524				1				0
80	12.39	57.9305	43.4584	47.1605	38.2335	1.0648	.4001	186.7829	.0873	.4349	.4435	.6593	11.3533	.1298	.6464	50.8316	54.1415				1				0
80	12.4	57.4482	43.3351	47.5893	38.8796	1.036	.3571	187.2521	.0585	.3919	.3963	.5891	8.4868	.0869	.5826	50.557	53.7326				1				0
80	12.41	56.9658	43.2118	48.0181	39.5257	1.0073	.3144	187.7213	.0298	.3492	.3505	.521	4.8765	.0443	.5191	50.2837	53.3258				1				0
80	12.42	56.6156	43.1893	48.4744	40.1597	.9807	.277	188.439	.0032	.3117	.3118	.4634	.5812	.0047	.4634	50.0301	52.9689				1				0
80	12.43	56.2654	43.1668	48.9308	40.7937	.9543	.2398	189.1566	-.0233	.2746	.2755	.4096	355.1562	-.0346	.4081	49.7784	52.6148				1				0
80	12.44	56.3976	43.2676	48.9583	40.7816	.9562	.2448	189.4051	-.0213	.2796	.2804	.4169	355.6378	-.0317	.4156	49.7969	52.6629				1				0
80	12.45	56.5298	43.3684	48.9859	40.7694	.9581	.2499	189.6535	-.0194	.2846	.2853	.4241	356.1016	-.0288	.4231	49.8153	52.7109				1				0
80	12.46	56.662	43.4692	49.0135	40.7573	.9601	.2549	189.902	-.0175	.2897	.2902	.4314	356.5486	-.026	.4306	49.8336	52.7587				1				0
80	12.47	56.7942	43.57	49.0411	40.7452	.962	.2599	190.1504	-.0155	.2947	.2951	.4387	356.9797	-.0231	.4381	49.8519	52.8065				1				0
80	12.48	56.8911	43.5268	49.0517	40.6285	.9742	.2639	190.0981	-.0033	.2987	.2987	.444	359.3637	-.0049	.444	49.9684	52.8446				1				0
80	12.49	56.9881	43.4836	49.0624	40.5117	.9864	.2679	190.0458	.0089	.3027	.3028	.4501	1.6883	.0133	.4499	50.085	52.8827				1				0
80	12.5	56.9529	43.3396	49.0455	40.407	.9968	.2669	189.7451	.0193	.3017	.3023	.4494	3.6586	.0287	.4485	50.1837	52.8732				1				0
80	12.51	56.9177	43.1956	49.0286	40.3024	1.0072	.2659	189.4443	.0297	.3007	.3022	.4492	5.6397	.0441	.447	50.2828	52.8637				1				0
80	12.52	56.8826	43.0516	49.0117	40.1977	1.0177	.2649	189.1435	.0401	.2997	.3024	.4495	7.6267	.0597	.4455	50.3822	52.8542				1				0
80	12.53	56.8474	42.9075	48.9948	40.0931	1.0281	.2639	188.8428	.0506	.2987	.3029	.4503	9.6146	.0752	.444	50.4819	52.8446				1				0
80	12.54	56.7221	42.6258	49.187	40.145	1.0424	.248	188.6798	.0649	.2828	.2901	.4313	12.9158	.0964	.4204	50.6176	52.6932				1				0
80	12.55	56.5967	42.3441	49.3791	40.1969	1.0567	.2321	188.5168	.0791	.2669	.2784	.4138	16.5152	.1176	.3967	50.7536	52.5416				1				0
80	12.56	56.5066	42.2064	49.5881	40.3534	1.0604	.2172	188.6546	.0829	.252	.2653	.3943	18.202	.1232	.3746	50.7892	52.4001				1				0
80	12.57	56.4165	42.0687	49.7972	40.51	1.0641	.2024	188.7923	.0866	.2372	.2525	.3753	20.0592	.1287	.3526	50.8247	52.2587				1				0
80	12.58	56.3264	41.931	50.0062	40.6665	1.0678	.1876	188.9301	.0903	.2223	.24	.3567	22.109	.1343	.3305	50.8602	52.1175				1				0
80	12.59	56.3573	41.7654	50.2509	40.7219	1.0843	.1766	189.0954	.1067	.2114	.2368	.3521	26.7843	.1587	.3143	51.0165	52.0137				1				0
80	12.6	56.3882	41.5998	50.4955	40.7772	1.1006	.1658	189.2607	.1231	.2006	.2353	.3498	31.5442	.183	.2981	51.1725	51.91				1				0
80	12.61	56.4191	41.4342	50.7401	40.8326	1.117	.1549	189.4259	.1395	.1897	.2354	.35	36.3242	.2073	.282	51.3282	51.8065				1				0
80	12.62	56.5401	41.4062	50.7757	40.7314	1.1296	.1588	189.4534	.1521	.1936	.2462	.366	38.161	.2261	.2878	51.4487	51.8436				1				0
80	12.63	56.6611	41.3783	50.8113	40.6302	1.1423	.1627	189.4809	.1648	.1975	.2572	.3823	39.8419	.2449	.2935	51.5692	51.8807				1				0
80	12.64	56.7821	41.3504	50.8469	40.529	1.1549	.1666	189.5084	.1774	.2014	.2684	.3989	41.3836	.2637	.2993	51.6897	51.9177				1				0
80	12.65	56.7916	41.1902	50.9696	40.4667	1.1714	.1614	189.4181	.1939	.1962	.2759	.4101	44.656	.2882	.2917	51.8465	51.8688				1				0
80	12.66	56.801	41.03	51.0924	40.4044	1.1879	.1563	189.3279	.2104	.1911	.2842	.4225	47.749	.3127	.2841	52.0035	51.8199				1				0
80	12.67	56.6894	40.8977	51.1796	40.4434	1.1917	.1473	189.2101	.2142	.1821	.2811	.4179	49.6389	.3184	.2706	52.0401	51.7338				1				0
80	12.68	56.5779	40.7654	51.2667	40.4823	1.1956	.1382	189.0923	.218	.173	.2783	.4138	51.571	.3241	.2572	52.0767	51.6477				1				0
80	12.69	56.4663	40.6331	51.3539	40.5212	1.1994	.1292	188.9745	.2219	.1639	.2759	.4101	53.5421	.3299	.2437	52.1133	51.5614				1				0
80	12.7	56.3547	40.5008	51.4411	40.5601	1.2033	.1201	188.8567	.2258	.1549	.2738	.407	55.5488	.3356	.2302	52.15	51.475				1				0
80	12.71	56.0286	40.1435	51.8102	40.7963	1.2112	.0882	188.7785	.2336	.123	.2641	.3925	62.2306	.3473	.1829	52.2252	51.1717				1				0
80	12.72	55.7024	39.7861	52.1794	41.0324	1.2191	.0564	188.7003	.2415	.0912	.2582	.3838	69.3239	.3591	.1355	52.3004	50.8682				1				0
80	12.73	55.4878	39.5611	52.4614	41.2296	1.2231	.0336	188.74	.2456	.0684	.2549	.379	74.4355	.3651	.1017	52.3388	50.6514				1				0
80	12.74	55.2733	39.3361	52.7434	41.4268	1.2271	.0109	188.7796	.2496	.0457	.2537	.3772	79.6343	.371	.0679	52.3772	50.4348				1				0
80	12.75	55.0587	39.1111	53.0254	41.624	1.2312	-.0119	188.8192	.2536	.0229	.2547	.3786	84.8361	.377	.0341	52.4156	50.2183				1				0
80	12.76	54.8441	38.8861	53.3074	41.8212	1.2352	-.0346	188.8588	.2577	.0002	.2577	.383	89.9564	.383	.0003	52.4539	50.0019				1				0
80	12.77	54.3789	38.4748	53.7664	42.1966	1.2368	-.0769	188.8167	.2593	-.0421	.2627	.3905	99.2325	.3854	-.0626	52.4693	49.5986				1				0
80	12.78	53.9138	38.0634	54.2254	42.572	1.2384	-.1193	188.7745	.2609	-.0845	.2742	.4077	107.9472	.3878	-.1256	52.4847	49.1952				1				0
80	12.79	53.6631	37.8771	54.4024	42.7501	1.236	-.139	188.6928	.2585	-.1042	.2787	.4143	111.9494	.3842	-.1548	52.4617	49.0079				1				0
80	12.8	53.4125	37.6908	54.5794	42.9283	1.2336	-.1586	188.6111	.2561	-.1238	.2844	.4228	115.8111	.3807	-.1841	52.4387	48.8205				1				0
80	12.81	53.1619	37.5045	54.7564	43.1065	1.2312	-.1783	188.5293	.2537	-.1435	.2915	.4333	119.5066	.3771	-.2134	52.4157	48.6329				1				0
80	12.82	52.9113	37.3182	54.9335	43.2847	1.2288	-.198	188.4476	.2512	-.1633	.2996	.4454	123.0176	.3735	-.2427	52.3927	48.4451				1				0
80	12.83	52.7019	37.158	55.2092	43.5329	1.2268	-.22	188.602	.2492	-.1852	.3105	.4616	126.6189	.3705	-.2754	52.3738	48.2358				1				0
80	12.84	52.4924	36.9978	55.485	43.7811	1.2248	-.242	188.7563	.2473	-.2072	.3226	.4795	129.958	.3676	-.308	52.3549	48.0269				1				0
80	12.85	52.5336	37.0239	55.5837	43.8512	1.2252	-.2442	188.9924	.2477	-.2094	.3243	.4822	130.2069	.3682	-.3113	52.3591	48.0059				1				0
80	12.86	52.5748	37.05	55.6825	43.9213	1.2257	-.2464	189.2285	.2481	-.2116	.3261	.4848	130.4528	.3689	-.3145	52.3633	47.9849				1				0
80	12.87	52.616	37.0761	55.7812	43.9913	1.2261	-.2486	189.4646	.2486	-.2138	.3279	.4874	130.6951	.3695	-.3178	52.3675	47.964				1				0
80	12.88	52.6572	37.1022	55.8799	44.0614	1.2265	-.2508	189.7007	.249	-.216	.3296	.49	130.9344	.3702	-.321	52.3716	47.9432				1				0
80	12.89	52.5645	37.095	55.7785	44.0432	1.2204	-.2506	189.4813	.2429	-.2158	.3249	.4829	131.619	.361	-.3208	52.313	47.945				1				0
80	12.9	52.4718	37.0878	55.6771	44.025	1.2142	-.2504	189.2618	.2367	-.2156	.3202	.4759	132.3254	.3519	-.3205	52.2544	47.9469				1				0
80	12.91	52.338	37.0545	55.477	43.9368	1.2076	-.248	188.8062	.2301	-.2132	.3137	.4663	132.8186	.342	-.3169	52.1911	47.9697				1				0
80	12.92	52.2041	37.0212	55.2768	43.8486	1.2009	-.2456	188.3507	.2234	-.2108	.3071	.4566	133.3351	.3321	-.3133	52.1276	47.9926				1				0
80	12.93	52.0702	36.9879	55.0767	43.7604	1.1942	-.2431	187.8951	.2167	-.2084	.3006	.4469	133.8765	.3221	-.3097	52.0638	48.0156				1				0
80	12.94	51.9363	36.9546	54.8765	43.6722	1.1875	-.2407	187.4395	.21	-.2059	.2941	.4372	134.4449	.3121	-.3061	51.9996	48.0387				1				0
80	12.95	51.5852	37.1391	54.2788	43.6523	1.1418	-.2304	186.6553	.1642	-.1957	.2555	.3797	139.9869	.2442	-.2908	51.5643	48.1367				1				0
80	12.96	51.2342	37.3236	53.681	43.6324	1.0957	-.2201	185.8711	.1181	-.1853	.2197	.3267	147.4763	.1756	-.2754	51.1252	48.2354				1				0
80	12.97	51.0171	37.5414	53.2833	43.7007	1.0563	-.2122	185.5425	.0788	-.1774	.1941	.2885	156.0415	.1172	-.2637	50.7506	48.3108				1				0
80	12.98	50.7999	37.7592	52.8857	43.769	1.0169	-.2042	185.2139	.0393	-.1694	.1739	.2585	166.9264	.0585	-.2518	50.3747	48.3865				1				0
80	12.99	50.5828	37.977	52.4881	43.8374	.9773	-.1962	184.8852	-.0003	-.1614	.1614	.24	180.0953	-.0004	-.24	49.9974	48.4624				1				0
80	13	50.0197	38.2452	52.4071	44.5527	.9008	-.2193	185.2248	-.0767	-.1845	.1998	.2971	202.5836	-.1141	-.2743	49.2691	48.2427				1				0
80	13.01	49.4567	38.5135	52.3262	45.268	.8246	-.2423	185.5643	-.1529	-.2075	.2578	.3832	216.3917	-.2274	-.3085	48.5434	48.0237				1				0
80	13.02	48.8937	38.7817	52.2452	45.9833	.7487	-.2652	185.9038	-.2289	-.2304	.3248	.4828	224.8059	-.3402	-.3425	47.8204	47.8055				1				0
80	13.03	48.5478	38.8321	52.5619	46.6302	.7129	-.2958	186.572	-.2646	-.261	.3717	.5525	225.3976	-.3934	-.388	47.4795	47.5143				1				0
80	13.04	48.2019	38.8825	52.8786	47.2772	.6773	-.3261	187.2402	-.3002	-.2914	.4183	.6219	225.8537	-.4462	-.4331	47.1412	47.2251				1				0
80	13.05	47.856	38.9329	53.1953	47.9242	.6421	-.3563	187.9084	-.3355	-.3215	.4646	.6907	226.2159	-.4987	-.4779	46.8052	46.938				1				0
80	13.06	47.4904	38.9167	53.6614	48.6697	.6109	-.3942	188.7382	-.3666	-.3594	.5134	.7632	225.5691	-.545	-.5343	46.5086	46.5773				1				0
80	13.07	47.1248	38.9005	54.1275	49.4153	.5801	-.4317	189.5681	-.3975	-.3969	.5617	.835	225.0387	-.5909	-.5901	46.2146	46.2197				1				0
80	13.08	47.105	38.8339	54.277	49.5139	.5839	-.4396	189.7298	-.3936	-.4048	.5646	.8393	224.1954	-.5851	-.6018	46.2516	46.1448				1				0
80	13.09	47.0853	38.7673	54.4264	49.6125	.5878	-.4474	189.8915	-.3897	-.4126	.5676	.8438	223.3622	-.5793	-.6134	46.2885	46.07				1				0
80	13.1	47.0655	38.7007	54.5759	49.7111	.5917	-.4553	190.0532	-.3858	-.4205	.5707	.8484	222.5393	-.5736	-.6251	46.3254	45.9953				1				0
80	13.11	47.0458	38.6341	54.7253	49.8097	.5955	-.4631	190.2149	-.382	-.4283	.5739	.8531	221.7269	-.5678	-.6367	46.3621	45.9208				1				0
80	13.12	46.9196	38.455	54.9699	50.0104	.5994	-.4812	190.3549	-.3781	-.4464	.585	.8696	220.2637	-.5621	-.6636	46.3992	45.7486				1				0
80	13.13	46.7935	38.2758	55.2146	50.211	.6033	-.4992	190.4949	-.3742	-.4644	.5964	.8867	218.858	-.5563	-.6904	46.4362	45.5767				1				0
80	13.14	46.687	38.1633	55.3097	50.3131	.6034	-.5095	190.4732	-.3742	-.4747	.6044	.8986	218.2451	-.5562	-.7057	46.4365	45.4789				1				0
80	13.15	46.5806	38.0508	55.4049	50.4152	.6034	-.5198	190.4515	-.3741	-.485	.6125	.9106	217.6482	-.5562	-.721	46.4368	45.3811				1				0
80	13.16	46.4742	37.9383	55.5001	50.5172	.6034	-.53	190.4298	-.3741	-.4953	.6207	.9227	217.0667	-.5561	-.7362	46.4371	45.2833				1				0
80	13.17	46.3678	37.8258	55.5953	50.6193	.6035	-.5403	190.4082	-.3741	-.5055	.6289	.9349	216.5002	-.5561	-.7515	46.4374	45.1855				1				0
80	13.18	46.239	37.6791	55.5659	50.5804	.6058	-.5464	190.0644	-.3717	-.5116	.6324	.9401	216.0039	-.5526	-.7605	46.4595	45.1277				1				0
80	13.19	46.1103	37.5324	55.5366	50.5414	.6081	-.5525	189.7207	-.3694	-.5177	.636	.9454	215.5114	-.5492	-.7696	46.4818	45.0697				1				0
80	13.2	46.088	37.4982	55.412	50.4005	.6104	-.5483	189.3987	-.3671	-.5135	.6312	.9383	215.5634	-.5457	-.7633	46.5037	45.1098				1				0
80	13.21	46.0656	37.464	55.2875	50.2595	.6127	-.544	189.0766	-.3648	-.5092	.6264	.9312	215.6163	-.5423	-.757	46.5257	45.1501				1				0
80	13.22	46.0433	37.4298	55.163	50.1185	.615	-.5398	188.7546	-.3625	-.505	.6216	.9241	215.6702	-.5389	-.7507	46.5478	45.1905				1				0
80	13.23	46.021	37.3956	55.0384	49.9775	.6174	-.5355	188.4325	-.3601	-.5007	.6168	.9169	215.7252	-.5354	-.7444	46.57	45.2311				1				0
80	13.24	46.1712	37.6152	54.6337	49.6298	.6129	-.5087	188.0499	-.3646	-.4739	.598	.8889	217.5714	-.542	-.7046	46.5276	45.4863				1				0
80	13.25	46.3214	37.8348	54.2289	49.2821	.6084	-.4818	187.6673	-.3691	-.447	.5797	.8618	219.5437	-.5487	-.6646	46.4849	45.7425				1				0
80	13.26	46.4939	38.0886	53.9487	49.0754	.6016	-.4592	187.6067	-.3759	-.4245	.567	.8429	221.5285	-.5588	-.631	46.42	45.9576				1				0
80	13.27	46.6664	38.3425	53.6685	48.8687	.5948	-.4366	187.5461	-.3827	-.4019	.5549	.825	223.6033	-.5689	-.5974	46.355	46.1728				1				0
80	13.28	46.839	38.5963	53.3883	48.6619	.588	-.414	187.4855	-.3895	-.3792	.5437	.8082	225.7684	-.5791	-.5638	46.29	46.3882				1				0
80	13.29	47.0115	38.8501	53.1081	48.4552	.5811	-.3914	187.4249	-.3964	-.3566	.5332	.7926	228.0235	-.5892	-.5301	46.225	46.6038				1				0
80	13.3	47.0784	39.571	52.4489	48.3705	.5253	-.3531	187.4689	-.4522	-.3183	.553	.8221	234.8559	-.6722	-.4732	45.6932	46.9682				1				0
80	13.31	47.1454	40.292	51.7898	48.2857	.4695	-.3149	187.5128	-.508	-.2801	.5801	.8624	241.1302	-.7552	-.4164	45.1617	47.3325				1				0
80	13.32	47.0398	40.7591	51.4108	48.4077	.4206	-.2993	187.6174	-.5569	-.2645	.6165	.9166	244.5942	-.8279	-.3932	44.696	47.4808				1				0
80	13.33	46.9342	41.2262	51.0319	48.5296	.3718	-.2837	187.722	-.6058	-.249	.6549	.9736	247.6587	-.9005	-.3701	44.2308	47.629				1				0
80	13.34	46.8287	41.6934	50.6529	48.6516	.323	-.2682	187.8265	-.6546	-.2334	.6949	1.0331	250.3742	-.9731	-.347	43.7661	47.7771				1				0
80	13.35	46.7102	42.5007	49.9271	48.6931	.2463	-.234	187.8311	-.7312	-.1992	.7578	1.1266	254.7572	-1.087	-.2962	43.0363	48.1024				1				0
80	13.36	46.5918	43.3081	49.2012	48.7346	.1697	-.1999	187.8356	-.8078	-.1651	.8245	1.2258	258.4501	-1.2009	-.2454	42.3065	48.4278				1				0
80	13.37	46.4733	44.1154	48.4753	48.7761	.0931	-.1657	187.8402	-.8844	-.1309	.8941	1.3292	261.5796	-1.3149	-.1946	41.5768	48.7531				1				0
80	13.38	46.4604	44.4556	48.1284	48.6957	.0651	-.147	187.7401	-.9124	-.1122	.9193	1.3667	262.9878	-1.3565	-.1669	41.3101	48.9311				1				0
80	13.39	46.4476	44.7959	47.7815	48.6152	.0371	-.1283	187.6402	-.9405	-.0935	.9451	1.4051	264.3213	-1.3982	-.139	41.0431	49.1093				1				0
80	13.4	46.4347	45.1361	47.4345	48.5348	.009	-.1096	187.5401	-.9685	-.0748	.9714	1.4442	265.5846	-1.4399	-.1112	40.7759	49.2877				1				0
80	13.41	46.7591	45.7976	47.02	48.3592	-.0171	-.0702	187.936	-.9946	-.0354	.9952	1.4796	267.963	-1.4787	-.0526	40.5276	49.6631				1				0
80	13.42	47.0836	46.4592	46.6055	48.1836	-.043	-.0309	188.3318	-1.0206	.0039	1.0206	1.5173	270.2172	-1.5173	.0057	40.2803	50.0368				1				0
80	13.43	47.4209	46.7805	46.5379	48.0885	-.041	-.0105	188.8277	-1.0185	.0243	1.0188	1.5146	271.3652	-1.5142	.0361	40.3	50.2312				1				0
80	13.44	47.7582	47.1018	46.4703	47.9934	-.0389	.0098	189.3236	-1.0164	.0446	1.0174	1.5126	272.5107	-1.5111	.0663	40.3196	50.4245				1				0
80	13.45	48.0955	47.4231	46.4026	47.8982	-.0369	.03	189.8195	-1.0144	.0648	1.0165	1.5112	273.6528	-1.5081	.0963	40.3392	50.6167				1				0
80	13.46	48.4328	47.7445	46.335	47.8031	-.0348	.0501	190.3154	-1.0123	.0848	1.0159	1.5103	274.7907	-1.5051	.1261	40.3586	50.808				1				0
80	13.47	49.1005	47.9416	46.3555	47.4424	.0032	.0794	190.84	-.9743	.1142	.981	1.4584	276.6855	-1.4485	.1698	40.7208	51.0877				1				0
80	13.48	49.7683	48.1387	46.376	47.0817	.041	.1086	191.3646	-.9365	.1434	.9474	1.4085	278.7064	-1.3923	.2132	41.0811	51.3658				1				0
80	13.49	50.0987	48.0145	46.464	46.8162	.0769	.118	191.3934	-.9006	.1528	.9135	1.358	279.6268	-1.3389	.2271	41.4228	51.4548				1				0
80	13.5	50.4291	47.8903	46.5521	46.5507	.1128	.1273	191.4221	-.8647	.1621	.8798	1.3079	280.6178	-1.2855	.241	41.7646	51.5439				1				0
80	13.51	50.7596	47.7661	46.6402	46.2851	.1487	.1367	191.4509	-.8289	.1714	.8464	1.2583	281.6868	-1.2322	.2549	42.1061	51.6329				1				0
80	13.52	51.09	47.6418	46.7282	46.0196	.1845	.146	191.4797	-.793	.1808	.8133	1.2092	282.843	-1.1789	.2688	42.4476	51.7218				1				0
80	13.53	51.5114	47.0469	46.9586	45.479	.2645	.1497	190.996	-.713	.1845	.7365	1.0949	284.5085	-1.0599	.2743	43.2096	51.7572				1				0
80	13.54	51.9328	46.452	47.189	44.9384	.345	.1534	190.5123	-.6326	.1882	.66	.9811	286.5715	-.9404	.2798	43.9755	51.7927				1				0
80	13.55	52.0238	45.9812	47.3313	44.6634	.3897	.1478	189.9998	-.5878	.1826	.6155	.9151	287.254	-.8739	.2714	44.4015	51.7388				1				0
80	13.56	52.1148	45.5105	47.4737	44.3883	.4347	.1421	189.4873	-.5429	.1769	.571	.8488	288.0473	-.807	.2629	44.8298	51.6846				1				0
80	13.57	52.2058	45.0398	47.616	44.1133	.4799	.1364	188.9748	-.4976	.1712	.5263	.7823	288.9802	-.7398	.2544	45.2605	51.6301				1				0
80	13.58	52.2968	44.5691	47.7583	43.8382	.5253	.1306	188.4624	-.4522	.1654	.4815	.7158	290.0924	-.6722	.2459	45.6935	51.5753				1				0
80	13.59	52.4272	44.2576	47.8464	43.6194	.56	.1296	188.1507	-.4175	.1644	.4487	.667	291.4911	-.6206	.2444	46.0239	51.5655				1				0
80	13.6	52.5577	43.9462	47.9345	43.4006	.5948	.1286	187.8389	-.3827	.1633	.4161	.6185	293.1152	-.5689	.2428	46.3555	51.5557				1				0
80	13.61	52.5972	44.1055	47.8802	43.4568	.5838	.1333	188.0397	-.3937	.1681	.4281	.6364	293.1199	-.5853	.2499	46.2503	51.6009				1				0
80	13.62	52.6366	44.2648	47.8259	43.513	.5728	.1381	188.2404	-.4047	.1728	.4401	.6542	293.1243	-.6017	.2569	46.1453	51.6461				1				0
80	13.63	52.6761	44.4241	47.7717	43.5692	.5618	.1428	188.4412	-.4157	.1776	.4521	.672	293.1286	-.618	.264	46.0405	51.6912				1				0
80	13.64	52.7156	44.5835	47.7174	43.6255	.5508	.1475	188.6419	-.4267	.1823	.464	.6898	293.1325	-.6343	.271	45.936	51.7362				1				0
80	13.65	52.9619	44.75	47.6551	43.5182	.5557	.1617	188.8852	-.4218	.1965	.4653	.6918	294.9795	-.6271	.2921	45.9827	51.8715				1				0
80	13.66	53.2083	44.9165	47.5929	43.4109	.5606	.1759	189.1285	-.4169	.2107	.4671	.6944	296.8096	-.6198	.3132	46.0294	52.0066				1				0
80	13.67	53.4151	44.9237	47.5849	43.2475	.5764	.1854	189.1711	-.4011	.2202	.4575	.6802	298.7638	-.5962	.3273	46.1801	52.0969				1				0
80	13.68	53.6219	44.9309	47.5769	43.084	.5923	.1949	189.2137	-.3853	.2296	.4485	.6667	300.7982	-.5727	.3414	46.3308	52.1871				1				0
80	13.69	53.8288	44.9381	47.5689	42.9205	.6081	.2043	189.2562	-.3694	.2391	.4401	.6542	302.9124	-.5492	.3555	46.4814	52.2773				1				0
80	13.7	54.0356	44.9453	47.5608	42.7571	.6239	.2138	189.2988	-.3536	.2486	.4323	.6426	305.105	-.5257	.3695	46.632	52.3675				1				0
80	13.71	54.2708	44.6411	47.8749	42.6377	.6671	.2072	189.4244	-.3104	.2419	.3936	.585	307.9345	-.4614	.3597	47.0438	52.3042				1				0
80	13.72	54.506	44.3368	48.1889	42.5183	.7103	.2005	189.55	-.2672	.2353	.3561	.5293	311.3658	-.3972	.3498	47.455	52.241				1				0
80	13.73	54.5343	44.0254	48.5109	42.5624	.7377	.1844	189.6331	-.2399	.2192	.3249	.483	312.4275	-.3566	.3259	47.7157	52.0878				1				0
80	13.74	54.5626	43.714	48.8329	42.6066	.765	.1684	189.7161	-.2125	.2032	.294	.437	313.7121	-.3159	.302	47.9762	51.9348				1				0
80	13.75	54.5909	43.4026	49.1549	42.6507	.7924	.1523	189.7991	-.1852	.1871	.2632	.3913	315.2969	-.2753	.2781	48.2364	51.7819				1				0
80	13.76	54.506	42.6825	49.8434	42.7389	.8478	.1134	189.7708	-.1297	.1482	.1969	.2928	318.8006	-.1928	.2203	48.7645	51.4113				1				0
80	13.77	54.421	41.9625	50.532	42.8271	.9033	.0745	189.7426	-.0743	.1093	.1321	.1964	325.7983	-.1104	.1624	49.2928	51.0405				1				0
80	13.78	54.336	41.2424	51.2205	42.9153	.9588	.0355	189.7143	-.0188	.0703	.0728	.1082	345.0526	-.0279	.1045	49.8212	50.6697				1				0
80	13.79	54.2227	40.8338	51.587	42.9595	.987	.0126	189.603	.0095	.0474	.0483	.0718	11.326	.0141	.0704	50.0903	50.451				1				0
80	13.8	54.1094	40.4252	51.9535	43.0036	1.0153	-.0104	189.4917	.0378	.0244	.045	.0668	57.1683	.0562	.0362	50.3597	50.2321				1				0
80	13.81	53.9962	40.0166	52.32	43.0477	1.0436	-.0334	189.3803	.0661	.0014	.0661	.0983	88.8192	.0983	.002	50.6295	50.013				1				0
80	13.82	53.864	39.4576	52.8786	43.1004	1.0859	-.0656	189.3006	.1084	-.0308	.1127	.1675	105.8584	.1612	-.0458	51.0325	49.7067				1				0
80	13.83	53.7318	38.8987	53.4372	43.1532	1.1283	-.0978	189.2209	.1508	-.063	.1634	.2429	112.6733	.2241	-.0936	51.4359	49.4002				1				0
80	13.84	53.7129	38.7484	53.6294	43.1618	1.1422	-.1069	189.2525	.1647	-.0721	.1798	.2673	113.6399	.2449	-.1072	51.5688	49.3133				1				0
80	13.85	53.694	38.5981	53.8215	43.1705	1.1562	-.116	189.2841	.1787	-.0812	.1963	.2918	114.444	.2656	-.1207	51.7016	49.2265				1				0
80	13.86	53.6752	38.4478	54.0137	43.1791	1.1701	-.1251	189.3157	.1926	-.0903	.2127	.3163	115.1237	.2863	-.1343	51.8345	49.1398				1				0
80	13.87	53.6563	38.2975	54.2058	43.1878	1.1841	-.1342	189.3473	.2066	-.0994	.2292	.3408	115.7051	.3071	-.1478	51.9672	49.053				1				0
80	13.88	53.6803	38.1246	54.454	43.161	1.2048	-.1433	189.4199	.2273	-.1085	.2519	.3744	115.5215	.3379	-.1613	52.1646	48.9666				1				0
80	13.89	53.7043	37.9518	54.7022	43.1342	1.2255	-.1524	189.4925	.248	-.1176	.2744	.408	115.3683	.3686	-.1748	52.3618	48.8802				1				0
80	13.9	53.7473	37.9293	54.7582	43.0987	1.2323	-.1523	189.5335	.2548	-.1176	.2806	.4171	114.7704	.3787	-.1747	52.4262	48.8804				1				0
80	13.91	53.7902	37.9068	54.8143	43.0632	1.239	-.1523	189.5745	.2615	-.1175	.2867	.4262	114.1985	.3888	-.1747	52.4907	48.8807				1				0
80	13.92	53.8331	37.8843	54.8703	43.0278	1.2458	-.1523	189.6155	.2683	-.1175	.2929	.4354	113.6508	.3988	-.1747	52.5552	48.881				1				0
80	13.93	53.876	37.8618	54.9263	42.9923	1.2526	-.1523	189.6565	.2751	-.1175	.2991	.4446	113.126	.4089	-.1746	52.6196	48.8813				1				0
80	13.94	53.6777	37.7322	54.7947	42.8747	1.2527	-.1547	189.0793	.2752	-.1199	.3001	.4462	113.5405	.409	-.1782	52.6206	48.8583				1				0
80	13.95	53.4795	37.6026	54.663	42.7571	1.2528	-.1571	188.5022	.2753	-.1223	.3012	.4478	113.9544	.4092	-.1818	52.6216	48.8353				1				0
80	13.96	53.2383	37.4955	54.4753	42.6749	1.2461	-.1595	187.884	.2686	-.1248	.2961	.4402	114.9185	.3992	-.1855	52.5576	48.8118				1				0
80	13.97	52.9971	37.3884	54.2876	42.5927	1.2393	-.162	187.2659	.2618	-.1272	.2911	.4327	115.9225	.3892	-.1892	52.4932	48.7881				1				0
80	13.98	52.7559	37.2813	54.1	42.5106	1.2325	-.1645	186.6477	.255	-.1297	.2861	.4253	116.9688	.379	-.1929	52.4284	48.7643				1				0
80	13.99	52.5148	37.1742	53.9123	42.4284	1.2257	-.167	186.0296	.2481	-.1323	.2812	.418	118.0589	.3689	-.1966	52.3632	48.7404				1				0
80	14	51.8685	37.1139	53.5351	42.6066	1.1792	-.1807	185.124	.2017	-.1459	.2489	.3701	125.875	.2999	-.2169	51.9212	48.6106				1				0
80	14.01	51.2222	37.0536	53.1579	42.7847	1.1324	-.1944	184.2184	.1549	-.1596	.2224	.3306	135.8731	.2302	-.2373	51.4748	48.4795				1				0
80	14.02	50.8171	37.1004	52.9684	43.0451	1.0925	-.2056	183.931	.115	-.1709	.2059	.3061	146.0663	.1709	-.254	51.0948	48.3728				1				0
80	14.03	50.412	37.1472	52.779	43.3054	1.0525	-.2169	183.6435	.0749	-.1821	.1969	.2927	157.6338	.1114	-.2707	50.7136	48.2658				1				0
80	14.04	50.0069	37.194	52.5895	43.5658	1.0123	-.2282	183.3561	.0348	-.1934	.1965	.2921	169.8051	.0517	-.2875	50.3312	48.1584				1				0
80	14.05	49.6018	37.2408	52.4	43.8261	.972	-.2395	183.0687	-.0055	-.2047	.2048	.3044	181.54	-.0082	-.3043	49.9476	48.0507				1				0
80	14.06	48.6405	37.3317	52.7114	45.1417	.8729	-.3019	183.8252	-.1046	-.2672	.2869	.4265	201.3797	-.1555	-.3971	49.0039	47.4556				1				0
80	14.07	47.6792	37.4226	53.0227	46.4572	.7747	-.3639	184.5818	-.2029	-.3291	.3866	.5747	211.6483	-.3016	-.4893	48.0679	46.8654				1				0
80	14.08	47.123	37.4667	53.5235	47.5125	.7174	-.4139	185.6257	-.2601	-.3791	.4598	.6835	214.451	-.3866	-.5636	47.5229	46.3892				1				0
80	14.09	46.5669	37.5108	54.0243	48.5677	.6608	-.4634	186.6697	-.3167	-.4286	.5329	.7922	216.4614	-.4708	-.6371	46.9839	45.9183				1				0
80	14.1	46.0107	37.5549	54.5252	49.6229	.6049	-.5123	187.7137	-.3726	-.4775	.6057	.9004	217.9704	-.554	-.7098	46.451	45.4526				1				0
80	14.11	45.2709	37.3713	55.1968	50.7949	.5543	-.5783	188.6338	-.4232	-.5435	.6888	1.024	217.9065	-.6291	-.808	45.9694	44.8237				1				0
80	14.12	44.531	37.1877	55.8684	51.9669	.5042	-.6437	189.554	-.4733	-.6089	.7712	1.1465	217.8569	-.7036	-.9052	45.4926	44.201				1				0
80	14.13	43.7912	37.0041	56.54	53.1388	.4547	-.7084	190.4741	-.5229	-.6737	.8528	1.2678	217.8172	-.7773	-1.0015	45.0203	43.5842				1				0
80	14.14	43.6075	36.7764	56.7108	53.2556	.4593	-.7261	190.3503	-.5182	-.6913	.8639	1.2844	216.8559	-.7704	-1.0277	45.0648	43.4164				1				0
80	14.15	43.4239	36.5486	56.8816	53.3724	.464	-.7437	190.2265	-.5135	-.7089	.8754	1.3014	215.9182	-.7634	-1.0539	45.1094	43.2485				1				0
80	14.16	43.2402	36.3209	57.0524	53.4891	.4687	-.7614	190.1026	-.5088	-.7266	.887	1.3187	215.0038	-.7564	-1.0802	45.1541	43.0803				1				0
80	14.17	43.0728	36.2732	56.9616	53.5012	.4595	-.7659	189.8089	-.5181	-.7311	.8961	1.3321	215.3213	-.7702	-1.0869	45.0661	43.037				1				0
80	14.18	42.9055	36.2255	56.8709	53.5134	.4502	-.7704	189.5152	-.5273	-.7357	.9051	1.3456	215.6333	-.784	-1.0937	44.9778	42.9937				1				0
80	14.19	42.9218	36.4055	56.6094	53.4087	.4362	-.7573	189.3454	-.5413	-.7225	.9028	1.3421	216.8426	-.8048	-1.0741	44.8446	43.1193				1				0
80	14.2	42.9381	36.5855	56.3479	53.304	.4222	-.744	189.1755	-.5553	-.7093	.9008	1.3392	218.0598	-.8256	-1.0544	44.7111	43.2451				1				0
80	14.21	42.9544	36.7656	56.0863	53.1994	.4082	-.7308	189.0056	-.5694	-.696	.8992	1.3369	219.284	-.8465	-1.0348	44.5775	43.3712				1				0
80	14.22	42.9707	36.9456	55.8248	53.0947	.3941	-.7176	188.8358	-.5834	-.6828	.8981	1.3352	220.5142	-.8674	-1.015	44.4435	43.4975				1				0
80	14.23	42.8771	37.4937	55.0331	52.8733	.3405	-.6833	188.2772	-.637	-.6485	.909	1.3514	224.4874	-.947	-.9641	43.9336	43.824				1				0
80	14.24	42.7836	38.0418	54.2414	52.6519	.2867	-.6488	187.7187	-.6908	-.614	.9242	1.3741	228.3711	-1.0271	-.9128	43.4206	44.1526				1				0
80	14.25	42.6737	38.41	53.7112	52.5351	.2468	-.6275	187.33	-.7307	-.5928	.9409	1.3988	230.9504	-1.0863	-.8812	43.041	44.3547				1				0
80	14.26	42.5639	38.7781	53.181	52.4184	.2068	-.6062	186.9413	-.7707	-.5714	.9594	1.4264	233.4453	-1.1458	-.8495	42.6599	44.5578				1				0
80	14.27	42.454	39.1462	52.6509	52.3016	.1666	-.5848	186.5527	-.8109	-.55	.9798	1.4567	235.851	-1.2055	-.8177	42.2772	44.7616				1				0
80	14.28	42.3441	39.5143	52.1207	52.1848	.1263	-.5633	186.164	-.8512	-.5285	1.002	1.4896	238.1641	-1.2655	-.7858	41.8929	44.9664				1				0
80	14.29	41.9356	40.0544	51.5718	52.4901	.044	-.5542	186.0519	-.9335	-.5195	1.0683	1.5883	240.9066	-1.3879	-.7723	41.1092	45.0528				1				0
80	14.3	41.5271	40.5944	51.023	52.7955	-.0384	-.5452	185.9399	-1.0159	-.5104	1.1369	1.6903	243.3264	-1.5104	-.7588	40.3246	45.1394				1				0
80	14.31	41.2284	40.7663	51.0043	53.2175	-.0799	-.5576	186.2165	-1.0575	-.5229	1.1797	1.7539	243.69	-1.5722	-.7774	39.929	45.0204				1				0
80	14.32	40.9297	40.9382	50.9856	53.6396	-.1214	-.5701	186.4932	-1.0989	-.5353	1.2223	1.8173	244.0272	-1.6338	-.7959	39.5345	44.9018				1				0
80	14.33	40.631	41.1101	50.9669	54.0617	-.1627	-.5825	186.7698	-1.1402	-.5477	1.2649	1.8807	244.3408	-1.6952	-.8144	39.1412	44.7835				1				0
80	14.34	40.3323	41.282	50.9483	54.4838	-.2038	-.5949	187.0464	-1.1813	-.5601	1.3074	1.9439	244.6331	-1.7564	-.8328	38.7491	44.6656				1				0
80	14.35	39.9753	41.4612	51.0523	55.0962	-.2506	-.6155	187.5849	-1.2281	-.5807	1.3585	2.0198	244.6938	-1.826	-.8634	38.3039	44.4697				1				0
80	14.36	39.6182	41.6403	51.1564	55.7086	-.297	-.6359	188.1235	-1.2746	-.6011	1.4092	2.0953	244.7499	-1.8951	-.8938	37.8613	44.275				1				0
80	14.37	39.5599	41.6475	51.2792	55.8988	-.3026	-.6441	188.3853	-1.2802	-.6093	1.4177	2.108	244.5485	-1.9034	-.9059	37.808	44.1974				1				0
80	14.38	39.5015	41.6547	51.4019	56.0891	-.3082	-.6522	188.6472	-1.2857	-.6174	1.4263	2.1207	244.35	-1.9117	-.918	37.7549	44.12				1				0
80	14.39	39.4431	41.6619	51.5247	56.2794	-.3138	-.6603	188.9091	-1.2913	-.6255	1.4348	2.1334	244.1544	-1.92	-.9301	37.702	44.0428				1				0
80	14.4	39.3848	41.6691	51.6475	56.4697	-.3193	-.6684	189.171	-1.2968	-.6336	1.4433	2.1461	243.9617	-1.9282	-.9421	37.6491	43.9659				1				0
80	14.41	39.4131	41.8113	51.699	56.6107	-.3278	-.6676	189.5341	-1.3053	-.6328	1.4507	2.157	244.1353	-1.9409	-.941	37.5681	43.9729				1				0
80	14.42	39.4414	41.9535	51.7506	56.7517	-.3363	-.6669	189.8972	-1.3138	-.6321	1.458	2.1678	244.3065	-1.9535	-.9399	37.4875	43.9799				1				0
80	14.43	39.5281	42.0885	51.6795	56.7024	-.3393	-.6581	189.9984	-1.3168	-.6233	1.4569	2.1662	244.6678	-1.9579	-.9268	37.4593	44.0634				1				0
80	14.44	39.6148	42.2235	51.6083	56.6531	-.3422	-.6494	190.0997	-1.3197	-.6146	1.4558	2.1646	245.0292	-1.9623	-.9138	37.4311	44.1468				1				0
80	14.45	39.7015	42.3585	51.5371	56.6038	-.3452	-.6406	190.2009	-1.3227	-.6058	1.4548	2.1632	245.3907	-1.9667	-.9008	37.403	44.2302				1				0
80	14.46	39.7882	42.4935	51.466	56.5545	-.3481	-.6319	190.3021	-1.3256	-.5971	1.4539	2.1618	245.7523	-1.9711	-.8878	37.3749	44.3134				1				0
80	14.47	40.1246	42.8868	51.1048	56.1722	-.3497	-.5958	190.2885	-1.3273	-.561	1.4409	2.1425	247.0886	-1.9735	-.8341	37.3594	44.6574				1				0
80	14.48	40.4611	43.2802	50.7437	55.7899	-.3514	-.5596	190.2748	-1.3289	-.5248	1.4288	2.1244	248.4486	-1.9759	-.7804	37.344	45.0015				1				0
80	14.49	40.7108	43.5385	50.4537	55.4569	-.35	-.5322	190.1599	-1.3276	-.4974	1.4177	2.1079	249.4608	-1.9739	-.7396	37.3566	45.263				1				0
80	14.5	40.9606	43.7968	50.1637	55.1239	-.3487	-.5047	190.0449	-1.3262	-.4699	1.407	2.092	250.4899	-1.9719	-.6987	37.3693	45.5247				1				0
80	14.51	41.2103	44.0551	49.8737	54.7909	-.3474	-.4772	189.93	-1.3249	-.4424	1.3968	2.0768	251.5356	-1.9699	-.6578	37.3819	45.7868				1				0
80	14.52	42.0403	44.9192	49.1558	53.9674	-.3439	-.3973	190.0827	-1.3214	-.3625	1.3702	2.0373	254.6602	-1.9647	-.539	37.415	46.5477				1				0
80	14.53	42.8703	45.7832	48.4379	53.144	-.3404	-.3175	190.2355	-1.318	-.2827	1.3479	2.0042	257.8929	-1.9596	-.4204	37.4481	47.3075				1				0
80	14.54	43.7002	46.6473	47.7201	52.3206	-.337	-.2379	190.3882	-1.3145	-.2031	1.3301	1.9776	261.218	-1.9544	-.3019	37.481	48.066				1				0
80	14.55	44.2804	47.253	47.2922	51.8302	-.3348	-.186	190.6559	-1.3124	-.1512	1.321	1.9642	263.4289	-1.9513	-.2248	37.5013	48.5602				1				0
80	14.56	44.8606	47.8588	46.8643	51.3398	-.3327	-.1342	190.9235	-1.3103	-.0994	1.314	1.9537	265.6606	-1.9481	-.1478	37.5214	49.0531				1				0
80	14.57	45.4408	48.4645	46.4365	50.8494	-.3306	-.0826	191.1911	-1.3081	-.0478	1.309	1.9463	267.9066	-1.945	-.0711	37.5415	49.5446				1				0
80	14.58	46.415	49.4546	45.5131	49.7743	-.3246	.0142	191.1569	-1.3022	.049	1.3031	1.9374	272.1557	-1.9361	.0729	37.5985	50.4668				1				0
80	14.59	47.3891	50.4446	44.5897	48.6991	-.3187	.1111	191.1226	-1.2962	.1459	1.3044	1.9393	276.4216	-1.9272	.2169	37.6555	51.3894				1				0
80	14.6	47.7831	50.829	44.0943	48.1144	-.3148	.1568	190.8207	-1.2923	.1916	1.3064	1.9424	278.4318	-1.9214	.2848	37.6926	51.8244				1				0
80	14.61	48.177	51.2133	43.5988	47.5298	-.3108	.2026	190.5188	-1.2884	.2374	1.3101	1.9478	280.4396	-1.9156	.3529	37.7298	52.2608				1				0
80	14.62	48.571	51.5976	43.1033	46.9451	-.3069	.2486	190.2169	-1.2844	.2833	1.3153	1.9557	282.4402	-1.9097	.4213	37.7672	52.6985				1				0
80	14.63	48.9649	51.9819	42.6078	46.3604	-.303	.2947	189.915	-1.2805	.3295	1.3222	1.9659	284.4286	-1.9039	.4898	37.8047	53.1377				1				0
80	14.64	49.3408	52.287	42.0999	45.7099	-.2942	.3408	189.4377	-1.2717	.3756	1.326	1.9715	286.4532	-1.8908	.5584	37.8886	53.5768				1				0
80	14.65	49.7168	52.5922	41.5919	45.0595	-.2853	.3871	188.9604	-1.2628	.4219	1.3315	1.9797	288.4739	-1.8776	.6273	37.9729	54.0181				1				0
80	14.66	49.6987	52.513	41.5795	44.9938	-.2804	.387	188.785	-1.258	.4218	1.3268	1.9727	288.5362	-1.8704	.6271	38.0194	54.0171				1				0
80	14.67	49.6807	52.4338	41.567	44.928	-.2755	.3869	188.6096	-1.2531	.4217	1.3221	1.9657	288.5991	-1.8631	.627	38.0661	54.016				1				0
80	14.68	49.6627	52.3545	41.5546	44.8623	-.2706	.3868	188.4341	-1.2482	.4216	1.3174	1.9588	288.6626	-1.8558	.6268	38.1128	54.0149				1				0
80	14.69	49.6447	52.2753	41.5421	44.7966	-.2657	.3867	188.2587	-1.2432	.4215	1.3127	1.9518	288.7266	-1.8485	.6266	38.1596	54.0139				1				0
80	14.7	49.4001	51.9891	41.7716	45.0249	-.2639	.3623	188.1857	-1.2414	.3971	1.3034	1.9379	287.7368	-1.8457	.5903	38.177	53.7815				1				0
80	14.71	49.1555	51.7029	42.0011	45.2533	-.2621	.3379	188.1127	-1.2396	.3726	1.2944	1.9245	286.7321	-1.843	.554	38.1945	53.549				1				0
80	14.72	48.9289	51.4959	42.2431	45.5473	-.2652	.3136	188.2152	-1.2427	.3484	1.2906	1.9189	285.6613	-1.8476	.518	38.165	53.3181				1				0
80	14.73	48.7023	51.2889	42.4851	45.8414	-.2682	.2894	188.3176	-1.2458	.3242	1.2873	1.9139	284.5859	-1.8522	.482	38.1355	53.0873				1				0
80	14.74	48.4757	51.0819	42.727	46.1355	-.2713	.2652	188.4201	-1.2489	.3	1.2844	1.9096	283.5064	-1.8568	.446	38.1061	52.8569				1				0
80	14.75	48.2491	50.8749	42.969	46.4296	-.2744	.241	188.5225	-1.2519	.2758	1.282	1.906	282.4236	-1.8614	.41	38.0768	52.6266				1				0
80	14.76	48.1023	50.7038	43.1531	46.6173	-.2734	.2239	188.5765	-1.2509	.2586	1.2774	1.8992	281.682	-1.8599	.3845	38.0864	52.4633				1				0
80	14.77	47.9556	50.5328	43.3372	46.8049	-.2724	.2067	188.6306	-1.2499	.2415	1.273	1.8927	280.9355	-1.8584	.3591	38.096	52.3				1				0
80	14.78	48.0354	50.5688	43.2794	46.6986	-.2683	.2137	188.5822	-1.2458	.2485	1.2704	1.8888	281.2801	-1.8523	.3694	38.135	52.3666				1				0
80	14.79	48.1152	50.6048	43.2216	46.5922	-.2642	.2207	188.5338	-1.2417	.2555	1.2677	1.8849	281.6263	-1.8462	.3798	38.174	52.4332				1				0
80	14.8	48.195	50.6408	43.1638	46.4858	-.2601	.2277	188.4854	-1.2376	.2625	1.2652	1.881	281.9741	-1.8401	.3903	38.213	52.4998				1				0
80	14.81	48.2749	50.6768	43.106	46.3794	-.256	.2347	188.4371	-1.2335	.2695	1.2626	1.8773	282.3235	-1.834	.4007	38.2521	52.5665				1				0
80	14.82	48.5787	50.4734	43.4422	46.35	-.2162	.2291	188.8443	-1.1937	.2639	1.2225	1.8176	282.4651	-1.7748	.3923	38.6315	52.5131				1				0
80	14.83	48.8825	50.27	43.7785	46.3206	-.1765	.2235	189.2516	-1.154	.2583	1.1826	1.7582	282.6155	-1.7158	.384	39.0094	52.4598				1				0
80	14.84	49.1065	50.0306	44.1725	46.3976	-.1411	.211	189.7072	-1.1186	.2458	1.1453	1.7028	282.3912	-1.6631	.3654	39.3465	52.3406				1				0
80	14.85	49.3305	49.7912	44.5666	46.4745	-.1059	.1985	190.1629	-1.0834	.2333	1.1082	1.6476	282.153	-1.6107	.3469	39.682	52.222				1				0
80	14.86	49.5546	49.5518	44.9607	46.5515	-.0708	.1861	190.6185	-1.0483	.2209	1.0714	1.5928	281.8996	-1.5586	.3284	40.0158	52.1039				1				0
80	14.87	49.7786	49.3124	45.3548	46.6285	-.0359	.1738	191.0742	-1.0134	.2086	1.0347	1.5383	281.6295	-1.5067	.3101	40.3481	51.9864				1				0
80	14.88	50.0833	47.9524	46.5823	46.5887	.0944	.1189	191.2067	-.8831	.1536	.8963	1.3326	279.8701	-1.3128	.2284	41.5897	51.4633				1				0
80	14.89	50.3879	46.5924	47.8099	46.5489	.2246	.064	191.3392	-.7529	.0988	.7593	1.1289	277.4756	-1.1193	.1469	42.8296	50.9409				1				0
80	14.9	50.4686	45.4718	48.6434	46.4322	.3208	.0212	191.016	-.6568	.0559	.6591	.9799	274.8683	-.9764	.0832	43.745	50.5328				1				0
80	14.91	50.5493	44.3512	49.4769	46.3154	.4172	-.0218	190.6929	-.5603	.0129	.5605	.8332	271.3228	-.833	.0192	44.6636	50.1232				1				0
80	14.92	50.63	43.2307	50.3105	46.1986	.514	-.065	190.3697	-.4636	-.0302	.4645	.6906	266.2715	-.6891	-.0449	45.5852	49.7123				1				0
80	14.93	50.5759	41.7627	51.2881	46.0481	.6298	-.1231	189.6748	-.3478	-.0883	.3588	.5334	255.7513	-.5169	-.1313	46.6881	49.159				1				0
80	14.94	50.5218	40.2947	52.2657	45.8976	.7464	-.1816	188.9798	-.2311	-.1468	.2738	.407	237.5685	-.3435	-.2183	47.7991	48.6015				1				0
80	14.95	50.4678	38.8267	53.2433	45.7471	.8639	-.2406	188.2849	-.1136	-.2058	.2351	.3494	208.8953	-.1688	-.3059	48.9182	48.04				1				0
80	14.96	50.333	38.4793	53.3874	45.7134	.8833	-.2558	187.9131	-.0942	-.221	.2402	.3571	203.0876	-.14	-.3285	49.1028	47.8952				1				0
80	14.97	50.1983	38.1318	53.5315	45.6797	.9028	-.2711	187.5413	-.0748	-.2363	.2478	.3684	197.558	-.1111	-.3512	49.288	47.7498				1				0
80	14.98	50.0635	37.7844	53.6756	45.6459	.9223	-.2864	187.1695	-.0552	-.2516	.2576	.3829	192.3813	-.0821	-.374	49.474	47.6038				1				0
80	14.99	49.4833	37.509	53.471	45.7342	.8998	-.3064	186.1975	-.0777	-.2716	.2825	.42	195.962	-.1155	-.4038	49.26	47.4129				1				0
80	15	48.9031	37.2336	53.2664	45.8224	.8771	-.3267	185.2255	-.1004	-.2919	.3087	.4589	198.9808	-.1492	-.4339	49.0438	47.22				1				0
80	15.01	48.4577	37.3056	52.9177	45.9443	.8345	-.3315	184.6253	-.143	-.2967	.3294	.4896	205.7411	-.2126	-.441	48.6377	47.1745				1				0
80	15.02	48.0122	37.3776	52.569	46.0663	.7916	-.3363	184.0251	-.186	-.3015	.3542	.5266	211.6673	-.2764	-.4482	48.229	47.1288				1				0
80	15.03	47.5668	37.4496	52.2203	46.1882	.7484	-.3411	183.4249	-.2292	-.3063	.3825	.5687	216.8007	-.3407	-.4554	47.8175	47.0827				1				0
80	15.04	47.1213	37.5216	51.8716	46.3102	.7049	-.346	182.8248	-.2726	-.3112	.4137	.615	221.2231	-.4053	-.4626	47.4034	47.0363				1				0
80	15.05	46.2519	38.0643	51.4091	47.0982	.5811	-.3626	182.8234	-.3964	-.3278	.5144	.7647	230.4093	-.5893	-.4874	46.2244	46.8776				1				0
80	15.06	45.3825	38.6071	50.9465	47.8861	.4573	-.3793	182.8221	-.5202	-.3445	.624	.9276	236.4858	-.7734	-.5122	45.0455	46.7189				1				0
80	15.07	44.9585	39.0778	50.8326	48.5521	.3782	-.3909	183.421	-.5993	-.3562	.6972	1.0364	239.2789	-.891	-.5295	44.2922	46.6081				1				0
80	15.08	44.5345	39.5485	50.7188	49.2181	.2996	-.4025	184.0199	-.6779	-.3677	.7712	1.1465	241.5237	-1.0078	-.5467	43.5438	46.498				1				0
80	15.09	44.1105	40.0193	50.6049	49.8841	.2215	-.414	184.6187	-.756	-.3792	.8457	1.2573	243.3619	-1.1239	-.5637	42.8002	46.3886				1				0
80	15.1	43.6865	40.49	50.491	50.5501	.144	-.4254	185.2176	-.8335	-.3906	.9205	1.3685	244.8919	-1.2392	-.5807	42.0615	46.28				1				0
80	15.11	43.1647	41.2424	50.5747	51.748	.0341	-.4482	186.7298	-.9434	-.4135	1.0301	1.5314	246.3351	-1.4026	-.6147	41.0149	46.0624				1				0
80	15.12	42.6428	41.9949	50.6583	52.946	-.074	-.4707	188.2419	-1.0516	-.4359	1.1383	1.6924	247.4833	-1.5634	-.6481	39.9851	45.8483				1				0
80	15.13	42.545	42.2766	50.8558	53.4779	-.1058	-.4819	189.1552	-1.0833	-.4471	1.1719	1.7424	247.5714	-1.6106	-.6648	39.6829	45.7416				1				0
80	15.14	42.4471	42.5583	51.0532	54.0098	-.1372	-.493	190.0685	-1.1147	-.4582	1.2052	1.7919	247.6539	-1.6573	-.6813	39.3836	45.6359				1				0
80	15.15	42.3493	42.84	51.2507	54.5418	-.1683	-.504	190.9818	-1.1458	-.4692	1.2382	1.8409	247.7311	-1.7036	-.6976	39.0872	45.5313				1				0
80	15.16	42.2514	43.1218	51.4482	55.0737	-.1991	-.5149	191.8951	-1.1767	-.4801	1.2708	1.8895	247.8038	-1.7495	-.7138	38.7937	45.4276				1				0
80	15.17	42.1939	43.5124	51.2472	55.2104	-.2336	-.5045	192.1638	-1.2111	-.4697	1.299	1.9314	248.8024	-1.8007	-.6984	38.4653	45.5265				1				0
80	15.18	42.1364	43.903	51.0461	55.347	-.268	-.4941	192.4326	-1.2455	-.4594	1.3275	1.9738	249.7557	-1.8519	-.683	38.1378	45.6251				1				0
80	15.19	42.1768	44.0119	50.6476	54.9517	-.2721	-.4728	191.788	-1.2496	-.438	1.3242	1.9688	250.6821	-1.858	-.6513	38.0989	45.8281				1				0
80	15.2	42.2171	44.1208	50.2491	54.5565	-.2762	-.4514	191.1435	-1.2537	-.4166	1.3211	1.9643	251.6192	-1.8641	-.6194	38.0598	46.0324				1				0
80	15.21	42.2575	44.2297	49.8506	54.1612	-.2803	-.4298	190.4989	-1.2579	-.395	1.3184	1.9603	252.5668	-1.8702	-.5873	38.0203	46.2382				1				0
80	15.22	42.2978	44.3386	49.452	53.7659	-.2845	-.408	189.8544	-1.262	-.3732	1.3161	1.9568	253.5244	-1.8764	-.555	37.9806	46.4453				1				0
80	15.23	42.4634	44.6087	49.0553	53.4009	-.2911	-.3792	189.5283	-1.2686	-.3444	1.3146	1.9545	254.8104	-1.8862	-.5121	37.9179	46.7197				1				0
80	15.24	42.6291	44.8787	48.6586	53.0359	-.2977	-.3503	189.2022	-1.2752	-.3155	1.3137	1.9532	256.1031	-1.8961	-.4691	37.8548	46.9951				1				0
80	15.25	42.7544	45.0398	48.6603	53.0662	-.3001	-.3434	189.5207	-1.2776	-.3087	1.3144	1.9542	256.4183	-1.8996	-.4589	37.8321	47.0604				1				0
80	15.26	42.8797	45.2009	48.6621	53.0965	-.3025	-.3366	189.8392	-1.28	-.3018	1.3151	1.9553	256.7321	-1.9031	-.4488	37.8095	47.1255				1				0
80	15.27	43.005	45.362	48.6639	53.1267	-.3048	-.3298	190.1577	-1.2824	-.295	1.3159	1.9565	257.0445	-1.9066	-.4386	37.787	47.1904				1				0
80	15.28	43.9182	46.3467	47.8562	52.2281	-.3037	-.241	190.3491	-1.2812	-.2062	1.2977	1.9294	260.8563	-1.9049	-.3066	37.7982	48.036				1				0
80	15.29	44.8314	47.3313	47.0485	51.3294	-.3025	-.1524	190.5406	-1.28	-.1176	1.2854	1.9112	264.7507	-1.9031	-.1749	37.8094	48.88				1				0
80	15.3	45.7446	48.316	46.2407	50.4307	-.3013	-.064	190.7321	-1.2788	-.0292	1.2792	1.9019	268.6936	-1.9014	-.0434	37.8205	49.7222				1				0
80	15.31	46.5325	49.1395	45.4313	49.5018	-.2978	.0181	190.6051	-1.2753	.0529	1.2764	1.8978	272.3753	-1.8961	.0786	37.8542	50.5038				1				0
80	15.32	47.3204	49.9631	44.6218	48.5729	-.2942	.1003	190.4782	-1.2718	.1351	1.2789	1.9015	276.0627	-1.8909	.2008	37.8879	51.2864				1				0
80	15.33	48.1083	50.7867	43.8123	47.6439	-.2907	.1826	190.3512	-1.2682	.2174	1.2867	1.9131	279.7255	-1.8856	.3232	37.9217	52.0701				1				0
80	15.34	50.7081	53.3158	40.4675	43.6886	-.2633	.4932	188.18	-1.2408	.528	1.3485	2.005	293.0526	-1.8449	.7851	38.1828	55.0289				1				0
80	15.35	53.3078	55.845	37.1228	39.7333	-.2352	.8112	186.0089	-1.2128	.846	1.4787	2.1986	304.898	-1.8032	1.2579	38.45	58.0568				1				0
80	15.36	55.1196	57.5506	34.5876	36.7069	-.2102	1.0508	183.9647	-1.1878	1.0855	1.6091	2.3927	312.4255	-1.7662	1.6142	38.688	60.3385				1				0
80	15.37	56.9315	59.2562	32.0524	33.6805	-.1847	1.2957	181.9205	-1.1622	1.3305	1.7666	2.6271	318.8625	-1.7283	1.9785	38.9313	62.6715				1				0
80	15.38	58.7433	60.9618	29.5172	30.6541	-.1586	1.5463	179.8763	-1.1361	1.581	1.9469	2.8953	324.3003	-1.6896	2.3513	39.1802	65.0576				1				0
80	15.39	60.5551	62.6674	26.9819	27.6277	-.1318	1.8025	177.8321	-1.1094	1.8373	2.1463	3.1921	328.8772	-1.65	2.7327	39.4348	67.4984				1				0
80	15.4	62.2271	64.4486	23.1969	23.3722	-.1176	2.1602	173.2448	-1.0951	2.195	2.453	3.649	333.4848	-1.629	3.2652	39.5703	70.9049				1				0
80	15.41	63.899	66.2298	19.4118	19.1167	-.1026	2.5374	168.6574	-1.0801	2.5722	2.7897	4.1507	337.2211	-1.6071	3.8269	39.7131	74.4967				1				0
80	15.42	63.7591	66.3054	18.162	17.8877	-.1163	2.6441	166.1142	-1.0938	2.6789	2.8936	4.3055	337.7901	-1.6275	3.986	39.583	75.5134				1				0
80	15.43	63.6192	66.3811	16.9122	16.6586	-.1303	2.7542	163.571	-1.1079	2.789	3.001	4.4655	338.3356	-1.6486	4.1501	39.4489	76.5617				1				0
80	15.44	63.4793	66.4567	15.6624	15.4295	-.1449	2.8677	161.0278	-1.1224	2.9025	3.112	4.6311	338.8588	-1.6703	4.3194	39.3105	77.6432				1				0
80	15.45	63.3394	66.5323	14.4125	14.2005	-.1599	2.9849	158.4846	-1.1374	3.0197	3.2268	4.8024	339.361	-1.6928	4.4942	39.1677	78.7593				1				0
80	15.46	61.2958	65.1273	17.8676	20.6157	-.3391	2.4914	164.9063	-1.3167	2.5262	2.8487	4.2385	332.471	-1.9591	3.7586	37.4604	74.0587				1				0
80	15.47	59.2523	63.7223	21.3226	27.0309	-.505	2.0348	171.328	-1.4825	2.0696	2.5458	3.7871	324.3853	-2.2054	3.0788	35.881	69.7105				1				0
80	15.48	57.3486	62.2417	26.0274	34.6751	-.6384	1.5259	180.2928	-1.6159	1.5607	2.2466	3.3415	314.0048	-2.4035	2.3214	34.6104	64.8641				1				0
80	15.49	55.4449	60.7611	30.7323	42.3194	-.7592	1.0653	189.2577	-1.7367	1.1001	2.0558	3.0574	302.3512	-2.5829	1.636	33.4601	60.4768				1				0
80	15.5	53.5413	59.2805	35.4371	49.9637	-.869	.6463	198.2225	-1.8465	.6811	1.9681	2.927	290.2457	-2.7461	1.0129	32.4139	56.4864				1				0
80	15.51	51.6376	57.7999	40.142	57.6079	-.9694	.2635	207.1874	-1.9469	.2983	1.9696	2.9292	278.7119	-2.8954	.4437	31.4582	52.8412				1				0
80	15.52	47.4664	54.1043	46.6597	68.6825	-1.1231	-.2966	216.9129	-2.1006	-.2618	2.1169	3.1484	262.8952	-3.1242	-.3894	29.994	47.5064				1				0
80	15.53	43.2951	50.4086	53.1775	79.7571	-1.2637	-.8087	226.6384	-2.2412	-.7739	2.371	3.5268	250.9495	-3.3337	-1.1512	28.6555	42.6294				1				0
80	15.54	41.0275	48.1936	54.9904	83.1874	-1.3218	-1.0058	227.399	-2.2994	-.971	2.496	3.713	247.1057	-3.4205	-1.4445	28.1012	40.7522				1				0
80	15.55	38.76	45.9785	56.8033	86.6178	-1.3797	-1.2016	228.1596	-2.3572	-1.1668	2.6302	3.9129	243.6643	-3.5067	-1.7359	27.5507	38.8875				1				0
80	15.56	36.4924	43.7635	58.6162	90.0481	-1.4371	-1.3961	228.9202	-2.4146	-1.3613	2.7719	4.1241	240.5864	-3.5925	-2.0254	27.0038	37.0351				1				0
80	15.57	34.2248	41.5485	60.4291	93.4784	-1.4941	-1.5893	229.6808	-2.4716	-1.5545	2.9199	4.3446	237.8324	-3.6777	-2.3131	26.4606	35.195				1				0
80	15.58	29.9995	36.9771	61.4245	95.7333	-1.5657	-1.8797	224.1344	-2.5433	-1.845	3.142	4.6758	234.0417	-3.7848	-2.7456	25.7785	32.429				1				0
80	15.59	25.7742	32.4057	62.4199	97.9882	-1.641	-2.1849	218.588	-2.6185	-2.1501	3.3882	5.0431	230.6095	-3.8975	-3.2004	25.0619	29.5225				1				0
80	15.6	23.8164	30.0493	61.6024	96.8127	-1.6594	-2.3009	212.2809	-2.637	-2.2661	3.4769	5.1756	229.3251	-3.9252	-3.3733	24.8861	28.4178				1				0
80	15.61	21.8587	27.693	60.7849	95.6373	-1.679	-2.424	205.9739	-2.6566	-2.3892	3.5729	5.3189	228.0326	-3.9547	-3.5568	24.6995	27.2453				1				0
80	15.62	19.901	25.3366	59.9674	94.4618	-1.6999	-2.5549	199.6669	-2.6774	-2.5201	3.6769	5.4741	226.7331	-3.9861	-3.752	24.5011	25.9989				1				0
80	15.63	17.9432	22.9803	59.1499	93.2864	-1.722	-2.6943	193.3598	-2.6996	-2.6595	3.7896	5.6424	225.428	-4.0195	-3.9599	24.2898	24.6711				1				0
80	15.64	15.1847	19.5547	57.8076	91.0843	-1.7426	-2.9042	183.6313	-2.7201	-2.8694	3.9538	5.8878	223.4698	-4.0507	-4.273	24.094	22.672				1				0
80	15.65	12.4262	16.129	56.4653	88.8822	-1.7655	-3.1376	173.9026	-2.743	-3.1028	4.1414	6.1683	221.4776	-4.0854	-4.6214	23.8764	20.4493				1				0
80	15.66	11.6254	15.0598	55.9404	87.8555	-1.7625	-3.2093	170.4811	-2.74	-3.1745	4.1935	6.2461	220.7982	-4.0812	-4.7284	23.9047	19.7664				1				0
80	15.67	10.8246	13.9905	55.4156	86.8288	-1.7594	-3.2839	167.0595	-2.7369	-3.2492	4.2483	6.328	220.1089	-4.0768	-4.8398	23.9342	19.0556				1				0
80	15.68	10.0239	12.9212	54.8908	85.8021	-1.7562	-3.3617	163.638	-2.7337	-3.3269	4.306	6.4143	219.4095	-4.0722	-4.9559	23.9649	18.315				1				0
80	15.69	10.8195	14.3001	55.3	85.9518	-1.7438	-3.2611	166.3713	-2.7214	-3.2263	4.2208	6.2869	220.1473	-4.0535	-4.8057	24.0822	19.2731				1				0
80	15.7	11.6151	15.679	55.7092	86.1014	-1.7319	-3.1638	169.1047	-2.7095	-3.129	4.139	6.1647	220.8901	-4.0354	-4.6603	24.1957	20.2003				1				0
80	15.71	12.4107	17.0579	56.1183	86.251	-1.7204	-3.0695	171.838	-2.6979	-3.0347	4.0606	6.0474	221.6376	-4.018	-4.5196	24.3056	21.0979				1				0
80	15.72	14.0071	19.506	57.0524	87.4273	-1.7131	-2.9126	177.9929	-2.6907	-2.8778	3.9397	5.8668	223.0752	-4.0067	-4.2854	24.3746	22.5923				1				0
80	15.73	15.6035	21.9542	57.9864	88.6037	-1.7064	-2.7662	184.1478	-2.6839	-2.7314	3.8293	5.7018	224.4977	-3.9963	-4.067	24.439	23.9868				1				0
80	15.74	17.1999	24.4024	58.9204	89.78	-1.7001	-2.6292	190.3027	-2.6776	-2.5944	3.7283	5.551	225.9035	-3.9865	-3.8628	24.4992	25.2911				1				0
80	15.75	20.5987	31.1069	57.6333	87.9454	-1.7587	-2.223	197.2843	-2.7363	-2.1882	3.5036	5.2155	231.3504	-4.0732	-3.2574	23.9403	29.1599				1				0
80	15.76	23.9975	37.8114	56.3461	86.1109	-1.8134	-1.8445	204.2659	-2.7909	-1.8098	3.3263	4.9509	237.039	-4.154	-2.6936	23.4196	32.7642				1				0
80	15.77	25.7999	42.0678	54.1249	83.1001	-1.8751	-1.5799	205.0927	-2.8526	-1.5451	3.2442	4.8283	241.5577	-4.2455	-2.2996	22.8323	35.2845				1				0
80	15.78	27.6023	46.3242	51.9036	80.0893	-1.9363	-1.3174	205.9194	-2.9138	-1.2826	3.1836	4.7379	246.2414	-4.3364	-1.9088	22.2497	37.7846				1				0
80	15.79	29.4047	50.5805	49.6824	77.0784	-1.9969	-1.057	206.7461	-2.9745	-1.0222	3.1452	4.6807	251.0341	-4.4266	-1.5213	21.6717	40.2647				1				0
80	15.8	31.2071	54.8369	47.4612	74.0676	-2.0571	-.7987	207.5728	-3.0347	-.7639	3.1293	4.657	255.8712	-4.5161	-1.1368	21.0984	42.725				1				0
80	15.81	32.7417	59.204	44.6511	70.3216	-2.1416	-.5199	206.9184	-3.1191	-.4851	3.1566	4.6976	261.1594	-4.6418	-.722	20.2944	45.3798				1				0
80	15.82	34.2763	63.5711	41.841	66.5756	-2.2265	-.2394	206.2639	-3.204	-.2046	3.2106	4.7781	266.3461	-4.7684	-.3045	19.4854	48.0514				1				0
80	15.83	34.0085	63.6818	41.2521	65.8404	-2.2523	-.2145	204.7828	-3.2298	-.1797	3.2348	4.8142	266.8152	-4.8068	-.2675	19.2402	48.2884				1				0
80	15.84	33.7407	63.7925	40.6632	65.1052	-2.2784	-.1892	203.3017	-3.2559	-.1545	3.2596	4.8512	267.2839	-4.8458	-.2299	18.9915	48.529				1				0
80	15.85	33.4729	63.9032	40.0744	64.37	-2.3049	-.1636	201.8205	-3.2824	-.1288	3.2849	4.8891	267.7523	-4.8853	-.1918	18.7391	48.773				1				0
80	15.86	33.2052	64.0139	39.4855	63.6348	-2.3318	-.1376	200.3393	-3.3093	-.1028	3.3109	4.9278	268.2202	-4.9254	-.1531	18.483	49.0207				1				0
80	15.87	32.3726	63.0652	38.5052	62.257	-2.3587	-.1268	196.2	-3.3362	-.092	3.3375	4.9675	268.4205	-4.9656	-.1369	18.2264	49.1239				1				0
80	15.88	31.5401	62.1166	37.5249	60.8791	-2.3868	-.1155	192.0607	-3.3643	-.0807	3.3653	5.009	268.626	-5.0075	-.1201	17.9588	49.2315				1				0
80	15.89	30.9753	61.0572	37.1335	60.2365	-2.3868	-.1317	189.4026	-3.3644	-.0969	3.3657	5.0097	268.3508	-5.0076	-.1442	17.9586	49.0774				1				0
80	15.9	30.4106	59.9978	36.7421	59.5938	-2.3869	-.1483	186.7444	-3.3644	-.1135	3.3663	5.0105	268.0677	-5.0076	-.169	17.9583	48.919				1				0
80	15.91	29.8459	58.9385	36.3507	58.9512	-2.3869	-.1654	184.0862	-3.3644	-.1306	3.3669	5.0114	267.7766	-5.0077	-.1944	17.9581	48.756				1				0
80	15.92	29.2811	57.8791	35.9593	58.3085	-2.3869	-.183	181.428	-3.3644	-.1482	3.3677	5.0126	267.4771	-5.0077	-.2207	17.9578	48.5882				1				0
80	15.93	28.4366	56.3832	35.9175	58.2791	-2.3887	-.2447	179.0164	-3.3662	-.2099	3.3728	5.0202	266.4315	-5.0104	-.3125	17.9405	48.0007				1				0
80	15.94	27.592	54.8873	35.8757	58.2497	-2.3906	-.3081	176.6047	-3.3681	-.2733	3.3792	5.0297	265.3611	-5.0132	-.4068	17.9227	47.3972				1				0
80	15.95	27.3122	54.4508	36.2253	58.863	-2.3924	-.352	176.8512	-3.3699	-.3172	3.3848	5.0381	264.6223	-5.0159	-.4722	17.9055	46.9788				1				0
80	15.96	27.0324	54.0143	36.5749	59.4762	-2.3942	-.3958	177.0977	-3.3717	-.361	3.391	5.0473	263.8882	-5.0187	-.5374	17.8884	46.5616				1				0
80	15.97	26.7526	53.5777	36.9245	60.0894	-2.396	-.4395	177.3442	-3.3735	-.4047	3.3977	5.0574	263.159	-5.0214	-.6024	17.8713	46.1455				1				0
80	15.98	26.4728	53.1412	37.2741	60.7027	-2.3978	-.4831	177.5907	-3.3753	-.4483	3.4049	5.0682	262.4347	-5.024	-.6673	17.8542	45.7307				1				0
80	15.99	26.2909	53.0854	37.379	61.0123	-2.4112	-.4997	177.7676	-3.3887	-.4649	3.4205	5.0914	262.1876	-5.0441	-.6921	17.7263	45.572				1				0
80	16	26.1089	53.0296	37.484	61.322	-2.4246	-.5164	177.9444	-3.4021	-.4816	3.4361	5.1146	261.9433	-5.0641	-.7168	17.5986	45.4136				1				0
80	16.01	26.2067	53.4103	37.2394	61.0184	-2.4363	-.4896	177.8748	-3.4138	-.4548	3.444	5.1264	262.4113	-5.0815	-.677	17.4876	45.6685				1				0
80	16.02	26.3046	53.791	36.9947	60.7148	-2.4479	-.4628	177.8051	-3.4255	-.428	3.4521	5.1385	262.8776	-5.0989	-.6371	17.3766	45.9236				1				0
80	16.03	26.4024	54.1718	36.7501	60.4112	-2.4596	-.436	177.7355	-3.4371	-.4012	3.4605	5.151	263.342	-5.1163	-.5972	17.2655	46.1789				1				0
80	16.04	26.8856	55.6272	36.4912	60.2192	-2.4885	-.3701	179.2232	-3.466	-.3353	3.4822	5.1834	264.4743	-5.1593	-.4991	16.9906	46.8066				1				0
80	16.05	27.3689	57.0826	36.2324	60.0272	-2.5168	-.3053	180.711	-3.4944	-.2705	3.5048	5.2172	265.5738	-5.2017	-.4027	16.7203	47.4239				1				0
80	16.06	27.8521	58.5379	35.9735	59.8351	-2.5448	-.2415	182.1987	-3.5223	-.2067	3.5284	5.2524	266.6412	-5.2433	-.3078	16.4543	48.0312				1				0
80	16.07	28.2374	59.6126	35.9593	59.9467	-2.5609	-.2048	183.7561	-3.5384	-.17	3.5425	5.2735	267.2489	-5.2674	-.2531	16.3007	48.3807				1				0
80	16.08	28.6228	60.6873	35.9451	60.0583	-2.5768	-.1687	185.3134	-3.5543	-.134	3.5568	5.2949	267.8416	-5.2911	-.1994	16.1496	48.7242				1				0
80	16.09	29.0082	61.762	35.9308	60.1699	-2.5924	-.1333	186.8708	-3.5699	-.0985	3.5713	5.3164	268.4198	-5.3144	-.1466	16.001	49.0621				1				0
80	16.1	29.9325	64.1453	35.2459	59.2349	-2.6237	-.01	188.5586	-3.6012	.0248	3.6013	5.3612	270.3946	-5.3611	.0369	15.7029	50.2362				1				0
80	16.11	30.8569	66.5287	34.5609	58.2999	-2.6544	.1111	190.2464	-3.6319	.1459	3.6349	5.4114	272.3004	-5.407	.2172	15.4102	51.3895				1				0
80	16.12	31.3959	67.8373	33.8902	57.2533	-2.6702	.1985	190.3768	-3.6477	.2333	3.6551	5.4417	273.6597	-5.4306	.3473	15.26	52.222				1				0
80	16.13	31.9349	69.146	33.2195	56.2068	-2.6859	.2858	190.5072	-3.6634	.3206	3.6774	5.475	275.0014	-5.4541	.4773	15.1101	53.0533				1				0
80	16.14	32.4739	70.4547	32.5487	55.1602	-2.7016	.373	190.6376	-3.6792	.4078	3.7017	5.5112	276.3244	-5.4776	.6071	14.9603	53.8835				1				0
80	16.15	33.0129	71.7634	31.878	54.1136	-2.7173	.46	190.7679	-3.6949	.4948	3.7279	5.5502	277.6277	-5.5011	.7367	14.8108	54.7126				1				0
80	16.16	34.3029	74.3367	30.6504	52.0802	-2.73	.6325	191.3701	-3.7075	.6673	3.7671	5.6088	280.2031	-5.5202	.9935	14.6903	56.3552				1				0
80	16.17	35.5929	76.9099	29.4229	50.0467	-2.7426	.8039	191.9724	-3.7201	.8387	3.8135	5.6781	282.7048	-5.5391	1.2488	14.5706	57.9875				1				0
80	16.18	36.3439	78.1745	28.866	49.0598	-2.7395	.8883	192.4442	-3.7171	.9231	3.83	5.7028	283.9472	-5.5347	1.3745	14.5994	58.7917				1				0
80	16.19	37.0949	79.4391	28.3091	48.0729	-2.7365	.9724	192.9161	-3.714	1.0072	3.8482	5.73	285.1722	-5.5303	1.4996	14.6282	59.5919				1				0
80	16.2	37.8459	80.7037	27.7523	47.086	-2.7335	1.056	193.3879	-3.711	1.0908	3.868	5.7596	286.3794	-5.5259	1.6242	14.6568	60.3882				1				0
80	16.21	38.5969	81.9682	27.1954	46.0992	-2.7305	1.1392	193.8597	-3.708	1.174	3.8894	5.7916	287.5679	-5.5215	1.7481	14.6853	61.1807				1				0
80	16.22	39.8568	82.3553	27.0086	45.0422	-2.6486	1.2063	194.2629	-3.6261	1.2411	3.8326	5.7068	288.8948	-5.3993	1.848	15.4656	61.8203				1				0
80	16.23	41.1168	82.7423	26.8218	43.9853	-2.567	1.2732	194.6662	-3.5445	1.308	3.7782	5.6254	290.2552	-5.2775	1.9475	16.2427	62.4572				1				0
80	16.24	41.6258	81.8647	27.1919	43.9152	-2.4881	1.2576	194.5976	-3.4656	1.2924	3.6988	5.5068	290.4515	-5.1597	1.9241	16.994	62.3086				1				0
80	16.25	42.1347	80.9872	27.5619	43.8451	-2.4092	1.242	194.5289	-3.3867	1.2768	3.6194	5.3882	290.6565	-5.0419	1.9008	17.7458	62.1599				1				0
80	16.26	42.6437	80.1096	27.932	43.7751	-2.3302	1.2264	194.4604	-3.3077	1.2612	3.54	5.2697	290.8709	-4.9239	1.8774	18.4981	62.0111				1				0
80	16.27	43.1526	79.2321	28.302	43.705	-2.2511	1.2107	194.3918	-3.2287	1.2455	3.4606	5.1512	291.0953	-4.806	1.854	19.2509	61.8622				1				0
80	16.28	43.6513	77.765	28.4346	43.071	-2.1479	1.2087	192.9219	-3.1254	1.2434	3.3637	5.0066	291.6951	-4.652	1.8508	20.2341	61.8423				1				0
80	16.29	44.15	76.2979	28.5671	42.437	-2.0431	1.2065	191.452	-3.0206	1.2413	3.2657	4.8604	292.3404	-4.4956	1.8475	21.2323	61.8222				1				0
80	16.3	44.1397	75.7083	28.3296	41.8731	-2.0176	1.2204	190.0507	-2.9952	1.2552	3.2475	4.8333	292.7371	-4.4577	1.8681	21.4746	61.9541				1				0
80	16.31	44.1294	75.1188	28.0921	41.3092	-1.9918	1.2345	188.6494	-2.9693	1.2692	3.2292	4.806	293.1442	-4.4192	1.889	21.7206	62.088				1				0
80	16.32	44.1191	74.5293	27.8546	40.7452	-1.9656	1.2487	187.2481	-2.9431	1.2835	3.2108	4.7785	293.5621	-4.3801	1.9102	21.9701	62.2239				1				0
80	16.33	44.1088	73.9397	27.6171	40.1813	-1.939	1.2632	185.8468	-2.9165	1.298	3.1923	4.7509	293.9912	-4.3405	1.9317	22.2235	62.3618				1				0
80	16.34	43.4505	73.2143	27.5148	40.2427	-1.9584	1.2389	184.4222	-2.936	1.2737	3.2004	4.7629	293.453	-4.3694	1.8956	22.0384	62.1308				1				0
80	16.35	42.7922	72.4888	27.4125	40.3041	-1.9782	1.2143	182.9976	-2.9557	1.2491	3.2088	4.7755	292.9092	-4.3988	1.8589	21.8505	61.8961				1				0
80	16.36	42.1442	72.3529	27.5477	40.9295	-2.025	1.175	182.9742	-3.0025	1.2098	3.2371	4.8177	291.9462	-4.4686	1.8005	21.4047	61.522				1				0
80	16.37	41.4962	72.217	27.6829	41.5548	-2.0718	1.1357	182.9509	-3.0493	1.1705	3.2663	4.8612	290.9999	-4.5384	1.7421	20.9588	61.1478				1				0
80	16.38	40.8482	72.0811	27.8181	42.1801	-2.1186	1.0964	182.9275	-3.0962	1.1312	3.2963	4.9061	290.0704	-4.6082	1.6836	20.5127	60.7736				1				0
80	16.39	40.2001	71.9452	27.9533	42.8055	-2.1655	1.0571	182.9042	-3.143	1.0919	3.3273	4.9523	289.1577	-4.678	1.6252	20.0666	60.3992				1				0
80	16.4	39.1925	71.8066	28.4488	44.243	-2.24	.9743	183.6909	-3.2175	1.0091	3.3721	5.0191	287.4122	-4.7891	1.5019	19.3568	59.6102				1				0
80	16.41	38.1849	71.668	28.9443	45.6805	-2.3139	.8921	184.4777	-3.2914	.9269	3.4195	5.0898	285.7283	-4.8993	1.3797	18.653	58.8279				1				0
80	16.42	37.8253	71.6653	29.3045	46.4927	-2.3409	.8495	185.2878	-3.3184	.8843	3.4342	5.1119	284.9221	-4.9395	1.3163	18.396	58.4222				1				0
80	16.43	37.4657	71.6626	29.6648	47.3049	-2.3676	.8073	186.0979	-3.3452	.8421	3.4495	5.1347	284.1299	-4.9794	1.2535	18.1412	58.0201				1				0
80	16.44	37.106	71.6599	30.0251	48.117	-2.3942	.7655	186.9081	-3.3717	.8002	3.4654	5.1583	283.3517	-5.0189	1.1912	17.8887	57.6214				1				0
80	16.45	36.5181	71.5051	30.6051	49.3963	-2.4311	.6963	188.0246	-3.4087	.731	3.4862	5.1894	282.1047	-5.074	1.0882	17.5365	56.9624				1				0
80	16.46	35.9302	71.3503	31.1851	50.6755	-2.4677	.6279	189.1411	-3.4452	.6627	3.5084	5.2225	280.8876	-5.1285	.9864	17.1886	56.3111				1				0
80	16.47	35.3423	71.1955	31.7651	51.9547	-2.5038	.5603	190.2575	-3.4813	.5951	3.5318	5.2575	279.7003	-5.1823	.8858	16.8447	55.6676				1				0
80	16.48	35.114	71.0434	31.9848	52.4218	-2.5142	.5332	190.5639	-3.4917	.568	3.5376	5.2662	279.2399	-5.1979	.8456	16.7456	55.4098				1				0
80	16.49	34.8857	70.8912	32.2045	52.8889	-2.5246	.5063	190.8703	-3.5021	.5411	3.5436	5.2752	278.7824	-5.2133	.8054	16.6468	55.1529				1				0
80	16.5	34.6574	70.7391	32.4242	53.3559	-2.5349	.4794	191.1767	-3.5124	.5142	3.5499	5.2845	278.328	-5.2287	.7654	16.5483	54.8968				1				0
80	16.51	33.915	69.4304	33.2248	54.7087	-2.5329	.3764	191.2789	-3.5104	.4112	3.5344	5.2615	276.6812	-5.2257	.6121	16.5672	53.9163				1				0
80	16.52	33.1726	68.1218	34.0254	56.0614	-2.5309	.2736	191.3812	-3.5085	.3084	3.522	5.2429	275.0231	-5.2227	.459	16.586	52.9369				1				0
80	16.53	32.6584	66.9652	34.6063	56.9471	-2.5186	.1972	191.1771	-3.4962	.232	3.5038	5.2158	273.7965	-5.2043	.3453	16.7033	52.2095				1				0
80	16.54	32.1443	65.8086	35.1872	57.8328	-2.5063	.1207	190.9729	-3.4838	.1555	3.4873	5.1911	272.5551	-5.1859	.2314	16.8208	51.4806				1				0
80	16.55	31.6302	64.652	35.768	58.7185	-2.4939	.044	190.7688	-3.4715	.0788	3.4723	5.1688	271.2997	-5.1674	.1172	16.9385	50.7501				1				0
80	16.56	31.1161	63.4955	36.3489	59.6042	-2.4815	-.0329	190.5647	-3.4591	.0019	3.4591	5.1489	270.0314	-5.1489	.0028	17.0565	50.0181				1				0
80	16.57	29.7617	60.4137	38.3388	62.6643	-2.4444	-.2646	191.1786	-3.4219	-.2298	3.4296	5.1049	266.1578	-5.0935	-.3421	17.4107	47.8113				1				0
80	16.58	28.4074	57.3319	40.3288	65.7245	-2.4074	-.4948	191.7925	-3.3849	-.46	3.416	5.0847	262.2604	-5.0384	-.6848	17.7626	45.6187				1				0
80	16.59	27.5671	55.4066	41.7378	67.8989	-2.3831	-.6467	192.6105	-3.3606	-.6119	3.4159	5.0844	259.68	-5.0022	-.9109	17.9943	44.172				1				0
80	16.6	26.7269	53.4814	43.1469	70.0733	-2.359	-.7973	193.4285	-3.3365	-.7625	3.4225	5.0944	257.1262	-4.9663	-1.1351	18.224	42.7376				1				0
80	16.61	25.8866	51.5562	44.5559	72.2478	-2.335	-.9467	194.2465	-3.3126	-.9119	3.4358	5.1142	254.6086	-4.9308	-1.3574	18.4518	41.3153				1				0
80	16.62	25.0463	49.631	45.965	74.4222	-2.3113	-1.0948	195.0645	-3.2888	-1.06	3.4554	5.1435	252.136	-4.8955	-1.5778	18.6777	39.9049				1				0
80	16.63	23.3573	45.803	48.4967	78.2833	-2.2659	-1.3738	195.9402	-3.2434	-1.3391	3.5089	5.2234	247.5664	-4.8281	-1.9933	19.1105	37.2471				1				0
80	16.64	21.6682	41.9751	51.0283	82.1443	-2.2208	-1.6504	196.8159	-3.1984	-1.6157	3.5833	5.3343	243.1993	-4.7613	-2.4052	19.5395	34.6128				1				0
80	16.65	20.8193	40.0724	52.1509	83.831	-2.199	-1.7819	196.8736	-3.1766	-1.7471	3.6253	5.3971	241.1889	-4.729	-2.601	19.7471	33.3607				1				0
80	16.66	19.9705	38.1696	53.2736	85.5176	-2.1772	-1.9133	196.9312	-3.1548	-1.8785	3.6717	5.4664	239.228	-4.6968	-2.7967	19.9546	32.1093				1				0
80	16.67	19.1216	36.2669	54.3962	87.2042	-2.1555	-2.0446	196.9889	-3.133	-2.0098	3.7222	5.5419	237.3194	-4.6645	-2.9924	20.162	30.8586				1				0
80	16.68	18.2728	34.3642	55.5188	88.8908	-2.1337	-2.1759	197.0466	-3.1112	-2.1411	3.7768	5.6233	235.4649	-4.6324	-3.1879	20.3693	29.6086				1				0
80	16.69	16.6094	30.5993	56.6298	90.3084	-2.087	-2.3999	194.147	-3.0645	-2.3651	3.871	5.7641	232.3405	-4.5632	-3.5217	20.8142	27.4756				1				0
80	16.7	14.9461	26.8343	57.7409	91.7261	-2.0388	-2.6306	191.2474	-3.0164	-2.5958	3.9795	5.9263	229.2854	-4.4919	-3.8657	21.2727	25.2778				1				0
80	16.71	14.1316	24.9721	57.7293	91.4571	-2.0119	-2.7314	188.2901	-2.9895	-2.6966	4.026	5.9957	227.9486	-4.452	-4.0159	21.5288	24.3181				1				0
80	16.72	13.3171	23.1099	57.7178	91.1881	-1.9842	-2.8354	185.3328	-2.9617	-2.8006	4.0762	6.0707	226.6018	-4.4109	-4.171	21.7932	23.3278				1				0
80	16.73	12.5026	21.2477	57.7062	90.9191	-1.9555	-2.9427	182.3755	-2.9331	-2.9079	4.1303	6.1516	225.2464	-4.3685	-4.3311	22.0661	22.3053				1				0
80	16.74	11.6881	19.3854	57.6946	90.6501	-1.9259	-3.0536	179.4182	-2.9035	-3.0188	4.1885	6.2386	223.8839	-4.3246	-4.4965	22.348	21.2491				1				0
80	16.75	11.0898	17.7914	57.8467	90.6008	-1.8912	-3.1501	177.3288	-2.8688	-3.1153	4.235	6.3081	222.641	-4.2731	-4.6403	22.6784	20.3306				1				0
80	16.76	10.4916	16.1974	57.9989	90.5515	-1.8557	-3.2488	175.2394	-2.8333	-3.214	4.2845	6.3823	221.397	-4.2204	-4.7877	23.0167	19.3902				1				0
80	16.77	10.7079	16.4657	58.1625	90.7712	-1.8518	-3.2301	176.1073	-2.8293	-3.1953	4.2679	6.3574	221.5233	-4.2145	-4.7597	23.0541	19.5682				1				0
80	16.78	10.9242	16.7339	58.3262	90.9909	-1.8479	-3.2116	176.9752	-2.8254	-3.1768	4.2515	6.3329	221.6494	-4.2086	-4.7321	23.0912	19.7445				1				0
80	16.79	11.1405	17.0021	58.4899	91.2106	-1.844	-3.1933	177.843	-2.8216	-3.1585	4.2352	6.3086	221.7752	-4.2028	-4.7047	23.128	19.9191				1				0
80	16.8	13.3394	20.1748	57.563	89.4253	-1.8223	-2.937	180.5025	-2.7998	-2.9022	4.0326	6.0056	223.9713	-4.1696	-4.3222	23.335	22.3598				1				0
80	16.81	15.5383	23.3475	56.6361	87.6401	-1.8012	-2.6882	183.162	-2.7787	-2.6534	3.8421	5.7209	226.3219	-4.1375	-3.9509	23.5359	24.7297				1				0
80	16.82	17.7372	26.5202	55.7092	85.8549	-1.7807	-2.4465	185.8215	-2.7582	-2.4117	3.6639	5.4547	228.8351	-4.1064	-3.5905	23.7311	27.0317				1				0
80	16.83	19.7199	29.4247	54.6186	83.85	-1.764	-2.2243	187.6131	-2.7416	-2.1895	3.5086	5.2229	231.3877	-4.0811	-3.2593	23.8898	29.1474				1				0
80	16.84	21.7025	32.3292	53.528	81.8451	-1.7477	-2.0064	189.4047	-2.7252	-1.9716	3.3636	5.0065	234.1158	-4.0563	-2.9346	24.0455	31.223				1				0
80	16.85	23.6851	35.2337	52.4374	79.8402	-1.7317	-1.7925	191.1963	-2.7092	-1.7577	3.2294	4.8063	237.0242	-4.032	-2.616	24.1983	33.2597				1				0
80	16.86	27.386	40.0922	50.3176	75.6721	-1.6722	-1.4129	193.4678	-2.6497	-1.3782	2.9867	4.4443	242.5205	-3.9428	-2.0507	24.7646	36.8747				1				0
80	16.87	31.0869	44.9507	48.1978	71.5039	-1.6141	-1.0422	195.7393	-2.5916	-1.0074	2.7805	4.1369	248.7586	-3.8559	-1.4988	25.3178	40.4059				1				0
80	16.88	32.8052	46.9047	47.1686	69.3408	-1.5712	-.8762	196.2192	-2.5488	-.8414	2.6841	3.9932	251.7312	-3.7919	-1.2518	25.726	41.9868				1				0
80	16.89	34.5235	48.8587	46.1393	67.1776	-1.5286	-.711	196.6991	-2.5061	-.6762	2.5957	3.8616	254.9	-3.7282	-1.006	26.1322	43.56				1				0
80	16.9	36.2418	50.8128	45.1101	65.0144	-1.4862	-.5466	197.179	-2.4637	-.5118	2.5163	3.7432	258.2639	-3.6649	-.7614	26.5364	45.1255				1				0
80	16.91	37.96	52.7668	44.0809	62.8512	-1.4439	-.383	197.6589	-2.4214	-.3482	2.4464	3.639	261.8161	-3.602	-.518	26.9386	46.6834				1				0
80	16.92	40.0654	54.6821	42.6132	59.6812	-1.3668	-.1789	197.0418	-2.3443	-.1441	2.3488	3.4937	266.4814	-3.4871	-.2144	27.6729	48.6272				1				0
80	16.93	42.1708	56.5974	41.1454	56.5112	-1.2892	.0264	196.4248	-2.2668	.0612	2.2676	3.3728	271.5472	-3.3715	.0911	28.4119	50.5831				1				0
80	16.94	42.5578	56.5587	40.7068	55.5044	-1.2532	.0695	195.3278	-2.2307	.1043	2.2332	3.3215	272.6764	-3.3179	.1551	28.7549	50.9931				1				0
80	16.95	42.9449	56.52	40.2683	54.4976	-1.2168	.113	194.2309	-2.1943	.1478	2.1993	3.2711	273.8537	-3.2637	.2198	29.1018	51.4077				1				0
80	16.96	43.332	56.4813	39.8297	53.4909	-1.18	.1571	193.1339	-2.1575	.1918	2.166	3.2215	275.0814	-3.2088	.2853	29.4526	51.8271				1				0
80	16.97	43.7191	56.4426	39.3912	52.4841	-1.1427	.2016	192.037	-2.1202	.2364	2.1334	3.1729	276.3615	-3.1534	.3516	29.8075	52.2512				1				0
80	16.98	44.7516	56.7018	38.5159	50.4506	-1.0662	.3064	190.42	-2.0437	.3411	2.072	3.0816	279.4768	-3.0395	.5074	30.5361	53.249				1				0
80	16.99	45.7841	56.961	37.6405	48.4172	-.9884	.4129	188.8029	-1.9659	.4477	2.0162	2.9985	282.8298	-2.9237	.6658	31.2773	54.2639				1				0
80	17	46.4296	57.259	37.2038	47.3905	-.9488	.4738	188.2828	-1.9263	.5086	1.9923	2.9629	284.7896	-2.8648	.7563	31.6543	54.8436				1				0
80	17.01	47.075	57.5569	36.767	46.3638	-.909	.535	187.7627	-1.8865	.5698	1.9707	2.9307	286.8058	-2.8055	.8473	32.0335	55.4264				1				0
80	17.02	47.7204	57.8548	36.3302	45.3372	-.8689	.5965	187.2426	-1.8465	.6313	1.9514	2.9021	288.8757	-2.746	.9388	32.4147	56.0125				1				0
80	17.03	48.3658	58.1527	35.8935	44.3105	-.8287	.6584	186.7225	-1.8062	.6932	1.9347	2.8771	290.9959	-2.6861	1.0309	32.7981	56.6018				1				0
80	17.04	49.431	58.6415	35.5118	43.103	-.765	.7372	186.6873	-1.7425	.772	1.9059	2.8343	293.8942	-2.5914	1.148	33.4046	57.3521				1				0
80	17.05	50.4961	59.1302	35.1302	41.8956	-.7013	.816	186.6521	-1.6788	.8508	1.8821	2.7989	296.8746	-2.4966	1.2652	34.0114	58.1026				1				0
80	17.06	50.9158	59.321	35.1854	41.7148	-.6784	.8322	187.137	-1.6559	.867	1.8691	2.7796	297.6371	-2.4625	1.2894	34.2298	58.2575				1				0
80	17.07	51.3355	59.5118	35.2405	41.534	-.6555	.8484	187.6219	-1.6331	.8832	1.8566	2.761	298.406	-2.4285	1.3134	34.447	58.4116				1				0
80	17.08	51.7552	59.7026	35.2957	41.3533	-.6328	.8645	188.1068	-1.6104	.8993	1.8445	2.7429	299.1812	-2.3948	1.3374	34.6631	58.5649				1				0
80	17.09	52.1749	59.8934	35.3508	41.1725	-.6103	.8805	188.5917	-1.5878	.9153	1.8327	2.7254	299.9624	-2.3612	1.3612	34.8782	58.7174				1				0
80	17.1	52.7036	60.2742	35.2548	40.8023	-.5899	.9125	189.0348	-1.5674	.9473	1.8314	2.7234	301.1469	-2.3308	1.4086	35.0725	59.0215				1				0
80	17.11	53.2323	60.6549	35.1587	40.4321	-.5695	.9443	189.478	-1.5471	.979	1.8308	2.7226	302.3272	-2.3006	1.4559	35.266	59.3242				1				0
80	17.12	53.3413	60.8448	35.0075	40.2427	-.5716	.9602	189.4362	-1.5491	.995	1.8411	2.738	302.7134	-2.3037	1.4797	35.2466	59.4764				1				0
80	17.13	53.4503	61.0347	34.8563	40.0533	-.5736	.9762	189.3945	-1.5512	1.011	1.8515	2.7534	303.0955	-2.3067	1.5035	35.2271	59.6287				1				0
80	17.14	53.5593	61.2246	34.705	39.8639	-.5757	.9922	189.3528	-1.5532	1.027	1.862	2.769	303.4735	-2.3098	1.5273	35.2077	59.781				1				0
80	17.15	53.6683	61.4145	34.5538	39.6744	-.5777	1.0082	189.3111	-1.5552	1.043	1.8726	2.7848	303.8474	-2.3128	1.5511	35.1882	59.9334				1				0
80	17.16	53.6074	61.762	34.0823	39.242	-.5998	1.041	188.6936	-1.5773	1.0758	1.9092	2.8393	304.2958	-2.3456	1.5998	34.9782	60.2455				1				0
80	17.17	53.5464	62.1094	33.6109	38.8095	-.6219	1.074	188.0762	-1.5995	1.1088	1.9462	2.8943	304.7301	-2.3787	1.6489	34.7669	60.5597				1				0
80	17.18	53.3765	62.2669	33.2906	38.5665	-.6422	1.091	187.5005	-1.6197	1.1258	1.9725	2.9335	304.8013	-2.4088	1.6742	34.5741	60.7218				1				0
80	17.19	53.2065	62.4244	32.9704	38.3234	-.6626	1.1081	186.9247	-1.6401	1.1429	1.9991	2.973	304.8711	-2.4392	1.6997	34.38	60.885				1				0
80	17.2	53.0366	62.5819	32.6502	38.0804	-.6831	1.1254	186.349	-1.6606	1.1602	2.0257	3.0127	304.9394	-2.4697	1.7254	34.1847	61.0491				1				0
80	17.21	53.1542	63.2065	32.3602	37.8849	-.7095	1.1546	186.6058	-1.6871	1.1893	2.0642	3.0699	305.1829	-2.5091	1.7688	33.9327	61.3271				1				0
80	17.22	53.2718	63.8312	32.0702	37.6894	-.7359	1.1837	186.8625	-1.7135	1.2184	2.1025	3.127	305.4168	-2.5484	1.8122	33.6813	61.6043				1				0
80	17.23	53.3894	64.4558	31.7802	37.4939	-.7623	1.2127	187.1193	-1.7398	1.2475	2.1408	3.184	305.6418	-2.5876	1.8554	33.4307	61.8807				1				0
80	17.24	53.6769	64.923	31.8104	37.5415	-.7678	1.2241	187.9518	-1.7453	1.2589	2.152	3.2006	305.8038	-2.5958	1.8724	33.378	61.9898				1				0
80	17.25	53.9644	65.3901	31.8407	37.5891	-.7733	1.2355	188.7842	-1.7508	1.2703	2.1631	3.2172	305.9627	-2.604	1.8893	33.3258	62.0979				1				0
80	17.26	54.2519	65.8572	31.8709	37.6367	-.7787	1.2467	189.6167	-1.7562	1.2815	2.1741	3.2336	306.1187	-2.6121	1.906	33.2741	62.2051				1				0
80	17.27	54.5738	66.147	31.9394	37.6012	-.77	1.2567	190.2614	-1.7475	1.2915	2.173	3.2319	306.4668	-2.5991	1.9209	33.3571	62.3002				1				0
80	17.28	54.8956	66.4369	32.0079	37.5657	-.7613	1.2666	190.9061	-1.7389	1.3014	2.1719	3.2304	306.8129	-2.5862	1.9356	33.4395	62.3946				1				0
80	17.29	54.93	66.2595	32.0462	37.4827	-.7472	1.2655	190.7184	-1.7248	1.3003	2.16	3.2126	307.0122	-2.5653	1.9339	33.5737	62.3836				1				0
80	17.3	54.9643	66.0822	32.0844	37.3997	-.7331	1.2643	190.5306	-1.7106	1.2991	2.148	3.1948	307.2141	-2.5443	1.9322	33.7081	62.3725				1				0
80	17.31	54.9986	65.9049	32.1227	37.3166	-.719	1.2632	190.3428	-1.6965	1.298	2.1361	3.177	307.4187	-2.5232	1.9304	33.8428	62.3615				1				0
80	17.32	55.033	65.7276	32.1609	37.2336	-.7048	1.262	190.1551	-1.6823	1.2968	2.1241	3.1592	307.6261	-2.5021	1.9287	33.9778	62.3504				1				0
80	17.33	54.6081	65.1021	32.2943	37.4109	-.7005	1.2334	189.4154	-1.678	1.2681	2.1033	3.1282	307.0793	-2.4957	1.8861	34.0186	62.0776				1				0
80	17.34	54.1833	64.4765	32.4278	37.5882	-.6962	1.2045	188.6758	-1.6737	1.2393	2.0826	3.0973	306.5173	-2.4893	1.8431	34.0597	61.8026				1				0
80	17.35	53.7241	64.0283	32.5229	37.8486	-.7062	1.1767	188.1239	-1.6837	1.2114	2.0743	3.0849	305.7351	-2.5041	1.8017	33.9645	61.5376				1				0
80	17.36	53.2649	63.5801	32.6181	38.1089	-.7163	1.1487	187.572	-1.6938	1.1835	2.0663	3.073	304.9421	-2.5191	1.7601	33.8687	61.271				1				0
80	17.37	52.8057	63.1318	32.7133	38.3693	-.7264	1.1205	187.0201	-1.7039	1.1553	2.0586	3.0617	304.1383	-2.5341	1.7182	33.7724	61.0028				1				0
80	17.38	52.3465	62.6836	32.8085	38.6296	-.7366	1.0922	186.4683	-1.7141	1.127	2.0514	3.0509	303.3239	-2.5492	1.676	33.6754	60.733				1				0
80	17.39	51.8711	61.9861	33.0851	38.9946	-.7325	1.0497	185.9369	-1.7101	1.0845	2.025	3.0116	302.382	-2.5433	1.6129	33.7136	60.3285				1				0
80	17.4	51.3956	61.2885	33.3618	39.3596	-.7285	1.007	185.4055	-1.706	1.0418	1.999	2.9729	301.4098	-2.5372	1.5493	33.752	59.9216				1				0
80	17.41	51.3793	61.0392	33.5433	39.4643	-.7142	.993	185.426	-1.6918	1.0278	1.9795	2.9439	301.2791	-2.516	1.5285	33.888	59.7882				1				0
80	17.42	51.3629	60.7899	33.7247	39.5689	-.7	.979	185.4465	-1.6775	1.0137	1.96	2.9149	301.1458	-2.4947	1.5076	34.024	59.6548				1				0
80	17.43	51.3466	60.5406	33.9062	39.6736	-.6857	.965	185.467	-1.6632	.9997	1.9405	2.8859	301.0099	-2.4735	1.4868	34.16	59.5214				1				0
80	17.44	51.3303	60.2913	34.0877	39.7782	-.6714	.951	185.4875	-1.6489	.9857	1.9211	2.857	300.8712	-2.4522	1.4659	34.2959	59.388				1				0
80	17.45	51.6264	60.2067	34.6339	40.2185	-.6449	.9255	186.6855	-1.6225	.9602	1.8853	2.8037	300.6189	-2.4128	1.428	34.548	59.1452				1				0
80	17.46	51.9226	60.122	35.18	40.6587	-.6188	.9003	187.8834	-1.5963	.9351	1.85	2.7512	300.3602	-2.3739	1.3905	34.7968	58.9055				1				0
80	17.47	52.235	60.2868	35.5448	40.9943	-.607	.8892	189.0608	-1.5845	.924	1.8342	2.7277	300.2468	-2.3563	1.374	34.9092	58.7995				1				0
80	17.48	52.5474	60.4515	35.9095	41.3299	-.5954	.8782	190.2383	-1.5729	.913	1.8186	2.7045	300.1328	-2.339	1.3576	35.0202	58.6949				1				0
80	17.49	52.8598	60.6162	36.2742	41.6655	-.5838	.8673	191.4157	-1.5614	.9021	1.8032	2.6815	300.0184	-2.3219	1.3415	35.1299	58.5916				1				0
80	17.5	53.1722	60.7809	36.6389	42.0011	-.5725	.8566	192.5931	-1.55	.8914	1.788	2.6589	299.9034	-2.3049	1.3256	35.2382	58.4896				1				0
80	17.51	53.4288	60.7818	36.9618	42.2208	-.5543	.8462	193.3932	-1.5318	.881	1.7671	2.6278	299.9035	-2.2779	1.31	35.411	58.3902				1				0
80	17.52	53.6855	60.7827	37.2847	42.4405	-.5363	.8358	194.1934	-1.5138	.8706	1.7463	2.5969	299.9036	-2.2512	1.2946	35.5824	58.2917				1				0
80	17.53	53.6297	60.6189	37.2429	42.3246	-.5294	.836	193.8161	-1.5069	.8708	1.7404	2.588	300.0214	-2.2408	1.2948	35.6485	58.293				1				0
80	17.54	53.5739	60.4551	37.2011	42.2087	-.5224	.8361	193.4388	-1.4999	.8709	1.7344	2.5792	300.1405	-2.2305	1.295	35.7149	58.2943				1				0
80	17.55	53.5181	60.2913	37.1593	42.0928	-.5154	.8362	193.0614	-1.4929	.871	1.7285	2.5703	300.2609	-2.22	1.2952	35.7815	58.2956				1				0
80	17.56	53.4623	60.1274	37.1175	41.9769	-.5084	.8364	192.6841	-1.4859	.8712	1.7225	2.5613	300.3825	-2.2096	1.2954	35.8484	58.2969				1				0
80	17.57	53.367	59.861	36.9049	41.6006	-.4961	.8461	191.7336	-1.4736	.8809	1.7168	2.5529	300.8693	-2.1913	1.3098	35.9658	58.3891				1				0
80	17.58	53.2718	59.5946	36.6923	41.2244	-.4836	.8558	190.7831	-1.4611	.8906	1.7112	2.5446	301.3641	-2.1728	1.3244	36.0843	58.4822				1				0
80	17.59	53.2323	59.492	36.5215	40.9641	-.4783	.8655	190.2098	-1.4558	.9003	1.7117	2.5453	301.7342	-2.1648	1.3388	36.1354	58.5744				1				0
80	17.6	53.1928	59.3894	36.3507	40.7037	-.4729	.8753	189.6366	-1.4504	.91	1.7122	2.5461	302.1064	-2.1568	1.3532	36.1868	58.6671				1				0
80	17.61	53.1533	59.2868	36.1799	40.4434	-.4674	.8851	189.0634	-1.445	.9198	1.7129	2.5471	302.4805	-2.1487	1.3678	36.2385	58.7604				1				0
80	17.62	53.143	59.1734	36.0394	40.1977	-.4593	.894	188.5535	-1.4368	.9287	1.7109	2.5441	302.8779	-2.1366	1.381	36.3159	58.8452				1				0
80	17.63	53.1327	59.06	35.8988	39.9521	-.4511	.9029	188.0436	-1.4287	.9377	1.7089	2.5412	303.2784	-2.1245	1.3943	36.3937	58.9303				1				0
80	17.64	53.1224	58.9466	35.7583	39.7064	-.4429	.9119	187.5337	-1.4205	.9467	1.707	2.5384	303.6819	-2.1122	1.4077	36.4718	59.016				1				0
80	17.65	53.1516	58.9358	35.7885	39.7211	-.4403	.9109	187.597	-1.4178	.9457	1.7043	2.5343	303.7045	-2.1083	1.4063	36.4972	59.0068				1				0
80	17.66	53.1808	58.925	35.8187	39.7359	-.4376	.91	187.6604	-1.4151	.9447	1.7015	2.5302	303.7272	-2.1043	1.4048	36.5226	58.9975				1				0
80	17.67	53.21	58.9142	35.849	39.7506	-.4349	.909	187.7237	-1.4125	.9438	1.6988	2.5261	303.7498	-2.1004	1.4034	36.5479	58.9883				1				0
80	17.68	53.0057	58.6235	35.9353	39.8483	-.4323	.8936	187.4127	-1.4098	.9284	1.688	2.5101	303.3652	-2.0964	1.3805	36.5735	58.8415				1				0
80	17.69	52.8014	58.3327	36.0216	39.946	-.4296	.8781	187.1018	-1.4071	.9129	1.6773	2.4941	302.9744	-2.0924	1.3575	36.5991	58.6941				1				0
80	17.7	52.568	58.0528	36.0776	40.0291	-.4295	.8635	186.7274	-1.4071	.8983	1.6694	2.4824	302.5555	-2.0923	1.3358	36.5993	58.5555				1				0
80	17.71	52.3345	57.7729	36.1336	40.1121	-.4295	.8489	186.3532	-1.407	.8837	1.6615	2.4707	302.131	-2.0923	1.314	36.5996	58.4162				1				0
80	17.72	52.1011	57.493	36.1897	40.1951	-.4295	.8342	185.9789	-1.407	.869	1.6538	2.4591	301.7007	-2.0922	1.2922	36.5998	58.2764				1				0
80	17.73	51.8676	57.2131	36.2457	40.2782	-.4295	.8195	185.6046	-1.407	.8543	1.646	2.4476	301.2646	-2.0922	1.2703	36.6	58.136				1				0
80	17.74	51.4247	56.7072	36.5517	40.734	-.4339	.7772	185.4177	-1.4114	.812	1.6283	2.4213	299.9124	-2.0987	1.2074	36.558	57.7334				1				0
80	17.75	50.9819	56.2014	36.8577	41.1898	-.4383	.7349	185.2308	-1.4158	.7696	1.6115	2.3962	298.5284	-2.1053	1.1444	36.5159	57.33				1				0
80	17.76	50.7725	55.9755	37.1077	41.5626	-.4427	.7075	185.4182	-1.4203	.7422	1.6025	2.3829	297.5919	-2.1119	1.1037	36.4737	57.069				1				0
80	17.77	50.563	55.7496	37.3577	41.9354	-.4472	.6801	185.6057	-1.4247	.7149	1.594	2.3702	296.6471	-2.1184	1.063	36.4316	56.8085				1				0
80	17.78	50.3536	55.5237	37.6076	42.3082	-.4516	.6528	185.7931	-1.4291	.6876	1.5859	2.3582	295.6943	-2.125	1.0224	36.3895	56.5486				1				0
80	17.79	50.1442	55.2977	37.8576	42.6809	-.456	.6256	185.9805	-1.4335	.6604	1.5783	2.3468	294.7339	-2.1315	.9819	36.3476	56.2892				1				0
80	17.8	49.6266	54.7073	38.2864	43.3245	-.4626	.5709	185.9448	-1.4401	.6057	1.5623	2.323	292.812	-2.1413	.9006	36.285	55.7686				1				0
80	17.81	49.1091	54.1169	38.7151	43.968	-.4691	.5162	185.9091	-1.4467	.551	1.548	2.3018	290.8518	-2.1511	.8193	36.2224	55.2479				1				0
80	17.82	48.801	53.7523	38.8939	44.2387	-.4713	.4886	185.6859	-1.4488	.5234	1.5405	2.2906	289.863	-2.1543	.7783	36.2015	54.9849				1				0
80	17.83	48.4929	53.3878	39.0727	44.5094	-.4735	.4609	185.4628	-1.451	.4957	1.5334	2.28	288.8623	-2.1576	.7371	36.1806	54.7213				1				0
80	17.84	48.1847	53.0233	39.2515	44.7801	-.4757	.4332	185.2397	-1.4532	.468	1.5267	2.2701	287.8502	-2.1608	.6958	36.1597	54.457				1				0
80	17.85	47.8766	52.6588	39.4303	45.0509	-.4779	.4054	185.0166	-1.4554	.4402	1.5205	2.2609	286.8271	-2.1641	.6545	36.1387	54.1921				1				0
80	17.86	47.0072	52.0143	39.8511	46.0672	-.5158	.331	184.9397	-1.4934	.3658	1.5375	2.2861	283.7636	-2.2205	.5439	35.7776	53.4838				1				0
80	17.87	46.1377	51.3699	40.2718	47.0835	-.5538	.2566	184.8629	-1.5313	.2914	1.5588	2.3178	280.7728	-2.2769	.4332	35.4162	52.7748				1				0
80	17.88	45.5764	51.09	40.5138	47.829	-.5894	.2102	185.0092	-1.5669	.245	1.586	2.3582	278.8857	-2.3299	.3643	35.0769	52.3331				1				0
80	17.89	45.0151	50.8101	40.7558	48.5746	-.625	.1639	185.1555	-1.6025	.1987	1.6148	2.4011	277.067	-2.3829	.2954	34.7381	51.892				1				0
80	17.9	44.4538	50.5301	40.9977	49.3202	-.6605	.1176	185.3018	-1.638	.1524	1.6451	2.4462	275.3165	-2.4357	.2266	34.3999	51.4517				1				0
80	17.91	43.8925	50.2502	41.2397	50.0657	-.6959	.0715	185.4481	-1.6735	.1063	1.6768	2.4935	273.6334	-2.4885	.158	34.0622	51.012				1				0
80	17.92	43.4187	50.2367	41.5973	51.0751	-.7434	.0246	186.3278	-1.7209	.0594	1.7219	2.5606	271.978	-2.559	.0884	33.6103	50.566				1				0
80	17.93	42.9449	50.2232	41.9549	52.0845	-.7904	-.0217	187.2075	-1.7679	.013	1.768	2.6291	270.4228	-2.629	.0194	33.1627	50.1242				1				0
80	17.94	43.0325	50.4896	42.0705	52.3483	-.8021	-.0223	187.9409	-1.7796	.0125	1.7797	2.6465	270.4023	-2.6464	.0186	33.0512	50.119				1				0
80	17.95	43.12	50.7561	42.1862	52.6121	-.8137	-.0228	188.6743	-1.7912	.012	1.7913	2.6637	270.3823	-2.6637	.0178	32.9406	50.1138				1				0
80	17.96	43.2076	51.0225	42.3018	52.8759	-.8252	-.0234	189.4077	-1.8028	.0114	1.8028	2.6809	270.3627	-2.6808	.017	32.8308	50.1087				1				0
80	17.97	43.629	51.8118	41.9291	52.4391	-.8371	.0264	189.809	-1.8146	.0612	1.8157	2.7	271.9312	-2.6985	.091	32.7179	50.5827				1				0
80	17.98	44.0504	52.6012	41.5564	52.0023	-.8489	.076	190.2103	-1.8264	.1108	1.8298	2.7211	273.4701	-2.7161	.1647	32.6054	51.0548				1				0
80	17.99	44.4718	53.3905	41.1836	51.5655	-.8607	.1253	190.6115	-1.8382	.1601	1.8452	2.7439	274.978	-2.7336	.2381	32.4933	51.5249				1				0
80	18	44.8057	53.9135	40.6953	50.8649	-.8611	.1758	190.2793	-1.8387	.2106	1.8507	2.7522	276.5329	-2.7343	.3131	32.4889	52.0053				1				0
80	18.01	45.1396	54.4364	40.2069	50.1643	-.8616	.2264	189.9472	-1.8391	.2612	1.8576	2.7624	278.0827	-2.735	.3884	32.4844	52.4875				1				0
80	18.02	45.4734	54.9593	39.7185	49.4637	-.8621	.2772	189.615	-1.8396	.312	1.8659	2.7748	279.6254	-2.7357	.4639	32.4799	52.9713				1				0
80	18.03	45.6923	55.584	39.2738	49.0192	-.8805	.32	189.5692	-1.858	.3548	1.8916	2.813	280.8095	-2.7631	.5276	32.3046	53.3786				1				0
80	18.04	45.9112	56.2086	38.829	48.5746	-.8989	.3628	189.5233	-1.8764	.3975	1.9181	2.8525	281.962	-2.7905	.5912	32.1291	53.7862				1				0
80	18.05	45.7961	56.3103	38.8726	48.8306	-.9168	.3545	189.8096	-1.8943	.3893	1.9339	2.876	281.6133	-2.8171	.5789	31.959	53.7076				1				0
80	18.06	45.6811	56.412	38.9162	49.0866	-.9346	.3463	190.0959	-1.9121	.3811	1.9497	2.8995	281.2712	-2.8436	.5667	31.7894	53.6293				1				0
80	18.07	45.5661	56.5137	38.9598	49.3427	-.9523	.3381	190.3822	-1.9299	.3729	1.9656	2.9231	280.9356	-2.8701	.5545	31.6203	53.5512				1				0
80	18.08	45.4511	56.6154	39.0033	49.5987	-.97	.3299	190.6685	-1.9476	.3647	1.9814	2.9467	280.6064	-2.8964	.5424	31.4517	53.4734				1				0
80	18.09	45.2468	56.4093	39.1519	49.878	-.9757	.3093	190.6861	-1.9532	.3441	1.9833	2.9496	279.9922	-2.9048	.5118	31.3978	53.2775				1				0
80	18.1	45.0426	56.2032	39.3005	50.1574	-.9814	.2888	190.7036	-1.9589	.3236	1.9854	2.9527	279.3794	-2.9132	.4812	31.3439	53.0816				1				0
80	18.11	44.9533	55.8954	39.4054	50.1808	-.9693	.2763	190.4349	-1.9469	.3111	1.9716	2.9321	279.0784	-2.8954	.4626	31.4583	52.9627				1				0
80	18.12	44.864	55.5876	39.5104	50.2041	-.9573	.2638	190.1661	-1.9348	.2986	1.9577	2.9115	278.7723	-2.8774	.444	31.5731	52.8435				1				0
80	18.13	44.7748	55.2797	39.6154	50.2275	-.9452	.2512	189.8974	-1.9227	.286	1.9439	2.8909	278.4609	-2.8594	.4253	31.6881	52.724				1				0
80	18.14	44.6855	54.9719	39.7203	50.2508	-.9331	.2386	189.6286	-1.9106	.2734	1.9301	2.8703	278.1442	-2.8414	.4066	31.8035	52.6041				1				0
80	18.15	44.5988	54.4994	39.908	50.2958	-.911	.2195	189.3021	-1.8885	.2543	1.9056	2.8338	277.669	-2.8085	.3782	32.0142	52.4219				1				0
80	18.16	44.5122	54.0269	40.0957	50.3408	-.8888	.2003	188.9755	-1.8663	.2351	1.8811	2.7974	277.1797	-2.7754	.3496	32.2257	52.239				1				0
80	18.17	44.5147	53.8621	40.1784	50.3624	-.8788	.1938	188.9177	-1.8563	.2286	1.8703	2.7814	277.0196	-2.7605	.3399	32.3209	52.1768				1				0
80	18.18	44.5173	53.6974	40.2612	50.384	-.8688	.1872	188.8599	-1.8463	.222	1.8596	2.7654	276.8575	-2.7456	.3302	32.4163	52.1146				1				0
80	18.19	44.5199	53.5327	40.3439	50.4057	-.8588	.1807	188.8022	-1.8363	.2155	1.8489	2.7495	276.6934	-2.7307	.3205	32.5117	52.0524				1				0
80	18.2	44.5225	53.368	40.4266	50.4273	-.8487	.1742	188.7444	-1.8263	.209	1.8382	2.7335	276.5273	-2.7158	.3107	32.6071	51.9901				1				0
80	18.21	44.3534	52.8937	40.7869	50.8191	-.8359	.1395	188.853	-1.8134	.1743	1.8218	2.7092	275.4913	-2.6967	.2592	32.7291	51.6603				1				0
80	18.22	44.1843	52.4194	41.1472	51.2109	-.8231	.105	188.9617	-1.8007	.1398	1.8061	2.6858	274.438	-2.6777	.2078	32.8509	51.331				1				0
80	18.23	44.0126	52.1097	41.4247	51.5811	-.8204	.077	189.1282	-1.7979	.1118	1.8014	2.6788	273.5574	-2.6736	.1662	32.8772	51.0645				1				0
80	18.24	43.841	51.8001	41.7023	51.9513	-.8176	.0491	189.2946	-1.7951	.0838	1.7971	2.6724	272.674	-2.6695	.1247	32.9035	50.7985				1				0
80	18.25	43.6693	51.4905	41.9798	52.3215	-.8149	.0212	189.4611	-1.7924	.056	1.7933	2.6667	271.7882	-2.6654	.0832	32.9297	50.5329				1				0
80	18.26	43.4977	51.1809	42.2573	52.6917	-.8121	-.0067	189.6275	-1.7896	.0281	1.7899	2.6616	270.9003	-2.6613	.0418	32.9558	50.2678				1				0
80	18.27	43.3251	50.6903	42.6452	53.0636	-.7967	-.0417	189.7243	-1.7743	-.0069	1.7743	2.6384	269.7769	-2.6384	-.0103	33.1023	49.9342				1				0
80	18.28	43.1526	50.1998	43.033	53.4355	-.7814	-.0767	189.821	-1.7589	-.0419	1.7594	2.6163	268.6352	-2.6156	-.0623	33.2485	49.6009				1				0
80	18.29	43.1518	50.0189	43.1433	53.4372	-.7687	-.084	189.7513	-1.7463	-.0492	1.747	2.5978	268.3872	-2.5968	-.0731	33.3689	49.5317				1				0
80	18.3	43.1509	49.838	43.2536	53.439	-.7561	-.0912	189.6815	-1.7336	-.0564	1.7345	2.5793	268.1355	-2.5779	-.0839	33.4894	49.4625				1				0
80	18.31	43.1501	49.6571	43.3639	53.4407	-.7434	-.0985	189.6118	-1.7209	-.0637	1.7221	2.5608	267.8799	-2.5591	-.0947	33.61	49.3933				1				0
80	18.32	43.1492	49.4762	43.4742	53.4424	-.7308	-.1058	189.542	-1.7083	-.071	1.7098	2.5424	267.6205	-2.5402	-.1056	33.7307	49.3239				1				0
80	18.33	43.0625	49.1737	43.629	53.5004	-.7174	-.1207	189.3657	-1.6949	-.0859	1.6971	2.5236	267.0976	-2.5204	-.1278	33.8578	49.1816				1				0
80	18.34	42.9758	48.8713	43.7838	53.5583	-.704	-.1357	189.1893	-1.6816	-.1009	1.6846	2.505	266.5659	-2.5005	-.1501	33.9852	49.039				1				0
80	18.35	42.89	48.7498	43.8283	53.6146	-.7034	-.1434	189.0827	-1.6809	-.1086	1.6844	2.5047	266.3035	-2.4995	-.1615	33.9917	48.9658				1				0
80	18.36	42.8042	48.6283	43.8728	53.6708	-.7027	-.1511	188.976	-1.6802	-.1163	1.6842	2.5044	266.0407	-2.4985	-.1729	33.9981	48.8925				1				0
80	18.37	42.7183	48.5068	43.9172	53.727	-.702	-.1588	188.8694	-1.6795	-.124	1.6841	2.5042	265.7776	-2.4974	-.1844	34.0046	48.8191				1				0
80	18.38	42.43	48.1837	43.9315	53.8152	-.7057	-.1769	188.3603	-1.6832	-.1421	1.6892	2.5118	265.1732	-2.5029	-.2114	33.9697	48.6464				1				0
80	18.39	42.1416	47.8606	43.9457	53.9034	-.7093	-.1952	187.8513	-1.6869	-.1604	1.6945	2.5197	264.5693	-2.5084	-.2385	33.9345	48.4727				1				0
80	18.4	41.8532	47.5374	43.9599	53.9917	-.7131	-.2135	187.3422	-1.6906	-.1787	1.7	2.5279	263.9659	-2.5139	-.2657	33.8992	48.2981				1				0
80	18.41	41.6506	47.3358	43.9297	54.0237	-.7175	-.2241	186.9398	-1.695	-.1893	1.7055	2.5361	263.6273	-2.5205	-.2815	33.8573	48.1971				1				0
80	18.42	41.4481	47.1342	43.8994	54.0557	-.7219	-.2347	186.5374	-1.6994	-.2	1.7111	2.5445	263.2893	-2.5271	-.2973	33.8151	48.0956				1				0
80	18.43	41.2455	46.9326	43.8692	54.0877	-.7263	-.2454	186.135	-1.7039	-.2107	1.7168	2.553	262.9521	-2.5337	-.3133	33.7727	47.9938				1				0
80	18.44	41.025	47.0127	43.5356	53.9424	-.7512	-.2377	185.5157	-1.7287	-.203	1.7406	2.5883	263.3041	-2.5706	-.3018	33.5363	48.0671				1				0
80	18.45	40.8044	47.0928	43.202	53.7971	-.7762	-.23	184.8963	-1.7537	-.1952	1.7645	2.6239	263.6488	-2.6078	-.2903	33.2982	48.141				1				0
80	18.46	40.7864	47.3745	42.8987	53.6197	-.7967	-.2114	184.6793	-1.7742	-.1766	1.783	2.6514	264.3145	-2.6383	-.2627	33.1029	48.3178				1				0
80	18.47	40.7683	47.6562	42.5954	53.4424	-.8172	-.1928	184.4624	-1.7947	-.158	1.8017	2.6792	264.9679	-2.6689	-.235	32.9072	48.4949				1				0
80	18.48	40.7503	47.938	42.292	53.2651	-.8378	-.1742	184.2454	-1.8154	-.1394	1.8207	2.7075	265.6094	-2.6996	-.2073	32.7109	48.6725				1				0
80	18.49	40.7323	48.2197	41.9887	53.0878	-.8585	-.1555	184.0284	-1.836	-.1207	1.84	2.7362	266.239	-2.7303	-.1795	32.5142	48.8505				1				0
80	18.5	40.2568	49.0063	41.2806	53.1639	-.9547	-.1318	183.7077	-1.9322	-.097	1.9346	2.8771	267.1266	-2.8735	-.1442	31.5982	49.0764				1				0
80	18.51	39.7813	49.793	40.5725	53.24	-1.0512	-.108	183.3869	-2.0287	-.0732	2.03	3.0191	267.934	-3.0171	-.1089	30.679	49.303				1				0
80	18.52	39.3238	50.2979	40.1678	53.4935	-1.1269	-.103	183.283	-2.1045	-.0682	2.1056	3.1315	268.1444	-3.1299	-.1014	29.9575	49.3507				1				0
80	18.53	38.8664	50.8029	39.763	53.7469	-1.2028	-.098	183.1791	-2.1803	-.0632	2.1812	3.2442	268.3405	-3.2428	-.094	29.2353	49.3984				1				0
80	18.54	38.4089	51.3078	39.3583	54.0003	-1.2787	-.0929	183.0753	-2.2562	-.0581	2.257	3.357	268.5237	-3.3559	-.0865	28.5122	49.4462				1				0
80	18.55	37.9515	51.8127	38.9535	54.2537	-1.3547	-.0879	182.9715	-2.3322	-.0531	2.3328	3.4699	268.6951	-3.469	-.079	27.7883	49.494				1				0
80	18.56	36.9704	52.7425	38.4011	55.1386	-1.5079	-.0976	183.2526	-2.4854	-.0628	2.4862	3.6984	268.5532	-3.6973	-.0934	26.3291	49.4022				1				0
80	18.57	35.9894	53.6722	37.8487	56.0234	-1.6607	-.1072	183.5338	-2.6382	-.0724	2.6392	3.9263	268.4282	-3.9248	-.1077	24.8744	49.3106				1				0
80	18.58	35.4659	54.0971	37.701	56.6548	-1.737	-.1217	183.9188	-2.7146	-.087	2.7159	4.0407	268.1652	-4.0386	-.1294	24.1471	49.1718				1				0
80	18.59	34.9423	54.5219	37.5534	57.2862	-1.8131	-.1363	184.3038	-2.7906	-.1015	2.7924	4.1547	267.9175	-4.1519	-.151	23.4229	49.0336				1				0
80	18.6	34.4188	54.9467	37.4057	57.9176	-1.8888	-.1507	184.6888	-2.8663	-.1159	2.8687	4.2683	267.6841	-4.2648	-.1725	22.7018	48.896				1				0
80	18.61	33.8952	55.3715	37.258	58.549	-1.9642	-.1651	185.0738	-2.9417	-.1303	2.9446	4.3815	267.4636	-4.3772	-.1939	21.9836	48.7589				1				0
80	18.62	33.388	56.0979	37.4057	59.8351	-2.0548	-.194	186.7267	-3.0323	-.1592	3.0365	4.5185	266.9939	-4.5123	-.237	21.1208	48.4834				1				0
80	18.63	32.8807	56.8242	37.5534	61.1213	-2.1438	-.2225	188.3796	-3.1213	-.1877	3.127	4.6534	266.5593	-4.645	-.2793	20.2732	48.2127				1				0
80	18.64	32.897	57.1258	37.8487	61.7761	-2.1584	-.2365	189.6476	-3.1359	-.2018	3.1424	4.6764	266.3188	-4.6668	-.3003	20.1345	48.0785				1				0
80	18.65	32.9133	57.4273	38.144	62.4308	-2.1727	-.2504	190.9155	-3.1502	-.2157	3.1576	4.6992	266.0839	-4.6882	-.321	19.9977	47.9462				1				0
80	18.66	32.9297	57.7288	38.4394	63.0856	-2.1869	-.2642	192.1834	-3.1644	-.2294	3.1727	4.7217	265.8542	-4.7093	-.3414	19.8627	47.8155				1				0
80	18.67	32.946	58.0303	38.7347	63.7403	-2.2009	-.2777	193.4513	-3.1784	-.2429	3.1877	4.744	265.6297	-4.7302	-.3615	19.7294	47.6866				1				0
80	18.68	32.9271	58.3318	38.8174	64.1001	-2.2188	-.2805	194.1765	-3.1963	-.2457	3.2058	4.771	265.604	-4.757	-.3657	19.5586	47.6598				1				0
80	18.69	32.9082	58.6334	38.9002	64.4599	-2.2366	-.2833	194.9016	-3.2141	-.2485	3.2237	4.7978	265.5789	-4.7835	-.3699	19.3891	47.6333				1				0
80	18.7	32.873	58.6334	38.6876	64.165	-2.2408	-.2727	194.3589	-3.2183	-.2379	3.2271	4.8028	265.7716	-4.7898	-.3541	19.3492	47.7339				1				0
80	18.71	32.8378	58.6334	38.475	63.8701	-2.245	-.2621	193.8162	-3.2225	-.2273	3.2305	4.8079	265.9649	-4.796	-.3383	19.3091	47.835				1				0
80	18.72	32.8026	58.6334	38.2623	63.5751	-2.2492	-.2514	193.2734	-3.2268	-.2166	3.234	4.8131	266.159	-4.8023	-.3224	19.2689	47.9368				1				0
80	18.73	32.8876	58.7702	37.887	62.9524	-2.2497	-.2228	192.4971	-3.2272	-.188	3.2327	4.8111	266.6652	-4.803	-.2799	19.2647	48.2091				1				0
80	18.74	32.9726	58.907	37.5116	62.3296	-2.2501	-.194	191.7207	-3.2276	-.1592	3.2316	4.8095	267.1758	-4.8036	-.237	19.2605	48.4836				1				0
80	18.75	33.0575	59.0438	37.1362	61.7069	-2.2506	-.165	190.9444	-3.2281	-.1302	3.2307	4.8082	267.6909	-4.8043	-.1937	19.2562	48.7603				1				0
80	18.76	33.1777	59.1806	36.9734	61.379	-2.2467	-.1468	190.7107	-3.2242	-.1121	3.2262	4.8014	268.0096	-4.7985	-.1668	19.293	48.9328				1				0
80	18.77	33.2979	59.3174	36.8106	61.0512	-2.2429	-.1287	190.4771	-3.2204	-.0939	3.2217	4.7948	268.3299	-4.7928	-.1398	19.3298	49.1057				1				0
80	18.78	33.418	59.4542	36.6478	60.7234	-2.239	-.1105	190.2435	-3.2165	-.0757	3.2174	4.7883	268.6519	-4.787	-.1127	19.3667	49.2791				1				0
80	18.79	34.2051	60.4686	36.1283	59.5912	-2.22	-.0257	190.3932	-3.1975	.0091	3.1975	4.7587	270.1635	-4.7587	.0136	19.5473	50.0869				1				0
80	18.8	34.9921	61.4829	35.6088	58.459	-2.2011	.059	190.5429	-3.1786	.0938	3.18	4.7325	271.6905	-4.7305	.1396	19.7276	50.8934				1				0
80	18.81	35.659	62.3605	35.2521	57.6547	-2.1861	.1251	190.9262	-3.1636	.1599	3.1677	4.7141	272.8933	-4.7081	.2379	19.8702	51.5228				1				0
80	18.82	36.3259	63.238	34.8954	56.8503	-2.1712	.1909	191.3096	-3.1487	.2257	3.1568	4.6979	274.1002	-4.6859	.3359	20.0122	52.1496				1				0
80	18.83	36.9928	64.1156	34.5387	56.0459	-2.1563	.2565	191.6929	-3.1339	.2913	3.1474	4.6839	275.31	-4.6638	.4334	20.1537	52.774				1				0
80	18.84	37.6596	64.9932	34.182	55.2415	-2.1415	.3218	192.0763	-3.1191	.3566	3.1394	4.672	276.5216	-4.6417	.5306	20.2945	53.3959				1				0
80	18.85	38.9127	66.0588	33.715	53.7901	-2.0853	.424	192.4766	-3.0629	.4587	3.097	4.6088	278.5181	-4.558	.6826	20.8298	54.369				1				0
80	18.86	40.1658	67.1245	33.2479	52.3388	-2.0294	.5257	192.877	-3.0069	.5605	3.0587	4.5516	280.5589	-4.4746	.834	21.3628	55.338				1				0
80	18.87	40.752	67.3126	33.1376	51.6918	-1.988	.5628	192.8941	-2.9655	.5975	3.0251	4.5016	281.3923	-4.4129	.8892	21.7568	55.6909				1				0
80	18.88	41.3382	67.5007	33.0273	51.0448	-1.9466	.5998	192.9111	-2.9242	.6346	2.9922	4.4525	282.2441	-4.3512	.9443	22.1508	56.0437				1				0
80	18.89	41.9244	67.6888	32.917	50.3979	-1.9053	.6368	192.9282	-2.8828	.6716	2.96	4.4045	283.1144	-4.2896	.9993	22.5446	56.3964				1				0
80	18.9	42.5106	67.8769	32.8067	49.7509	-1.8639	.6739	192.9452	-2.8415	.7086	2.9285	4.3575	284.0036	-4.228	1.0544	22.9384	56.749				1				0
80	18.91	43.4187	67.3216	33.0202	48.9214	-1.7559	.6983	192.682	-2.7334	.7331	2.83	4.2107	285.0123	-4.067	1.0907	23.9672	56.9815				1				0
80	18.92	44.3268	66.7663	33.2337	48.092	-1.6476	.7227	192.4187	-2.6251	.7575	2.7322	4.065	286.0965	-3.9056	1.127	24.9987	57.2146				1				0
80	18.93	44.6486	66.0228	33.5575	47.9095	-1.5805	.7101	192.1384	-2.558	.7449	2.6643	3.9637	286.2357	-3.8056	1.1082	25.638	57.0943				1				0
80	18.94	44.9705	65.2794	33.8813	47.727	-1.5132	.6974	191.8581	-2.4907	.7322	2.5961	3.8621	286.3826	-3.7053	1.0893	26.2791	56.9736				1				0
80	18.95	45.2923	64.5359	34.2051	47.5445	-1.4457	.6847	191.5778	-2.4232	.7195	2.5277	3.7603	286.5379	-3.6047	1.0703	26.9221	56.8526				1				0
80	18.96	45.6142	63.7925	34.5289	47.362	-1.3779	.672	191.2975	-2.3555	.7068	2.4592	3.6582	286.7024	-3.5039	1.0513	27.567	56.7312				1				0
80	18.97	45.609	62.4046	34.915	47.2115	-1.3005	.6361	190.14	-2.2781	.6709	2.3748	3.5324	286.409	-3.3885	.9979	28.3043	56.3891				1				0
80	18.98	45.6039	61.0167	35.301	47.061	-1.2222	.5997	188.9826	-2.1997	.6345	2.2894	3.4052	286.0899	-3.2718	.9437	29.0506	56.0428				1				0
80	18.99	45.2769	60.3723	35.3633	47.093	-1.2122	.576	188.1054	-2.1897	.6108	2.2733	3.3813	285.5866	-3.2569	.9085	29.1459	55.8173				1				0
80	19	44.9499	59.7278	35.4256	47.125	-1.202	.5521	187.2282	-2.1796	.5869	2.2572	3.3573	285.0713	-3.2419	.873	29.2422	55.5897				1				0
80	19.01	44.6229	59.0834	35.4878	47.157	-1.1918	.528	186.3511	-2.1694	.5628	2.2412	3.3335	284.5437	-3.2267	.8371	29.3393	55.36				1				0
80	19.02	44.2959	58.4389	35.5501	47.189	-1.1815	.5037	185.4739	-2.1591	.5385	2.2252	3.3097	284.0035	-3.2113	.8009	29.4374	55.1282				1				0
80	19.03	43.8436	58.2211	35.317	47.15	-1.2073	.4962	184.5318	-2.1848	.5309	2.2484	3.3443	283.6589	-3.2497	.7897	29.1919	55.0566				1				0
80	19.04	43.3912	58.0033	35.084	47.1111	-1.2334	.4886	183.5896	-2.2109	.5234	2.272	3.3793	283.3179	-3.2885	.7784	28.9439	54.9844				1				0
80	19.05	43.2659	58.4299	34.7886	47.0402	-1.2698	.5057	183.5247	-2.2473	.5405	2.3114	3.438	283.5242	-3.3427	.804	28.5973	55.1479				1				0
80	19.06	43.1406	58.8566	34.4933	46.9693	-1.3062	.5229	183.4598	-2.2837	.5577	2.3508	3.4967	283.7237	-3.3969	.8296	28.2505	55.3115				1				0
80	19.07	43.0153	59.2832	34.198	46.8984	-1.3426	.5401	183.3948	-2.3201	.5749	2.3903	3.5556	283.9168	-3.4512	.8551	27.9034	55.4752				1				0
80	19.08	42.89	59.7098	33.9026	46.8274	-1.3791	.5573	183.3299	-2.3566	.5921	2.4299	3.6145	284.1037	-3.5055	.8807	27.556	55.6391				1				0
80	19.09	42.9406	60.3021	33.9231	47.1561	-1.4109	.5618	184.3219	-2.3884	.5965	2.4618	3.662	284.0239	-3.5528	.8874	27.2535	55.6814				1				0
80	19.1	42.9913	60.8943	33.9436	47.4848	-1.4423	.5662	185.3139	-2.4198	.6009	2.4933	3.709	283.947	-3.5996	.8939	26.9542	55.7233				1				0
80	19.11	43.1672	61.0599	34.2594	47.8844	-1.4375	.5536	186.3709	-2.415	.5884	2.4856	3.6975	283.6923	-3.5924	.8752	27.0002	55.6035				1				0
80	19.12	43.3432	61.2255	34.5751	48.284	-1.4327	.5411	187.4278	-2.4102	.5759	2.4781	3.6863	283.439	-3.5853	.8567	27.0456	55.485				1				0
80	19.13	43.5191	61.3911	34.8909	48.6836	-1.428	.5288	188.4848	-2.4055	.5636	2.4706	3.6752	283.187	-3.5783	.8384	27.0906	55.3679				1				0
80	19.14	43.8444	61.1445	35.47	49.084	-1.3863	.5037	189.543	-2.3639	.5385	2.4244	3.6063	282.8326	-3.5163	.801	27.4871	55.1283				1				0
80	19.15	44.1697	60.8979	36.0491	49.4845	-1.3452	.4788	190.6012	-2.3227	.5136	2.3788	3.5384	282.4685	-3.4549	.7639	27.8792	54.8913				1				0
80	19.16	44.495	60.6513	36.6282	49.885	-1.3045	.4542	191.6595	-2.282	.489	2.3338	3.4714	282.0945	-3.3943	.7273	28.2669	54.657				1				0
80	19.17	44.6443	60.2391	36.8915	49.8858	-1.2679	.4413	191.6608	-2.2454	.4761	2.2953	3.4141	281.972	-3.3399	.7082	28.615	54.5346				1				0
80	19.18	44.7937	59.8268	37.1549	49.8867	-1.2313	.4285	191.662	-2.2089	.4633	2.2569	3.3569	281.8454	-3.2854	.6891	28.9631	54.4122				1				0
80	19.19	44.943	59.4146	37.4182	49.8876	-1.1948	.4156	191.6633	-2.1723	.4504	2.2185	3.2997	281.7144	-3.231	.6699	29.3113	54.2898				1				0
80	19.2	44.8228	58.1113	38.0747	50.1332	-1.1272	.3599	191.142	-2.1047	.3947	2.1414	3.1849	280.6222	-3.1303	.5871	29.9553	53.7593				1				0
80	19.21	44.7027	56.808	38.7311	50.3788	-1.0592	.3039	190.6207	-2.0367	.3387	2.0647	3.0707	279.4422	-3.0291	.5037	30.6029	53.2258				1				0
80	19.22	44.4332	55.917	39.1243	50.6236	-1.0277	.2606	190.0981	-2.0052	.2953	2.0268	3.0143	278.379	-2.9821	.4392	30.903	52.8128				1				0
80	19.23	44.1637	55.0259	39.5175	50.8684	-.996	.217	189.5755	-1.9735	.2517	1.9895	2.9587	277.2696	-2.935	.3744	31.2048	52.3976				1				0
80	19.24	43.8942	54.1349	39.9107	51.1132	-.9641	.1731	189.0529	-1.9416	.2079	1.9527	2.904	276.1116	-2.8875	.3092	31.5083	51.98				1				0
80	19.25	43.6247	53.2438	40.3039	51.3579	-.9321	.129	188.5303	-1.9096	.1638	1.9166	2.8503	274.903	-2.8398	.2436	31.8135	51.5601				1				0
80	19.26	43.2213	51.9837	41.0386	51.9297	-.8878	.0555	188.1733	-1.8653	.0903	1.8675	2.7771	272.7722	-2.7739	.1343	32.2353	50.8602				1				0
80	19.27	42.8179	50.7236	41.7734	52.5014	-.8433	-.0182	187.8164	-1.8208	.0165	1.8209	2.7078	270.5207	-2.7077	.0246	32.6588	50.1576				1				0
80	19.28	42.684	50.3546	42.115	52.8283	-.8313	-.0473	187.982	-1.8088	-.0125	1.8088	2.6899	269.6025	-2.6898	-.0187	32.7734	49.8805				1				0
80	19.29	42.5501	49.9856	42.4566	53.1553	-.8193	-.0764	188.1476	-1.7968	-.0416	1.7973	2.6726	268.6738	-2.6719	-.0619	32.8879	49.6038				1				0
80	19.3	42.4162	49.6166	42.7982	53.4822	-.8073	-.1054	188.3132	-1.7848	-.0706	1.7862	2.6562	267.735	-2.6541	-.105	33.0021	49.3277				1				0
80	19.31	42.2823	49.2476	43.1398	53.8092	-.7953	-.1343	188.4788	-1.7728	-.0995	1.7756	2.6404	266.7864	-2.6363	-.148	33.1161	49.052				1				0
80	19.32	42.1381	48.7795	43.6548	54.2901	-.7776	-.1738	188.8626	-1.7551	-.139	1.7606	2.6181	265.4702	-2.6099	-.2068	33.285	48.6758				1				0
80	19.33	41.994	48.3115	44.1699	54.771	-.7599	-.2132	189.2463	-1.7374	-.1784	1.7466	2.5972	264.1376	-2.5836	-.2653	33.4531	48.301				1				0
80	19.34	41.9837	48.2125	44.3433	54.9249	-.7542	-.2237	189.4644	-1.7317	-.1889	1.742	2.5904	263.774	-2.5751	-.2809	33.5077	48.2008				1				0
80	19.35	41.9734	48.1135	44.5168	55.0789	-.7485	-.2342	189.6825	-1.726	-.1994	1.7375	2.5837	263.4094	-2.5666	-.2965	33.5621	48.1008				1				0
80	19.36	41.9631	48.0145	44.6903	55.2328	-.7428	-.2447	189.9006	-1.7203	-.2099	1.733	2.5771	263.0437	-2.5581	-.3121	33.6164	48.001				1				0
80	19.37	41.9528	47.9155	44.8637	55.3868	-.7371	-.2551	190.1187	-1.7146	-.2203	1.7287	2.5706	262.677	-2.5496	-.3277	33.6706	47.9015				1				0
80	19.38	41.9631	47.7751	45.0087	55.4188	-.7251	-.2626	190.1656	-1.7026	-.2278	1.7178	2.5544	262.3786	-2.5318	-.3388	33.7846	47.8303				1				0
80	19.39	41.9734	47.6346	45.1537	55.4508	-.7131	-.2701	190.2125	-1.6907	-.2353	1.7069	2.5383	262.0766	-2.514	-.3499	33.8985	47.759				1				0
80	19.4	41.994	47.5932	45.1253	55.3288	-.7068	-.2671	190.0413	-1.6843	-.2324	1.7003	2.5284	262.1455	-2.5046	-.3455	33.9587	47.7871				1				0
80	19.41	42.0146	47.5518	45.0968	55.2069	-.7005	-.2642	189.8701	-1.678	-.2294	1.6936	2.5184	262.2151	-2.4952	-.3411	34.0189	47.8151				1				0
80	19.42	42.0352	47.5104	45.0683	55.0849	-.6942	-.2612	189.6989	-1.6717	-.2265	1.687	2.5085	262.2853	-2.4858	-.3368	34.0792	47.8433				1				0
80	19.43	42.0558	47.469	45.0399	54.963	-.6878	-.2583	189.5276	-1.6653	-.2235	1.6803	2.4986	262.3563	-2.4764	-.3324	34.1397	47.8714				1				0
80	19.44	41.9038	47.2602	44.8548	54.6957	-.6845	-.2571	188.7146	-1.662	-.2223	1.6768	2.4935	262.3803	-2.4714	-.3306	34.1711	47.8824				1				0
80	19.45	41.7519	47.0514	44.6698	54.4285	-.6812	-.256	187.9016	-1.6587	-.2212	1.6734	2.4883	262.4047	-2.4665	-.3289	34.2029	47.8935				1				0
80	19.46	41.5794	46.884	44.5132	54.2831	-.6843	-.2578	187.2598	-1.6618	-.223	1.6767	2.4932	262.3567	-2.4711	-.3316	34.1735	47.8761				1				0
80	19.47	41.4069	46.7166	44.3567	54.1378	-.6874	-.2596	186.618	-1.6649	-.2248	1.68	2.4981	262.3086	-2.4757	-.3344	34.144	47.8586				1				0
80	19.48	41.2344	46.5492	44.2001	53.9925	-.6905	-.2615	185.9762	-1.668	-.2267	1.6833	2.5031	262.2603	-2.4803	-.3371	34.1143	47.841				1				0
80	19.49	41.0619	46.3818	44.0436	53.8472	-.6936	-.2633	185.3344	-1.6711	-.2286	1.6867	2.5081	262.2119	-2.485	-.3399	34.0844	47.8232				1				0
80	19.5	40.7855	46.1262	43.9448	53.8368	-.701	-.275	184.6933	-1.6786	-.2402	1.6957	2.5215	261.8572	-2.496	-.3571	34.0137	47.7126				1				0
80	19.51	40.5091	45.8705	43.8461	53.8265	-.7085	-.2867	184.0522	-1.686	-.2519	1.7048	2.535	261.5039	-2.5072	-.3745	33.9424	47.6013				1				0
80	19.52	40.4053	45.7823	43.9039	53.9614	-.7128	-.2964	184.0529	-1.6903	-.2616	1.7105	2.5435	261.2015	-2.5135	-.3891	33.9016	47.5083				1				0
80	19.53	40.3014	45.6941	43.9617	54.0963	-.7171	-.3062	184.0536	-1.6946	-.2714	1.7162	2.552	260.9011	-2.5199	-.4036	33.8609	47.4153				1				0
80	19.54	40.1976	45.6059	44.0195	54.2312	-.7214	-.316	184.0543	-1.6989	-.2812	1.722	2.5607	260.6028	-2.5263	-.4181	33.8201	47.3222				1				0
80	19.55	39.6345	45.2	44.1716	54.8428	-.7507	-.3603	183.8489	-1.7282	-.3255	1.7586	2.6151	259.3321	-2.5699	-.4841	33.541	46.8996				1				0
80	19.56	39.0715	44.7941	44.3238	55.4543	-.78	-.4048	183.6436	-1.7576	-.37	1.7961	2.6709	258.1111	-2.6136	-.5503	33.2612	46.476				1				0
80	19.57	38.5085	44.3881	44.4759	56.0658	-.8095	-.4494	183.4383	-1.787	-.4146	1.8345	2.728	256.938	-2.6574	-.6166	32.9808	46.0514				1				0
80	19.58	38.0493	44.0704	44.5702	56.5423	-.8347	-.4843	183.2322	-1.8122	-.4495	1.8671	2.7766	256.0704	-2.695	-.6684	32.7408	45.7193				1				0
80	19.59	37.5901	43.7527	44.6645	57.0189	-.86	-.5192	183.0262	-1.8375	-.4844	1.9003	2.8259	255.231	-2.7326	-.7204	32.5002	45.3865				1				0
80	19.6	37.1309	43.435	44.7588	57.4955	-.8853	-.5542	182.8202	-1.8628	-.5194	1.9339	2.876	254.4187	-2.7703	-.7725	32.259	45.0529				1				0
80	19.61	36.095	43.1128	45.1208	59.17	-.9759	-.6386	183.4986	-1.9534	-.6038	2.0446	3.0408	252.8226	-2.9051	-.898	31.3963	44.2493				1				0
80	19.62	35.0591	42.7905	45.4828	60.8445	-1.0658	-.7224	184.177	-2.0433	-.6876	2.1559	3.2065	251.4015	-3.039	-1.0227	30.54	43.4516				1				0
80	19.63	34.4823	42.786	45.7506	62.0424	-1.1297	-.7706	185.0614	-2.1072	-.7358	2.232	3.3198	250.7515	-3.1342	-1.0944	29.9313	42.9923				1				0
80	19.64	33.9055	42.7815	46.0184	63.2404	-1.193	-.8184	185.9458	-2.1705	-.7836	2.3076	3.4324	250.1501	-3.2285	-1.1655	29.3284	42.5374				1				0
80	19.65	33.3288	42.777	46.2861	64.4383	-1.2557	-.8657	186.8302	-2.2332	-.8309	2.3828	3.5444	249.592	-3.3219	-1.2359	28.7311	42.0868				1				0
80	19.66	32.752	42.7725	46.5539	65.6362	-1.3178	-.9125	187.7146	-2.2953	-.8778	2.4575	3.6556	249.0729	-3.4144	-1.3057	28.1396	41.6405				1				0
80	19.67	32.4344	43.0327	46.9915	66.9925	-1.3729	-.9498	189.4511	-2.3504	-.915	2.5222	3.7521	248.7284	-3.4964	-1.3612	27.6152	41.2853				1				0
80	19.68	32.1169	43.2928	47.4292	68.3487	-1.4269	-.9864	191.1875	-2.4045	-.9517	2.5859	3.847	248.4069	-3.577	-1.4157	27.1005	40.9366				1				0
80	19.69	32.3761	43.5574	47.5991	68.507	-1.4203	-.9773	192.0395	-2.3978	-.9425	2.5764	3.8328	248.5417	-3.5671	-1.4021	27.1634	41.0236				1				0
80	19.7	32.6353	43.822	47.769	68.6652	-1.4138	-.9683	192.8915	-2.3913	-.9335	2.567	3.8188	248.6764	-3.5574	-1.3887	27.2257	41.1099				1				0
80	19.71	32.8945	44.0866	47.9389	68.8235	-1.4073	-.9593	193.7435	-2.3848	-.9245	2.5577	3.8049	248.8108	-3.5477	-1.3753	27.2875	41.1953				1				0
80	19.72	33.1537	44.3512	48.1088	68.9818	-1.4009	-.9504	194.5955	-2.3784	-.9156	2.5485	3.7912	248.945	-3.5381	-1.3621	27.3488	41.2801				1				0
80	19.73	33.636	44.5682	48.0741	68.4888	-1.368	-.9201	194.7671	-2.3456	-.8853	2.5071	3.7295	249.3211	-3.4892	-1.317	27.6614	41.5683				1				0
80	19.74	34.1184	44.7851	48.0394	67.9958	-1.3353	-.8899	194.9387	-2.3128	-.8551	2.4658	3.668	249.7092	-3.4404	-1.272	27.9734	41.8561				1				0
80	19.75	34.3415	44.7374	47.8348	67.3445	-1.3086	-.8682	194.2582	-2.2861	-.8334	2.4333	3.6195	249.9699	-3.4006	-1.2397	28.2279	42.0627				1				0
80	19.76	34.5647	44.6897	47.6302	66.6932	-1.2816	-.8464	193.5778	-2.2592	-.8116	2.4005	3.5708	250.2397	-3.3605	-1.2072	28.4841	42.2706				1				0
80	19.77	34.7878	44.642	47.4256	66.0419	-1.2545	-.8244	192.8973	-2.2321	-.7896	2.3676	3.5217	250.5189	-3.3201	-1.1745	28.7422	42.4801				1				0
80	19.78	35.011	44.5943	47.221	65.3906	-1.2273	-.8022	192.2169	-2.2048	-.7674	2.3345	3.4725	250.808	-3.2795	-1.1415	29.0021	42.691				1				0
80	19.79	35.1157	44.2747	46.9426	64.5378	-1.1914	-.7855	190.8708	-2.169	-.7507	2.2952	3.4139	250.9095	-3.2261	-1.1166	29.3432	42.8508				1				0
80	19.8	35.2204	43.9552	46.6642	63.685	-1.1551	-.7684	189.5247	-2.1326	-.7337	2.2553	3.3545	251.0161	-3.172	-1.0912	29.6892	43.0128				1				0
80	19.81	35.102	43.6834	46.5903	63.4834	-1.1465	-.774	188.8591	-2.1241	-.7392	2.249	3.3451	250.8113	-3.1593	-1.0995	29.7709	42.9599				1				0
80	19.82	34.9835	43.4116	46.5165	63.2819	-1.1379	-.7796	188.1935	-2.1154	-.7448	2.2427	3.3357	250.6039	-3.1464	-1.1078	29.8532	42.9067				1				0
80	19.83	34.8651	43.1398	46.4427	63.0804	-1.1292	-.7852	187.5279	-2.1067	-.7504	2.2364	3.3263	250.3938	-3.1335	-1.1162	29.936	42.8531				1				0
80	19.84	34.7466	42.8679	46.3688	62.8788	-1.1204	-.7909	186.8623	-2.098	-.7561	2.23	3.3169	250.181	-3.1204	-1.1246	30.0195	42.7991				1				0
80	19.85	34.5235	42.4395	46.5121	62.9904	-1.112	-.8153	186.4655	-2.0895	-.7805	2.2305	3.3176	249.5183	-3.1079	-1.1609	30.0996	42.5668				1				0
80	19.86	34.3003	42.0111	46.6553	63.102	-1.1036	-.8398	186.0687	-2.0811	-.805	2.2313	3.3188	248.8531	-3.0953	-1.1973	30.1801	42.3335				1				0
80	19.87	34.1956	41.8545	46.8723	63.4151	-1.104	-.8584	186.3375	-2.0815	-.8236	2.2385	3.3295	248.4122	-3.096	-1.225	30.1761	42.156				1				0
80	19.88	34.0909	41.6979	47.0894	63.7282	-1.1044	-.877	186.6064	-2.0819	-.8422	2.2458	3.3404	247.9754	-3.0966	-1.2527	30.1721	41.9791				1				0
80	19.89	33.9862	41.5413	47.3064	64.0413	-1.1048	-.8955	186.8752	-2.0823	-.8607	2.2532	3.3514	247.5427	-3.0972	-1.2802	30.1681	41.8027				1				0
80	19.9	33.9338	41.4279	47.5164	64.3172	-1.1032	-.9102	187.1953	-2.0807	-.8755	2.2574	3.3575	247.181	-3.0948	-1.3021	30.184	41.6624				1				0
80	19.91	33.8815	41.3144	47.7263	64.5931	-1.1015	-.9249	187.5154	-2.079	-.8901	2.2616	3.3638	246.8219	-3.0923	-1.324	30.1998	41.5226				1				0
80	19.92	33.8291	41.201	47.9362	64.869	-1.0998	-.9395	187.8354	-2.0774	-.9048	2.2658	3.3702	246.4653	-3.0898	-1.3457	30.2155	41.3832				1				0
80	19.93	33.8815	41.2442	47.9291	64.8319	-1.0978	-.9358	187.8867	-2.0753	-.901	2.2625	3.3651	246.531	-3.0868	-1.3402	30.2353	41.4188				1				0
80	19.94	33.9338	41.2874	47.922	64.7947	-1.0957	-.9321	187.938	-2.0732	-.8973	2.2591	3.3601	246.5969	-3.0837	-1.3346	30.255	41.4543				1				0
80	19.95	33.9862	41.3306	47.9149	64.7575	-1.0936	-.9284	187.9892	-2.0711	-.8936	2.2557	3.3551	246.6629	-3.0806	-1.3291	30.2748	41.4898				1				0
80	19.96	34.1484	41.8446	47.4915	64.3665	-1.1118	-.892	187.851	-2.0893	-.8572	2.2583	3.359	247.6934	-3.1076	-1.275	30.1015	41.8364				1				0
80	19.97	34.3106	42.3585	47.068	63.9756	-1.13	-.8555	187.7128	-2.1076	-.8207	2.2617	3.3641	248.7227	-3.1347	-1.2208	29.9281	42.1834				1				0
80	19.98	34.4205	42.8292	46.6517	63.6218	-1.1504	-.8227	187.5233	-2.1279	-.788	2.2691	3.375	249.6805	-3.165	-1.172	29.7344	42.4957				1				0
[truncated: 1,004 more rows]
