# Supplementary material for: Dual-Stream deep learning for multimodal feature fusion and classification of balance control in elite freestyle aerial skiers
Source: PLoS One. 2026 Jul 28;21(7):e0337296. doi: 10.1371/journal.pone.0337296 (PMC13411871; doi:10.1371/journal.pone.0337296)
Supplement: S1 Data — (ZIP) [file pone.0337296.s001.zip › data/25.CSV]

Status	Time	Gauge[0]	Gauge[1]	Gauge[2]	Gauge[3]	Platform.COP.X	Platform.COP.Y	Weight	Patient COP.X	Patient COP.Y	Patient COP Len	Tilt Angle	Tilt Direction	Tilt Projection.X	Tilt Projection.Y	Pct Right	Pct Front	EndOfRep	IsomFreeze	Stimulus	TestRunning	OnTarget	GoalMet	TargetSkipped	TargetNbr	PatientFell
C0	0	45.0855	42.5115	52.1581	50.8251	.1742	-.3772	190.5802	-.1669	.7009	.7205	1.0711	346.6042	-.2482	1.042	48.4103	56.6752			1	1				0
80	.01	45.1069	42.6627	52.0629	50.7845	.166	-.3695	190.617	-.1752	.7085	.7299	1.085	346.1129	-.2604	1.0533	48.3317	56.7479				1				0
80	.02	45.1284	42.8139	51.9677	50.7438	.1578	-.3619	190.6539	-.1834	.7162	.7393	1.099	345.6343	-.2727	1.0647	48.2531	56.8206				1				0
80	.03	45.1499	42.9651	51.8725	50.7032	.1495	-.3543	190.6907	-.1917	.7238	.7487	1.1131	345.168	-.2849	1.076	48.1746	56.8932				1				0
80	.04	45.1713	43.1164	51.7773	50.6625	.1413	-.3467	190.7275	-.1999	.7314	.7582	1.1272	344.7134	-.2972	1.0873	48.0961	56.9658				1				0
80	.05	45.1533	43.2667	51.6217	50.5683	.1311	-.3375	190.6099	-.2101	.7406	.7698	1.1444	344.1638	-.3123	1.1009	47.9994	57.053				1				0
80	.06	45.1353	43.417	51.466	50.474	.1209	-.3283	190.4922	-.2202	.7497	.7814	1.1617	343.6298	-.3274	1.1146	47.9025	57.1403				1				0
80	.07	45.0958	43.4161	51.4055	50.4204	.119	-.3268	190.3377	-.2222	.7513	.7834	1.1647	343.5261	-.3303	1.1169	47.8841	57.155				1				0
80	.08	45.0563	43.4152	51.345	50.3667	.1171	-.3252	190.1832	-.2241	.7528	.7855	1.1677	343.4228	-.3332	1.1192	47.8657	57.1697				1				0
80	.09	45.0168	43.4143	51.2845	50.3131	.1151	-.3237	190.0287	-.226	.7544	.7875	1.1707	343.3198	-.336	1.1215	47.8473	57.1845				1				0
80	.1	44.9773	43.4134	51.224	50.2595	.1132	-.3221	189.8742	-.228	.7559	.7896	1.1738	343.2172	-.3389	1.1238	47.8288	57.1993				1				0
80	.11	44.9104	43.3216	51.224	50.2353	.1155	-.3258	189.6913	-.2257	.7523	.7854	1.1676	343.3021	-.3355	1.1184	47.8508	57.1647				1				0
80	.12	44.8434	43.2298	51.224	50.211	.1178	-.3294	189.5083	-.2234	.7487	.7813	1.1615	343.388	-.3321	1.113	47.8728	57.1302				1				0
80	.13	44.816	43.1389	51.2845	50.2405	.1221	-.3346	189.4798	-.2191	.7435	.7751	1.1523	343.58	-.3257	1.1053	47.9133	57.0808				1				0
80	.14	44.7885	43.048	51.345	50.2699	.1263	-.3398	189.4513	-.2148	.7383	.7689	1.1431	343.7753	-.3194	1.0976	47.9539	57.0314				1				0
80	.15	44.7611	42.9571	51.4055	50.2993	.1306	-.345	189.4229	-.2106	.7331	.7628	1.1339	343.9737	-.3131	1.0899	47.9945	56.982				1				0
80	.16	44.731	42.7554	51.6101	50.4134	.1423	-.3584	189.51	-.1989	.7197	.7467	1.11	344.5518	-.2957	1.0699	48.1058	56.8543				1				0
80	.17	44.701	42.5538	51.8147	50.5276	.154	-.3718	189.5971	-.1872	.7063	.7307	1.0863	345.1548	-.2783	1.05	48.2171	56.7267				1				0
80	.18	44.6709	42.3522	52.0193	50.6418	.1656	-.3852	189.6842	-.1755	.6929	.7148	1.0626	345.7841	-.261	1.0301	48.3282	56.5992				1				0
80	.19	44.6684	42.2415	52.1634	50.7265	.173	-.3933	189.7998	-.1681	.6847	.7051	1.0482	346.2036	-.25	1.0179	48.3987	56.5212				1				0
80	.2	44.6658	42.1308	52.3075	50.8113	.1804	-.4015	189.9154	-.1607	.6765	.6954	1.0338	346.6343	-.239	1.0058	48.4691	56.4433				1				0
80	.21	44.6632	42.0201	52.4516	50.8961	.1878	-.4097	190.031	-.1534	.6684	.6858	1.0194	347.0766	-.228	.9936	48.5394	56.3655				1				0
80	.22	44.6495	41.7978	52.7434	51.0682	.2022	-.4264	190.2588	-.1389	.6517	.6663	.9906	347.9657	-.2065	.9688	48.6769	56.2065				1				0
80	.23	44.6357	41.5755	53.0352	51.2403	.2166	-.443	190.4867	-.1245	.635	.6471	.962	348.9056	-.1851	.944	48.8141	56.0479				1				0
80	.24	44.6246	41.4639	53.1828	51.3277	.2237	-.4516	190.5989	-.1175	.6265	.6374	.9476	349.3795	-.1747	.9314	48.8811	55.9668				1				0
80	.25	44.6134	41.3522	53.3305	51.415	.2307	-.4601	190.7112	-.1104	.618	.6278	.9333	349.8675	-.1642	.9187	48.9481	55.8859				1				0
80	.26	44.6023	41.2406	53.4782	51.5024	.2377	-.4685	190.8235	-.1034	.6095	.6182	.9191	350.3699	-.1538	.9061	49.015	55.8051				1				0
80	.27	44.5911	41.129	53.6258	51.5897	.2448	-.477	190.9357	-.0964	.6011	.6087	.9049	350.8876	-.1433	.8935	49.0818	55.7243				1				0
80	.28	44.646	41.0507	53.8589	51.7454	.2537	-.4862	191.3011	-.0875	.5919	.5983	.8895	351.5893	-.1301	.8799	49.1665	55.6371				1				0
80	.29	44.701	40.9724	54.0919	51.9011	.2625	-.4953	191.6665	-.0787	.5828	.5881	.8742	352.313	-.1169	.8664	49.2509	55.5503				1				0
80	.3	44.7671	41.0057	54.1773	51.9695	.2644	-.496	191.9196	-.0768	.5821	.5872	.8729	352.4843	-.1142	.8654	49.2686	55.5439				1				0
80	.31	44.8331	41.039	54.2627	52.0378	.2662	-.4966	192.1727	-.0749	.5814	.5863	.8715	352.6557	-.1114	.8644	49.2863	55.5375				1				0
80	.32	44.8992	41.0723	54.3481	52.1061	.2681	-.4973	192.4258	-.0731	.5808	.5854	.8702	352.8272	-.1087	.8634	49.3039	55.5312				1				0
80	.33	44.9653	41.1056	54.4335	52.1744	.2699	-.498	192.6789	-.0712	.5801	.5845	.8689	352.9987	-.1059	.8624	49.3215	55.5249				1				0
80	.34	45.1765	41.2325	54.4113	52.1225	.2746	-.4873	192.9428	-.0666	.5908	.5945	.8838	353.5686	-.099	.8782	49.3658	55.6264				1				0
80	.35	45.3876	41.3594	54.3891	52.0706	.2792	-.4767	193.2068	-.062	.6014	.6046	.8988	354.118	-.0921	.894	49.4099	55.7277				1				0
80	.36	45.5326	41.4531	54.2814	51.9504	.282	-.4654	193.2175	-.0592	.6127	.6156	.9151	354.4852	-.0879	.9109	49.4366	55.8354				1				0
80	.37	45.6777	41.5467	54.1738	51.8302	.2848	-.4541	193.2283	-.0564	.624	.6266	.9314	354.8395	-.0838	.9277	49.4633	55.943				1				0
80	.38	45.8227	41.6403	54.0661	51.71	.2876	-.4427	193.2391	-.0536	.6353	.6376	.9478	355.1815	-.0796	.9445	49.4899	56.0507				1				0
80	.39	45.9678	41.7339	53.9585	51.5897	.2904	-.4314	193.2499	-.0508	.6466	.6486	.9642	355.5118	-.0755	.9613	49.5166	56.1583				1				0
80	.4	46.2012	41.9022	53.5689	51.2005	.2938	-.4037	192.8728	-.0473	.6744	.676	1.005	355.985	-.0704	1.0025	49.5492	56.4227				1				0
80	.41	46.4347	42.0705	53.1793	50.8113	.2973	-.3758	192.4958	-.0439	.7022	.7036	1.046	356.4228	-.0653	1.044	49.5819	56.688				1				0
80	.42	46.5231	42.1452	52.8973	50.5423	.2979	-.3592	192.1079	-.0433	.7188	.7201	1.0706	356.5554	-.0643	1.0687	49.5879	56.8462				1				0
80	.43	46.6115	42.2199	52.6153	50.2733	.2985	-.3425	191.72	-.0426	.7355	.7368	1.0953	356.6826	-.0634	1.0934	49.594	57.005				1				0
80	.44	46.6999	42.2946	52.3333	50.0043	.2992	-.3258	191.3322	-.042	.7523	.7534	1.1201	356.8044	-.0624	1.1183	49.6	57.1644				1				0
80	.45	46.7883	42.3693	52.0513	49.7353	.2998	-.309	190.9443	-.0414	.7691	.7702	1.145	356.9217	-.0615	1.1433	49.6061	57.3245				1				0
80	.46	46.8638	42.4899	51.5558	49.2752	.2974	-.2819	190.1848	-.0438	.7961	.7973	1.1853	356.8541	-.0651	1.1836	49.5833	57.5822				1				0
80	.47	46.9394	42.6105	51.0603	48.815	.295	-.2547	189.4253	-.0462	.8234	.8247	1.226	356.7905	-.0686	1.2241	49.5603	57.842				1				0
80	.48	46.9265	42.6564	50.8469	48.6239	.2919	-.2443	189.0537	-.0492	.8337	.8352	1.2416	356.62	-.0732	1.2395	49.531	57.9402				1				0
80	.49	46.9136	42.7023	50.6334	48.4327	.2889	-.234	188.6821	-.0523	.8441	.8457	1.2573	356.4532	-.0778	1.2549	49.5017	58.0389				1				0
80	.5	46.9007	42.7482	50.4199	48.2416	.2858	-.2236	188.3104	-.0554	.8545	.8563	1.273	356.2897	-.0824	1.2703	49.4723	58.1379				1				0
80	.51	46.9574	42.8544	50.2553	48.0902	.2832	-.2119	188.1574	-.058	.8662	.8681	1.2906	356.1683	-.0863	1.2877	49.4475	58.2494				1				0
80	.52	47.014	42.9607	50.0907	47.9389	.2806	-.2002	188.0043	-.0606	.8779	.88	1.3083	356.0499	-.0901	1.3051	49.4227	58.361				1				0
80	.53	47.0707	43.0669	49.9262	47.7875	.2779	-.1884	187.8512	-.0632	.8897	.8919	1.3259	355.9345	-.094	1.3226	49.3978	58.4729				1				0
80	.54	47.1402	43.1272	49.9751	47.8273	.2784	-.1872	188.0697	-.0627	.8909	.8931	1.3277	355.9726	-.0933	1.3245	49.4026	58.4847				1				0
80	.55	47.2097	43.1875	50.024	47.8671	.279	-.1859	188.2883	-.0622	.8921	.8943	1.3295	356.0105	-.0925	1.3263	49.4074	58.4965				1				0
80	.56	47.2793	43.2478	50.0729	47.9069	.2795	-.1847	188.5068	-.0617	.8934	.8955	1.3313	356.0481	-.0918	1.3281	49.4122	58.5082				1				0
80	.57	47.3874	43.3072	50.2829	48.0773	.2826	-.1894	189.0547	-.0586	.8886	.8906	1.324	356.23	-.0871	1.3211	49.4423	58.4633				1				0
80	.58	47.4955	43.3666	50.4928	48.2476	.2858	-.1941	189.6026	-.0554	.8839	.8857	1.3167	356.4128	-.0824	1.3141	49.4722	58.4185				1				0
80	.59	47.5342	43.3657	50.6538	48.3783	.2884	-.2	189.9319	-.0528	.878	.8796	1.3077	356.5599	-.0785	1.3053	49.4973	58.3623				1				0
80	.6	47.5728	43.3648	50.8148	48.5089	.291	-.2059	190.2613	-.0502	.8721	.8736	1.2987	356.7085	-.0746	1.2966	49.5223	58.3062				1				0
80	.61	47.6114	43.3639	50.9758	48.6395	.2936	-.2118	190.5906	-.0475	.8663	.8676	1.2898	356.8588	-.0707	1.2879	49.5472	58.2503				1				0
80	.62	47.65	43.363	51.1368	48.7701	.2962	-.2176	190.9199	-.0449	.8604	.8616	1.2809	357.0106	-.0668	1.2792	49.5721	58.1946				1				0
80	.63	47.7805	43.3648	51.3744	48.9387	.3042	-.2237	191.4583	-.037	.8544	.8552	1.2713	357.5203	-.055	1.2701	49.6476	58.1368				1				0
80	.64	47.9109	43.3666	51.6119	49.1074	.3121	-.2297	191.9968	-.0291	.8483	.8488	1.2619	358.0348	-.0433	1.2612	49.7228	58.0793				1				0
80	.65	48.0028	43.3693	51.6884	49.1454	.3174	-.23	192.2059	-.0238	.8481	.8484	1.2613	358.3922	-.0354	1.2608	49.7733	58.077				1				0
80	.66	48.0946	43.372	51.7649	49.1835	.3227	-.2302	192.415	-.0185	.8479	.8481	1.2608	358.7491	-.0275	1.2605	49.8237	58.0748				1				0
80	.67	48.1865	43.3747	51.8414	49.2216	.3279	-.2305	192.6241	-.0132	.8476	.8477	1.2603	359.1055	-.0197	1.2601	49.874	58.0725				1				0
80	.68	48.2783	43.3774	51.9179	49.2596	.3332	-.2307	192.8332	-.008	.8474	.8474	1.2598	359.4614	-.0118	1.2598	49.9241	58.0703				1				0
80	.69	48.3444	43.2748	51.8992	49.1679	.3441	-.2291	192.6863	.0029	.849	.849	1.2622	.1991	.0044	1.2622	50.0281	58.0857				1				0
80	.7	48.4105	43.1722	51.8805	49.0763	.3551	-.2275	192.5394	.0139	.8506	.8507	1.2647	.935	.0206	1.2646	50.1322	58.1011				1				0
80	.71	48.3847	43.0669	51.7853	48.9465	.3608	-.2256	192.1834	.0196	.8525	.8527	1.2677	1.3162	.0291	1.2673	50.1865	58.1188				1				0
80	.72	48.359	42.9616	51.6902	48.8168	.3665	-.2237	191.8274	.0253	.8543	.8547	1.2707	1.6971	.0376	1.2701	50.2411	58.1366				1				0
80	.73	48.3332	42.8562	51.595	48.687	.3722	-.2219	191.4715	.0311	.8562	.8568	1.2737	2.0776	.0462	1.2729	50.2958	58.1544				1				0
80	.74	48.3075	42.7509	51.4998	48.5573	.378	-.22	191.1155	.0368	.8581	.8589	1.2769	2.4576	.0548	1.2757	50.3507	58.1723				1				0
80	.75	48.1521	42.5124	51.3468	48.3575	.3853	-.2218	190.3688	.0441	.8562	.8574	1.2746	2.9494	.0656	1.2729	50.4201	58.1545				1				0
80	.76	47.9968	42.2739	51.1938	48.1577	.3926	-.2237	189.6222	.0515	.8543	.8559	1.2724	3.4468	.0765	1.2701	50.4901	58.1366				1				0
80	.77	47.8672	42.1407	51.136	48.0876	.3942	-.2275	189.2315	.053	.8505	.8522	1.2669	3.5643	.0788	1.2645	50.5046	58.1005				1				0
80	.78	47.7376	42.0075	51.0781	48.0176	.3957	-.2313	188.8408	.0545	.8467	.8485	1.2614	3.6833	.081	1.2588	50.5191	58.0642				1				0
80	.79	47.608	41.8743	51.0203	47.9475	.3972	-.2352	188.4501	.056	.8429	.8448	1.2559	3.8039	.0833	1.2531	50.5338	58.0278				1				0
80	.8	47.4784	41.7411	50.9625	47.8775	.3988	-.239	188.0594	.0576	.8391	.841	1.2503	3.926	.0856	1.2474	50.5484	57.9912				1				0
80	.81	47.0518	41.3306	51.0995	47.9942	.4002	-.2669	187.4762	.059	.8111	.8133	1.2091	4.1609	.0877	1.2059	50.562	57.7252				1				0
80	.82	46.6252	40.9202	51.2365	48.111	.4016	-.295	186.8929	.0604	.783	.7854	1.1676	4.414	.0899	1.1641	50.5757	57.4576				1				0
80	.83	46.3283	40.643	51.4313	48.2978	.4015	-.3192	186.7004	.0603	.7588	.7612	1.1317	4.5453	.0897	1.1281	50.5745	57.2269				1				0
80	.84	46.0313	40.3658	51.6261	48.4846	.4014	-.3435	186.5078	.0602	.7346	.737	1.0957	4.6854	.0895	1.092	50.5734	56.9958				1				0
80	.85	45.7343	40.0886	51.8209	48.6715	.4013	-.3678	186.3153	.0601	.7102	.7128	1.0596	4.8353	.0893	1.0558	50.5722	56.7641				1				0
80	.86	45.4374	39.8113	52.0157	48.8583	.4011	-.3922	186.1227	.06	.6859	.6885	1.0235	4.9962	.0891	1.0196	50.571	56.532				1				0
80	.87	44.9636	39.2911	52.7407	49.5459	.404	-.4516	186.5414	.0629	.6265	.6296	.936	5.7316	.0935	.9313	50.5988	55.9664				1				0
80	.88	44.4898	38.7709	53.4657	50.2335	.407	-.5107	186.9599	.0658	.5673	.5711	.8491	6.6141	.0978	.8434	50.6265	55.4032				1				0
80	.89	44.313	38.5279	53.9959	50.7343	.41	-.5452	187.5711	.0688	.5329	.5373	.7987	7.3559	.1023	.7922	50.6552	55.075				1				0
80	.9	44.1362	38.2849	54.526	51.2351	.4129	-.5794	188.1823	.0718	.4986	.5038	.7489	8.1915	.1067	.7412	50.6836	54.7488				1				0
80	.91	43.9594	38.0418	55.0562	51.7359	.4159	-.6135	188.7934	.0747	.4646	.4706	.6995	9.1394	.1111	.6907	50.7119	54.4247				1				0
80	.92	43.6908	37.6512	56.0507	52.7003	.4199	-.6736	190.093	.0787	.4044	.412	.6125	11.0117	.117	.6012	50.7495	53.8519				1				0
80	.93	43.4221	37.2606	57.0453	53.6647	.4238	-.733	191.3927	.0826	.3451	.3549	.5275	13.4611	.1228	.513	50.7867	53.2868				1				0
80	.94	43.1535	36.87	58.0398	54.6291	.4276	-.7915	192.6924	.0865	.2866	.2993	.445	16.7881	.1285	.426	50.8234	52.7293				1				0
80	.95	43.0617	36.7224	58.5041	55.0927	.4286	-.8169	193.3809	.0874	.2612	.2754	.4094	18.505	.13	.3883	50.8326	52.4875				1				0
80	.96	42.9698	36.5747	58.9685	55.5563	.4295	-.8421	194.0694	.0884	.236	.252	.3746	20.5304	.1314	.3508	50.8417	52.2475				1				0
80	.97	42.878	36.4271	59.4328	56.0199	.4305	-.8671	194.7579	.0893	.211	.2291	.3405	22.9482	.1328	.3136	50.8507	52.0091				1				0
80	.98	42.4325	36.041	59.9523	56.5925	.425	-.912	195.0184	.0838	.166	.186	.2765	26.7938	.1246	.2468	50.7985	51.5813				1				0
80	.99	41.9871	35.6549	60.4718	57.1651	.4196	-.9568	195.2789	.0784	.1212	.1444	.2146	32.8872	.1165	.1802	50.7465	51.1546				1				0
80	1	41.6335	35.4164	60.527	57.2741	.4131	-.9771	194.8509	.0719	.101	.124	.1843	35.463	.1069	.1501	50.6851	50.9618				1				0
80	1.01	41.2799	35.1779	60.5821	57.3831	.4066	-.9974	194.4229	.0655	.0807	.1039	.1544	39.0595	.0973	.1199	50.6235	50.7683				1				0
80	1.02	40.9263	34.9393	60.6373	57.492	.4001	-1.0178	193.9949	.059	.0603	.0843	.1253	44.3765	.0876	.0896	50.5615	50.5739				1				0
80	1.03	40.5726	34.7008	60.6924	57.601	.3936	-1.0383	193.5669	.0524	.0398	.0658	.0978	52.8276	.0779	.0591	50.4993	50.3786				1				0
80	1.04	39.9418	34.3048	60.6942	57.7057	.3806	-1.0708	192.6465	.0394	.0073	.0401	.0596	79.4923	.0586	.0109	50.3753	50.0696				1				0
80	1.05	39.311	33.9088	60.696	57.8103	.3674	-1.1035	191.7261	.0263	-.0254	.0366	.0544	134.0948	.039	-.0378	50.2501	49.7577				1				0
80	1.06	39.0337	33.7513	60.6426	57.806	.3609	-1.1156	191.2336	.0197	-.0375	.0424	.063	152.275	.0293	-.0557	50.1877	49.6429				1				0
80	1.07	38.7565	33.5938	60.5892	57.8017	.3543	-1.1277	190.7412	.0131	-.0496	.0513	.0763	165.1893	.0195	-.0738	50.1249	49.5275				1				0
80	1.08	38.4793	33.4362	60.5359	57.7974	.3477	-1.1399	190.2488	.0065	-.0618	.0621	.0924	173.9991	.0097	-.0919	50.0619	49.4115				1				0
80	1.09	38.2021	33.2787	60.4825	57.793	.341	-1.1521	189.7563	-.0002	-.074	.074	.1101	180.1254	-.0002	-.1101	49.9985	49.2949				1				0
80	1.1	37.8364	33.1176	60.5563	57.9582	.3283	-1.1727	189.4686	-.0129	-.0947	.0955	.142	187.7704	-.0192	-.1407	49.877	49.0984				1				0
80	1.11	37.4708	32.9565	60.6302	58.1234	.3155	-1.1934	189.1809	-.0257	-.1154	.1182	.1757	192.5653	-.0382	-.1715	49.7551	48.9013				1				0
80	1.12	37.3824	32.9529	60.7574	58.293	.3094	-1.2017	189.3857	-.0318	-.1237	.1277	.1898	194.4042	-.0472	-.1838	49.6975	48.8223				1				0
80	1.13	37.294	32.9493	60.8846	58.4625	.3034	-1.21	189.5904	-.0378	-.1319	.1372	.204	195.9839	-.0562	-.1961	49.6401	48.7434				1				0
80	1.14	37.2056	32.9457	61.0118	58.632	.2974	-1.2183	189.7951	-.0438	-.1402	.1469	.2184	197.3539	-.0651	-.2084	49.5827	48.6647				1				0
80	1.15	37.1172	32.9421	61.139	58.8016	.2914	-1.2265	189.9998	-.0498	-.1484	.1566	.2328	198.5522	-.0741	-.2207	49.5255	48.5862				1				0
80	1.16	37.1902	33.15	61.3934	59.1328	.2806	-1.2284	190.8664	-.0606	-.1503	.1621	.2409	201.9457	-.09	-.2235	49.4231	48.5682				1				0
80	1.17	37.2631	33.3579	61.6478	59.4641	.2699	-1.2303	191.7329	-.0712	-.1522	.1681	.2498	205.0788	-.1059	-.2263	49.3216	48.5503				1				0
80	1.18	37.4245	33.5695	61.775	59.6258	.2653	-1.224	192.3948	-.0759	-.1459	.1645	.2445	207.4785	-.1128	-.217	49.2771	48.61				1				0
80	1.19	37.5858	33.781	61.9022	59.7876	.2606	-1.2178	193.0566	-.0805	-.1397	.1613	.2397	209.9618	-.1197	-.2077	49.2329	48.6693				1				0
80	1.2	37.7472	33.9925	62.0294	59.9493	.256	-1.2116	193.7184	-.0852	-.1335	.1584	.2354	212.5239	-.1266	-.1985	49.189	48.7282				1				0
80	1.21	37.9085	34.204	62.1566	60.1111	.2514	-1.2055	194.3802	-.0897	-.1274	.1558	.2316	215.1576	-.1334	-.1894	49.1455	48.7867				1				0
80	1.22	38.1592	34.5694	61.9885	60.0358	.2419	-1.1825	194.7529	-.0993	-.1045	.1441	.2142	223.5381	-.1476	-.1553	49.0546	49.005				1				0
80	1.23	38.4098	34.9348	61.8204	59.9606	.2324	-1.1597	195.1256	-.1088	-.0816	.136	.2022	233.1132	-.1617	-.1214	48.964	49.2225				1				0
80	1.24	38.499	35.0887	61.5251	59.7236	.2274	-1.1428	194.8364	-.1138	-.0648	.1309	.1946	240.3568	-.1692	-.0963	48.9162	49.3832				1				0
80	1.25	38.5883	35.2427	61.2297	59.4866	.2223	-1.1259	194.5472	-.1188	-.0478	.1281	.1904	248.0729	-.1767	-.0711	48.8682	49.5444				1				0
80	1.26	38.6776	35.3966	60.9344	59.2496	.2173	-1.1089	194.2581	-.1239	-.0309	.1277	.1898	256.0113	-.1842	-.0459	48.8201	49.7061				1				0
80	1.27	38.717	35.7503	60.1365	58.6839	.1943	-1.072	193.2877	-.1468	.006	.147	.2185	272.3529	-.2183	.009	48.6016	50.0575				1				0
80	1.28	38.7565	36.104	59.3385	58.1183	.1712	-1.0348	192.3173	-.17	.0433	.1754	.2608	284.2897	-.2527	.0644	48.3809	50.4124				1				0
80	1.29	38.796	36.4577	58.5406	57.5526	.1478	-.9971	191.3469	-.1934	.0809	.2097	.3117	292.7103	-.2875	.1203	48.158	50.7709				1				0
80	1.3	38.7462	36.6575	58.038	57.2239	.1294	-.9766	190.6657	-.2118	.1014	.2348	.349	295.5931	-.3148	.1508	47.9832	50.966				1				0
80	1.31	38.6964	36.8574	57.5354	56.8952	.1109	-.956	189.9844	-.2302	.1221	.2606	.3874	297.9287	-.3423	.1814	47.8072	51.1625				1				0
80	1.32	38.6467	37.0572	57.0328	56.5666	.0923	-.9352	189.3032	-.2489	.1428	.2869	.4266	299.8536	-.3699	.2123	47.6299	51.3603				1				0
80	1.33	38.6183	37.4874	56.2518	56.1419	.056	-.8994	188.4994	-.2852	.1787	.3366	.5003	302.0673	-.424	.2656	47.2836	51.7018				1				0
80	1.34	38.59	37.9176	55.4708	55.7172	.0193	-.8632	187.6956	-.3219	.2149	.387	.5753	303.7229	-.4785	.3194	46.9345	52.0462				1				0
80	1.35	38.6115	38.148	55.1923	55.6212	.0016	-.8482	187.573	-.3396	.2299	.4101	.6096	304.0953	-.5048	.3417	46.7657	52.1894				1				0
80	1.36	38.6329	38.3785	54.9139	55.5252	-.0162	-.8331	187.4505	-.3574	.2449	.4332	.644	304.4285	-.5312	.3641	46.5966	52.3328				1				0
80	1.37	38.6544	38.6089	54.6355	55.4292	-.0339	-.8181	187.3279	-.3751	.26	.4564	.6785	304.7282	-.5576	.3865	46.4274	52.4764				1				0
80	1.38	38.6758	38.8393	54.357	55.3332	-.0517	-.803	187.2053	-.3929	.2751	.4797	.713	304.9993	-.5841	.409	46.258	52.6201				1				0
80	1.39	38.693	39.1678	54.1471	55.3859	-.0777	-.7896	187.3939	-.4189	.2885	.5086	.7561	304.5516	-.6227	.4288	46.0105	52.7472				1				0
80	1.4	38.7102	39.4963	53.9372	55.4387	-.1037	-.7763	187.5824	-.4448	.3018	.5375	.7991	304.1531	-.6613	.4486	45.7635	52.8741				1				0
80	1.41	38.7059	39.5944	54.0057	55.5875	-.1118	-.7781	187.8934	-.4529	.3	.5433	.8076	303.5182	-.6733	.446	45.6864	52.8571				1				0
80	1.42	38.7016	39.6925	54.0742	55.7362	-.1198	-.7799	188.2045	-.461	.2982	.549	.8162	302.8986	-.6853	.4433	45.6096	52.8401				1				0
80	1.43	38.6973	39.7906	54.1427	55.885	-.1279	-.7816	188.5156	-.469	.2964	.5549	.8248	302.2941	-.6973	.4407	45.533	52.8232				1				0
80	1.44	38.693	39.8888	54.2111	56.0338	-.1359	-.7834	188.8267	-.477	.2947	.5607	.8336	301.7041	-.7092	.4381	45.4567	52.8064				1				0
80	1.45	38.7557	40.0265	54.4691	56.3521	-.1414	-.7895	189.6033	-.4826	.2886	.5623	.8359	300.884	-.7174	.4291	45.4042	52.7488				1				0
80	1.46	38.8183	40.1642	54.7271	56.6704	-.1469	-.7955	190.3799	-.488	.2826	.5639	.8384	300.0754	-.7255	.4201	45.3522	52.6916				1				0
80	1.47	38.8853	40.2038	54.9166	56.8399	-.1444	-.7997	190.8455	-.4856	.2784	.5597	.832	299.8262	-.7218	.4138	45.3756	52.6512				1				0
80	1.48	38.9522	40.2434	55.106	57.0094	-.1419	-.8039	191.311	-.4831	.2742	.5555	.8258	299.5745	-.7182	.4076	45.399	52.611				1				0
80	1.49	39.0192	40.283	55.2955	57.1789	-.1395	-.8081	191.7766	-.4807	.27	.5513	.8195	299.3202	-.7145	.4013	45.4222	52.571				1				0
80	1.5	39.0861	40.3226	55.485	57.3485	-.1371	-.8123	192.2421	-.4782	.2658	.5471	.8134	299.0633	-.7109	.3951	45.4454	52.5313				1				0
80	1.51	39.3608	40.3865	55.6949	57.4047	-.1206	-.808	192.8468	-.4617	.2701	.5349	.7952	300.3243	-.6864	.4015	45.6025	52.5722				1				0
80	1.52	39.6354	40.4504	55.9049	57.4609	-.1042	-.8037	193.4516	-.4454	.2744	.5231	.7776	301.6349	-.6621	.4078	45.7586	52.6129				1				0
80	1.53	39.8431	40.4747	55.9253	57.3476	-.0902	-.7953	193.5907	-.4314	.2828	.5158	.7667	303.2471	-.6412	.4204	45.8919	52.6931				1				0
80	1.54	40.0508	40.499	55.9458	57.2343	-.0762	-.7869	193.7299	-.4174	.2912	.5089	.7565	304.9017	-.6205	.4329	46.025	52.7731				1				0
80	1.55	40.2585	40.5233	55.9662	57.121	-.0622	-.7785	193.869	-.4034	.2996	.5025	.747	306.5976	-.5997	.4453	46.158	52.8531				1				0
80	1.56	40.4662	40.5476	55.9867	57.0077	-.0483	-.7701	194.0082	-.3895	.308	.4965	.7381	308.3335	-.579	.4578	46.2908	52.9329				1				0
80	1.57	40.8816	40.5215	55.7768	56.4991	-.0159	-.7447	193.679	-.3571	.3334	.4885	.7262	313.034	-.5308	.4956	46.5994	53.1749				1				0
80	1.58	41.297	40.4954	55.5668	55.9905	.0166	-.7192	193.3498	-.3246	.3589	.4839	.7193	317.8741	-.4825	.5335	46.909	53.4178				1				0
80	1.59	41.5047	40.445	55.3364	55.5952	.0353	-.702	192.8814	-.3059	.3761	.4848	.7206	320.8781	-.4547	.5591	47.0869	53.5818				1				0
80	1.6	41.7124	40.3946	55.106	55.2	.0541	-.6847	192.413	-.2871	.3934	.487	.724	323.8772	-.4268	.5848	47.2657	53.7466				1				0
80	1.61	41.9201	40.3442	54.8756	54.8047	.0729	-.6673	191.9447	-.2682	.4108	.4906	.7293	326.855	-.3988	.6106	47.4453	53.9121				1				0
80	1.62	42.1278	40.2938	54.6452	54.4094	.0919	-.6498	191.4763	-.2493	.4282	.4955	.7366	329.796	-.3706	.6366	47.6259	54.0785				1				0
80	1.63	42.4694	40.2146	54.1338	53.74	.1181	-.6176	190.5577	-.223	.4605	.5117	.7606	334.1585	-.3315	.6846	47.8759	54.3857				1				0
80	1.64	42.811	40.1354	53.6223	53.0705	.1447	-.585	189.6392	-.1965	.4931	.5308	.789	338.2702	-.2921	.733	48.1285	54.6959				1				0
80	1.65	42.9449	40.1066	53.3412	52.7963	.152	-.5701	189.189	-.1892	.508	.5421	.8058	339.575	-.2812	.7552	48.1984	54.8379				1				0
80	1.66	43.0788	40.0778	53.0601	52.5221	.1594	-.5551	188.7388	-.1818	.523	.5537	.8231	340.8319	-.2703	.7774	48.2687	54.9806				1				0
80	1.67	43.2127	40.049	52.779	52.248	.1668	-.54	188.2886	-.1744	.538	.5656	.8408	342.0423	-.2592	.7998	48.3393	55.1241				1				0
80	1.68	43.3895	40.0706	52.4961	52.0084	.1721	-.5231	187.9646	-.169	.555	.5802	.8625	343.0619	-.2513	.8251	48.3902	55.2858				1				0
80	1.69	43.5663	40.0922	52.2132	51.7688	.1775	-.506	187.6405	-.1637	.5721	.595	.8845	344.0345	-.2433	.8504	48.4413	55.4482				1				0
80	1.7	43.7431	40.1138	51.9303	51.5292	.1829	-.4889	187.3164	-.1583	.5892	.6101	.9069	344.9627	-.2353	.8758	48.4926	55.6111				1				0
80	1.71	43.786	40.1642	51.9286	51.5638	.1808	-.4871	187.4426	-.1604	.591	.6124	.9104	344.8164	-.2384	.8786	48.4725	55.6285				1				0
80	1.72	43.829	40.2146	51.9268	51.5984	.1787	-.4852	187.5687	-.1625	.5928	.6147	.9138	344.6715	-.2416	.8813	48.4524	55.646				1				0
80	1.73	43.8719	40.265	51.925	51.633	.1766	-.4834	187.6949	-.1646	.5947	.617	.9173	344.5277	-.2447	.884	48.4323	55.6635				1				0
80	1.74	43.889	40.3496	52.1038	51.9029	.1689	-.4906	188.2453	-.1723	.5875	.6122	.9101	343.656	-.2561	.8733	48.3593	55.5949				1				0
80	1.75	43.9062	40.4342	52.2826	52.1727	.1613	-.4978	188.7957	-.1799	.5803	.6076	.9032	342.7758	-.2675	.8627	48.2866	55.5268				1				0
80	1.76	43.8805	40.4684	52.4632	52.408	.1558	-.5067	189.22	-.1854	.5714	.6007	.893	342.0212	-.2756	.8494	48.2341	55.4416				1				0
80	1.77	43.8547	40.5026	52.6438	52.6432	.1503	-.5156	189.6443	-.1909	.5625	.594	.883	341.2527	-.2838	.8362	48.1819	55.3569				1				0
80	1.78	43.829	40.5368	52.8243	52.8785	.1448	-.5245	190.0686	-.1964	.5536	.5874	.8732	340.4703	-.2919	.823	48.1298	55.2724				1				0
80	1.79	43.8032	40.571	53.0049	53.1138	.1394	-.5333	190.4929	-.2018	.5448	.581	.8636	339.674	-.3	.8099	48.0781	55.1884				1				0
80	1.8	43.8161	40.6637	53.3145	53.4727	.1331	-.5449	191.267	-.2081	.5332	.5724	.8509	338.6789	-.3094	.7926	48.018	55.078				1				0
80	1.81	43.829	40.7564	53.624	53.8316	.1268	-.5564	192.0411	-.2144	.5217	.564	.8385	337.6621	-.3187	.7755	47.9584	54.9685				1				0
80	1.82	43.8676	40.8149	53.753	53.9553	.1259	-.5591	192.3909	-.2152	.5189	.5618	.8352	337.4724	-.32	.7714	47.9501	54.9422				1				0
80	1.83	43.9062	40.8734	53.882	54.079	.1251	-.5619	192.7407	-.2161	.5162	.5596	.8319	337.2819	-.3213	.7673	47.9418	54.9159				1				0
80	1.84	43.9448	40.9319	54.011	54.2027	.1242	-.5646	193.0905	-.217	.5134	.5574	.8286	337.0906	-.3226	.7633	47.9335	54.8898				1				0
80	1.85	43.9835	40.9904	54.14	54.3264	.1233	-.5674	193.4402	-.2178	.5107	.5552	.8254	336.8984	-.3238	.7592	47.9253	54.8637				1				0
80	1.86	44.107	41.0759	54.1613	54.2667	.1284	-.5609	193.611	-.2127	.5172	.5592	.8313	337.6412	-.3162	.7688	47.9741	54.9254				1				0
80	1.87	44.2306	41.1614	54.1827	54.207	.1336	-.5544	193.7818	-.2076	.5236	.5633	.8374	338.372	-.3086	.7784	48.0227	54.9869				1				0
80	1.88	44.3156	41.1884	54.075	54.0237	.1396	-.5452	193.6028	-.2016	.5328	.5697	.8469	339.2738	-.2997	.7921	48.0798	55.0746				1				0
80	1.89	44.4006	41.2154	53.9674	53.8403	.1456	-.536	193.4237	-.1956	.5421	.5763	.8567	340.157	-.2908	.8058	48.137	55.1625				1				0
80	1.9	44.4855	41.2424	53.8598	53.6569	.1516	-.5268	193.2447	-.1896	.5513	.583	.8667	341.0215	-.2819	.8196	48.1943	55.2506				1				0
80	1.91	44.5705	41.2694	53.7521	53.4736	.1576	-.5175	193.0657	-.1836	.5606	.5899	.8769	341.8677	-.2729	.8333	48.2517	55.3388				1				0
80	1.92	44.7533	41.354	53.3945	52.9797	.1684	-.4919	192.4816	-.1727	.5862	.6111	.9084	343.5799	-.2568	.8714	48.3549	55.5825				1				0
80	1.93	44.9361	41.4387	53.0369	52.4858	.1793	-.4662	191.8976	-.1618	.6119	.6329	.9409	345.1852	-.2406	.9096	48.4587	55.8276				1				0
80	1.94	45.034	41.4963	52.787	52.1753	.1842	-.4497	191.4925	-.157	.6284	.6477	.9629	345.9731	-.2334	.9342	48.5049	55.9846				1				0
80	1.95	45.1318	41.5539	52.537	51.8648	.1891	-.4331	191.0875	-.1521	.6449	.6626	.9851	346.7288	-.2261	.9588	48.5513	56.1422				1				0
80	1.96	45.2297	41.6115	52.287	51.5543	.194	-.4165	190.6825	-.1472	.6616	.6777	1.0075	347.454	-.2189	.9835	48.5979	56.3005				1				0
80	1.97	45.3275	41.6691	52.0371	51.2438	.1989	-.3998	190.2774	-.1423	.6782	.693	1.0302	348.1505	-.2116	1.0083	48.6447	56.4595				1				0
80	1.98	45.4151	41.679	51.6741	50.7836	.2075	-.3787	189.5518	-.1337	.6994	.7121	1.0586	349.1776	-.1988	1.0397	48.7266	56.661				1				0
80	1.99	45.5026	41.6889	51.3112	50.3235	.2161	-.3573	188.8262	-.125	.7207	.7315	1.0874	350.158	-.1859	1.0714	48.8092	56.864				1				0
80	2	45.4923	41.6412	51.1982	50.1739	.2198	-.3529	188.5056	-.1213	.7252	.7353	1.0931	350.5021	-.1804	1.0781	48.8445	56.9065				1				0
80	2.01	45.482	41.5935	51.0853	50.0242	.2236	-.3484	188.1849	-.1176	.7297	.7391	1.0987	350.8439	-.1748	1.0847	48.8799	56.9492				1				0
80	2.02	45.4717	41.5458	50.9723	49.8746	.2273	-.3439	187.8643	-.1139	.7342	.7429	1.1045	351.1832	-.1693	1.0914	48.9155	56.992				1				0
80	2.03	45.6065	41.553	51.0123	49.8296	.2367	-.34	188.0013	-.1044	.7381	.7454	1.1081	351.9465	-.1553	1.0972	49.0054	57.0291				1				0
80	2.04	45.7412	41.5602	51.0523	49.7846	.2462	-.3361	188.1384	-.095	.742	.748	1.112	352.7036	-.1412	1.103	49.0952	57.0662				1				0
80	2.05	45.876	41.5674	51.0924	49.7397	.2556	-.3322	188.2753	-.0856	.7458	.7507	1.1161	353.4543	-.1272	1.1088	49.1849	57.1033				1				0
80	2.06	46.021	41.6223	51.2454	49.8443	.2612	-.3329	188.733	-.08	.7452	.7495	1.1142	353.8754	-.1189	1.1079	49.2384	57.0973				1				0
80	2.07	46.1661	41.6772	51.3984	49.949	.2668	-.3335	189.1906	-.0744	.7446	.7483	1.1124	354.296	-.1106	1.1069	49.2917	57.0914				1				0
80	2.08	46.3111	41.7321	51.5514	50.0536	.2724	-.3341	189.6482	-.0688	.744	.7472	1.1107	354.7158	-.1023	1.106	49.3447	57.0856				1				0
80	2.09	46.6699	41.8824	51.828	50.2076	.2858	-.3305	190.5879	-.0554	.7476	.7496	1.1144	355.7629	-.0823	1.1113	49.4725	57.1196				1				0
80	2.1	47.0286	42.0327	52.1047	50.3615	.2991	-.327	191.5276	-.0421	.7511	.7523	1.1183	356.7925	-.0626	1.1166	49.5991	57.1532				1				0
80	2.11	47.2423	42.1281	52.2283	50.4108	.3069	-.3228	192.0096	-.0343	.7552	.756	1.1239	357.3986	-.051	1.1227	49.6732	57.1926				1				0
80	2.12	47.4561	42.2235	52.352	50.4601	.3146	-.3187	192.4917	-.0266	.7593	.7598	1.1295	357.9956	-.0395	1.1289	49.7469	57.2318				1				0
80	2.13	47.6698	42.3189	52.4756	50.5094	.3223	-.3146	192.9738	-.0189	.7634	.7637	1.1353	358.5837	-.0281	1.1349	49.8202	57.2708				1				0
80	2.14	47.8835	42.4143	52.5993	50.5587	.33	-.3106	193.4558	-.0112	.7675	.7676	1.1411	359.163	-.0167	1.141	49.8932	57.3096				1				0
80	2.15	48.195	42.4971	52.5566	50.3745	.3459	-.2953	193.6232	.0048	.7828	.7828	1.1637	.3482	.0071	1.1637	50.0453	57.4549				1				0
80	2.16	48.5066	42.5799	52.5139	50.1903	.3619	-.2801	193.7907	.0207	.798	.7983	1.1867	1.4859	.0308	1.1863	50.1971	57.6				1				0
80	2.17	48.6044	42.5673	52.3475	49.9568	.3703	-.2688	193.476	.0291	.8093	.8098	1.2038	2.0588	.0432	1.2031	50.2771	57.7072				1				0
80	2.18	48.7023	42.5547	52.1812	49.7232	.3787	-.2575	193.1614	.0375	.8205	.8214	1.2211	2.6175	.0558	1.2199	50.3573	57.8148				1				0
80	2.19	48.8001	42.5421	52.0148	49.4897	.3871	-.2462	192.8468	.046	.8319	.8332	1.2386	3.1622	.0683	1.2367	50.4377	57.9227				1				0
80	2.2	48.898	42.5295	51.8485	49.2562	.3956	-.2348	192.5321	.0544	.8433	.845	1.2562	3.6934	.0809	1.2536	50.5184	58.031				1				0
80	2.21	49.0173	42.3918	51.4971	48.7519	.4156	-.2155	191.6581	.0744	.8626	.8658	1.2871	4.9307	.1106	1.2824	50.7087	58.2151				1				0
80	2.22	49.1366	42.2541	51.1457	48.2476	.4358	-.196	190.7841	.0946	.8821	.8872	1.3189	6.1201	.1406	1.3114	50.9008	58.401				1				0
80	2.23	49.158	42.129	50.9607	47.9769	.4474	-.1879	190.2247	.1062	.8902	.8965	1.3328	6.806	.1579	1.3234	51.0118	58.4778				1				0
80	2.24	49.1795	42.0039	50.7757	47.7062	.4591	-.1798	189.6653	.118	.8983	.906	1.3469	7.4817	.1754	1.3355	51.1235	58.5552				1				0
80	2.25	49.2009	41.8788	50.5907	47.4355	.4709	-.1716	189.1059	.1298	.9065	.9157	1.3613	8.1471	.1929	1.3476	51.2359	58.6329				1				0
80	2.26	49.2224	41.7537	50.4056	47.1648	.4828	-.1634	188.5465	.1416	.9147	.9256	1.376	8.8023	.2106	1.3598	51.3489	58.7112				1				0
80	2.27	49.3091	41.6124	50.2455	46.8534	.5013	-.1535	188.0203	.1601	.9246	.9383	1.395	9.8259	.2381	1.3745	51.5251	58.8055				1				0
80	2.28	49.3958	41.4711	50.0854	46.542	.5199	-.1435	187.4942	.1787	.9345	.9515	1.4145	10.8272	.2657	1.3894	51.7022	58.9003				1				0
80	2.29	49.461	41.4549	50.1103	46.5014	.5265	-.1419	187.5275	.1853	.9362	.9543	1.4188	11.1962	.2755	1.3918	51.7648	58.9159				1				0
80	2.3	49.5262	41.4387	50.1352	46.4607	.533	-.1403	187.5608	.1919	.9378	.9572	1.4231	11.5628	.2853	1.3942	51.8273	58.9315				1				0
80	2.31	49.5915	41.4225	50.1601	46.42	.5396	-.1386	187.5941	.1984	.9394	.9602	1.4275	11.9271	.295	1.3967	51.8899	58.9471				1				0
80	2.32	49.6567	41.4062	50.185	46.3794	.5462	-.137	187.6274	.205	.9411	.9632	1.4319	12.2889	.3048	1.3991	51.9524	58.9627				1				0
80	2.33	49.7442	41.39	50.4092	46.4892	.5549	-.1432	188.0327	.2137	.9349	.959	1.4257	12.8749	.3177	1.3898	52.035	58.9034				1				0
80	2.34	49.8318	41.3738	50.6334	46.5991	.5635	-.1494	188.4381	.2223	.9287	.9549	1.4196	13.4634	.3305	1.3806	52.1174	58.8443				1				0
80	2.35	49.8541	41.3738	50.8326	46.7496	.5656	-.1572	188.8102	.2244	.9208	.9478	1.4091	13.6962	.3336	1.369	52.1373	58.7699				1				0
80	2.36	49.8764	41.3738	51.0319	46.9001	.5677	-.165	189.1822	.2265	.9131	.9407	1.3986	13.9315	.3367	1.3574	52.1571	58.6959				1				0
80	2.37	49.8987	41.3738	51.2311	47.0506	.5697	-.1728	189.5543	.2286	.9053	.9337	1.3881	14.1694	.3398	1.3459	52.1768	58.6221				1				0
80	2.38	49.921	41.3738	51.4304	47.2011	.5718	-.1805	189.9264	.2306	.8976	.9268	1.3778	14.4099	.3429	1.3344	52.1965	58.5486				1				0
80	2.39	49.861	41.2802	51.8227	47.5064	.5755	-.2008	190.4703	.2344	.8772	.908	1.3499	14.9586	.3484	1.3042	52.2321	58.3546				1				0
80	2.4	49.8009	41.1866	52.215	47.8117	.5793	-.2211	191.0142	.2381	.857	.8894	1.3223	15.527	.354	1.2741	52.2676	58.1618				1				0
80	2.41	49.7185	41.093	52.408	47.9665	.5809	-.2337	191.1861	.2398	.8444	.8778	1.3049	15.8527	.3565	1.2553	52.2836	58.0418				1				0
80	2.42	49.6361	40.9994	52.6011	48.1214	.5826	-.2463	191.3579	.2414	.8318	.8661	1.2877	16.1864	.359	1.2366	52.2995	57.922				1				0
80	2.43	49.5537	40.9058	52.7941	48.2762	.5843	-.2588	191.5298	.2431	.8192	.8546	1.2704	16.5287	.3614	1.2179	52.3154	57.8024				1				0
80	2.44	49.4207	40.751	53.0503	48.4864	.5868	-.277	191.7083	.2456	.8011	.8379	1.2457	17.0429	.3651	1.191	52.3389	57.6296				1				0
80	2.45	49.2876	40.5962	53.3065	48.6965	.5892	-.2951	191.8868	.248	.783	.8214	1.2211	17.577	.3687	1.164	52.3623	57.4572				1				0
80	2.46	49.1546	40.4414	53.5627	48.9067	.5917	-.3131	192.0654	.2505	.7649	.8049	1.1966	18.1319	.3724	1.1372	52.3856	57.2851				1				0
80	2.47	49.104	40.3802	53.6258	48.9621	.5925	-.3187	192.072	.2513	.7593	.7998	1.1891	18.3105	.3736	1.1289	52.3932	57.2318				1				0
80	2.48	49.0533	40.319	53.689	49.0174	.5932	-.3243	192.0787	.2521	.7537	.7948	1.1816	18.4913	.3747	1.1206	52.4007	57.1786				1				0
80	2.49	49.0027	40.2578	53.7521	49.0728	.594	-.3299	192.0854	.2529	.7482	.7897	1.174	18.6745	.3759	1.1122	52.4083	57.1253				1				0
80	2.5	48.8799	40.1453	53.7664	49.0884	.5942	-.3367	191.8799	.253	.7414	.7833	1.1645	18.8425	.3761	1.1021	52.4094	57.0605				1				0
80	2.51	48.7572	40.0328	53.7806	49.1039	.5943	-.3435	191.6745	.2531	.7345	.7769	1.155	19.0136	.3763	1.092	52.4106	56.9955				1				0
80	2.52	48.6851	39.9815	53.7317	49.0641	.5936	-.3448	191.4624	.2524	.7333	.7755	1.1529	18.9963	.3753	1.0902	52.4042	56.9838				1				0
80	2.53	48.613	39.9302	53.6828	49.0244	.5929	-.346	191.2503	.2518	.7321	.7742	1.1509	18.979	.3743	1.0883	52.3978	56.9721				1				0
80	2.54	48.5409	39.8789	53.6338	48.9846	.5923	-.3472	191.0382	.2511	.7308	.7728	1.1488	18.9615	.3733	1.0865	52.3914	56.9604				1				0
80	2.55	48.4688	39.8275	53.5849	48.9448	.5916	-.3485	190.826	.2504	.7296	.7714	1.1468	18.9439	.3723	1.0847	52.385	56.9486				1				0
80	2.56	48.3641	39.7609	53.512	48.886	.5902	-.35	190.523	.249	.7281	.7695	1.144	18.8828	.3702	1.0824	52.3718	56.9341				1				0
80	2.57	48.2594	39.6943	53.439	48.8272	.5888	-.3515	190.2199	.2476	.7266	.7676	1.1411	18.8214	.3682	1.0801	52.3585	56.9196				1				0
80	2.58	48.2268	39.679	53.415	48.8081	.5881	-.3518	190.129	.2469	.7263	.7671	1.1404	18.7777	.3671	1.0797	52.3517	56.9168				1				0
80	2.59	48.1942	39.6637	53.391	48.7891	.5874	-.3521	190.038	.2462	.726	.7666	1.1396	18.734	.366	1.0793	52.3449	56.9141				1				0
80	2.6	48.1616	39.6484	53.367	48.7701	.5867	-.3524	189.947	.2455	.7257	.7661	1.1389	18.6902	.365	1.0788	52.338	56.9113				1				0
80	2.61	48.1289	39.6331	53.3429	48.751	.5859	-.3527	189.8561	.2448	.7254	.7656	1.1381	18.6462	.3639	1.0784	52.3312	56.9086				1				0
80	2.62	48.0637	39.5971	53.3767	48.7882	.5846	-.357	189.8258	.2434	.7211	.7611	1.1314	18.652	.3619	1.072	52.3182	56.8677				1				0
80	2.63	47.9985	39.5611	53.4105	48.8254	.5832	-.3613	189.7956	.242	.7168	.7566	1.1247	18.658	.3598	1.0656	52.3052	56.8268				1				0
80	2.64	47.9659	39.5404	53.4684	48.8816	.5826	-.3653	189.8563	.2414	.7128	.7526	1.1188	18.7087	.3589	1.0597	52.299	56.7886				1				0
80	2.65	47.9333	39.5197	53.5262	48.9379	.5819	-.3693	189.917	.2407	.7088	.7486	1.1128	18.76	.3579	1.0537	52.2928	56.7505				1				0
80	2.66	47.9006	39.499	53.584	48.9941	.5813	-.3733	189.9778	.2401	.7048	.7446	1.1069	18.8117	.3569	1.0478	52.2866	56.7125				1				0
80	2.67	47.868	39.4783	53.6418	49.0503	.5806	-.3773	190.0385	.2394	.7008	.7406	1.101	18.864	.356	1.0418	52.2805	56.6744				1				0
80	2.68	47.8311	39.4261	53.7868	49.18	.5814	-.3858	190.2241	.2402	.6922	.7328	1.0893	19.1397	.3572	1.0291	52.2881	56.5928				1				0
80	2.69	47.7942	39.3739	53.9318	49.3098	.5822	-.3944	190.4097	.241	.6837	.7249	1.0777	19.4209	.3583	1.0164	52.2957	56.5114				1				0
80	2.7	47.7899	39.3424	54.019	49.3833	.5837	-.3989	190.5347	.2425	.6791	.7211	1.072	19.6493	.3605	1.0096	52.3094	56.468				1				0
80	2.71	47.7856	39.3109	54.1062	49.4568	.5851	-.4035	190.6595	.2439	.6746	.7173	1.0664	19.8799	.3626	1.0028	52.3231	56.4246				1				0
80	2.72	47.7813	39.2794	54.1934	49.5303	.5865	-.408	190.7845	.2454	.67	.7135	1.0608	20.1126	.3648	.9961	52.3368	56.3813				1				0
80	2.73	47.7771	39.2479	54.2805	49.6039	.588	-.4126	190.9094	.2468	.6655	.7098	1.0552	20.3475	.3669	.9893	52.3505	56.338				1				0
80	2.74	47.7444	39.2218	54.3793	49.7051	.5871	-.4186	191.0506	.246	.6595	.7038	1.0464	20.4543	.3657	.9804	52.3425	56.2807				1				0
80	2.75	47.7118	39.1957	54.478	49.8063	.5863	-.4246	191.1918	.2451	.6535	.6979	1.0375	20.5627	.3644	.9714	52.3346	56.2234				1				0
80	2.76	47.6835	39.2011	54.4896	49.8339	.584	-.4261	191.2081	.2429	.652	.6957	1.0343	20.4309	.3611	.9692	52.313	56.2093				1				0
80	2.77	47.6552	39.2065	54.5011	49.8616	.5818	-.4276	191.2244	.2406	.6505	.6936	1.0311	20.2983	.3577	.967	52.2915	56.1952				1				0
80	2.78	47.6269	39.2119	54.5127	49.8893	.5795	-.4291	191.2408	.2383	.649	.6914	1.0278	20.1649	.3543	.9648	52.2699	56.1811				1				0
80	2.79	47.5985	39.2173	54.5243	49.917	.5772	-.4305	191.2571	.2361	.6475	.6892	1.0246	20.0306	.351	.9626	52.2483	56.167				1				0
80	2.8	47.4998	39.2074	54.5118	49.9741	.5704	-.4344	191.1931	.2292	.6436	.6832	1.0157	19.6029	.3408	.9568	52.1831	56.1299				1				0
80	2.81	47.4011	39.1975	54.4994	50.0311	.5635	-.4383	191.1291	.2224	.6398	.6773	1.0069	19.1674	.3306	.9511	52.1179	56.0929				1				0
80	2.82	47.3307	39.1822	54.4753	50.0605	.559	-.4407	191.0488	.2178	.6373	.6735	1.0013	18.8659	.3238	.9475	52.0742	56.0699				1				0
80	2.83	47.2604	39.1669	54.4513	50.09	.5544	-.4431	190.9686	.2132	.6349	.6698	.9957	18.5607	.3169	.9439	52.0304	56.0469				1				0
80	2.84	47.19	39.1516	54.4273	50.1194	.5498	-.4456	190.8883	.2086	.6325	.666	.9901	18.2518	.3101	.9403	51.9866	56.0239				1				0
80	2.85	47.105	39.2047	54.3615	50.1695	.5386	-.4461	190.8407	.1974	.632	.6621	.9843	17.3469	.2935	.9395	51.8801	56.0191				1				0
80	2.86	47.0201	39.2578	54.2957	50.2197	.5274	-.4466	190.7932	.1862	.6315	.6584	.9788	16.4309	.2769	.9388	51.7736	56.0143				1				0
80	2.87	46.9351	39.3109	54.2298	50.2699	.5162	-.4471	190.7457	.175	.631	.6548	.9735	15.5043	.2602	.938	51.667	56.0094				1				0
80	2.88	46.9205	39.3793	54.188	50.2906	.5096	-.4452	190.7784	.1685	.6329	.6549	.9736	14.9055	.2504	.9409	51.6044	56.0276				1				0
80	2.89	46.9059	39.4477	54.1462	50.3114	.5031	-.4433	190.8112	.1619	.6348	.6551	.9739	14.3071	.2407	.9437	51.5419	56.0458				1				0
80	2.9	46.8913	39.5161	54.1044	50.3321	.4965	-.4414	190.844	.1553	.6367	.6554	.9743	13.7093	.2309	.9465	51.4793	56.064				1				0
80	2.91	46.7772	39.5287	54.0181	50.3702	.4857	-.443	190.6942	.1445	.6351	.6513	.9682	12.8205	.2148	.9441	51.3764	56.0482				1				0
80	2.92	46.663	39.5413	53.9318	50.4082	.4749	-.4447	190.5444	.1337	.6334	.6474	.9624	11.9193	.1988	.9416	51.2734	56.0325				1				0
80	2.93	46.5634	39.4855	53.8873	50.4255	.4706	-.4482	190.3619	.1294	.6298	.643	.9559	11.6139	.1924	.9363	51.2328	55.9984				1				0
80	2.94	46.4639	39.4297	53.8429	50.4428	.4664	-.4518	190.1793	.1252	.6263	.6386	.9494	11.3037	.1861	.931	51.1922	55.9644				1				0
80	2.95	46.3643	39.3739	53.7984	50.4601	.4621	-.4554	189.9968	.1209	.6227	.6343	.943	10.9887	.1797	.9257	51.1515	55.9302				1				0
80	2.96	46.2648	39.3181	53.7539	50.4774	.4578	-.459	189.8142	.1166	.6191	.63	.9365	10.6687	.1734	.9203	51.1107	55.896				1				0
80	2.97	45.9472	39.1273	53.7646	50.6271	.4467	-.4763	189.4662	.1055	.6017	.6109	.9082	9.9485	.1569	.8946	51.0052	55.7309				1				0
80	2.98	45.6296	38.9365	53.7753	50.7767	.4356	-.4937	189.1181	.0944	.5844	.5919	.88	9.1792	.1404	.8687	50.8993	55.5653				1				0
80	2.99	45.4116	38.8015	53.8304	50.909	.4288	-.5075	188.9526	.0876	.5706	.5772	.8581	8.729	.1302	.8482	50.8343	55.4339				1				0
80	3	45.1936	38.6665	53.8856	51.0414	.4219	-.5213	188.787	.0808	.5567	.5626	.8363	8.2544	.1201	.8276	50.7692	55.3022				1				0
80	3.01	44.9756	38.5315	53.9407	51.1737	.4151	-.5352	188.6215	.0739	.5429	.5479	.8145	7.7536	.1099	.807	50.704	55.1704				1				0
80	3.02	44.7576	38.3965	53.9959	51.306	.4082	-.5491	188.456	.0671	.529	.5333	.7927	7.2243	.0997	.7864	50.6386	55.0383				1				0
80	3.03	44.3431	38.0769	54.3268	51.7748	.3976	-.5869	188.5216	.0564	.4912	.4944	.735	6.5518	.0839	.7302	50.5373	54.6781				1				0
80	3.04	43.9285	37.7574	54.6577	52.2436	.387	-.6247	188.5873	.0458	.4534	.4557	.6775	5.7654	.0681	.674	50.436	54.3182				1				0
80	3.05	43.732	37.5729	54.9335	52.5801	.3832	-.6485	188.8184	.042	.4296	.4316	.6417	5.588	.0625	.6386	50.4003	54.0914				1				0
80	3.06	43.5354	37.3884	55.2092	52.9166	.3795	-.6722	189.0496	.0383	.4058	.4076	.606	5.39	.0569	.6033	50.3647	53.8652				1				0
80	3.07	43.3389	37.2039	55.485	53.253	.3757	-.6959	189.2807	.0346	.3822	.3837	.5704	5.1681	.0514	.5681	50.3292	53.6395				1				0
80	3.08	43.1423	37.0194	55.7607	53.5895	.372	-.7196	189.5119	.0308	.3585	.3598	.5349	4.9169	.0458	.5329	50.2937	53.4144				1				0
80	3.09	42.8831	36.843	56.2998	54.2607	.3609	-.757	190.2866	.0197	.321	.3216	.4781	3.5166	.0293	.4772	50.1879	53.0575				1				0
80	3.1	42.6239	36.6665	56.8389	54.9318	.3499	-.7942	191.0612	.0087	.2839	.284	.4222	1.7565	.0129	.422	50.0829	52.7034				1				0
80	3.11	42.5613	36.6746	57.1022	55.2666	.3426	-.8079	191.6047	.0014	.2702	.2702	.4017	.2978	.0021	.4017	50.0134	52.5733				1				0
80	3.12	42.4986	36.6827	57.3655	55.6013	.3353	-.8215	192.1482	-.0059	.2566	.2567	.3816	358.6932	-.0087	.3815	49.9442	52.444				1				0
80	3.13	42.436	36.6908	57.6288	55.936	.3281	-.835	192.6917	-.0131	.2431	.2435	.3619	356.9223	-.0194	.3614	49.8755	52.3153				1				0
80	3.14	42.3733	36.6989	57.8921	56.2708	.3209	-.8484	193.2351	-.0202	.2297	.2306	.3428	354.962	-.0301	.3414	49.8072	52.1874				1				0
80	3.15	42.0764	36.5999	58.1376	56.6747	.3048	-.8725	193.4886	-.0363	.2055	.2087	.3103	349.9784	-.054	.3056	49.6541	51.9576				1				0
80	3.16	41.7794	36.5009	58.3831	57.0786	.2888	-.8966	193.7421	-.0524	.1815	.1889	.2808	343.9075	-.0778	.2698	49.5014	51.7284				1				0
80	3.17	41.5451	36.3938	58.3654	57.1478	.2798	-.9074	193.4521	-.0613	.1707	.1813	.2696	340.2309	-.0912	.2537	49.4159	51.6253				1				0
80	3.18	41.3108	36.2867	58.3476	57.217	.2708	-.9183	193.162	-.0703	.1598	.1746	.2595	336.2406	-.1046	.2375	49.3301	51.5218				1				0
80	3.19	41.0765	36.1796	58.3298	57.2862	.2618	-.9292	192.872	-.0794	.1489	.1687	.2508	331.9384	-.118	.2213	49.2441	51.418				1				0
80	3.2	40.601	35.9168	58.2399	57.3415	.247	-.95	192.0992	-.0942	.128	.1589	.2363	323.6705	-.14	.1903	49.1033	51.2194				1				0
80	3.21	40.1255	35.654	58.1501	57.3969	.2321	-.9711	191.3264	-.1091	.107	.1528	.2271	314.4587	-.1621	.1591	48.9614	51.0192				1				0
80	3.22	39.65	35.3912	58.0602	57.4523	.2171	-.9923	190.5537	-.1241	.0858	.1509	.2243	304.6702	-.1844	.1276	48.8183	50.8173				1				0
80	3.23	39.4088	35.2355	57.9882	57.4384	.2112	-1.0024	190.0709	-.13	.0757	.1504	.2235	300.2074	-.1932	.1125	48.7624	50.7205				1				0
80	3.24	39.1676	35.0797	57.9161	57.4246	.2053	-1.0126	189.5881	-.1359	.0654	.1508	.2242	295.7195	-.202	.0973	48.7061	50.6232				1				0
80	3.25	38.9265	34.924	57.8441	57.4107	.1994	-1.0229	189.1053	-.1418	.0552	.1521	.2262	291.2615	-.2108	.082	48.6496	50.5254				1				0
80	3.26	38.608	34.7278	57.9117	57.5699	.1901	-1.0428	188.8174	-.1511	.0353	.1552	.2307	283.1374	-.2246	.0524	48.5609	50.3359				1				0
80	3.27	38.2896	34.5316	57.9793	57.729	.1807	-1.0628	188.5296	-.1605	.0153	.1612	.2396	275.4482	-.2385	.0227	48.4719	50.1457				1				0
80	3.28	38.2124	34.4911	58.119	57.902	.1774	-1.0723	188.7245	-.1638	.0057	.1639	.2436	272.0093	-.2435	.0085	48.44	50.0547				1				0
80	3.29	38.1351	34.4506	58.2586	58.075	.174	-1.0819	188.9194	-.1671	-.0038	.1672	.2485	268.7008	-.2485	-.0056	48.4082	49.9639				1				0
80	3.3	38.0579	34.4101	58.3983	58.248	.1707	-1.0914	189.1143	-.1705	-.0133	.171	.2542	265.536	-.2534	-.0198	48.3765	49.8733				1				0
80	3.31	37.9806	34.3696	58.5379	58.421	.1674	-1.1009	189.3091	-.1738	-.0228	.1753	.2606	262.5238	-.2583	-.0339	48.3449	49.7828				1				0
80	3.32	38.118	34.5496	58.8484	58.7747	.1627	-1.1037	190.2907	-.1785	-.0256	.1803	.2681	261.8243	-.2653	-.0381	48.3001	49.7558				1				0
80	3.33	38.2553	34.7296	59.1588	59.1285	.158	-1.1065	191.2722	-.1831	-.0285	.1853	.2755	261.1695	-.2723	-.0423	48.2558	49.729				1				0
80	3.34	38.4699	34.9501	59.3296	59.3093	.1567	-1.1	192.0589	-.1845	-.0219	.1858	.2762	263.2342	-.2743	-.0325	48.2429	49.7915				1				0
80	3.35	38.6844	35.1707	59.5004	59.49	.1553	-1.0934	192.8455	-.1858	-.0154	.1865	.2772	265.2696	-.2763	-.0229	48.2301	49.8535				1				0
80	3.36	38.899	35.3912	59.6712	59.6708	.154	-1.087	193.6322	-.1872	-.0089	.1874	.2785	267.2713	-.2782	-.0133	48.2175	49.915				1				0
80	3.37	39.1136	35.6117	59.842	59.8516	.1527	-1.0806	194.4188	-.1885	-.0025	.1885	.2802	269.2354	-.2802	-.0037	48.2049	49.976				1				0
80	3.38	39.2826	35.8763	59.7557	59.8291	.1455	-1.0658	194.7438	-.1957	.0123	.1961	.2915	273.5969	-.2909	.0183	48.1362	50.1172				1				0
80	3.39	39.4517	36.1409	59.6694	59.8066	.1383	-1.051	195.0687	-.2029	.0271	.2047	.3043	277.5995	-.3016	.0402	48.0678	50.2578				1				0
80	3.4	39.4062	36.185	59.4124	59.6033	.1324	-1.0425	194.607	-.2088	.0356	.2118	.3149	279.673	-.3104	.0529	48.0113	50.339				1				0
80	3.41	39.3608	36.2291	59.1553	59.4001	.1264	-1.0339	194.1452	-.2148	.0442	.2193	.326	281.6179	-.3193	.0656	47.9545	50.4206				1				0
80	3.42	39.3153	36.2732	58.8982	59.1968	.1204	-1.0253	193.6835	-.2208	.0528	.227	.3374	283.4411	-.3282	.0784	47.8974	50.5025				1				0
80	3.43	39.2698	36.3173	58.6411	58.9936	.1144	-1.0167	193.2218	-.2268	.0614	.235	.3493	285.1511	-.3371	.0913	47.8401	50.5849				1				0
80	3.44	39.0861	36.3686	58.0496	58.5559	.0979	-1.001	192.0602	-.2433	.0771	.2552	.3794	287.5773	-.3617	.1146	47.6827	50.7341				1				0
80	3.45	38.9024	36.4199	57.458	58.1183	.0811	-.9851	190.8986	-.26	.0929	.2761	.4105	289.6668	-.3865	.1382	47.5235	50.8851				1				0
80	3.46	38.7642	36.4271	57.1235	57.8839	.0705	-.978	190.1988	-.2707	.1001	.2886	.429	290.287	-.4024	.1488	47.4219	50.953				1				0
80	3.47	38.6261	36.4343	56.7891	57.6495	.0597	-.9708	189.4989	-.2815	.1072	.3012	.4477	290.8597	-.4184	.1594	47.3195	51.0214				1				0
80	3.48	38.4879	36.4415	56.4546	57.4151	.0489	-.9636	188.7991	-.2923	.1145	.3139	.4666	291.3901	-.4345	.1702	47.2164	51.0903				1				0
80	3.49	38.3497	36.4487	56.1201	57.1807	.038	-.9563	188.0992	-.3032	.1218	.3267	.4857	291.8828	-.4507	.181	47.1124	51.1598				1				0
80	3.5	38.1574	36.4685	55.8034	57.0293	.021	-.9522	187.4587	-.3202	.1259	.344	.5114	291.4623	-.476	.1871	46.9507	51.1988				1				0
80	3.51	37.9652	36.4883	55.4868	56.8779	.0039	-.9481	186.8182	-.3373	.13	.3615	.5373	291.0795	-.5014	.1933	46.7879	51.2381				1				0
80	3.52	37.9111	36.5009	55.5046	56.961	-.0021	-.9513	186.8776	-.3433	.1267	.3659	.544	290.2658	-.5103	.1884	46.7307	51.2071				1				0
80	3.53	37.857	36.5135	55.5223	57.044	-.0081	-.9546	186.9369	-.3493	.1235	.3705	.5507	289.4723	-.5192	.1836	46.6736	51.1761				1				0
80	3.54	37.803	36.5261	55.5401	57.127	-.0141	-.9578	186.9963	-.3553	.1202	.3751	.5576	288.6986	-.5281	.1787	46.6165	51.1452				1				0
80	3.55	37.7489	36.5387	55.5579	57.2101	-.0201	-.9611	187.0557	-.3613	.117	.3797	.5645	287.9443	-.537	.1739	46.5595	51.1142				1				0
80	3.56	37.7274	36.6647	55.8221	57.6348	-.0339	-.9716	187.8491	-.3751	.1065	.3899	.5797	285.853	-.5576	.1583	46.4276	51.0145				1				0
80	3.57	37.706	36.7908	56.0863	58.0594	-.0477	-.9819	188.6425	-.3888	.0961	.4005	.5954	283.8869	-.578	.1429	46.2968	50.9156				1				0
80	3.58	37.7386	36.9042	56.3327	58.4011	-.0554	-.989	189.3766	-.3966	.089	.4064	.6042	282.6542	-.5895	.1324	46.2233	50.8479				1				0
80	3.59	37.7712	37.0176	56.5791	58.7427	-.063	-.9961	190.1107	-.4042	.082	.4124	.6131	281.4664	-.6009	.1219	46.1504	50.7809				1				0
80	3.6	37.8038	37.131	56.8255	59.0844	-.0706	-1.0031	190.8447	-.4118	.075	.4186	.6222	280.322	-.6122	.1115	46.078	50.7143				1				0
80	3.61	37.9892	37.4325	57.0915	59.4926	-.0816	-1.0016	192.0059	-.4228	.0765	.4297	.6388	280.2567	-.6285	.1137	45.9731	50.7287				1				0
80	3.62	38.1746	37.734	57.3575	59.9009	-.0925	-1.0001	193.167	-.4337	.078	.4407	.6551	280.1955	-.6447	.1159	45.8695	50.7429				1				0
80	3.63	38.36	38.0355	57.6235	60.3091	-.1033	-.9986	194.3281	-.4445	.0795	.4515	.6712	280.1379	-.6607	.1181	45.7671	50.7569				1				0
80	3.64	38.5128	38.2236	57.643	60.3757	-.1066	-.9903	194.7552	-.4478	.0878	.4563	.6784	281.0893	-.6657	.1305	45.7351	50.8359				1				0
80	3.65	38.6655	38.4118	57.6626	60.4423	-.11	-.982	195.1822	-.4512	.096	.4613	.6857	282.0165	-.6707	.1428	45.7031	50.9146				1				0
80	3.66	38.8183	38.5999	57.6822	60.5089	-.1133	-.9738	195.6093	-.4545	.1043	.4663	.6932	282.9199	-.6757	.155	45.6713	50.993				1				0
80	3.67	39.1719	39.0013	57.3139	60.1707	-.1167	-.9387	195.6579	-.4579	.1394	.4786	.7115	286.9334	-.6807	.2072	45.6394	51.3276				1				0
80	3.68	39.5255	39.4027	56.9456	59.8326	-.1201	-.9035	195.7065	-.4612	.1745	.4931	.7331	290.7263	-.6856	.2594	45.6074	51.6621				1				0
80	3.69	39.7264	39.616	56.5578	59.4278	-.1201	-.8764	195.328	-.4613	.2016	.5034	.7484	293.6122	-.6857	.2997	45.607	51.9204				1				0
80	3.7	39.9272	39.8293	56.1699	59.023	-.1201	-.8492	194.9495	-.4613	.2289	.5149	.7655	296.3865	-.6858	.3402	45.6067	52.1796				1				0
80	3.71	40.1281	40.0427	55.7821	58.6182	-.1202	-.8219	194.571	-.4613	.2562	.5277	.7845	299.0433	-.6858	.3808	45.6063	52.4398				1				0
80	3.72	40.3289	40.256	55.3943	58.2134	-.1202	-.7945	194.1925	-.4614	.2836	.5416	.8051	301.5793	-.6859	.4216	45.6059	52.7011				1				0
80	3.73	40.5546	40.5017	54.5296	57.3009	-.1198	-.7454	192.8868	-.461	.3327	.5685	.8451	305.8196	-.6853	.4946	45.6099	53.1685				1				0
80	3.74	40.7803	40.7474	53.665	56.3884	-.1194	-.6956	191.5811	-.4605	.3824	.5986	.8899	309.7074	-.6846	.5685	45.6139	53.6424				1				0
80	3.75	40.8052	40.7798	53.1882	55.8807	-.1189	-.6735	190.6539	-.4601	.4046	.6127	.9108	311.3286	-.684	.6015	45.6183	53.8533				1				0
80	3.76	40.8301	40.8122	52.7114	55.373	-.1184	-.6511	189.7267	-.4596	.427	.6273	.9326	312.8907	-.6833	.6347	45.6227	54.0663				1				0
80	3.77	40.855	40.8446	52.2346	54.8652	-.118	-.6285	188.7994	-.4591	.4495	.6426	.9552	314.3947	-.6826	.6683	45.6272	54.2813				1				0
80	3.78	40.8799	40.877	51.7578	54.3575	-.1175	-.6057	187.8722	-.4587	.4723	.6584	.9788	315.8419	-.6819	.7022	45.6318	54.4985				1				0
80	3.79	40.9778	40.9409	51.184	53.7218	-.1138	-.5748	186.8245	-.455	.5032	.6784	1.0085	317.8845	-.6763	.7481	45.6671	54.7927				1				0
80	3.8	41.0756	41.0048	50.6102	53.0861	-.11	-.5436	185.7767	-.4512	.5345	.6995	1.0398	319.8286	-.6708	.7946	45.7027	55.0903				1				0
80	3.81	41.1486	41.0363	50.5133	52.9581	-.1068	-.5357	185.6562	-.448	.5424	.7035	1.0458	320.4478	-.666	.8064	45.7337	55.1659				1				0
80	3.82	41.2215	41.0678	50.4163	52.8301	-.1035	-.5277	185.5357	-.4447	.5504	.7076	1.0519	321.0605	-.6611	.8182	45.7646	55.2416				1				0
80	3.83	41.2945	41.0993	50.3194	52.702	-.1003	-.5198	185.4152	-.4415	.5583	.7118	1.0581	321.6671	-.6563	.83	45.7957	55.3173				1				0
80	3.84	41.3674	41.1308	50.2224	52.574	-.097	-.5118	185.2947	-.4382	.5663	.716	1.0645	322.2672	-.6514	.8419	45.8267	55.3932				1				0
80	3.85	41.5245	41.2703	50.4003	52.7245	-.0946	-.5109	185.9196	-.4358	.5672	.7153	1.0634	322.4633	-.6479	.8432	45.8494	55.402				1				0
80	3.86	41.6815	41.4099	50.5782	52.875	-.0923	-.5099	186.5446	-.4334	.5681	.7146	1.0623	322.6583	-.6444	.8446	45.8719	55.4107				1				0
80	3.87	41.7657	41.5179	50.8531	53.1535	-.0932	-.5169	187.2901	-.4343	.5611	.7096	1.0549	322.2598	-.6457	.8342	45.8635	55.3442				1				0
80	3.88	41.8498	41.6259	51.128	53.4321	-.094	-.5239	188.0356	-.4352	.5542	.7047	1.0476	321.8588	-.647	.8239	45.8552	55.2782				1				0
80	3.89	41.9339	41.7339	51.4028	53.7106	-.0949	-.5307	188.7811	-.4361	.5473	.6998	1.0404	321.4554	-.6483	.8137	45.8469	55.2128				1				0
80	3.9	42.018	41.8419	51.6777	53.9891	-.0958	-.5375	189.5266	-.4369	.5405	.695	1.0333	321.0496	-.6496	.8035	45.8387	55.1479				1				0
80	3.91	42.0901	41.9004	52.1643	54.4432	-.0932	-.5544	190.5979	-.4343	.5237	.6804	1.0114	320.3282	-.6457	.7785	45.8634	54.9875				1				0
80	3.92	42.1622	41.9589	52.6509	54.8972	-.0906	-.571	191.6692	-.4318	.507	.666	.99	319.5838	-.6419	.7538	45.8878	54.829				1				0
80	3.93	42.1502	41.9094	52.8626	55.0728	-.0872	-.581	191.995	-.4284	.4971	.6562	.9755	319.2473	-.6368	.739	45.9203	54.7342				1				0
80	3.94	42.1381	41.8599	53.0743	55.2484	-.0838	-.5909	192.3207	-.425	.4872	.6465	.9611	318.9018	-.6318	.7242	45.9527	54.6398				1				0
80	3.95	42.1261	41.8104	53.286	55.424	-.0804	-.6008	192.6465	-.4216	.4773	.6368	.9467	318.547	-.6267	.7095	45.985	54.5456				1				0
80	3.96	42.0274	41.6106	53.4986	55.5434	-.0718	-.616	192.68	-.413	.4621	.6198	.9213	318.2129	-.6139	.687	46.0668	54.401				1				0
80	3.97	41.9287	41.4108	53.7112	55.6627	-.0632	-.6311	192.7134	-.4044	.4469	.6027	.896	317.8599	-.6012	.6644	46.1486	54.2565				1				0
80	3.98	41.83	41.2109	53.9238	55.7821	-.0546	-.6463	192.7469	-.3958	.4318	.5857	.8707	317.4866	-.5884	.6418	46.2303	54.112				1				0
80	3.99	41.7433	41.0606	53.9247	55.7259	-.0494	-.6517	192.4545	-.3906	.4264	.5782	.8596	317.509	-.5806	.6338	46.2803	54.0606				1				0
80	4	41.6567	40.9103	53.9256	55.6696	-.0441	-.6571	192.1622	-.3853	.421	.5707	.8483	317.532	-.5728	.6258	46.3304	54.0091				1				0
80	4.01	41.57	40.76	53.9265	55.6134	-.0389	-.6625	191.8699	-.38	.4155	.5631	.8371	317.5558	-.5649	.6177	46.3807	53.9575				1				0
80	4.02	41.5622	40.562	53.9025	55.4326	-.0235	-.664	191.4594	-.3647	.4141	.5518	.8203	318.6288	-.5422	.6156	46.5267	53.9437				1				0
80	4.03	41.5545	40.364	53.8785	55.2519	-.0081	-.6654	191.0488	-.3493	.4126	.5406	.8037	319.7513	-.5193	.6134	46.6733	53.9299				1				0
80	4.04	41.6335	40.3163	53.8535	55.1273	.0019	-.6614	190.9306	-.3392	.4166	.5373	.7987	320.8472	-.5043	.6194	46.7692	53.9681				1				0
80	4.05	41.7124	40.2686	53.8286	55.0028	.012	-.6574	190.8124	-.3292	.4207	.5341	.794	321.9579	-.4893	.6253	46.8652	54.0063				1				0
80	4.06	41.7914	40.2209	53.8037	54.8782	.0221	-.6534	190.6942	-.3191	.4247	.5312	.7896	323.0828	-.4743	.6313	46.9613	54.0446				1				0
80	4.07	41.8704	40.1732	53.7788	54.7537	.0322	-.6494	190.576	-.309	.4287	.5284	.7856	324.2212	-.4593	.6373	47.0576	54.0829				1				0
80	4.08	42.0412	40.1462	53.745	54.5539	.0485	-.6404	190.4862	-.2927	.4377	.5265	.7827	326.2256	-.4351	.6506	47.2123	54.1682				1				0
80	4.09	42.212	40.1192	53.7112	54.3541	.0647	-.6315	190.3964	-.2764	.4466	.5252	.7808	328.2439	-.411	.6639	47.3672	54.2535				1				0
80	4.1	42.3038	40.1399	53.7023	54.2788	.0709	-.6265	190.4248	-.2703	.4515	.5263	.7823	329.0931	-.4018	.6712	47.4256	54.3003				1				0
80	4.11	42.3956	40.1606	53.6934	54.2036	.077	-.6216	190.4532	-.2642	.4565	.5274	.784	329.9385	-.3927	.6786	47.4839	54.3472				1				0
80	4.12	42.4875	40.1813	53.6845	54.1283	.0831	-.6167	190.4816	-.2581	.4614	.5286	.7859	330.7798	-.3836	.6859	47.5422	54.394				1				0
80	4.13	42.5793	40.202	53.6756	54.0531	.0892	-.6118	190.51	-.2519	.4663	.53	.7879	331.6169	-.3745	.6932	47.6006	54.4408				1				0
80	4.14	42.7295	40.2335	53.6667	53.9233	.0999	-.6038	190.5531	-.2413	.4743	.5321	.791	333.0363	-.3587	.705	47.7021	54.5169				1				0
80	4.15	42.8797	40.265	53.6578	53.7936	.1106	-.5958	190.5961	-.2306	.4823	.5346	.7947	334.4432	-.3428	.7169	47.8037	54.593				1				0
80	4.16	42.9381	40.2758	53.6578	53.7391	.1151	-.5927	190.6108	-.2261	.4853	.5354	.7959	335.0237	-.3361	.7215	47.8469	54.6223				1				0
80	4.17	42.9964	40.2866	53.6578	53.6846	.1196	-.5897	190.6255	-.2215	.4884	.5363	.7973	335.6023	-.3293	.7261	47.8902	54.6516				1				0
80	4.18	43.0548	40.2974	53.6578	53.6301	.1242	-.5866	190.6401	-.217	.4915	.5373	.7987	336.1789	-.3226	.7306	47.9334	54.6809				1				0
80	4.19	43.1132	40.3082	53.6578	53.5756	.1287	-.5835	190.6548	-.2125	.4946	.5383	.8002	336.7532	-.3158	.7352	47.9767	54.7102				1				0
80	4.2	43.2951	40.328	53.6774	53.4554	.1421	-.5758	190.7559	-.1991	.5023	.5403	.8032	338.3807	-.2959	.7467	48.1041	54.7837				1				0
80	4.21	43.4771	40.3478	53.697	53.3352	.1555	-.5681	190.857	-.1857	.51	.5427	.8068	339.9932	-.276	.7581	48.2315	54.8571				1				0
80	4.22	43.6007	40.3568	53.7166	53.2694	.1643	-.5634	190.9434	-.1769	.5146	.5442	.8089	341.0334	-.2629	.765	48.3156	54.9012				1				0
80	4.23	43.7243	40.3658	53.7361	53.2037	.1731	-.5588	191.0299	-.168	.5193	.5458	.8113	342.067	-.2498	.7719	48.3996	54.9453				1				0
80	4.24	43.8478	40.3748	53.7557	53.138	.1819	-.5542	191.1163	-.1592	.5239	.5475	.814	343.0934	-.2367	.7788	48.4835	54.9893				1				0
80	4.25	43.9714	40.3838	53.7753	53.0722	.1907	-.5496	191.2027	-.1504	.5285	.5495	.8169	344.1118	-.2236	.7856	48.5674	55.0333				1				0
80	4.26	44.162	40.3667	53.7637	52.8949	.2074	-.5408	191.1873	-.1338	.5373	.5537	.8231	346.0153	-.1989	.7987	48.7256	55.1172				1				0
80	4.27	44.3525	40.3496	53.7521	52.7176	.224	-.532	191.1718	-.1172	.5461	.5585	.8303	347.8883	-.1742	.8118	48.8839	55.2011				1				0
80	4.28	44.4195	40.3235	53.721	52.606	.2318	-.5278	191.07	-.1094	.5503	.5611	.8341	348.7609	-.1626	.8181	48.9585	55.2411				1				0
80	4.29	44.4864	40.2974	53.6899	52.4945	.2397	-.5235	190.9681	-.1015	.5545	.5637	.838	349.6265	-.1509	.8243	49.0332	55.2812				1				0
80	4.3	44.5534	40.2713	53.6587	52.3829	.2475	-.5193	190.8663	-.0937	.5587	.5665	.8422	350.4845	-.1392	.8306	49.108	55.3213				1				0
80	4.31	44.6203	40.2452	53.6276	52.2713	.2554	-.5151	190.7644	-.0858	.563	.5695	.8465	351.3348	-.1275	.8369	49.1829	55.3615				1				0
80	4.32	44.6864	40.1867	53.5573	52.0862	.2664	-.5093	190.5166	-.0748	.5687	.5736	.8527	352.5095	-.1112	.8455	49.2878	55.4165				1				0
80	4.33	44.7525	40.1282	53.487	51.9011	.2774	-.5035	190.2688	-.0637	.5745	.5781	.8593	353.6695	-.0948	.8541	49.393	55.4717				1				0
80	4.34	44.7516	40.0958	53.4479	51.8276	.2806	-.502	190.1229	-.0606	.5761	.5793	.8611	353.9973	-.0901	.8564	49.4231	55.4866				1				0
80	4.35	44.7508	40.0634	53.4088	51.7541	.2838	-.5004	189.977	-.0574	.5777	.5805	.863	354.3242	-.0854	.8587	49.4532	55.5015				1				0
80	4.36	44.7499	40.031	53.3696	51.6806	.2869	-.4988	189.8311	-.0542	.5792	.5818	.8648	354.6501	-.0806	.8611	49.4834	55.5165				1				0
80	4.37	44.7636	39.9923	53.3972	51.646	.2921	-.4994	189.7991	-.0491	.5787	.5808	.8634	355.1542	-.0729	.8603	49.5327	55.5115				1				0
80	4.38	44.7774	39.9536	53.4248	51.6114	.2973	-.4999	189.7671	-.0439	.5782	.5798	.862	355.66	-.0652	.8595	49.5821	55.5064				1				0
80	4.39	44.7911	39.9149	53.4524	51.5768	.3025	-.5004	189.7351	-.0387	.5777	.5789	.8607	356.1678	-.0575	.8587	49.6315	55.5014				1				0
80	4.4	44.8057	39.9086	53.5191	51.6157	.3045	-.5025	189.849	-.0367	.5756	.5767	.8574	356.352	-.0546	.8556	49.6505	55.4815				1				0
80	4.41	44.8203	39.9023	53.5858	51.6546	.3065	-.5046	189.9629	-.0347	.5735	.5745	.8541	356.5372	-.0516	.8525	49.6695	55.4615				1				0
80	4.42	44.8349	39.896	53.6525	51.6935	.3085	-.5067	190.0769	-.0327	.5714	.5723	.8508	356.7238	-.0486	.8494	49.6885	55.4416				1				0
80	4.43	44.9061	39.9059	53.7877	51.7653	.3136	-.509	190.365	-.0276	.5691	.5697	.8469	357.223	-.041	.8459	49.7371	55.4195				1				0
80	4.44	44.9773	39.9158	53.9229	51.8371	.3187	-.5113	190.6531	-.0225	.5667	.5672	.8432	357.725	-.0335	.8425	49.7856	55.3975				1				0
80	4.45	45.034	39.932	53.9914	51.87	.3218	-.5116	190.8273	-.0194	.5665	.5668	.8427	358.037	-.0289	.8422	49.8151	55.3953				1				0
80	4.46	45.0906	39.9482	54.0599	51.9029	.3248	-.5118	191.0016	-.0163	.5663	.5665	.8422	358.3487	-.0243	.8418	49.8445	55.3931				1				0
80	4.47	45.1473	39.9644	54.1284	51.9357	.3279	-.512	191.1758	-.0132	.566	.5662	.8417	358.6603	-.0197	.8415	49.8739	55.3909				1				0
80	4.48	45.2039	39.9806	54.1969	51.9686	.331	-.5123	191.35	-.0102	.5658	.5659	.8413	358.9715	-.0151	.8411	49.9033	55.3887				1				0
80	4.49	45.1782	39.8798	54.269	51.9547	.3383	-.517	191.2816	-.0029	.5611	.5611	.8342	359.7052	-.0043	.8341	49.9725	55.344				1				0
80	4.5	45.1524	39.7789	54.341	51.9409	.3456	-.5217	191.2133	.0044	.5564	.5564	.8272	.4519	.0065	.8272	50.0418	55.2992				1				0
80	4.51	45.07	39.6619	54.3446	51.8942	.3498	-.5261	190.9708	.0086	.5519	.552	.8206	.8931	.0128	.8205	50.0819	55.2565				1				0
80	4.52	44.9876	39.5449	54.3481	51.8475	.354	-.5306	190.7282	.0128	.5474	.5476	.814	1.3428	.0191	.8138	50.1222	55.2137				1				0
80	4.53	44.9052	39.4279	54.3517	51.8008	.3582	-.5351	190.4857	.0171	.5429	.5432	.8075	1.8009	.0254	.8071	50.1626	55.1707				1				0
80	4.54	44.8228	39.3109	54.3553	51.7541	.3625	-.5397	190.2431	.0213	.5384	.5388	.801	2.2675	.0317	.8004	50.203	55.1277				1				0
80	4.55	44.5113	38.9788	54.4584	51.7636	.3686	-.5598	189.7121	.0275	.5183	.519	.7715	3.0321	.0408	.7704	50.2615	54.9359				1				0
80	4.56	44.1997	38.6467	54.5616	51.7731	.3748	-.5801	189.1812	.0336	.498	.4992	.742	3.8619	.05	.7403	50.3202	54.7431				1				0
80	4.57	43.9706	38.4316	54.6613	51.8293	.3767	-.5958	188.8927	.0355	.4823	.4836	.7189	4.2113	.0528	.717	50.3382	54.5933				1				0
80	4.58	43.7414	38.2164	54.7609	51.8856	.3786	-.6116	188.6043	.0374	.4665	.468	.6957	4.5851	.0556	.6935	50.3563	54.443				1				0
80	4.59	43.5123	38.0013	54.8605	51.9418	.3805	-.6274	188.3159	.0393	.4507	.4524	.6725	4.9858	.0584	.67	50.3745	54.2923				1				0
80	4.6	43.2831	37.7862	54.9601	51.998	.3824	-.6433	188.0275	.0412	.4348	.4368	.6493	5.4165	.0613	.6464	50.3927	54.1411				1				0
80	4.61	42.9767	37.4343	55.4103	52.3336	.3894	-.6787	188.1548	.0482	.3994	.4023	.598	6.8813	.0717	.5937	50.459	53.8038				1				0
80	4.62	42.6703	37.0824	55.8604	52.6692	.3963	-.714	188.2822	.0552	.364	.3682	.5473	8.6165	.082	.5411	50.5253	53.4669				1				0
80	4.63	42.593	36.9456	56.2109	52.9486	.4013	-.7334	188.698	.0602	.3447	.3499	.5202	9.9021	.0895	.5124	50.5731	53.2829				1				0
80	4.64	42.5158	36.8088	56.5613	53.2279	.4063	-.7526	189.1138	.0652	.3255	.3319	.4934	11.3219	.0969	.4838	50.6206	53.0997				1				0
80	4.65	42.4385	36.6719	56.9118	53.5073	.4113	-.7718	189.5296	.0701	.3063	.3142	.4671	12.8962	.1043	.4554	50.6679	52.9173				1				0
80	4.66	42.3613	36.5351	57.2623	53.7867	.4163	-.7908	189.9454	.0751	.2873	.2969	.4414	14.6481	.1116	.427	50.7151	52.7357				1				0
80	4.67	42.3553	36.4352	57.8743	54.2875	.4232	-.8165	190.9523	.082	.2616	.2742	.4075	17.4069	.1219	.3889	50.7811	52.4915				1				0
80	4.68	42.3493	36.3353	58.4863	54.7883	.4301	-.8418	191.9592	.0889	.2362	.2524	.3752	20.6186	.1321	.3512	50.8465	52.2498				1				0
80	4.69	42.4205	36.3722	58.7479	55.0097	.432	-.8484	192.5503	.0908	.2297	.247	.3672	21.5774	.135	.3415	50.8652	52.1878				1				0
80	4.7	42.4918	36.4091	59.0094	55.2311	.434	-.8548	193.1414	.0928	.2232	.2418	.3594	22.5718	.1379	.3319	50.8838	52.1261				1				0
80	4.71	42.563	36.446	59.2709	55.4525	.4359	-.8613	193.7325	.0947	.2168	.2366	.3517	23.6039	.1408	.3223	50.9023	52.0649				1				0
80	4.72	42.6342	36.4829	59.5325	55.674	.4378	-.8676	194.3236	.0967	.2104	.2316	.3442	24.6748	.1437	.3128	50.9207	52.004				1				0
80	4.73	42.6248	36.4127	59.6605	55.7362	.4431	-.8736	194.4343	.102	.2044	.2284	.3396	26.5071	.1516	.3039	50.971	51.947				1				0
80	4.74	42.6154	36.3425	59.7886	55.7985	.4484	-.8796	194.545	.1072	.1984	.2256	.3353	28.3859	.1594	.295	51.0213	51.8899				1				0
80	4.75	42.5347	36.2354	59.6552	55.6394	.4518	-.8793	194.0647	.1106	.1988	.2275	.3382	29.0965	.1645	.2955	51.0536	51.8932				1				0
80	4.76	42.454	36.1283	59.5218	55.4802	.4552	-.8789	193.5843	.114	.1991	.2295	.3411	29.7986	.1695	.296	51.0861	51.8965				1				0
80	4.77	42.3733	36.0212	59.3883	55.3211	.4586	-.8786	193.1039	.1175	.1995	.2315	.3441	30.4918	.1746	.2965	51.1187	51.8999				1				0
80	4.78	42.2532	35.8286	59.1286	54.9933	.467	-.876	192.2036	.1258	.202	.238	.3538	31.9132	.187	.3004	51.1984	51.9243				1				0
80	4.79	42.133	35.636	58.8688	54.6654	.4754	-.8734	191.3033	.1343	.2046	.2448	.3638	33.2705	.1996	.3042	51.2788	51.9489				1				0
80	4.8	42.0128	35.4434	58.6091	54.3376	.484	-.8708	190.4029	.1428	.2072	.2517	.3741	34.5663	.2123	.3081	51.3599	51.9738				1				0
80	4.81	41.9734	35.3579	58.4828	54.169	.489	-.8686	189.983	.1478	.2095	.2564	.3811	35.2048	.2197	.3114	51.4078	51.9953				1				0
80	4.82	41.9339	35.2724	58.3565	54.0003	.494	-.8663	189.563	.1529	.2118	.2612	.3882	35.8228	.2272	.3148	51.4558	52.0168				1				0
80	4.83	41.8944	35.1869	58.2301	53.8316	.4991	-.864	189.1431	.1579	.214	.266	.3954	36.4211	.2348	.3182	51.5041	52.0385				1				0
80	4.84	42.0163	35.2094	58.1465	53.6863	.5066	-.8552	189.0585	.1654	.2229	.2775	.4126	36.5778	.2459	.3313	51.5752	52.1227				1				0
80	4.85	42.1381	35.2319	58.0629	53.541	.514	-.8463	188.974	.1729	.2317	.2891	.4298	36.7221	.257	.3445	51.6463	52.2069				1				0
80	4.86	42.2995	35.3399	58.1056	53.5644	.5164	-.8398	189.3094	.1752	.2382	.2957	.4396	36.3327	.2605	.3542	51.6687	52.269				1				0
80	4.87	42.4609	35.4479	58.1483	53.5877	.5187	-.8333	189.6448	.1776	.2447	.3024	.4495	35.9615	.264	.3638	51.6911	52.3309				1				0
80	4.88	42.6222	35.5559	58.191	53.6111	.5211	-.8269	189.9802	.1799	.2512	.309	.4593	35.6076	.2674	.3734	51.7133	52.3925				1				0
80	4.89	42.7836	35.6639	58.2337	53.6344	.5234	-.8204	190.3156	.1822	.2577	.3156	.4691	35.2696	.2709	.383	51.7355	52.4539				1				0
80	4.9	43.0256	35.852	58.2702	53.6379	.526	-.8088	190.7857	.1848	.2692	.3266	.4855	34.4669	.2747	.4002	51.7601	52.5642				1				0
80	4.91	43.2676	36.0401	58.3066	53.6414	.5286	-.7973	191.2558	.1874	.2808	.3375	.5018	33.72	.2786	.4174	51.7846	52.6739				1				0
80	4.92	43.3483	36.1202	58.3004	53.6215	.5288	-.7922	191.3904	.1876	.2859	.342	.5083	33.2798	.2789	.425	51.7871	52.7227				1				0
80	4.93	43.429	36.2003	58.2942	53.6016	.5291	-.7871	191.5251	.1879	.291	.3464	.5149	32.8514	.2793	.4326	51.7896	52.7714				1				0
80	4.94	43.5097	36.2804	58.288	53.5817	.5293	-.782	191.6597	.1882	.2961	.3508	.5215	32.4345	.2797	.4402	51.792	52.82				1				0
80	4.95	43.5904	36.3605	58.2817	53.5618	.5296	-.7769	191.7944	.1884	.3012	.3553	.5282	32.0285	.2801	.4478	51.7945	52.8686				1				0
80	4.96	43.7594	36.437	58.1883	53.407	.5364	-.7648	191.7918	.1953	.3132	.3691	.5487	31.9382	.2903	.4656	51.8596	52.9831				1				0
80	4.97	43.9285	36.5135	58.0949	53.2521	.5433	-.7528	191.7891	.2021	.3252	.3829	.5692	31.8545	.3004	.4835	51.9246	53.0976				1				0
80	4.98	44.0169	36.5099	58.0078	53.1172	.5498	-.7459	191.6518	.2087	.3322	.3923	.5832	32.1366	.3102	.4938	51.9874	53.1637				1				0
80	4.99	44.1053	36.5063	57.9206	52.9823	.5564	-.7389	191.5145	.2153	.3391	.4017	.5971	32.4059	.32	.5041	52.0502	53.2299				1				0
80	5	44.1937	36.5027	57.8334	52.8474	.563	-.732	191.3772	.2219	.3461	.4111	.6111	32.6632	.3298	.5145	52.1131	53.2962				1				0
80	5.01	44.2821	36.4991	57.7462	52.7124	.5697	-.725	191.2399	.2285	.3531	.4206	.6252	32.9094	.3397	.5249	52.1761	53.3626				1				0
80	5.02	44.4418	36.5135	57.5665	52.4564	.5803	-.7111	190.9783	.2391	.367	.438	.6512	33.0886	.3555	.5456	52.2775	53.4952				1				0
80	5.03	44.6014	36.5279	57.3868	52.2004	.591	-.6971	190.7166	.2498	.381	.4556	.6772	33.2544	.3714	.5663	52.3791	53.6281				1				0
80	5.04	44.6727	36.5459	57.2943	52.0793	.595	-.6901	190.5922	.2538	.3879	.4636	.6892	33.1991	.3774	.5767	52.4175	53.6945				1				0
80	5.05	44.7439	36.5639	57.2018	51.9582	.5991	-.6832	190.4679	.2579	.3949	.4716	.7011	33.1456	.3834	.587	52.456	53.761				1				0
80	5.06	44.8151	36.5819	57.1093	51.8371	.6031	-.6762	190.3435	.2619	.4019	.4797	.7131	33.0939	.3894	.5974	52.4945	53.8275				1				0
80	5.07	44.8864	36.5999	57.0168	51.716	.6071	-.6692	190.2191	.266	.4089	.4878	.7251	33.0438	.3954	.6078	52.5331	53.8941				1				0
80	5.08	45.0778	36.6647	56.8745	51.5378	.6146	-.6552	190.1548	.2734	.4228	.5035	.7485	32.8909	.4065	.6286	52.6042	54.0269				1				0
80	5.09	45.2692	36.7295	56.7321	51.3597	.6221	-.6413	190.0905	.2809	.4368	.5193	.772	32.7471	.4176	.6493	52.6754	54.1598				1				0
80	5.1	45.3893	36.7764	56.6823	51.3026	.6255	-.6344	190.1506	.2843	.4437	.527	.7834	32.6511	.4227	.6596	52.7078	54.2258				1				0
80	5.11	45.5095	36.8232	56.6325	51.2455	.6289	-.6274	190.2106	.2877	.4506	.5347	.7948	32.5578	.4277	.6699	52.7403	54.2918				1				0
80	5.12	45.6296	36.87	56.5827	51.1884	.6323	-.6205	190.2707	.2911	.4576	.5423	.8062	32.4674	.4328	.6802	52.7727	54.3577				1				0
80	5.13	45.7017	36.8853	56.4751	51.0959	.6345	-.6138	190.1579	.2934	.4643	.5492	.8164	32.2894	.4361	.6902	52.794	54.4215				1				0
80	5.14	45.7738	36.9006	56.3674	51.0033	.6368	-.6071	190.0451	.2956	.471	.556	.8266	32.1156	.4395	.7001	52.8154	54.4853				1				0
80	5.15	45.8459	36.9159	56.2598	50.9108	.639	-.6004	189.9323	.2979	.4777	.5629	.8368	31.9458	.4428	.7101	52.8367	54.5493				1				0
80	5.16	45.7979	36.8844	56.202	50.8753	.6379	-.6006	189.7595	.2967	.4775	.5621	.8357	31.8567	.4411	.7098	52.8257	54.5473				1				0
80	5.17	45.7498	36.8529	56.1441	50.8399	.6367	-.6008	189.5866	.2955	.4773	.5613	.8345	31.7671	.4393	.7095	52.8146	54.5453				1				0
80	5.18	45.7017	36.8214	56.0863	50.8044	.6355	-.601	189.4138	.2944	.477	.5606	.8333	31.6771	.4376	.7092	52.8035	54.5433				1				0
80	5.19	45.5103	36.7332	56.0863	50.8727	.6285	-.6103	189.2025	.2874	.4678	.549	.8161	31.5634	.4272	.6954	52.7369	54.4551				1				0
80	5.2	45.3189	36.6449	56.0863	50.941	.6215	-.6196	188.9912	.2804	.4585	.5374	.7989	31.4445	.4168	.6816	52.6701	54.3667				1				0
80	5.21	45.1756	36.5882	56.1441	51.0448	.6157	-.6286	188.9528	.2745	.4494	.5266	.7829	31.4173	.4081	.6681	52.6145	54.2803				1				0
80	5.22	45.0323	36.5315	56.202	51.1486	.6099	-.6377	188.9144	.2687	.4404	.5159	.7669	31.3887	.3994	.6546	52.5588	54.1939				1				0
80	5.23	44.8889	36.4748	56.2598	51.2524	.604	-.6468	188.876	.2628	.4313	.5051	.7508	31.3591	.3907	.6411	52.5032	54.1075				1				0
80	5.24	44.7456	36.4181	56.3176	51.3562	.5982	-.6559	188.8376	.257	.4222	.4943	.7348	31.3281	.382	.6276	52.4475	54.021				1				0
80	5.25	44.3285	36.2471	56.6058	51.7515	.582	-.687	188.9329	.2408	.3911	.4593	.6827	31.6209	.358	.5814	52.2933	53.7247				1				0
80	5.26	43.9114	36.0761	56.894	52.1468	.5658	-.7181	189.0283	.2246	.36	.4243	.6308	31.9615	.3339	.5352	52.1393	53.4287				1				0
80	5.27	43.6376	35.9618	57.1244	52.4382	.5555	-.74	189.162	.2143	.338	.4003	.595	32.3737	.3186	.5025	52.0411	53.2195				1				0
80	5.28	43.3638	35.8475	57.3548	52.7297	.5452	-.762	189.2958	.204	.3161	.3762	.5593	32.838	.3033	.4699	51.943	53.0106				1				0
80	5.29	43.09	35.7332	57.5852	53.0212	.5349	-.7839	189.4296	.1937	.2942	.3523	.5237	33.3648	.288	.4374	51.8451	52.802				1				0
80	5.3	42.8162	35.6189	57.8156	53.3127	.5246	-.8057	189.5634	.1835	.2723	.3284	.4881	33.9674	.2727	.4048	51.7473	52.5936				1				0
80	5.31	42.5578	35.5874	58.2853	53.8922	.5075	-.8354	190.3227	.1663	.2427	.2942	.4374	34.4277	.2473	.3608	51.5842	52.3112				1				0
80	5.32	42.2995	35.5559	58.755	54.4717	.4905	-.8648	191.0821	.1493	.2133	.2604	.387	35.0035	.222	.317	51.4223	52.031				1				0
80	5.33	42.315	35.6387	58.9943	54.7597	.4838	-.8724	191.7076	.1426	.2056	.2502	.372	34.7406	.212	.3057	51.3581	51.9583				1				0
80	5.34	42.3304	35.7215	59.2336	55.0477	.4771	-.88	192.3332	.1359	.198	.2402	.357	34.4575	.202	.2944	51.2942	51.8861				1				0
80	5.35	42.3459	35.8043	59.4729	55.3358	.4704	-.8876	192.9588	.1292	.1905	.2302	.3422	34.1516	.1921	.2832	51.2308	51.8143				1				0
80	5.36	42.3613	35.8871	59.7121	55.6238	.4638	-.8951	193.5843	.1226	.183	.2203	.3275	33.8205	.1823	.2721	51.1678	51.743				1				0
80	5.37	42.3819	36.0284	59.8482	55.8539	.4531	-.8975	194.1124	.112	.1805	.2124	.3158	31.8034	.1664	.2684	51.0662	51.7194				1				0
80	5.38	42.4025	36.1697	59.9843	56.0839	.4425	-.9	194.6405	.1013	.1781	.2049	.3046	29.6462	.1507	.2647	50.9652	51.6959				1				0
80	5.39	42.4076	36.2282	59.8812	56.026	.4384	-.8951	194.543	.0973	.183	.2073	.3081	27.9879	.1446	.2721	50.9263	51.743				1				0
80	5.4	42.4128	36.2867	59.778	55.968	.4343	-.8901	194.4455	.0932	.188	.2098	.3119	26.3666	.1385	.2794	50.8874	51.7902				1				0
80	5.41	42.4179	36.3452	59.6748	55.9101	.4302	-.8851	194.348	.0891	.1929	.2125	.3159	24.7838	.1324	.2868	50.8484	51.8374				1				0
80	5.42	42.4231	36.4037	59.5716	55.8521	.4262	-.8802	194.2505	.085	.1979	.2154	.3201	23.2403	.1263	.2942	50.8093	51.8847				1				0
80	5.43	42.4137	36.4784	59.133	55.5027	.4201	-.8629	193.5278	.079	.2152	.2292	.3408	20.1492	.1174	.3199	50.752	52.0495				1				0
80	5.44	42.4042	36.5531	58.6945	55.1533	.4141	-.8454	192.8051	.0729	.2326	.2438	.3624	17.3983	.1084	.3458	50.6943	52.2156				1				0
80	5.45	42.3896	36.5693	58.3591	54.8618	.4121	-.8329	192.1799	.0709	.2452	.2552	.3794	16.1384	.1055	.3645	50.6756	52.3349				1				0
80	5.46	42.375	36.5855	58.0238	54.5703	.4101	-.8203	191.5546	.069	.2578	.2668	.3967	14.9799	.1025	.3832	50.6569	52.455				1				0
80	5.47	42.3604	36.6017	57.6884	54.2788	.4082	-.8076	190.9294	.067	.2705	.2786	.4142	13.9116	.0996	.4021	50.638	52.5759				1				0
80	5.48	42.3459	36.6179	57.353	53.9873	.4062	-.7948	190.3042	.065	.2832	.2906	.432	12.9245	.0966	.4211	50.619	52.6975				1				0
80	5.49	42.3356	36.6971	56.8807	53.605	.3998	-.7754	189.5184	.0586	.3027	.3083	.4584	10.9612	.0872	.45	50.5584	52.883				1				0
80	5.5	42.3253	36.7764	56.4083	53.2227	.3934	-.7557	188.7327	.0522	.3223	.3265	.4854	9.1996	.0776	.4792	50.4972	53.07				1				0
80	5.51	42.3295	36.8394	56.2714	53.1319	.389	-.7491	188.5722	.0478	.329	.3325	.4942	8.2685	.0711	.4891	50.4554	53.1335				1				0
80	5.52	42.3338	36.9024	56.1344	53.0411	.3846	-.7424	188.4117	.0434	.3357	.3385	.5032	7.3687	.0645	.499	50.4135	53.1971				1				0
80	5.53	42.3381	36.9654	55.9974	52.9503	.3802	-.7357	188.2512	.039	.3424	.3446	.5123	6.4991	.058	.509	50.3715	53.2608				1				0
80	5.54	42.3776	37.1112	55.928	52.9598	.3716	-.7291	188.3766	.0304	.349	.3503	.5207	4.978	.0452	.5187	50.2895	53.3234				1				0
80	5.55	42.4171	37.257	55.8586	52.9693	.363	-.7226	188.502	.0218	.3555	.3562	.5295	3.5081	.0324	.5285	50.2076	53.3859				1				0
80	5.56	42.4566	37.4028	55.7892	52.9788	.3544	-.716	188.6274	.0132	.3621	.3623	.5386	2.0889	.0196	.5382	50.1258	53.4483				1				0
80	5.57	42.4918	37.4856	55.8568	53.0792	.3502	-.7162	188.9133	.0091	.3619	.362	.5382	1.4333	.0135	.538	50.0862	53.4468				1				0
80	5.58	42.527	37.5684	55.9244	53.1795	.3461	-.7163	189.1993	.0049	.3618	.3618	.5378	.7787	.0073	.5378	50.0468	53.4454				1				0
80	5.59	42.5621	37.6512	55.992	53.2798	.342	-.7165	189.4852	.0008	.3616	.3616	.5376	.1252	.0012	.5376	50.0075	53.444				1				0
80	5.6	42.5707	37.7628	56.1486	53.5255	.3324	-.7214	190.0076	-.0087	.3567	.3568	.5303	358.5956	-.013	.5302	49.9167	53.3967				1				0
80	5.61	42.5793	37.8744	56.3052	53.7711	.3229	-.7264	190.53	-.0182	.3517	.3522	.5235	357.0337	-.0271	.5228	49.8264	53.3497				1				0
80	5.62	42.5527	37.9032	56.3941	53.9164	.3176	-.7311	190.7664	-.0236	.3469	.3477	.5169	356.1075	-.0351	.5157	49.7752	53.3041				1				0
80	5.63	42.5261	37.932	56.4831	54.0617	.3122	-.7359	191.0029	-.029	.3422	.3434	.5105	355.16	-.0431	.5086	49.7241	53.2587				1				0
80	5.64	42.4995	37.9608	56.572	54.207	.3068	-.7407	191.2394	-.0343	.3374	.3391	.5042	354.1909	-.051	.5016	49.6731	53.2133				1				0
80	5.65	42.4729	37.9896	56.661	54.3523	.3015	-.7454	191.4758	-.0397	.3327	.335	.498	353.2001	-.059	.4945	49.6222	53.1681				1				0
80	5.66	42.3742	38.0265	56.7401	54.5617	.2894	-.7531	191.7025	-.0518	.325	.3291	.4892	350.9431	-.077	.4831	49.5066	53.0952				1				0
80	5.67	42.2755	38.0634	56.8193	54.771	.2773	-.7607	191.9292	-.0639	.3174	.3237	.4812	348.6129	-.095	.4718	49.3913	53.0225				1				0
80	5.68	42.2034	38.0715	56.8095	54.835	.2704	-.7636	191.9194	-.0707	.3144	.3223	.4791	347.3243	-.1051	.4674	49.3265	52.9947				1				0
80	5.69	42.1313	38.0796	56.7997	54.899	.2636	-.7665	191.9096	-.0775	.3115	.321	.4772	346.0249	-.1153	.4631	49.2616	52.9669				1				0
80	5.7	42.0592	38.0877	56.79	54.963	.2568	-.7695	191.8999	-.0843	.3086	.3199	.4756	344.7156	-.1254	.4588	49.1968	52.9392				1				0
80	5.71	41.9871	38.0958	56.7802	55.027	.25	-.7724	191.8901	-.0911	.3057	.319	.4742	343.3979	-.1355	.4544	49.132	52.9114				1				0
80	5.72	41.951	38.1642	56.6752	55.0521	.2397	-.7698	191.8426	-.1015	.3082	.3245	.4824	341.7783	-.1508	.4582	49.0336	52.9356				1				0
80	5.73	41.915	38.2326	56.5702	55.0772	.2294	-.7673	191.795	-.1118	.3108	.3303	.491	340.2134	-.1662	.462	48.9352	52.9598				1				0
80	5.74	41.951	38.2929	56.4751	55.0382	.2258	-.7618	191.7573	-.1153	.3162	.3366	.5004	339.9637	-.1714	.4701	48.9016	53.0118				1				0
80	5.75	41.9871	38.3533	56.3799	54.9993	.2223	-.7564	191.7195	-.1189	.3217	.343	.5098	339.7233	-.1767	.4782	48.868	53.0639				1				0
80	5.76	42.0231	38.4136	56.2847	54.9604	.2188	-.7509	191.6818	-.1224	.3272	.3493	.5193	339.4915	-.1819	.4864	48.8345	53.116				1				0
80	5.77	42.0592	38.4739	56.1895	54.9215	.2153	-.7454	191.644	-.1259	.3326	.3557	.5287	339.2679	-.1872	.4945	48.8009	53.1681				1				0
80	5.78	42.1347	38.5549	55.936	54.732	.2125	-.7319	191.3576	-.1287	.3462	.3693	.549	339.6088	-.1913	.5146	48.7745	53.2968				1				0
80	5.79	42.2102	38.6359	55.6825	54.5426	.2097	-.7183	191.0712	-.1315	.3597	.383	.5693	339.9263	-.1954	.5348	48.7481	53.426				1				0
80	5.8	42.2497	38.6566	55.5241	54.3921	.2105	-.7102	190.8225	-.1307	.3678	.3904	.5803	340.4391	-.1943	.5468	48.7553	53.5031				1				0
80	5.81	42.2892	38.6773	55.3658	54.2416	.2112	-.7021	190.5739	-.1299	.3759	.3978	.5913	340.9341	-.1932	.5589	48.7626	53.5804				1				0
80	5.82	42.3287	38.698	55.2074	54.0911	.212	-.694	190.3252	-.1292	.3841	.4052	.6024	341.4124	-.192	.571	48.7698	53.658				1				0
80	5.83	42.3682	38.7187	55.0491	53.9406	.2128	-.6858	190.0766	-.1284	.3922	.4127	.6135	341.8743	-.1909	.5831	48.7771	53.7357				1				0
80	5.84	42.3665	38.6845	54.8507	53.733	.2151	-.6783	189.6347	-.126	.3998	.4192	.6231	342.5013	-.1874	.5943	48.7997	53.8073				1				0
80	5.85	42.3647	38.6503	54.6524	53.5255	.2175	-.6708	189.1928	-.1237	.4073	.4257	.6328	343.112	-.1838	.6055	48.8223	53.8792				1				0
80	5.86	42.3235	38.5954	54.6123	53.4684	.2191	-.6714	188.9996	-.1221	.4067	.4246	.6312	343.2934	-.1814	.6045	48.8376	53.8729				1				0
80	5.87	42.2823	38.5405	54.5723	53.4113	.2207	-.6721	188.8064	-.1204	.406	.4235	.6295	343.4763	-.1791	.6035	48.8529	53.8666				1				0
80	5.88	42.2411	38.4856	54.5323	53.3542	.2223	-.6727	188.6132	-.1188	.4053	.4224	.6279	343.6604	-.1767	.6026	48.8683	53.8603				1				0
80	5.89	42.1536	38.3821	54.6719	53.4692	.2241	-.6835	188.6768	-.1171	.3945	.4115	.6118	343.4712	-.174	.5865	48.885	53.7574				1				0
80	5.9	42.0661	38.2785	54.8116	53.5843	.2258	-.6944	188.7405	-.1153	.3837	.4007	.5956	343.2719	-.1714	.5704	48.9016	53.6545				1				0
80	5.91	41.9785	38.175	54.9513	53.6993	.2276	-.7051	188.8041	-.1136	.3729	.3898	.5795	343.0617	-.1688	.5544	48.9183	53.5517				1				0
80	5.92	41.9322	38.1264	55.1309	53.8714	.2277	-.7152	189.061	-.1134	.3628	.3802	.5651	342.6382	-.1686	.5394	48.9196	53.4557				1				0
80	5.93	41.8858	38.0778	55.3106	54.0436	.2279	-.7253	189.3179	-.1133	.3528	.3705	.5508	342.1935	-.1684	.5244	48.9208	53.3599				1				0
80	5.94	41.8395	38.0292	55.4903	54.2157	.228	-.7353	189.5747	-.1132	.3428	.361	.5366	341.7267	-.1683	.5095	48.9221	53.2644				1				0
80	5.95	41.7966	37.9725	55.8657	54.5651	.229	-.7531	190.1999	-.1122	.3249	.3437	.511	340.9573	-.1667	.483	48.9319	53.0946				1				0
80	5.96	41.7536	37.9158	56.2411	54.9145	.23	-.7709	190.8251	-.1111	.3072	.3267	.4856	340.1125	-.1652	.4567	48.9416	52.9258				1				0
80	5.97	41.7571	37.9077	56.4368	55.0919	.2309	-.7786	191.1935	-.1102	.2995	.3191	.4744	339.7895	-.1639	.4452	48.95	52.8521				1				0
80	5.98	41.7605	37.8996	56.6325	55.2692	.2318	-.7863	191.5618	-.1094	.2918	.3116	.4632	339.4519	-.1626	.4337	48.9585	52.7786				1				0
80	5.99	41.7639	37.8915	56.8282	55.4465	.2327	-.794	191.9301	-.1085	.2841	.3041	.452	339.0991	-.1613	.4223	48.9668	52.7054				1				0
80	6	41.7674	37.8834	57.0239	55.6238	.2336	-.8017	192.2985	-.1076	.2764	.2966	.4409	338.7296	-.16	.4109	48.9752	52.6325				1				0
80	6.01	41.7674	37.8312	57.2187	55.7743	.2375	-.8101	192.5916	-.1037	.268	.2874	.4272	338.8459	-.1542	.3984	49.0124	52.5523				1				0
80	6.02	41.7674	37.779	57.4135	55.9248	.2414	-.8185	192.8847	-.0998	.2596	.2781	.4134	338.9694	-.1484	.3859	49.0494	52.4723				1				0
80	6.03	41.7639	37.7349	57.4126	55.898	.2444	-.8193	192.8095	-.0968	.2588	.2763	.4107	339.4964	-.1439	.3847	49.0783	52.4647				1				0
80	6.04	41.7605	37.6908	57.4118	55.8712	.2474	-.8201	192.7342	-.0937	.258	.2745	.4081	340.0309	-.1394	.3835	49.1072	52.4571				1				0
80	6.05	41.7571	37.6467	57.4109	55.8443	.2505	-.8209	192.659	-.0907	.2572	.2727	.4054	340.5725	-.1348	.3823	49.1361	52.4495				1				0
80	6.06	41.7536	37.6026	57.41	55.8175	.2535	-.8217	192.5838	-.0877	.2564	.271	.4028	341.1218	-.1303	.3811	49.165	52.4418				1				0
80	6.07	41.7614	37.5531	57.2863	55.6575	.2581	-.8172	192.2583	-.0831	.2609	.2738	.407	342.33	-.1235	.3878	49.2085	52.4846				1				0
80	6.08	41.7691	37.5036	57.1627	55.4975	.2626	-.8127	191.9329	-.0785	.2654	.2768	.4114	343.5169	-.1167	.3945	49.2522	52.5274				1				0
80	6.09	41.7802	37.4982	57.0399	55.3643	.2642	-.8074	191.6827	-.077	.2707	.2814	.4184	344.1248	-.1144	.4024	49.2668	52.5781				1				0
80	6.1	41.7914	37.4928	56.9172	55.2311	.2657	-.802	191.4325	-.0754	.276	.2862	.4254	344.7141	-.1121	.4103	49.2815	52.6289				1				0
80	6.11	41.8026	37.4874	56.7944	55.0979	.2673	-.7967	191.1823	-.0739	.2814	.2909	.4325	345.2858	-.1098	.4183	49.2963	52.6798				1				0
80	6.12	41.8137	37.482	56.6716	54.9647	.2688	-.7913	190.9321	-.0723	.2867	.2957	.4396	345.8406	-.1075	.4262	49.3111	52.7308				1				0
80	6.13	41.7991	37.4541	56.4697	54.7346	.2714	-.7838	190.4576	-.0698	.2943	.3025	.4497	346.6547	-.1038	.4375	49.3351	52.803				1				0
80	6.14	41.7845	37.4262	56.2678	54.5046	.2739	-.7761	189.9831	-.0673	.3019	.3093	.4599	347.4369	-.1	.4488	49.3592	52.8756				1				0
80	6.15	41.7588	37.4037	56.1886	54.4077	.2749	-.7739	189.7588	-.0663	.3042	.3113	.4628	347.7005	-.0986	.4522	49.3684	52.8968				1				0
80	6.16	41.733	37.3812	56.1095	54.3108	.2758	-.7717	189.5345	-.0653	.3064	.3133	.4657	347.9616	-.0971	.4555	49.3777	52.9181				1				0
80	6.17	41.7073	37.3587	56.0303	54.214	.2768	-.7694	189.3102	-.0644	.3086	.3153	.4687	348.2199	-.0957	.4588	49.387	52.9394				1				0
80	6.18	41.6815	37.3362	55.9511	54.1171	.2778	-.7672	189.0859	-.0634	.3109	.3173	.4717	348.4756	-.0942	.4621	49.3963	52.9608				1				0
80	6.19	41.6446	37.2741	55.9662	54.0963	.2807	-.7699	188.9813	-.0605	.3082	.314	.4668	348.8947	-.0899	.4581	49.4239	52.9348				1				0
80	6.2	41.6077	37.212	55.9814	54.0756	.2836	-.7727	188.8766	-.0576	.3054	.3108	.462	349.3228	-.0856	.454	49.4516	52.9087				1				0
80	6.21	41.5966	37.1724	56.0756	54.1517	.2855	-.7776	188.9963	-.0557	.3004	.3056	.4542	349.5031	-.0828	.4466	49.4698	52.8613				1				0
80	6.22	41.5854	37.1328	56.1699	54.2278	.2874	-.7826	189.1159	-.0538	.2955	.3003	.4464	349.6894	-.0799	.4392	49.4881	52.814				1				0
80	6.23	41.5743	37.0932	56.2642	54.3039	.2893	-.7876	189.2356	-.0518	.2905	.2951	.4387	349.8823	-.0771	.4318	49.5063	52.7667				1				0
80	6.24	41.5631	37.0536	56.3585	54.38	.2912	-.7925	189.3552	-.0499	.2855	.2899	.4309	350.0819	-.0742	.4245	49.5245	52.7195				1				0
80	6.25	41.5219	36.9582	56.6352	54.6213	.2947	-.8071	189.7366	-.0465	.271	.275	.4088	350.2637	-.0691	.4029	49.5571	52.5811				1				0
80	6.26	41.4807	36.8628	56.9118	54.8626	.2981	-.8215	190.1179	-.0431	.2566	.2601	.3867	350.4659	-.0641	.3814	49.5896	52.4434				1				0
80	6.27	41.4507	36.807	57.0942	55.0279	.2996	-.831	190.3797	-.0416	.247	.2505	.3724	350.4454	-.0618	.3672	49.604	52.3528				1				0
80	6.28	41.4206	36.7512	57.2765	55.1931	.3011	-.8405	190.6414	-.0401	.2376	.2409	.3581	350.4234	-.0596	.3532	49.6183	52.2625				1				0
80	6.29	41.3906	36.6954	57.4589	55.3583	.3026	-.85	190.9031	-.0386	.2281	.2314	.3439	350.3997	-.0574	.3391	49.6325	52.1725				1				0
80	6.3	41.3451	36.6098	57.732	55.5978	.3053	-.864	191.2848	-.0359	.2141	.2171	.3227	350.4756	-.0534	.3182	49.6579	52.0389				1				0
80	6.31	41.2996	36.5243	58.0051	55.8374	.3079	-.878	191.6665	-.0333	.2001	.2029	.3016	350.5615	-.0495	.2975	49.6832	51.9059				1				0
80	6.32	41.2541	36.4388	58.2782	56.077	.3105	-.8919	192.0481	-.0306	.1862	.1887	.2805	350.6603	-.0455	.2768	49.7083	51.7734				1				0
80	6.33	41.2387	36.4091	58.3689	56.1514	.3117	-.8964	192.1681	-.0295	.1816	.184	.2736	350.7865	-.0438	.27	49.7194	51.73				1				0
80	6.34	41.2232	36.3794	58.4597	56.2258	.3129	-.901	192.2881	-.0283	.1771	.1793	.2666	350.9189	-.0421	.2633	49.7304	51.6867				1				0
80	6.35	41.2078	36.3497	58.5504	56.3002	.314	-.9055	192.4081	-.0272	.1726	.1747	.2597	351.0583	-.0404	.2565	49.7414	51.6434				1				0
80	6.36	41.2	36.3281	58.5602	56.2699	.3165	-.906	192.3582	-.0247	.1721	.1739	.2585	351.8378	-.0367	.2558	49.7649	51.6391				1				0
80	6.37	41.1923	36.3065	58.57	56.2396	.319	-.9064	192.3084	-.0222	.1717	.1731	.2573	352.6247	-.033	.2552	49.7884	51.6348				1				0
80	6.38	41.2	36.3146	58.489	56.135	.3203	-.9023	192.1386	-.0209	.1758	.177	.2631	353.2167	-.0311	.2613	49.8009	51.6739				1				0
80	6.39	41.2078	36.3227	58.4081	56.0303	.3216	-.8982	191.9689	-.0196	.1799	.1809	.2689	353.7842	-.0291	.2674	49.8134	51.7129				1				0
80	6.4	41.2155	36.3308	58.3271	55.9257	.3229	-.8941	191.7991	-.0183	.184	.1849	.2748	354.3285	-.0272	.2735	49.826	51.7521				1				0
80	6.41	41.2232	36.3389	58.2462	55.821	.3242	-.89	191.6293	-.0169	.1881	.1889	.2807	354.8507	-.0252	.2796	49.8386	51.7913				1				0
80	6.42	41.194	36.2921	58.0736	55.6056	.3277	-.8845	191.1654	-.0135	.1936	.194	.2884	356.0171	-.02	.2877	49.8717	51.8434				1				0
80	6.43	41.1649	36.2453	57.901	55.3903	.3312	-.879	190.7014	-.01	.199	.1993	.2963	357.1279	-.0148	.2959	49.9049	51.8956				1				0
80	6.44	41.128	36.1904	57.8094	55.2795	.3334	-.8777	190.4073	-.0078	.2004	.2005	.2981	357.7656	-.0116	.2979	49.9255	51.9085				1				0
80	6.45	41.091	36.1355	57.7178	55.1688	.3355	-.8763	190.1132	-.0056	.2018	.2018	.3	358.3972	-.0084	.2999	49.9462	51.9215				1				0
80	6.46	41.0541	36.0806	57.6261	55.0581	.3377	-.875	189.819	-.0035	.2031	.2031	.302	359.0228	-.0052	.3019	49.967	51.9345				1				0
80	6.47	41.0172	36.0257	57.5345	54.9474	.3399	-.8736	189.5249	-.0013	.2045	.2045	.304	359.6421	-.0019	.304	49.9878	51.9475				1				0
80	6.48	41.0704	36.0131	57.5069	54.8834	.3446	-.8706	189.4739	.0034	.2075	.2075	.3085	.939	.0051	.3085	50.0324	51.9763				1				0
80	6.49	41.1237	36.0005	57.4794	54.8194	.3493	-.8675	189.4229	.0081	.2105	.2107	.3132	2.1985	.012	.313	50.077	52.0051				1				0
80	6.5	41.2138	36.0428	57.5434	54.8661	.3517	-.8659	189.6661	.0106	.2122	.2124	.3158	2.8475	.0157	.3154	50.1005	52.0208				1				0
80	6.51	41.3039	36.0851	57.6075	54.9128	.3542	-.8642	189.9093	.013	.2138	.2142	.3184	3.4847	.0194	.3179	50.124	52.0364				1				0
80	6.52	41.394	36.1274	57.6715	54.9595	.3567	-.8626	190.1525	.0155	.2155	.216	.3211	4.1095	.023	.3203	50.1474	52.052				1				0
80	6.53	41.4841	36.1697	57.7356	55.0062	.3591	-.861	190.3956	.0179	.2171	.2178	.3238	4.7222	.0267	.3227	50.1708	52.0676				1				0
80	6.54	41.6687	36.3317	57.7969	55.0694	.3591	-.8534	190.8667	.018	.2247	.2254	.335	4.5736	.0267	.334	50.1712	52.1396				1				0
80	6.55	41.8532	36.4937	57.8583	55.1325	.3592	-.8459	191.3378	.018	.2322	.2329	.3462	4.4353	.0268	.3451	50.1715	52.2112				1				0
80	6.56	41.9476	36.6134	57.8556	55.1489	.3568	-.84	191.5656	.0156	.2381	.2386	.3547	3.752	.0232	.3539	50.1487	52.2673				1				0
80	6.57	42.042	36.7332	57.853	55.1654	.3544	-.8341	191.7935	.0132	.2439	.2443	.3632	3.102	.0197	.3626	50.1259	52.3233				1				0
80	6.58	42.1364	36.8529	57.8503	55.1818	.352	-.8283	192.0214	.0108	.2498	.25	.3717	2.4834	.0161	.3714	50.1032	52.3792				1				0
80	6.59	42.2308	36.9726	57.8476	55.1982	.3496	-.8224	192.2493	.0085	.2557	.2558	.3803	1.894	.0126	.3801	50.0805	52.4349				1				0
80	6.6	42.2858	37.0914	57.7053	55.0875	.3455	-.8124	192.17	.0044	.2657	.2657	.395	.9433	.0065	.395	50.0417	52.5305				1				0
80	6.61	42.3407	37.2102	57.563	54.9768	.3415	-.8023	192.0907	.0003	.2757	.2757	.4099	.0605	.0004	.4099	50.0028	52.6261				1				0
80	6.62	42.3012	37.2093	57.4233	54.8497	.3397	-.7981	191.7835	-.0014	.28	.28	.4162	359.7082	-.0021	.4162	49.9864	52.6664				1				0
80	6.63	42.2617	37.2084	57.2837	54.7225	.338	-.7939	191.4763	-.0031	.2842	.2842	.4225	359.3651	-.0047	.4225	49.97	52.7068				1				0
80	6.64	42.2223	37.2075	57.144	54.5954	.3363	-.7896	191.1691	-.0049	.2885	.2885	.4289	359.0312	-.0073	.4288	49.9535	52.7474				1				0
80	6.65	42.1862	37.1769	56.9483	54.393	.3372	-.7834	190.7044	-.004	.2947	.2947	.4381	359.2217	-.006	.438	49.9619	52.8064				1				0
80	6.66	42.1502	37.1463	56.7526	54.1906	.338	-.7772	190.2396	-.0031	.3009	.3009	.4473	359.4052	-.0046	.4473	49.9702	52.8657				1				0
80	6.67	42.1141	37.1157	56.5569	53.9882	.3389	-.7709	189.7749	-.0022	.3072	.3072	.4566	359.582	-.0033	.4566	49.9787	52.9253				1				0
80	6.68	42.1175	37.086	56.5009	53.913	.3416	-.769	189.6173	.0004	.3091	.3091	.4595	.072	.0006	.4595	50.0037	52.9438				1				0
80	6.69	42.121	37.0563	56.4448	53.8377	.3442	-.767	189.4598	.003	.311	.3111	.4624	.5563	.0045	.4624	50.0288	52.9624				1				0
80	6.7	42.1244	37.0266	56.3888	53.7625	.3468	-.7651	189.3022	.0057	.313	.3131	.4654	1.0354	.0084	.4653	50.0539	52.981				1				0
80	6.71	42.242	37.0491	56.4083	53.7339	.353	-.7609	189.4333	.0118	.3172	.3174	.4719	2.1379	.0176	.4715	50.1128	53.021				1				0
80	6.72	42.3596	37.0716	56.4279	53.7054	.3592	-.7567	189.5644	.018	.3214	.3219	.4785	3.2088	.0268	.4778	50.1716	53.061				1				0
80	6.73	42.4737	37.1238	56.5035	53.7521	.3627	-.7544	189.8531	.0215	.3236	.3244	.4822	3.8077	.032	.4811	50.2051	53.0823				1				0
80	6.74	42.5879	37.176	56.5791	53.7988	.3662	-.7522	190.1418	.0251	.3259	.3268	.4859	4.396	.0372	.4844	50.2386	53.1035				1				0
80	6.75	42.702	37.2282	56.6547	53.8455	.3697	-.75	190.4305	.0286	.3281	.3293	.4896	4.9736	.0424	.4877	50.2719	53.1247				1				0
80	6.76	42.8162	37.2804	56.7304	53.8922	.3732	-.7478	190.7191	.032	.3303	.3319	.4933	5.5406	.0476	.491	50.3051	53.1458				1				0
80	6.77	42.9612	37.3488	56.8095	53.9354	.3776	-.7442	191.055	.0364	.3338	.3358	.4992	6.2214	.0541	.4963	50.3466	53.1795				1				0
80	6.78	43.1063	37.4172	56.8887	53.9787	.3819	-.7407	191.3909	.0407	.3374	.3398	.5052	6.8838	.0605	.5015	50.3879	53.2131				1				0
80	6.79	43.1372	37.4334	56.8923	53.9752	.3828	-.7394	191.4381	.0416	.3387	.3412	.5073	7.002	.0618	.5035	50.3962	53.2257				1				0
80	6.8	43.1681	37.4496	56.8958	53.9718	.3836	-.738	191.4853	.0425	.34	.3427	.5094	7.1193	.0631	.5055	50.4045	53.2384				1				0
80	6.81	43.199	37.4658	56.8994	53.9683	.3845	-.7367	191.5325	.0433	.3414	.3441	.5115	7.2355	.0644	.5074	50.4128	53.251				1				0
80	6.82	43.2299	37.482	56.9029	53.9649	.3854	-.7354	191.5797	.0442	.3427	.3455	.5136	7.3507	.0657	.5094	50.421	53.2637				1				0
80	6.83	43.1904	37.4523	56.8433	53.8931	.3859	-.7346	191.3791	.0447	.3434	.3463	.5148	7.4187	.0665	.5105	50.4259	53.2708				1				0
80	6.84	43.1509	37.4226	56.7837	53.8213	.3864	-.7339	191.1785	.0452	.3442	.3471	.516	7.4864	.0672	.5116	50.4308	53.278				1				0
80	6.85	43.0805	37.3767	56.7206	53.7529	.386	-.7345	190.9307	.0449	.3436	.3465	.5151	7.4403	.0667	.5108	50.4274	53.2724				1				0
80	6.86	43.0102	37.3308	56.6574	53.6846	.3857	-.735	190.683	.0445	.343	.3459	.5142	7.3938	.0662	.5099	50.4239	53.2669				1				0
80	6.87	42.9398	37.2849	56.5943	53.6163	.3853	-.7356	190.4352	.0442	.3424	.3453	.5133	7.347	.0656	.5091	50.4205	53.2613				1				0
80	6.88	42.8694	37.239	56.5311	53.548	.385	-.7362	190.1874	.0438	.3419	.3446	.5123	7.3	.0651	.5082	50.4171	53.2558				1				0
80	6.89	42.745	37.1643	56.5231	53.522	.384	-.7412	189.9543	.0428	.3369	.3396	.5048	7.2474	.0637	.5008	50.408	53.2085				1				0
80	6.9	42.6205	37.0896	56.5151	53.4961	.3831	-.7462	189.7212	.0419	.3319	.3345	.4973	7.193	.0623	.4934	50.3989	53.161				1				0
80	6.91	42.5664	37.0608	56.5702	53.5384	.3825	-.7505	189.7359	.0413	.3275	.3301	.4907	7.1869	.0614	.4869	50.3933	53.1193				1				0
80	6.92	42.5124	37.032	56.6254	53.5808	.3819	-.7549	189.7505	.0407	.3231	.3257	.4842	7.1804	.0605	.4804	50.3877	53.0775				1				0
80	6.93	42.4583	37.0032	56.6805	53.6232	.3813	-.7593	189.7652	.0401	.3188	.3213	.4776	7.1739	.0596	.4738	50.3821	53.0358				1				0
80	6.94	42.4042	36.9744	56.7357	53.6656	.3807	-.7637	189.7799	.0395	.3144	.3169	.471	7.167	.0588	.4673	50.3765	52.994				1				0
80	6.95	42.4377	36.9879	56.8869	53.7823	.3825	-.7679	190.0948	.0413	.3102	.313	.4652	7.5898	.0614	.4611	50.3937	52.9544				1				0
80	6.96	42.4712	37.0014	57.0381	53.8991	.3843	-.772	190.4098	.0431	.3061	.3091	.4595	8.0217	.0641	.455	50.4108	52.9148				1				0
80	6.97	42.5587	37.0437	57.1342	53.9735	.3867	-.7718	190.7101	.0455	.3063	.3096	.4603	8.4516	.0677	.4553	50.4334	52.9169				1				0
80	6.98	42.6463	37.086	57.2303	54.0479	.3891	-.7716	191.0104	.0479	.3065	.3102	.4611	8.8788	.0712	.4556	50.456	52.919				1				0
80	6.99	42.7338	37.1283	57.3264	54.1223	.3914	-.7714	191.3107	.0502	.3067	.3108	.462	9.3029	.0747	.4559	50.4785	52.9211				1				0
80	7	42.8213	37.1706	57.4224	54.1967	.3938	-.7711	191.611	.0526	.3069	.3114	.4629	9.7242	.0782	.4563	50.5009	52.9232				1				0
80	7.01	42.92	37.1931	57.49	54.22	.3987	-.7695	191.8232	.0575	.3085	.3138	.4665	10.5572	.0855	.4586	50.5476	52.9383				1				0
80	7.02	43.0187	37.2156	57.5576	54.2434	.4036	-.768	192.0353	.0624	.3101	.3163	.4702	11.3754	.0927	.461	50.5942	52.9534				1				0
80	7.03	43.0299	37.1958	57.5292	54.1923	.4061	-.7666	191.9472	.0649	.3115	.3182	.473	11.7779	.0965	.463	50.6185	52.9665				1				0
80	7.04	43.0411	37.176	57.5007	54.1413	.4087	-.7652	191.8591	.0675	.3129	.3201	.4758	12.176	.1003	.4651	50.6429	52.9796				1				0
80	7.05	43.0522	37.1562	57.4722	54.0903	.4112	-.7638	191.7709	.0701	.3142	.3219	.4786	12.5699	.1042	.4671	50.6673	52.9927				1				0
80	7.06	43.1217	37.1544	57.3735	53.9467	.4168	-.757	191.5963	.0756	.3211	.3299	.4904	13.2475	.1124	.4773	50.7199	53.058				1				0
80	7.07	43.1913	37.1526	57.2748	53.8031	.4223	-.7501	191.4217	.0811	.328	.3379	.5022	13.8946	.1206	.4875	50.7727	53.1235				1				0
80	7.08	43.2608	37.1508	57.176	53.6595	.4279	-.7432	191.2471	.0867	.3349	.3459	.5142	14.5126	.1289	.4978	50.8255	53.1891				1				0
80	7.09	43.3191	37.1688	57.1058	53.567	.4308	-.7377	191.1606	.0897	.3404	.352	.5232	14.7573	.1333	.506	50.8539	53.2416				1				0
80	7.1	43.3775	37.1868	57.0355	53.4744	.4338	-.7322	191.0742	.0926	.3459	.3581	.5323	14.9939	.1377	.5142	50.8823	53.2941				1				0
80	7.11	43.4359	37.2048	56.9652	53.3819	.4368	-.7267	190.9877	.0956	.3514	.3642	.5414	15.2226	.1421	.5224	50.9107	53.3467				1				0
80	7.12	43.6221	37.3119	56.8078	53.2028	.4414	-.7114	190.9446	.1002	.3666	.3801	.565	15.2857	.149	.545	50.9543	53.4919				1				0
80	7.13	43.8084	37.419	56.6503	53.0238	.446	-.6962	190.9015	.1048	.3819	.396	.5887	15.3439	.1558	.5677	50.998	53.6372				1				0
80	7.14	43.9362	37.5081	56.5631	52.9373	.4476	-.6865	190.9448	.1064	.3916	.4058	.6033	15.1979	.1581	.5822	51.0132	53.7297				1				0
80	7.15	44.0641	37.5972	56.4759	52.8508	.4492	-.6767	190.9881	.108	.4013	.4156	.6178	15.059	.1605	.5966	51.0284	53.8222				1				0
80	7.16	44.192	37.6863	56.3888	52.7643	.4507	-.667	191.0314	.1096	.411	.4254	.6324	14.9265	.1629	.611	51.0435	53.9146				1				0
80	7.17	44.3199	37.7754	56.3016	52.6778	.4523	-.6573	191.0747	.1112	.4207	.4352	.6469	14.8001	.1653	.6255	51.0587	54.0071				1				0
80	7.18	44.4589	37.9293	56.0721	52.4668	.4512	-.6399	190.9271	.11	.4382	.4518	.6716	14.096	.1636	.6514	51.0479	54.1732				1				0
80	7.19	44.598	38.0832	55.8426	52.2557	.4501	-.6224	190.7795	.1089	.4556	.4685	.6964	13.441	.1619	.6774	51.0371	54.3395				1				0
80	7.2	44.6091	38.148	55.7003	52.1312	.4473	-.6146	190.5886	.1062	.4634	.4754	.7068	12.9025	.1578	.6889	51.0111	54.4136				1				0
80	7.21	44.6203	38.2128	55.5579	52.0066	.4446	-.6068	190.3977	.1034	.4712	.4824	.7172	12.3785	.1537	.7005	50.985	54.4879				1				0
80	7.22	44.6315	38.2776	55.4156	51.8821	.4418	-.599	190.2068	.1007	.479	.4895	.7277	11.8686	.1497	.7121	50.9588	54.5623				1				0
80	7.23	44.6426	38.3425	55.2733	51.7575	.4391	-.5912	190.0159	.0979	.4869	.4966	.7383	11.3723	.1456	.7238	50.9326	54.6368				1				0
80	7.24	44.5894	38.3803	55.0963	51.6088	.4345	-.5846	189.6747	.0934	.4934	.5022	.7466	10.7147	.1388	.7335	50.8892	54.6995				1				0
80	7.25	44.5362	38.4181	54.9192	51.46	.43	-.578	189.3335	.0888	.5001	.5079	.755	10.0694	.132	.7434	50.8457	54.7624				1				0
80	7.26	44.4718	38.3911	54.8845	51.4358	.4282	-.5793	189.1832	.087	.4988	.5063	.7527	9.8929	.1293	.7415	50.8285	54.7504				1				0
80	7.27	44.4074	38.3641	54.8498	51.4116	.4263	-.5805	189.0329	.0852	.4975	.5048	.7504	9.7151	.1266	.7396	50.8112	54.7384				1				0
80	7.28	44.3431	38.3371	54.8152	51.3874	.4245	-.5818	188.8826	.0834	.4963	.5032	.7481	9.5358	.1239	.7377	50.7939	54.7263				1				0
80	7.29	44.2787	38.3101	54.7805	51.3631	.4227	-.5831	188.7323	.0815	.495	.5017	.7458	9.3551	.1212	.7358	50.7766	54.7142				1				0
80	7.3	44.1225	38.211	54.9094	51.4972	.4199	-.5959	188.7402	.0787	.4822	.4886	.7263	9.2727	.117	.7168	50.7498	54.5923				1				0
80	7.31	43.9663	38.112	55.0384	51.6313	.4171	-.6087	188.748	.0759	.4694	.4755	.7068	9.1856	.1128	.6978	50.7229	54.4704				1				0
80	7.32	43.8745	38.04	55.2021	51.7895	.4161	-.6202	188.9061	.0749	.4579	.464	.6897	9.2906	.1114	.6807	50.7134	54.3608				1				0
80	7.33	43.7826	37.968	55.3658	51.9478	.4151	-.6317	189.0643	.0739	.4464	.4525	.6726	9.4009	.1099	.6636	50.7039	54.2514				1				0
80	7.34	43.6908	37.896	55.5295	52.1061	.4141	-.6431	189.2224	.0729	.4349	.441	.6556	9.5166	.1084	.6466	50.6944	54.1422				1				0
80	7.35	43.5989	37.824	55.6931	52.2644	.4131	-.6546	189.3805	.0719	.4235	.4295	.6385	9.6384	.1069	.6295	50.6849	54.0332				1				0
80	7.36	43.4479	37.698	56.0614	52.6268	.4112	-.6778	189.8341	.0701	.4002	.4063	.604	9.9304	.1042	.595	50.6674	53.8119				1				0
80	7.37	43.2968	37.572	56.4297	52.9892	.4094	-.701	190.2877	.0682	.3771	.3832	.5697	10.2561	.1014	.5606	50.6499	53.5916				1				0
80	7.38	43.2376	37.518	56.6343	53.1933	.4086	-.7127	190.5832	.0674	.3654	.3716	.5524	10.4491	.1002	.5432	50.6418	53.4801				1				0
80	7.39	43.1784	37.464	56.8389	53.3975	.4077	-.7243	190.8787	.0665	.3537	.3599	.5351	10.6539	.0989	.5259	50.6338	53.369				1				0
80	7.4	43.1192	37.41	57.0435	53.6016	.4069	-.736	191.1742	.0657	.3421	.3484	.5179	10.8717	.0977	.5086	50.6258	53.2581				1				0
80	7.41	43.0599	37.356	57.2481	53.8057	.406	-.7476	191.4697	.0649	.3305	.3368	.5007	11.1038	.0964	.4913	50.6178	53.1477				1				0
80	7.42	43.0522	37.3695	57.4811	54.0479	.4037	-.7571	191.9507	.0625	.321	.327	.4861	11.0203	.0929	.4771	50.5953	53.0567				1				0
80	7.43	43.0445	37.383	57.7142	54.2901	.4013	-.7666	192.4318	.0602	.3114	.3172	.4715	10.9319	.0894	.463	50.5729	52.9662				1				0
80	7.44	43.096	37.4505	57.7427	54.3281	.3998	-.7646	192.6173	.0586	.3135	.3189	.4741	10.5959	.0872	.466	50.5585	52.9853				1				0
80	7.45	43.1475	37.518	57.7711	54.3662	.3983	-.7626	192.8028	.0571	.3155	.3206	.4766	10.264	.0849	.469	50.5441	53.0044				1				0
80	7.46	43.199	37.5855	57.7996	54.4042	.3968	-.7606	192.9883	.0556	.3175	.3223	.4791	9.9364	.0827	.4719	50.5297	53.0235				1				0
80	7.47	43.2041	37.5828	57.6893	54.3004	.3973	-.7562	192.7767	.0561	.3219	.3267	.4857	9.8882	.0834	.4785	50.5344	53.0655				1				0
80	7.48	43.2093	37.5801	57.579	54.1967	.3978	-.7518	192.565	.0566	.3263	.3312	.4923	9.8414	.0841	.4851	50.5391	53.1077				1				0
80	7.49	43.2144	37.5774	57.4687	54.0929	.3983	-.7473	192.3534	.0571	.3307	.3356	.4989	9.7956	.0849	.4917	50.5438	53.1499				1				0
80	7.5	43.1681	37.5072	57.3299	53.951	.4003	-.7449	191.9562	.0591	.3332	.3384	.503	10.0615	.0879	.4953	50.563	53.1732				1				0
80	7.51	43.1217	37.437	57.1911	53.8092	.4023	-.7424	191.559	.0611	.3356	.3412	.5072	10.3245	.0909	.4989	50.5823	53.1966				1				0
80	7.52	43.0754	37.3668	57.0524	53.6673	.4043	-.74	191.1619	.0632	.3381	.344	.5113	10.584	.0939	.5026	50.6017	53.2201				1				0
80	7.53	42.9544	37.2192	56.838	53.4442	.4074	-.7386	190.4557	.0663	.3395	.3459	.5142	11.0425	.0985	.5047	50.631	53.2334				1				0
80	7.54	42.8334	37.0716	56.6236	53.221	.4105	-.7372	189.7495	.0694	.3409	.3479	.5172	11.4993	.1031	.5068	50.6605	53.2468				1				0
80	7.55	42.7587	36.9942	56.548	53.1397	.4116	-.7382	189.4406	.0704	.3398	.3471	.5159	11.7043	.1047	.5052	50.6705	53.2365				1				0
80	7.56	42.684	36.9168	56.4724	53.0584	.4126	-.7393	189.1316	.0715	.3387	.3462	.5146	11.9111	.1062	.5036	50.6805	53.2262				1				0
80	7.57	42.6093	36.8394	56.3968	52.9771	.4137	-.7404	188.8226	.0725	.3377	.3454	.5134	12.1197	.1078	.5019	50.6906	53.2158				1				0
80	7.58	42.5347	36.762	56.3212	52.8958	.4147	-.7415	188.5136	.0736	.3366	.3445	.5121	12.3298	.1094	.5003	50.7006	53.2054				1				0
80	7.59	42.4119	36.6395	56.3834	52.9434	.4157	-.7508	188.3783	.0745	.3272	.3356	.4989	12.8281	.1108	.4864	50.7097	53.1165				1				0
80	7.6	42.2892	36.5171	56.4457	52.9909	.4166	-.7602	188.243	.0755	.3179	.3267	.4857	13.3542	.1122	.4725	50.7187	53.0274				1				0
80	7.61	42.2411	36.4721	56.5836	53.1198	.4165	-.7684	188.4167	.0753	.3097	.3187	.4738	13.6753	.112	.4603	50.7176	52.9491				1				0
80	7.62	42.1931	36.4271	56.7215	53.2487	.4164	-.7766	188.5904	.0752	.3015	.3107	.4619	14.0123	.1118	.4481	50.7165	52.871				1				0
80	7.63	42.145	36.3821	56.8593	53.3776	.4163	-.7848	188.7641	.0751	.2933	.3027	.45	14.3665	.1117	.4359	50.7154	52.793				1				0
80	7.64	42.097	36.3371	56.9972	53.5064	.4162	-.793	188.9377	.075	.2851	.2948	.4382	14.7391	.1115	.4238	50.7143	52.7151				1				0
80	7.65	41.9373	36.1877	57.3708	53.8481	.4163	-.8166	189.3439	.0751	.2615	.2721	.4045	16.019	.1116	.3887	50.7151	52.4906				1				0
80	7.66	41.7777	36.0383	57.7444	54.1897	.4163	-.84	189.7502	.0752	.238	.2496	.3711	17.5242	.1117	.3539	50.7159	52.2671				1				0
80	7.67	41.6661	35.9339	57.9802	54.4025	.4165	-.8553	189.9827	.0754	.2227	.2351	.3495	18.6936	.112	.3311	50.7177	52.1212				1				0
80	7.68	41.5545	35.8295	58.2159	54.6153	.4167	-.8706	190.2152	.0756	.2075	.2208	.3282	20.0122	.1123	.3084	50.7196	51.9757				1				0
80	7.69	41.4429	35.7251	58.4516	54.8281	.4169	-.8859	190.4477	.0758	.1922	.2066	.3071	21.5096	.1126	.2857	50.7215	51.8306				1				0
80	7.7	41.3314	35.6207	58.6874	55.0408	.4171	-.9011	190.6802	.0759	.177	.1926	.2863	23.2218	.1129	.2631	50.7233	51.6859				1				0
80	7.71	41.1777	35.4875	59.0984	55.4145	.4168	-.9249	191.178	.0756	.1532	.1708	.2539	26.2726	.1124	.2277	50.7201	51.4588				1				0
80	7.72	41.0241	35.3543	59.5093	55.7881	.4165	-.9486	191.6758	.0753	.1295	.1498	.2226	30.177	.1119	.1925	50.717	51.233				1				0
80	7.73	40.982	35.3255	59.6846	55.949	.4159	-.9572	191.9411	.0748	.1209	.1421	.2113	31.7356	.1111	.1797	50.7119	51.1511				1				0
80	7.74	40.94	35.2967	59.8598	56.1099	.4154	-.9658	192.2063	.0742	.1123	.1346	.2001	33.4649	.1103	.1669	50.7069	51.0695				1				0
80	7.75	40.8979	35.2679	60.035	56.2708	.4149	-.9743	192.4716	.0737	.1038	.1273	.1892	35.3908	.1096	.1542	50.702	50.9881				1				0
80	7.76	40.8559	35.2391	60.2103	56.4316	.4144	-.9828	192.7369	.0732	.0952	.1201	.1785	37.5432	.1088	.1416	50.697	50.9069				1				0
80	7.77	40.831	35.2184	60.3562	56.5787	.4136	-.9898	192.9842	.0724	.0883	.1142	.1697	39.3592	.1077	.1312	50.6897	50.8409				1				0
80	7.78	40.8061	35.1977	60.5021	56.7257	.4128	-.9967	193.2315	.0717	.0814	.1084	.1612	41.3656	.1065	.121	50.6824	50.775				1				0
80	7.79	40.8233	35.2058	60.4727	56.7119	.4126	-.9951	193.2136	.0714	.0829	.1094	.1627	40.7284	.1062	.1233	50.6801	50.7899				1				0
80	7.8	40.8404	35.2139	60.4434	56.698	.4123	-.9936	193.1957	.0712	.0845	.1105	.1642	40.1028	.1058	.1256	50.6777	50.8048				1				0
80	7.81	40.8576	35.222	60.414	56.6842	.4121	-.992	193.1777	.0709	.0861	.1115	.1658	39.489	.1054	.1279	50.6754	50.8196				1				0
80	7.82	40.9443	35.3219	60.1436	56.4706	.4096	-.9773	192.8803	.0685	.1008	.1218	.1811	34.1917	.1018	.1498	50.6521	50.9598				1				0
80	7.83	41.031	35.4218	59.8731	56.2569	.4072	-.9625	192.5828	.066	.1155	.1331	.1978	29.7408	.0981	.1718	50.6287	51.1004				1				0
80	7.84	41.1177	35.5217	59.6027	56.0433	.4047	-.9477	192.2853	.0635	.1303	.145	.2156	25.9903	.0945	.1938	50.6052	51.2414				1				0
80	7.85	41.1872	35.6135	59.3617	55.8435	.4025	-.9345	192.0058	.0613	.1436	.1562	.2321	23.1214	.0912	.2135	50.584	51.3678				1				0
80	7.86	41.2567	35.7053	59.1206	55.6437	.4003	-.9211	191.7263	.0591	.1569	.1677	.2493	20.6337	.0878	.2333	50.5628	51.4945				1				0
80	7.87	41.3262	35.7971	58.8795	55.4439	.398	-.9078	191.4467	.0569	.1703	.1795	.2669	18.4635	.0845	.2531	50.5415	51.6217				1				0
80	7.88	41.3683	35.888	58.4508	55.0875	.394	-.8884	190.7946	.0528	.1897	.1969	.2927	15.5604	.0785	.2819	50.503	51.8062				1				0
80	7.89	41.4103	35.9789	58.022	54.7312	.3899	-.8689	190.1424	.0487	.2092	.2148	.3193	13.1176	.0725	.3109	50.4642	51.9921				1				0
80	7.9	41.3829	35.978	57.8343	54.5746	.3881	-.8628	189.7698	.0469	.2152	.2203	.3275	12.2982	.0698	.32	50.4469	52.0499				1				0
80	7.91	41.3554	35.9771	57.6466	54.4181	.3863	-.8567	189.3972	.0451	.2213	.2259	.3358	11.5164	.067	.329	50.4295	52.1079				1				0
80	7.92	41.3279	35.9762	57.4589	54.2615	.3844	-.8506	189.0246	.0433	.2274	.2315	.3442	10.7694	.0643	.3381	50.412	52.1662				1				0
80	7.93	41.3005	35.9753	57.2712	54.105	.3826	-.8445	188.6519	.0414	.2336	.2372	.3527	10.0555	.0616	.3472	50.3945	52.2247				1				0
80	7.94	41.273	35.9987	57.1298	53.9994	.3792	-.8396	188.4009	.038	.2385	.2415	.359	9.0569	.0565	.3545	50.3621	52.2713				1				0
80	7.95	41.2455	36.0221	56.9883	53.8939	.3758	-.8347	188.1499	.0346	.2434	.2458	.3655	8.091	.0514	.3618	50.3295	52.3181				1				0
80	7.96	41.2455	36.0464	57.0346	53.945	.3742	-.8359	188.2715	.033	.2421	.2444	.3633	7.7717	.0491	.3599	50.3147	52.306				1				0
80	7.97	41.2455	36.0707	57.0808	53.996	.3727	-.8372	188.3931	.0315	.2409	.2429	.3611	7.4492	.0468	.358	50.2999	52.2939				1				0
80	7.98	41.2455	36.095	57.1271	54.047	.3711	-.8385	188.5147	.0299	.2396	.2415	.3589	7.1232	.0445	.3562	50.2851	52.2818				1				0
80	7.99	41.2455	36.1193	57.1734	54.098	.3696	-.8397	188.6363	.0284	.2383	.24	.3568	6.7937	.0422	.3543	50.2704	52.2697				1				0
80	8	41.406	36.284	57.3904	54.3143	.3679	-.8391	189.3948	.0268	.239	.2405	.3575	6.3879	.0398	.3553	50.2548	52.2764				1				0
80	8.01	41.5665	36.4487	57.6075	54.5305	.3663	-.8384	190.1532	.0251	.2397	.241	.3583	5.9871	.0374	.3563	50.2394	52.283				1				0
80	8.02	41.727	36.5891	57.7783	54.6957	.3662	-.8364	190.7901	.0251	.2417	.2429	.3611	5.9211	.0373	.3592	50.2387	52.3014				1				0
80	8.03	41.8875	36.7295	57.949	54.8609	.3662	-.8345	191.427	.025	.2436	.2449	.364	5.8563	.0371	.3621	50.2379	52.3198				1				0
80	8.04	42.048	36.87	58.1198	55.0261	.3661	-.8326	192.064	.0249	.2455	.2468	.3668	5.7929	.037	.3649	50.2372	52.338				1				0
80	8.05	42.2085	37.0104	58.2906	55.1913	.366	-.8307	192.7008	.0248	.2474	.2486	.3696	5.7312	.0369	.3678	50.2365	52.3561				1				0
80	8.06	42.4145	37.1913	58.3538	55.2571	.366	-.8222	193.2166	.0248	.2558	.2571	.3821	5.5458	.0369	.3803	50.2366	52.4366				1				0
80	8.07	42.6205	37.3722	58.417	55.3228	.366	-.8138	193.7324	.0249	.2643	.2654	.3946	5.3732	.0369	.3928	50.2367	52.5168				1				0
80	8.08	42.666	37.4127	58.3093	55.2233	.3661	-.8072	193.6113	.0249	.2708	.272	.4043	5.2622	.0371	.4026	50.2376	52.5793				1				0
80	8.09	42.7115	37.4532	58.2017	55.1239	.3662	-.8007	193.4902	.025	.2774	.2785	.414	5.1566	.0372	.4124	50.2384	52.6418				1				0
80	8.1	42.757	37.4937	58.094	55.0244	.3663	-.7941	193.3691	.0251	.284	.2851	.4238	5.0555	.0373	.4221	50.2393	52.7045				1				0
80	8.11	42.8025	37.5342	57.9864	54.9249	.3664	-.7875	193.248	.0252	.2906	.2917	.4336	4.959	.0375	.4319	50.2401	52.7673				1				0
80	8.12	42.8557	37.572	57.6341	54.5919	.3673	-.7711	192.6537	.0262	.307	.3081	.458	4.8734	.0389	.4563	50.2493	52.9234				1				0
80	8.13	42.9089	37.6098	57.2819	54.2589	.3683	-.7546	192.0595	.0271	.3235	.3246	.4825	4.796	.0403	.4808	50.2585	53.0805				1				0
80	8.14	42.9166	37.6071	57.0373	54.0254	.3692	-.7447	191.5864	.028	.3334	.3345	.4973	4.804	.0416	.4956	50.2668	53.175				1				0
80	8.15	42.9243	37.6044	56.7926	53.7919	.3701	-.7347	191.1133	.0289	.3433	.3446	.5122	4.8116	.043	.5104	50.2752	53.2699				1				0
80	8.16	42.9321	37.6017	56.548	53.5583	.371	-.7247	190.6401	.0298	.3534	.3546	.5271	4.819	.0443	.5253	50.2837	53.3653				1				0
80	8.17	42.9398	37.599	56.3034	53.3248	.3719	-.7146	190.167	.0307	.3634	.3647	.5422	4.8259	.0456	.5403	50.2922	53.4612				1				0
80	8.18	42.9432	37.5999	55.9387	52.9927	.3719	-.7	189.4744	.0307	.3781	.3793	.5639	4.6411	.0456	.5621	50.2923	53.601				1				0
80	8.19	42.9466	37.6008	55.5739	52.6605	.3719	-.6852	188.7819	.0307	.3929	.3941	.5858	4.4688	.0456	.584	50.2924	53.7418				1				0
80	8.2	42.9424	37.6044	55.4538	52.5619	.371	-.6806	188.5625	.0298	.3975	.3986	.5926	4.2895	.0443	.5909	50.2839	53.7856				1				0
80	8.21	42.9381	37.608	55.3338	52.4633	.3701	-.676	188.3431	.0289	.4021	.4031	.5993	4.1139	.043	.5978	50.2754	53.8296				1				0
80	8.22	42.9338	37.6116	55.2137	52.3647	.3692	-.6713	188.1238	.028	.4067	.4077	.6061	3.9415	.0417	.6046	50.2669	53.8736				1				0
80	8.23	42.9321	37.635	55.2066	52.3838	.3668	-.671	188.1574	.0256	.4071	.4079	.6064	3.6042	.0381	.6052	50.2442	53.8771				1				0
80	8.24	42.9303	37.6584	55.1994	52.4028	.3644	-.6706	188.191	.0233	.4075	.4081	.6067	3.2675	.0346	.6057	50.2215	53.8805				1				0
80	8.25	42.9286	37.6818	55.1923	52.4218	.3621	-.6703	188.2246	.0209	.4078	.4084	.607	2.9311	.031	.6062	50.1989	53.884				1				0
80	8.26	42.9312	37.7016	55.3053	52.5394	.3606	-.6745	188.4776	.0194	.4036	.404	.6006	2.7534	.0289	.5999	50.1848	53.8434				1				0
80	8.27	42.9338	37.7214	55.4183	52.6571	.3591	-.6788	188.7305	.0179	.3993	.3997	.5942	2.5725	.0267	.5936	50.1709	53.8029				1				0
80	8.28	42.9363	37.7412	55.5312	52.7747	.3576	-.683	188.9835	.0165	.3951	.3954	.5878	2.3879	.0245	.5873	50.1569	53.7626				1				0
80	8.29	42.8582	37.7115	55.8355	53.0792	.3545	-.6989	189.4844	.0133	.3792	.3794	.5641	2.0159	.0198	.5637	50.1271	53.6115				1				0
80	8.3	42.7801	37.6818	56.1397	53.3836	.3514	-.7146	189.9853	.0102	.3634	.3636	.5405	1.6136	.0152	.5403	50.0975	53.4613				1				0
80	8.31	42.6995	37.6323	56.331	53.5704	.3498	-.7262	190.2332	.0086	.3519	.352	.5232	1.3976	.0128	.5231	50.0818	53.3512				1				0
80	8.32	42.6188	37.5828	56.5222	53.7573	.3481	-.7377	190.4811	.0069	.3404	.3404	.5061	1.1674	.0103	.506	50.0661	53.2415				1				0
80	8.33	42.5381	37.5333	56.7135	53.9441	.3465	-.7492	190.729	.0053	.3289	.3289	.4889	.9218	.0079	.4889	50.0504	53.1321				1				0
80	8.34	42.4574	37.4838	56.9047	54.1309	.3448	-.7607	190.9769	.0037	.3174	.3174	.4719	.6591	.0054	.4718	50.0348	53.0229				1				0
80	8.35	42.2351	37.3335	57.2187	54.4674	.3401	-.7845	191.2547	-.001	.2935	.2935	.4363	359.7957	-.0016	.4363	49.99	52.7954				1				0
80	8.36	42.0128	37.1832	57.5327	54.8038	.3354	-.8084	191.5326	-.0057	.2697	.2698	.401	358.7827	-.0085	.4009	49.9454	52.5686				1				0
80	8.37	41.8712	37.0824	57.6555	54.9535	.3324	-.8208	191.5626	-.0088	.2573	.2574	.3827	358.0439	-.0131	.3825	49.9163	52.4502				1				0
80	8.38	41.7296	36.9816	57.7783	55.1031	.3293	-.8332	191.5925	-.0118	.2449	.2451	.3644	357.2312	-.0176	.364	49.8872	52.3319				1				0
80	8.39	41.588	36.8808	57.901	55.2527	.3263	-.8456	191.6225	-.0149	.2324	.2329	.3462	356.3332	-.0221	.3455	49.8581	52.2136				1				0
80	8.4	41.4464	36.78	58.0238	55.4024	.3232	-.8581	191.6525	-.0179	.22	.2207	.3281	355.3362	-.0267	.3271	49.8291	52.0954				1				0
80	8.41	41.297	36.7656	58.1483	55.6091	.3133	-.8694	191.82	-.0279	.2087	.2106	.313	352.3987	-.0414	.3102	49.7347	51.9877				1				0
80	8.42	41.1477	36.7512	58.2728	55.8158	.3034	-.8807	191.9875	-.0377	.1974	.201	.2988	349.1783	-.0561	.2935	49.6406	51.8802				1				0
80	8.43	41.14	36.8376	58.2746	55.8729	.2966	-.8795	192.125	-.0446	.1985	.2035	.3025	347.3479	-.0663	.2951	49.5756	51.8908				1				0
80	8.44	41.1322	36.924	58.2764	55.93	.2898	-.8784	192.2626	-.0514	.1996	.2061	.3064	345.566	-.0764	.2968	49.5106	51.9014				1				0
80	8.45	41.1245	37.0104	58.2782	55.9871	.283	-.8773	192.4001	-.0582	.2008	.209	.3107	343.8341	-.0865	.2984	49.4458	51.9119				1				0
80	8.46	41.1168	37.0968	58.28	56.0441	.2762	-.8762	192.5377	-.065	.2019	.2121	.3152	342.1527	-.0966	.3001	49.381	51.9225				1				0
80	8.47	41.0387	37.1706	58.1385	56.0182	.2646	-.873	192.366	-.0766	.205	.2189	.3254	339.524	-.1138	.3048	49.2708	51.9527				1				0
80	8.48	40.9606	37.2444	57.9971	55.9923	.253	-.8698	192.1943	-.0882	.2082	.2261	.3361	337.0543	-.131	.3095	49.1604	51.9831				1				0
80	8.49	40.8902	37.2318	57.8539	55.9092	.2482	-.8678	191.8851	-.093	.2103	.2299	.3418	336.1516	-.1382	.3126	49.1146	52.0029				1				0
80	8.5	40.8198	37.2192	57.7106	55.8262	.2434	-.8657	191.5759	-.0978	.2124	.2338	.3476	335.2755	-.1454	.3157	49.0685	52.0229				1				0
80	8.51	40.7495	37.2066	57.5674	55.7431	.2385	-.8636	191.2666	-.1027	.2145	.2378	.3535	334.426	-.1526	.3189	49.0224	52.0429				1				0
80	8.52	40.6791	37.194	57.4242	55.6601	.2337	-.8615	190.9574	-.1075	.2166	.2418	.3595	333.6017	-.1598	.322	48.976	52.0629				1				0
80	8.53	40.516	37.1256	57.2036	55.5183	.2266	-.8609	190.3634	-.1145	.2171	.2455	.3649	332.19	-.1703	.3228	48.9092	52.068				1				0
80	8.54	40.3529	37.0572	56.983	55.3764	.2196	-.8604	189.7695	-.1216	.2177	.2493	.3706	330.8117	-.1808	.3236	48.842	52.073				1				0
80	8.55	40.2602	37.0014	56.9056	55.3176	.2174	-.862	189.4848	-.1237	.2161	.249	.3701	330.1992	-.184	.3212	48.8214	52.0578				1				0
80	8.56	40.1675	36.9456	56.8282	55.2588	.2153	-.8636	189.2001	-.1259	.2145	.2487	.3697	329.5831	-.1872	.3188	48.8008	52.0426				1				0
80	8.57	40.0748	36.8898	56.7508	55.2	.2131	-.8652	188.9154	-.1281	.2129	.2484	.3693	328.9637	-.1904	.3164	48.7801	52.0273				1				0
80	8.58	39.9555	36.8286	56.8166	55.2839	.2097	-.8735	188.8846	-.1315	.2046	.2432	.3615	327.2691	-.1954	.3041	48.7478	51.9481				1				0
80	8.59	39.8362	36.7674	56.8825	55.3678	.2063	-.8818	188.8538	-.1349	.1962	.2381	.354	325.5005	-.2005	.2917	48.7155	51.869				1				0
80	8.6	39.7169	36.7062	56.9483	55.4517	.2029	-.8901	188.8231	-.1383	.1879	.2333	.3468	323.6566	-.2055	.2794	48.6832	51.7898				1				0
80	8.61	39.6903	36.7007	57.0915	55.5944	.2017	-.8968	189.077	-.1395	.1813	.2287	.34	322.4247	-.2073	.2695	48.6717	51.7264				1				0
80	8.62	39.6637	36.6954	57.2347	55.7371	.2005	-.9034	189.3309	-.1407	.1746	.2242	.3333	321.1469	-.2091	.2596	48.6603	51.6631				1				0
80	8.63	39.6371	36.6899	57.378	55.8798	.1993	-.9101	189.5848	-.1419	.168	.2199	.3269	319.821	-.2109	.2497	48.6489	51.6				1				0
80	8.64	39.6723	36.7575	57.6591	56.1549	.1974	-.9181	190.2437	-.1437	.16	.2151	.3197	318.0692	-.2137	.2379	48.6311	51.524				1				0
80	8.65	39.7075	36.825	57.9402	56.4299	.1956	-.926	190.9025	-.1456	.1521	.2105	.313	316.2523	-.2164	.2261	48.6135	51.4485				1				0
80	8.66	39.7693	36.8979	58.078	56.5622	.1949	-.9273	191.3074	-.1462	.1507	.21	.3122	315.8674	-.2174	.2241	48.6072	51.4356				1				0
80	8.67	39.8311	36.9708	58.2159	56.6946	.1943	-.9287	191.7123	-.1469	.1494	.2095	.3115	315.4824	-.2184	.2221	48.6009	51.4228				1				0
80	8.68	39.8929	37.0437	58.3538	56.8269	.1936	-.93	192.1172	-.1476	.1481	.209	.3107	315.0973	-.2193	.2201	48.5947	51.4101				1				0
80	8.69	39.9547	37.1166	58.4917	56.9592	.193	-.9313	192.5222	-.1482	.1467	.2086	.31	314.7117	-.2203	.2181	48.5885	51.3974				1				0
80	8.7	40.0062	37.1481	58.5806	57.0094	.1953	-.9316	192.7443	-.1458	.1464	.2067	.3072	315.1172	-.2168	.2177	48.6111	51.3946				1				0
80	8.71	40.0577	37.1796	58.6696	57.0596	.1977	-.9319	192.9664	-.1435	.1462	.2048	.3045	315.5294	-.2133	.2173	48.6336	51.3919				1				0
80	8.72	40.0474	37.1382	58.6207	56.9774	.2007	-.9309	192.7836	-.1405	.1472	.2034	.3024	316.3425	-.2088	.2188	48.6624	51.4018				1				0
80	8.73	40.0371	37.0968	58.5717	56.8952	.2038	-.9298	192.6008	-.1374	.1482	.2021	.3005	317.1681	-.2043	.2204	48.6912	51.4118				1				0
80	8.74	40.0268	37.0554	58.5228	56.8131	.2068	-.9288	192.418	-.1344	.1493	.2009	.2986	318.0057	-.1998	.2219	48.7202	51.4217				1				0
80	8.75	40.0165	37.014	58.4739	56.7309	.2098	-.9277	192.2352	-.1313	.1503	.1996	.2967	318.8557	-.1952	.2235	48.7491	51.4317				1				0
80	8.76	40.122	36.9492	58.3262	56.4913	.2218	-.919	191.8887	-.1193	.1591	.1989	.2956	323.1205	-.1774	.2365	48.8634	51.5149				1				0
80	8.77	40.2276	36.8844	58.1786	56.2517	.2339	-.9102	191.5423	-.1073	.1678	.1992	.2961	327.4094	-.1595	.2495	48.9781	51.5985				1				0
80	8.78	40.3435	36.861	58.0798	56.0943	.2429	-.9025	191.3786	-.0983	.1756	.2012	.2991	330.7545	-.1461	.261	49.0637	51.6722				1				0
80	8.79	40.4594	36.8376	57.9811	55.9369	.2519	-.8947	191.2149	-.0893	.1833	.2039	.3031	334.0275	-.1328	.2725	49.1495	51.7459				1				0
80	8.8	40.5752	36.8142	57.8823	55.7795	.2609	-.887	191.0512	-.0803	.1911	.2073	.3081	337.2108	-.1193	.2841	49.2354	51.8198				1				0
80	8.81	40.6911	36.7908	57.7836	55.6221	.2699	-.8792	190.8875	-.0712	.1989	.2112	.314	340.2889	-.1059	.2956	49.3215	51.8939				1				0
80	8.82	40.8361	36.7377	57.6128	55.3513	.2837	-.8677	190.5379	-.0575	.2103	.218	.3241	344.722	-.0854	.3127	49.4529	52.0031				1				0
80	8.83	40.9812	36.6845	57.442	55.0806	.2976	-.8562	190.1883	-.0436	.2218	.2261	.3361	348.8788	-.0648	.3298	49.5847	52.1127				1				0
80	8.84	41.0104	36.6548	57.3699	54.9673	.3023	-.8525	190.0025	-.0388	.2255	.2289	.3402	350.23	-.0577	.3353	49.6301	52.148				1				0
80	8.85	41.0396	36.6251	57.2979	54.854	.3071	-.8488	189.8166	-.0341	.2293	.2318	.3445	351.5503	-.0506	.3408	49.6757	52.1834				1				0
80	8.86	41.0687	36.5954	57.2258	54.7407	.3119	-.8451	189.6307	-.0293	.233	.2348	.349	352.8399	-.0435	.3463	49.7213	52.2188				1				0
80	8.87	41.0979	36.5657	57.1538	54.6274	.3167	-.8414	189.4448	-.0245	.2367	.238	.3537	354.0984	-.0364	.3519	49.767	52.2543				1				0
80	8.88	41.0524	36.4127	57.1307	54.5521	.3244	-.8452	189.1479	-.0168	.2329	.2335	.3471	355.8752	-.025	.3462	49.84	52.2182				1				0
80	8.89	41.0069	36.2597	57.1075	54.4769	.3321	-.849	188.8511	-.0091	.2291	.2293	.3408	357.725	-.0135	.3406	49.9133	52.1819				1				0
80	8.9	40.9323	36.1364	57.1565	54.5149	.3349	-.8565	188.7401	-.0062	.2216	.2216	.3295	358.3903	-.0093	.3293	49.9407	52.11				1				0
80	8.91	40.8576	36.0131	57.2054	54.553	.3378	-.8641	188.6291	-.0033	.214	.214	.3181	359.1036	-.005	.3181	49.9681	52.038				1				0
80	8.92	40.7829	35.8898	57.2543	54.5911	.3407	-.8717	188.5181	-.0005	.2064	.2064	.3069	359.8706	-.0007	.3068	49.9956	51.9659				1				0
80	8.93	40.7083	35.7665	57.3032	54.6291	.3436	-.8792	188.4071	.0024	.1988	.1989	.2956	.6969	.0036	.2956	50.023	51.8937				1				0
80	8.94	40.5134	35.5613	57.6119	54.9292	.3441	-.9032	188.6159	.0029	.1748	.1748	.2599	.9478	.0043	.2599	50.0275	51.665				1				0
80	8.95	40.3186	35.3561	57.9206	55.2294	.3445	-.9272	188.8246	.0034	.1509	.1509	.2243	1.2773	.005	.2243	50.032	51.4368				1				0
80	8.96	40.1984	35.2742	58.1803	55.4915	.3421	-.9435	189.1444	.001	.1345	.1346	.2	.4078	.0014	.2	50.0091	51.2814				1				0
80	8.97	40.0783	35.1923	58.4401	55.7535	.3397	-.9598	189.4641	-.0014	.1183	.1183	.1759	359.3028	-.0021	.1758	49.9863	51.1266				1				0
80	8.98	39.9581	35.1103	58.6998	56.0156	.3373	-.976	189.7839	-.0038	.1021	.1022	.1519	357.8512	-.0057	.1518	49.9635	50.9723				1				0
80	8.99	39.7753	35.0095	59.1971	56.5121	.3325	-1.0037	190.494	-.0087	.0744	.0749	.1114	353.3219	-.013	.1106	49.917	50.7086				1				0
80	9	39.5925	34.9087	59.6944	57.0085	.3276	-1.0312	191.2041	-.0136	.0469	.0488	.0726	343.8834	-.0202	.0697	49.8709	50.4468				1				0
80	9.01	39.4097	34.8079	60.1916	57.505	.3228	-1.0584	191.9142	-.0184	.0196	.0269	.04	316.9161	-.0273	.0292	49.8251	50.187				1				0
80	9.02	39.347	34.789	60.4291	57.7394	.3204	-1.0697	192.3046	-.0208	.0083	.0224	.0333	291.8324	-.0309	.0124	49.8017	50.0794				1				0
80	9.03	39.2844	34.7701	60.6666	57.9738	.3179	-1.081	192.6949	-.0233	-.0029	.0234	.0348	262.8645	-.0346	-.0043	49.7785	49.9723				1				0
80	9.04	39.2217	34.7512	60.9041	58.2082	.3155	-1.0922	193.0853	-.0257	-.0141	.0293	.0436	241.2102	-.0382	-.021	49.7553	49.8655				1				0
80	9.05	39.1625	34.7242	61.0687	58.3691	.3138	-1.1008	193.3245	-.0273	-.0227	.0355	.0528	230.2753	-.0406	-.0338	49.7397	49.7837				1				0
80	9.06	39.1033	34.6972	61.2333	58.53	.3122	-1.1094	193.5637	-.029	-.0313	.0426	.0634	222.8013	-.0431	-.0465	49.724	49.702				1				0
80	9.07	39.1067	34.6891	61.1603	58.4564	.313	-1.1068	193.4126	-.0282	-.0287	.0403	.0598	224.4649	-.0419	-.0427	49.7314	49.7264				1				0
80	9.08	39.1101	34.681	61.0874	58.3829	.3137	-1.1042	193.2615	-.0274	-.0262	.0379	.0563	226.3393	-.0408	-.0389	49.7388	49.7508				1				0
80	9.09	39.1136	34.6729	61.0144	58.3094	.3145	-1.1017	193.1103	-.0266	-.0236	.0356	.0529	228.4633	-.0396	-.0351	49.7462	49.7752				1				0
80	9.1	39.117	34.6648	60.9415	58.2359	.3153	-1.0991	192.9592	-.0259	-.021	.0333	.0496	230.8817	-.0384	-.0313	49.7537	49.7997				1				0
80	9.11	39.0372	34.5712	60.688	57.9807	.3171	-1.0949	192.2771	-.0241	-.0168	.0293	.0436	235.1019	-.0358	-.025	49.7708	49.8401				1				0
80	9.12	38.9574	34.4776	60.4345	57.7256	.3189	-1.0906	191.595	-.0223	-.0125	.0255	.0379	240.6557	-.0331	-.0186	49.7881	49.8809				1				0
80	9.13	38.8741	34.3921	60.2539	57.5439	.32	-1.0889	191.064	-.0212	-.0108	.0238	.0354	243.0024	-.0315	-.0161	49.7979	49.897				1				0
80	9.14	38.7909	34.3066	60.0733	57.3623	.321	-1.0872	190.5331	-.0202	-.0091	.0221	.0329	245.7239	-.03	-.0135	49.8078	49.9133				1				0
80	9.15	38.7076	34.2211	59.8927	57.1807	.322	-1.0855	190.0021	-.0191	-.0074	.0205	.0305	248.9023	-.0284	-.011	49.8178	49.9297				1				0
80	9.16	38.6243	34.1356	59.7121	56.999	.3231	-1.0837	189.4711	-.0181	-.0057	.0189	.0282	252.6368	-.0269	-.0084	49.8278	49.9462				1				0
80	9.17	38.505	33.9853	59.6018	56.8788	.3258	-1.0876	188.971	-.0154	-.0095	.0181	.0269	238.3398	-.0229	-.0141	49.8535	49.9096				1				0
80	9.18	38.3857	33.835	59.4915	56.7586	.3285	-1.0914	188.4708	-.0127	-.0133	.0184	.0274	223.5319	-.0188	-.0198	49.8793	49.8729				1				0
80	9.19	38.3497	33.7702	59.5618	56.82	.3301	-1.097	188.5017	-.011	-.0189	.0219	.0326	210.24	-.0164	-.0281	49.8949	49.8197				1				0
80	9.2	38.3136	33.7054	59.6321	56.8814	.3318	-1.1026	188.5325	-.0094	-.0245	.0262	.039	200.9655	-.014	-.0364	49.9106	49.7666				1				0
80	9.21	38.2776	33.6406	59.7024	56.9428	.3334	-1.1082	188.5633	-.0077	-.0301	.0311	.0462	194.4418	-.0115	-.0447	49.9262	49.7134				1				0
80	9.22	38.2416	33.5757	59.7726	57.0042	.3351	-1.1137	188.5942	-.0061	-.0357	.0362	.0538	189.7181	-.0091	-.053	49.9418	49.6603				1				0
80	9.23	38.281	33.5649	60.0431	57.2473	.3376	-1.1225	189.1363	-.0036	-.0445	.0446	.0663	184.603	-.0053	-.0661	49.9659	49.5766				1				0
80	9.24	38.3205	33.5541	60.3135	57.4903	.3401	-1.1313	189.6785	-.0011	-.0532	.0532	.0791	181.1458	-.0016	-.0791	49.9899	49.4935				1				0
80	9.25	38.396	33.6082	60.5136	57.6719	.341	-1.1344	190.1898	-.0002	-.0563	.0563	.0838	180.1919	-.0003	-.0838	49.9982	49.4634				1				0
80	9.26	38.4716	33.6622	60.7138	57.8536	.3419	-1.1376	190.7011	.0007	-.0595	.0595	.0884	179.343	.001	-.0884	50.0065	49.4335				1				0
80	9.27	38.5471	33.7162	60.9139	58.0352	.3427	-1.1407	191.2124	.0015	-.0626	.0626	.0931	178.5837	.0023	-.0931	50.0147	49.4038				1				0
80	9.28	38.6226	33.7702	61.1141	58.2169	.3436	-1.1438	191.7237	.0024	-.0657	.0657	.0977	177.9007	.0036	-.0977	50.0229	49.3742				1				0
80	9.29	38.6982	33.8143	61.3222	58.4011	.3451	-1.1474	192.2357	.0039	-.0693	.0694	.1032	176.7453	.0059	-.103	50.0375	49.3401				1				0
80	9.3	38.7737	33.8584	61.5304	58.5853	.3466	-1.1509	192.7478	.0055	-.0729	.0731	.1086	175.7099	.0081	-.1083	50.052	49.3062				1				0
80	9.31	38.7737	33.8485	61.5384	58.5879	.3473	-1.1514	192.7485	.0061	-.0733	.0736	.1094	175.216	.0091	-.109	50.0585	49.3015				1				0
80	9.32	38.7737	33.8386	61.5464	58.5905	.348	-1.1519	192.7492	.0068	-.0738	.0741	.1102	174.7287	.0101	-.1098	50.0649	49.2968				1				0
80	9.33	38.7737	33.8287	61.5544	58.5931	.3487	-1.1524	192.7499	.0075	-.0743	.0747	.1111	174.249	.0111	-.1105	50.0713	49.2921				1				0
80	9.34	38.7737	33.8188	61.5624	58.5957	.3493	-1.1529	192.7505	.0082	-.0748	.0753	.1119	173.775	.0121	-.1112	50.0777	49.2874				1				0
80	9.35	38.8638	33.8998	61.4281	58.4711	.3495	-1.143	192.6628	.0083	-.0649	.0654	.0973	172.7223	.0123	-.0965	50.079	49.3817				1				0
80	9.36	38.9539	33.9808	61.2938	58.3466	.3496	-1.1331	192.5751	.0084	-.055	.0556	.0827	171.2972	.0125	-.0818	50.0802	49.4761				1				0
80	9.37	39.044	34.0717	61.1514	58.2195	.349	-1.1227	192.4866	.0079	-.0446	.0453	.0673	169.9836	.0117	-.0663	50.075	49.5753				1				0
80	9.38	39.1342	34.1626	61.0091	58.0923	.3485	-1.1122	192.3982	.0073	-.0342	.0349	.052	167.8909	.0109	-.0508	50.0698	49.6746				1				0
80	9.39	39.2243	34.2535	60.8668	57.9652	.348	-1.1018	192.3097	.0068	-.0237	.0247	.0367	164.0498	.0101	-.0353	50.0646	49.7739				1				0
80	9.4	39.5204	34.5253	60.5207	57.6304	.3487	-1.0721	192.1969	.0076	.006	.0096	.0143	51.7349	.0112	.0089	50.072	50.0568				1				0
80	9.41	39.8165	34.7971	60.1747	57.2957	.3495	-1.0424	192.084	.0083	.0357	.0367	.0545	13.1523	.0124	.0531	50.0795	50.3401				1				0
80	9.42	40.1126	35.0689	59.8287	56.961	.3503	-1.0126	191.9712	.0091	.0655	.0661	.0983	7.9323	.0136	.0973	50.0869	50.6236				1				0
80	9.43	40.3186	35.2499	59.625	56.7534	.3516	-.9933	191.9468	.0105	.0848	.0854	.127	7.0268	.0155	.126	50.0995	50.8074				1				0
80	9.44	40.5246	35.4308	59.4213	56.5458	.3529	-.974	191.9224	.0118	.1041	.1047	.1557	6.4553	.0175	.1547	50.1122	50.9913				1				0
80	9.45	40.7306	35.6117	59.2176	56.3382	.3543	-.9547	191.898	.0131	.1234	.1241	.1845	6.0621	.0195	.1834	50.1248	51.1752				1				0
80	9.46	40.9529	35.8079	58.7425	55.8634	.3564	-.9239	191.3667	.0152	.1541	.1549	.2303	5.6457	.0227	.2291	50.1451	51.4681				1				0
80	9.47	41.1752	36.0041	58.2675	55.3885	.3586	-.893	190.8353	.0174	.1851	.1859	.2763	5.3665	.0258	.2751	50.1656	51.7626				1				0
80	9.48	41.1915	36.0194	57.9962	55.1213	.3594	-.8814	190.3283	.0182	.1967	.1975	.2936	5.2878	.0271	.2924	50.1734	51.8733				1				0
80	9.49	41.2078	36.0347	57.7249	54.854	.3602	-.8697	189.8214	.019	.2084	.2092	.311	5.2175	.0283	.3098	50.1812	51.9845				1				0
80	9.5	41.2241	36.05	57.4536	54.5867	.361	-.858	189.3144	.0199	.2201	.221	.3285	5.1545	.0295	.3272	50.1891	52.0963				1				0
80	9.51	41.2404	36.0653	57.1823	54.3195	.3619	-.8462	188.8074	.0207	.2319	.2328	.3461	5.0975	.0308	.3448	50.197	52.2088				1				0
80	9.52	41.2172	36.0707	56.8682	54.034	.3605	-.8345	188.1902	.0193	.2436	.2443	.3632	4.5288	.0287	.3621	50.1838	52.3199				1				0
80	9.53	41.194	36.0761	56.5542	53.7486	.3591	-.8227	187.573	.0179	.2553	.256	.3805	4.008	.0266	.3796	50.1704	52.4317				1				0
80	9.54	41.1546	36.0662	56.5115	53.7305	.3568	-.8229	187.4628	.0156	.2551	.2556	.38	3.5095	.0233	.3793	50.149	52.4298				1				0
80	9.55	41.1151	36.0563	56.4688	53.7123	.3546	-.8231	187.3525	.0134	.2549	.2553	.3795	3.0092	.0199	.379	50.1276	52.4279				1				0
80	9.56	41.0756	36.0464	56.4261	53.6941	.3523	-.8233	187.2422	.0112	.2547	.255	.379	2.5073	.0166	.3787	50.1062	52.426				1				0
80	9.57	41.0361	36.0365	56.3834	53.676	.3501	-.8235	187.132	.0089	.2545	.2547	.3786	2.0034	.0132	.3784	50.0848	52.4241				1				0
80	9.58	40.9923	36.1148	56.5818	53.9553	.3399	-.8323	187.6443	-.0013	.2457	.2458	.3653	359.7082	-.0019	.3653	49.9881	52.3405				1				0
80	9.59	40.9486	36.1931	56.7802	54.2347	.3298	-.8411	188.1566	-.0114	.237	.2373	.3527	357.258	-.0169	.3523	49.8919	52.2572				1				0
80	9.6	40.9443	36.2813	57.0212	54.5322	.322	-.8495	188.7791	-.0191	.2285	.2293	.3409	355.2111	-.0285	.3397	49.8177	52.1765				1				0
80	9.61	40.94	36.3695	57.2623	54.8298	.3143	-.858	189.4016	-.0269	.2201	.2217	.3296	353.0349	-.04	.3272	49.7439	52.0963				1				0
80	9.62	40.9357	36.4577	57.5034	55.1273	.3066	-.8663	190.0241	-.0346	.2117	.2145	.3189	350.7238	-.0514	.3148	49.6706	52.0166				1				0
80	9.63	40.9314	36.5459	57.7444	55.4249	.2989	-.8746	190.6467	-.0422	.2034	.2078	.3088	348.2735	-.0628	.3024	49.5979	51.9374				1				0
80	9.64	40.9117	36.7413	58.1038	55.9084	.2823	-.8863	191.6651	-.0589	.1918	.2006	.2982	342.9415	-.0875	.2851	49.4395	51.8267				1				0
80	9.65	40.8919	36.9366	58.4632	56.3918	.2659	-.8978	192.6835	-.0753	.1803	.1954	.2905	337.3315	-.112	.268	49.2828	51.7173				1				0
80	9.66	40.8765	37.0437	58.5815	56.5778	.2569	-.9011	193.0795	-.0842	.177	.196	.2914	334.5527	-.1252	.2631	49.1978	51.6858				1				0
80	9.67	40.861	37.1508	58.6998	56.7638	.2481	-.9044	193.4754	-.0931	.1737	.1971	.293	331.8093	-.1384	.2582	49.1132	51.6545				1				0
80	9.68	40.8456	37.2579	58.8181	56.9497	.2392	-.9076	193.8713	-.102	.1704	.1986	.2952	329.1125	-.1516	.2534	49.029	51.6233				1				0
80	9.69	40.8301	37.365	58.9365	57.1357	.2304	-.9109	194.2673	-.1108	.1672	.2005	.2981	326.473	-.1647	.2485	48.9451	51.5922				1				0
80	9.7	40.7606	37.5243	58.8519	57.159	.2156	-.9071	194.2959	-.1255	.1709	.2121	.3153	323.7086	-.1866	.2541	48.8045	51.628				1				0
80	9.71	40.6911	37.6836	58.7674	57.1824	.2009	-.9034	194.3245	-.1403	.1747	.2241	.3331	321.2354	-.2085	.2597	48.6639	51.6639				1				0
80	9.72	40.637	37.7358	58.5646	57.0198	.1948	-.8963	193.9572	-.1463	.1818	.2333	.3469	321.1624	-.2175	.2702	48.6064	51.731				1				0
80	9.73	40.5829	37.788	58.3618	56.8572	.1888	-.8892	193.5899	-.1524	.1888	.2426	.3607	321.0949	-.2265	.2807	48.5487	51.7983				1				0
80	9.74	40.5289	37.8402	58.159	56.6946	.1827	-.8821	193.2227	-.1585	.1959	.252	.3746	321.0319	-.2356	.2912	48.4907	51.8659				1				0
80	9.75	40.3564	37.7547	57.7187	56.2932	.1782	-.873	192.123	-.163	.2051	.262	.3894	321.5194	-.2423	.3048	48.4476	51.953				1				0
80	9.76	40.1838	37.6692	57.2783	55.8919	.1736	-.8638	191.0233	-.1676	.2143	.2721	.4044	321.9761	-.2491	.3186	48.4039	52.0411				1				0
80	9.77	40.0113	37.5837	56.838	55.4906	.169	-.8544	189.9236	-.1722	.2237	.2823	.4196	322.4048	-.256	.3325	48.3598	52.1302				1				0
80	9.78	39.8929	37.446	56.6005	55.2519	.1705	-.8523	189.1912	-.1706	.2258	.283	.4207	322.9201	-.2537	.3357	48.3748	52.1505				1				0
80	9.79	39.7744	37.3083	56.363	55.0131	.1721	-.8501	188.4589	-.1691	.2279	.2838	.4219	323.4363	-.2513	.3388	48.3899	52.1709				1				0
80	9.8	39.656	37.1706	56.1255	54.7744	.1737	-.848	187.7265	-.1675	.2301	.2846	.4231	323.9539	-.2489	.3421	48.4051	52.1914				1				0
80	9.81	39.4835	36.9366	56.0374	54.6879	.177	-.8564	187.1454	-.1642	.2217	.2759	.4101	323.4721	-.2441	.3295	48.4362	52.1112				1				0
80	9.82	39.311	36.7025	55.9493	54.6014	.1803	-.8649	186.5643	-.1609	.2132	.2671	.3971	322.9556	-.2392	.3169	48.4674	52.0305				1				0
80	9.83	39.2569	36.6062	56.0988	54.7537	.1819	-.8755	186.7156	-.1593	.2026	.2577	.3831	321.8273	-.2368	.3012	48.4832	51.9295				1				0
80	9.84	39.2028	36.5099	56.2482	54.9059	.1835	-.8861	186.8669	-.1576	.192	.2484	.3693	320.6155	-.2343	.2854	48.4988	51.8286				1				0
80	9.85	39.1488	36.4136	56.3977	55.0581	.1852	-.8966	187.0182	-.156	.1814	.2393	.3557	319.3131	-.2319	.2697	48.5145	51.7278				1				0
80	9.86	39.0947	36.3173	56.5471	55.2104	.1868	-.9072	187.1695	-.1543	.1709	.2302	.3423	317.9097	-.2294	.254	48.5301	51.6273				1				0
80	9.87	39.0681	36.2309	57.0737	55.7172	.1895	-.9312	188.0899	-.1517	.1468	.2111	.3138	314.0735	-.2254	.2183	48.5557	51.3984				1				0
80	9.88	39.0415	36.1445	57.6003	56.2241	.1922	-.955	189.0104	-.149	.123	.1932	.2872	309.5457	-.2215	.1829	48.581	51.1717				1				0
80	9.89	39.0689	36.1544	57.9775	56.5787	.1932	-.9683	189.7795	-.148	.1098	.1843	.2739	306.5749	-.22	.1632	48.5907	51.0457				1				0
80	9.9	39.0964	36.1643	58.3547	56.9333	.1942	-.9814	190.5487	-.147	.0967	.1759	.2615	303.3385	-.2185	.1437	48.6003	50.9208				1				0
80	9.91	39.1239	36.1742	58.7319	57.2879	.1952	-.9944	191.3179	-.146	.0837	.1683	.2501	299.8215	-.217	.1244	48.6098	50.7969				1				0
80	9.92	39.1513	36.1841	59.109	57.6425	.1962	-1.0073	192.087	-.145	.0708	.1613	.2398	296.0171	-.2155	.1052	48.6193	50.6739				1				0
80	9.93	39.2389	36.2795	59.5467	58.0413	.1965	-1.0178	193.1064	-.1446	.0603	.1567	.2329	292.6205	-.215	.0896	48.6224	50.574				1				0
80	9.94	39.3264	36.3749	59.9843	58.44	.1969	-1.0282	194.1257	-.1443	.0499	.1527	.227	289.07	-.2145	.0742	48.6256	50.4751				1				0
80	9.95	39.3865	36.4604	60.0448	58.4841	.1962	-1.0259	194.3759	-.145	.0522	.1541	.229	289.8026	-.2155	.0776	48.6194	50.4971				1				0
80	9.96	39.4466	36.5459	60.1053	58.5282	.1956	-1.0236	194.6261	-.1456	.0545	.1555	.2311	290.5201	-.2165	.081	48.6132	50.5191				1				0
80	9.97	39.5067	36.6314	60.1658	58.5723	.1949	-1.0213	194.8763	-.1463	.0568	.1569	.2332	291.2228	-.2174	.0844	48.6071	50.5409				1				0
80	9.98	39.5667	36.7169	60.2263	58.6165	.1943	-1.019	195.1264	-.1469	.0591	.1583	.2354	291.9111	-.2184	.0878	48.6009	50.5627				1				0
80	9.99	39.565	36.7043	60.0155	58.3518	.1976	-1.0105	194.6366	-.1436	.0676	.1587	.2359	295.2085	-.2134	.1005	48.6325	50.6437				1				0
80	10	39.5633	36.6917	59.8047	58.0871	.2009	-1.0019	194.1468	-.1403	.0761	.1596	.2372	298.4968	-.2085	.1132	48.6642	50.7252				1				0
80	10.01	39.5015	36.5936	59.5333	57.7783	.2049	-.9956	193.4068	-.1362	.0825	.1593	.2367	301.1834	-.2025	.1226	48.7024	50.7853				1				0
80	10.02	39.4397	36.4955	59.262	57.4696	.209	-.9892	192.6668	-.1322	.0888	.1593	.2368	303.8961	-.1965	.132	48.7409	50.8459				1				0
80	10.03	39.3779	36.3974	58.9907	57.1608	.213	-.9828	191.9268	-.1281	.0952	.1596	.2373	306.6235	-.1905	.1416	48.7797	50.907				1				0
80	10.04	39.3161	36.2993	58.7194	56.852	.2171	-.9764	191.1868	-.124	.1017	.1604	.2384	309.3521	-.1844	.1512	48.8188	50.9686				1				0
80	10.05	39.1805	36.0734	58.3298	56.3832	.2261	-.9704	189.9669	-.115	.1077	.1576	.2342	313.0983	-.171	.16	48.9043	51.0253				1				0
80	10.06	39.0449	35.8475	57.9402	55.9144	.2352	-.9644	188.7469	-.106	.1137	.1554	.231	317.0148	-.1575	.169	48.9909	51.0827				1				0
80	10.07	38.9711	35.7197	57.8218	55.7544	.2401	-.9649	188.267	-.101	.1131	.1517	.2255	318.2313	-.1502	.1682	49.0378	51.0774				1				0
80	10.08	38.8973	35.5919	57.7035	55.5944	.2451	-.9655	187.7871	-.0961	.1126	.148	.22	319.5154	-.1428	.1673	49.0849	51.072				1				0
80	10.09	38.8235	35.4641	57.5852	55.4344	.2501	-.9661	187.3071	-.0911	.112	.1444	.2146	320.8714	-.1354	.1665	49.1322	51.0667				1				0
80	10.1	38.7497	35.3363	57.4669	55.2744	.2551	-.9666	186.8272	-.0861	.1114	.1408	.2094	322.3038	-.128	.1657	49.1798	51.0613				1				0
80	10.11	38.7471	35.2238	57.5959	55.334	.2631	-.9738	186.9008	-.0781	.1042	.1302	.1936	323.1658	-.1161	.1549	49.2565	50.9926				1				0
80	10.12	38.7445	35.1112	57.7249	55.3937	.2711	-.981	186.9744	-.07	.097	.1197	.1779	324.1805	-.1041	.1442	49.3331	50.924				1				0
80	10.13	38.8157	35.1265	57.9722	55.6134	.2741	-.9876	187.5279	-.067	.0904	.1126	.1673	323.4529	-.0997	.1344	49.3615	50.8613				1				0
80	10.14	38.887	35.1418	58.2195	55.8331	.2771	-.9942	188.0814	-.0641	.0839	.1056	.1569	322.632	-.0952	.1247	49.3898	50.799				1				0
80	10.15	38.9582	35.1572	58.4668	56.0528	.2801	-1.0007	188.6349	-.0611	.0774	.0986	.1466	321.7006	-.0909	.115	49.4179	50.7371				1				0
80	10.16	39.0835	35.1725	58.932	56.4541	.2864	-1.0133	189.6421	-.0548	.0648	.0849	.1262	319.783	-.0815	.0964	49.478	50.6173				1				0
80	10.17	39.2088	35.1878	59.3972	56.8555	.2926	-1.0257	190.6493	-.0486	.0524	.0714	.1062	317.1645	-.0722	.0779	49.5374	50.4989				1				0
80	10.18	39.3341	35.2031	59.8625	57.2568	.2988	-1.038	191.6565	-.0424	.0401	.0583	.0867	313.3917	-.063	.0596	49.5962	50.3817				1				0
80	10.19	39.3882	35.2031	60.0804	57.4384	.3021	-1.0439	192.1101	-.0391	.0341	.0519	.0771	311.1151	-.0581	.0507	49.6276	50.325				1				0
80	10.2	39.4423	35.2031	60.2984	57.6201	.3053	-1.0499	192.5638	-.0358	.0282	.0456	.0678	308.2145	-.0533	.0419	49.6588	50.2686				1				0
80	10.21	39.4964	35.2031	60.5163	57.8017	.3086	-1.0558	193.0174	-.0326	.0223	.0395	.0587	304.4177	-.0484	.0332	49.6899	50.2125				1				0
80	10.22	39.529	35.1977	60.6604	57.8847	.3126	-1.0592	193.2718	-.0286	.0189	.0343	.0509	303.4027	-.0425	.028	49.7275	50.1797				1				0
80	10.23	39.5616	35.1923	60.8045	57.9678	.3165	-1.0626	193.5261	-.0247	.0154	.0291	.0433	302.0297	-.0367	.0229	49.7651	50.147				1				0
80	10.24	39.5401	35.1869	60.7307	57.8692	.3172	-1.0602	193.3268	-.024	.0179	.0299	.0444	306.6938	-.0356	.0265	49.7718	50.17				1				0
80	10.25	39.5187	35.1815	60.6568	57.7705	.3179	-1.0578	193.1275	-.0232	.0203	.0309	.0459	311.1026	-.0346	.0301	49.7786	50.1932				1				0
80	10.26	39.4972	35.1761	60.583	57.6719	.3186	-1.0554	192.9282	-.0225	.0227	.032	.0476	315.2271	-.0335	.0338	49.7854	50.2163				1				0
80	10.27	39.4758	35.1707	60.5092	57.5733	.3194	-1.0529	192.7289	-.0218	.0252	.0333	.0495	319.0558	-.0324	.0374	49.7922	50.2395				1				0
80	10.28	39.3187	35.0374	60.3188	57.345	.3212	-1.0537	192.02	-.02	.0244	.0316	.0469	320.6229	-.0298	.0363	49.8094	50.2323				1				0
80	10.29	39.1616	34.9042	60.1285	57.1167	.323	-1.0545	191.311	-.0182	.0236	.0298	.0443	322.3871	-.0271	.0351	49.8267	50.225				1				0
80	10.3	39.026	34.7764	60.0119	56.9869	.3241	-1.0577	190.8013	-.0171	.0204	.0266	.0395	320.0151	-.0254	.0303	49.8372	50.1941				1				0
80	10.31	38.8904	34.6486	59.8954	56.8572	.3252	-1.0609	190.2916	-.016	.0171	.0234	.0348	316.9797	-.0238	.0255	49.8478	50.1631				1				0
80	10.32	38.7548	34.5208	59.7789	56.7274	.3263	-1.0642	189.7819	-.0149	.0139	.0203	.0302	312.9826	-.0221	.0206	49.8584	50.132				1				0
80	10.33	38.6192	34.393	59.6623	56.5977	.3274	-1.0675	189.2722	-.0137	.0106	.0173	.0258	307.5515	-.0204	.0157	49.8691	50.1007				1				0
80	10.34	38.4321	34.2283	59.6454	56.5657	.3278	-1.0773	188.8715	-.0134	.0008	.0134	.0199	273.4718	-.0199	.0012	49.8725	50.0077				1				0
80	10.35	38.245	34.0636	59.6285	56.5337	.3282	-1.0871	188.4708	-.013	-.009	.0158	.0235	235.3736	-.0193	-.0134	49.8761	49.9144				1				0
80	10.36	38.1935	34.0267	59.7282	56.6314	.3274	-1.0935	188.5798	-.0138	-.0154	.0207	.0308	221.7446	-.0205	-.0229	49.8688	49.853				1				0
80	10.37	38.142	33.9898	59.8278	56.7292	.3266	-1.1	188.6887	-.0145	-.0219	.0263	.0391	213.599	-.0216	-.0325	49.8615	49.7916				1				0
80	10.38	38.0905	33.9529	59.9274	56.8269	.3259	-1.1064	188.7977	-.0153	-.0283	.0322	.0478	208.3788	-.0227	-.0421	49.8543	49.7303				1				0
80	10.39	38.039	33.916	60.027	56.9246	.3251	-1.1128	188.9067	-.0161	-.0347	.0383	.0569	204.8026	-.0239	-.0517	49.8471	49.6691				1				0
80	10.4	38.0236	33.9313	60.3001	57.198	.3228	-1.1231	189.4529	-.0184	-.045	.0486	.0723	202.2149	-.0273	-.0669	49.8249	49.5713				1				0
80	10.41	38.0081	33.9466	60.5732	57.4713	.3205	-1.1333	189.9992	-.0207	-.0552	.059	.0877	200.5454	-.0308	-.0821	49.8029	49.474				1				0
80	10.42	38.0442	33.9988	60.7467	57.6469	.3189	-1.1371	190.4365	-.0222	-.059	.0631	.0938	200.6548	-.0331	-.0877	49.7881	49.4379				1				0
80	10.43	38.0802	34.051	60.9202	57.8224	.3174	-1.1409	190.8738	-.0238	-.0628	.0672	.0998	200.7513	-.0354	-.0934	49.7734	49.4019				1				0
80	10.44	38.1162	34.1032	61.0936	57.998	.3158	-1.1446	191.3111	-.0253	-.0666	.0712	.1059	200.836	-.0377	-.0989	49.7587	49.3661				1				0
80	10.45	38.1523	34.1554	61.2671	58.1736	.3143	-1.1484	191.7484	-.0269	-.0703	.0753	.1119	200.911	-.0399	-.1045	49.7442	49.3304				1				0
80	10.46	38.1909	34.1977	61.4423	58.3397	.3139	-1.1522	192.1706	-.0273	-.0741	.079	.1174	200.2287	-.0406	-.1102	49.7399	49.2942				1				0
80	10.47	38.2295	34.24	61.6176	58.5057	.3134	-1.156	192.5928	-.0278	-.0779	.0827	.1229	199.61	-.0413	-.1158	49.7357	49.2581				1				0
80	10.48	38.2321	34.2301	61.6193	58.4962	.3145	-1.1561	192.5778	-.0267	-.078	.0824	.1225	198.8883	-.0397	-.1159	49.7459	49.2573				1				0
80	10.49	38.2347	34.2202	61.6211	58.4867	.3156	-1.1561	192.5627	-.0256	-.0781	.0822	.1221	198.1614	-.0381	-.116	49.7561	49.2565				1				0
80	10.5	38.2373	34.2103	61.6229	58.4772	.3166	-1.1562	192.5477	-.0245	-.0781	.0819	.1218	197.4305	-.0365	-.1162	49.7663	49.2558				1				0
80	10.51	38.2819	34.2229	61.5224	58.3552	.3193	-1.1504	192.3824	-.0219	-.0723	.0756	.1124	196.8415	-.0326	-.1075	49.7914	49.311				1				0
80	10.52	38.3265	34.2355	61.4219	58.2333	.3219	-1.1446	192.2172	-.0193	-.0665	.0693	.103	196.1449	-.0286	-.0989	49.8166	49.3663				1				0
80	10.53	38.3712	34.2481	61.3213	58.1113	.3246	-1.1388	192.0519	-.0166	-.0607	.0629	.0936	195.3063	-.0247	-.0903	49.8417	49.4217				1				0
80	10.54	38.4132	34.2706	61.219	57.9989	.3261	-1.1329	191.9017	-.015	-.0548	.0568	.0845	195.3528	-.0224	-.0815	49.8567	49.478				1				0
80	10.55	38.4553	34.2931	61.1167	57.8865	.3277	-1.127	191.7516	-.0135	-.0489	.0507	.0754	195.4109	-.02	-.0727	49.8717	49.5344				1				0
80	10.56	38.4973	34.3156	61.0144	57.774	.3293	-1.121	191.6014	-.0119	-.043	.0446	.0663	195.4847	-.0177	-.0639	49.8866	49.5908				1				0
80	10.57	38.6432	34.42	60.7805	57.5232	.3323	-1.1045	191.3669	-.0089	-.0264	.0279	.0414	198.6463	-.0132	-.0392	49.9152	49.7487				1				0
80	10.58	38.7891	34.5244	60.5465	57.2724	.3353	-1.0878	191.1324	-.0059	-.0098	.0114	.017	211.1154	-.0088	-.0145	49.9438	49.9069				1				0
80	10.59	38.893	34.6063	60.4149	57.134	.3367	-1.0772	191.0482	-.0045	.0009	.0046	.0068	281.2147	-.0067	.0013	49.9574	50.0085				1				0
80	10.6	38.9968	34.6882	60.2832	56.9956	.3381	-1.0665	190.9639	-.0031	.0116	.012	.0178	345.2105	-.0045	.0172	49.9709	50.1101				1				0
80	10.61	39.1007	34.7701	60.1516	56.8572	.3395	-1.0558	190.8796	-.0016	.0222	.0223	.0332	355.8196	-.0024	.0331	49.9845	50.2119				1				0
80	10.62	39.2045	34.852	60.0199	56.7188	.341	-1.0451	190.7953	-.0002	.0329	.0329	.049	359.6541	-.0003	.049	49.9981	50.3137				1				0
80	10.63	39.3256	34.9537	59.7771	56.4766	.3423	-1.0292	190.533	.0011	.0489	.0489	.0726	1.2929	.0016	.0726	50.0105	50.4653				1				0
80	10.64	39.4466	35.0554	59.5342	56.2344	.3436	-1.0133	190.2707	.0024	.0648	.0649	.0964	2.1269	.0036	.0964	50.0229	50.6173				1				0
80	10.65	39.4637	35.0752	59.423	56.1306	.3435	-1.008	190.0927	.0023	.0701	.0701	.1042	1.8648	.0034	.1041	50.0217	50.6672				1				0
80	10.66	39.4809	35.095	59.3118	56.0268	.3433	-1.0028	189.9146	.0022	.0753	.0753	.112	1.6377	.0032	.112	50.0205	50.7173				1				0
80	10.67	39.4981	35.1148	59.2006	55.9231	.3432	-.9975	189.7366	.002	.0806	.0806	.1198	1.4398	.003	.1198	50.0193	50.7674				1				0
80	10.68	39.5152	35.1346	59.0895	55.8193	.3431	-.9922	189.5586	.0019	.0858	.0859	.1276	1.2663	.0028	.1276	50.0181	50.8176				1				0
80	10.69	39.547	35.1734	58.9836	55.7146	.343	-.986	189.4185	.0018	.092	.0921	.1369	1.1116	.0027	.1368	50.017	50.8766				1				0
80	10.7	39.5788	35.2121	58.8777	55.61	.3428	-.9798	189.2785	.0017	.0983	.0983	.1461	.9759	.0025	.1461	50.0159	50.9357				1				0
80	10.71	39.5933	35.231	58.8831	55.6091	.3429	-.9789	189.3165	.0017	.0992	.0992	.1474	.9766	.0025	.1474	50.0161	50.9444				1				0
80	10.72	39.6079	35.2499	58.8884	55.6082	.3429	-.978	189.3544	.0017	.1001	.1001	.1488	.977	.0025	.1488	50.0163	50.9531				1				0
80	10.73	39.6225	35.2688	58.8938	55.6074	.3429	-.9771	189.3924	.0017	.101	.101	.1501	.977	.0026	.1501	50.0164	50.9618				1				0
80	10.74	39.6371	35.2877	58.8991	55.6065	.3429	-.9762	189.4304	.0017	.1019	.1019	.1515	.9773	.0026	.1515	50.0166	50.9705				1				0
80	10.75	39.7144	35.3264	59.0272	55.7042	.3454	-.9771	189.7721	.0042	.101	.101	.1502	2.3862	.0063	.1501	50.0401	50.9615				1				0
80	10.76	39.7916	35.3651	59.1553	55.802	.3478	-.9781	190.1139	.0067	.1	.1002	.149	3.8136	.0099	.1487	50.0635	50.9525				1				0
80	10.77	39.8543	35.3849	59.278	55.9006	.3503	-.9799	190.4177	.0091	.0982	.0986	.1465	5.2982	.0135	.1459	50.0867	50.9349				1				0
80	10.78	39.9169	35.4047	59.4008	55.9992	.3527	-.9818	190.7216	.0115	.0963	.097	.1442	6.8268	.0171	.1432	50.1098	50.9173				1				0
80	10.79	39.9796	35.4245	59.5236	56.0978	.3551	-.9836	191.0254	.014	.0945	.0955	.142	8.4	.0207	.1405	50.1329	50.8999				1				0
80	10.8	40.0422	35.4443	59.6463	56.1964	.3575	-.9854	191.3292	.0164	.0927	.0941	.1399	10.0165	.0243	.1377	50.1559	50.8824				1				0
80	10.81	40.2259	35.5217	59.778	56.2759	.3637	-.9818	191.8015	.0225	.0963	.0989	.147	13.1529	.0335	.1431	50.2143	50.9171				1				0
80	10.82	40.4096	35.5991	59.9096	56.3555	.3698	-.9782	192.2738	.0286	.0999	.1039	.1545	15.9775	.0425	.1485	50.2725	50.9516				1				0
80	10.83	40.5306	35.6567	59.9185	56.3365	.3735	-.9727	192.4423	.0323	.1054	.1102	.1638	17.0539	.048	.1566	50.3078	51.0034				1				0
80	10.84	40.6516	35.7143	59.9274	56.3175	.3772	-.9673	192.6108	.036	.1108	.1165	.1732	18.0125	.0535	.1647	50.3431	51.0551				1				0
80	10.85	40.7726	35.7719	59.9363	56.2984	.3809	-.9619	192.7793	.0397	.1162	.1228	.1826	18.8715	.059	.1727	50.3783	51.1067				1				0
80	10.86	40.8936	35.8295	59.9452	56.2794	.3846	-.9565	192.9477	.0434	.1216	.1291	.192	19.6448	.0645	.1808	50.4135	51.1582				1				0
80	10.87	41.0464	35.87	59.7557	56.0537	.3916	-.9428	192.7258	.0504	.1353	.1444	.2146	20.4378	.0749	.2011	50.4801	51.2882				1				0
80	10.88	41.1992	35.9105	59.5663	55.8279	.3986	-.9291	192.5038	.0574	.1489	.1596	.2373	21.0812	.0854	.2214	50.5468	51.4185				1				0
80	10.89	41.2309	35.8934	59.3679	55.6212	.4019	-.9208	192.1134	.0608	.1573	.1686	.2506	21.1235	.0903	.2338	50.5786	51.4978				1				0
80	10.9	41.2627	35.8763	59.1695	55.4145	.4053	-.9125	191.723	.0641	.1656	.1776	.264	21.162	.0953	.2462	50.6106	51.5773				1				0
80	10.91	41.2945	35.8592	58.9711	55.2078	.4087	-.9041	191.3326	.0675	.174	.1866	.2774	21.197	.1003	.2587	50.6427	51.6572				1				0
80	10.92	41.2455	35.7368	58.6616	54.8799	.4145	-.8965	190.5238	.0733	.1816	.1958	.2911	21.9834	.109	.2699	50.6982	51.7295				1				0
80	10.93	41.1966	35.6144	58.352	54.5521	.4204	-.8888	189.7151	.0792	.1893	.2051	.305	22.705	.1177	.2813	50.7541	51.8024				1				0
80	10.94	41.1477	35.492	58.0424	54.2243	.4263	-.8811	188.9064	.0851	.197	.2146	.319	23.3692	.1265	.2928	50.8106	51.8759				1				0
80	10.95	41.067	35.3867	57.9313	54.1032	.4288	-.8819	188.4882	.0876	.1962	.2148	.3194	24.0674	.1302	.2916	50.8344	51.8682				1				0
80	10.96	40.9863	35.2814	57.8201	53.9821	.4313	-.8827	188.0699	.0901	.1954	.2151	.3198	24.7669	.134	.2904	50.8584	51.8605				1				0
80	10.97	40.9057	35.1761	57.7089	53.8611	.4338	-.8835	187.6516	.0927	.1945	.2155	.3203	25.4674	.1377	.2892	50.8824	51.8527				1				0
80	10.98	40.7254	34.9861	57.8138	53.9415	.4358	-.8982	187.4669	.0946	.1798	.2032	.3021	27.7558	.1407	.2673	50.9013	51.7126				1				0
80	10.99	40.5452	34.7962	57.9188	54.0219	.4378	-.913	187.2821	.0966	.1651	.1913	.2843	30.3392	.1436	.2454	50.9201	51.5722				1				0
80	11	40.4456	34.7116	58.135	54.2235	.4372	-.9269	187.5157	.0961	.1512	.1791	.2663	32.4237	.1428	.2248	50.9148	51.4402				1				0
80	11.01	40.3461	34.627	58.3511	54.425	.4367	-.9407	187.7492	.0955	.1374	.1673	.2487	34.8008	.142	.2042	50.9095	51.3085				1				0
80	11.02	40.2465	34.5424	58.5673	54.6265	.4361	-.9545	187.9827	.0949	.1236	.1559	.2317	37.5269	.1411	.1837	50.9042	51.1772				1				0
80	11.03	40.1469	34.4578	58.7834	54.8281	.4356	-.9682	188.2162	.0944	.1099	.1448	.2153	40.6689	.1403	.1633	50.8989	51.0462				1				0
80	11.04	39.9066	34.2688	59.3634	55.3695	.4334	-1.003	188.9084	.0922	.075	.1189	.1767	50.8598	.1371	.1116	50.8782	50.7147				1				0
80	11.05	39.6663	34.0798	59.9434	55.9109	.4312	-1.0376	189.6004	.0901	.0405	.0987	.1468	65.7881	.1339	.0602	50.8577	50.3857				1				0
80	11.06	39.5255	33.9754	60.3073	56.2509	.4296	-1.0584	190.059	.0885	.0197	.0906	.1347	77.4609	.1315	.0292	50.8425	50.1874				1				0
80	11.07	39.3848	33.871	60.6711	56.5908	.428	-1.0791	190.5176	.0869	-.001	.0869	.1291	90.6902	.1291	-.0016	50.8274	49.99				1				0
80	11.08	39.244	33.7666	61.0349	56.9307	.4265	-1.0997	190.9762	.0853	-.0217	.088	.1308	104.2548	.1268	-.0322	50.8123	49.7936				1				0
80	11.09	39.1033	33.6622	61.3987	57.2706	.4249	-1.1203	191.4348	.0837	-.0422	.0937	.1394	116.7475	.1244	-.0627	50.7973	49.5982				1				0
80	11.1	38.9222	33.4722	61.9369	57.7507	.4264	-1.1503	192.082	.0852	-.0722	.1117	.1661	130.265	.1267	-.1073	50.8119	49.3123				1				0
80	11.11	38.7411	33.2823	62.4751	58.2307	.4279	-1.1801	192.7292	.0868	-.102	.1339	.1991	139.6184	.129	-.1517	50.8264	49.0284				1				0
80	11.12	38.7007	33.1968	62.6494	58.3708	.431	-1.1896	192.9178	.0898	-.1115	.1432	.2129	141.1445	.1336	-.1658	50.8557	48.9378				1				0
80	11.13	38.6604	33.1113	62.8238	58.5109	.4341	-1.1991	193.1064	.0929	-.121	.1526	.2268	142.4815	.1381	-.1799	50.885	48.8474				1				0
80	11.14	38.6201	33.0258	62.9981	58.6511	.4372	-1.2086	193.2951	.096	-.1305	.162	.2408	143.6613	.1427	-.194	50.9142	48.7572				1				0
80	11.15	38.5797	32.9403	63.1725	58.7912	.4402	-1.218	193.4837	.0991	-.1399	.1715	.2549	144.709	.1472	-.208	50.9434	48.6672				1				0
80	11.16	38.4776	32.7495	63.297	58.8387	.4478	-1.23	193.3629	.1066	-.1519	.1856	.2759	144.9449	.1585	-.2259	51.0153	48.5529				1				0
80	11.17	38.3754	32.5587	63.4216	58.8863	.4553	-1.242	193.242	.1142	-.164	.1998	.297	145.1474	.1697	-.2437	51.0874	48.4385				1				0
80	11.18	38.3136	32.4534	63.3718	58.7938	.4599	-1.2446	192.9326	.1187	-.1665	.2045	.304	144.5207	.1765	-.2476	51.1305	48.4138				1				0
80	11.19	38.2519	32.3481	63.3219	58.7012	.4644	-1.2472	192.6231	.1233	-.1691	.2093	.3111	143.9206	.1832	-.2514	51.1738	48.3891				1				0
80	11.2	38.1901	32.2428	63.2721	58.6087	.469	-1.2498	192.3136	.1278	-.1718	.2141	.3183	143.3456	.19	-.2553	51.2172	48.3642				1				0
80	11.21	38.1283	32.1375	63.2223	58.5161	.4736	-1.2524	192.0042	.1324	-.1744	.2189	.3254	142.794	.1968	-.2592	51.2608	48.3393				1				0
80	11.22	38.1231	32.0258	63.0862	58.3051	.4828	-1.2499	191.5403	.1416	-.1718	.2226	.3309	140.5055	.2105	-.2554	51.3484	48.364				1				0
80	11.23	38.118	31.9142	62.9501	58.094	.492	-1.2473	191.0764	.1508	-.1692	.2267	.3369	138.2844	.2242	-.2515	51.4364	48.3887				1				0
80	11.24	38.1746	31.9079	62.8638	57.9755	.4966	-1.242	190.9219	.1555	-.164	.2259	.3359	136.5236	.2311	-.2437	51.4805	48.4386				1				0
80	11.25	38.2313	31.9016	62.7775	57.857	.5013	-1.2368	190.7675	.1601	-.1587	.2254	.3351	134.7503	.238	-.2359	51.5247	48.4885				1				0
80	11.26	38.2879	31.8953	62.6913	57.7385	.5059	-1.2315	190.613	.1647	-.1535	.2251	.3347	132.968	.2449	-.2281	51.569	48.5385				1				0
80	11.27	38.4124	31.9511	62.5729	57.5751	.5113	-1.2209	190.5115	.1701	-.1428	.2221	.3301	130.0112	.2529	-.2123	51.62	48.6402				1				0
80	11.28	38.5368	32.007	62.4546	57.4116	.5166	-1.2102	190.41	.1754	-.1321	.2196	.3265	126.9768	.2608	-.1964	51.6709	48.7419				1				0
80	11.29	38.6613	32.0628	62.3363	57.2481	.522	-1.1995	190.3085	.1808	-.1214	.2178	.3237	123.8792	.2688	-.1805	51.722	48.8438				1				0
80	11.3	38.7291	32.1249	62.3043	57.2032	.5227	-1.1941	190.3614	.1815	-.116	.2154	.3202	122.5819	.2698	-.1724	51.7285	48.8953				1				0
80	11.31	38.7969	32.187	62.2723	57.1582	.5234	-1.1887	190.4143	.1822	-.1106	.2131	.3168	121.2571	.2708	-.1644	51.7351	48.9468				1				0
80	11.32	38.8647	32.2491	62.2403	57.1132	.524	-1.1832	190.4672	.1829	-.1052	.211	.3136	119.9053	.2718	-.1563	51.7416	48.9983				1				0
80	11.33	39.0827	32.4336	62.1878	57.0397	.5257	-1.1686	190.7437	.1845	-.0905	.2055	.3055	116.128	.2743	-.1346	51.7575	49.1379				1				0
80	11.34	39.3007	32.6181	62.1353	56.9662	.5274	-1.154	191.0202	.1862	-.0759	.2011	.2989	112.1761	.2768	-.1128	51.7734	49.2772				1				0
80	11.35	39.4509	32.7405	62.1148	56.9376	.5284	-1.1448	191.2438	.1872	-.0667	.1987	.2954	109.6108	.2783	-.0991	51.7827	49.3648				1				0
80	11.36	39.6011	32.8629	62.0944	56.9091	.5293	-1.1356	191.4674	.1882	-.0575	.1968	.2925	106.9951	.2797	-.0855	51.792	49.4523				1				0
80	11.37	39.7513	32.9853	62.0739	56.8805	.5303	-1.1264	191.691	.1891	-.0483	.1952	.2902	104.3389	.2812	-.0719	51.8013	49.5396				1				0
80	11.38	39.9015	33.1077	62.0534	56.852	.5313	-1.1173	191.9146	.1901	-.0392	.1941	.2885	101.6524	.2826	-.0583	51.8105	49.6266				1				0
80	11.39	40.0911	33.276	61.8827	56.6851	.532	-1.1002	191.9349	.1908	-.0222	.1921	.2856	96.6216	.2837	-.0329	51.8173	49.789				1				0
80	11.4	40.2808	33.4443	61.7119	56.5181	.5327	-1.0832	191.9552	.1915	-.0051	.1916	.2848	91.5261	.2847	-.0076	51.8242	49.9514				1				0
80	11.41	40.3203	33.4902	61.5615	56.3797	.5325	-1.0752	191.7518	.1913	.0029	.1913	.2844	89.1425	.2844	.0043	51.8218	50.0273				1				0
80	11.42	40.3598	33.5361	61.4112	56.2414	.5322	-1.0672	191.5485	.191	.0108	.1913	.2844	86.7505	.284	.0161	51.8194	50.1033				1				0
80	11.43	40.3993	33.5821	61.2609	56.103	.532	-1.0592	191.3451	.1908	.0188	.1917	.285	84.3586	.2836	.028	51.8171	50.1795				1				0
80	11.44	40.4388	33.628	61.1105	55.9646	.5317	-1.0512	191.1418	.1905	.0269	.1924	.286	81.975	.2832	.0399	51.8147	50.2558				1				0
80	11.45	40.5229	33.7171	60.809	55.693	.5313	-1.0351	190.7419	.1901	.0429	.1949	.2897	77.2714	.2826	.0638	51.8104	50.409				1				0
80	11.46	40.607	33.8062	60.5074	55.4214	.5308	-1.019	190.3419	.1897	.0591	.1986	.2953	72.696	.2819	.0878	51.8062	50.5627				1				0
80	11.47	40.6516	33.8494	60.3562	55.2882	.5306	-1.0109	190.1453	.1895	.0672	.201	.2988	70.4768	.2816	.0999	51.8044	50.6398				1				0
80	11.48	40.6962	33.8926	60.205	55.155	.5304	-1.0028	189.9488	.1893	.0753	.2037	.3028	68.3081	.2813	.1119	51.8025	50.717				1				0
80	11.49	40.7409	33.9358	60.0537	55.0218	.5302	-.9947	189.7522	.1891	.0834	.2067	.3072	66.1942	.2811	.124	51.8007	50.7944				1				0
80	11.5	40.7855	33.979	59.9025	54.8886	.53	-.9865	189.5556	.1889	.0916	.2099	.312	64.1387	.2808	.1361	51.7988	50.872				1				0
80	11.51	40.9237	34.1554	59.713	54.7467	.5262	-.9707	189.5388	.1851	.1074	.214	.3181	59.8752	.2751	.1596	51.7626	51.0228				1				0
80	11.52	41.0619	34.3318	59.5236	54.6049	.5224	-.9548	189.5221	.1813	.1232	.2192	.3258	55.7921	.2695	.1832	51.7264	51.1736				1				0
80	11.53	41.1554	34.465	59.4853	54.5962	.5188	-.9472	189.702	.1777	.1309	.2207	.328	53.6247	.2641	.1945	51.6921	51.2464				1				0
80	11.54	41.249	34.5982	59.4471	54.5876	.5153	-.9396	189.8818	.1741	.1385	.2225	.3307	51.4933	.2588	.2059	51.6579	51.3191				1				0
80	11.55	41.3425	34.7314	59.4088	54.579	.5117	-.932	190.0617	.1705	.1461	.2245	.3338	49.4025	.2534	.2172	51.6238	51.3916				1				0
80	11.56	41.4361	34.8646	59.3706	54.5703	.5081	-.9244	190.2416	.1669	.1537	.2269	.3373	47.3568	.2481	.2285	51.5897	51.464				1				0
80	11.57	41.6541	35.1617	59.2816	54.5617	.4999	-.9073	190.659	.1587	.1708	.2331	.3465	42.9044	.2359	.2538	51.5114	51.6262				1				0
80	11.58	41.8721	35.4587	59.1926	54.553	.4917	-.8904	191.0764	.1505	.1877	.2406	.3577	38.7246	.2238	.279	51.4335	51.7878				1				0
80	11.59	41.9965	35.6225	59.1419	54.553	.4871	-.881	191.314	.1459	.1971	.2452	.3645	36.5119	.2169	.293	51.3896	51.8771				1				0
80	11.6	42.121	35.7863	59.0912	54.553	.4825	-.8716	191.5515	.1413	.2065	.2502	.3719	34.3893	.2101	.3069	51.3458	51.9663				1				0
80	11.61	42.2454	35.9501	59.0405	54.553	.4779	-.8623	191.7891	.1367	.2158	.2555	.3798	32.3567	.2032	.3208	51.3021	52.0552				1				0
80	11.62	42.3699	36.1139	58.9898	54.553	.4733	-.853	192.0266	.1321	.2251	.261	.388	30.4134	.1964	.3346	51.2585	52.1439				1				0
80	11.63	42.4729	36.3074	58.779	54.4362	.4652	-.8379	191.9955	.124	.2402	.2703	.4018	27.3174	.1844	.357	51.1814	52.2872				1				0
80	11.64	42.5759	36.5009	58.5682	54.3195	.4571	-.8229	191.9645	.1159	.2552	.2803	.4167	24.4336	.1724	.3794	51.1043	52.4306				1				0
80	11.65	42.5544	36.5306	58.4081	54.2027	.4536	-.8171	191.6958	.1124	.261	.2842	.4224	23.2987	.1671	.388	51.0705	52.4858				1				0
80	11.66	42.533	36.5603	58.2479	54.0859	.45	-.8113	191.4272	.1088	.2668	.2882	.4284	22.1913	.1618	.3966	51.0366	52.5411				1				0
80	11.67	42.5115	36.59	58.0878	53.9692	.4464	-.8054	191.1585	.1053	.2726	.2923	.4345	21.1115	.1565	.4053	51.0026	52.5966				1				0
80	11.68	42.5235	36.6656	57.8121	53.7659	.4413	-.7932	190.7671	.1001	.2849	.302	.4489	19.3646	.1488	.4235	50.9535	52.7131				1				0
80	11.69	42.5355	36.7413	57.5363	53.5627	.4361	-.7809	190.3757	.095	.2971	.3119	.4637	17.7211	.1412	.4417	50.9043	52.83				1				0
80	11.7	42.5476	36.8169	57.2605	53.3594	.4309	-.7686	189.9843	.0898	.3095	.3222	.479	16.1747	.1334	.46	50.8549	52.9473				1				0
80	11.71	42.581	36.8628	57.1449	53.2729	.4294	-.7622	189.8616	.0882	.3159	.328	.4876	15.5962	.1311	.4696	50.8398	53.0086				1				0
80	11.72	42.6145	36.9087	57.0293	53.1864	.4278	-.7557	189.7388	.0866	.3223	.3338	.4962	15.0372	.1287	.4792	50.8247	53.0699				1				0
80	11.73	42.648	36.9546	56.9136	53.0999	.4262	-.7493	189.6161	.085	.3288	.3396	.5048	14.4963	.1264	.4888	50.8096	53.1313				1				0
80	11.74	42.684	37.0401	56.8042	53.042	.4218	-.7423	189.5703	.0806	.3357	.3453	.5132	13.4974	.1198	.4991	50.7675	53.1974				1				0
80	11.75	42.7201	37.1256	56.6948	52.984	.4173	-.7354	189.5244	.0762	.3427	.351	.5218	12.5306	.1132	.5094	50.7253	53.2635				1				0
80	11.76	42.7226	37.1652	56.701	53.0126	.4145	-.7349	189.6014	.0733	.3431	.3509	.5216	12.0626	.109	.5101	50.6984	53.2681				1				0
80	11.77	42.7252	37.2048	56.7072	53.0411	.4117	-.7344	189.6783	.0705	.3436	.3508	.5215	11.5945	.1048	.5108	50.6715	53.2727				1				0
80	11.78	42.7278	37.2444	56.7135	53.0696	.4088	-.734	189.7553	.0677	.3441	.3507	.5213	11.1267	.1006	.5115	50.6446	53.2772				1				0
80	11.79	42.7304	37.284	56.7197	53.0982	.406	-.7335	189.8322	.0649	.3446	.3506	.5212	10.659	.0964	.5123	50.6177	53.2818				1				0
80	11.8	42.7587	37.3668	56.7579	53.1829	.401	-.7329	190.0664	.0598	.3452	.3503	.5208	9.8341	.089	.5132	50.5699	53.2876				1				0
80	11.81	42.787	37.4496	56.7962	53.2677	.396	-.7323	190.3005	.0548	.3458	.3501	.5205	9.0102	.0815	.5141	50.5222	53.2934				1				0
80	11.82	42.8128	37.4928	56.8282	53.3239	.3938	-.7321	190.4577	.0526	.3459	.3499	.5202	8.6533	.0783	.5143	50.5014	53.2947				1				0
80	11.83	42.8385	37.536	56.8602	53.3802	.3916	-.732	190.6149	.0505	.3461	.3497	.5199	8.2966	.075	.5145	50.4806	53.2959				1				0
80	11.84	42.8643	37.5792	56.8923	53.4364	.3895	-.7319	190.7721	.0483	.3462	.3496	.5196	7.9402	.0718	.5147	50.4599	53.2972				1				0
80	11.85	42.89	37.6224	56.9243	53.4926	.3873	-.7317	190.9293	.0461	.3463	.3494	.5194	7.584	.0685	.5148	50.4392	53.2984				1				0
80	11.86	42.8651	37.6404	56.9545	53.5678	.3832	-.7341	191.0279	.042	.344	.3465	.5151	6.962	.0624	.5113	50.4	53.2758				1				0
80	11.87	42.8402	37.6584	56.9848	53.6431	.3791	-.7365	191.1265	.0379	.3416	.3437	.5109	6.3303	.0563	.5078	50.3609	53.2533				1				0
80	11.88	42.7896	37.6332	56.983	53.6621	.3771	-.739	191.0679	.036	.3391	.341	.5069	6.0524	.0534	.5041	50.3424	53.2295				1				0
80	11.89	42.7389	37.608	56.9812	53.6812	.3752	-.7415	191.0093	.034	.3366	.3383	.5029	5.77	.0506	.5004	50.3239	53.2056				1				0
80	11.9	42.6883	37.5828	56.9794	53.7002	.3732	-.744	190.9507	.0321	.3341	.3356	.4989	5.4829	.0477	.4966	50.3054	53.1818				1				0
80	11.91	42.6377	37.5576	56.9777	53.7192	.3713	-.7465	190.8921	.0301	.3316	.3329	.4949	5.1911	.0448	.4929	50.2869	53.1579				1				0
80	11.92	42.5681	37.5171	56.967	53.7356	.369	-.7497	190.7879	.0278	.3283	.3295	.4898	4.8442	.0414	.4881	50.265	53.127				1				0
80	11.93	42.4986	37.4766	56.9563	53.7521	.3667	-.753	190.6836	.0255	.3251	.3261	.4847	4.4897	.0379	.4833	50.2431	53.0961				1				0
80	11.94	42.4797	37.4613	56.9474	53.7495	.3663	-.7537	190.6379	.0252	.3244	.3253	.4836	4.4378	.0374	.4822	50.2397	53.0891				1				0
80	11.95	42.4609	37.446	56.9385	53.7469	.366	-.7545	190.5923	.0248	.3236	.3246	.4825	4.3859	.0369	.4811	50.2364	53.0821				1				0
80	11.96	42.442	37.4307	56.9296	53.7443	.3656	-.7552	190.5466	.0245	.3229	.3238	.4813	4.3335	.0364	.48	50.233	53.075				1				0
80	11.97	42.4231	37.4154	56.9207	53.7417	.3653	-.7559	190.5009	.0241	.3221	.323	.4802	4.2809	.0358	.4789	50.2297	53.068				1				0
80	11.98	42.3999	37.3848	56.9341	53.7547	.3657	-.758	190.4734	.0245	.3201	.321	.4772	4.3799	.0364	.4758	50.2335	53.0483				1				0
80	11.99	42.3768	37.3542	56.9474	53.7676	.3661	-.7601	190.446	.0249	.318	.319	.4742	4.4802	.037	.4727	50.2373	53.0285				1				0
80	12	42.3725	37.3389	56.9697	53.7832	.3668	-.7614	190.4642	.0257	.3167	.3177	.4723	4.6344	.0382	.4707	50.2445	53.0158				1				0
80	12.01	42.3682	37.3236	56.9919	53.7988	.3676	-.7627	190.4824	.0264	.3153	.3164	.4704	4.79	.0393	.4687	50.2516	53.0031				1				0
80	12.02	42.3639	37.3083	57.0141	53.8144	.3683	-.7641	190.5006	.0272	.314	.3152	.4685	4.9469	.0404	.4668	50.2588	52.9904				1				0
80	12.03	42.3596	37.293	57.0364	53.8299	.3691	-.7654	190.5189	.0279	.3127	.3139	.4666	5.1049	.0415	.4648	50.266	52.9777				1				0
80	12.04	42.3416	37.2408	57.0853	53.855	.3717	-.7689	190.5226	.0305	.3091	.3106	.4618	5.6369	.0454	.4595	50.2906	52.9441				1				0
80	12.05	42.3235	37.1886	57.1342	53.8801	.3743	-.7725	190.5264	.0331	.3056	.3074	.457	6.1802	.0492	.4543	50.3152	52.9106				1				0
80	12.06	42.3098	37.1517	57.1609	53.8896	.3761	-.7746	190.512	.0349	.3034	.3054	.454	6.5653	.0519	.4511	50.3326	52.8897				1				0
80	12.07	42.2961	37.1148	57.1876	53.8991	.3779	-.7768	190.4976	.0367	.3012	.3035	.4511	6.9556	.0546	.4478	50.35	52.8689				1				0
80	12.08	42.2823	37.0779	57.2143	53.9086	.3797	-.779	190.4831	.0386	.299	.3015	.4482	7.3509	.0573	.4445	50.3674	52.8481				1				0
80	12.09	42.1776	36.9303	57.3112	53.977	.3831	-.7896	190.3961	.0419	.2884	.2915	.4333	8.2741	.0624	.4288	50.3995	52.7471				1				0
80	12.1	42.0729	36.7827	57.4082	54.0453	.3865	-.8002	190.3091	.0453	.2778	.2815	.4185	9.2637	.0674	.413	50.4316	52.646				1				0
80	12.11	41.9682	36.635	57.5052	54.1136	.3899	-.8109	190.222	.0487	.2672	.2716	.4038	10.3268	.0724	.3972	50.4637	52.5448				1				0
80	12.12	41.8772	36.5243	57.5754	54.1724	.3914	-.8193	190.1494	.0502	.2588	.2636	.3919	10.9855	.0747	.3847	50.4784	52.4645				1				0
80	12.13	41.7863	36.4136	57.6457	54.2312	.3929	-.8277	190.0768	.0518	.2503	.2556	.38	11.686	.077	.3721	50.4931	52.3841				1				0
80	12.14	41.6953	36.3029	57.716	54.2901	.3945	-.8362	190.0043	.0533	.2419	.2477	.3682	12.4318	.0793	.3596	50.5078	52.3036				1				0
80	12.15	41.3743	35.9798	57.9419	54.5227	.3947	-.8642	189.8188	.0535	.2139	.2205	.3278	14.0415	.0795	.318	50.5095	52.0373				1				0
80	12.16	41.0533	35.6567	58.1679	54.7554	.3949	-.8922	189.6332	.0537	.1859	.1935	.2876	16.1063	.0798	.2764	50.5112	51.7705				1				0
80	12.17	40.8233	35.4443	58.3236	54.9292	.3935	-.9117	189.5203	.0523	.1663	.1744	.2592	17.4571	.0778	.2473	50.4982	51.5842				1				0
80	12.18	40.5932	35.2319	58.4792	55.1031	.3921	-.9313	189.4074	.0509	.1468	.1554	.2309	19.1415	.0757	.2182	50.4851	51.3977				1				0
80	12.19	40.3632	35.0194	58.6349	55.277	.3907	-.9509	189.2945	.0496	.1272	.1365	.2029	21.297	.0737	.189	50.4721	51.211				1				0
80	12.2	40.1332	34.807	58.7906	55.4508	.3894	-.9705	189.1816	.0482	.1075	.1178	.1752	24.1422	.0716	.1598	50.459	51.024				1				0
80	12.21	39.862	34.5856	59.2095	55.9092	.3846	-1.0023	189.5664	.0434	.0757	.0873	.1297	29.8174	.0645	.1126	50.4133	50.7212				1				0
80	12.22	39.5908	34.3642	59.6285	56.3676	.3798	-1.034	189.9511	.0386	.0441	.0586	.0871	41.2403	.0574	.0655	50.3679	50.4196				1				0
80	12.23	39.5496	34.3552	59.8918	56.6522	.3764	-1.046	190.4488	.0353	.0321	.0477	.0709	47.6842	.0524	.0477	50.3357	50.3057				1				0
80	12.24	39.5084	34.3462	60.1551	56.9368	.3731	-1.0579	190.9465	.0319	.0202	.0377	.0561	57.6656	.0474	.03	50.3037	50.1923				1				0
80	12.25	39.4672	34.3372	60.4184	57.2213	.3697	-1.0697	191.4442	.0285	.0083	.0297	.0442	73.7107	.0424	.0124	50.2719	50.0794				1				0
80	12.26	39.426	34.3282	60.6818	57.5059	.3664	-1.0815	191.9418	.0252	-.0034	.0255	.0378	97.7705	.0375	-.0051	50.2402	49.9672				1				0
80	12.27	39.4912	34.4767	60.9513	57.8458	.3581	-1.0865	192.765	.0169	-.0084	.0189	.028	116.4923	.0251	-.0125	50.1608	49.9199				1				0
80	12.28	39.5564	34.6252	61.2208	58.1857	.3498	-1.0914	193.5882	.0086	-.0133	.0159	.0236	147.1612	.0128	-.0198	50.082	49.8729				1				0
80	12.29	39.6629	34.7827	61.2271	58.2411	.3448	-1.0847	193.9137	.0036	-.0066	.0076	.0112	151.3064	.0054	-.0099	50.0346	49.9368				1				0
80	12.3	39.7693	34.9402	61.2333	58.2964	.3398	-1.078	194.2392	-.0013	0	.0013	.002	272.1066	-.002	.0001	49.9873	50.0005				1				0
80	12.31	39.8757	35.0977	61.2395	58.3518	.3349	-1.0714	194.5648	-.0063	.0067	.0092	.0137	316.9115	-.0093	.01	49.9402	50.0639				1				0
80	12.32	39.9821	35.2553	61.2457	58.4071	.33	-1.0647	194.8903	-.0112	.0134	.0174	.0259	319.9861	-.0167	.0198	49.8932	50.1272				1				0
80	12.33	40.0594	35.4686	60.8952	58.1753	.3193	-1.0454	194.5986	-.0218	.0327	.0393	.0585	326.2688	-.0325	.0486	49.792	50.3115				1				0
80	12.34	40.1366	35.6819	60.5448	57.9435	.3087	-1.0259	194.3068	-.0325	.0521	.0614	.0913	328.0532	-.0483	.0775	49.6904	50.4965				1				0
80	12.35	40.1075	35.7377	60.1881	57.6564	.3029	-1.013	193.6896	-.0383	.065	.0755	.1122	329.5014	-.0569	.0967	49.6352	50.6193				1				0
80	12.36	40.0783	35.7935	59.8313	57.3692	.297	-1.0001	193.0723	-.0441	.078	.0896	.1332	330.5002	-.0656	.116	49.5796	50.743				1				0
80	12.37	40.0491	35.8493	59.4746	57.0821	.2912	-.987	192.4551	-.05	.0911	.1039	.1545	331.2305	-.0743	.1354	49.5237	50.8675				1				0
80	12.38	40.0199	35.9051	59.1179	56.7949	.2852	-.9738	191.8378	-.0559	.1042	.1183	.1758	331.7869	-.0831	.155	49.4674	50.9927				1				0
80	12.39	39.9615	35.9951	58.4908	56.2837	.2751	-.9508	190.7312	-.066	.1272	.1434	.2131	332.5681	-.0982	.1892	49.371	51.2119				1				0
80	12.4	39.9032	36.0851	57.8637	55.7726	.2649	-.9276	189.6245	-.0763	.1505	.1688	.2509	333.1224	-.1134	.2238	49.2734	51.4335				1				0
80	12.41	39.874	36.1193	57.5932	55.5485	.2606	-.9176	189.1351	-.0805	.1605	.1795	.2669	333.3464	-.1197	.2385	49.233	51.5282				1				0
80	12.42	39.8448	36.1535	57.3228	55.3245	.2564	-.9076	188.6457	-.0848	.1704	.1904	.283	333.5463	-.1261	.2534	49.1923	51.6233				1				0
80	12.43	39.8156	36.1877	57.0524	55.1005	.2521	-.8976	188.1562	-.0891	.1805	.2013	.2992	333.7253	-.1325	.2683	49.1514	51.7189				1				0
80	12.44	39.8302	36.2597	56.8585	54.9863	.2462	-.8888	187.9348	-.095	.1892	.2118	.3148	333.3406	-.1412	.2813	49.0951	51.8023				1				0
80	12.45	39.8448	36.3317	56.6645	54.8722	.2402	-.8801	187.7132	-.1009	.198	.2223	.3304	332.9917	-.15	.2944	49.0388	51.8859				1				0
80	12.46	39.8594	36.4037	56.4706	54.758	.2343	-.8713	187.4917	-.1069	.2068	.2328	.346	332.6734	-.1589	.3074	48.9822	51.9696				1				0
80	12.47	39.9032	36.4415	56.5471	54.8678	.2327	-.8726	187.7597	-.1084	.2054	.2323	.3453	332.1741	-.1612	.3054	48.9673	51.9566				1				0
80	12.48	39.947	36.4793	56.6236	54.9777	.2312	-.874	188.0276	-.11	.2041	.2318	.3446	331.6744	-.1635	.3034	48.9523	51.9437				1				0
80	12.49	39.9907	36.5171	56.7001	55.0875	.2296	-.8753	188.2955	-.1116	.2027	.2314	.344	331.1741	-.1659	.3014	48.9374	51.9308				1				0
80	12.5	40.0705	36.5855	56.9999	55.4473	.2264	-.8842	189.1033	-.1147	.1938	.2252	.3348	329.3774	-.1706	.2881	48.9073	51.8461				1				0
80	12.51	40.1504	36.6539	57.2997	55.8072	.2233	-.8931	189.9112	-.1179	.185	.2194	.3261	327.4981	-.1752	.275	48.8774	51.7621				1				0
80	12.52	40.1864	36.6845	57.523	56.0571	.2217	-.9005	190.451	-.1195	.1776	.214	.3181	326.0704	-.1776	.264	48.8623	51.6912				1				0
80	12.53	40.2225	36.7151	57.7462	56.3071	.2201	-.9079	190.9909	-.121	.1702	.2088	.3104	324.5793	-.1799	.253	48.8473	51.6207				1				0
80	12.54	40.2585	36.7458	57.9695	56.5571	.2186	-.9153	191.5308	-.1226	.1628	.2038	.303	323.022	-.1822	.242	48.8324	51.5506				1				0
80	12.55	40.2946	36.7764	58.1928	56.807	.217	-.9226	192.0707	-.1241	.1555	.199	.2958	321.3967	-.1846	.2312	48.8176	51.4809				1				0
80	12.56	40.292	36.7304	58.4392	57.0821	.2171	-.9341	192.5437	-.124	.1439	.19	.2824	319.2481	-.1844	.214	48.8187	51.3708				1				0
80	12.57	40.2894	36.6845	58.6856	57.3571	.2173	-.9456	193.0167	-.1239	.1324	.1814	.2696	316.9019	-.1842	.1969	48.8198	51.2612				1				0
80	12.58	40.2508	36.608	58.7087	57.3822	.2189	-.9499	192.9498	-.1223	.1281	.1771	.2633	316.3468	-.1817	.1905	48.8356	51.2205				1				0
80	12.59	40.2122	36.5315	58.7319	57.4073	.2206	-.9542	192.8828	-.1206	.1239	.1729	.257	315.7643	-.1793	.1841	48.8514	51.1796				1				0
80	12.6	40.1735	36.455	58.755	57.4324	.2222	-.9585	192.8159	-.1189	.1196	.1687	.2507	315.1522	-.1768	.1778	48.8672	51.1388				1				0
80	12.61	40.1349	36.3785	58.7781	57.4574	.2239	-.9628	192.749	-.1173	.1153	.1645	.2445	314.508	-.1743	.1714	48.8831	51.0979				1				0
80	12.62	39.9899	36.203	58.6687	57.3753	.2246	-.9685	192.2369	-.1165	.1096	.16	.2378	313.2376	-.1732	.1629	48.8901	51.0436				1				0
80	12.63	39.8448	36.0275	58.5593	57.2931	.2254	-.9742	191.7247	-.1158	.1039	.1555	.2312	311.8871	-.1721	.1544	48.8972	50.9891				1				0
80	12.64	39.7384	35.9285	58.4267	57.1859	.2244	-.9756	191.2795	-.1167	.1024	.1553	.2308	311.2659	-.1735	.1523	48.8883	50.9755				1				0
80	12.65	39.632	35.8295	58.2942	57.0786	.2235	-.9771	190.8343	-.1177	.101	.1551	.2305	310.64	-.1749	.1501	48.8794	50.9618				1				0
80	12.66	39.5255	35.7305	58.1617	56.9714	.2226	-.9785	190.389	-.1186	.0995	.1548	.2302	310.009	-.1763	.148	48.8705	50.9481				1				0
80	12.67	39.4191	35.6315	58.0291	56.8641	.2216	-.98	189.9438	-.1195	.0981	.1546	.2299	309.3734	-.1777	.1458	48.8615	50.9343				1				0
80	12.68	39.2372	35.4614	57.9179	56.8157	.2189	-.9874	189.4321	-.1223	.0907	.1523	.2263	306.5657	-.1818	.1348	48.8353	50.8639				1				0
80	12.69	39.0552	35.2913	57.8067	56.7672	.2161	-.9948	188.9204	-.1251	.0833	.1502	.2233	303.6599	-.1859	.1238	48.809	50.7931				1				0
80	12.7	38.9797	35.2202	57.8281	56.826	.2143	-1.0008	188.8539	-.1269	.0773	.1486	.2208	301.3589	-.1886	.1149	48.7918	50.7363				1				0
80	12.71	38.9041	35.1491	57.8494	56.8849	.2125	-1.0067	188.7875	-.1287	.0713	.1471	.2187	299.0078	-.1913	.1061	48.7745	50.6795				1				0
80	12.72	38.8286	35.0779	57.8708	56.9437	.2107	-1.0127	188.721	-.1305	.0654	.1459	.217	296.6127	-.194	.0972	48.7573	50.6227				1				0
80	12.73	38.7531	35.0068	57.8921	57.0025	.2089	-1.0187	188.6545	-.1323	.0594	.145	.2156	294.1812	-.1967	.0883	48.74	50.5658				1				0
80	12.74	38.5402	34.8448	58.1172	57.3165	.2024	-1.0404	188.8187	-.1388	.0377	.1438	.2138	285.1905	-.2063	.056	48.6784	50.3588				1				0
80	12.75	38.3274	34.6828	58.3422	57.6304	.1959	-1.0621	188.9829	-.1452	.016	.1461	.2172	276.2828	-.2159	.0238	48.6168	50.1523				1				0
80	12.76	38.1901	34.5919	58.5459	57.8856	.1913	-1.0778	189.2135	-.1499	.0003	.1499	.2228	270.1221	-.2228	.0005	48.5727	50.003				1				0
80	12.77	38.0527	34.501	58.7496	58.1407	.1867	-1.0934	189.4441	-.1545	-.0153	.1552	.2308	264.3394	-.2297	-.0228	48.5286	49.8542				1				0
80	12.78	37.9154	34.4101	58.9534	58.3959	.1821	-1.109	189.6748	-.1591	-.0309	.1621	.2409	259.0068	-.2365	-.0459	48.4847	49.7056				1				0
80	12.79	37.7781	34.3192	59.1571	58.6511	.1775	-1.1245	189.9054	-.1637	-.0465	.1702	.253	254.1548	-.2434	-.0691	48.4409	49.5575				1				0
80	12.8	37.4682	34.1464	59.5689	59.1657	.1663	-1.1565	190.3492	-.1748	-.0784	.1916	.2848	245.8392	-.2599	-.1166	48.335	49.2531				1				0
80	12.81	37.1584	33.9736	59.9808	59.6803	.1553	-1.1883	190.7931	-.1859	-.1102	.2161	.3213	239.3311	-.2763	-.1639	48.2295	48.9501				1				0
80	12.82	36.9859	33.8917	60.1889	59.9398	.1488	-1.2046	191.0063	-.1924	-.1266	.2303	.3423	236.6582	-.286	-.1882	48.1677	48.7945				1				0
80	12.83	36.8134	33.8098	60.3971	60.1993	.1423	-1.2209	191.2195	-.1989	-.1429	.2449	.364	234.3044	-.2956	-.2124	48.1061	48.6393				1				0
80	12.84	36.6409	33.7279	60.6053	60.4588	.1358	-1.2372	191.4327	-.2053	-.1591	.2598	.3862	232.2225	-.3052	-.2366	48.0445	48.4844				1				0
80	12.85	36.3508	33.5901	60.9104	60.8627	.1245	-1.2631	191.714	-.2167	-.185	.2849	.4235	229.5031	-.3221	-.275	47.9366	48.2379				1				0
80	12.86	36.0607	33.4524	61.2155	61.2666	.1132	-1.2889	191.9952	-.228	-.2108	.3105	.4616	227.2349	-.3389	-.3134	47.8289	47.992				1				0
80	12.87	35.7706	33.3147	61.5206	61.6705	.1019	-1.3146	192.2764	-.2392	-.2366	.3365	.5002	225.3201	-.3556	-.3517	47.7216	47.7469				1				0
80	12.88	35.653	33.2589	61.6176	61.815	.0971	-1.3243	192.3445	-.2441	-.2462	.3467	.5154	224.7561	-.3629	-.366	47.6753	47.6554				1				0
80	12.89	35.5354	33.2031	61.7145	61.9594	.0922	-1.3339	192.4125	-.249	-.2558	.3569	.5306	224.2248	-.3701	-.3802	47.629	47.5639				1				0
80	12.9	35.4178	33.1473	61.8115	62.1039	.0874	-1.3435	192.4805	-.2538	-.2654	.3672	.5459	223.7236	-.3773	-.3945	47.5827	47.4725				1				0
80	12.91	35.3131	33.1104	61.8604	62.1981	.0824	-1.3504	192.4821	-.2588	-.2723	.3757	.5584	223.5469	-.3847	-.4048	47.5351	47.4068				1				0
80	12.92	35.2084	33.0735	61.9093	62.2924	.0774	-1.3573	192.4837	-.2638	-.2792	.3841	.571	223.378	-.3922	-.415	47.4875	47.3411				1				0
80	12.93	35.2213	33.0924	61.8613	62.2423	.0772	-1.3546	192.4172	-.264	-.2765	.3823	.5683	223.6705	-.3924	-.411	47.4861	47.3666				1				0
80	12.94	35.2341	33.1113	61.8133	62.1921	.0771	-1.3519	192.3508	-.2641	-.2738	.3804	.5655	223.9659	-.3926	-.407	47.4847	47.3923				1				0
80	12.95	35.247	33.1302	61.7652	62.1419	.0769	-1.3492	192.2844	-.2642	-.2711	.3786	.5628	224.2646	-.3928	-.403	47.4833	47.4179				1				0
80	12.96	35.2599	33.1491	61.7172	62.0918	.0768	-1.3465	192.218	-.2644	-.2684	.3768	.5601	224.5663	-.393	-.399	47.4819	47.4435				1				0
80	12.97	35.253	33.141	61.5446	61.898	.0779	-1.3406	191.8367	-.2632	-.2625	.3718	.5527	225.0764	-.3913	-.3903	47.4929	47.4995				1				0
80	12.98	35.2462	33.1329	61.372	61.7043	.0791	-1.3347	191.4554	-.2621	-.2566	.3668	.5453	225.6025	-.3896	-.3815	47.5038	47.5558				1				0
80	12.99	35.2264	33.1059	61.2475	61.5607	.0804	-1.3315	191.1405	-.2608	-.2534	.3637	.5406	225.8208	-.3877	-.3767	47.5162	47.5864				1				0
80	13	35.2067	33.0789	61.123	61.4171	.0817	-1.3283	190.8257	-.2595	-.2502	.3605	.5359	226.0437	-.3858	-.372	47.5286	47.617				1				0
80	13.01	35.1869	33.0519	60.9984	61.2735	.083	-1.325	190.5108	-.2582	-.247	.3573	.5311	226.2713	-.3838	-.3671	47.5411	47.6478				1				0
80	13.02	35.1672	33.0249	60.8739	61.1299	.0843	-1.3218	190.196	-.2569	-.2437	.3541	.5264	226.5038	-.3819	-.3623	47.5536	47.6787				1				0
80	13.03	35.1217	32.9529	60.7752	60.9725	.0883	-1.321	189.8223	-.2529	-.2429	.3507	.5213	226.1523	-.3759	-.3611	47.5915	47.6865				1				0
80	13.04	35.0762	32.8809	60.6764	60.8151	.0923	-1.3202	189.4487	-.2489	-.2421	.3472	.5162	225.7923	-.37	-.3599	47.6296	47.6942				1				0
80	13.05	35.0505	32.8359	60.7022	60.8013	.0949	-1.3226	189.3898	-.2462	-.2446	.347	.5159	225.1947	-.366	-.3635	47.655	47.6709				1				0
80	13.06	35.0247	32.7909	60.728	60.7874	.0976	-1.3251	189.3311	-.2436	-.247	.3469	.5157	224.5962	-.3621	-.3672	47.6805	47.6475				1				0
80	13.07	34.999	32.7459	60.7538	60.7736	.1003	-1.3275	189.2723	-.2409	-.2495	.3468	.5155	223.997	-.3581	-.3708	47.7059	47.6242				1				0
80	13.08	34.9732	32.7009	60.7796	60.7598	.103	-1.33	189.2135	-.2382	-.2519	.3467	.5154	223.3969	-.3541	-.3745	47.7314	47.6008				1				0
80	13.09	35.017	32.7054	60.9557	60.8705	.1075	-1.3335	189.5486	-.2337	-.2554	.3462	.5147	222.453	-.3474	-.3797	47.7744	47.5672				1				0
80	13.1	35.0608	32.7099	61.1319	60.9812	.112	-1.337	189.8837	-.2292	-.259	.3458	.5141	221.5099	-.3407	-.385	47.8172	47.5337				1				0
80	13.11	35.1303	32.7594	61.2822	61.1057	.1138	-1.3381	190.2776	-.2274	-.26	.3454	.5135	221.1682	-.338	-.3865	47.8345	47.5236				1				0
80	13.12	35.1998	32.8089	61.4325	61.2303	.1156	-1.3391	190.6715	-.2256	-.2611	.345	.5129	220.8271	-.3353	-.3881	47.8517	47.5136				1				0
80	13.13	35.2693	32.8584	61.5829	61.3548	.1174	-1.3402	191.0654	-.2238	-.2621	.3446	.5123	220.4866	-.3326	-.3897	47.8689	47.5036				1				0
80	13.14	35.3388	32.9079	61.7332	61.4794	.1192	-1.3412	191.4593	-.222	-.2632	.3443	.5118	220.1468	-.33	-.3912	47.8859	47.4936				1				0
80	13.15	35.5543	33.1248	61.84	61.5685	.1195	-1.3311	192.0875	-.2217	-.253	.3364	.5001	221.2178	-.3295	-.3761	47.889	47.5902				1				0
80	13.16	35.7697	33.3417	61.9467	61.6576	.1198	-1.321	192.7157	-.2213	-.243	.3287	.4886	222.3325	-.329	-.3612	47.8921	47.6861				1				0
80	13.17	35.9156	33.5091	61.9031	61.6221	.1184	-1.3099	192.95	-.2228	-.2319	.3215	.478	223.8562	-.3312	-.3447	47.8783	47.7918				1				0
80	13.18	36.0615	33.6766	61.8595	61.5866	.1169	-1.2989	193.1842	-.2242	-.2208	.3147	.4678	225.444	-.3333	-.3282	47.8645	47.8973				1				0
80	13.19	36.2074	33.844	61.8159	61.5512	.1155	-1.2878	193.4185	-.2257	-.2097	.3081	.458	227.097	-.3355	-.3118	47.8508	48.0026				1				0
80	13.2	36.3533	34.0114	61.7723	61.5157	.1141	-1.2768	193.6528	-.2271	-.1987	.3018	.4486	228.8166	-.3376	-.2954	47.837	48.1076				1				0
80	13.21	36.4889	34.1599	61.4441	61.1749	.1143	-1.2563	193.2679	-.2269	-.1782	.2885	.4289	231.8539	-.3373	-.2649	47.839	48.3028				1				0
80	13.22	36.6246	34.3084	61.1159	60.8341	.1145	-1.2357	192.8829	-.2267	-.1576	.2761	.4104	235.1872	-.337	-.2343	47.8411	48.4988				1				0
80	13.23	36.6143	34.2895	60.8312	60.5288	.1161	-1.2261	192.2638	-.225	-.148	.2693	.4004	236.6704	-.3345	-.22	47.8569	48.5907				1				0
80	13.24	36.604	34.2706	60.5465	60.2235	.1178	-1.2163	191.6446	-.2234	-.1383	.2627	.3905	238.2394	-.332	-.2055	47.8728	48.6831				1				0
80	13.25	36.5937	34.2517	60.2619	59.9182	.1195	-1.2066	191.0254	-.2217	-.1285	.2562	.3809	239.8995	-.3295	-.191	47.8889	48.7762				1				0
80	13.26	36.4898	34.1005	59.8954	59.4874	.1252	-1.1999	189.9731	-.216	-.1218	.248	.3687	240.5734	-.3211	-.1811	47.9427	48.8395				1				0
80	13.27	36.386	33.9493	59.5289	59.0567	.1309	-1.1932	188.9208	-.2103	-.1151	.2397	.3564	241.3016	-.3126	-.1711	47.9972	48.9036				1				0
80	13.28	36.2821	33.7981	59.1624	58.626	.1367	-1.1864	187.8685	-.2045	-.1083	.2314	.344	242.0907	-.304	-.161	48.0523	48.9683				1				0
80	13.29	36.1885	33.6658	59.0806	58.5006	.1407	-1.1896	187.4354	-.2005	-.1115	.2294	.341	240.9098	-.298	-.1658	48.0908	48.9378				1				0
80	13.3	36.095	33.5334	58.9987	58.3751	.1448	-1.1928	187.0023	-.1964	-.1148	.2275	.3381	239.7027	-.2919	-.1706	48.1296	48.9071				1				0
80	13.31	36.0014	33.4011	58.9169	58.2497	.1489	-1.1961	186.5692	-.1923	-.118	.2256	.3354	238.4696	-.2859	-.1754	48.1685	48.8763				1				0
80	13.32	35.9113	33.2571	59.158	58.4089	.1549	-1.2109	186.7353	-.1863	-.1328	.2287	.34	234.513	-.2769	-.1974	48.2261	48.7353				1				0
80	13.33	35.8212	33.1131	59.399	58.568	.161	-1.2256	186.9014	-.1802	-.1476	.2329	.3463	230.6875	-.2679	-.2194	48.2836	48.5945				1				0
80	13.34	35.8246	33.1014	59.7219	58.8526	.1629	-1.2371	187.5006	-.1783	-.159	.2389	.3551	228.2765	-.2651	-.2364	48.3018	48.4857				1				0
80	13.35	35.8281	33.0897	60.0448	59.1371	.1648	-1.2484	188.0998	-.1764	-.1704	.2452	.3646	226.0012	-.2622	-.2532	48.3199	48.3776				1				0
80	13.36	35.8315	33.078	60.3677	59.4217	.1666	-1.2597	188.699	-.1745	-.1816	.2519	.3744	223.857	-.2594	-.27	48.3379	48.2702				1				0
80	13.37	35.8349	33.0663	60.6907	59.7063	.1685	-1.2709	189.2982	-.1727	-.1928	.2588	.3848	221.8382	-.2567	-.2867	48.3557	48.1634				1				0
80	13.38	35.8049	33.0051	61.3098	60.252	.1722	-1.2946	190.3718	-.1689	-.2165	.2746	.4082	217.965	-.2511	-.3218	48.3911	47.9381				1				0
80	13.39	35.7749	32.9439	61.9289	60.7978	.1759	-1.318	191.4455	-.1653	-.2399	.2913	.433	214.5627	-.2457	-.3566	48.4261	47.7153				1				0
80	13.4	35.7414	32.8944	62.2251	61.059	.1777	-1.3303	191.9199	-.1634	-.2522	.3005	.4468	212.9422	-.243	-.3749	48.4435	47.5979				1				0
80	13.41	35.7079	32.8449	62.5214	61.3202	.1796	-1.3426	192.3944	-.1616	-.2645	.31	.4608	211.4268	-.2403	-.3932	48.4608	47.481				1				0
80	13.42	35.6744	32.7954	62.8176	61.5814	.1814	-1.3548	192.8689	-.1598	-.2767	.3195	.475	210.0085	-.2376	-.4113	48.478	47.3647				1				0
80	13.43	35.641	32.7459	63.1138	61.8427	.1832	-1.3669	193.3433	-.158	-.2889	.3292	.4894	208.6798	-.2349	-.4294	48.4951	47.249				1				0
80	13.44	35.5757	32.6217	63.3798	62.0269	.1891	-1.3805	193.6041	-.1521	-.3024	.3385	.5032	206.6945	-.2261	-.4496	48.5516	47.1195				1				0
80	13.45	35.5105	32.4975	63.6457	62.2111	.195	-1.3941	193.8648	-.1462	-.316	.3482	.5176	204.8221	-.2173	-.4698	48.608	46.9904				1				0
80	13.46	35.4787	32.4228	63.6155	62.1341	.1992	-1.3956	193.6512	-.142	-.3175	.3478	.5171	204.0963	-.2111	-.472	48.6475	46.9759				1				0
80	13.47	35.447	32.3481	63.5853	62.0572	.2033	-1.3971	193.4375	-.1379	-.319	.3476	.5167	203.3677	-.2049	-.4743	48.6871	46.9614				1				0
80	13.48	35.4152	32.2734	63.555	61.9802	.2075	-1.3986	193.2238	-.1337	-.3206	.3473	.5163	202.6363	-.1987	-.4766	48.7268	46.9469				1				0
80	13.49	35.3835	32.1987	63.5248	61.9032	.2117	-1.4002	193.0101	-.1295	-.3221	.3472	.5161	201.9025	-.1925	-.4788	48.7666	46.9323				1				0
80	13.5	35.2762	32.0096	63.3593	61.6411	.2203	-1.4023	192.2863	-.1208	-.3242	.346	.5143	200.4399	-.1796	-.4819	48.8493	46.9125				1				0
80	13.51	35.1689	31.8206	63.1939	61.379	.2291	-1.4044	191.5624	-.1121	-.3263	.345	.5129	198.9569	-.1666	-.485	48.9326	46.8925				1				0
80	13.52	35.0934	31.7063	63.0586	61.194	.2337	-1.4049	191.0523	-.1075	-.3268	.3441	.5115	198.2092	-.1598	-.4859	48.976	46.8872				1				0
80	13.53	35.0179	31.592	62.9234	61.0089	.2382	-1.4055	190.5422	-.1029	-.3274	.3432	.5102	197.4535	-.153	-.4867	49.0196	46.8818				1				0
80	13.54	34.9423	31.4777	62.7882	60.8238	.2428	-1.406	190.032	-.0983	-.328	.3424	.509	196.6898	-.1462	-.4875	49.0635	46.8764				1				0
80	13.55	34.8668	31.3634	62.653	60.6387	.2475	-1.4066	189.5219	-.0937	-.3285	.3416	.5079	195.9187	-.1393	-.4884	49.1076	46.871				1				0
80	13.56	34.8419	31.2248	62.6219	60.483	.2586	-1.4086	189.1715	-.0825	-.3306	.3407	.5065	194.0192	-.1227	-.4914	49.2139	46.8517				1				0
80	13.57	34.817	31.0862	62.5907	60.3273	.2698	-1.4107	188.8212	-.0713	-.3326	.3402	.5057	192.1045	-.106	-.4944	49.3206	46.8323				1				0
80	13.58	34.8677	31.0619	62.6948	60.3567	.2763	-1.4121	188.981	-.0648	-.3341	.3403	.5059	190.9828	-.0964	-.4966	49.3826	46.8184				1				0
80	13.59	34.9183	31.0376	62.7989	60.3861	.2828	-1.4136	189.1409	-.0583	-.3355	.3406	.5062	189.8643	-.0867	-.4988	49.4444	46.8046				1				0
80	13.6	34.9689	31.0133	62.903	60.4155	.2893	-1.415	189.3007	-.0519	-.337	.3409	.5068	188.7498	-.0771	-.5009	49.5061	46.7908				1				0
80	13.61	35.2359	31.0997	63.1405	60.5037	.303	-1.4093	189.9798	-.0381	-.3312	.3334	.4956	186.5686	-.0567	-.4924	49.6368	46.8454				1				0
80	13.62	35.5028	31.1861	63.378	60.592	.3167	-1.4036	190.6588	-.0245	-.3255	.3265	.4853	184.3069	-.0364	-.4839	49.7665	46.8997				1				0
80	13.63	35.7697	31.2725	63.6155	60.6802	.3302	-1.398	191.3379	-.011	-.3199	.3201	.4758	181.9675	-.0163	-.4755	49.8953	46.9535				1				0
80	13.64	35.986	31.3832	63.7489	60.739	.3373	-1.3909	191.8571	-.0039	-.3128	.3128	.4651	180.7141	-.0058	-.465	49.9629	47.0208				1				0
80	13.65	36.2023	31.4939	63.8824	60.7978	.3443	-1.3839	192.3764	.0032	-.3058	.3058	.4546	179.4093	.0047	-.4546	50.03	47.0877				1				0
80	13.66	36.4186	31.6046	64.0158	60.8566	.3513	-1.3769	192.8956	.0102	-.2988	.299	.4444	178.0514	.0151	-.4442	50.0968	47.1543				1				0
80	13.67	36.7911	31.7585	64.0211	60.6862	.368	-1.3576	193.257	.0269	-.2795	.2808	.4174	174.5125	.0399	-.4155	50.2557	47.338				1				0
80	13.68	37.1636	31.9124	64.0265	60.5158	.3846	-1.3384	193.6183	.0435	-.2603	.2639	.3923	170.5175	.0646	-.3869	50.4141	47.521				1				0
80	13.69	37.3198	31.9556	63.8984	60.2866	.3944	-1.326	193.4604	.0532	-.2479	.2536	.377	167.8903	.0791	-.3686	50.5066	47.6387				1				0
80	13.7	37.476	31.9988	63.7703	60.0574	.4041	-1.3136	193.3025	.0629	-.2356	.2438	.3625	165.0422	.0936	-.3502	50.5994	47.7565				1				0
80	13.71	37.6322	32.042	63.6422	59.8282	.4139	-1.3012	193.1446	.0727	-.2232	.2347	.3489	161.9594	.1081	-.3318	50.6923	47.8745				1				0
80	13.72	37.7884	32.0853	63.5141	59.599	.4236	-1.2888	192.9867	.0825	-.2108	.2263	.3364	158.6329	.1226	-.3133	50.7853	47.9927				1				0
80	13.73	38.0819	32.1672	63.1245	59.0593	.4408	-1.2609	192.4328	.0997	-.1828	.2082	.3095	151.4022	.1481	-.2717	50.9491	48.2591				1				0
80	13.74	38.3754	32.2491	62.7348	58.5196	.4581	-1.2327	191.8789	.117	-.1547	.1939	.2882	142.9055	.1739	-.2299	51.1138	48.527				1				0
80	13.75	38.5128	32.2878	62.4733	58.2091	.4656	-1.217	191.4829	.1245	-.139	.1865	.2773	138.1539	.185	-.2066	51.1852	48.6765				1				0
80	13.76	38.6501	32.3265	62.2118	57.8986	.4732	-1.2013	191.0869	.132	-.1232	.1805	.2684	133.0287	.1962	-.1831	51.257	48.8267				1				0
80	13.77	38.7874	32.3652	61.9503	57.5881	.4807	-1.1854	190.6909	.1395	-.1074	.1761	.2617	127.5747	.2074	-.1596	51.329	48.9775				1				0
80	13.78	38.9247	32.4039	61.6887	57.2775	.4883	-1.1695	190.2949	.1471	-.0915	.1732	.2575	121.8669	.2187	-.136	51.4013	49.1289				1				0
80	13.79	39.1848	32.5281	61.2929	56.801	.4993	-1.1416	189.8067	.1581	-.0635	.1704	.2533	111.8969	.235	-.0945	51.5056	49.3948				1				0
80	13.8	39.4449	32.6523	60.897	56.3244	.5103	-1.1135	189.3186	.1691	-.0355	.1728	.2568	101.8476	.2514	-.0527	51.6105	49.6622				1				0
80	13.81	39.5676	32.7378	60.7627	56.1583	.5136	-1.1015	189.2264	.1724	-.0235	.174	.2587	97.7465	.2564	-.0349	51.6424	49.7766				1				0
80	13.82	39.6903	32.8233	60.6284	55.9923	.517	-1.0895	189.1342	.1758	-.0114	.1762	.2619	93.7204	.2613	-.017	51.6743	49.8911				1				0
80	13.83	39.8131	32.9088	60.4941	55.8262	.5203	-1.0775	189.0421	.1792	.0006	.1792	.2663	89.8058	.2663	.0009	51.7062	50.0058				1				0
80	13.84	39.9358	32.9943	60.3597	55.6601	.5237	-1.0654	188.95	.1825	.0127	.1829	.272	86.0327	.2713	.0188	51.7382	50.1205				1				0
80	13.85	40.1298	33.1284	60.2361	55.4897	.5284	-1.0498	188.984	.1872	.0282	.1893	.2814	81.425	.2783	.042	51.7829	50.2688				1				0
80	13.86	40.3237	33.2625	60.1124	55.3193	.5331	-1.0343	189.0181	.1919	.0438	.1968	.2926	77.1449	.2853	.0651	51.8277	50.4171				1				0
80	13.87	40.395	33.3111	60.1231	55.315	.5344	-1.0308	189.1442	.1932	.0473	.1989	.2957	76.2495	.2873	.0703	51.8404	50.4504				1				0
80	13.88	40.4662	33.3597	60.1338	55.3107	.5357	-1.0273	189.2704	.1946	.0508	.2011	.2989	75.3744	.2892	.0755	51.8531	50.4836				1				0
80	13.89	40.5375	33.4083	60.1445	55.3064	.5371	-1.0238	189.3966	.1959	.0543	.2033	.3022	74.519	.2912	.0807	51.8658	50.5168				1				0
80	13.9	40.6087	33.4569	60.1551	55.302	.5384	-1.0203	189.5228	.1972	.0577	.2055	.3055	73.6832	.2932	.0858	51.8785	50.5499				1				0
80	13.91	40.7125	33.5505	60.2085	55.3513	.5382	-1.0164	189.8229	.197	.0617	.2065	.3069	72.6157	.2929	.0917	51.8765	50.5875				1				0
80	13.92	40.8164	33.6442	60.2619	55.4006	.538	-1.0125	190.1231	.1968	.0656	.2075	.3084	71.5617	.2926	.0975	51.8745	50.6249				1				0
80	13.93	40.849	33.6892	60.3046	55.4543	.5365	-1.012	190.297	.1953	.0661	.2062	.3065	71.304	.2903	.0982	51.8599	50.6294				1				0
80	13.94	40.8816	33.7342	60.3473	55.5079	.5349	-1.0115	190.471	.1938	.0666	.2049	.3045	71.0436	.288	.0989	51.8453	50.6338				1				0
80	13.95	40.9142	33.7792	60.39	55.5615	.5334	-1.0111	190.6449	.1922	.067	.2036	.3026	70.7802	.2858	.0996	51.8308	50.6382				1				0
80	13.96	40.9469	33.8242	60.4327	55.6151	.5319	-1.0106	190.8188	.1907	.0675	.2023	.3007	70.5141	.2835	.1003	51.8162	50.6427				1				0
80	13.97	40.9125	33.844	60.4825	55.7163	.5268	-1.0139	190.9553	.1856	.0642	.1964	.292	70.9352	.2759	.0954	51.7679	50.611				1				0
80	13.98	40.8782	33.8638	60.5323	55.8175	.5217	-1.0172	191.0918	.1806	.0608	.1905	.2832	71.3818	.2684	.0904	51.7196	50.5793				1				0
80	13.99	40.8112	33.8386	60.5394	55.8651	.5182	-1.021	191.0544	.177	.057	.186	.2764	72.1387	.2631	.0848	51.6857	50.5432				1				0
80	14	40.7443	33.8134	60.5465	55.9127	.5146	-1.0248	191.0169	.1734	.0532	.1814	.2697	72.9339	.2578	.0792	51.6519	50.5071				1				0
80	14.01	40.6774	33.7882	60.5537	55.9602	.5111	-1.0286	190.9794	.1699	.0495	.1769	.263	73.77	.2525	.0735	51.618	50.471				1				0
80	14.02	40.5417	33.8008	60.5385	56.0753	.4987	-1.0342	190.9563	.1576	.0439	.1636	.2431	74.4392	.2342	.0652	51.5006	50.4179				1				0
80	14.03	40.4061	33.8134	60.5234	56.1903	.4864	-1.0398	190.9332	.1452	.0383	.1502	.2233	75.2277	.2159	.0569	51.3831	50.3647				1				0
80	14.04	40.2705	33.826	60.5083	56.3054	.4741	-1.0454	190.9102	.1329	.0327	.1369	.2034	76.1703	.1975	.0486	51.2656	50.3116				1				0
80	14.05	40.2019	33.8638	60.4861	56.3728	.4653	-1.0471	190.9245	.1241	.0309	.1279	.1902	76.007	.1845	.046	51.1821	50.2946				1				0
80	14.06	40.1332	33.9016	60.4638	56.4403	.4565	-1.0489	190.9389	.1154	.0291	.119	.1769	75.819	.1715	.0433	51.0986	50.2776				1				0
80	14.07	40.0645	33.9394	60.4416	56.5078	.4478	-1.0507	190.9532	.1066	.0274	.11	.1636	75.6007	.1584	.0407	51.0151	50.2606				1				0
80	14.08	40.0431	34.1068	60.3651	56.6254	.4303	-1.0471	191.1403	.0891	.031	.0943	.1402	70.8447	.1325	.046	50.8488	50.2948				1				0
80	14.09	40.0216	34.2742	60.2886	56.743	.4129	-1.0435	191.3274	.0717	.0345	.0796	.1183	64.2731	.1066	.0513	50.6827	50.329				1				0
80	14.1	40.0688	34.4038	60.2343	56.7932	.4042	-1.0382	191.5001	.063	.0399	.0746	.1109	57.6634	.0937	.0593	50.6002	50.38				1				0
80	14.11	40.116	34.5334	60.18	56.8433	.3955	-1.0328	191.6729	.0544	.0452	.0707	.1051	50.2362	.0808	.0673	50.5178	50.4309				1				0
80	14.12	40.1632	34.663	60.1258	56.8935	.3869	-1.0275	191.8456	.0457	.0506	.0682	.1014	42.1227	.068	.0752	50.4356	50.4817				1				0
80	14.13	40.2104	34.7926	60.0715	56.9437	.3783	-1.0222	192.0183	.0371	.0559	.0671	.0997	33.5827	.0552	.0831	50.3535	50.5324				1				0
80	14.14	40.2371	34.9951	59.842	56.9056	.3621	-1.0103	191.9798	.0209	.0678	.0709	.1055	17.1573	.0311	.1008	50.1993	50.6456				1				0
80	14.15	40.2637	35.1977	59.6125	56.8676	.3459	-.9984	191.9414	.0047	.0797	.0798	.1186	3.3995	.007	.1184	50.0451	50.7588				1				0
80	14.16	40.2431	35.2706	59.4373	56.7793	.3383	-.9918	191.7302	-.0029	.0863	.0863	.1283	358.0809	-.0043	.1282	49.9725	50.8216				1				0
80	14.17	40.2225	35.3435	59.262	56.6911	.3306	-.9852	191.5191	-.0105	.0929	.0935	.1389	353.5319	-.0157	.1381	49.8997	50.8845				1				0
80	14.18	40.2019	35.4164	59.0868	56.6029	.323	-.9786	191.3079	-.0182	.0995	.1011	.1504	349.6426	-.027	.1479	49.8268	50.9476				1				0
80	14.19	40.1813	35.4893	58.9115	56.5147	.3153	-.9719	191.0968	-.0259	.1061	.1092	.1624	346.3077	-.0384	.1578	49.7537	51.0108				1				0
80	14.2	40.0766	35.5163	58.6491	56.3806	.3045	-.9665	190.6226	-.0367	.1115	.1174	.1745	341.7999	-.0545	.1658	49.6508	51.0622				1				0
80	14.21	39.9718	35.5433	58.3867	56.2465	.2936	-.9611	190.1484	-.0475	.117	.1262	.1877	337.8809	-.0707	.1739	49.5473	51.1138				1				0
80	14.22	39.8877	35.4974	58.2995	56.2007	.2905	-.9624	189.8853	-.0507	.1157	.1263	.1878	336.3406	-.0754	.172	49.5172	51.1019				1				0
80	14.23	39.8036	35.4515	58.2124	56.1549	.2873	-.9636	189.6223	-.0539	.1144	.1265	.188	334.7986	-.0801	.1701	49.4871	51.0899				1				0
80	14.24	39.7195	35.4056	58.1252	56.109	.2841	-.9649	189.3593	-.057	.1132	.1267	.1884	333.2574	-.0848	.1682	49.4569	51.0778				1				0
80	14.25	39.6354	35.3597	58.038	56.0632	.281	-.9662	189.0963	-.0602	.1119	.1271	.1889	331.7194	-.0895	.1663	49.4266	51.0657				1				0
80	14.26	39.5401	35.339	58.0389	56.1047	.2759	-.9705	189.0227	-.0653	.1076	.1259	.1871	328.7602	-.097	.16	49.3783	51.0249				1				0
80	14.27	39.4449	35.3183	58.0398	56.1462	.2708	-.9748	188.9491	-.0703	.1033	.125	.1858	325.7491	-.1046	.1536	49.33	50.984				1				0
80	14.28	39.4337	35.3435	58.1278	56.2336	.2689	-.9778	189.1386	-.0722	.1003	.1236	.1837	324.2457	-.1074	.1491	49.3122	50.9553				1				0
80	14.29	39.4226	35.3687	58.2159	56.3209	.2671	-.9808	189.328	-.0741	.0973	.1223	.1818	322.7126	-.1101	.1446	49.2944	50.9267				1				0
80	14.3	39.4114	35.3939	58.304	56.4083	.2652	-.9838	189.5175	-.076	.0943	.1211	.18	321.151	-.1129	.1402	49.2766	50.8982				1				0
80	14.31	39.4002	35.4191	58.392	56.4956	.2634	-.9868	189.707	-.0778	.0913	.12	.1784	319.5616	-.1157	.1357	49.2588	50.8697				1				0
80	14.32	39.3736	35.438	58.6038	56.6885	.2616	-.9948	190.1039	-.0796	.0832	.1152	.1712	316.2946	-.1183	.1237	49.2422	50.7928				1				0
80	14.33	39.347	35.4569	58.8155	56.8814	.2599	-1.0029	190.5008	-.0813	.0752	.1107	.1646	312.77	-.1209	.1118	49.2257	50.7162				1				0
80	14.34	39.3316	35.4506	58.9391	56.9869	.26	-1.0079	190.7082	-.0812	.0701	.1073	.1595	310.8303	-.1207	.1043	49.2268	50.6681				1				0
80	14.35	39.3161	35.4443	59.0628	57.0924	.2601	-1.013	190.9156	-.0811	.0651	.104	.1546	308.7684	-.1205	.0968	49.228	50.62				1				0
80	14.36	39.3007	35.438	59.1864	57.198	.2602	-1.018	191.123	-.0809	.0601	.1008	.1498	306.5782	-.1203	.0893	49.2291	50.5721				1				0
80	14.37	39.311	35.4137	59.3617	57.3104	.2642	-1.0239	191.3967	-.077	.0542	.0941	.1399	305.1241	-.1145	.0805	49.2667	50.5158				1				0
80	14.38	39.3213	35.3894	59.5369	57.4228	.2681	-1.0298	191.6704	-.0731	.0483	.0876	.1302	303.4552	-.1086	.0718	49.3043	50.4597				1				0
80	14.39	39.3316	35.3651	59.7121	57.5353	.2721	-1.0357	191.9441	-.0691	.0424	.0811	.1205	301.5224	-.1028	.063	49.3417	50.4038				1				0
80	14.4	39.3573	35.3471	59.7637	57.5422	.2759	-1.0366	192.0103	-.0653	.0415	.0774	.115	302.4481	-.0971	.0617	49.3781	50.3954				1				0
80	14.41	39.3831	35.3291	59.8153	57.5491	.2797	-1.0374	192.0766	-.0615	.0406	.0737	.1096	303.4644	-.0914	.0604	49.4145	50.387				1				0
80	14.42	39.4088	35.3111	59.8669	57.556	.2835	-1.0383	192.1429	-.0577	.0398	.07	.1041	304.5876	-.0857	.0591	49.4508	50.3787				1				0
80	14.43	39.5685	35.3291	59.8474	57.435	.2942	-1.0304	192.1798	-.047	.0477	.0669	.0995	315.4439	-.0698	.0709	49.5527	50.4543				1				0
80	14.44	39.7281	35.3471	59.8278	57.3139	.3049	-1.0224	192.2168	-.0363	.0556	.0664	.0987	326.8991	-.0539	.0827	49.6546	50.5299				1				0
80	14.45	39.862	35.3831	59.7566	57.1859	.3118	-1.0136	192.1875	-.0294	.0645	.0708	.1053	335.4939	-.0437	.0958	49.7202	50.6138				1				0
80	14.46	39.9959	35.4191	59.6855	57.0578	.3187	-1.0048	192.1582	-.0225	.0733	.0766	.1139	342.9376	-.0334	.1089	49.7858	50.6978				1				0
80	14.47	40.1298	35.4551	59.6143	56.9298	.3256	-.996	192.129	-.0156	.0821	.0836	.1242	349.2444	-.0232	.122	49.8515	50.7818				1				0
80	14.48	40.2637	35.4911	59.5431	56.8018	.3325	-.9872	192.0997	-.0087	.0909	.0913	.1358	354.5357	-.0129	.1351	49.9172	50.8659				1				0
80	14.49	40.5469	35.573	59.2985	56.4619	.346	-.9652	191.8803	.0048	.1129	.113	.168	2.4457	.0072	.1678	50.0459	51.0753				1				0
80	14.5	40.8301	35.6549	59.0539	56.122	.3595	-.9431	191.6609	.0184	.135	.1362	.2025	7.7527	.0273	.2006	50.175	51.2853				1				0
80	14.51	40.9795	35.7008	58.8804	55.9101	.3662	-.9299	191.4707	.025	.1482	.1503	.2234	9.5869	.0372	.2203	50.2384	51.4113				1				0
80	14.52	41.1288	35.7467	58.7069	55.6982	.3729	-.9166	191.2806	.0317	.1614	.1645	.2446	11.108	.0471	.24	50.3019	51.5375				1				0
80	14.53	41.2782	35.7926	58.5335	55.4863	.3796	-.9033	191.0905	.0384	.1747	.1789	.2659	12.389	.0571	.2597	50.3655	51.664				1				0
80	14.54	41.4275	35.8385	58.36	55.2744	.3862	-.89	190.9004	.0451	.188	.1934	.2874	13.4806	.067	.2795	50.4293	51.7908				1				0
80	14.55	41.7013	35.915	58.03	54.899	.3978	-.8658	190.5452	.0566	.2123	.2197	.3266	14.9358	.0842	.3155	50.5392	52.0215				1				0
80	14.56	41.9751	35.9915	57.7	54.5236	.4094	-.8415	190.1902	.0682	.2366	.2462	.366	16.0826	.1014	.3517	50.6496	52.2531				1				0
80	14.57	42.0995	36.0221	57.5434	54.3601	.4142	-.8305	190.0252	.0731	.2475	.2581	.3837	16.4465	.1086	.368	50.6959	52.3574				1				0
80	14.58	42.224	36.0527	57.3868	54.1967	.4191	-.8196	189.8602	.0779	.2585	.27	.4013	16.7787	.1159	.3843	50.7423	52.4618				1				0
80	14.59	42.3484	36.0833	57.2303	54.0332	.424	-.8086	189.6952	.0828	.2695	.2819	.4191	17.0838	.1231	.4006	50.7888	52.5665				1				0
80	14.6	42.4729	36.1139	57.0737	53.8697	.4289	-.7976	189.5302	.0877	.2805	.2939	.4369	17.3641	.1304	.417	50.8353	52.6713				1				0
80	14.61	42.6463	36.2111	56.862	53.6639	.4324	-.7812	189.3832	.0912	.2968	.3105	.4616	17.0778	.1356	.4413	50.8685	52.8271				1				0
80	14.62	42.8196	36.3083	56.6503	53.458	.4359	-.7648	189.2362	.0947	.3132	.3272	.4864	16.8202	.1408	.4656	50.9018	52.9831				1				0
80	14.63	42.8685	36.3749	56.5951	53.4156	.4345	-.7595	189.2542	.0933	.3186	.3319	.4934	16.321	.1387	.4736	50.8884	53.0339				1				0
80	14.64	42.9175	36.4415	56.54	53.3732	.433	-.7542	189.2722	.0919	.3239	.3367	.5005	15.8358	.1366	.4815	50.875	53.0847				1				0
80	14.65	42.9664	36.5081	56.4848	53.3309	.4316	-.7489	189.2902	.0905	.3292	.3414	.5075	15.3644	.1345	.4894	50.8615	53.1354				1				0
80	14.66	43.0153	36.5747	56.4297	53.2885	.4302	-.7435	189.3082	.0891	.3346	.3462	.5146	14.906	.1324	.4973	50.8481	53.1862				1				0
80	14.67	43.0574	36.653	56.4404	53.3118	.4277	-.7408	189.4626	.0865	.3373	.3482	.5176	14.3853	.1286	.5014	50.8239	53.2122				1				0
80	14.68	43.0994	36.7313	56.451	53.3352	.4251	-.7381	189.617	.084	.34	.3502	.5206	13.8717	.1248	.5054	50.7997	53.2382				1				0
80	14.69	43.0926	36.7431	56.5169	53.4009	.424	-.7406	189.7534	.0828	.3374	.3474	.5165	13.7927	.1231	.5016	50.7889	53.2136				1				0
80	14.7	43.0857	36.7548	56.5827	53.4666	.4229	-.7432	189.8898	.0817	.3348	.3447	.5124	13.7126	.1215	.4978	50.7781	53.1889				1				0
80	14.71	43.0788	36.7665	56.6485	53.5324	.4217	-.7458	190.0262	.0806	.3323	.3419	.5082	13.6311	.1198	.4939	50.7674	53.1644				1				0
80	14.72	43.072	36.7782	56.7143	53.5981	.4206	-.7484	190.1626	.0794	.3297	.3391	.5041	13.5485	.1181	.4901	50.7566	53.1398				1				0
80	14.73	43.0848	36.8025	56.8656	53.7313	.4202	-.7532	190.4842	.079	.3249	.3344	.497	13.6719	.1175	.4829	50.7526	53.0941				1				0
80	14.74	43.0977	36.8268	57.0168	53.8645	.4198	-.758	190.8058	.0786	.3201	.3296	.49	13.7986	.1169	.4758	50.7487	53.0485				1				0
80	14.75	43.1174	36.8394	57.1022	53.932	.4205	-.7602	190.991	.0793	.3179	.3276	.487	14.0113	.1179	.4725	50.7555	53.0274				1				0
80	14.76	43.1372	36.852	57.1876	53.9994	.4212	-.7624	191.1762	.08	.3157	.3257	.4841	14.226	.119	.4693	50.7622	53.0064				1				0
80	14.77	43.1569	36.8646	57.273	54.0669	.4219	-.7646	191.3614	.0807	.3135	.3237	.4812	14.4432	.12	.466	50.7689	52.9854				1				0
80	14.78	43.1423	36.8484	57.3335	54.1153	.4223	-.7677	191.4395	.0812	.3104	.3208	.4769	14.6562	.1207	.4614	50.7731	52.9559				1				0
80	14.79	43.1277	36.8322	57.394	54.1638	.4228	-.7708	191.5177	.0816	.3073	.3179	.4726	14.873	.1213	.4568	50.7772	52.9264				1				0
80	14.8	43.1132	36.816	57.4545	54.2122	.4232	-.7739	191.5958	.082	.3042	.3151	.4683	15.0937	.122	.4522	50.7813	52.897				1				0
80	14.81	43.0788	36.7872	57.4296	54.1932	.4229	-.7748	191.4887	.0818	.3033	.3141	.4669	15.0889	.1216	.4508	50.7787	52.8884				1				0
80	14.82	43.0445	36.7584	57.4046	54.1742	.4227	-.7757	191.3817	.0815	.3024	.3132	.4655	15.0842	.1212	.4495	50.7762	52.8798				1				0
80	14.83	43.0102	36.7295	57.3797	54.1551	.4224	-.7766	191.2746	.0812	.3015	.3122	.4641	15.0794	.1207	.4482	50.7736	52.8712				1				0
80	14.84	42.872	36.6215	57.3148	54.1067	.4211	-.7813	190.915	.0799	.2968	.3073	.4569	15.0771	.1188	.4412	50.7614	52.8263				1				0
80	14.85	42.7338	36.5135	57.2499	54.0583	.4198	-.786	190.5555	.0787	.292	.3024	.4496	15.0747	.1169	.4341	50.7491	52.7813				1				0
80	14.86	42.6299	36.4343	57.2098	54.0289	.4188	-.7899	190.303	.0776	.2882	.2985	.4437	15.0772	.1154	.4284	50.7394	52.7448				1				0
80	14.87	42.5261	36.3551	57.1698	53.9994	.4178	-.7937	190.0505	.0766	.2844	.2945	.4378	15.0798	.1139	.4227	50.7297	52.7082				1				0
80	14.88	42.4222	36.2759	57.1298	53.97	.4168	-.7976	189.798	.0756	.2805	.2905	.4319	15.0826	.1124	.417	50.72	52.6715				1				0
80	14.89	42.3184	36.1967	57.0897	53.9406	.4157	-.8014	189.5455	.0746	.2766	.2865	.4259	15.0855	.1108	.4112	50.7102	52.6347				1				0
80	14.9	42.1562	36.0563	57.1805	54.0159	.4158	-.8136	189.4088	.0746	.2645	.2748	.4085	15.7473	.1109	.3932	50.7103	52.5191				1				0
80	14.91	41.994	35.9159	57.2712	54.0911	.4158	-.8257	189.2722	.0746	.2524	.2631	.3912	16.469	.1109	.3751	50.7105	52.4034				1				0
80	14.92	41.9356	35.8547	57.402	54.1958	.4168	-.834	189.388	.0756	.2441	.2556	.3799	17.2182	.1125	.3629	50.7204	52.3248				1				0
80	14.93	41.8772	35.7935	57.5327	54.3004	.4179	-.8422	189.5039	.0767	.2359	.248	.3687	18.012	.114	.3506	50.7304	52.2463				1				0
80	14.94	41.8189	35.7323	57.6635	54.4051	.4189	-.8504	189.6198	.0777	.2276	.2405	.3576	18.8544	.1156	.3384	50.7403	52.1679				1				0
80	14.95	41.7605	35.6711	57.7943	54.5098	.4199	-.8587	189.7356	.0788	.2194	.2331	.3465	19.7496	.1171	.3262	50.7502	52.0896				1				0
80	14.96	41.6884	35.5541	58.086	54.7502	.4235	-.8748	190.0787	.0823	.2032	.2193	.3259	22.0508	.1224	.3021	50.784	51.9355				1				0
80	14.97	41.6163	35.4371	58.3778	54.9907	.427	-.891	190.4219	.0859	.1871	.2059	.306	24.6474	.1276	.2781	50.8176	51.7819				1				0
80	14.98	41.6026	35.3813	58.5388	55.1265	.4295	-.8989	190.6491	.0883	.1792	.1998	.297	26.2438	.1313	.2664	50.8414	51.7066				1				0
80	14.99	41.5888	35.3255	58.6998	55.2622	.432	-.9068	190.8764	.0908	.1713	.1939	.2882	27.9343	.135	.2546	50.865	51.6314				1				0
80	15	41.5751	35.2697	58.8608	55.398	.4345	-.9147	191.1037	.0933	.1634	.1882	.2797	29.7252	.1387	.2429	50.8886	51.5563				1				0
80	15.01	41.5614	35.2139	59.0218	55.5338	.4369	-.9225	191.3309	.0958	.1556	.1827	.2716	31.6211	.1424	.2312	50.9122	51.4815				1				0
80	15.02	41.4713	35.0635	59.2487	55.7094	.4415	-.9374	191.4929	.1004	.1407	.1728	.2569	35.5076	.1492	.2091	50.9558	51.3396				1				0
80	15.03	41.3811	34.9132	59.4755	55.885	.4461	-.9523	191.6549	.1049	.1258	.1638	.2435	39.8358	.156	.187	50.9993	51.1979				1				0
80	15.04	41.3048	34.8187	59.5413	55.9248	.4482	-.9594	191.5896	.107	.1187	.1598	.2376	42.0401	.1591	.1765	51.0194	51.1306				1				0
80	15.05	41.2284	34.7242	59.6072	55.9646	.4503	-.9664	191.5243	.1091	.1116	.1561	.2321	44.3544	.1623	.166	51.0395	51.0632				1				0
80	15.06	41.152	34.6297	59.673	56.0044	.4524	-.9735	191.4591	.1113	.1046	.1527	.227	46.7789	.1654	.1554	51.0597	50.9958				1				0
80	15.07	41.0756	34.5352	59.7388	56.0441	.4545	-.9806	191.3938	.1134	.0975	.1495	.2223	49.3122	.1685	.1449	51.0798	50.9284				1				0
80	15.08	40.9855	34.4083	59.8287	56.0857	.4585	-.9895	191.3081	.1174	.0885	.147	.2185	52.9715	.1745	.1316	51.1178	50.8432				1				0
80	15.09	40.8954	34.2814	59.9185	56.1272	.4625	-.9985	191.2225	.1214	.0796	.1451	.2157	56.7453	.1804	.1183	51.1557	50.7579				1				0
80	15.1	40.8816	34.249	59.9425	56.1289	.4644	-1.0004	191.2021	.1232	.0777	.1457	.2166	57.7613	.1832	.1155	51.1736	50.7401				1				0
80	15.11	40.8679	34.2166	59.9666	56.1306	.4663	-1.0022	191.1817	.1251	.0759	.1463	.2175	58.7694	.186	.1128	51.1914	50.7224				1				0
80	15.12	40.8542	34.1842	59.9906	56.1324	.4681	-1.0041	191.1613	.127	.074	.1469	.2184	59.769	.1887	.11	51.2092	50.7046				1				0
80	15.13	40.8404	34.1518	60.0146	56.1341	.47	-1.0059	191.1409	.1288	.0721	.1476	.2195	60.7597	.1915	.1072	51.227	50.6869				1				0
80	15.14	40.8688	34.1635	60.019	56.1073	.4721	-1.0043	191.1586	.1309	.0737	.1503	.2234	60.6099	.1946	.1096	51.2469	50.7023				1				0
80	15.15	40.8971	34.1752	60.0235	56.0805	.4742	-1.0027	191.1762	.133	.0754	.1529	.2272	60.4653	.1977	.112	51.2667	50.7177				1				0
80	15.16	40.9391	34.2193	60.0039	56.0519	.4744	-.9992	191.2142	.1332	.0788	.1548	.2301	59.3835	.198	.1172	51.2688	50.7508				1				0
80	15.17	40.9812	34.2634	59.9843	56.0234	.4746	-.9958	191.2523	.1334	.0823	.1568	.2331	58.329	.1984	.1224	51.2708	50.784				1				0
80	15.18	41.0232	34.3075	59.9648	55.9948	.4748	-.9923	191.2903	.1336	.0858	.1588	.2361	57.3018	.1987	.1275	51.2728	50.8171				1				0
80	15.19	41.0275	34.3174	59.8989	55.9161	.4755	-.9891	191.16	.1343	.089	.1611	.2395	56.4675	.1996	.1323	51.279	50.8476				1				0
80	15.2	41.0318	34.3273	59.8331	55.8374	.4761	-.9859	191.0297	.1349	.0922	.1634	.243	55.6558	.2006	.1371	51.2852	50.8781				1				0
80	15.21	41.0361	34.3372	59.7673	55.7587	.4768	-.9827	190.8993	.1356	.0954	.1658	.2465	54.8661	.2016	.1418	51.2914	50.9087				1				0
80	15.22	40.9984	34.303	59.721	55.7086	.4772	-.9829	190.7309	.136	.0951	.166	.2468	55.0285	.2022	.1414	51.2955	50.9062				1				0
80	15.23	40.9606	34.2688	59.6748	55.6584	.4776	-.9832	190.5626	.1365	.0949	.1662	.2471	55.1908	.2029	.141	51.2997	50.9036				1				0
80	15.24	40.9228	34.2346	59.6285	55.6082	.4781	-.9835	190.3942	.1369	.0946	.1664	.2474	55.3531	.2035	.1406	51.3038	50.901				1				0
80	15.25	40.8379	34.159	59.6187	55.5788	.479	-.9875	190.1944	.1379	.0906	.165	.2452	56.69	.2049	.1347	51.313	50.8628				1				0
80	15.26	40.7529	34.0834	59.609	55.5494	.48	-.9915	189.9946	.1388	.0866	.1636	.2432	58.0526	.2064	.1287	51.3222	50.8245				1				0
80	15.27	40.7057	34.042	59.6454	55.5702	.4805	-.9953	189.9632	.1393	.0828	.1621	.241	59.2753	.2071	.1231	51.3271	50.7888				1				0
80	15.28	40.6585	34.0006	59.6819	55.5909	.481	-.999	189.9319	.1399	.0791	.1607	.2388	60.5207	.2079	.1175	51.3321	50.753				1				0
80	15.29	40.6113	33.9592	59.7184	55.6117	.4816	-1.0028	189.9005	.1404	.0753	.1593	.2368	61.7883	.2087	.112	51.3371	50.7173				1				0
80	15.3	40.5641	33.9178	59.7548	55.6324	.4821	-1.0065	189.8691	.1409	.0716	.158	.2349	63.0774	.2095	.1064	51.3421	50.6815				1				0
80	15.31	40.4851	33.8539	59.8847	55.7492	.4817	-1.0155	189.9729	.1406	.0625	.1538	.2287	66.0177	.209	.093	51.3387	50.5956				1				0
80	15.32	40.4061	33.79	60.0146	55.866	.4814	-1.0246	190.0767	.1402	.0535	.1501	.2231	69.1108	.2084	.0795	51.3354	50.5097				1				0
80	15.33	40.3744	33.7675	60.108	55.962	.4805	-1.0298	190.2118	.1393	.0483	.1475	.2192	70.8986	.2071	.0717	51.3271	50.4596				1				0
80	15.34	40.3426	33.745	60.2014	56.058	.4796	-1.0351	190.347	.1385	.043	.145	.2155	72.7464	.2058	.0639	51.3188	50.4096				1				0
80	15.35	40.3109	33.7225	60.2948	56.154	.4788	-1.0403	190.4821	.1376	.0378	.1427	.2121	74.6532	.2046	.0561	51.3105	50.3597				1				0
80	15.36	40.2791	33.7	60.3882	56.25	.4779	-1.0455	190.6173	.1367	.0325	.1406	.2089	76.6176	.2033	.0484	51.3023	50.3098				1				0
80	15.37	40.2027	33.6667	60.5394	56.4178	.4747	-1.0549	190.8266	.1336	.0232	.1356	.2015	80.153	.1985	.0345	51.2719	50.2208				1				0
80	15.38	40.1263	33.6334	60.6907	56.5856	.4716	-1.0642	191.0359	.1304	.0139	.1311	.1949	83.9349	.1938	.0206	51.2417	50.1319				1				0
80	15.39	40.0817	33.6226	60.7485	56.6574	.4692	-1.0683	191.1101	.1281	.0097	.1284	.1909	85.6496	.1904	.0145	51.2197	50.0928				1				0
80	15.4	40.0371	33.6118	60.8063	56.7292	.4669	-1.0724	191.1843	.1258	.0056	.1259	.1871	87.4341	.187	.0084	51.1978	50.0537				1				0
80	15.41	39.9924	33.601	60.8641	56.801	.4646	-1.0765	191.2585	.1235	.0015	.1235	.1835	89.2892	.1835	.0023	51.1758	50.0146				1				0
80	15.42	39.9478	33.5901	60.9219	56.8728	.4623	-1.0806	191.3327	.1212	-.0026	.1212	.1801	91.2149	.1801	-.0038	51.1539	49.9755				1				0
80	15.43	39.8311	33.5686	60.9744	57.0016	.4546	-1.0882	191.3757	.1134	-.0101	.1139	.1693	95.1032	.1686	-.0151	51.0803	49.9035				1				0
80	15.44	39.7144	33.5469	61.0269	57.1305	.4469	-1.0958	191.4187	.1057	-.0177	.1072	.1593	99.4986	.1571	-.0263	51.0068	49.8315				1				0
80	15.45	39.6423	33.5361	61.0216	57.1876	.4415	-1.0992	191.3876	.1003	-.0212	.1025	.1524	101.91	.1491	-.0314	50.9552	49.7985				1				0
80	15.46	39.5702	33.5253	61.0162	57.2447	.436	-1.1027	191.3564	.0949	-.0246	.098	.1457	104.5481	.141	-.0366	50.9035	49.7655				1				0
80	15.47	39.4981	33.5145	61.0109	57.3018	.4306	-1.1062	191.3253	.0894	-.0281	.0938	.1394	107.433	.133	-.0418	50.8518	49.7325				1				0
80	15.48	39.426	33.5037	61.0056	57.3588	.4252	-1.1096	191.2941	.084	-.0316	.0897	.1334	110.5853	.1249	-.0469	50.8002	49.6995				1				0
80	15.49	39.3427	33.6163	60.9451	57.4566	.4093	-1.1094	191.3606	.0681	-.0314	.075	.1115	114.7149	.1013	-.0466	50.649	49.7013				1				0
80	15.5	39.2595	33.7288	60.8846	57.5543	.3935	-1.1092	191.4271	.0523	-.0312	.0609	.0905	120.805	.0777	-.0463	50.498	49.7031				1				0
80	15.51	39.2483	33.8521	60.8294	57.595	.383	-1.1056	191.5248	.0419	-.0275	.0501	.0745	123.3187	.0622	-.0409	50.3987	49.7379				1				0
80	15.52	39.2372	33.9754	60.7743	57.6356	.3726	-1.1019	191.6224	.0315	-.0239	.0395	.0587	127.1916	.0468	-.0355	50.2996	49.7727				1				0
80	15.53	39.226	34.0987	60.7191	57.6763	.3622	-1.0983	191.7201	.0211	-.0202	.0292	.0434	133.839	.0313	-.0301	50.2005	49.8074				1				0
80	15.54	39.1625	34.2409	60.5376	57.6745	.3453	-1.0925	191.6156	.0042	-.0144	.015	.0223	163.9395	.0062	-.0215	50.0396	49.8625				1				0
80	15.55	39.099	34.3831	60.3562	57.6728	.3284	-1.0867	191.5111	-.0128	-.0086	.0154	.0229	235.9025	-.019	-.0128	49.8784	49.9177				1				0
80	15.56	39.0355	34.5253	60.1747	57.6711	.3115	-1.0809	191.4066	-.0297	-.0028	.0298	.0444	264.5335	-.0442	-.0042	49.7171	49.9729				1				0
80	15.57	38.9831	34.5442	60.0484	57.6287	.3049	-1.0788	191.2044	-.0363	-.0007	.0363	.0539	268.9246	-.0539	-.001	49.6545	49.9935				1				0
80	15.58	38.9308	34.5631	59.9221	57.5863	.2983	-1.0766	191.0023	-.0429	.0015	.0429	.0637	271.9855	-.0637	.0022	49.5919	50.0141				1				0
80	15.59	38.8784	34.582	59.7958	57.5439	.2917	-1.0744	190.8001	-.0495	.0037	.0496	.0737	274.2285	-.0735	.0054	49.529	50.0348				1				0
80	15.6	38.7273	34.5217	59.617	57.4981	.2824	-1.0766	190.3641	-.0588	.0015	.0588	.0874	271.4828	-.0874	.0023	49.4402	50.0145				1				0
80	15.61	38.5763	34.4614	59.4382	57.4523	.273	-1.0787	189.9281	-.0681	-.0006	.0681	.1013	269.4761	-.1013	-.0009	49.3511	49.9941				1				0
80	15.62	38.4776	34.3822	59.3857	57.4488	.2703	-1.083	189.6943	-.0709	-.005	.071	.1056	265.9992	-.1054	-.0074	49.325	49.9528				1				0
80	15.63	38.3789	34.303	59.3332	57.4453	.2676	-1.0874	189.4604	-.0736	-.0093	.0742	.1103	262.7989	-.1094	-.0138	49.2989	49.9114				1				0
80	15.64	38.2802	34.2238	59.2807	57.4419	.2648	-1.0917	189.2265	-.0764	-.0137	.0776	.1153	259.8606	-.1135	-.0203	49.2728	49.8699				1				0
80	15.65	38.1815	34.1446	59.2282	57.4384	.2621	-1.0961	188.9927	-.0791	-.018	.0811	.1206	257.1672	-.1176	-.0268	49.2465	49.8284				1				0
80	15.66	37.9369	33.9277	59.3181	57.6183	.257	-1.1153	188.8009	-.0841	-.0372	.092	.1368	246.1338	-.1251	-.0553	49.1986	49.6454				1				0
80	15.67	37.6923	33.7108	59.4079	57.7982	.252	-1.1346	188.6092	-.0892	-.0565	.1056	.1569	237.6581	-.1326	-.084	49.1505	49.4621				1				0
80	15.68	37.5463	33.573	59.5502	57.9816	.2497	-1.1494	188.6512	-.0915	-.0713	.116	.1724	232.0581	-.136	-.106	49.1289	49.3208				1				0
80	15.69	37.4004	33.4353	59.6926	58.165	.2474	-1.1642	188.6933	-.0937	-.0861	.1273	.1893	227.4189	-.1394	-.1281	49.1072	49.1796				1				0
80	15.7	37.2545	33.2976	59.8349	58.3483	.2452	-1.179	188.7354	-.096	-.101	.1393	.2071	223.56	-.1427	-.1501	49.0856	49.0384				1				0
80	15.71	37.1086	33.1599	59.9772	58.5317	.2429	-1.1939	188.7775	-.0983	-.1158	.1519	.2258	220.3275	-.1461	-.1721	49.0639	48.8973				1				0
80	15.72	36.8305	32.9241	60.4078	59.0446	.2367	-1.2271	189.207	-.1044	-.1491	.182	.2706	215.017	-.1552	-.2216	49.0054	48.5804				1				0
80	15.73	36.5525	32.6883	60.8383	59.5575	.2306	-1.2603	189.6366	-.1106	-.1822	.2131	.3168	211.2521	-.1644	-.2708	48.9471	48.2649				1				0
80	15.74	36.4203	32.5902	61.1265	59.887	.2268	-1.2785	190.024	-.1144	-.2005	.2308	.3431	209.7132	-.1701	-.298	48.9105	48.0908				1				0
80	15.75	36.2881	32.4921	61.4147	60.2166	.2229	-1.2967	190.4115	-.1182	-.2187	.2486	.3695	208.3994	-.1758	-.3251	48.874	47.9175				1				0
80	15.76	36.1559	32.394	61.703	60.5461	.2191	-1.3149	190.799	-.122	-.2368	.2664	.396	207.2657	-.1814	-.352	48.8377	47.7448				1				0
80	15.77	36.0238	32.2959	61.9912	60.8757	.2153	-1.3329	191.1865	-.1258	-.2549	.2842	.4225	206.2782	-.1871	-.3789	48.8015	47.5728				1				0
80	15.78	35.7723	32.1321	62.436	61.4128	.2067	-1.363	191.7531	-.1345	-.285	.3151	.4684	205.2596	-.1999	-.4236	48.7195	47.2861				1				0
80	15.79	35.5208	31.9682	62.8807	61.9499	.1982	-1.393	192.3197	-.143	-.3149	.3458	.5141	204.4272	-.2126	-.4681	48.6379	47.0011				1				0
80	15.8	35.4015	31.9025	63.0373	62.1575	.1933	-1.405	192.4988	-.1478	-.3269	.3588	.5333	204.3312	-.2197	-.486	48.5922	46.8865				1				0
80	15.81	35.2822	31.8368	63.1939	62.3651	.1886	-1.417	192.678	-.1526	-.3389	.3717	.5526	204.242	-.2269	-.5038	48.5465	46.7722				1				0
80	15.82	35.1629	31.7711	63.3504	62.5727	.1838	-1.429	192.8571	-.1574	-.3509	.3846	.5717	204.159	-.234	-.5216	48.5009	46.658				1				0
80	15.83	35.0436	31.7054	63.507	62.7802	.179	-1.4409	193.0363	-.1622	-.3629	.3975	.5909	204.0814	-.2411	-.5394	48.4554	46.544				1				0
80	15.84	34.7492	31.5236	63.6111	62.9731	.1703	-1.461	192.857	-.1709	-.3829	.4193	.6234	204.0489	-.254	-.5693	48.3725	46.3529				1				0
80	15.85	34.4548	31.3418	63.7151	63.166	.1616	-1.4811	192.6777	-.1796	-.403	.4413	.656	204.0197	-.267	-.5992	48.2894	46.1614				1				0
80	15.86	34.2797	31.2257	63.6626	63.1513	.1576	-1.4893	192.3194	-.1836	-.4113	.4504	.6695	204.0569	-.2729	-.6114	48.2515	46.0833				1				0
80	15.87	34.1046	31.1096	63.6102	63.1366	.1536	-1.4976	191.961	-.1876	-.4195	.4595	.6831	204.0929	-.2789	-.6236	48.2135	46.0049				1				0
80	15.88	33.9296	30.9935	63.5577	63.1219	.1496	-1.5058	191.6026	-.1916	-.4277	.4687	.6967	204.1274	-.2848	-.6359	48.1754	45.9262				1				0
80	15.89	33.7545	30.8774	63.5052	63.1072	.1456	-1.5141	191.2442	-.1956	-.436	.4779	.7104	204.1608	-.2908	-.6482	48.1371	45.8472				1				0
80	15.9	33.4395	30.6668	63.4723	63.1202	.1393	-1.5308	190.6987	-.2019	-.4528	.4957	.7369	204.0323	-.3001	-.6731	48.0773	45.688				1				0
80	15.91	33.1245	30.4562	63.4394	63.1331	.133	-1.5476	190.1531	-.2082	-.4696	.5137	.7636	203.912	-.3095	-.6981	48.0171	45.5278				1				0
80	15.92	32.9846	30.3616	63.4589	63.1608	.1307	-1.5561	189.966	-.2105	-.478	.5223	.7765	203.7632	-.3129	-.7106	47.9955	45.4474				1				0
80	15.93	32.8447	30.2671	63.4785	63.1885	.1284	-1.5646	189.7788	-.2127	-.4865	.531	.7893	203.6189	-.3162	-.7232	47.9739	45.3667				1				0
80	15.94	32.7048	30.1726	63.4981	63.2162	.1262	-1.5731	189.5917	-.215	-.495	.5397	.8022	203.479	-.3196	-.7358	47.9523	45.2859				1				0
80	15.95	32.619	30.1258	63.6849	63.3926	.1247	-1.5833	189.8223	-.2164	-.5053	.5497	.8171	203.1888	-.3218	-.7511	47.9386	45.1879				1				0
80	15.96	32.5331	30.079	63.8717	63.5691	.1233	-1.5936	190.0529	-.2179	-.5155	.5597	.832	202.9098	-.3239	-.7664	47.925	45.0901				1				0
80	15.97	32.4473	30.0322	64.0585	63.7455	.1219	-1.6039	190.2835	-.2193	-.5258	.5697	.8469	202.6413	-.326	-.7816	47.9114	44.9925				1				0
80	15.98	32.5014	30.0799	64.2257	63.8943	.1227	-1.6056	190.7013	-.2185	-.5275	.571	.8488	202.4964	-.3248	-.7842	47.9194	44.976				1				0
80	15.99	32.5554	30.1276	64.393	64.043	.1235	-1.6073	191.1191	-.2176	-.5292	.5722	.8507	202.3529	-.3235	-.7868	47.9273	44.9595				1				0
80	16	32.6095	30.1753	64.5602	64.1918	.1244	-1.609	191.5369	-.2168	-.531	.5735	.8526	202.2106	-.3223	-.7893	47.9352	44.9432				1				0
80	16.01	32.8601	30.394	64.7177	64.3025	.1274	-1.598	192.2744	-.2138	-.5199	.5622	.8357	202.3537	-.3178	-.7729	47.9638	45.0485				1				0
80	16.02	33.1108	30.6128	64.8751	64.4132	.1303	-1.587	193.0118	-.2108	-.5089	.5509	.8189	202.5015	-.3134	-.7566	47.9922	45.153				1				0
80	16.03	33.3073	30.7838	64.8653	64.3752	.1325	-1.5743	193.3316	-.2087	-.4963	.5384	.8003	202.8058	-.3102	-.7377	48.0126	45.2736				1				0
80	16.04	33.5038	30.9548	64.8555	64.3371	.1346	-1.5617	193.6513	-.2065	-.4836	.5259	.7818	203.1236	-.307	-.719	48.0331	45.3938				1				0
80	16.05	33.7004	31.1258	64.8458	64.2991	.1368	-1.5491	193.971	-.2044	-.4711	.5135	.7634	203.4556	-.3038	-.7003	48.0534	45.5136				1				0
80	16.06	33.8969	31.2968	64.836	64.261	.1389	-1.5366	194.2907	-.2023	-.4585	.5012	.745	203.8029	-.3007	-.6816	48.0737	45.633				1				0
80	16.07	34.1785	31.538	64.4962	63.864	.1433	-1.508	194.0766	-.1978	-.4299	.4732	.7035	204.7117	-.2941	-.6391	48.1158	45.9056				1				0
80	16.08	34.46	31.7792	64.1563	63.467	.1478	-1.4793	193.8625	-.1934	-.4012	.4454	.6621	205.7365	-.2875	-.5964	48.158	46.1789				1				0
80	16.09	34.5449	31.8494	63.8263	63.108	.1501	-1.463	193.3288	-.1911	-.3849	.4297	.6388	206.4013	-.284	-.5722	48.1802	46.3342				1				0
80	16.1	34.6299	31.9196	63.4963	62.7491	.1524	-1.4466	192.795	-.1887	-.3685	.414	.6155	207.1206	-.2806	-.5478	48.2025	46.4905				1				0
80	16.11	34.7149	31.9898	63.1663	62.3902	.1548	-1.4301	192.2612	-.1864	-.352	.3983	.5921	207.9009	-.2771	-.5233	48.2249	46.6476				1				0
80	16.12	34.7999	32.0601	62.8363	62.0312	.1572	-1.4135	191.7274	-.184	-.3354	.3826	.5687	208.75	-.2735	-.4986	48.2475	46.8056				1				0
80	16.13	34.8179	32.0727	62.2643	61.4128	.1604	-1.3922	190.5676	-.1807	-.3141	.3624	.5387	209.9191	-.2687	-.4669	48.2786	47.0087				1				0
80	16.14	34.8359	32.0853	61.6923	60.7944	.1637	-1.3706	189.4078	-.1774	-.2925	.3421	.5086	211.2426	-.2638	-.4348	48.3101	47.2144				1				0
80	16.15	34.769	32.0276	61.4503	60.5349	.1646	-1.3658	188.7818	-.1765	-.2877	.3375	.5018	211.5313	-.2624	-.4277	48.3188	47.2599				1				0
80	16.16	34.702	31.97	61.2084	60.2754	.1656	-1.361	188.1558	-.1756	-.2829	.333	.495	211.83	-.261	-.4205	48.3276	47.3058				1				0
80	16.17	34.6351	31.9124	60.9664	60.0159	.1665	-1.3561	187.5298	-.1747	-.278	.3284	.4881	212.1392	-.2597	-.4133	48.3363	47.3519				1				0
80	16.18	34.5681	31.8548	60.7245	59.7564	.1674	-1.3512	186.9038	-.1738	-.2732	.3237	.4813	212.4592	-.2583	-.4061	48.3452	47.3984				1				0
80	16.19	34.5063	31.7855	60.6702	59.6743	.1693	-1.353	186.6363	-.1719	-.275	.3243	.4821	212.0119	-.2555	-.4088	48.3628	47.3812				1				0
80	16.2	34.4445	31.7162	60.6159	59.5921	.1711	-1.3549	186.3688	-.17	-.2768	.3248	.4829	211.5649	-.2528	-.4114	48.3805	47.364				1				0
80	16.21	34.4497	31.7045	60.8036	59.7694	.172	-1.3615	186.7272	-.1691	-.2835	.3301	.4907	210.8218	-.2514	-.4214	48.3892	47.3002				1				0
80	16.22	34.4548	31.6928	60.9913	59.9467	.1729	-1.3682	187.0857	-.1682	-.2901	.3354	.4986	210.1047	-.2501	-.4313	48.3979	47.2367				1				0
80	16.23	34.46	31.6811	61.179	60.124	.1739	-1.3749	187.4442	-.1673	-.2968	.3407	.5065	209.4128	-.2487	-.4412	48.4065	47.1734				1				0
80	16.24	34.4651	31.6694	61.3667	60.3013	.1748	-1.3815	187.8026	-.1664	-.3034	.3461	.5144	208.7446	-.2474	-.451	48.4151	47.1104				1				0
80	16.25	34.4488	31.6622	61.8693	60.8013	.1736	-1.3997	188.7816	-.1676	-.3216	.3627	.5392	207.5254	-.2492	-.4781	48.4037	46.9368				1				0
80	16.26	34.4325	31.655	62.3719	61.3012	.1724	-1.4177	189.7607	-.1688	-.3397	.3793	.5639	206.4247	-.2509	-.5049	48.3924	46.765				1				0
80	16.27	34.411	31.6595	62.6868	61.6238	.1703	-1.4292	190.3812	-.1709	-.3511	.3905	.5805	205.9491	-.254	-.522	48.3727	46.656				1				0
80	16.28	34.3896	31.664	63.0017	61.9464	.1683	-1.4406	191.0018	-.1729	-.3625	.4016	.597	205.5028	-.257	-.5388	48.3532	46.5478				1				0
80	16.29	34.3681	31.6685	63.3166	62.2691	.1662	-1.4518	191.6223	-.175	-.3738	.4127	.6135	205.0833	-.2601	-.5556	48.3338	46.4403				1				0
80	16.3	34.2377	31.5857	63.6929	62.6713	.1625	-1.4717	192.1875	-.1787	-.3936	.4323	.6426	204.4178	-.2656	-.5851	48.2981	46.2513				1				0
80	16.31	34.1072	31.5029	64.0692	63.0735	.1588	-1.4914	192.7528	-.1824	-.4133	.4518	.6716	203.8135	-.2712	-.6144	48.2627	46.0635				1				0
80	16.32	33.9768	31.4201	64.4455	63.4756	.1551	-1.511	193.318	-.1861	-.4329	.4712	.7005	203.2624	-.2767	-.6436	48.2275	45.8768				1				0
80	16.33	33.8678	31.3328	64.5068	63.5552	.1533	-1.5196	193.2626	-.1878	-.4415	.4798	.7133	203.0452	-.2792	-.6564	48.2112	45.795				1				0
80	16.34	33.7588	31.2455	64.5682	63.6348	.1516	-1.5282	193.2073	-.1895	-.4501	.4884	.726	202.8354	-.2818	-.6691	48.1949	45.7132				1				0
80	16.35	33.6498	31.1582	64.6296	63.7144	.1499	-1.5368	193.1519	-.1912	-.4587	.497	.7388	202.6327	-.2843	-.6819	48.1786	45.6313				1				0
80	16.36	33.5021	31.0484	64.5647	63.6685	.1477	-1.5433	192.7837	-.1935	-.4652	.5038	.749	202.5821	-.2876	-.6916	48.1574	45.5695				1				0
80	16.37	33.3545	30.9386	64.4997	63.6227	.1455	-1.5498	192.4155	-.1957	-.4717	.5107	.7592	202.5325	-.2909	-.7012	48.1362	45.5075				1				0
80	16.38	33.3159	30.9161	64.3734	63.4973	.145	-1.5477	192.1026	-.1962	-.4696	.5089	.7566	202.6773	-.2917	-.6981	48.1312	45.5276				1				0
80	16.39	33.2773	30.8936	64.2471	63.3719	.1444	-1.5456	191.7898	-.1967	-.4675	.5072	.754	202.8236	-.2925	-.6949	48.1263	45.5478				1				0
80	16.4	33.2386	30.8711	64.1208	63.2464	.1439	-1.5434	191.4769	-.1973	-.4654	.5054	.7514	202.9713	-.2932	-.6918	48.1214	45.568				1				0
80	16.41	33.2	30.8486	63.9944	63.121	.1434	-1.5413	191.164	-.1978	-.4632	.5037	.7488	203.1206	-.294	-.6886	48.1164	45.5883				1				0
80	16.42	33.1468	30.7982	63.8032	62.9022	.1449	-1.5379	190.6504	-.1963	-.4599	.5	.7433	203.1146	-.2918	-.6836	48.1306	45.6203				1				0
80	16.43	33.0936	30.7478	63.6119	62.6834	.1464	-1.5346	190.1367	-.1948	-.4565	.4963	.7378	203.1084	-.2896	-.6786	48.1449	45.6524				1				0
80	16.44	33.079	30.7199	63.547	62.59	.1484	-1.5333	189.9358	-.1928	-.4553	.4944	.735	202.9485	-.2866	-.6768	48.1641	45.6641				1				0
80	16.45	33.0644	30.692	63.4821	62.4965	.1504	-1.5321	189.735	-.1907	-.454	.4925	.7321	202.7868	-.2835	-.675	48.1835	45.6758				1				0
80	16.46	33.0498	30.6641	63.4171	62.4031	.1525	-1.5309	189.5341	-.1887	-.4528	.4906	.7292	202.6237	-.2805	-.6731	48.2028	45.6876				1				0
80	16.47	33.0352	30.6362	63.3522	62.3097	.1545	-1.5296	189.3333	-.1867	-.4516	.4886	.7264	202.4587	-.2775	-.6713	48.2222	45.6993				1				0
80	16.48	33.0867	30.6398	63.4056	62.2907	.1598	-1.5284	189.4227	-.1813	-.4503	.4855	.7217	201.9336	-.2696	-.6695	48.273	45.7111				1				0
80	16.49	33.1382	30.6434	63.4589	62.2717	.1652	-1.5272	189.5122	-.176	-.4491	.4824	.7171	201.4021	-.2617	-.6676	48.3236	45.7228				1				0
80	16.5	33.2043	30.6749	63.5773	62.346	.1684	-1.5272	189.8025	-.1728	-.4491	.4812	.7153	201.0401	-.2568	-.6676	48.3547	45.7228				1				0
80	16.51	33.2704	30.7064	63.6956	62.4204	.1717	-1.5272	190.0927	-.1695	-.4491	.48	.7136	200.6774	-.252	-.6676	48.3857	45.7227				1				0
80	16.52	33.3365	30.7379	63.8139	62.4948	.1749	-1.5272	190.383	-.1663	-.4491	.4789	.7119	200.3141	-.2472	-.6676	48.4166	45.7227				1				0
80	16.53	33.4026	30.7694	63.9322	62.5692	.1781	-1.5272	190.6733	-.163	-.4491	.4778	.7103	199.9503	-.2423	-.6677	48.4474	45.7226				1				0
80	16.54	33.7004	30.9755	64.1039	62.647	.1857	-1.515	191.4268	-.1555	-.4369	.4637	.6894	199.5899	-.2311	-.6495	48.5192	45.839				1				0
80	16.55	33.9982	31.1816	64.2756	62.7249	.1932	-1.5029	192.1802	-.148	-.4248	.4498	.6687	199.2103	-.22	-.6315	48.5904	45.9545				1				0
80	16.56	34.2299	31.3562	64.3289	62.7283	.1974	-1.4908	192.6434	-.1438	-.4127	.437	.6496	199.2046	-.2137	-.6135	48.6309	46.0696				1				0
80	16.57	34.4617	31.5308	64.3823	62.7318	.2017	-1.4787	193.1066	-.1395	-.4007	.4243	.6307	199.1986	-.2074	-.5956	48.6713	46.1842				1				0
80	16.58	34.6934	31.7054	64.4357	62.7353	.2059	-1.4668	193.5698	-.1353	-.3887	.4116	.6118	199.1923	-.2011	-.5778	48.7115	46.2982				1				0
80	16.59	34.9252	31.88	64.489	62.7387	.2101	-1.4548	194.033	-.1311	-.3768	.3989	.593	199.1856	-.1949	-.5601	48.7514	46.4117				1				0
80	16.6	35.4659	32.2482	64.2186	62.3582	.2222	-1.4154	194.2908	-.119	-.3373	.3577	.5317	199.4324	-.1769	-.5015	48.8666	46.7873				1				0
80	16.61	36.0066	32.6163	63.9482	61.9776	.2342	-1.3761	194.5487	-.1069	-.298	.3166	.4706	199.7427	-.159	-.443	48.9814	47.1619				1				0
80	16.62	36.3156	32.8098	63.6244	61.5936	.2422	-1.3484	194.3433	-.099	-.2704	.2879	.428	200.115	-.1472	-.4019	49.057	47.4252				1				0
80	16.63	36.6246	33.0033	63.3006	61.2095	.2501	-1.3207	194.138	-.0911	-.2427	.2592	.3853	200.5709	-.1354	-.3607	49.1327	47.689				1				0
80	16.64	36.9335	33.1968	62.9768	60.8255	.2581	-1.293	193.9326	-.0831	-.2149	.2304	.3425	201.1417	-.1235	-.3195	49.2086	47.9534				1				0
80	16.65	37.2425	33.3903	62.653	60.4415	.2661	-1.2651	193.7273	-.0751	-.1871	.2016	.2997	201.8774	-.1117	-.2781	49.2846	48.2183				1				0
80	16.66	37.6785	33.591	61.8835	59.5497	.2832	-1.2162	192.7028	-.0579	-.1381	.1498	.2226	202.7587	-.0861	-.2053	49.4483	48.6848				1				0
80	16.67	38.1145	33.7918	61.1141	58.658	.3006	-1.1667	191.6783	-.0406	-.0886	.0974	.1448	204.6022	-.0603	-.1317	49.6137	49.1563				1				0
80	16.68	38.2416	33.799	60.6684	58.1503	.31	-1.145	190.8592	-.0312	-.067	.0739	.1098	204.9596	-.0463	-.0996	49.7031	49.3622				1				0
80	16.69	38.3686	33.8062	60.2227	57.6425	.3195	-1.1232	190.04	-.0217	-.0452	.0501	.0745	205.6618	-.0323	-.0671	49.7933	49.5698				1				0
80	16.7	38.4956	33.8134	59.7771	57.1348	.329	-1.1012	189.2209	-.0121	-.0232	.0262	.0389	207.6597	-.0181	-.0345	49.8843	49.7793				1				0
80	16.71	38.7514	33.8494	59.2425	56.506	.3447	-1.0703	188.3492	.0035	.0078	.0086	.0128	24.3755	.0053	.0116	50.0338	50.0745				1				0
80	16.72	39.0071	33.8854	58.7078	55.8772	.3606	-1.039	187.4776	.0194	.0391	.0436	.0649	26.3614	.0288	.0581	50.1846	50.3725				1				0
80	16.73	39.2629	33.9214	58.1732	55.2484	.3765	-1.0074	186.6059	.0354	.0707	.079	.1175	26.5787	.0526	.1051	50.3368	50.6732				1				0
80	16.74	39.3917	33.9502	58.0843	55.1273	.3827	-.9985	186.5534	.0415	.0796	.0898	.1334	27.5264	.0617	.1183	50.3951	50.7582				1				0
80	16.75	39.5204	33.979	57.9953	55.0062	.3888	-.9895	186.5009	.0476	.0885	.1005	.1494	28.2719	.0708	.1316	50.4535	50.8432				1				0
80	16.76	39.6491	34.0078	57.9063	54.8851	.3949	-.9806	186.4484	.0537	.0975	.1113	.1655	28.8735	.0799	.1449	50.5119	50.9283				1				0
80	16.77	39.9255	34.1374	58.0505	54.9569	.4036	-.9726	187.0703	.0624	.1055	.1225	.1822	30.6042	.0927	.1568	50.5942	51.0045				1				0
80	16.78	40.2019	34.267	58.1946	55.0287	.4121	-.9646	187.6921	.071	.1134	.1338	.1989	32.0341	.1055	.1686	50.6759	51.0803				1				0
80	16.79	40.3495	34.3678	58.4276	55.2216	.4146	-.9656	188.3665	.0734	.1125	.1343	.1997	33.135	.1091	.1672	50.6993	51.0712				1				0
80	16.8	40.4971	34.4686	58.6607	55.4145	.417	-.9665	189.0409	.0759	.1115	.1349	.2005	34.2194	.1128	.1658	50.7224	51.0623				1				0
80	16.81	40.6447	34.5694	58.8938	55.6074	.4194	-.9675	189.7153	.0783	.1106	.1355	.2014	35.2863	.1164	.1644	50.7454	51.0534				1				0
80	16.82	40.7924	34.6702	59.1268	55.8002	.4218	-.9684	190.3896	.0807	.1097	.1361	.2024	36.3363	.1199	.163	50.7683	51.0445				1				0
80	16.83	40.9632	34.7602	59.4773	56.0649	.4273	-.9726	191.2656	.0861	.1055	.1362	.2024	39.2446	.1281	.1568	50.8204	51.0043				1				0
80	16.84	41.134	34.8502	59.8278	56.3296	.4327	-.9768	192.1416	.0916	.1013	.1365	.203	42.1184	.1361	.1505	50.872	50.9645				1				0
80	16.85	41.1571	34.8394	59.9452	56.4014	.4358	-.9801	192.3431	.0946	.098	.1362	.2025	43.9975	.1407	.1457	50.9012	50.9333				1				0
80	16.86	41.1803	34.8286	60.0626	56.4732	.4389	-.9833	192.5447	.0977	.0947	.1361	.2023	45.879	.1452	.1408	50.9304	50.9022				1				0
80	16.87	41.2035	34.8178	60.18	56.5449	.4419	-.9866	192.7463	.1007	.0915	.1361	.2023	47.7585	.1498	.136	50.9594	50.8712				1				0
80	16.88	41.2267	34.807	60.2975	56.6167	.445	-.9898	192.9479	.1038	.0882	.1362	.2025	49.6323	.1543	.1312	50.9884	50.8402				1				0
80	16.89	41.2026	34.7089	60.3464	56.5605	.4532	-.9933	192.8185	.112	.0848	.1405	.2088	52.8717	.1665	.126	51.0665	50.8074				1				0
80	16.9	41.1786	34.6108	60.3953	56.5043	.4614	-.9967	192.689	.1202	.0813	.1451	.2157	55.9162	.1787	.1209	51.1447	50.7745				1				0
80	16.91	41.1314	34.5235	60.3268	56.3763	.4666	-.997	192.358	.1254	.0811	.1493	.222	57.1	.1864	.1206	51.1942	50.7725				1				0
80	16.92	41.0842	34.4362	60.2583	56.2483	.4718	-.9972	192.027	.1306	.0809	.1536	.2284	58.2221	.1941	.1203	51.2438	50.7705				1				0
80	16.93	41.037	34.3489	60.1898	56.1203	.477	-.9974	191.696	.1358	.0807	.158	.2349	59.2862	.2019	.12	51.2936	50.7685				1				0
80	16.94	40.9898	34.2616	60.1213	55.9923	.4823	-.9976	191.3649	.1411	.0805	.1624	.2415	60.2964	.2097	.1196	51.3437	50.7665				1				0
80	16.95	40.9434	34.0519	59.9861	55.7457	.4961	-.9978	190.7272	.1549	.0802	.1745	.2594	62.6248	.2303	.1193	51.4756	50.7641				1				0
80	16.96	40.8971	33.8422	59.8509	55.4992	.5101	-.9981	190.0894	.1689	.08	.1869	.2778	64.6622	.2511	.1189	51.6084	50.7616				1				0
80	16.97	40.8979	33.7198	59.7842	55.3807	.5187	-.9982	189.7826	.1775	.0799	.1947	.2894	65.7657	.2639	.1188	51.6909	50.7612				1				0
80	16.98	40.8988	33.5974	59.7175	55.2622	.5274	-.9982	189.4759	.1862	.0799	.2026	.3012	66.7865	.2769	.1187	51.7737	50.7607				1				0
80	16.99	40.8997	33.4749	59.6508	55.1438	.5361	-.9982	189.1691	.195	.0798	.2107	.3132	67.733	.2898	.1187	51.8568	50.7603				1				0
80	17	40.9005	33.3525	59.584	55.0253	.5449	-.9983	188.8624	.2037	.0798	.2188	.3252	68.6125	.3028	.1186	51.9401	50.7598				1				0
80	17.01	40.8344	33.0546	59.6783	55.0209	.5606	-1.011	188.5883	.2194	.0671	.2294	.341	72.9979	.3261	.0997	52.0895	50.6389				1				0
80	17.02	40.7683	32.7567	59.7726	55.0166	.5763	-1.0237	188.3143	.2351	.0544	.2413	.3587	76.9844	.3495	.0808	52.2393	50.5176				1				0
80	17.03	40.7014	32.5812	59.9336	55.1308	.5832	-1.0364	188.347	.242	.0417	.2456	.3651	80.2273	.3598	.062	52.3051	50.397				1				0
80	17.04	40.6344	32.4057	60.0947	55.2449	.5901	-1.049	188.3797	.249	.029	.2506	.3726	83.3485	.3701	.0432	52.371	50.2765				1				0
80	17.05	40.5675	32.2302	60.2557	55.3591	.597	-1.0617	188.4124	.2559	.0164	.2564	.3811	86.3373	.3803	.0243	52.4368	50.156				1				0
80	17.06	40.3752	31.916	60.7547	55.7812	.6047	-1.0947	188.8272	.2635	-.0166	.264	.3925	93.6066	.3917	-.0247	52.5095	49.8418				1				0
80	17.07	40.183	31.6019	61.2537	56.2033	.6123	-1.1275	189.2419	.2711	-.0495	.2756	.4097	100.3374	.403	-.0735	52.5819	49.529				1				0
80	17.08	39.9907	31.2878	61.7528	56.6254	.6198	-1.1602	189.6567	.2787	-.0821	.2905	.4319	106.4248	.4143	-.1221	52.654	49.2176				1				0
80	17.09	39.8654	31.1492	62.0908	56.9333	.6205	-1.1803	190.0387	.2794	-.1022	.2975	.4422	110.0909	.4153	-.1519	52.6607	49.0268				1				0
80	17.1	39.7401	31.0106	62.4288	57.2412	.6212	-1.2002	190.4207	.2801	-.1221	.3055	.4542	113.5627	.4163	-.1816	52.6673	48.8368				1				0
80	17.11	39.6148	30.872	62.7669	57.5491	.6219	-1.2201	190.8028	.2808	-.142	.3146	.4677	116.832	.4174	-.2111	52.6738	48.6475				1				0
80	17.12	39.3084	30.6641	63.3513	58.0871	.6176	-1.2562	191.4109	.2765	-.1781	.3289	.4889	122.7879	.411	-.2647	52.633	48.3039				1				0
80	17.13	39.002	30.4562	63.9357	58.6251	.6134	-1.292	192.019	.2722	-.2139	.3462	.5147	128.1646	.4046	-.318	52.5924	47.9626				1				0
80	17.14	38.8209	30.3868	64.1821	58.8552	.6084	-1.3081	192.2451	.2673	-.2301	.3527	.5242	130.7239	.3973	-.342	52.5454	47.8088				1				0
80	17.15	38.6398	30.3175	64.4286	59.0852	.6035	-1.3243	192.4711	.2623	-.2462	.3598	.5348	133.1811	.39	-.366	52.4984	47.6554				1				0
80	17.16	38.4587	30.2482	64.675	59.3153	.5986	-1.3403	192.6972	.2574	-.2623	.3675	.5463	135.5335	.3827	-.3899	52.4516	47.5023				1				0
80	17.17	38.2776	30.1789	64.9214	59.5454	.5937	-1.3564	192.9233	.2525	-.2783	.3758	.5586	137.7803	.3754	-.4137	52.4048	47.3497				1				0
80	17.18	38.0733	30.1519	65.1349	59.7659	.5849	-1.371	193.1261	.2438	-.293	.3811	.5665	140.2357	.3624	-.4355	52.3216	47.2099				1				0
80	17.19	37.8691	30.1249	65.3484	59.9865	.5762	-1.3857	193.3289	.2351	-.3076	.3871	.5755	142.6143	.3494	-.4573	52.2386	47.0705				1				0
80	17.2	37.8459	30.1672	65.3154	59.977	.5724	-1.3843	193.3055	.2312	-.3063	.3838	.5705	142.9499	.3437	-.4553	52.202	47.0831				1				0
80	17.21	37.8227	30.2095	65.2825	59.9675	.5685	-1.383	193.2822	.2274	-.305	.3804	.5655	143.2915	.338	-.4533	52.1655	47.0957				1				0
80	17.22	37.7995	30.2518	65.2496	59.958	.5647	-1.3817	193.259	.2235	-.3036	.377	.5605	143.6394	.3323	-.4514	52.1289	47.1083				1				0
80	17.23	37.7764	30.2941	65.2167	59.9485	.5609	-1.3804	193.2357	.2197	-.3023	.3737	.5555	143.9936	.3266	-.4494	52.0923	47.1209				1				0
80	17.24	37.639	30.2779	64.9712	59.7659	.5544	-1.3779	192.6541	.2133	-.2998	.3679	.5469	144.5758	.317	-.4457	52.0311	47.1446				1				0
80	17.25	37.5017	30.2617	64.7257	59.5835	.548	-1.3754	192.0726	.2068	-.2973	.3622	.5384	145.1804	.3074	-.442	51.9694	47.1684				1				0
80	17.26	37.3876	30.2032	64.5131	59.4105	.5453	-1.3742	191.5143	.2042	-.2961	.3597	.5347	145.4165	.3035	-.4402	51.9444	47.1797				1				0
80	17.27	37.2734	30.1447	64.3005	59.2375	.5427	-1.373	190.9561	.2015	-.2949	.3572	.531	145.6574	.2996	-.4384	51.9192	47.1911				1				0
80	17.28	37.1593	30.0862	64.0879	59.0645	.54	-1.3718	190.3978	.1989	-.2937	.3547	.5273	145.9032	.2956	-.4367	51.8938	47.2025				1				0
80	17.29	37.0451	30.0277	63.8753	58.8915	.5373	-1.3706	189.8396	.1962	-.2925	.3522	.5236	146.1539	.2916	-.4349	51.8683	47.214				1				0
80	17.3	36.8477	29.9521	63.6751	58.7791	.5296	-1.3739	189.254	.1884	-.2958	.3507	.5214	147.5019	.2801	-.4397	51.7946	47.1829				1				0
80	17.31	36.6503	29.8765	63.475	58.6666	.5218	-1.3772	188.6684	.1806	-.2991	.3494	.5194	148.8697	.2685	-.4446	51.7203	47.1516				1				0
80	17.32	36.567	29.8594	63.4874	58.7272	.5167	-1.3816	188.641	.1756	-.3036	.3507	.5213	149.9586	.261	-.4513	51.672	47.1088				1				0
80	17.33	36.4838	29.8423	63.4999	58.7877	.5117	-1.3861	188.6137	.1705	-.3081	.3521	.5234	151.0395	.2534	-.458	51.6237	47.066				1				0
80	17.34	36.4005	29.8252	63.5123	58.8483	.5066	-1.3906	188.5863	.1654	-.3126	.3536	.5257	152.1116	.2459	-.4646	51.5754	47.0232				1				0
80	17.35	36.3173	29.8081	63.5248	58.9088	.5015	-1.3951	188.559	.1603	-.3171	.3553	.5282	153.1745	.2383	-.4713	51.527	46.9804				1				0
80	17.36	36.1688	29.8216	63.7231	59.2081	.4887	-1.4081	188.9216	.1475	-.33	.3615	.5374	155.912	.2193	-.4906	51.4052	46.8569				1				0
80	17.37	36.0203	29.8351	63.9215	59.5073	.476	-1.421	189.2843	.1348	-.3429	.3685	.5478	158.5412	.2004	-.5098	51.2839	46.7339				1				0
80	17.38	35.9551	29.8657	64.1074	59.7461	.4683	-1.4294	189.6743	.1272	-.3513	.3736	.5554	160.1023	.189	-.5223	51.2111	46.654				1				0
80	17.39	35.8899	29.8963	64.2933	59.9848	.4607	-1.4378	190.0643	.1196	-.3597	.379	.5635	161.6138	.1777	-.5347	51.1386	46.5744				1				0
80	17.4	35.8246	29.9269	64.4793	60.2235	.4532	-1.4461	190.4543	.112	-.368	.3847	.5718	163.0758	.1665	-.5471	51.0665	46.4951				1				0
80	17.41	35.7594	29.9575	64.6652	60.4622	.4456	-1.4544	190.8443	.1044	-.3763	.3905	.5805	164.4892	.1552	-.5594	50.9946	46.4162				1				0
80	17.42	35.6513	30.061	64.8929	60.8272	.4287	-1.4645	191.4324	.0876	-.3864	.3962	.589	167.2309	.1302	-.5744	50.834	46.3199				1				0
80	17.43	35.5431	30.1645	65.1206	61.1922	.412	-1.4745	192.0205	.0708	-.3965	.4027	.5987	169.873	.1053	-.5894	50.6744	46.2242				1				0
80	17.44	35.5002	30.2374	65.1624	61.3185	.4027	-1.4764	192.2186	.0615	-.3983	.403	.5991	171.218	.0915	-.5921	50.586	46.2067				1				0
80	17.45	35.4573	30.3103	65.2042	61.4448	.3934	-1.4782	192.4166	.0523	-.4001	.4035	.5999	172.5575	.0777	-.5948	50.4978	46.1893				1				0
80	17.46	35.4144	30.3832	65.246	61.5711	.3842	-1.48	192.6147	.043	-.402	.4043	.6009	173.8903	.064	-.5975	50.4098	46.1718				1				0
80	17.47	35.356	30.4715	65.1295	61.6091	.371	-1.4778	192.5661	.0298	-.3997	.4008	.5958	175.732	.0443	-.5942	50.2841	46.1933				1				0
80	17.48	35.2977	30.5597	65.013	61.6472	.3578	-1.4755	192.5175	.0166	-.3974	.3978	.5913	177.6046	.0247	-.5908	50.1583	46.2148				1				0
80	17.49	35.2393	30.6479	64.8965	61.6852	.3446	-1.4733	192.4688	.0034	-.3952	.3952	.5875	179.5047	.0051	-.5875	50.0325	46.2363				1				0
80	17.5	35.2238	30.6632	64.7381	61.597	.3406	-1.4692	192.2221	-.0006	-.3911	.3911	.5814	180.0882	-.0009	-.5814	49.9943	46.2753				1				0
80	17.51	35.2084	30.6785	64.5798	61.5088	.3365	-1.4651	191.9754	-.0046	-.387	.387	.5753	180.6854	-.0069	-.5753	49.9559	46.3144				1				0
80	17.52	35.1929	30.6938	64.4214	61.4206	.3325	-1.4609	191.7287	-.0087	-.3829	.383	.5693	181.297	-.0129	-.5692	49.9174	46.3537				1				0
80	17.53	35.1715	30.7604	64.1128	61.2242	.3244	-1.451	191.2688	-.0168	-.3729	.3733	.555	182.5753	-.0249	-.5544	49.8402	46.4482				1				0
80	17.54	35.15	30.827	63.8041	61.0279	.3163	-1.441	190.809	-.0249	-.363	.3638	.5408	183.9276	-.037	-.5396	49.7627	46.5432				1				0
80	17.55	35.144	30.8783	63.6538	60.9198	.3122	-1.4352	190.5958	-.029	-.3571	.3583	.5326	184.643	-.0431	-.5309	49.7238	46.5987				1				0
80	17.56	35.138	30.9296	63.5034	60.8117	.3081	-1.4294	190.3827	-.0331	-.3513	.3528	.5245	185.3826	-.0492	-.5222	49.6848	46.6544				1				0
80	17.57	35.132	30.9809	63.3531	60.7035	.304	-1.4235	190.1695	-.0372	-.3454	.3474	.5165	186.147	-.0553	-.5135	49.6457	46.7102				1				0
80	17.58	35.126	31.0322	63.2027	60.5954	.2999	-1.4176	189.9564	-.0413	-.3396	.3421	.5085	186.9374	-.0614	-.5048	49.6065	46.7662				1				0
80	17.59	35.2882	31.2905	63.0382	60.4968	.2924	-1.3996	190.1137	-.0488	-.3216	.3253	.4835	188.6304	-.0726	-.478	49.5352	46.9374				1				0
80	17.6	35.4504	31.5488	62.8736	60.3982	.2849	-1.3817	190.2711	-.0563	-.3036	.3088	.4591	190.503	-.0837	-.4514	49.4639	47.1082				1				0
80	17.61	35.6186	31.7558	62.8594	60.4077	.2815	-1.3697	190.6416	-.0596	-.2916	.2977	.4425	191.5563	-.0886	-.4335	49.4321	47.2225				1				0
80	17.62	35.7869	31.9628	62.8451	60.4172	.2782	-1.3578	191.0121	-.063	-.2797	.2867	.4262	192.6867	-.0936	-.4158	49.4004	47.3363				1				0
80	17.63	35.9551	32.1699	62.8309	60.4268	.2749	-1.3459	191.3826	-.0663	-.2678	.2759	.4101	193.9017	-.0985	-.3981	49.3688	47.4497				1				0
80	17.64	36.1233	32.3769	62.8167	60.4363	.2716	-1.334	191.7531	-.0696	-.2559	.2652	.3943	195.21	-.1034	-.3804	49.3373	47.5626				1				0
80	17.65	36.4392	32.7198	62.637	60.2737	.2692	-1.3074	192.0696	-.072	-.2294	.2404	.3574	197.4229	-.107	-.341	49.3144	47.8155				1				0
80	17.66	36.755	33.0627	62.4573	60.1111	.2668	-1.281	192.3861	-.0744	-.2029	.2161	.3213	200.1298	-.1106	-.3016	49.2916	48.0675				1				0
80	17.67	36.9026	33.1986	62.2918	59.9389	.2677	-1.2663	192.332	-.0735	-.1882	.202	.3003	201.3308	-.1092	-.2798	49.3001	48.2077				1				0
80	17.68	37.0503	33.3345	62.1264	59.7668	.2686	-1.2515	192.278	-.0726	-.1735	.188	.2795	202.7124	-.1079	-.2578	49.3086	48.3481				1				0
80	17.69	37.1979	33.4704	61.9609	59.5947	.2695	-1.2368	192.224	-.0717	-.1587	.1742	.2589	204.3159	-.1066	-.2359	49.317	48.4885				1				0
80	17.7	37.3455	33.6063	61.7955	59.4226	.2703	-1.222	192.1699	-.0708	-.144	.1604	.2385	206.1963	-.1053	-.214	49.3255	48.629				1				0
80	17.71	37.4476	33.7414	61.4058	59.0178	.2703	-1.2004	191.6126	-.0708	-.1224	.1414	.2102	210.0629	-.1053	-.1819	49.3255	48.8347				1				0
80	17.72	37.5498	33.8764	61.0162	58.613	.2703	-1.1787	191.0554	-.0708	-.1006	.1231	.1829	215.1358	-.1053	-.1496	49.3255	49.0415				1				0
80	17.73	37.5043	33.8755	60.7921	58.3803	.2695	-1.1718	190.5521	-.0717	-.0937	.118	.1754	217.4344	-.1066	-.1393	49.317	49.1077				1				0
80	17.74	37.4588	33.8746	60.5679	58.1477	.2686	-1.1648	190.0489	-.0726	-.0867	.1131	.1681	219.9494	-.108	-.1289	49.3084	49.1743				1				0
80	17.75	37.4133	33.8737	60.3437	57.915	.2676	-1.1577	189.5457	-.0735	-.0797	.1084	.1612	222.7009	-.1093	-.1184	49.2998	49.2412				1				0
80	17.76	37.3678	33.8728	60.1196	57.6823	.2667	-1.1507	189.0425	-.0744	-.0726	.104	.1546	225.7095	-.1107	-.1079	49.2911	49.3084				1				0
80	17.77	37.3755	33.9583	59.8723	57.4324	.2639	-1.1385	188.6384	-.0772	-.0605	.0981	.1458	231.9533	-.1148	-.0899	49.2643	49.4242				1				0
80	17.78	37.3833	34.0438	59.625	57.1824	.2611	-1.1263	188.2344	-.0801	-.0482	.0935	.139	238.9318	-.119	-.0717	49.2374	49.5405				1				0
80	17.79	37.4365	34.1302	59.6018	57.1651	.2592	-1.1213	188.3336	-.082	-.0432	.0927	.1377	242.2196	-.1219	-.0642	49.2193	49.5887				1				0
80	17.8	37.4897	34.2166	59.5787	57.1478	.2573	-1.1162	188.4328	-.0839	-.0381	.0921	.137	245.5522	-.1247	-.0567	49.2012	49.6369				1				0
80	17.81	37.5429	34.303	59.5556	57.1305	.2554	-1.1112	188.532	-.0858	-.0331	.0919	.1366	248.9077	-.1275	-.0492	49.1832	49.685				1				0
80	17.82	37.5961	34.3894	59.5325	57.1132	.2535	-1.1061	188.6312	-.0877	-.028	.092	.1368	252.2633	-.1303	-.0417	49.1652	49.733				1				0
80	17.83	37.7506	34.6072	59.6321	57.2343	.2489	-1.0989	189.2242	-.0923	-.0208	.0946	.1406	257.2786	-.1371	-.031	49.1213	49.8016				1				0
80	17.84	37.9051	34.825	59.7317	57.3554	.2443	-1.0917	189.8172	-.0968	-.0137	.0978	.1454	261.9683	-.1439	-.0203	49.0778	49.8699				1				0
80	17.85	38.0064	34.9564	59.8545	57.4938	.2417	-1.0896	190.3111	-.0995	-.0115	.1002	.1489	263.3912	-.1479	-.0171	49.0523	49.8902				1				0
80	17.86	38.1077	35.0878	59.9772	57.6322	.239	-1.0875	190.8049	-.1022	-.0094	.1026	.1525	264.7402	-.1519	-.014	49.0269	49.9104				1				0
80	17.87	38.2089	35.2193	60.1	57.7705	.2363	-1.0854	191.2987	-.1048	-.0073	.1051	.1562	266.0195	-.1558	-.0108	49.0017	49.9305				1				0
80	17.88	38.396	35.4506	60.1489	57.8614	.2318	-1.0754	191.8569	-.1093	.0026	.1094	.1626	271.3882	-.1625	.0039	48.9588	50.0252				1				0
80	17.89	38.5831	35.6819	60.1978	57.9522	.2274	-1.0655	192.415	-.1138	.0125	.1145	.1702	276.2859	-.1692	.0186	48.9162	50.1194				1				0
80	17.9	38.7703	35.9132	60.2468	58.043	.2229	-1.0557	192.9732	-.1183	.0224	.1204	.1789	280.7094	-.1758	.0332	48.8738	50.213				1				0
80	17.91	38.8561	36.0131	60.1729	57.9954	.2211	-1.0479	193.0376	-.1201	.0301	.1238	.1841	284.0915	-.1785	.0448	48.8561	50.2871				1				0
80	17.92	38.9419	36.113	60.0991	57.9479	.2192	-1.0401	193.1019	-.122	.0379	.1277	.1899	287.2762	-.1813	.0564	48.8385	50.3612				1				0
80	17.93	39.0277	36.2129	60.0253	57.9003	.2174	-1.0324	193.1662	-.1238	.0457	.132	.1962	290.2624	-.184	.0679	48.8209	50.4353				1				0
80	17.94	39.1333	36.3605	59.713	57.633	.2139	-1.0139	192.8399	-.1273	.0641	.1425	.2119	296.7432	-.1892	.0953	48.7879	50.6108				1				0
80	17.95	39.2389	36.5081	59.4008	57.3658	.2104	-.9955	192.5136	-.1307	.0826	.1547	.2299	302.2881	-.1944	.1228	48.7548	50.7868				1				0
80	17.96	39.2586	36.5558	59.1624	57.1461	.2088	-.9847	192.1229	-.1324	.0934	.162	.2408	305.196	-.1968	.1388	48.7392	50.8893				1				0
80	17.97	39.2784	36.6035	58.924	56.9264	.2071	-.9739	191.7323	-.134	.1042	.1698	.2523	307.8558	-.1992	.1549	48.7235	50.9921				1				0
80	17.98	39.2981	36.6512	58.6856	56.7067	.2055	-.9631	191.3416	-.1357	.115	.1779	.2644	310.2883	-.2017	.171	48.7078	51.0954				1				0
80	17.99	39.3178	36.6989	58.4472	56.487	.2038	-.9522	190.951	-.1373	.1259	.1863	.277	312.5129	-.2042	.1872	48.692	51.1991				1				0
80	18	39.3702	36.7728	58.0558	56.1056	.2031	-.9333	190.3043	-.138	.1447	.2	.2973	316.3555	-.2052	.2152	48.6853	51.3785				1				0
80	18.01	39.4226	36.8466	57.6644	55.7241	.2024	-.9144	189.6576	-.1388	.1637	.2146	.319	319.7134	-.2063	.2433	48.6784	51.5591				1				0
80	18.02	39.4552	36.8727	57.5114	55.5624	.2034	-.9064	189.4016	-.1378	.1717	.2201	.3273	321.2462	-.2049	.2552	48.6876	51.635				1				0
80	18.03	39.4878	36.8988	57.3584	55.4006	.2043	-.8984	189.1456	-.1368	.1797	.2259	.3357	322.7064	-.2034	.2671	48.6967	51.7112				1				0
80	18.04	39.5204	36.9249	57.2054	55.2389	.2053	-.8904	188.8895	-.1359	.1877	.2317	.3445	324.0974	-.202	.279	48.7059	51.7876				1				0
80	18.05	39.553	36.951	57.0524	55.0772	.2063	-.8823	188.6335	-.1349	.1957	.2377	.3534	325.4226	-.2006	.291	48.7151	51.8642				1				0
80	18.06	39.5968	36.9447	56.967	54.9336	.2113	-.8766	188.442	-.1298	.2014	.2397	.3563	327.1998	-.193	.2995	48.7636	51.9185				1				0
80	18.07	39.6406	36.9384	56.8816	54.79	.2165	-.8709	188.2505	-.1247	.2072	.2418	.3595	328.9507	-.1854	.308	48.8122	51.973				1				0
80	18.08	39.6517	36.906	56.9492	54.8082	.2206	-.8733	188.315	-.1206	.2048	.2377	.3533	329.5093	-.1793	.3045	48.8515	51.9506				1				0
80	18.09	39.6629	36.8736	57.0168	54.8263	.2247	-.8756	188.3795	-.1165	.2025	.2336	.3472	330.0875	-.1731	.301	48.8907	51.9281				1				0
80	18.1	39.674	36.8412	57.0844	54.8445	.2288	-.878	188.4441	-.1124	.2001	.2295	.3411	330.6858	-.167	.2975	48.9299	51.9057				1				0
80	18.11	39.6852	36.8088	57.152	54.8626	.2329	-.8803	188.5086	-.1082	.1977	.2254	.3351	331.3049	-.1609	.294	48.9691	51.8833				1				0
80	18.12	39.6294	36.599	57.4803	55.0434	.2462	-.8984	188.7521	-.095	.1797	.2033	.3022	332.1459	-.1412	.2672	49.0955	51.7116				1				0
80	18.13	39.5736	36.3893	57.8085	55.2242	.2594	-.9163	188.9956	-.0817	.1617	.1812	.2694	333.1891	-.1215	.2404	49.2216	51.5402				1				0
80	18.14	39.5067	36.212	58.0691	55.3868	.2686	-.932	189.1746	-.0726	.1461	.1632	.2425	333.5735	-.1079	.2172	49.3084	51.3915				1				0
80	18.15	39.4397	36.0347	58.3298	55.5494	.2777	-.9476	189.3536	-.0635	.1305	.1452	.2158	334.0519	-.0944	.194	49.3951	51.243				1				0
80	18.16	39.3728	35.8574	58.5904	55.712	.2867	-.9631	189.5326	-.0544	.115	.1272	.1891	334.6648	-.0809	.1709	49.4816	51.0949				1				0
80	18.17	39.3058	35.6801	58.8511	55.8746	.2958	-.9786	189.7116	-.0454	.0994	.1093	.1625	335.4773	-.0674	.1478	49.568	50.947				1				0
80	18.18	39.1539	35.2544	59.4399	56.2578	.3166	-1.0147	190.106	-.0245	.0634	.068	.101	338.8378	-.0365	.0942	49.7663	50.6036				1				0
80	18.19	39.002	34.8286	60.0288	56.6409	.3374	-1.0506	190.5004	-.0038	.0275	.0277	.0412	352.1388	-.0056	.0408	49.9639	50.2617				1				0
80	18.2	38.917	34.5802	60.3571	56.8615	.3491	-1.071	190.7158	.0079	.0071	.0106	.0157	48.2832	.0118	.0105	50.0753	50.0671				1				0
80	18.21	38.8321	34.3318	60.6853	57.0821	.3608	-1.0914	190.9312	.0196	-.0133	.0237	.0352	124.2339	.0291	-.0198	50.1865	49.8731				1				0
80	18.22	38.7471	34.0834	61.0136	57.3026	.3724	-1.1117	191.1467	.0312	-.0337	.0459	.0683	137.1389	.0464	-.05	50.2975	49.6794				1				0
80	18.23	38.7016	33.7423	61.5402	57.633	.3933	-1.1393	191.6171	.0521	-.0613	.0804	.1196	139.5942	.0775	-.0911	50.4966	49.4167				1				0
80	18.24	38.6561	33.4011	62.0668	57.9634	.4141	-1.1668	192.0875	.0729	-.0887	.1148	.1707	140.571	.1084	-.1319	50.6947	49.1552				1				0
80	18.25	38.6106	33.06	62.5934	58.2938	.4348	-1.1941	192.5579	.0936	-.116	.1491	.2216	141.0956	.1392	-.1725	50.8918	48.8949				1				0
80	18.26	38.6501	32.9673	62.7918	58.4037	.444	-1.2013	192.8129	.1028	-.1232	.1605	.2385	140.1613	.1528	-.1832	50.979	48.8266				1				0
80	18.27	38.6896	32.8746	62.9901	58.5135	.4531	-1.2084	193.0678	.1119	-.1304	.1718	.2554	139.3527	.1664	-.1938	51.066	48.7584				1				0
80	18.28	38.7291	32.7819	63.1885	58.6234	.4622	-1.2156	193.3228	.121	-.1375	.1832	.2723	138.6467	.1799	-.2044	51.1527	48.6904				1				0
80	18.29	38.7454	32.574	63.297	58.5646	.4798	-1.2223	193.181	.1386	-.1442	.2	.2974	136.142	.206	-.2144	51.32	48.6263				1				0
80	18.3	38.7617	32.3661	63.4056	58.5057	.4974	-1.229	193.0391	.1562	-.151	.2172	.3229	134.027	.2322	-.2244	51.4876	48.5621				1				0
80	18.31	38.7385	32.2509	63.3157	58.3371	.5059	-1.2287	192.6422	.1648	-.1506	.2232	.3318	132.4287	.2449	-.2239	51.5691	48.5658				1				0
80	18.32	38.7153	32.1357	63.2259	58.1684	.5145	-1.2283	192.2453	.1734	-.1502	.2294	.341	130.9089	.2577	-.2233	51.651	48.5694				1				0
80	18.33	38.6922	32.0205	63.136	57.9998	.5232	-1.2279	191.8484	.182	-.1498	.2357	.3504	129.464	.2705	-.2227	51.7332	48.5731				1				0
80	18.34	38.669	31.9052	63.0462	57.8311	.5318	-1.2275	191.4515	.1907	-.1494	.2422	.3601	128.09	.2834	-.2222	51.8158	48.5767				1				0
80	18.35	38.5342	31.601	62.9608	57.5785	.549	-1.235	190.6746	.2078	-.1569	.2604	.3871	127.0537	.309	-.2333	51.9794	48.5055				1				0
80	18.36	38.3995	31.2968	62.8754	57.326	.5663	-1.2425	189.8976	.2251	-.1645	.2788	.4145	126.1459	.3347	-.2445	52.1443	48.4337				1				0
80	18.37	38.2879	31.1078	62.8798	57.2421	.5749	-1.2505	189.5176	.2337	-.1724	.2904	.4317	126.4139	.3474	-.2563	52.2259	48.3581				1				0
80	18.38	38.1763	30.9188	62.8843	57.1582	.5835	-1.2584	189.1376	.2423	-.1804	.3021	.4491	126.6624	.3602	-.2681	52.3079	48.2821				1				0
80	18.39	38.0647	30.7298	62.8887	57.0743	.5921	-1.2665	188.7575	.251	-.1884	.3138	.4665	126.8931	.3731	-.28	52.3901	48.2059				1				0
80	18.4	37.9532	30.5408	62.8932	56.9904	.6008	-1.2745	188.3775	.2596	-.1964	.3256	.484	127.1082	.386	-.292	52.4728	48.1293				1				0
80	18.41	37.797	30.2671	63.1778	57.1115	.6136	-1.2954	188.3534	.2724	-.2173	.3485	.518	128.5819	.4049	-.323	52.5943	47.9304				1				0
80	18.42	37.6408	29.9935	63.4625	57.2326	.6263	-1.3163	188.3293	.2852	-.2382	.3716	.5523	129.8734	.4239	-.3541	52.7158	47.7314				1				0
80	18.43	37.5961	29.9089	63.7427	57.4376	.6303	-1.329	188.6853	.2892	-.2509	.3829	.5691	130.9512	.4299	-.373	52.7539	47.6101				1				0
80	18.44	37.5515	29.8243	64.0229	57.6425	.6343	-1.3417	189.0413	.2932	-.2636	.3943	.5861	131.9629	.4358	-.3919	52.792	47.4894				1				0
80	18.45	37.5069	29.7397	64.3031	57.8475	.6383	-1.3543	189.3972	.2971	-.2763	.4057	.6031	132.9141	.4417	-.4107	52.8299	47.369				1				0
80	18.46	37.4622	29.6551	64.5833	58.0525	.6423	-1.3669	189.7532	.3011	-.2888	.4172	.6202	133.8096	.4476	-.4294	52.8676	47.2492				1				0
80	18.47	37.5034	29.5921	65.1277	58.4478	.6505	-1.3839	190.6711	.3093	-.3058	.435	.6466	134.6756	.4598	-.4546	52.9457	47.0875				1				0
80	18.48	37.5446	29.5291	65.6721	58.8431	.6586	-1.4007	191.5889	.3174	-.3226	.4526	.6728	135.4664	.4719	-.4796	53.0231	46.9273				1				0
80	18.49	37.6305	29.5507	65.9363	59.0334	.6628	-1.405	192.1508	.3216	-.327	.4586	.6818	135.4742	.4781	-.4861	53.0629	46.886				1				0
80	18.5	37.7163	29.5723	66.2005	59.2236	.6669	-1.4094	192.7127	.3258	-.3313	.4646	.6907	135.4816	.4843	-.4925	53.1026	46.8448				1				0
80	18.51	37.8021	29.5939	66.4647	59.4139	.6711	-1.4137	193.2747	.3299	-.3356	.4706	.6996	135.489	.4904	-.4989	53.1419	46.804				1				0
80	18.52	37.8879	29.6155	66.7289	59.6042	.6752	-1.4179	193.8366	.334	-.3398	.4765	.7084	135.496	.4965	-.5052	53.1811	46.7633				1				0
80	18.53	38.0236	29.6614	66.8339	59.6431	.6809	-1.4146	194.162	.3397	-.3366	.4782	.7109	134.7345	.505	-.5003	53.2353	46.7946				1				0
80	18.54	38.1592	29.7073	66.9389	59.6821	.6865	-1.4114	194.4874	.3454	-.3333	.48	.7135	133.9808	.5134	-.4955	53.2892	46.8257				1				0
80	18.55	38.2089	29.7316	66.7796	59.5307	.6881	-1.4038	194.2509	.347	-.3258	.4759	.7075	133.194	.5158	-.4843	53.3045	46.8975				1				0
80	18.56	38.2587	29.7559	66.6204	59.3793	.6898	-1.3963	194.0144	.3486	-.3182	.472	.7016	132.3918	.5182	-.473	53.3199	46.9694				1				0
80	18.57	38.3085	29.7802	66.4612	59.228	.6914	-1.3887	193.7779	.3502	-.3106	.4681	.6959	131.5743	.5206	-.4618	53.3353	47.0415				1				0
80	18.58	38.3583	29.8045	66.3019	59.0766	.693	-1.3811	193.5413	.3518	-.3031	.4643	.6903	130.7412	.523	-.4505	53.3507	47.1138				1				0
80	18.59	38.2991	29.7559	65.8518	58.664	.6944	-1.3698	192.5708	.3532	-.2917	.4581	.681	129.5537	.525	-.4336	53.3637	47.2219				1				0
80	18.6	38.2398	29.7073	65.4017	58.2515	.6957	-1.3583	191.6003	.3546	-.2802	.4519	.6718	128.3212	.5271	-.4166	53.3768	47.3311				1				0
80	18.61	38.1308	29.6344	65.1108	57.9902	.6955	-1.3545	190.8663	.3543	-.2764	.4494	.668	127.9573	.5267	-.4109	53.3744	47.3677				1				0
80	18.62	38.0218	29.5615	64.82	57.729	.6952	-1.3506	190.1323	.3541	-.2725	.4468	.6642	127.5865	.5263	-.4051	53.372	47.4045				1				0
80	18.63	37.9128	29.4886	64.5291	57.4678	.695	-1.3467	189.3983	.3538	-.2686	.4442	.6604	127.2083	.5259	-.3993	53.3695	47.4416				1				0
80	18.64	37.8133	29.4742	64.2853	57.3044	.6894	-1.3432	188.8771	.3483	-.2651	.4377	.6506	127.277	.5177	-.3941	53.3169	47.4753				1				0
80	18.65	37.7137	29.4598	64.0416	57.1409	.6839	-1.3396	188.356	.3427	-.2615	.4311	.6409	127.3482	.5095	-.3888	53.264	47.5092				1				0
80	18.66	37.6142	29.4454	63.7979	56.9774	.6783	-1.336	187.8348	.3371	-.258	.4245	.631	127.4221	.5012	-.3835	53.2107	47.5432				1				0
80	18.67	37.6236	29.5039	63.845	57.0751	.673	-1.3364	188.0476	.3319	-.2584	.4206	.6252	127.9017	.4933	-.3841	53.1605	47.5394				1				0
80	18.68	37.633	29.5624	63.8922	57.1729	.6678	-1.3368	188.2605	.3266	-.2588	.4167	.6194	128.3893	.4855	-.3847	53.1104	47.5356				1				0
80	18.69	37.6425	29.6209	63.9393	57.2706	.6625	-1.3372	188.4733	.3213	-.2592	.4128	.6137	128.8849	.4777	-.3852	53.0605	47.5319				1				0
80	18.7	37.7532	29.8711	64.1225	57.5924	.647	-1.3347	189.3392	.3058	-.2566	.3992	.5935	129.9963	.4546	-.3814	52.9127	47.5562				1				0
80	18.71	37.8639	30.1213	64.3058	57.9141	.6316	-1.3321	190.2052	.2905	-.2541	.3859	.5737	131.1745	.4318	-.3777	52.7664	47.5804				1				0
80	18.72	37.9652	30.313	64.4419	58.1381	.6215	-1.3292	190.8583	.2804	-.2511	.3764	.5595	131.8531	.4168	-.3733	52.6701	47.6082				1				0
80	18.73	38.0665	30.5048	64.578	58.3622	.6115	-1.3263	191.5114	.2703	-.2482	.367	.5456	132.5616	.4019	-.369	52.5746	47.6358				1				0
80	18.74	38.1677	30.6965	64.7141	58.5862	.6015	-1.3234	192.1645	.2604	-.2454	.3578	.5318	133.3022	.387	-.3648	52.4796	47.6631				1				0
80	18.75	38.269	30.8882	64.8502	58.8102	.5916	-1.3206	192.8176	.2505	-.2425	.3486	.5183	134.0763	.3723	-.3605	52.3853	47.6903				1				0
80	18.76	38.4098	31.3211	64.7799	58.9763	.5664	-1.3045	193.4871	.2252	-.2264	.3193	.4747	135.1534	.3348	-.3366	52.1447	47.8438				1				0
80	18.77	38.5505	31.754	64.7096	59.1423	.5413	-1.2885	194.1566	.2001	-.2104	.2904	.4316	136.4377	.2975	-.3128	51.9058	47.9961				1				0
80	18.78	38.59	31.9952	64.5033	59.0844	.5259	-1.2753	194.1729	.1847	-.1972	.2702	.4017	136.8678	.2746	-.2931	51.7593	48.122				1				0
80	18.79	38.6295	32.2365	64.2969	59.0264	.5105	-1.262	194.1893	.1694	-.184	.2501	.3717	137.3672	.2518	-.2735	51.613	48.2479				1				0
80	18.8	38.669	32.4777	64.0905	58.9685	.4952	-1.2488	194.2057	.154	-.1707	.2299	.3418	137.9539	.2289	-.2538	51.4666	48.3738				1				0
80	18.81	38.7085	32.7189	63.8841	58.9105	.4798	-1.2356	194.222	.1386	-.1575	.2098	.3119	138.6529	.2061	-.2342	51.3202	48.4997				1				0
80	18.82	38.7119	33.0591	63.2677	58.5637	.4547	-1.208	193.6024	.1135	-.1299	.1726	.2565	138.8564	.1688	-.1932	51.0813	48.7624				1				0
80	18.83	38.7153	33.3993	62.6512	58.2169	.4295	-1.1803	192.9827	.0883	-.1022	.135	.2007	139.1743	.1312	-.1519	50.8408	49.0268				1				0
80	18.84	38.6793	33.4983	62.2411	57.928	.4196	-1.1657	192.3467	.0784	-.0876	.1175	.1747	138.1732	.1165	-.1302	50.7465	49.1659				1				0
80	18.85	38.6432	33.5974	61.8311	57.6391	.4096	-1.151	191.7107	.0684	-.0729	.1	.1486	136.8125	.1017	-.1083	50.6516	49.3059				1				0
80	18.86	38.6072	33.6964	61.421	57.3502	.3995	-1.1362	191.0747	.0584	-.0581	.0824	.1224	134.8566	.0868	-.0863	50.556	49.4468				1				0
80	18.87	38.5711	33.7954	61.0109	57.0613	.3894	-1.1213	190.4387	.0483	-.0432	.0648	.0963	131.8179	.0718	-.0642	50.4597	49.5887				1				0
80	18.88	38.4458	33.8683	60.4184	56.6262	.3757	-1.1036	189.3588	.0345	-.0255	.0429	.0638	126.4701	.0513	-.0379	50.3289	49.7569				1				0
80	18.89	38.3205	33.9412	59.826	56.1912	.3618	-1.0857	188.2789	.0206	-.0077	.022	.0327	110.3643	.0307	-.0114	50.1965	49.9271				1				0
80	18.9	38.2313	33.9151	59.6436	56.045	.3582	-1.083	187.835	.017	-.0049	.0177	.0263	106.1581	.0253	-.0073	50.1618	49.9531				1				0
80	18.91	38.142	33.889	59.4613	55.8988	.3545	-1.0802	187.3911	.0133	-.0022	.0135	.0201	99.2585	.0198	-.0032	50.127	49.9793				1				0
80	18.92	38.0527	33.8629	59.2789	55.7527	.3508	-1.0775	186.9472	.0097	.0006	.0097	.0144	86.5173	.0144	.0009	50.092	50.0056				1				0
80	18.93	37.9635	33.8368	59.0966	55.6065	.3471	-1.0747	186.5033	.006	.0034	.0069	.0102	60.5978	.0089	.005	50.0568	50.032				1				0
80	18.94	37.9	33.8044	59.117	55.6835	.3431	-1.0795	186.5048	.002	-.0015	.0025	.0037	126.7287	.0029	-.0022	50.0188	49.986				1				0
80	18.95	37.8364	33.772	59.1375	55.7604	.3391	-1.0844	186.5063	-.002	-.0063	.0066	.0098	197.8042	-.003	-.0094	49.9807	49.9399				1				0
80	18.96	37.8622	33.7657	59.3403	55.9836	.3389	-1.092	186.9518	-.0023	-.0139	.0141	.0209	189.4094	-.0034	-.0206	49.9781	49.8678				1				0
80	18.97	37.8879	33.7594	59.5431	56.2068	.3386	-1.0995	187.3972	-.0026	-.0214	.0216	.0321	186.8537	-.0038	-.0318	49.9755	49.796				1				0
80	18.98	37.9137	33.7531	59.7459	56.4299	.3383	-1.107	187.8426	-.0028	-.0289	.0291	.0432	185.6205	-.0042	-.043	49.9729	49.7245				1				0
80	18.99	37.9043	33.6802	60.2236	56.9731	.3366	-1.1288	188.7811	-.0046	-.0507	.0509	.0757	185.2046	-.0069	-.0754	49.956	49.5169				1				0
80	19	37.8948	33.6073	60.7013	57.5163	.3348	-1.1504	189.7197	-.0064	-.0723	.0726	.1079	185.0394	-.0095	-.1075	49.9393	49.3114				1				0
80	19.01	37.8854	33.5343	61.179	58.0594	.3331	-1.1717	190.6582	-.0081	-.0937	.094	.1398	184.9502	-.0121	-.1393	49.9227	49.1079				1				0
80	19.02	37.8502	33.4677	61.4539	58.3795	.3316	-1.1858	191.1513	-.0096	-.1077	.1081	.1607	185.0863	-.0142	-.1601	49.9087	48.9745				1				0
80	19.03	37.815	33.4011	61.7288	58.6995	.3301	-1.1997	191.6444	-.011	-.1216	.1221	.1815	185.1903	-.0164	-.1808	49.8948	48.8418				1				0
80	19.04	37.7798	33.3345	62.0036	59.0195	.3287	-1.2135	192.1375	-.0125	-.1355	.1361	.2022	185.2724	-.0186	-.2014	49.8809	48.7098				1				0
80	19.05	37.6485	33.2418	62.2936	59.465	.3192	-1.2336	192.6489	-.0219	-.1555	.1571	.2335	188.0285	-.0326	-.2312	49.7911	48.5189				1				0
80	19.06	37.5172	33.1491	62.5836	59.9104	.3098	-1.2535	193.1603	-.0313	-.1755	.1782	.265	190.1212	-.0466	-.2608	49.7017	48.3289				1				0
80	19.07	37.421	33.123	62.5987	60.0358	.3019	-1.2598	193.1786	-.0393	-.1817	.1859	.2763	192.2001	-.0584	-.2701	49.6259	48.2696				1				0
80	19.08	37.3249	33.0969	62.6139	60.1612	.2939	-1.266	193.1969	-.0472	-.1879	.1938	.2881	194.1118	-.0702	-.2794	49.55	48.2102				1				0
80	19.09	37.2288	33.0708	62.629	60.2866	.286	-1.2722	193.2152	-.0552	-.1942	.2019	.3001	195.8721	-.0821	-.2886	49.4742	48.1508				1				0
80	19.1	37.1327	33.0447	62.6441	60.4121	.278	-1.2785	193.2335	-.0632	-.2004	.2101	.3123	197.4949	-.0939	-.2979	49.3984	48.0915				1				0
80	19.11	37.0176	33.1032	62.4564	60.4432	.261	-1.2775	193.0205	-.0801	-.1994	.2149	.3194	201.8959	-.1191	-.2964	49.2368	48.1011				1				0
80	19.12	36.9026	33.1617	62.2687	60.4743	.244	-1.2764	192.8074	-.0971	-.1984	.2209	.3284	206.0913	-.1444	-.2949	49.0748	48.1107				1				0
80	19.13	36.8838	33.2463	62.0659	60.3801	.235	-1.2692	192.576	-.1062	-.1911	.2186	.325	209.0639	-.1579	-.2841	48.9885	48.1799				1				0
80	19.14	36.8649	33.3309	61.8631	60.2858	.2259	-1.2619	192.3447	-.1153	-.1838	.217	.3226	212.0972	-.1714	-.2733	48.9019	48.2493				1				0
80	19.15	36.846	33.4155	61.6603	60.1915	.2168	-1.2546	192.1133	-.1244	-.1765	.216	.321	215.1756	-.1849	-.2624	48.8152	48.3189				1				0
80	19.16	36.8271	33.5001	61.4574	60.0972	.2076	-1.2473	191.8819	-.1335	-.1692	.2155	.3204	218.2823	-.1985	-.2515	48.7282	48.3886				1				0
80	19.17	36.7687	33.6766	61.0198	59.8853	.1878	-1.232	191.3504	-.1534	-.1539	.2173	.3231	224.9067	-.2281	-.2288	48.5389	48.5341				1				0
80	19.18	36.7104	33.853	60.5821	59.6734	.1678	-1.2166	190.8189	-.1734	-.1386	.222	.33	231.3746	-.2578	-.206	48.3485	48.6804				1				0
80	19.19	36.6709	33.9448	60.3473	59.5558	.1569	-1.2086	190.5187	-.1842	-.1305	.2258	.3357	234.6785	-.2739	-.1941	48.2454	48.7567				1				0
80	19.2	36.6314	34.0366	60.1124	59.4381	.1461	-1.2006	190.2186	-.1951	-.1225	.2304	.3424	237.8719	-.29	-.1821	48.142	48.8332				1				0
80	19.21	36.5919	34.1284	59.8776	59.3205	.1352	-1.1925	189.9184	-.206	-.1145	.2356	.3503	240.9414	-.3062	-.1701	48.0383	48.91				1				0
80	19.22	36.5525	34.2202	59.6428	59.2029	.1243	-1.1844	189.6183	-.2169	-.1064	.2416	.3591	243.8776	-.3224	-.1581	47.9342	48.987				1				0
80	19.23	36.5301	34.4524	59.3625	59.1423	.1031	-1.1717	189.4874	-.2381	-.0936	.2558	.3803	248.5373	-.3539	-.1392	47.7325	49.1085				1				0
80	19.24	36.5078	34.6846	59.0823	59.0818	.0819	-1.1589	189.3566	-.2593	-.0808	.2716	.4038	252.6866	-.3855	-.1202	47.5304	49.2302				1				0
80	19.25	36.525	34.825	59.037	59.1389	.0717	-1.1543	189.5259	-.2695	-.0762	.2801	.4163	254.2119	-.4006	-.1133	47.4333	49.2743				1				0
80	19.26	36.5422	34.9654	58.9916	59.196	.0615	-1.1496	189.6952	-.2797	-.0716	.2887	.4292	255.6444	-.4158	-.1064	47.3364	49.3183				1				0
80	19.27	36.5593	35.1058	58.9462	59.253	.0513	-1.145	189.8645	-.2898	-.067	.2975	.4422	256.9906	-.4309	-.0995	47.2396	49.3622				1				0
80	19.28	36.5765	35.2463	58.9009	59.3101	.0412	-1.1404	190.0338	-.3	-.0624	.3064	.4555	258.2568	-.4459	-.0927	47.1431	49.4061				1				0
80	19.29	36.6666	35.5388	58.8244	59.3819	.0255	-1.1287	190.4117	-.3157	-.0506	.3197	.4753	260.8962	-.4693	-.0752	46.9932	49.5182				1				0
80	19.3	36.7567	35.8313	58.7479	59.4537	.0098	-1.1169	190.7896	-.3314	-.0389	.3337	.496	263.3101	-.4926	-.0578	46.8439	49.6298				1				0
80	19.31	36.8297	35.9834	58.7167	59.4684	.0042	-1.1098	190.9982	-.337	-.0317	.3385	.5031	264.6184	-.5009	-.0472	46.7908	49.6977				1				0
80	19.32	36.9026	36.1355	58.6856	59.4831	-.0014	-1.1027	191.2068	-.3425	-.0246	.3434	.5105	265.8869	-.5092	-.0366	46.7379	49.7654				1				0
80	19.33	36.9756	36.2876	58.6545	59.4978	-.0069	-1.0956	191.4155	-.3481	-.0175	.3485	.5181	267.116	-.5174	-.0261	46.685	49.833				1				0
80	19.34	37.0485	36.4397	58.6233	59.5125	-.0124	-1.0885	191.6241	-.3536	-.0105	.3538	.5259	268.3065	-.5257	-.0155	46.6323	49.9004				1				0
80	19.35	37.1507	36.7034	58.4632	59.4347	-.0232	-1.0731	191.752	-.3644	.005	.3644	.5418	270.7834	-.5417	.0074	46.5294	50.0475				1				0
80	19.36	37.2528	36.9672	58.3031	59.3568	-.034	-1.0577	191.8799	-.3752	.0204	.3758	.5586	273.1121	-.5578	.0303	46.4267	50.1943				1				0
80	19.37	37.282	37.0788	58.1741	59.2643	-.0393	-1.0493	191.7992	-.3805	.0288	.3816	.5672	274.3257	-.5656	.0428	46.3764	50.2741				1				0
80	19.38	37.3112	37.1904	58.0451	59.1717	-.0446	-1.0409	191.7184	-.3858	.0372	.3876	.5761	275.5033	-.5735	.0552	46.326	50.354				1				0
80	19.39	37.3404	37.302	57.9161	59.0792	-.0499	-1.0325	191.6377	-.3911	.0456	.3937	.5853	276.6455	-.5813	.0677	46.2757	50.4339				1				0
80	19.4	37.4133	37.482	57.6083	58.8284	-.0573	-1.0143	191.332	-.3984	.0637	.4035	.5998	279.0876	-.5923	.0947	46.2055	50.6069				1				0
80	19.41	37.4863	37.662	57.3006	58.5775	-.0646	-.9961	191.0264	-.4058	.082	.414	.6154	281.4175	-.6033	.1218	46.1351	50.7805				1				0
80	19.42	37.5592	37.842	56.9928	58.3267	-.0721	-.9778	190.7207	-.4132	.1002	.4252	.6321	283.6352	-.6143	.149	46.0645	50.9547				1				0
80	19.43	37.603	37.9104	56.814	58.1684	-.0742	-.968	190.4958	-.4153	.1101	.4297	.6387	284.8475	-.6174	.1637	46.0445	51.0486				1				0
80	19.44	37.6468	37.9788	56.6352	58.0101	-.0763	-.9581	190.2709	-.4174	.12	.4343	.6457	286.0372	-.6205	.1784	46.0245	51.1428				1				0
80	19.45	37.6905	38.0472	56.4564	57.8519	-.0784	-.9482	190.046	-.4195	.1299	.4392	.6529	287.2037	-.6237	.1931	46.0044	51.2371				1				0
80	19.46	37.7103	38.1192	56.2171	57.6616	-.083	-.937	189.7082	-.4242	.141	.4471	.6646	288.3916	-.6306	.2097	45.9598	51.3433				1				0
80	19.47	37.73	38.1912	55.9778	57.4713	-.0877	-.9258	189.3703	-.4289	.1522	.4551	.6766	289.542	-.6376	.2263	45.9151	51.4499				1				0
80	19.48	37.706	38.1948	55.9173	57.4393	-.0903	-.9246	189.2574	-.4315	.1535	.458	.6808	289.5789	-.6414	.2281	45.8906	51.4616				1				0
80	19.49	37.682	38.1984	55.8568	57.4073	-.0929	-.9234	189.1445	-.4341	.1547	.4608	.685	289.6154	-.6453	.23	45.8661	51.4733				1				0
80	19.5	37.6579	38.202	55.7963	57.3753	-.0955	-.9221	189.0316	-.4366	.1559	.4636	.6892	289.6516	-.6491	.2318	45.8416	51.485				1				0
80	19.51	37.6339	38.2056	55.7358	57.3433	-.098	-.9209	188.9187	-.4392	.1572	.4665	.6935	289.6873	-.6529	.2336	45.817	51.4967				1				0
80	19.52	37.5704	38.1687	55.7794	57.4401	-.1016	-.9267	188.9587	-.4428	.1514	.468	.6957	288.8757	-.6582	.2251	45.7829	51.4418				1				0
80	19.53	37.5069	38.1318	55.823	57.537	-.1052	-.9324	188.9987	-.4464	.1456	.4695	.698	288.0699	-.6636	.2165	45.7489	51.387				1				0
80	19.54	37.4674	38.0913	55.9271	57.6659	-.1062	-.9394	189.1517	-.4473	.1387	.4683	.6962	287.2214	-.665	.2061	45.7396	51.3206				1				0
80	19.55	37.4279	38.0508	56.0312	57.7948	-.1072	-.9464	189.3047	-.4483	.1317	.4673	.6946	286.3701	-.6665	.1958	45.7302	51.2542				1				0
80	19.56	37.3884	38.0103	56.1353	57.9236	-.1081	-.9533	189.4577	-.4493	.1247	.4663	.6932	285.5164	-.6679	.1854	45.7209	51.188				1				0
80	19.57	37.3489	37.9698	56.2393	58.0525	-.1091	-.9603	189.6106	-.4503	.1178	.4654	.6919	284.6608	-.6694	.1751	45.7115	51.1219				1				0
80	19.58	37.215	37.8393	56.4911	58.3795	-.1125	-.9794	189.9249	-.4536	.0987	.4642	.6901	282.2694	-.6743	.1467	45.6798	50.9395				1				0
80	19.59	37.0812	37.7088	56.7428	58.7064	-.1158	-.9985	190.2392	-.4569	.0796	.4638	.6895	279.8776	-.6793	.1183	45.6481	50.7578				1				0
80	19.6	36.9867	37.6188	56.8905	58.9045	-.1181	-1.0107	190.4005	-.4593	.0674	.4642	.6901	278.3487	-.6828	.1002	45.6257	50.6419				1				0
80	19.61	36.8923	37.5288	57.0381	59.1025	-.1205	-1.0228	190.5618	-.4616	.0553	.4649	.6912	276.8262	-.6863	.0821	45.6034	50.5263				1				0
80	19.62	36.7979	37.4388	57.1858	59.3006	-.1228	-1.0349	190.7231	-.464	.0431	.466	.6927	275.312	-.6897	.0641	45.5811	50.4109				1				0
80	19.63	36.7035	37.3488	57.3335	59.4987	-.1252	-1.047	190.8845	-.4663	.031	.4674	.6948	273.8081	-.6932	.0461	45.5588	50.2956				1				0
80	19.64	36.4958	37.1976	57.5657	59.8178	-.1314	-1.0682	191.0769	-.4726	.0098	.4727	.7027	271.1927	-.7025	.0146	45.4993	50.0937				1				0
80	19.65	36.2881	37.0464	57.7978	60.137	-.1377	-1.0894	191.2693	-.4788	-.0113	.479	.712	268.6456	-.7118	-.0168	45.4398	49.8922				1				0
80	19.66	36.1748	36.9852	57.8823	60.2581	-.1416	-1.0985	191.3004	-.4827	-.0204	.4832	.7183	267.5771	-.7176	-.0304	45.4025	49.8055				1				0
80	19.67	36.0615	36.924	57.9668	60.3792	-.1455	-1.1076	191.3315	-.4867	-.0295	.4876	.7248	266.5277	-.7234	-.0439	45.3652	49.7188				1				0
80	19.68	35.9482	36.8628	58.0513	60.5003	-.1494	-1.1167	191.3626	-.4906	-.0386	.4921	.7315	265.4978	-.7293	-.0574	45.3279	49.6321				1				0
80	19.69	35.8349	36.8016	58.1359	60.6214	-.1533	-1.1258	191.3937	-.4945	-.0477	.4968	.7385	264.4872	-.7351	-.0709	45.2906	49.5455				1				0
80	19.7	35.6564	36.7269	58.2301	60.8117	-.1622	-1.1387	191.4251	-.5033	-.0607	.507	.7537	263.1274	-.7482	-.0902	45.2064	49.4222				1				0
80	19.71	35.4779	36.6521	58.3244	61.0019	-.171	-1.1517	191.4564	-.5122	-.0736	.5174	.7692	261.8223	-.7614	-.1094	45.1221	49.299				1				0
80	19.72	35.4127	36.6386	58.3342	61.0711	-.1759	-1.1555	191.4567	-.5171	-.0774	.5229	.7773	261.4819	-.7687	-.1151	45.0751	49.2624				1				0
80	19.73	35.3474	36.6251	58.344	61.1403	-.1809	-1.1594	191.4569	-.522	-.0813	.5283	.7854	261.1486	-.7761	-.1209	45.0282	49.2257				1				0
80	19.74	35.2822	36.6116	58.3538	61.2095	-.1858	-1.1632	191.4572	-.527	-.0851	.5338	.7936	260.8221	-.7834	-.1266	44.9812	49.1891				1				0
80	19.75	35.2213	36.6377	58.3298	61.2493	-.1925	-1.1646	191.4381	-.5337	-.0865	.5407	.8037	260.7943	-.7934	-.1286	44.9172	49.1762				1				0
80	19.76	35.1603	36.6638	58.3058	61.2891	-.1992	-1.1659	191.419	-.5404	-.0878	.5475	.8139	260.7672	-.8034	-.1306	44.8532	49.1634				1				0
80	19.77	35.0994	36.6899	58.2817	61.3289	-.206	-1.1673	191.4	-.5471	-.0892	.5544	.8241	260.7407	-.8134	-.1326	44.7892	49.1505				1				0
80	19.78	35.1037	36.7295	58.2479	61.2995	-.2077	-1.1648	191.3806	-.5489	-.0867	.5557	.8261	261.0244	-.816	-.1289	44.7722	49.1743				1				0
80	19.79	35.108	36.7692	58.2141	61.2701	-.2095	-1.1623	191.3613	-.5507	-.0842	.5571	.8282	261.3068	-.8187	-.1252	44.7553	49.1981				1				0
80	19.8	35.1123	36.8088	58.1803	61.2407	-.2113	-1.1598	191.342	-.5525	-.0817	.5585	.8302	261.5877	-.8213	-.1215	44.7382	49.2219				1				0
80	19.81	35.1457	36.8277	58.0914	61.1144	-.2092	-1.1542	191.1791	-.5504	-.0762	.5556	.8259	262.122	-.8181	-.1132	44.7585	49.2747				1				0
80	19.82	35.1792	36.8466	58.0024	60.9881	-.2071	-1.1487	191.0163	-.5482	-.0706	.5528	.8217	262.6627	-.815	-.1049	44.7788	49.3277				1				0
80	19.83	35.2084	36.8259	57.9473	60.8912	-.2031	-1.1456	190.8727	-.5443	-.0675	.5485	.8154	262.9279	-.8091	-.1004	44.8162	49.3569				1				0
80	19.84	35.2376	36.8052	57.8921	60.7944	-.1992	-1.1425	190.7292	-.5404	-.0645	.5442	.809	263.1977	-.8033	-.0958	44.8536	49.3861				1				0
80	19.85	35.2668	36.7845	57.837	60.6975	-.1953	-1.1395	190.5856	-.5364	-.0614	.5399	.8027	263.4721	-.7975	-.0913	44.8911	49.4154				1				0
80	19.86	35.2959	36.7638	57.7818	60.6006	-.1913	-1.1364	190.4421	-.5325	-.0583	.5357	.7963	263.7513	-.7916	-.0867	44.9286	49.4447				1				0
80	19.87	35.4478	36.8223	57.7302	60.4735	-.1838	-1.1266	190.4738	-.5249	-.0486	.5272	.7837	264.7135	-.7803	-.0722	45.0007	49.5374				1				0
80	19.88	35.5998	36.8808	57.6786	60.3463	-.1762	-1.1169	190.5055	-.5174	-.0388	.5188	.7713	265.7066	-.7691	-.0577	45.0728	49.6301				1				0
80	19.89	35.7225	36.96	57.6822	60.316	-.1726	-1.1103	190.6807	-.5137	-.0322	.5148	.7652	266.4123	-.7637	-.0479	45.1072	49.6932				1				0
80	19.9	35.8452	37.0392	57.6857	60.2858	-.169	-1.1037	190.8559	-.5101	-.0256	.5108	.7593	267.1277	-.7584	-.0381	45.1415	49.7562				1				0
80	19.91	35.968	37.1184	57.6893	60.2555	-.1654	-1.0971	191.0312	-.5065	-.019	.5069	.7535	267.8529	-.753	-.0282	45.1758	49.8191				1				0
80	19.92	36.0907	37.1976	57.6929	60.2252	-.1618	-1.0905	191.2064	-.503	-.0124	.5031	.7479	268.5879	-.7477	-.0184	45.21	49.8819				1				0
80	19.93	36.301	37.3056	57.6413	60.0808	-.153	-1.0772	191.3286	-.4942	.0009	.4942	.7346	270.0994	-.7346	.0013	45.2935	50.0082				1				0
80	19.94	36.5113	37.4136	57.5897	59.9363	-.1442	-1.064	191.4509	-.4854	.0141	.4856	.7219	271.6633	-.7216	.021	45.3769	50.1342				1				0
80	19.95	36.5988	37.4424	57.5345	59.8222	-.1391	-1.0573	191.3979	-.4802	.0208	.4807	.7146	272.477	-.7139	.0309	45.4264	50.1978				1				0
80	19.96	36.6864	37.4712	57.4794	59.708	-.1339	-1.0506	191.3449	-.475	.0275	.4758	.7074	273.3079	-.7062	.0408	45.4758	50.2615				1				0
80	19.97	36.7739	37.5	57.4242	59.5938	-.1287	-1.0439	191.2919	-.4698	.0341	.4711	.7003	274.1562	-.6985	.0508	45.5253	50.3252				1				0
80	19.98	36.8614	37.5288	57.3691	59.4797	-.1235	-1.0372	191.239	-.4646	.0408	.4664	.6934	275.0221	-.6907	.0607	45.5748	50.3889				1				0
[truncated: 1,005 more rows]
