# Supplementary material for: Dual-Stream deep learning for multimodal feature fusion and classification of balance control in elite freestyle aerial skiers
Source: PLoS One. 2026 Jul 28;21(7):e0337296. doi: 10.1371/journal.pone.0337296 (PMC13411871; doi:10.1371/journal.pone.0337296)
Supplement: S1 Data — (ZIP) [file pone.0337296.s001.zip › data/19.CSV]

Status	Time	Gauge[0]	Gauge[1]	Gauge[2]	Gauge[3]	Platform.COP.X	Platform.COP.Y	Weight	Patient COP.X	Patient COP.Y	Patient COP Len	Tilt Angle	Tilt Direction	Tilt Projection.X	Tilt Projection.Y	Pct Right	Pct Front	EndOfRep	IsomFreeze	Stimulus	TestRunning	OnTarget	GoalMet	TargetSkipped	TargetNbr	PatientFell
C0	0	44.5894	35.2211	58.433	53.1657	.6499	-.7759	191.4091	.0234	-.2603	.2614	.3885	174.8528	.0349	-.3869	50.2233	47.521			1	1				0
80	.01	44.634	35.2652	58.1483	52.8845	.6514	-.7618	190.932	.0249	-.2462	.2475	.3679	174.2169	.0371	-.366	50.2375	47.655				1				0
80	.02	44.6787	35.3093	57.8637	52.6034	.6529	-.7477	190.455	.0264	-.2321	.2336	.3472	173.502	.0393	-.345	50.2517	47.7898				1				0
80	.03	44.719	35.3282	57.4634	52.1796	.6576	-.7289	189.6901	.0311	-.2133	.2156	.3205	171.7109	.0462	-.3171	50.296	47.9683				1				0
80	.04	44.7593	35.3471	57.0631	51.7558	.6623	-.71	188.9253	.0358	-.1944	.1977	.2939	169.5775	.0532	-.289	50.3406	48.1482				1				0
80	.05	44.755	35.3219	56.9474	51.6131	.6654	-.7054	188.6374	.0389	-.1899	.1938	.2881	168.4099	.0579	-.2822	50.3708	48.1918				1				0
80	.06	44.7508	35.2967	56.8318	51.4704	.6686	-.7008	188.3496	.0421	-.1853	.19	.2824	167.1909	.0626	-.2754	50.4011	48.2356				1				0
80	.07	44.7465	35.2715	56.7161	51.3277	.6718	-.6962	188.0617	.0453	-.1806	.1862	.2769	165.9185	.0674	-.2685	50.4315	48.2796				1				0
80	.08	44.7422	35.2463	56.6005	51.185	.675	-.6916	187.7739	.0485	-.176	.1826	.2714	164.591	.0721	-.2617	50.462	48.3236				1				0
80	.09	44.8065	35.2436	56.6387	51.1642	.6804	-.6902	187.853	.0539	-.1746	.1828	.2717	162.8365	.0802	-.2596	50.5137	48.3369				1				0
80	.1	44.8709	35.2409	56.677	51.1434	.6858	-.6888	187.9322	.0594	-.1732	.1831	.2722	161.0887	.0882	-.2575	50.5652	48.3501				1				0
80	.11	44.9396	35.2634	56.8309	51.2654	.688	-.6921	188.2992	.0615	-.1765	.1869	.2778	160.776	.0915	-.2623	50.5861	48.3193				1				0
80	.12	45.0082	35.2859	56.9848	51.3874	.6902	-.6953	188.6662	.0637	-.1797	.1907	.2834	160.4768	.0947	-.2671	50.6068	48.2885				1				0
80	.13	45.0769	35.3084	57.1387	51.5093	.6924	-.6985	189.0332	.0659	-.1829	.1944	.289	160.1901	.0979	-.2719	50.6275	48.2579				1				0
80	.14	45.1456	35.3309	57.2926	51.6313	.6945	-.7017	189.4002	.0681	-.1861	.1982	.2946	159.9152	.1012	-.2767	50.6481	48.2274				1				0
80	.15	45.2494	35.3615	57.6066	51.8907	.6977	-.7099	190.1082	.0712	-.1943	.2069	.3076	159.8797	.1058	-.2888	50.6779	48.1495				1				0
80	.16	45.3533	35.3921	57.9206	52.1502	.7008	-.718	190.8161	.0743	-.2024	.2156	.3205	159.847	.1104	-.3009	50.7075	48.0723				1				0
80	.17	45.3885	35.4002	58.0807	52.2877	.7017	-.7229	191.1571	.0752	-.2073	.2206	.3279	160.0549	.1119	-.3082	50.7166	48.0252				1				0
80	.18	45.4236	35.4083	58.2408	52.4253	.7027	-.7278	191.498	.0762	-.2123	.2255	.3353	160.2528	.1133	-.3155	50.7257	47.9784				1				0
80	.19	45.4588	35.4164	58.4009	52.5628	.7036	-.7327	191.8389	.0772	-.2172	.2305	.3426	160.4414	.1147	-.3228	50.7348	47.9317				1				0
80	.2	45.494	35.4245	58.5611	52.7003	.7046	-.7376	192.1799	.0781	-.2221	.2354	.3499	160.6216	.1161	-.3301	50.7438	47.8852				1				0
80	.21	45.6099	35.4884	58.6705	52.7937	.7062	-.7367	192.5625	.0797	-.2211	.2351	.3494	160.1804	.1185	-.3287	50.7591	47.8939				1				0
80	.22	45.7258	35.5523	58.7799	52.8871	.7078	-.7358	192.9451	.0813	-.2202	.2348	.349	159.7397	.1209	-.3274	50.7743	47.9025				1				0
80	.23	45.8064	35.6081	58.7292	52.843	.7084	-.7301	192.9867	.0819	-.2145	.2296	.3413	159.0895	.1218	-.3188	50.7805	47.9573				1				0
80	.24	45.8871	35.6639	58.6785	52.7989	.7091	-.7243	193.0284	.0826	-.2087	.2245	.3337	158.4097	.1228	-.3103	50.7867	48.0121				1				0
80	.25	45.9678	35.7197	58.6278	52.7548	.7097	-.7186	193.0701	.0833	-.203	.2194	.3261	157.6985	.1238	-.3017	50.7929	48.0669				1				0
80	.26	46.0485	35.7755	58.5771	52.7107	.7104	-.7128	193.1117	.0839	-.1972	.2143	.3186	156.9537	.1247	-.2932	50.7991	48.1217				1				0
80	.27	46.1601	35.8781	58.2808	52.4486	.7105	-.6954	192.7676	.0841	-.1798	.1985	.295	154.9395	.125	-.2672	50.8006	48.2879				1				0
80	.28	46.2716	35.9807	57.9846	52.1866	.7107	-.6778	192.4235	.0842	-.1623	.1828	.2718	152.5693	.1252	-.2412	50.8021	48.4546				1				0
80	.29	46.3025	36.0275	57.7391	51.9686	.7102	-.666	192.0377	.0837	-.1505	.1722	.256	150.9058	.1245	-.2237	50.7974	48.5671				1				0
80	.3	46.3334	36.0743	57.4936	51.7506	.7097	-.6542	191.6519	.0832	-.1386	.1617	.2403	149.0173	.1237	-.206	50.7926	48.6799				1				0
80	.31	46.3643	36.1211	57.2481	51.5327	.7092	-.6423	191.2662	.0827	-.1267	.1513	.2249	146.8598	.123	-.1884	50.7879	48.7933				1				0
80	.32	46.3506	36.1562	56.8576	51.1988	.7071	-.6264	190.5632	.0806	-.1108	.137	.2037	143.9525	.1199	-.1647	50.768	48.9448				1				0
80	.33	46.3369	36.1913	56.4671	50.8649	.705	-.6103	189.8602	.0785	-.0948	.1231	.183	140.3503	.1167	-.1409	50.7479	49.0975				1				0
80	.34	46.3231	36.2264	56.0765	50.5311	.7029	-.5942	189.1572	.0764	-.0786	.1096	.163	135.8129	.1136	-.1169	50.7278	49.2513				1				0
80	.35	46.2785	36.2147	55.9315	50.4152	.7013	-.5901	188.8399	.0748	-.0746	.1056	.157	134.9028	.1112	-.1108	50.7124	49.29				1				0
80	.36	46.2339	36.203	55.7865	50.2993	.6997	-.5861	188.5227	.0732	-.0705	.1016	.151	133.9184	.1088	-.1048	50.697	49.3288				1				0
80	.37	46.1892	36.1913	55.6415	50.1834	.6981	-.582	188.2055	.0716	-.0664	.0976	.1451	132.8494	.1064	-.0987	50.6816	49.3678				1				0
80	.38	46.2012	36.257	55.6077	50.192	.6935	-.5793	188.258	.067	-.0637	.0924	.1374	133.5275	.0996	-.0946	50.6384	49.3936				1				0
80	.39	46.2133	36.3227	55.5739	50.2007	.689	-.5765	188.3106	.0625	-.061	.0873	.1298	134.285	.0929	-.0906	50.5952	49.4195				1				0
80	.4	46.2699	36.4001	55.6851	50.3252	.6861	-.5779	188.6804	.0596	-.0623	.0863	.1282	136.2844	.0886	-.0927	50.5677	49.4063				1				0
80	.41	46.3266	36.4775	55.7963	50.4498	.6832	-.5793	189.0502	.0567	-.0637	.0853	.1268	138.3225	.0843	-.0947	50.5403	49.3931				1				0
80	.42	46.3832	36.5549	55.9075	50.5743	.6804	-.5807	189.42	.0539	-.0651	.0845	.1256	140.3946	.0801	-.0968	50.513	49.38				1				0
80	.43	46.4398	36.6323	56.0187	50.6989	.6775	-.5821	189.7898	.051	-.0665	.0838	.1246	142.4965	.0758	-.0988	50.4859	49.3669				1				0
80	.44	46.6312	36.8655	56.2171	50.9454	.6704	-.5799	190.6592	.0439	-.0643	.0779	.1158	145.6735	.0653	-.0956	50.4183	49.3874				1				0
80	.45	46.8226	37.0986	56.4155	51.1919	.6634	-.5778	191.5285	.0369	-.0622	.0723	.1075	149.3228	.0548	-.0924	50.3513	49.4078				1				0
80	.46	46.9574	37.2543	56.5026	51.3138	.6592	-.5743	192.0281	.0327	-.0587	.0672	.0999	150.8832	.0486	-.0873	50.3114	49.4409				1				0
80	.47	47.0921	37.41	56.5898	51.4358	.655	-.5708	192.5277	.0285	-.0552	.0622	.0924	152.6895	.0424	-.0821	50.2717	49.4739				1				0
80	.48	47.2269	37.5657	56.677	51.5577	.6509	-.5674	193.0273	.0244	-.0518	.0572	.0851	154.7979	.0362	-.077	50.2321	49.5067				1				0
80	.49	47.3616	37.7214	56.7642	51.6797	.6467	-.5639	193.5269	.0202	-.0484	.0524	.0779	157.2852	.0301	-.0719	50.1928	49.5394				1				0
80	.5	47.5179	37.9356	56.6423	51.6278	.6405	-.5502	193.7236	.014	-.0347	.0374	.0556	158.0462	.0208	-.0515	50.1331	49.6698				1				0
80	.51	47.6741	38.1498	56.5204	51.5759	.6342	-.5366	193.9202	.0077	-.021	.0224	.0333	159.8293	.0115	-.0312	50.0735	49.8				1				0
80	.52	47.6955	38.2083	56.3114	51.4021	.632	-.5263	193.6173	.0055	-.0107	.012	.0179	152.5824	.0082	-.0159	50.0527	49.8984				1				0
80	.53	47.717	38.2668	56.1023	51.2282	.6298	-.5159	193.3144	.0033	-.0003	.0034	.005	95.2863	.005	-.0005	50.0319	49.997				1				0
80	.54	47.7384	38.3254	55.8933	51.0544	.6276	-.5055	193.0114	.0012	.0101	.0101	.0151	6.5443	.0017	.015	50.011	50.096				1				0
80	.55	47.7599	38.3839	55.6842	50.8805	.6254	-.4951	192.7085	-.001	.0205	.0205	.0305	357.0888	-.0016	.0305	49.9901	50.1953				1				0
80	.56	47.7444	38.4289	55.1986	50.4688	.6223	-.4747	191.8406	-.0042	.0408	.0411	.061	354.1708	-.0062	.0607	49.9603	50.389				1				0
80	.57	47.729	38.4739	54.7129	50.0571	.6192	-.4542	190.9728	-.0073	.0614	.0618	.0919	353.1917	-.0109	.0912	49.9302	50.5844				1				0
80	.58	47.6921	38.4604	54.4362	49.8192	.6182	-.4442	190.4079	-.0083	.0714	.0719	.1069	353.3965	-.0123	.1061	49.9213	50.68				1				0
80	.59	47.6552	38.4469	54.1595	49.5814	.6173	-.4341	189.843	-.0092	.0815	.082	.1219	353.5523	-.0137	.1212	49.9123	50.7762				1				0
80	.6	47.6183	38.4334	53.8829	49.3435	.6163	-.4239	189.2781	-.0102	.0917	.0922	.1371	353.6735	-.0151	.1363	49.9032	50.873				1				0
80	.61	47.5814	38.4199	53.6063	49.1057	.6154	-.4137	188.7131	-.0111	.1019	.1025	.1524	353.7719	-.0165	.1515	49.8941	50.9703				1				0
80	.62	47.5754	38.4811	53.3171	48.8592	.612	-.4001	188.2327	-.0145	.1155	.1164	.173	352.8405	-.0216	.1717	49.8618	51.0999				1				0
80	.63	47.5693	38.5423	53.028	48.6126	.6086	-.3864	187.7523	-.0179	.1292	.1304	.1939	352.1052	-.0266	.192	49.8294	51.2302				1				0
80	.64	47.6002	38.617	53.0156	48.604	.6061	-.3831	187.8368	-.0203	.1325	.134	.1993	351.272	-.0302	.197	49.8063	51.2618				1				0
80	.65	47.6311	38.6917	53.0031	48.5954	.6037	-.3798	187.9213	-.0228	.1358	.1377	.2047	350.4839	-.0338	.2019	49.7832	51.2935				1				0
80	.66	47.662	38.7664	52.9907	48.5867	.6013	-.3764	188.0058	-.0252	.1391	.1414	.2102	349.7379	-.0374	.2068	49.7601	51.3251				1				0
80	.67	47.6929	38.8411	52.9782	48.5781	.5989	-.3731	188.0903	-.0276	.1425	.1451	.2157	349.0301	-.041	.2118	49.737	51.3567				1				0
80	.68	47.7693	38.95	53.1312	48.7138	.5967	-.3748	188.5644	-.0298	.1408	.1439	.214	348.0486	-.0443	.2093	49.7161	51.3412				1				0
80	.69	47.8457	39.0589	53.2842	48.8496	.5945	-.3764	189.0385	-.032	.1392	.1428	.2123	347.0569	-.0476	.2069	49.6953	51.3258				1				0
80	.7	47.8912	39.0931	53.4497	48.9941	.5947	-.3813	189.4281	-.0318	.1343	.138	.2052	346.6928	-.0472	.1996	49.6975	51.2791				1				0
80	.71	47.9367	39.1273	53.6151	49.1385	.5949	-.3862	189.8177	-.0315	.1294	.1332	.198	346.3039	-.0469	.1924	49.6996	51.2326				1				0
80	.72	47.9822	39.1615	53.7806	49.283	.5952	-.391	190.2073	-.0313	.1246	.1284	.1909	345.8874	-.0466	.1852	49.7018	51.1863				1				0
80	.73	47.9393	39.1129	54.0617	49.5217	.596	-.4051	190.6356	-.0305	.1105	.1146	.1703	344.5587	-.0454	.1642	49.7094	51.0519				1				0
80	.74	47.8964	39.0643	54.3428	49.7604	.5968	-.4192	191.0639	-.0297	.0964	.1009	.15	342.8745	-.0442	.1433	49.7171	50.9182				1				0
80	.75	47.8534	39.0157	54.6239	49.9991	.5976	-.4331	191.4922	-.0289	.0824	.0874	.1299	340.6752	-.043	.1225	49.7247	50.7851				1				0
80	.76	47.765	38.9329	54.7395	50.0934	.5982	-.4424	191.5309	-.0283	.0732	.0785	.1167	338.8498	-.0421	.1089	49.7302	50.6974				1				0
80	.77	47.6766	38.8501	54.8552	50.1877	.5987	-.4516	191.5696	-.0278	.064	.0698	.1037	336.5659	-.0413	.0952	49.7357	50.6097				1				0
80	.78	47.5882	38.7673	54.9708	50.282	.5993	-.4608	191.6083	-.0272	.0548	.0612	.091	333.6338	-.0404	.0815	49.7412	50.5221				1				0
80	.79	47.4389	38.5702	55.1452	50.3979	.6042	-.4764	191.5521	-.0223	.0392	.0451	.067	330.3558	-.0331	.0582	49.7878	50.3729				1				0
80	.8	47.2896	38.3731	55.3195	50.5138	.6091	-.4921	191.4959	-.0174	.0235	.0292	.0434	323.4766	-.0259	.0349	49.8344	50.2236				1				0
80	.81	47.2286	38.2587	55.3782	50.5354	.6134	-.4986	191.401	-.0131	.017	.0214	.0319	322.4412	-.0194	.0253	49.8755	50.1619				1				0
80	.82	47.1677	38.1444	55.437	50.557	.6177	-.5051	191.3061	-.0087	.0105	.0137	.0203	320.2287	-.013	.0156	49.9167	50.1001				1				0
80	.83	47.1067	38.0301	55.4957	50.5786	.6221	-.5116	191.2112	-.0044	.004	.006	.0089	312.247	-.0066	.006	49.9579	50.0382				1				0
80	.84	47.0458	37.9158	55.5544	50.6003	.6264	-.5181	191.1163	-.0001	-.0025	.0025	.0037	182.0297	-.0001	-.0037	49.9992	49.9763				1				0
80	.85	47.0252	37.8105	55.6069	50.5856	.6334	-.5223	191.0281	.007	-.0067	.0097	.0144	134.033	.0103	-.01	50.0663	49.9359				1				0
80	.86	47.0046	37.7052	55.6593	50.5709	.6405	-.5266	190.94	.014	-.011	.0178	.0265	128.0646	.0208	-.0163	50.1335	49.8955				1				0
80	.87	47.0449	37.7142	55.6531	50.5345	.6432	-.5243	190.9468	.0167	-.0087	.0189	.028	117.5003	.0249	-.0129	50.1593	49.9171				1				0
80	.88	47.0853	37.7232	55.6469	50.4982	.6459	-.522	190.9536	.0194	-.0064	.0205	.0304	108.3305	.0289	-.0096	50.1851	49.9387				1				0
80	.89	47.1256	37.7322	55.6407	50.4619	.6486	-.5198	190.9604	.0221	-.0042	.0225	.0335	100.6701	.0329	-.0062	50.2109	49.9603				1				0
80	.9	47.166	37.7412	55.6344	50.4255	.6513	-.5175	190.9671	.0249	-.0019	.0249	.0371	94.3859	.037	-.0028	50.2368	49.9818				1				0
80	.91	47.1891	37.6872	55.6175	50.3416	.6582	-.5161	190.8355	.0317	-.0006	.0317	.0472	90.9942	.0472	-.0008	50.3022	49.9948				1				0
80	.92	47.2123	37.6332	55.6006	50.2578	.6651	-.5148	190.7039	.0386	.0008	.0386	.0574	88.8026	.0574	.0012	50.3677	50.0077				1				0
80	.93	47.1951	37.5702	55.59	50.2102	.6693	-.5157	190.5655	.0428	-.0001	.0428	.0636	90.1398	.0636	-.0002	50.4075	49.999				1				0
80	.94	47.178	37.5072	55.5793	50.1626	.6734	-.5166	190.4271	.047	-.001	.047	.0698	91.2409	.0698	-.0015	50.4473	49.9903				1				0
80	.95	47.1608	37.4442	55.5686	50.115	.6776	-.5175	190.2887	.0512	-.0019	.0512	.0761	92.1623	.076	-.0029	50.4872	49.9816				1				0
80	.96	47.1436	37.3812	55.5579	50.0675	.6818	-.5184	190.1502	.0553	-.0028	.0554	.0824	92.9446	.0823	-.0042	50.5271	49.9729				1				0
80	.97	47.0398	37.194	55.646	50.0683	.6902	-.5283	189.9481	.0637	-.0127	.065	.0966	101.3133	.0947	-.0189	50.6067	49.8786				1				0
80	.98	46.9359	37.0068	55.7341	50.0692	.6986	-.5382	189.746	.0721	-.0227	.0756	.1123	107.4547	.1071	-.0337	50.6864	49.7842				1				0
80	.99	46.8493	36.8826	55.8328	50.1176	.7027	-.5472	189.6822	.0762	-.0317	.0826	.1227	112.5517	.1133	-.0471	50.7262	49.6984				1				0
80	1	46.7626	36.7584	55.9315	50.1661	.7069	-.5563	189.6185	.0804	-.0407	.0901	.134	116.8264	.1195	-.0605	50.7659	49.6127				1				0
80	1.01	46.6759	36.6341	56.0303	50.2145	.7111	-.5653	189.5548	.0846	-.0497	.0981	.1458	120.425	.1258	-.0739	50.8057	49.5268				1				0
80	1.02	46.5892	36.5099	56.129	50.2629	.7153	-.5743	189.4911	.0888	-.0587	.1064	.1582	123.4737	.132	-.0873	50.8455	49.441				1				0
80	1.03	46.5197	36.3155	56.4083	50.4472	.7244	-.5916	189.6907	.0979	-.076	.1239	.1842	127.8328	.1455	-.113	50.9322	49.2761				1				0
80	1.04	46.4501	36.1211	56.6877	50.6314	.7334	-.6089	189.8903	.107	-.0933	.1419	.211	131.0933	.159	-.1387	51.0187	49.1115				1				0
80	1.05	46.4673	36.0509	56.8682	50.7672	.7383	-.6171	190.1537	.1119	-.1015	.1511	.2246	132.2272	.1663	-.1509	51.0653	49.0331				1				0
80	1.06	46.4845	35.9807	57.0488	50.903	.7432	-.6253	190.417	.1167	-.1097	.1602	.2382	133.229	.1735	-.1631	51.1118	48.9549				1				0
80	1.07	46.5016	35.9105	57.2294	51.0388	.7481	-.6335	190.6803	.1216	-.1179	.1694	.2518	134.1198	.1808	-.1753	51.1581	48.877				1				0
80	1.08	46.4853	35.762	57.5034	51.242	.7559	-.6482	190.9927	.1294	-.1326	.1853	.2754	135.6957	.1924	-.1971	51.2324	48.7373				1				0
80	1.09	46.469	35.6135	57.7774	51.4453	.7637	-.6628	191.3052	.1372	-.1472	.2012	.2991	137.0182	.2039	-.2188	51.3066	48.598				1				0
80	1.1	46.4527	35.465	58.0513	51.6486	.7714	-.6774	191.6176	.1449	-.1618	.2172	.3229	138.1422	.2155	-.2405	51.3804	48.4592				1				0
80	1.11	46.4193	35.3867	58.1447	51.716	.7744	-.6838	191.6667	.1479	-.1683	.224	.333	138.6866	.2198	-.2501	51.4084	48.3976				1				0
80	1.12	46.3858	35.3084	58.2382	51.7835	.7773	-.6903	191.7158	.1508	-.1747	.2308	.3431	139.1986	.2242	-.2597	51.4364	48.336				1				0
80	1.13	46.3523	35.2301	58.3316	51.851	.7802	-.6968	191.7649	.1538	-.1812	.2376	.3533	139.6812	.2286	-.2693	51.4644	48.2744				1				0
80	1.14	46.203	35.0257	58.4534	51.9288	.7853	-.7108	191.6109	.1588	-.1952	.2517	.3741	140.8802	.236	-.2902	51.5122	48.1405				1				0
80	1.15	46.0536	34.8214	58.5753	52.0066	.7903	-.7249	191.457	.1638	-.2093	.2658	.3951	141.9537	.2435	-.3112	51.5601	48.0065				1				0
80	1.16	45.9378	34.6954	58.6038	52.017	.7924	-.7325	191.254	.1659	-.2169	.2731	.406	142.5942	.2466	-.3225	51.58	47.9339				1				0
80	1.17	45.8219	34.5694	58.6322	52.0274	.7945	-.7402	191.0509	.168	-.2246	.2805	.4169	143.2022	.2497	-.3339	51.6	47.8611				1				0
80	1.18	45.706	34.4434	58.6607	52.0378	.7966	-.7478	190.8479	.1701	-.2322	.2879	.4279	143.7803	.2529	-.3452	51.62	47.7881				1				0
80	1.19	45.5902	34.3174	58.6892	52.0482	.7987	-.7555	190.6449	.1722	-.2399	.2953	.439	144.3304	.256	-.3567	51.6401	47.715				1				0
80	1.2	45.3739	34.1167	58.7799	52.107	.8005	-.7705	190.3774	.1741	-.2549	.3086	.4588	145.6711	.2587	-.3789	51.6577	47.5725				1				0
80	1.21	45.1576	33.916	58.8706	52.1658	.8024	-.7855	190.11	.1759	-.2699	.3222	.4789	146.9034	.2615	-.4012	51.6754	47.4296				1				0
80	1.22	45.0572	33.8413	58.9329	52.2142	.8021	-.7928	190.0456	.1757	-.2772	.3282	.4878	147.6369	.2611	-.412	51.6729	47.3601				1				0
80	1.23	44.9567	33.7666	58.9952	52.2627	.8019	-.8001	189.9811	.1754	-.2845	.3342	.4968	148.3441	.2607	-.4229	51.6705	47.2906				1				0
80	1.24	44.8563	33.6919	59.0574	52.3111	.8016	-.8074	189.9167	.1751	-.2918	.3403	.5059	149.0265	.2604	-.4338	51.668	47.2211				1				0
80	1.25	44.7559	33.6172	59.1197	52.3595	.8014	-.8147	189.8523	.1749	-.2991	.3465	.515	149.6854	.26	-.4446	51.6655	47.1515				1				0
80	1.26	44.6091	33.528	59.3047	52.5265	.7991	-.8286	189.9684	.1726	-.3131	.3575	.5314	151.1275	.2566	-.4654	51.644	47.0185				1				0
80	1.27	44.4624	33.4389	59.4898	52.6934	.7968	-.8426	190.0845	.1704	-.327	.3687	.5481	152.4809	.2533	-.4861	51.6225	46.8858				1				0
80	1.28	44.416	33.4245	59.6125	52.8119	.7949	-.8492	190.265	.1684	-.3336	.3737	.5555	153.2204	.2503	-.4959	51.6035	46.8228				1				0
80	1.29	44.3697	33.4101	59.7353	52.9304	.7929	-.8558	190.4455	.1664	-.3402	.3787	.563	153.9393	.2473	-.5057	51.5846	46.7599				1				0
80	1.3	44.3233	33.3957	59.858	53.0489	.7909	-.8624	190.626	.1644	-.3468	.3838	.5705	154.6379	.2444	-.5155	51.5657	46.6971				1				0
80	1.31	44.277	33.3813	59.9808	53.1674	.7889	-.869	190.8065	.1624	-.3534	.3889	.5781	155.3167	.2414	-.5253	51.5468	46.6344				1				0
80	1.32	44.2409	33.393	60.1756	53.368	.785	-.8775	191.1776	.1585	-.362	.3951	.5874	156.3516	.2356	-.5381	51.5095	46.5528				1				0
80	1.33	44.2049	33.4047	60.3704	53.5687	.7811	-.8861	191.5488	.1546	-.3705	.4015	.5968	157.3504	.2298	-.5508	51.4724	46.4715				1				0
80	1.34	44.2152	33.4308	60.4425	53.6509	.7792	-.8881	191.7394	.1527	-.3725	.4026	.5984	157.7124	.227	-.5537	51.454	46.4525				1				0
80	1.35	44.2255	33.4569	60.5145	53.733	.7772	-.8901	191.93	.1508	-.3745	.4037	.6001	158.0716	.2241	-.5567	51.4357	46.4336				1				0
80	1.36	44.2358	33.483	60.5866	53.8152	.7753	-.892	192.1206	.1488	-.3765	.4048	.6018	158.4281	.2213	-.5596	51.4175	46.4147				1				0
80	1.37	44.2461	33.5091	60.6586	53.8974	.7734	-.894	192.3112	.1469	-.3784	.406	.6035	158.7821	.2184	-.5626	51.3992	46.3959				1				0
80	1.38	44.2787	33.6091	60.6213	53.906	.768	-.8896	192.4151	.1415	-.374	.3999	.5945	159.2783	.2103	-.556	51.3476	46.4378				1				0
80	1.39	44.3113	33.709	60.5839	53.9147	.7626	-.8852	192.5189	.1361	-.3696	.3939	.5855	159.7892	.2023	-.5495	51.296	46.4796				1				0
80	1.4	44.3336	33.7828	60.4745	53.8412	.7591	-.8788	192.432	.1326	-.3633	.3867	.5748	159.9517	.1971	-.54	51.2625	46.5403				1				0
80	1.41	44.3559	33.8566	60.3651	53.7676	.7555	-.8725	192.3452	.129	-.3569	.3795	.5641	160.1204	.1918	-.5305	51.229	46.6011				1				0
80	1.42	44.3783	33.9304	60.2557	53.6941	.752	-.8661	192.2584	.1255	-.3505	.3723	.5534	160.296	.1866	-.521	51.1955	46.6619				1				0
80	1.43	44.4006	34.0042	60.1462	53.6206	.7485	-.8597	192.1716	.122	-.3441	.3651	.5427	160.4786	.1814	-.5115	51.1619	46.7228				1				0
80	1.44	44.4238	34.1707	59.826	53.3871	.7397	-.8432	191.8075	.1132	-.3276	.3466	.5153	160.9354	.1683	-.487	51.0783	46.8797				1				0
80	1.45	44.4469	34.3372	59.5058	53.1535	.7309	-.8267	191.4434	.1044	-.3111	.3281	.4878	161.4456	.1552	-.4624	50.9945	47.0372				1				0
80	1.46	44.4478	34.4299	59.2949	52.9935	.7256	-.8165	191.1662	.0991	-.3009	.3168	.471	161.7672	.1474	-.4474	50.9441	47.1339				1				0
80	1.47	44.4486	34.5226	59.0841	52.8335	.7203	-.8063	190.8889	.0938	-.2908	.3055	.4542	162.1137	.1395	-.4322	50.8937	47.2309				1				0
80	1.48	44.4495	34.6153	58.8733	52.6735	.715	-.7961	190.6116	.0885	-.2805	.2942	.4373	162.4879	.1316	-.417	50.8431	47.3281				1				0
80	1.49	44.4392	34.7332	58.57	52.4504	.7073	-.7823	190.1927	.0808	-.2667	.2787	.4143	163.1499	.1201	-.3965	50.7694	47.4597				1				0
80	1.5	44.4289	34.8511	58.2666	52.2272	.6995	-.7684	189.7738	.073	-.2528	.2632	.3912	163.8934	.1085	-.3759	50.6953	47.592				1				0
80	1.51	44.4186	34.969	57.9633	52.004	.6917	-.7545	189.355	.0652	-.2389	.2476	.3681	164.7338	.0969	-.3551	50.621	47.7248				1				0
80	1.52	44.4074	34.9942	57.8708	51.9409	.6893	-.7509	189.2134	.0628	-.2353	.2435	.362	165.0621	.0933	-.3497	50.5978	47.7593				1				0
80	1.53	44.3963	35.0194	57.7783	51.8778	.6868	-.7472	189.0717	.0603	-.2316	.2394	.3558	165.402	.0897	-.3443	50.5746	47.7939				1				0
80	1.54	44.3851	35.0446	57.6857	51.8146	.6844	-.7436	188.9301	.0579	-.228	.2352	.3497	165.7546	.0861	-.3389	50.5513	47.8285				1				0
80	1.55	44.4289	35.1635	57.6608	51.8423	.678	-.739	189.0955	.0516	-.2234	.2293	.3408	167.0063	.0766	-.3321	50.491	47.8723				1				0
80	1.56	44.4727	35.2823	57.6359	51.87	.6717	-.7344	189.2608	.0452	-.2188	.2234	.3322	168.3218	.0672	-.3253	50.4307	47.916				1				0
80	1.57	44.5276	35.3759	57.7035	51.9608	.6679	-.7335	189.5678	.0414	-.2179	.2218	.3297	169.2497	.0615	-.3239	50.394	47.925				1				0
80	1.58	44.5825	35.4695	57.7711	52.0516	.664	-.7325	189.8748	.0375	-.2169	.2201	.3273	170.1885	.0558	-.3225	50.3573	47.934				1				0
80	1.59	44.6375	35.5631	57.8387	52.1424	.6602	-.7316	190.1817	.0337	-.216	.2186	.325	171.1378	.0501	-.3211	50.3207	47.943				1				0
80	1.6	44.6924	35.6567	57.9063	52.2333	.6563	-.7306	190.4887	.0299	-.2151	.2171	.3228	172.0972	.0444	-.3197	50.2843	47.9519				1				0
80	1.61	44.8005	35.7998	57.9926	52.3578	.6515	-.7279	190.9508	.025	-.2123	.2138	.3178	173.2826	.0372	-.3156	50.2381	47.9781				1				0
80	1.62	44.9087	35.9429	58.0789	52.4824	.6467	-.7251	191.4129	.0202	-.2096	.2105	.3129	174.4995	.03	-.3115	50.1922	48.0043				1				0
80	1.63	44.9619	35.9924	58.0976	52.5161	.6456	-.7233	191.568	.0192	-.2077	.2086	.3101	174.7326	.0285	-.3088	50.1824	48.0215				1				0
80	1.64	45.0151	36.0419	58.1163	52.5498	.6446	-.7215	191.7231	.0181	-.2059	.2067	.3073	174.9694	.0269	-.3061	50.1726	48.0388				1				0
80	1.65	45.0683	36.0914	58.135	52.5836	.6436	-.7197	191.8783	.0171	-.2041	.2048	.3045	175.2104	.0254	-.3034	50.1629	48.056				1				0
80	1.66	45.1215	36.1409	58.1536	52.6173	.6426	-.7179	192.0334	.0161	-.2023	.203	.3017	175.4554	.0239	-.3007	50.1532	48.0732				1				0
80	1.67	45.155	36.2156	58.0691	52.5611	.6396	-.712	192.0008	.0131	-.1964	.1968	.2926	176.1798	.0195	-.2919	50.1249	48.1297				1				0
80	1.68	45.1885	36.2903	57.9846	52.5048	.6366	-.706	191.9683	.0101	-.1904	.1907	.2835	176.9511	.0151	-.2831	50.0966	48.1863				1				0
80	1.69	45.1687	36.3155	57.8814	52.4149	.6347	-.7019	191.7806	.0082	-.1863	.1865	.2772	177.4834	.0122	-.2769	50.078	48.2258				1				0
80	1.7	45.149	36.3407	57.7783	52.3249	.6327	-.6977	191.5929	.0062	-.1821	.1822	.2709	178.0414	.0093	-.2708	50.0593	48.2653				1				0
80	1.71	45.1293	36.3659	57.6751	52.235	.6308	-.6936	191.4052	.0043	-.178	.178	.2646	178.6273	.0063	-.2646	50.0406	48.305				1				0
80	1.72	45.1095	36.3911	57.5719	52.145	.6288	-.6894	191.2175	.0023	-.1738	.1738	.2584	179.2423	.0034	-.2584	50.0219	48.3447				1				0
80	1.73	45.0872	36.4028	57.3842	51.985	.6272	-.6824	190.8592	.0007	-.1668	.1668	.248	179.7489	.0011	-.248	50.007	48.411				1				0
80	1.74	45.0649	36.4145	57.1965	51.825	.6256	-.6754	190.5009	-.0008	-.1599	.1599	.2376	180.302	-.0013	-.2376	49.992	48.4775				1				0
80	1.75	45.0623	36.401	57.112	51.7549	.626	-.6727	190.3303	-.0004	-.1571	.1571	.2335	180.16	-.0007	-.2335	49.9958	48.5041				1				0
80	1.76	45.0597	36.3875	57.0275	51.6849	.6265	-.6699	190.1596	0	-.1543	.1543	.2293	180.0127	-.0001	-.2293	49.9997	48.5307				1				0
80	1.77	45.0572	36.374	56.943	51.6148	.6269	-.667	189.989	.0004	-.1515	.1515	.2252	179.8597	.0006	-.2252	50.0035	48.5574				1				0
80	1.78	45.0546	36.3605	56.8585	51.5448	.6273	-.6642	189.8183	.0008	-.1487	.1487	.221	179.7007	.0012	-.221	50.0074	48.5842				1				0
80	1.79	45.1207	36.4415	56.7926	51.5015	.6255	-.6578	189.8564	-.001	-.1422	.1422	.2114	180.4142	-.0015	-.2114	49.9902	48.6455				1				0
80	1.8	45.1868	36.5225	56.7268	51.4583	.6237	-.6514	189.8944	-.0028	-.1358	.1358	.2019	181.1946	-.0042	-.2019	49.973	48.7068				1				0
80	1.81	45.2554	36.617	56.7455	51.4851	.6215	-.6478	190.103	-.005	-.1322	.1323	.1966	182.1815	-.0075	-.1965	49.952	48.7411				1				0
80	1.82	45.3241	36.7116	56.7642	51.5119	.6193	-.6442	190.3117	-.0072	-.1286	.1288	.1914	183.2202	-.0108	-.1911	49.9311	48.7754				1				0
80	1.83	45.3927	36.8061	56.7828	51.5387	.6171	-.6406	190.5204	-.0094	-.125	.1253	.1863	184.3137	-.014	-.1858	49.9102	48.8096				1				0
80	1.84	45.4812	36.9312	56.7695	51.5387	.6142	-.6343	190.7205	-.0123	-.1188	.1194	.1775	185.916	-.0183	-.1765	49.8828	48.8689				1				0
80	1.85	45.5696	37.0563	56.7562	51.5387	.6113	-.6281	190.9207	-.0152	-.1125	.1136	.1688	187.6809	-.0226	-.1673	49.8554	48.9281				1				0
80	1.86	45.658	37.1814	56.7428	51.5387	.6084	-.6219	191.1209	-.018	-.1063	.1079	.1603	189.6303	-.0268	-.1581	49.8281	48.9872				1				0
80	1.87	45.6777	37.212	56.7108	51.5119	.6078	-.6193	191.1124	-.0187	-.1037	.1054	.1567	190.2391	-.0278	-.1542	49.8216	49.0124				1				0
80	1.88	45.6974	37.2426	56.6788	51.4851	.6071	-.6166	191.1039	-.0194	-.1011	.1029	.153	190.8775	-.0289	-.1502	49.815	49.0375				1				0
80	1.89	45.7172	37.2732	56.6467	51.4583	.6064	-.614	191.0954	-.0201	-.0984	.1005	.1493	191.5471	-.0299	-.1463	49.8085	49.0627				1				0
80	1.9	45.7532	37.266	56.5827	51.3874	.6089	-.6103	190.9893	-.0175	-.0948	.0964	.1432	190.4877	-.0261	-.1409	49.833	49.0976				1				0
80	1.91	45.7893	37.2588	56.5186	51.3164	.6115	-.6067	190.8831	-.015	-.0911	.0923	.1372	189.3337	-.0223	-.1354	49.8574	49.1325				1				0
80	1.92	45.8056	37.221	56.4866	51.2723	.6148	-.6056	190.7855	-.0117	-.0901	.0908	.135	187.4068	-.0174	-.1339	49.8885	49.1423				1				0
80	1.93	45.8219	37.1832	56.4546	51.2282	.618	-.6046	190.6879	-.0084	-.089	.0894	.1329	185.4169	-.0125	-.1323	49.9196	49.1521				1				0
80	1.94	45.8382	37.1454	56.4226	51.1841	.6213	-.6036	190.5902	-.0052	-.088	.0881	.131	183.3645	-.0077	-.1308	49.9507	49.1619				1				0
80	1.95	45.8545	37.1076	56.3905	51.14	.6246	-.6025	190.4926	-.0019	-.087	.087	.1293	181.2524	-.0028	-.1293	49.9819	49.1718				1				0
80	1.96	45.9369	37.0752	56.3532	51.0604	.6318	-.5987	190.4257	.0053	-.0831	.0833	.1238	176.3317	.0079	-.1235	50.0507	49.2087				1				0
80	1.97	46.0193	37.0428	56.3158	50.9808	.639	-.5948	190.3587	.0126	-.0792	.0802	.1192	170.9885	.0187	-.1177	50.1196	49.2458				1				0
80	1.98	46.0854	37.0482	56.3105	50.9454	.643	-.5919	190.3894	.0165	-.0763	.0781	.1161	167.7966	.0245	-.1135	50.1572	49.2729				1				0
80	1.99	46.1515	37.0536	56.3052	50.9099	.6469	-.5891	190.4201	.0205	-.0735	.0763	.1134	164.4423	.0304	-.1093	50.1949	49.3001				1				0
80	2	46.2176	37.059	56.2998	50.8744	.6509	-.5862	190.4508	.0244	-.0706	.0747	.1111	160.9381	.0363	-.105	50.2325	49.3272				1				0
80	2.01	46.2836	37.0644	56.2945	50.839	.6548	-.5834	190.4815	.0284	-.0678	.0735	.1092	157.3017	.0422	-.1008	50.2701	49.3543				1				0
80	2.02	46.3712	37.0509	56.2891	50.7836	.6615	-.58	190.4948	.0351	-.0645	.0734	.1091	151.4596	.0521	-.0958	50.3338	49.3862				1				0
80	2.03	46.4587	37.0374	56.2838	50.7283	.6682	-.5767	190.5082	.0417	-.0611	.074	.11	145.66	.0621	-.0908	50.3976	49.418				1				0
80	2.04	46.4802	37.0185	56.2838	50.7084	.671	-.5762	190.4908	.0445	-.0606	.0752	.1118	143.7155	.0661	-.0901	50.4238	49.4228				1				0
80	2.05	46.5016	36.9996	56.2838	50.6885	.6737	-.5757	190.4735	.0472	-.0601	.0765	.1137	141.8338	.0702	-.0894	50.4499	49.4275				1				0
80	2.06	46.5231	36.9807	56.2838	50.6686	.6765	-.5752	190.4562	.05	-.0596	.0778	.1157	140.0133	.0743	-.0886	50.4762	49.4323				1				0
80	2.07	46.5446	36.9618	56.2838	50.6487	.6792	-.5747	190.4388	.0527	-.0591	.0792	.1178	138.2572	.0784	-.0879	50.5024	49.437				1				0
80	2.08	46.5815	36.9627	56.282	50.6158	.6822	-.5729	190.442	.0557	-.0573	.08	.1188	135.8089	.0828	-.0852	50.5308	49.454				1				0
80	2.09	46.6184	36.9636	56.2802	50.583	.6852	-.5711	190.4451	.0587	-.0555	.0808	.1201	133.4086	.0873	-.0826	50.5592	49.4711				1				0
80	2.1	46.6338	36.9834	56.2785	50.57	.6854	-.5698	190.4657	.0589	-.0543	.0801	.1191	132.6259	.0876	-.0806	50.5614	49.4833				1				0
80	2.11	46.6493	37.0032	56.2767	50.557	.6857	-.5685	190.4862	.0592	-.053	.0794	.1181	131.8294	.088	-.0787	50.5636	49.4956				1				0
80	2.12	46.6647	37.023	56.2749	50.544	.6859	-.5673	190.5067	.0594	-.0517	.0787	.117	131.0188	.0883	-.0768	50.5658	49.5078				1				0
80	2.13	46.6802	37.0428	56.2731	50.5311	.6861	-.566	190.5271	.0596	-.0504	.0781	.1161	130.1945	.0887	-.0749	50.568	49.5201				1				0
80	2.14	46.6793	37.0284	56.3149	50.5311	.6885	-.5673	190.5537	.062	-.0517	.0807	.12	129.8232	.0922	-.0769	50.5906	49.5075				1				0
80	2.15	46.6785	37.014	56.3567	50.5311	.6909	-.5686	190.5802	.0644	-.053	.0834	.124	129.4757	.0957	-.0788	50.6132	49.495				1				0
80	2.16	46.6621	36.9798	56.4003	50.544	.693	-.5712	190.5863	.0665	-.0556	.0867	.1289	129.9056	.0989	-.0827	50.6336	49.4701				1				0
80	2.17	46.6458	36.9456	56.4439	50.557	.6952	-.5738	190.5923	.0687	-.0582	.09	.1339	130.3035	.1021	-.0866	50.654	49.4453				1				0
80	2.18	46.6295	36.9114	56.4875	50.57	.6973	-.5764	190.5984	.0708	-.0608	.0934	.1388	130.6736	.1053	-.0905	50.6744	49.4205				1				0
80	2.19	46.6132	36.8772	56.5311	50.583	.6994	-.579	190.6044	.073	-.0635	.0967	.1437	131.0176	.1084	-.0943	50.6948	49.3957				1				0
80	2.2	46.6192	36.8196	56.6174	50.6158	.7044	-.583	190.672	.0779	-.0674	.103	.1532	130.8735	.1158	-.1002	50.7421	49.3578				1				0
80	2.21	46.6252	36.762	56.7037	50.6487	.7094	-.587	190.7396	.0829	-.0714	.1094	.1626	130.7459	.1232	-.1062	50.7894	49.3199				1				0
80	2.22	46.6476	36.7386	56.7464	50.6686	.7122	-.5884	190.8011	.0857	-.0728	.1124	.1671	130.3356	.1274	-.1082	50.8163	49.3069				1				0
80	2.23	46.6699	36.7151	56.7891	50.6885	.715	-.5897	190.8626	.0885	-.0741	.1155	.1717	129.9475	.1316	-.1102	50.8432	49.2938				1				0
80	2.24	46.6922	36.6917	56.8318	50.7084	.7178	-.5911	190.9241	.0914	-.0755	.1185	.1762	129.5787	.1358	-.1123	50.87	49.2808				1				0
80	2.25	46.7076	36.6296	56.8789	50.7023	.7237	-.5933	190.9185	.0972	-.0777	.1244	.185	128.6329	.1445	-.1155	50.9257	49.2602				1				0
80	2.26	46.7231	36.5675	56.9261	50.6963	.7295	-.5954	190.9129	.103	-.0798	.1304	.1938	127.7727	.1532	-.1187	50.9813	49.2396				1				0
80	2.27	46.7385	36.5054	56.9732	50.6902	.7354	-.5976	190.9074	.1089	-.082	.1363	.2026	126.9876	.1619	-.1219	51.037	49.219				1				0
80	2.28	46.7317	36.4667	56.9777	50.6643	.7384	-.5984	190.8403	.1119	-.0828	.1392	.207	126.5001	.1664	-.1231	51.0658	49.2113				1				0
80	2.29	46.7248	36.428	56.9821	50.6383	.7414	-.5992	190.7733	.1149	-.0836	.1421	.2113	126.0321	.1709	-.1243	51.0947	49.2037				1				0
80	2.3	46.7179	36.3893	56.9865	50.6124	.7445	-.6	190.7062	.118	-.0844	.1451	.2156	125.5826	.1754	-.1255	51.1236	49.1961				1				0
80	2.31	46.681	36.2966	57.0052	50.5769	.7499	-.6032	190.5598	.1235	-.0876	.1514	.2251	125.3699	.1835	-.1303	51.1758	49.1654				1				0
80	2.32	46.6441	36.2039	57.0239	50.5414	.7554	-.6064	190.4134	.1289	-.0909	.1577	.2345	125.1741	.1917	-.1351	51.228	49.1346				1				0
80	2.33	46.6141	36.1499	57.0381	50.5319	.7579	-.6089	190.3341	.1314	-.0933	.1611	.2395	125.38	.1953	-.1387	51.2513	49.1114				1				0
80	2.34	46.584	36.0959	57.0524	50.5224	.7603	-.6113	190.2547	.1338	-.0957	.1645	.2446	125.5774	.1989	-.1423	51.2746	49.0882				1				0
80	2.35	46.554	36.0419	57.0666	50.5129	.7628	-.6138	190.1754	.1363	-.0982	.168	.2497	125.7672	.2026	-.1459	51.2979	49.0651				1				0
80	2.36	46.524	35.9879	57.0808	50.5034	.7652	-.6162	190.0961	.1387	-.1006	.1714	.2548	125.9491	.2062	-.1496	51.3213	49.0418				1				0
80	2.37	46.4493	35.8979	57.1591	50.5389	.768	-.6232	190.0452	.1415	-.1076	.1778	.2643	127.2469	.2104	-.16	51.348	48.9751				1				0
80	2.38	46.3746	35.8079	57.2374	50.5743	.7708	-.6302	189.9942	.1443	-.1146	.1843	.274	128.4542	.2146	-.1704	51.3747	48.9083				1				0
80	2.39	46.33	35.7719	57.3015	50.6193	.7712	-.6348	190.0226	.1447	-.1192	.1875	.2787	129.4809	.2151	-.1772	51.3781	48.8648				1				0
80	2.4	46.2854	35.7359	57.3655	50.6643	.7715	-.6393	190.051	.145	-.1238	.1907	.2834	130.4731	.2156	-.184	51.3814	48.8213				1				0
80	2.41	46.2407	35.6999	57.4296	50.7092	.7719	-.6439	190.0794	.1454	-.1283	.1939	.2883	131.4317	.2161	-.1908	51.3848	48.7778				1				0
80	2.42	46.1961	35.6639	57.4936	50.7542	.7722	-.6485	190.1078	.1458	-.1329	.1972	.2932	132.3584	.2167	-.1976	51.3881	48.7343				1				0
80	2.43	46.0347	35.5604	57.6635	50.9039	.7703	-.6626	190.1625	.1439	-.1471	.2057	.3058	135.6333	.2138	-.2186	51.37	48.5994				1				0
80	2.44	45.8734	35.4569	57.8334	51.0535	.7684	-.6768	190.2172	.1419	-.1612	.2148	.3193	138.6388	.211	-.2397	51.3519	48.4645				1				0
80	2.45	45.7567	35.3894	57.9393	51.1581	.7662	-.6864	190.2434	.1397	-.1708	.2207	.328	140.7251	.2077	-.2539	51.3305	48.373				1				0
80	2.46	45.6399	35.3219	58.0451	51.2628	.7639	-.696	190.2697	.1374	-.1804	.2268	.3372	142.7003	.2043	-.2682	51.309	48.2816				1				0
80	2.47	45.5232	35.2544	58.151	51.3675	.7617	-.7056	190.296	.1352	-.19	.2332	.3467	144.5692	.201	-.2825	51.2876	48.1903				1				0
80	2.48	45.4065	35.1869	58.2568	51.4721	.7594	-.7152	190.3223	.1329	-.1996	.2398	.3565	146.3359	.1976	-.2967	51.2662	48.0989				1				0
80	2.49	45.222	35.0374	58.4952	51.6875	.7584	-.7341	190.4421	.1319	-.2185	.2552	.3794	148.8753	.1961	-.3248	51.2565	47.9191				1				0
80	2.5	45.0374	34.888	58.7336	51.9029	.7574	-.7529	190.5619	.1309	-.2373	.2711	.4029	151.1193	.1946	-.3528	51.2468	47.7396				1				0
80	2.51	44.9696	34.8061	58.8662	52.0136	.7586	-.7622	190.6555	.1321	-.2466	.2798	.4159	151.8147	.1964	-.3666	51.2585	47.6514				1				0
80	2.52	44.9018	34.7242	58.9987	52.1243	.7599	-.7714	190.749	.1334	-.2559	.2885	.4289	152.4671	.1983	-.3803	51.2702	47.5633				1				0
80	2.53	44.834	34.6423	59.1313	52.235	.7611	-.7807	190.8426	.1346	-.2651	.2973	.442	153.0807	.2001	-.3941	51.2819	47.4753				1				0
80	2.54	44.7662	34.5604	59.2638	52.3457	.7623	-.7899	190.9361	.1358	-.2743	.3061	.455	153.6584	.2019	-.4078	51.2936	47.3874				1				0
80	2.55	44.6675	34.3804	59.4986	52.5213	.768	-.8062	191.0678	.1416	-.2906	.3233	.4806	154.031	.2104	-.432	51.3481	47.2321				1				0
80	2.56	44.5688	34.2004	59.7335	52.6969	.7738	-.8225	191.1995	.1473	-.3069	.3404	.5061	154.3655	.2189	-.4562	51.4026	47.077				1				0
80	2.57	44.5379	34.1023	59.8358	52.7617	.7783	-.8296	191.2377	.1518	-.314	.3487	.5184	154.202	.2256	-.4668	51.4455	47.0097				1				0
80	2.58	44.507	34.0042	59.9381	52.8266	.7828	-.8366	191.2759	.1563	-.3211	.3571	.5308	154.0464	.2323	-.4773	51.4883	46.9423				1				0
80	2.59	44.4761	33.9061	60.0404	52.8915	.7872	-.8437	191.314	.1608	-.3281	.3654	.5432	153.8977	.239	-.4878	51.5311	46.8751				1				0
80	2.6	44.3937	33.7225	60.1747	52.9728	.7943	-.8557	191.2636	.1678	-.3401	.3793	.5638	153.7364	.2495	-.5056	51.5983	46.7609				1				0
80	2.61	44.3113	33.5388	60.309	53.0541	.8014	-.8677	191.2133	.1749	-.3521	.3931	.5844	153.5865	.26	-.5234	51.6656	46.6467				1				0
80	2.62	44.2289	33.3552	60.4434	53.1354	.8084	-.8797	191.1629	.182	-.3641	.407	.6051	153.4466	.2705	-.5413	51.7329	46.5324				1				0
80	2.63	44.1774	33.2697	60.4754	53.1518	.811	-.8846	191.0744	.1845	-.369	.4126	.6134	153.4328	.2743	-.5486	51.7575	46.4853				1				0
80	2.64	44.1259	33.1842	60.5074	53.1682	.8136	-.8896	190.9858	.1871	-.374	.4182	.6217	153.4193	.2782	-.556	51.7821	46.4382				1				0
80	2.65	44.0744	33.0987	60.5394	53.1847	.8162	-.8945	190.8972	.1897	-.3789	.4238	.63	153.4062	.282	-.5633	51.8067	46.3911				1				0
80	2.66	43.9809	32.9601	60.6035	53.2288	.8196	-.9034	190.7733	.1931	-.3879	.4333	.6441	153.5289	.2871	-.5766	51.8394	46.3061				1				0
80	2.67	43.8873	32.8215	60.6675	53.2729	.823	-.9124	190.6493	.1966	-.3968	.4428	.6583	153.6464	.2922	-.5898	51.872	46.2211				1				0
80	2.68	43.8453	32.7684	60.6995	53.3006	.8239	-.9163	190.6138	.1974	-.4007	.4467	.6641	153.7756	.2935	-.5957	51.88	46.1834				1				0
80	2.69	43.8032	32.7153	60.7316	53.3283	.8247	-.9203	190.5783	.1982	-.4047	.4507	.6699	153.9027	.2947	-.6016	51.888	46.1456				1				0
80	2.7	43.7612	32.6622	60.7636	53.3559	.8256	-.9243	190.5429	.1991	-.4087	.4546	.6758	154.0276	.296	-.6075	51.896	46.1078				1				0
80	2.71	43.7191	32.6091	60.7956	53.3836	.8264	-.9282	190.5074	.1999	-.4127	.4585	.6816	154.1505	.2972	-.6134	51.904	46.07				1				0
80	2.72	43.6753	32.5641	60.881	53.4762	.8258	-.9343	190.5966	.1993	-.4188	.4638	.6894	154.5515	.2962	-.6225	51.8978	46.0119				1				0
80	2.73	43.6316	32.5191	60.9664	53.5687	.8251	-.9404	190.6858	.1986	-.4249	.469	.6972	154.9434	.2953	-.6316	51.8917	45.9538				1				0
80	2.74	43.6298	32.5272	61.0198	53.6336	.8236	-.9426	190.8104	.1971	-.427	.4703	.6991	155.2174	.2931	-.6347	51.8775	45.9335				1				0
80	2.75	43.6281	32.5353	61.0732	53.6985	.8221	-.9447	190.935	.1956	-.4291	.4716	.7011	155.4894	.2908	-.6379	51.8633	45.9133				1				0
80	2.76	43.6264	32.5434	61.1265	53.7633	.8206	-.9468	191.0596	.1942	-.4312	.4729	.703	155.7595	.2886	-.641	51.8492	45.8932				1				0
80	2.77	43.6247	32.5515	61.1799	53.8282	.8192	-.9489	191.1843	.1927	-.4333	.4742	.705	156.0277	.2864	-.6442	51.8351	45.873				1				0
80	2.78	43.5861	32.5704	61.2413	53.9268	.8144	-.9526	191.3245	.1879	-.437	.4757	.7072	156.7378	.2793	-.6497	51.7893	45.8378				1				0
80	2.79	43.5474	32.5893	61.3027	54.0254	.8096	-.9563	191.4648	.1831	-.4407	.4772	.7094	157.4424	.2721	-.6552	51.7435	45.8027				1				0
80	2.8	43.5105	32.6001	61.3107	54.0591	.8062	-.9579	191.4804	.1797	-.4423	.4774	.7097	157.8837	.2672	-.6575	51.7118	45.7877				1				0
80	2.81	43.4736	32.6109	61.3187	54.0929	.8029	-.9595	191.4961	.1764	-.4439	.4776	.71	158.3245	.2623	-.6598	51.6802	45.7727				1				0
80	2.82	43.4367	32.6217	61.3267	54.1266	.7996	-.961	191.5117	.1731	-.4454	.4779	.7104	158.7646	.2573	-.6622	51.6485	45.7577				1				0
80	2.83	43.3998	32.6325	61.3347	54.1603	.7963	-.9626	191.5273	.1698	-.447	.4782	.7108	159.2044	.2524	-.6645	51.6168	45.7426				1				0
80	2.84	43.3389	32.6469	61.3027	54.1698	.7914	-.9635	191.4583	.1649	-.448	.4773	.7096	159.7943	.2451	-.6659	51.5702	45.7338				1				0
80	2.85	43.2779	32.6613	61.2706	54.1794	.7864	-.9645	191.3892	.16	-.4489	.4765	.7084	160.3864	.2378	-.6673	51.5234	45.7249				1				0
80	2.86	43.2539	32.6649	61.2306	54.1551	.7849	-.9638	191.3046	.1584	-.4482	.4754	.7067	160.5401	.2354	-.6663	51.5084	45.731				1				0
80	2.87	43.2299	32.6685	61.1906	54.1309	.7833	-.9632	191.2199	.1568	-.4476	.4743	.705	160.6946	.2331	-.6654	51.4933	45.7371				1				0
80	2.88	43.2058	32.6721	61.1506	54.1067	.7817	-.9625	191.1352	.1552	-.447	.4731	.7034	160.8499	.2307	-.6644	51.4782	45.7433				1				0
80	2.89	43.1818	32.6757	61.1105	54.0825	.7801	-.9619	191.0505	.1536	-.4463	.472	.7017	161.0061	.2284	-.6635	51.4631	45.7494				1				0
80	2.9	43.2651	32.8359	60.9842	54.0038	.7744	-.9507	191.0889	.1479	-.4352	.4596	.6832	161.225	.2199	-.6469	51.4088	45.8557				1				0
80	2.91	43.3483	32.9961	60.8579	53.9251	.7687	-.9396	191.1274	.1422	-.424	.4472	.6648	161.456	.2114	-.6303	51.3546	45.9619				1				0
80	2.92	43.4556	33.1527	60.7716	53.8706	.7646	-.9291	191.2505	.1381	-.4135	.436	.6481	161.5284	.2053	-.6147	51.3155	46.0618				1				0
80	2.93	43.5629	33.3093	60.6853	53.8161	.7605	-.9186	191.3736	.134	-.403	.4247	.6314	161.6046	.1993	-.5991	51.2765	46.1616				1				0
80	2.94	43.6702	33.4659	60.599	53.7616	.7564	-.9082	191.4967	.1299	-.3926	.4135	.6147	161.6847	.1932	-.5836	51.2376	46.2612				1				0
80	2.95	43.7775	33.6226	60.5127	53.7071	.7523	-.8977	191.6198	.1259	-.3821	.4023	.5981	161.7692	.1871	-.568	51.1987	46.3608				1				0
80	2.96	43.8873	33.8197	60.2832	53.5358	.7463	-.8809	191.5261	.1198	-.3653	.3844	.5715	161.8468	.1781	-.543	51.1407	46.521				1				0
80	2.97	43.9972	34.0168	60.0537	53.3646	.7402	-.864	191.4323	.1137	-.3485	.3665	.5449	161.932	.169	-.518	51.0826	46.6814				1				0
80	2.98	43.9998	34.0573	59.9105	53.2478	.7381	-.8576	191.2154	.1117	-.342	.3598	.5349	161.9207	.166	-.5084	51.0634	46.7426				1				0
80	2.99	44.0023	34.0978	59.7673	53.1311	.7361	-.8512	190.9985	.1096	-.3356	.353	.5248	161.9091	.163	-.4989	51.0441	46.8039				1				0
80	3	44.0049	34.1383	59.6241	53.0143	.7341	-.8447	190.7816	.1076	-.3291	.3463	.5148	161.8971	.16	-.4893	51.0247	46.8653				1				0
80	3.01	43.9895	34.1662	59.4026	52.8378	.7316	-.8364	190.3961	.1051	-.3208	.3376	.5018	161.8532	.1563	-.4769	51.0013	46.945				1				0
80	3.02	43.974	34.1941	59.1811	52.6614	.7292	-.828	190.0106	.1027	-.3124	.3288	.4888	161.8067	.1526	-.4644	50.9778	47.0249				1				0
80	3.03	43.9586	34.222	58.9596	52.485	.7267	-.8195	189.6251	.1002	-.304	.32	.4758	161.7576	.1489	-.4518	50.9542	47.1052				1				0
80	3.04	43.9405	34.2094	58.8813	52.4253	.7262	-.8176	189.4565	.0998	-.302	.3181	.4729	161.723	.1483	-.449	50.9501	47.1234				1				0
80	3.05	43.9225	34.1968	58.803	52.3656	.7258	-.8157	189.2879	.0993	-.3001	.3161	.4699	161.6883	.1476	-.4461	50.9459	47.1417				1				0
80	3.06	43.9045	34.1842	58.7247	52.3059	.7254	-.8138	189.1193	.0989	-.2982	.3142	.467	161.6528	.147	-.4433	50.9418	47.1601				1				0
80	3.07	43.9388	34.2274	58.7256	52.337	.7232	-.8122	189.2289	.0967	-.2966	.312	.4638	161.9404	.1438	-.4409	50.9211	47.1752				1				0
80	3.08	43.9732	34.2706	58.7265	52.3682	.721	-.8106	189.3384	.0945	-.295	.3098	.4605	162.2312	.1405	-.4385	50.9004	47.1904				1				0
80	3.09	44.0255	34.3264	58.8057	52.459	.7193	-.8109	189.6166	.0928	-.2953	.3096	.4602	162.5558	.138	-.439	50.8839	47.1872				1				0
80	3.1	44.0779	34.3822	58.8849	52.5498	.7176	-.8113	189.8947	.0911	-.2957	.3094	.4599	162.88	.1354	-.4395	50.8674	47.184				1				0
80	3.11	44.1302	34.438	58.964	52.6406	.7158	-.8116	190.1729	.0894	-.296	.3092	.4596	163.2035	.1328	-.44	50.851	47.1809				1				0
80	3.12	44.1826	34.4938	59.0432	52.7315	.7141	-.8119	190.451	.0876	-.2963	.309	.4594	163.5263	.1303	-.4405	50.8346	47.1777				1				0
80	3.13	44.259	34.5829	59.1553	52.8698	.7108	-.8122	190.867	.0843	-.2966	.3084	.4585	164.1296	.1254	-.441	50.8032	47.1748				1				0
80	3.14	44.3353	34.672	59.2674	53.0082	.7075	-.8125	191.283	.0811	-.297	.3078	.4576	164.7326	.1205	-.4414	50.772	47.1718				1				0
80	3.15	44.3594	34.7053	59.3003	53.0558	.706	-.8125	191.4208	.0795	-.2969	.3074	.457	165.0141	.1182	-.4414	50.757	47.172				1				0
80	3.16	44.3834	34.7386	59.3332	53.1034	.7044	-.8125	191.5586	.0779	-.2969	.307	.4563	165.2963	.1158	-.4414	50.7421	47.1722				1				0
80	3.17	44.4074	34.7719	59.3661	53.1509	.7028	-.8125	191.6964	.0763	-.2969	.3066	.4557	165.5786	.1135	-.4414	50.7271	47.1724				1				0
80	3.18	44.4315	34.8052	59.399	53.1985	.7013	-.8125	191.8342	.0748	-.2969	.3062	.4551	165.8615	.1112	-.4413	50.7122	47.1726				1				0
80	3.19	44.4143	34.7944	59.3768	53.1959	.7003	-.8128	191.7814	.0738	-.2972	.3062	.4552	166.0493	.1097	-.4418	50.7031	47.1697				1				0
80	3.2	44.3971	34.7836	59.3545	53.1933	.6993	-.8131	191.7286	.0729	-.2975	.3063	.4553	166.2371	.1083	-.4422	50.6939	47.1669				1				0
80	3.21	44.3559	34.7395	59.2994	53.1432	.7	-.8134	191.538	.0735	-.2978	.3067	.456	166.1419	.1092	-.4427	50.6997	47.1638				1				0
80	3.22	44.3147	34.6954	59.2442	53.093	.7006	-.8137	191.3474	.0741	-.2981	.3072	.4566	166.0467	.1101	-.4432	50.7054	47.1608				1				0
80	3.23	44.2736	34.6513	59.1891	53.0428	.7012	-.814	191.1568	.0747	-.2984	.3076	.4573	165.9516	.111	-.4436	50.7112	47.1577				1				0
80	3.24	44.2324	34.6072	59.1339	52.9927	.7018	-.8143	190.9662	.0753	-.2988	.3081	.458	165.8567	.1119	-.4441	50.717	47.1546				1				0
80	3.25	44.1903	34.5676	59.0405	52.9191	.7017	-.8133	190.7176	.0752	-.2977	.3071	.4565	165.8244	.1118	-.4426	50.7162	47.1644				1				0
80	3.26	44.1482	34.528	58.9471	52.8456	.7016	-.8123	190.469	.0751	-.2967	.3061	.455	165.792	.1117	-.4411	50.7155	47.1742				1				0
80	3.27	44.1474	34.5325	58.9089	52.8223	.7009	-.8109	190.411	.0744	-.2954	.3046	.4528	165.8554	.1106	-.4391	50.7089	47.1871				1				0
80	3.28	44.1465	34.537	58.8706	52.7989	.7002	-.8096	190.3531	.0737	-.294	.3031	.4506	165.9194	.1096	-.437	50.7023	47.2				1				0
80	3.29	44.1457	34.5415	58.8324	52.7756	.6995	-.8082	190.2951	.073	-.2926	.3016	.4484	165.9844	.1086	-.435	50.6957	47.2129				1				0
80	3.3	44.1448	34.546	58.7941	52.7522	.6988	-.8069	190.2372	.0724	-.2913	.3001	.4462	166.0498	.1076	-.433	50.6891	47.2258				1				0
80	3.31	44.2736	34.6603	58.7452	52.7323	.6976	-.7985	190.4114	.0711	-.2829	.2917	.4336	165.8984	.1056	-.4205	50.6768	47.3057				1				0
80	3.32	44.4023	34.7746	58.6963	52.7124	.6963	-.7901	190.5856	.0698	-.2745	.2833	.4211	165.7387	.1037	-.4081	50.6646	47.3855				1				0
80	3.33	44.5319	34.8844	58.6856	52.7159	.6957	-.7831	190.8178	.0692	-.2675	.2763	.4108	165.5007	.1028	-.3977	50.6589	47.4521				1				0
80	3.34	44.6615	34.9942	58.6749	52.7193	.6951	-.7761	191.05	.0686	-.2605	.2694	.4005	165.2511	.102	-.3873	50.6532	47.5186				1				0
80	3.35	44.7911	35.104	58.6642	52.7228	.6945	-.7692	191.2822	.068	-.2536	.2625	.3903	164.9891	.1011	-.377	50.6476	47.585				1				0
80	3.36	44.9207	35.2139	58.6536	52.7263	.6939	-.7622	191.5144	.0674	-.2466	.2557	.3801	164.7135	.1002	-.3666	50.642	47.6512				1				0
80	3.37	45.0975	35.3588	58.5415	52.6406	.6937	-.7491	191.6384	.0672	-.2335	.243	.3612	163.9431	.0999	-.3471	50.64	47.7765				1				0
80	3.38	45.2743	35.5037	58.4294	52.555	.6935	-.7359	191.7624	.067	-.2203	.2303	.3423	163.0885	.0996	-.3275	50.638	47.9016				1				0
80	3.39	45.3215	35.5388	58.328	52.4659	.6939	-.7297	191.6542	.0674	-.2141	.2244	.3337	162.5324	.1002	-.3183	50.6416	47.961				1				0
80	3.4	45.3687	35.5739	58.2266	52.3768	.6942	-.7234	191.546	.0678	-.2079	.2186	.325	161.9456	.1007	-.309	50.6453	48.0204				1				0
80	3.41	45.4159	35.609	58.1252	52.2877	.6946	-.7172	191.4378	.0681	-.2016	.2128	.3164	161.3262	.1013	-.2997	50.6489	48.0799				1				0
80	3.42	45.4674	35.6324	57.9233	52.1078	.696	-.7072	191.1309	.0695	-.1916	.2038	.303	160.0558	.1034	-.2848	50.6621	48.1753				1				0
80	3.43	45.5189	35.6558	57.7213	51.9279	.6974	-.6971	190.824	.0709	-.1816	.1949	.2897	158.6645	.1054	-.2699	50.6754	48.2709				1				0
80	3.44	45.5704	35.6792	57.5194	51.748	.6988	-.6871	190.517	.0723	-.1715	.1861	.2766	157.1355	.1075	-.2549	50.6886	48.3669				1				0
80	3.45	45.5747	35.6675	57.4189	51.6572	.6998	-.6833	190.3183	.0733	-.1677	.183	.272	156.382	.109	-.2493	50.6983	48.4031				1				0
80	3.46	45.579	35.6558	57.3184	51.5664	.7008	-.6795	190.1195	.0743	-.1639	.1799	.2675	155.601	.1105	-.2436	50.7079	48.4393				1				0
80	3.47	45.5833	35.6441	57.2178	51.4756	.7018	-.6756	189.9208	.0753	-.1601	.1769	.263	154.7915	.112	-.2379	50.7176	48.4756				1				0
80	3.48	45.6142	35.6936	57.1129	51.4012	.7	-.6696	189.8218	.0735	-.154	.1707	.2537	154.4858	.1093	-.229	50.7001	48.5332				1				0
80	3.49	45.6451	35.7431	57.0079	51.3268	.6982	-.6636	189.7229	.0717	-.148	.1644	.2444	154.156	.1065	-.22	50.6826	48.5908				1				0
80	3.5	45.6717	35.8043	57.0035	51.3432	.6953	-.6613	189.8227	.0688	-.1458	.1612	.2396	154.7249	.1023	-.2167	50.6554	48.6119				1				0
80	3.51	45.6983	35.8655	56.999	51.3597	.6925	-.6591	189.9225	.066	-.1435	.158	.2348	155.3164	.0981	-.2134	50.6283	48.6329				1				0
80	3.52	45.7249	35.9267	56.9946	51.3761	.6896	-.6569	190.0223	.0631	-.1413	.1548	.2301	155.9322	.0938	-.2101	50.6012	48.654				1				0
80	3.53	45.7515	35.9879	56.9901	51.3925	.6868	-.6547	190.1221	.0603	-.1391	.1516	.2254	156.5725	.0896	-.2068	50.5741	48.675				1				0
80	3.54	45.9009	36.1769	56.9919	51.4418	.6815	-.6463	190.5115	.055	-.1307	.1418	.2108	157.1884	.0817	-.1944	50.5237	48.7548				1				0
80	3.55	46.0502	36.3659	56.9937	51.4911	.6762	-.638	190.9009	.0497	-.1224	.1321	.1964	157.8925	.0739	-.1819	50.4735	48.8344				1				0
80	3.56	46.1729	36.4937	56.9999	51.524	.6738	-.6318	191.1906	.0473	-.1163	.1255	.1866	157.8685	.0703	-.1728	50.4503	48.8928				1				0
80	3.57	46.2957	36.6215	57.0061	51.5569	.6713	-.6257	191.4802	.0449	-.1101	.1189	.1768	157.8411	.0667	-.1637	50.4272	48.951				1				0
80	3.58	46.4184	36.7494	57.0123	51.5897	.6689	-.6196	191.7698	.0424	-.104	.1124	.167	157.8115	.0631	-.1547	50.4042	49.0091				1				0
80	3.59	46.5411	36.8772	57.0186	51.6226	.6665	-.6136	192.0595	.04	-.098	.1058	.1573	157.7784	.0595	-.1456	50.3812	49.067				1				0
80	3.6	46.6553	37.0482	56.8771	51.5465	.6609	-.6011	192.1271	.0344	-.0855	.0922	.137	158.0994	.0511	-.1271	50.3275	49.1854				1				0
80	3.61	46.7694	37.2192	56.7357	51.4704	.6552	-.5887	192.1947	.0287	-.0731	.0785	.1168	158.5317	.0427	-.1087	50.2738	49.3038				1				0
80	3.62	46.7608	37.2624	56.588	51.3614	.652	-.5823	191.9727	.0255	-.0667	.0714	.1061	159.0753	.0379	-.0991	50.2429	49.3649				1				0
80	3.63	46.7523	37.3056	56.4404	51.2524	.6487	-.5758	191.7506	.0222	-.0603	.0642	.0955	159.7416	.0331	-.0896	50.2118	49.426				1				0
80	3.64	46.7437	37.3488	56.2927	51.1434	.6455	-.5694	191.5286	.019	-.0538	.0571	.0848	160.5762	.0282	-.08	50.1808	49.4873				1				0
80	3.65	46.7351	37.392	56.145	51.0345	.6422	-.563	191.3066	.0157	-.0474	.0499	.0742	161.6543	.0234	-.0704	50.1496	49.5488				1				0
80	3.66	46.6819	37.4136	55.8799	50.8286	.6379	-.5537	190.804	.0114	-.0381	.0398	.0591	163.3027	.017	-.0566	50.1089	49.6371				1				0
80	3.67	46.6287	37.4352	55.6149	50.6228	.6336	-.5444	190.3015	.0071	-.0288	.0297	.0441	166.0923	.0106	-.0428	50.0679	49.7259				1				0
80	3.68	46.584	37.4136	55.4974	50.5259	.6326	-.5415	190.021	.0061	-.0259	.0267	.0396	166.7399	.0091	-.0386	50.0582	49.7529				1				0
80	3.69	46.5394	37.392	55.38	50.429	.6316	-.5387	189.7404	.0051	-.0231	.0237	.0352	167.5598	.0076	-.0343	50.0485	49.78				1				0
80	3.7	46.4948	37.3704	55.2626	50.3321	.6306	-.5358	189.4599	.0041	-.0202	.0207	.0307	168.6167	.0061	-.0301	50.0388	49.8072				1				0
80	3.71	46.4501	37.3488	55.1452	50.2353	.6295	-.533	189.1794	.0031	-.0174	.0177	.0262	170.0351	.0045	-.0258	50.0291	49.8344				1				0
80	3.72	46.4913	37.3974	55.0767	50.1955	.628	-.5281	189.1609	.0015	-.0125	.0126	.0188	173.2169	.0022	-.0186	50.0142	49.8805				1				0
80	3.73	46.5325	37.446	55.0082	50.1557	.6264	-.5233	189.1424	-.0001	-.0077	.0077	.0115	180.5103	-.0001	-.0115	49.9993	49.9266				1				0
80	3.74	46.6184	37.5162	55.0571	50.2128	.6259	-.5213	189.4044	-.0006	-.0057	.0058	.0086	185.9665	-.0009	-.0085	49.9943	49.9453				1				0
80	3.75	46.7042	37.5864	55.106	50.2699	.6254	-.5194	189.6665	-.0011	-.0038	.004	.0059	196.6072	-.0017	-.0056	49.9892	49.9639				1				0
80	3.76	46.79	37.6566	55.155	50.3269	.6248	-.5174	189.9285	-.0017	-.0018	.0025	.0037	221.9658	-.0025	-.0027	49.9842	49.9824				1				0
80	3.77	46.8707	37.7394	55.2315	50.4255	.6226	-.5168	190.2671	-.0039	-.0012	.004	.006	252.5679	-.0057	-.0018	49.9633	49.9885				1				0
80	3.78	46.9514	37.8222	55.308	50.5242	.6204	-.5162	190.6057	-.006	-.0006	.0061	.009	264.5431	-.009	-.0009	49.9425	49.9945				1				0
80	3.79	47.0321	37.905	55.3845	50.6228	.6183	-.5155	190.9443	-.0082	.0001	.0082	.0122	270.3781	-.0122	.0001	49.9217	50.0005				1				0
80	3.8	47.0269	37.9176	55.412	50.6643	.6166	-.5168	191.0208	-.0099	-.0012	.01	.0148	262.8056	-.0147	-.0019	49.9059	49.9881				1				0
80	3.81	47.0218	37.9302	55.4396	50.7058	.615	-.5181	191.0974	-.0115	-.0025	.0118	.0176	257.5483	-.0171	-.0038	49.8902	49.9757				1				0
80	3.82	47.0166	37.9428	55.4672	50.7473	.6133	-.5194	191.1739	-.0132	-.0038	.0137	.0204	253.7442	-.0196	-.0057	49.8744	49.9634				1				0
80	3.83	46.893	37.8528	55.4903	50.7975	.611	-.5268	191.0336	-.0154	-.0112	.0191	.0284	233.931	-.0229	-.0167	49.853	49.8929				1				0
80	3.84	46.7694	37.7628	55.5135	50.8476	.6088	-.5342	190.8933	-.0177	-.0187	.0257	.0382	223.4783	-.0263	-.0277	49.8316	49.8224				1				0
80	3.85	46.651	37.6602	55.509	50.8563	.6082	-.5404	190.6765	-.0183	-.0248	.0308	.0458	216.4231	-.0272	-.0368	49.8259	49.764				1				0
80	3.86	46.5325	37.5576	55.5046	50.8649	.6076	-.5465	190.4596	-.0189	-.0309	.0362	.0539	211.4124	-.0281	-.046	49.8202	49.7055				1				0
80	3.87	46.4141	37.455	55.5001	50.8736	.607	-.5527	190.2428	-.0195	-.0371	.0419	.0623	207.7224	-.029	-.0551	49.8145	49.6469				1				0
80	3.88	46.2957	37.3524	55.4957	50.8822	.6064	-.5588	190.0259	-.0201	-.0432	.0477	.0709	204.913	-.0299	-.0643	49.8087	49.5882				1				0
80	3.89	45.9996	37.1328	55.6157	51.0094	.6035	-.5784	189.7574	-.023	-.0628	.0669	.0994	200.0845	-.0341	-.0934	49.7813	49.4017				1				0
80	3.9	45.7034	36.9132	55.7358	51.1365	.6006	-.598	189.489	-.0259	-.0824	.0864	.1284	197.4152	-.0384	-.1226	49.7537	49.2148				1				0
80	3.91	45.5258	36.7962	55.8604	51.255	.5983	-.6115	189.4373	-.0281	-.0959	.0999	.1485	196.3624	-.0418	-.1425	49.7319	49.0869				1				0
80	3.92	45.3481	36.6791	55.9849	51.3735	.596	-.6249	189.3857	-.0304	-.1093	.1135	.1687	195.5603	-.0452	-.1625	49.7101	48.959				1				0
80	3.93	45.1705	36.5621	56.1095	51.492	.5938	-.6383	189.334	-.0327	-.1227	.127	.1888	194.929	-.0486	-.1825	49.6883	48.831				1				0
80	3.94	44.9928	36.4451	56.234	51.6105	.5915	-.6518	189.2824	-.035	-.1362	.1406	.209	194.4196	-.0521	-.2024	49.6665	48.703				1				0
80	3.95	44.8331	36.3047	56.5676	51.9219	.5905	-.6739	189.6273	-.036	-.1583	.1623	.2413	192.7992	-.0535	-.2353	49.6575	48.4925				1				0
80	3.96	44.6735	36.1643	56.9012	52.2333	.5896	-.6959	189.9722	-.0369	-.1803	.184	.2736	191.5656	-.0548	-.268	49.6486	48.2829				1				0
80	3.97	44.6915	36.1409	57.1102	52.4261	.5909	-.7044	190.3688	-.0356	-.1888	.1922	.2857	190.6623	-.0529	-.2807	49.6614	48.2015				1				0
80	3.98	44.7096	36.1175	57.3192	52.619	.5923	-.7129	190.7653	-.0342	-.1974	.2003	.2978	189.836	-.0509	-.2934	49.6741	48.1204				1				0
80	3.99	44.7276	36.0941	57.5283	52.8119	.5936	-.7214	191.1619	-.0329	-.2058	.2084	.3099	189.077	-.0489	-.306	49.6868	48.0397				1				0
80	4	44.7456	36.0707	57.7373	53.0048	.5949	-.7299	191.5584	-.0316	-.2143	.2166	.322	188.3783	-.0469	-.3185	49.6994	47.9593				1				0
80	4.01	44.7774	36.0878	57.9544	53.2201	.5942	-.7374	192.0397	-.0323	-.2218	.2241	.3332	188.2929	-.0481	-.3297	49.6921	47.8879				1				0
80	4.02	44.8091	36.1049	58.1714	53.4355	.5934	-.7448	192.521	-.0331	-.2292	.2316	.3443	188.2137	-.0492	-.3408	49.6849	47.8168				1				0
80	4.03	44.8228	36.1454	58.1794	53.458	.5913	-.7439	192.6057	-.0352	-.2283	.231	.3434	188.7567	-.0523	-.3394	49.665	47.8254				1				0
80	4.04	44.8366	36.1859	58.1874	53.4805	.5892	-.743	192.6904	-.0373	-.2274	.2305	.3426	189.3018	-.0554	-.3381	49.6452	47.834				1				0
80	4.05	44.8503	36.2264	58.1955	53.503	.5872	-.7421	192.7752	-.0393	-.2265	.2299	.3418	189.8492	-.0585	-.3367	49.6254	47.8426				1				0
80	4.06	44.864	36.2669	58.2035	53.5255	.5851	-.7412	192.8599	-.0414	-.2256	.2294	.341	190.3986	-.0615	-.3354	49.6057	47.8512				1				0
80	4.07	44.828	36.2399	58.0674	53.4035	.585	-.7377	192.5388	-.0415	-.2221	.226	.3359	190.5706	-.0616	-.3302	49.6052	47.8844				1				0
80	4.08	44.792	36.2129	57.9313	53.2816	.585	-.7342	192.2177	-.0415	-.2186	.2225	.3308	190.7485	-.0617	-.325	49.6047	47.9178				1				0
80	4.09	44.7422	36.1454	57.7871	53.1371	.587	-.7316	191.8119	-.0395	-.216	.2196	.3264	190.3536	-.0587	-.3211	49.6241	47.9428				1				0
80	4.1	44.6924	36.0779	57.643	52.9927	.5891	-.729	191.406	-.0374	-.2134	.2166	.322	189.9457	-.0556	-.3172	49.6437	47.9678				1				0
80	4.11	44.6426	36.0104	57.4989	52.8482	.5911	-.7263	191.0002	-.0354	-.2107	.2137	.3177	189.5253	-.0526	-.3133	49.6632	47.993				1				0
80	4.12	44.5928	35.9429	57.3548	52.7038	.5932	-.7237	190.5943	-.0333	-.2081	.2107	.3133	189.0912	-.0495	-.3093	49.6829	48.0182				1				0
80	4.13	44.4761	35.8115	57.1805	52.5455	.5949	-.7238	190.0136	-.0315	-.2082	.2106	.3131	188.6151	-.0469	-.3095	49.6996	48.0169				1				0
80	4.14	44.3594	35.6801	57.0061	52.3872	.5967	-.7239	189.4328	-.0298	-.2084	.2105	.3129	188.1353	-.0443	-.3097	49.7163	48.0156				1				0
80	4.15	44.2924	35.6162	56.9759	52.3734	.5964	-.7267	189.2579	-.0301	-.2112	.2133	.3171	188.1141	-.0448	-.3139	49.7133	47.9889				1				0
80	4.16	44.2255	35.5523	56.9456	52.3595	.5961	-.7296	189.0829	-.0304	-.214	.2161	.3213	188.0931	-.0452	-.3181	49.7102	47.9621				1				0
80	4.17	44.1585	35.4884	56.9154	52.3457	.5957	-.7324	188.908	-.0308	-.2168	.219	.3255	188.073	-.0457	-.3223	49.7071	47.9352				1				0
80	4.18	44.0933	35.4218	57.0337	52.4806	.5947	-.7414	189.0294	-.0318	-.2259	.2281	.3391	188.0194	-.0473	-.3357	49.697	47.849				1				0
80	4.19	44.0281	35.3552	57.152	52.6156	.5936	-.7505	189.1508	-.0329	-.2349	.2372	.3526	187.9701	-.0489	-.3492	49.6868	47.763				1				0
80	4.2	43.9629	35.2886	57.2703	52.7505	.5925	-.7595	189.2722	-.034	-.2439	.2463	.3661	187.9247	-.0505	-.3626	49.6766	47.677				1				0
80	4.21	43.9646	35.2859	57.4189	52.8993	.5918	-.7657	189.5685	-.0347	-.2501	.2525	.3753	187.8975	-.0516	-.3717	49.6696	47.6183				1				0
80	4.22	43.9663	35.2832	57.5674	53.048	.5911	-.7718	189.8649	-.0354	-.2562	.2587	.3845	187.8718	-.0527	-.3809	49.6626	47.5598				1				0
80	4.23	43.968	35.2805	57.716	53.1968	.5903	-.7779	190.1612	-.0362	-.2623	.2648	.3937	187.8475	-.0538	-.39	49.6556	47.5015				1				0
80	4.24	44.0083	35.3075	57.9713	53.4649	.5885	-.7867	190.752	-.038	-.2711	.2738	.4069	187.9715	-.0564	-.403	49.6384	47.418				1				0
80	4.25	44.0487	35.3345	58.2266	53.733	.5867	-.7954	191.3428	-.0398	-.2798	.2826	.4201	188.087	-.0591	-.416	49.6213	47.3351				1				0
80	4.26	44.0873	35.3642	58.3333	53.8524	.5857	-.798	191.6372	-.0408	-.2824	.2854	.4242	188.2245	-.0607	-.4199	49.6112	47.3101				1				0
80	4.27	44.1259	35.3939	58.4401	53.9718	.5846	-.8006	191.9316	-.0419	-.2851	.2881	.4283	188.3591	-.0623	-.4237	49.6011	47.2852				1				0
80	4.28	44.1646	35.4236	58.5468	54.0911	.5835	-.8032	192.2261	-.0429	-.2877	.2909	.4324	188.4908	-.0638	-.4276	49.591	47.2603				1				0
80	4.29	44.2032	35.4533	58.6536	54.2105	.5825	-.8058	192.5205	-.044	-.2903	.2936	.4364	188.6197	-.0654	-.4315	49.5809	47.2356				1				0
80	4.3	44.325	35.5856	58.6491	54.2485	.5793	-.7993	192.8083	-.0472	-.2837	.2876	.4276	189.4461	-.0702	-.4218	49.5504	47.2979				1				0
80	4.31	44.4469	35.7179	58.6447	54.2866	.5761	-.7928	193.0961	-.0504	-.2772	.2817	.4188	190.3046	-.0749	-.4121	49.52	47.3601				1				0
80	4.32	44.5302	35.8205	58.5335	54.2053	.5739	-.7836	193.0894	-.0525	-.2681	.2732	.4061	191.0902	-.0781	-.3985	49.4996	47.447				1				0
80	4.33	44.6134	35.9231	58.4223	54.124	.5718	-.7745	193.0828	-.0547	-.2589	.2646	.3934	191.9268	-.0813	-.3849	49.4791	47.534				1				0
80	4.34	44.6967	36.0257	58.3111	54.0427	.5696	-.7654	193.0762	-.0568	-.2498	.2562	.3808	192.8189	-.0845	-.3713	49.4587	47.6209				1				0
80	4.35	44.7799	36.1283	58.1999	53.9614	.5675	-.7563	193.0695	-.059	-.2407	.2478	.3684	193.7717	-.0877	-.3578	49.4382	47.7078				1				0
80	4.36	44.8555	36.2732	57.8218	53.6543	.5627	-.7361	192.6049	-.0638	-.2205	.2296	.3413	196.1388	-.0949	-.3278	49.3922	47.8997				1				0
80	4.37	44.931	36.4181	57.4438	53.3473	.5578	-.7159	192.1402	-.0687	-.2003	.2117	.3148	198.9227	-.1021	-.2977	49.346	48.0924				1				0
80	4.38	44.9233	36.4604	57.1769	53.1215	.5551	-.7047	191.6822	-.0714	-.1892	.2022	.3005	200.6729	-.1061	-.2812	49.3202	48.1985				1				0
80	4.39	44.9155	36.5027	56.91	52.8958	.5524	-.6935	191.2241	-.0741	-.178	.1928	.2866	202.6046	-.1101	-.2646	49.2943	48.3051				1				0
80	4.4	44.9078	36.545	56.6432	52.67	.5497	-.6823	190.7661	-.0768	-.1667	.1836	.2729	204.7422	-.1142	-.2478	49.2683	48.4122				1				0
80	4.41	44.9001	36.5873	56.3763	52.4443	.5469	-.671	190.308	-.0796	-.1554	.1746	.2596	207.1135	-.1183	-.231	49.2421	48.5198				1				0
80	4.42	44.8117	36.5495	56.0027	52.1364	.544	-.6602	189.5003	-.0825	-.1446	.1665	.2474	209.6976	-.1226	-.2149	49.2146	48.6229				1				0
80	4.43	44.7233	36.5117	55.6291	51.8285	.5411	-.6492	188.6926	-.0854	-.1337	.1586	.2358	212.567	-.1269	-.1987	49.1869	48.727				1				0
80	4.44	44.6426	36.4316	55.5223	51.7463	.541	-.6498	188.3429	-.0855	-.1342	.1591	.2365	212.5081	-.1271	-.1995	49.1857	48.7221				1				0
80	4.45	44.5619	36.3515	55.4156	51.6641	.5408	-.6503	187.9932	-.0856	-.1347	.1596	.2373	212.4495	-.1273	-.2002	49.1844	48.7173				1				0
80	4.46	44.4813	36.2714	55.3089	51.582	.5407	-.6508	187.6435	-.0858	-.1352	.1601	.238	212.3909	-.1275	-.201	49.1832	48.7124				1				0
80	4.47	44.4006	36.1913	55.2021	51.4998	.5406	-.6513	187.2938	-.0859	-.1357	.1606	.2388	212.3325	-.1277	-.2017	49.1819	48.7075				1				0
80	4.48	44.3019	36.0644	55.3293	51.6529	.5405	-.6637	187.3485	-.086	-.1481	.1713	.2546	210.1234	-.1278	-.2202	49.1814	48.5892				1				0
80	4.49	44.2032	35.9375	55.4565	51.806	.5405	-.6761	187.4032	-.086	-.1606	.1821	.2708	208.1771	-.1278	-.2387	49.1809	48.4709				1				0
80	4.5	44.1852	35.8907	55.6905	52.0412	.5406	-.688	187.8076	-.0859	-.1724	.1926	.2863	206.4944	-.1277	-.2563	49.1817	48.3583				1				0
80	4.51	44.1671	35.8439	55.9244	52.2765	.5406	-.6997	188.2119	-.0858	-.1842	.2032	.302	204.9925	-.1276	-.2738	49.1824	48.2461				1				0
80	4.52	44.1491	35.7971	56.1584	52.5118	.5407	-.7115	188.6163	-.0858	-.1959	.2138	.3179	203.6458	-.1275	-.2912	49.1832	48.1344				1				0
80	4.53	44.156	35.8016	56.6547	53.0281	.537	-.7323	189.6404	-.0895	-.2167	.2345	.3485	202.4348	-.133	-.3222	49.1478	47.936				1				0
80	4.54	44.1628	35.8061	57.1511	53.5445	.5333	-.7529	190.6645	-.0931	-.2373	.2549	.379	201.43	-.1385	-.3528	49.1129	47.7398				1				0
80	4.55	44.1697	35.8106	57.6475	54.0609	.5297	-.7733	191.6886	-.0968	-.2577	.2753	.4092	200.5834	-.1439	-.3831	49.0783	47.5457				1				0
80	4.56	44.1946	35.8619	57.9099	54.342	.526	-.7821	192.3084	-.1005	-.2666	.2849	.4235	200.6537	-.1494	-.3963	49.0431	47.4613				1				0
80	4.57	44.2195	35.9132	58.1723	54.6231	.5223	-.7909	192.9281	-.1042	-.2754	.2944	.4376	200.7187	-.1548	-.4093	49.008	47.3775				1				0
80	4.58	44.2444	35.9645	58.4347	54.9042	.5187	-.7997	193.5478	-.1078	-.2841	.3039	.4517	200.7795	-.1603	-.4224	48.9732	47.2941				1				0
80	4.59	44.259	36.104	58.5815	55.1074	.5094	-.8023	194.0519	-.1171	-.2868	.3097	.4604	202.2136	-.1741	-.4263	48.8847	47.269				1				0
80	4.6	44.2736	36.2435	58.7283	55.3107	.5001	-.805	194.556	-.1263	-.2894	.3158	.4694	203.5866	-.1878	-.4302	48.7967	47.244				1				0
80	4.61	44.2633	36.3317	58.6127	55.2328	.4945	-.7989	194.4405	-.132	-.2833	.3126	.4647	204.9811	-.1962	-.4212	48.7428	47.3015				1				0
80	4.62	44.253	36.4199	58.497	55.155	.4888	-.7929	194.3249	-.1377	-.2773	.3096	.4602	206.4048	-.2047	-.4122	48.6888	47.3592				1				0
80	4.63	44.2427	36.5081	58.3814	55.0772	.4831	-.7868	194.2093	-.1434	-.2712	.3068	.456	207.8573	-.2131	-.4032	48.6348	47.4168				1				0
80	4.64	44.2324	36.5963	58.2657	54.9993	.4775	-.7807	194.0937	-.149	-.2652	.3042	.4522	209.3373	-.2215	-.3942	48.5806	47.4746				1				0
80	4.65	44.1096	36.6557	57.829	54.6222	.469	-.7661	193.2165	-.1575	-.2506	.296	.44	212.153	-.2341	-.3725	48.5	47.6137				1				0
80	4.66	43.9869	36.7151	57.3922	54.2451	.4604	-.7514	192.3393	-.166	-.2358	.2884	.4288	215.1497	-.2468	-.3506	48.4186	47.754				1				0
80	4.67	43.8745	36.6863	57.0711	53.9458	.4576	-.7427	191.5777	-.1689	-.2271	.283	.4208	216.6352	-.2511	-.3376	48.3914	47.8369				1				0
80	4.68	43.762	36.6575	56.7499	53.6466	.4547	-.7339	190.816	-.1718	-.2184	.2778	.413	218.1897	-.2553	-.3246	48.3641	47.9203				1				0
80	4.69	43.6496	36.6287	56.4288	53.3473	.4518	-.7251	190.0544	-.1747	-.2095	.2728	.4055	219.8156	-.2596	-.3115	48.3365	48.0045				1				0
80	4.7	43.5371	36.5999	56.1077	53.048	.4489	-.7162	189.2928	-.1776	-.2006	.2679	.3983	221.5152	-.264	-.2982	48.3087	48.0894				1				0
80	4.71	43.3921	36.5189	55.7625	52.7245	.4472	-.7086	188.3981	-.1793	-.193	.2635	.3917	222.8895	-.2666	-.287	48.2922	48.1615				1				0
80	4.72	43.247	36.4379	55.4174	52.4011	.4454	-.701	187.5034	-.1811	-.1854	.2592	.3852	224.3239	-.2692	-.2756	48.2755	48.2343				1				0
80	4.73	43.2144	36.3857	55.3934	52.3768	.4466	-.7024	187.3703	-.1799	-.1868	.2593	.3855	223.9144	-.2674	-.2777	48.2871	48.2209				1				0
80	4.74	43.1818	36.3335	55.3693	52.3526	.4478	-.7038	187.2373	-.1786	-.1882	.2595	.3858	223.5048	-.2656	-.2798	48.2986	48.2074				1				0
80	4.75	43.1492	36.2813	55.3453	52.3284	.4491	-.7052	187.1042	-.1774	-.1896	.2597	.386	223.0952	-.2638	-.2819	48.3102	48.194				1				0
80	4.76	43.1166	36.2291	55.3213	52.3042	.4503	-.7066	186.9712	-.1762	-.191	.2599	.3864	222.6857	-.2619	-.284	48.3218	48.1805				1				0
80	4.77	43.1998	36.2345	55.5757	52.5394	.4533	-.7144	187.5495	-.1732	-.1989	.2637	.392	221.0546	-.2575	-.2956	48.3505	48.1061				1				0
80	4.78	43.2831	36.2399	55.8301	52.7747	.4563	-.7222	188.1279	-.1702	-.2066	.2677	.3979	219.4808	-.253	-.3072	48.379	48.0322				1				0
80	4.79	43.399	36.2975	56.1086	53.0342	.458	-.7285	188.8392	-.1685	-.2129	.2715	.4036	218.3498	-.2504	-.3165	48.3957	47.9722				1				0
80	4.8	43.5148	36.3551	56.387	53.2937	.4598	-.7347	189.5506	-.1667	-.2192	.2754	.4093	217.2586	-.2478	-.3258	48.4123	47.9127				1				0
80	4.81	43.6307	36.4127	56.6654	53.5531	.4615	-.7409	190.262	-.165	-.2254	.2793	.4152	216.2058	-.2452	-.335	48.4288	47.8536				1				0
80	4.82	43.7466	36.4703	56.9439	53.8126	.4632	-.7471	190.9734	-.1633	-.2315	.2833	.4211	215.1901	-.2427	-.3442	48.4451	47.795				1				0
80	4.83	43.95	36.6188	57.2934	54.1543	.4635	-.7513	192.0165	-.163	-.2357	.2866	.426	214.663	-.2423	-.3504	48.4477	47.755				1				0
80	4.84	44.1534	36.7674	57.643	54.4959	.4638	-.7555	193.0597	-.1627	-.2399	.2899	.4309	214.1536	-.2419	-.3566	48.4502	47.7155				1				0
80	4.85	44.2409	36.8583	57.7142	54.5781	.4623	-.7536	193.3915	-.1642	-.238	.2891	.4298	214.5993	-.244	-.3538	48.4366	47.7336				1				0
80	4.86	44.3285	36.9492	57.7854	54.6603	.4609	-.7517	193.7233	-.1656	-.2361	.2884	.4287	215.0459	-.2461	-.3509	48.423	47.7517				1				0
80	4.87	44.416	37.0401	57.8565	54.7424	.4595	-.7498	194.0551	-.167	-.2342	.2876	.4276	215.4933	-.2483	-.3481	48.4095	47.7697				1				0
80	4.88	44.5036	37.131	57.9277	54.8246	.4581	-.7479	194.3868	-.1684	-.2323	.2869	.4265	215.9413	-.2504	-.3453	48.3961	47.7876				1				0
80	4.89	44.6031	37.2381	57.7382	54.6646	.4568	-.7351	194.244	-.1697	-.2195	.2774	.4124	217.7109	-.2523	-.3263	48.3839	47.9098				1				0
80	4.9	44.7027	37.3452	57.5487	54.5046	.4555	-.7222	194.1012	-.171	-.2066	.2682	.3987	219.6069	-.2542	-.3072	48.3716	48.0321				1				0
80	4.91	44.7147	37.3614	57.2881	54.2624	.4556	-.7112	193.6266	-.1709	-.1956	.2597	.3861	221.1394	-.254	-.2907	48.3728	48.1373				1				0
80	4.92	44.7267	37.3776	57.0275	54.0202	.4558	-.7001	193.152	-.1707	-.1845	.2514	.3737	222.7826	-.2538	-.2742	48.374	48.243				1				0
80	4.93	44.7387	37.3938	56.7668	53.778	.4559	-.6889	192.6774	-.1706	-.1733	.2432	.3615	224.5459	-.2536	-.2577	48.3751	48.3492				1				0
80	4.94	44.7224	37.3623	56.2607	53.3101	.4573	-.67	191.6555	-.1692	-.1544	.2291	.3405	227.6131	-.2515	-.2296	48.3886	48.5292				1				0
80	4.95	44.7061	37.3308	55.7545	52.8422	.4587	-.6509	190.6336	-.1678	-.1353	.2155	.3204	231.1118	-.2494	-.2012	48.4021	48.7112				1				0
80	4.96	44.6898	37.2993	55.2484	52.3742	.4601	-.6316	189.6117	-.1663	-.116	.2028	.3015	235.1073	-.2473	-.1724	48.4158	48.8952				1				0
80	4.97	44.6615	37.2516	55.0028	52.1485	.4615	-.6236	189.0644	-.165	-.1081	.1973	.2932	236.7803	-.2453	-.1606	48.4284	48.9708				1				0
80	4.98	44.6332	37.2039	54.7573	51.9227	.4628	-.6157	188.5171	-.1637	-.1001	.1919	.2852	238.5589	-.2433	-.1488	48.4409	49.0468				1				0
80	4.99	44.6048	37.1562	54.5118	51.697	.4641	-.6076	187.9698	-.1624	-.0921	.1866	.2775	240.4496	-.2414	-.1368	48.4536	49.1233				1				0
80	5	44.5997	37.1472	54.3268	51.5517	.4633	-.6009	187.6253	-.1631	-.0853	.1841	.2737	242.3981	-.2425	-.1268	48.4463	49.1877				1				0
80	5.01	44.5945	37.1382	54.1418	51.4064	.4626	-.5941	187.2809	-.1639	-.0785	.1818	.2702	244.4065	-.2437	-.1167	48.4389	49.2523				1				0
80	5.02	44.6177	37.1769	54.2023	51.4868	.4605	-.5954	187.4837	-.166	-.0798	.1842	.2739	244.3176	-.2468	-.1187	48.4188	49.2396				1				0
80	5.03	44.6409	37.2156	54.2627	51.5673	.4584	-.5967	187.6865	-.1681	-.0812	.1867	.2775	244.2312	-.2499	-.1207	48.3987	49.227				1				0
80	5.04	44.6641	37.2543	54.3232	51.6477	.4563	-.5981	187.8893	-.1702	-.0825	.1892	.2812	244.1472	-.2531	-.1226	48.3787	49.2144				1				0
80	5.05	44.6872	37.293	54.3837	51.7281	.4542	-.5994	188.0921	-.1723	-.0838	.1916	.2849	244.0655	-.2562	-.1246	48.3588	49.2019				1				0
80	5.06	44.7121	37.3578	54.6337	52.0361	.4482	-.6089	188.7397	-.1783	-.0933	.2012	.2992	242.3675	-.265	-.1388	48.302	49.1111				1				0
80	5.07	44.737	37.4226	54.8836	52.344	.4423	-.6184	189.3872	-.1842	-.1028	.211	.3136	240.8356	-.2738	-.1528	48.2455	49.0209				1				0
80	5.08	44.7387	37.4487	55.0731	52.5714	.4384	-.6265	189.832	-.188	-.1109	.2183	.3246	239.4626	-.2795	-.1649	48.2091	48.9435				1				0
80	5.09	44.7405	37.4748	55.2626	52.7989	.4346	-.6346	190.2768	-.1919	-.119	.2258	.3356	238.1859	-.2852	-.1769	48.1728	48.8664				1				0
80	5.1	44.7422	37.5009	55.4521	53.0264	.4308	-.6427	190.7215	-.1957	-.1271	.2333	.3468	236.9965	-.2908	-.1889	48.1366	48.7898				1				0
80	5.11	44.7439	37.527	55.6415	53.2539	.4271	-.6507	191.1663	-.1994	-.1351	.2409	.3581	235.8869	-.2965	-.2008	48.1007	48.7134				1				0
80	5.12	44.5988	37.4865	55.9164	53.5903	.4187	-.6687	191.5921	-.2077	-.1531	.2581	.3836	233.6161	-.3088	-.2276	48.0214	48.5421				1				0
80	5.13	44.4538	37.446	56.1913	53.9268	.4105	-.6866	192.0179	-.216	-.171	.2755	.4096	231.6395	-.3211	-.2542	47.9426	48.3716				1				0
80	5.14	44.307	37.3794	56.2767	54.0358	.4059	-.6966	191.9989	-.2206	-.181	.2853	.4241	230.6339	-.3279	-.269	47.8992	48.2765				1				0
80	5.15	44.1603	37.3128	56.3621	54.1448	.4013	-.7065	191.9799	-.2251	-.191	.2952	.4389	229.6953	-.3347	-.2839	47.8558	48.1813				1				0
80	5.16	44.0135	37.2462	56.4475	54.2537	.3968	-.7165	191.9609	-.2297	-.201	.3052	.4537	228.8174	-.3414	-.2987	47.8125	48.0861				1				0
80	5.17	43.8667	37.1796	56.5329	54.3627	.3922	-.7265	191.9419	-.2342	-.211	.3152	.4686	227.9952	-.3482	-.3136	47.7691	47.9909				1				0
80	5.18	43.6753	37.0896	56.6076	54.4838	.3859	-.7385	191.8563	-.2406	-.2229	.328	.4876	227.1895	-.3577	-.3313	47.7084	47.8772				1				0
80	5.19	43.4839	36.9996	56.6823	54.6049	.3795	-.7504	191.7707	-.247	-.2349	.3408	.5067	226.4436	-.3672	-.3491	47.6477	47.7633				1				0
80	5.2	43.4393	36.9762	56.6716	54.617	.3777	-.7524	191.7041	-.2488	-.2368	.3435	.5106	226.4165	-.3699	-.352	47.6303	47.7447				1				0
80	5.21	43.3947	36.9528	56.661	54.6291	.3758	-.7543	191.6375	-.2506	-.2388	.3462	.5146	226.39	-.3726	-.3549	47.613	47.7261				1				0
80	5.22	43.35	36.9294	56.6503	54.6412	.374	-.7563	191.5709	-.2525	-.2407	.3488	.5185	226.3637	-.3753	-.3578	47.5956	47.7075				1				0
80	5.23	43.3054	36.906	56.6396	54.6533	.3722	-.7583	191.5043	-.2543	-.2427	.3515	.5225	226.3379	-.378	-.3607	47.5783	47.6888				1				0
80	5.24	43.229	36.8772	56.5667	54.617	.3689	-.759	191.2899	-.2576	-.2434	.3544	.5269	226.6212	-.3829	-.3619	47.5466	47.6817				1				0
80	5.25	43.1526	36.8484	56.4937	54.5807	.3655	-.7598	191.0754	-.2609	-.2442	.3574	.5312	226.9003	-.3879	-.363	47.5149	47.6745				1				0
80	5.26	43.1209	36.843	56.4315	54.5322	.364	-.7585	190.9276	-.2624	-.243	.3576	.5317	227.2069	-.3901	-.3612	47.5005	47.686				1				0
80	5.27	43.0891	36.8376	56.3692	54.4838	.3625	-.7573	190.7797	-.264	-.2418	.3579	.5321	227.5135	-.3924	-.3594	47.4862	47.6976				1				0
80	5.28	43.0574	36.8322	56.3069	54.4354	.361	-.7561	190.6318	-.2655	-.2405	.3582	.5325	227.82	-.3946	-.3576	47.4718	47.7092				1				0
80	5.29	42.9638	36.7665	56.2571	54.3965	.3598	-.7588	190.3839	-.2667	-.2433	.361	.5366	227.6349	-.3965	-.3616	47.4598	47.6833				1				0
80	5.3	42.8703	36.7007	56.2073	54.3575	.3585	-.7616	190.1358	-.268	-.246	.3638	.5407	227.452	-.3984	-.3657	47.4478	47.6574				1				0
80	5.31	42.7767	36.635	56.1575	54.3186	.3572	-.7643	189.8878	-.2693	-.2487	.3665	.5449	227.2715	-.4003	-.3697	47.4357	47.6314				1				0
80	5.32	42.7149	36.5747	56.1699	54.3281	.3575	-.7682	189.7877	-.269	-.2527	.369	.5486	226.7944	-.3999	-.3756	47.4381	47.5938				1				0
80	5.33	42.6531	36.5144	56.1824	54.3376	.3577	-.7722	189.6876	-.2687	-.2566	.3716	.5524	226.3232	-.3995	-.3815	47.4405	47.5561				1				0
80	5.34	42.5913	36.4541	56.1948	54.3471	.358	-.7761	189.5874	-.2685	-.2606	.3741	.5562	225.858	-.3991	-.3873	47.443	47.5184				1				0
80	5.35	42.5149	36.3695	56.3238	54.4535	.3592	-.7856	189.6618	-.2672	-.27	.3799	.5648	224.7039	-.3973	-.4014	47.4548	47.4283				1				0
80	5.36	42.4385	36.2849	56.4528	54.5599	.3605	-.7951	189.7362	-.266	-.2795	.3858	.5736	223.5856	-.3954	-.4155	47.4666	47.3383				1				0
80	5.37	42.424	36.2606	56.5694	54.6568	.3615	-.8005	189.9107	-.265	-.285	.3891	.5785	222.9249	-.394	-.4236	47.4759	47.2862				1				0
80	5.38	42.4094	36.2363	56.6859	54.7537	.3624	-.806	190.0852	-.264	-.2904	.3925	.5835	222.2766	-.3925	-.4317	47.4853	47.2341				1				0
80	5.39	42.3948	36.212	56.8024	54.8505	.3634	-.8115	190.2598	-.2631	-.2959	.3959	.5885	221.6405	-.3911	-.4398	47.4946	47.1821				1				0
80	5.4	42.3802	36.1877	56.9189	54.9474	.3644	-.8169	190.4343	-.2621	-.3013	.3994	.5937	221.0165	-.3896	-.4479	47.5039	47.1303				1				0
80	5.41	42.3484	36.131	57.1173	55.1066	.3667	-.8267	190.7033	-.2597	-.3111	.4053	.6025	219.8593	-.3861	-.4625	47.5263	47.0372				1				0
80	5.42	42.3167	36.0743	57.3157	55.2657	.3691	-.8364	190.9724	-.2574	-.3208	.4113	.6115	218.7392	-.3826	-.4769	47.5486	46.9444				1				0
80	5.43	42.2995	36.0419	57.3975	55.328	.3704	-.8407	191.0669	-.256	-.3252	.4139	.6152	218.2173	-.3806	-.4834	47.5616	46.9032				1				0
80	5.44	42.2823	36.0095	57.4794	55.3903	.3718	-.8451	191.1615	-.2547	-.3295	.4164	.619	217.7023	-.3786	-.4898	47.5746	46.8621				1				0
80	5.45	42.2652	35.9771	57.5612	55.4525	.3732	-.8494	191.256	-.2533	-.3338	.419	.6229	217.1941	-.3766	-.4962	47.5875	46.821				1				0
80	5.46	42.248	35.9447	57.643	55.5148	.3745	-.8537	191.3506	-.2519	-.3381	.4217	.6268	216.6928	-.3745	-.5026	47.6005	46.78				1				0
80	5.47	42.1957	35.8826	57.74	55.5823	.3762	-.8603	191.4005	-.2503	-.3447	.426	.6332	215.9862	-.3721	-.5124	47.6162	46.7173				1				0
80	5.48	42.1433	35.8205	57.837	55.6497	.3778	-.8668	191.4505	-.2487	-.3513	.4304	.6398	215.2942	-.3696	-.5222	47.6318	46.6546				1				0
80	5.49	42.1081	35.7908	57.8521	55.6549	.3781	-.8691	191.4059	-.2484	-.3535	.4321	.6423	215.0885	-.3692	-.5256	47.6346	46.6329				1				0
80	5.5	42.0729	35.7611	57.8672	55.6601	.3784	-.8714	191.3613	-.2481	-.3558	.4338	.6448	214.8843	-.3688	-.529	47.6373	46.6111				1				0
80	5.51	42.0377	35.7314	57.8823	55.6653	.3787	-.8737	191.3168	-.2478	-.3581	.4355	.6474	214.6817	-.3684	-.5324	47.64	46.5894				1				0
80	5.52	42.0025	35.7017	57.8975	55.6705	.379	-.876	191.2722	-.2475	-.3604	.4372	.6499	214.4806	-.3679	-.5358	47.6427	46.5676				1				0
80	5.53	41.9965	35.6738	57.8939	55.6463	.381	-.8764	191.2105	-.2455	-.3608	.4364	.6488	214.2304	-.365	-.5364	47.6619	46.5635				1				0
80	5.54	41.9905	35.6459	57.8903	55.6221	.383	-.8768	191.1488	-.2435	-.3613	.4357	.6476	213.9793	-.362	-.537	47.6811	46.5594				1				0
80	5.55	42.0197	35.6477	57.8717	55.5927	.3847	-.875	191.1317	-.2418	-.3594	.4332	.6439	213.9267	-.3594	-.5343	47.6976	46.577				1				0
80	5.56	42.0489	35.6495	57.853	55.5632	.3865	-.8731	191.1146	-.24	-.3576	.4307	.6402	213.8735	-.3568	-.5315	47.714	46.5947				1				0
80	5.57	42.0781	35.6513	57.8343	55.5338	.3882	-.8713	191.0975	-.2383	-.3557	.4281	.6365	213.8197	-.3542	-.5288	47.7305	46.6124				1				0
80	5.58	42.1073	35.6531	57.8156	55.5044	.3899	-.8694	191.0804	-.2366	-.3538	.4256	.6327	213.7652	-.3517	-.526	47.747	46.63				1				0
80	5.59	42.1536	35.6909	57.7409	55.4153	.3911	-.8637	191.0007	-.2354	-.3481	.4203	.6247	214.0633	-.3499	-.5175	47.7582	46.6843				1				0
80	5.6	42.1999	35.7287	57.6662	55.3263	.3923	-.858	190.9211	-.2342	-.3424	.4149	.6167	214.3695	-.3482	-.5091	47.7695	46.7387				1				0
80	5.61	42.2171	35.7647	57.6101	55.2666	.3917	-.8542	190.8585	-.2348	-.3386	.412	.6125	214.7348	-.349	-.5033	47.7643	46.7754				1				0
80	5.62	42.2343	35.8007	57.5541	55.2069	.3912	-.8503	190.7959	-.2353	-.3347	.4092	.6082	215.1056	-.3498	-.4976	47.759	46.8121				1				0
80	5.63	42.2514	35.8367	57.498	55.1472	.3906	-.8465	190.7334	-.2358	-.3309	.4063	.604	215.4818	-.3506	-.4919	47.7538	46.8489				1				0
80	5.64	42.2686	35.8727	57.442	55.0875	.3901	-.8426	190.6708	-.2364	-.327	.4035	.5998	215.8635	-.3514	-.4861	47.7486	46.8856				1				0
80	5.65	42.2617	35.861	57.3913	55.0209	.3913	-.8408	190.535	-.2352	-.3252	.4013	.5966	215.8766	-.3496	-.4834	47.76	46.903				1				0
80	5.66	42.2549	35.8493	57.3406	54.9543	.3925	-.8389	190.3991	-.234	-.3234	.3991	.5934	215.8898	-.3478	-.4807	47.7715	46.9203				1				0
80	5.67	42.2308	35.8016	57.3459	54.9474	.3943	-.841	190.3258	-.2322	-.3254	.3998	.5943	215.5141	-.3452	-.4837	47.7882	46.9008				1				0
80	5.68	42.2068	35.7539	57.3513	54.9405	.396	-.843	190.2525	-.2305	-.3275	.4004	.5953	215.1393	-.3426	-.4868	47.805	46.8813				1				0
80	5.69	42.1828	35.7062	57.3566	54.9336	.3978	-.8451	190.1792	-.2287	-.3295	.4011	.5963	214.7655	-.34	-.4898	47.8217	46.8618				1				0
80	5.7	42.1321	35.5955	57.4473	54.9889	.4021	-.8527	190.1639	-.2244	-.3371	.405	.602	213.6511	-.3336	-.5012	47.8627	46.7893				1				0
80	5.71	42.0815	35.4848	57.5381	55.0443	.4064	-.8603	190.1486	-.2201	-.3447	.409	.608	212.5581	-.3272	-.5125	47.9036	46.7167				1				0
80	5.72	42.0309	35.3741	57.6288	55.0996	.4107	-.868	190.1334	-.2158	-.3524	.4132	.6143	211.4868	-.3208	-.5238	47.9445	46.6441				1				0
80	5.73	42.0043	35.3111	57.7142	55.1619	.4132	-.8735	190.1914	-.2133	-.3579	.4167	.6194	210.7899	-.3171	-.5321	47.9687	46.5911				1				0
80	5.74	41.9776	35.2481	57.7996	55.2242	.4157	-.8791	190.2495	-.2108	-.3635	.4202	.6246	210.1051	-.3133	-.5404	47.9928	46.5381				1				0
80	5.75	41.951	35.1851	57.885	55.2865	.4183	-.8846	190.3076	-.2082	-.3691	.4237	.6299	209.4321	-.3095	-.5486	48.0169	46.4852				1				0
80	5.76	41.8824	35.059	58.0674	55.4214	.4227	-.8966	190.4302	-.2038	-.381	.4321	.6424	208.1418	-.303	-.5664	48.0589	46.371				1				0
80	5.77	41.8137	34.933	58.2497	55.5563	.4271	-.9086	190.5528	-.1994	-.393	.4407	.6551	206.9027	-.2964	-.5842	48.1008	46.257				1				0
80	5.78	41.7717	34.87	58.3467	55.629	.4289	-.915	190.6174	-.1975	-.3994	.4456	.6624	206.3142	-.2937	-.5938	48.1187	46.1958				1				0
80	5.79	41.7296	34.807	58.4436	55.7016	.4308	-.9214	190.6819	-.1957	-.4059	.4506	.6698	205.7389	-.2909	-.6033	48.1365	46.1346				1				0
80	5.8	41.6875	34.744	58.5406	55.7743	.4327	-.9279	190.7465	-.1938	-.4123	.4556	.6772	205.1765	-.2881	-.6129	48.1543	46.0735				1				0
80	5.81	41.6455	34.681	58.6376	55.8469	.4346	-.9343	190.811	-.1919	-.4187	.4606	.6847	204.6268	-.2853	-.6224	48.1721	46.0125				1				0
80	5.82	41.63	34.6081	58.8164	55.9724	.439	-.9428	191.0269	-.1875	-.4272	.4666	.6936	203.6937	-.2787	-.6351	48.2144	45.9311				1				0
80	5.83	41.6146	34.5352	58.9952	56.0978	.4434	-.9513	191.2427	-.1831	-.4358	.4726	.7026	202.7864	-.2721	-.6478	48.2566	45.8499				1				0
80	5.84	41.6412	34.5253	59.077	56.1505	.446	-.9535	191.394	-.1805	-.4379	.4736	.7041	202.4011	-.2683	-.6509	48.281	45.8296				1				0
80	5.85	41.6678	34.5154	59.1588	56.2033	.4485	-.9556	191.5453	-.1779	-.44	.4746	.7056	202.0179	-.2645	-.6541	48.3054	45.8094				1				0
80	5.86	41.6944	34.5055	59.2407	56.2561	.4511	-.9577	191.6967	-.1754	-.4421	.4756	.7071	201.6371	-.2607	-.6573	48.3297	45.7893				1				0
80	5.87	41.721	34.4956	59.3225	56.3088	.4537	-.9598	191.848	-.1728	-.4442	.4767	.7086	201.2584	-.2569	-.6604	48.354	45.7691				1				0
80	5.88	41.7562	34.4704	59.3501	56.2777	.4589	-.9595	191.8544	-.1676	-.4439	.4745	.7053	200.6821	-.2491	-.6599	48.4041	45.7726				1				0
80	5.89	41.7914	34.4452	59.3777	56.2465	.4642	-.9591	191.8608	-.1623	-.4435	.4723	.7021	200.1004	-.2413	-.6593	48.4542	45.776				1				0
80	5.9	41.8	34.4299	59.3234	56.1626	.4669	-.9566	191.7159	-.1596	-.441	.469	.6972	199.892	-.2372	-.6556	48.4801	45.7996				1				0
80	5.91	41.8086	34.4146	59.2691	56.0787	.4696	-.9541	191.5711	-.1569	-.4386	.4658	.6924	199.6804	-.2332	-.6519	48.5061	45.8232				1				0
80	5.92	41.8172	34.3993	59.2149	55.9948	.4724	-.9517	191.4262	-.1541	-.4361	.4625	.6876	199.4654	-.2291	-.6483	48.5321	45.8469				1				0
80	5.93	41.8257	34.384	59.1606	55.9109	.4751	-.9492	191.2813	-.1514	-.4336	.4593	.6827	199.2471	-.225	-.6446	48.5582	45.8706				1				0
80	5.94	41.7794	34.267	59.0574	55.7596	.4814	-.949	190.8634	-.1451	-.4334	.4571	.6794	198.504	-.2156	-.6443	48.6185	45.8721				1				0
80	5.95	41.733	34.15	58.9542	55.6082	.4878	-.9489	190.4455	-.1387	-.4333	.4549	.6763	197.7505	-.2062	-.6441	48.6791	45.8736				1				0
80	5.96	41.6781	34.0483	58.9053	55.5408	.4914	-.9512	190.1725	-.1351	-.4356	.4561	.678	197.2274	-.2008	-.6476	48.7135	45.8512				1				0
80	5.97	41.6232	33.9466	58.8564	55.4733	.495	-.9536	189.8994	-.1314	-.438	.4573	.6798	196.7055	-.1954	-.6511	48.7481	45.8287				1				0
80	5.98	41.5682	33.8449	58.8075	55.4058	.4987	-.9559	189.6264	-.1278	-.4403	.4585	.6816	196.1848	-.19	-.6546	48.7828	45.8062				1				0
80	5.99	41.5133	33.7432	58.7585	55.3384	.5023	-.9583	189.3534	-.1242	-.4427	.4598	.6835	195.6656	-.1846	-.6581	48.8176	45.7836				1				0
80	6	41.4455	33.5775	58.8315	55.3721	.5088	-.9673	189.2267	-.1177	-.4518	.4668	.694	194.5988	-.1749	-.6716	48.8794	45.6975				1				0
80	6.01	41.3777	33.4119	58.9044	55.4058	.5153	-.9764	189.0999	-.1112	-.4608	.474	.7047	193.5627	-.1653	-.685	48.9413	45.6113				1				0
80	6.02	41.3648	33.348	59.0263	55.507	.5181	-.983	189.2462	-.1083	-.4675	.4798	.7133	193.049	-.1611	-.6949	48.9682	45.548				1				0
80	6.03	41.352	33.2841	59.1482	55.6082	.521	-.9897	189.3925	-.1055	-.4741	.4857	.722	192.5484	-.1569	-.7048	48.995	45.4848				1				0
80	6.04	41.3391	33.2202	59.27	55.7094	.5238	-.9963	189.5388	-.1027	-.4807	.4916	.7308	192.0605	-.1527	-.7146	49.0218	45.4217				1				0
80	6.05	41.3262	33.1563	59.3919	55.8106	.5266	-1.0029	189.6851	-.0999	-.4873	.4975	.7395	191.5849	-.1485	-.7245	49.0485	45.3587				1				0
80	6.06	41.2043	32.9988	59.6935	56.09	.5283	-1.0225	189.9866	-.0982	-.5069	.5163	.7675	190.9585	-.1459	-.7535	49.0652	45.1724				1				0
80	6.07	41.0825	32.8413	59.995	56.3694	.5301	-1.042	190.2881	-.0964	-.5264	.5352	.7956	190.3782	-.1433	-.7825	49.0819	44.9866				1				0
80	6.08	40.9735	32.7477	60.1747	56.5475	.529	-1.0549	190.4434	-.0975	-.5393	.548	.8147	190.2434	-.1449	-.8017	49.0718	44.8638				1				0
80	6.09	40.8645	32.6541	60.3544	56.7257	.528	-1.0678	190.5987	-.0985	-.5522	.5609	.8338	190.1149	-.1464	-.8209	49.0618	44.7411				1				0
80	6.1	40.7555	32.5605	60.5341	56.9039	.5269	-1.0806	190.7539	-.0996	-.565	.5737	.8529	189.9925	-.148	-.84	49.0519	44.6187				1				0
80	6.11	40.5563	32.4741	60.8339	57.2006	.5212	-1.1004	191.0648	-.1053	-.5848	.5942	.8834	190.2055	-.1565	-.8694	48.9972	44.43				1				0
80	6.12	40.3572	32.3877	61.1336	57.4972	.5155	-1.1202	191.3758	-.111	-.6046	.6147	.9138	190.4038	-.165	-.8988	48.9428	44.242				1				0
80	6.13	40.1581	32.3013	61.4334	57.7939	.5098	-1.1399	191.6867	-.1167	-.6243	.6351	.9441	190.5886	-.1735	-.928	48.8886	44.0546				1				0
80	6.14	40.068	32.3085	61.5535	57.9124	.5051	-1.1468	191.8424	-.1214	-.6312	.6427	.9555	190.8835	-.1804	-.9383	48.8442	43.9888				1				0
80	6.15	39.9779	32.3157	61.6736	58.0309	.5005	-1.1536	191.998	-.126	-.6381	.6504	.9669	191.1708	-.1873	-.9486	48.8	43.9232				1				0
80	6.16	39.8877	32.3229	61.7937	58.1494	.4958	-1.1605	192.1537	-.1306	-.6449	.658	.9783	191.451	-.1942	-.9588	48.7558	43.8576				1				0
80	6.17	39.8259	32.3787	61.8622	58.2186	.4903	-1.1632	192.2854	-.1362	-.6476	.6618	.9839	191.8773	-.2025	-.9628	48.7027	43.832				1				0
80	6.18	39.7641	32.4345	61.9307	58.2878	.4847	-1.1659	192.4171	-.1418	-.6503	.6656	.9895	192.298	-.2108	-.9668	48.6498	43.8063				1				0
80	6.19	39.7925	32.4831	61.8791	58.2385	.4838	-1.1617	192.3931	-.1427	-.6462	.6617	.9837	192.4542	-.2121	-.9606	48.6409	43.8461				1				0
80	6.2	39.8208	32.5317	61.8275	58.1892	.4828	-1.1576	192.3691	-.1436	-.642	.6579	.978	192.6123	-.2135	-.9544	48.6319	43.8858				1				0
80	6.21	39.8491	32.5803	61.7759	58.1399	.4819	-1.1534	192.3452	-.1446	-.6378	.654	.9722	192.7724	-.2149	-.9482	48.623	43.9256				1				0
80	6.22	39.8774	32.6289	61.7243	58.0906	.481	-1.1492	192.3212	-.1455	-.6336	.6501	.9665	192.9343	-.2163	-.942	48.6141	43.9653				1				0
80	6.23	39.9015	32.6856	61.5188	57.8821	.4805	-1.1392	191.988	-.146	-.6236	.6405	.9521	193.1773	-.217	-.927	48.6095	44.061				1				0
80	6.24	39.9255	32.7423	61.3133	57.6737	.48	-1.1291	191.6548	-.1465	-.6135	.6308	.9377	193.4286	-.2178	-.9121	48.6049	44.157				1				0
80	6.25	39.9212	32.7504	61.1594	57.5145	.4805	-1.1232	191.3456	-.146	-.6076	.6249	.929	193.5136	-.2171	-.9033	48.6093	44.2133				1				0
80	6.26	39.9169	32.7585	61.0056	57.3554	.4809	-1.1173	191.0363	-.1456	-.6017	.619	.9203	193.6005	-.2164	-.8945	48.6137	44.2697				1				0
80	6.27	39.9126	32.7666	60.8517	57.1962	.4814	-1.1113	190.7271	-.1451	-.5957	.6131	.9115	193.6893	-.2157	-.8856	48.6181	44.3264				1				0
80	6.28	39.9083	32.7747	60.6978	57.0371	.4818	-1.1053	190.4179	-.1446	-.5898	.6072	.9027	193.7801	-.215	-.8767	48.6225	44.3833				1				0
80	6.29	39.904	32.7666	60.5207	56.8433	.4837	-1.0988	190.0347	-.1428	-.5832	.6004	.8925	193.7545	-.2122	-.8669	48.6405	44.4459				1				0
80	6.3	39.8998	32.7585	60.3437	56.6496	.4856	-1.0921	189.6516	-.1409	-.5766	.5935	.8823	193.7283	-.2094	-.8571	48.6585	44.5089				1				0
80	6.31	39.8998	32.7423	60.3206	56.615	.4871	-1.0916	189.5777	-.1394	-.576	.5926	.881	193.6077	-.2073	-.8562	48.6721	44.5146				1				0
80	6.32	39.8998	32.7261	60.2975	56.5804	.4885	-1.091	189.5037	-.138	-.5754	.5917	.8796	193.4867	-.2051	-.8553	48.6858	44.5203				1				0
80	6.33	39.8998	32.7099	60.2743	56.5458	.4899	-1.0904	189.4298	-.1366	-.5748	.5908	.8782	193.3651	-.203	-.8545	48.6994	44.526				1				0
80	6.34	39.8998	32.6937	60.2512	56.5112	.4914	-1.0898	189.3559	-.1351	-.5742	.5899	.8769	193.2431	-.2009	-.8536	48.7131	44.5317				1				0
80	6.35	39.9907	32.7315	60.3348	56.5683	.4942	-1.0885	189.6254	-.1323	-.5729	.588	.8741	192.9985	-.1966	-.8517	48.7404	44.5436				1				0
80	6.36	40.0817	32.7693	60.4184	56.6254	.4971	-1.0873	189.8948	-.1294	-.5717	.5861	.8713	192.753	-.1923	-.8498	48.7677	44.5555				1				0
80	6.37	40.1727	32.8233	60.5252	56.7171	.4985	-1.0866	190.2383	-.128	-.571	.5852	.8699	192.6306	-.1902	-.8489	48.7813	44.5617				1				0
80	6.38	40.2637	32.8773	60.6319	56.8087	.4999	-1.086	190.5816	-.1265	-.5704	.5842	.8685	192.5084	-.1881	-.8479	48.7949	44.5679				1				0
80	6.39	40.3546	32.9313	60.7387	56.9004	.5014	-1.0853	190.925	-.1251	-.5697	.5833	.8671	192.3861	-.186	-.8469	48.8084	44.574				1				0
80	6.4	40.4456	32.9853	60.8454	56.9921	.5028	-1.0847	191.2685	-.1237	-.5691	.5824	.8657	192.264	-.1839	-.846	48.8218	44.5802				1				0
80	6.41	40.7194	33.177	60.9326	57.0449	.5064	-1.0733	191.8739	-.1201	-.5577	.5705	.8481	192.1554	-.1786	-.8291	48.8559	44.6883				1				0
80	6.42	40.9932	33.3687	61.0198	57.0976	.5099	-1.062	192.4793	-.1166	-.5465	.5588	.8306	192.0428	-.1733	-.8124	48.8897	44.7957				1				0
80	6.43	41.176	33.5064	61.0002	57.0587	.5121	-1.0514	192.7414	-.1144	-.5358	.5479	.8145	192.055	-.1701	-.7965	48.9102	44.8969				1				0
80	6.44	41.3588	33.6442	60.9806	57.0198	.5142	-1.0408	193.0034	-.1123	-.5252	.5371	.7984	192.0676	-.1669	-.7808	48.9306	44.9979				1				0
80	6.45	41.5416	33.7819	60.9611	56.9809	.5163	-1.0302	193.2654	-.1101	-.5146	.5263	.7824	192.0806	-.1637	-.7651	48.951	45.0986				1				0
80	6.46	41.7176	33.9061	60.6915	56.6816	.5206	-1.0106	192.9968	-.1058	-.495	.5062	.7526	192.0682	-.1573	-.7359	48.992	45.2853				1				0
80	6.47	41.8935	34.0303	60.422	56.3823	.525	-.991	192.7282	-.1015	-.4754	.4861	.7226	192.0549	-.1509	-.7067	49.0331	45.4724				1				0
80	6.48	42.0695	34.1545	60.1525	56.0831	.5293	-.9713	192.4595	-.0972	-.4557	.4659	.6926	192.0402	-.1445	-.6774	49.0744	45.6602				1				0
80	6.49	42.0626	34.141	59.9025	55.8227	.5315	-.962	191.9288	-.095	-.4464	.4564	.6785	192.01	-.1412	-.6637	49.0955	45.7482				1				0
80	6.5	42.0558	34.1275	59.6525	55.5624	.5337	-.9527	191.3982	-.0927	-.4372	.4469	.6643	191.9783	-.1379	-.6499	49.1167	45.8367				1				0
80	6.51	42.0489	34.114	59.4026	55.302	.536	-.9434	190.8675	-.0905	-.4278	.4373	.65	191.945	-.1345	-.636	49.1381	45.9256				1				0
80	6.52	42.0111	34.0366	59.0103	54.8903	.5412	-.931	189.9483	-.0853	-.4154	.4241	.6304	191.599	-.1268	-.6176	49.1879	46.0435				1				0
80	6.53	41.9734	33.9592	58.618	54.4786	.5465	-.9185	189.0291	-.08	-.4029	.4108	.6107	191.2271	-.1189	-.599	49.2383	46.1625				1				0
80	6.54	41.9425	33.8953	58.4757	54.3273	.5495	-.9155	188.6406	-.077	-.3999	.4072	.6054	190.8935	-.1144	-.5945	49.267	46.1914				1				0
80	6.55	41.9116	33.8314	58.3333	54.1759	.5526	-.9124	188.2522	-.0739	-.3969	.4037	.6001	190.5525	-.1099	-.5899	49.2959	46.2205				1				0
80	6.56	41.8807	33.7675	58.191	54.0245	.5556	-.9094	187.8636	-.0709	-.3938	.4001	.5948	190.2041	-.1054	-.5854	49.3249	46.2496				1				0
80	6.57	41.8498	33.7036	58.0487	53.8732	.5587	-.9063	187.4752	-.0678	-.3907	.3966	.5895	189.8481	-.1008	-.5808	49.354	46.2788				1				0
80	6.58	41.8626	33.6649	58.0798	53.8775	.5622	-.9078	187.4848	-.0643	-.3922	.3974	.5908	189.3108	-.0956	-.583	49.3876	46.2647				1				0
80	6.59	41.8755	33.6262	58.1109	53.8818	.5657	-.9093	187.4944	-.0608	-.3937	.3983	.5922	188.7761	-.0903	-.5852	49.4212	46.2506				1				0
80	6.6	41.9193	33.6514	58.2844	54.0375	.5662	-.9138	187.8926	-.0603	-.3982	.4028	.5987	188.6149	-.0897	-.592	49.4254	46.2074				1				0
80	6.61	41.9631	33.6766	58.4579	54.1932	.5666	-.9183	188.2907	-.0599	-.4027	.4072	.6053	188.4578	-.089	-.5987	49.4296	46.1643				1				0
80	6.62	42.0068	33.7018	58.6313	54.3489	.567	-.9228	188.6888	-.0594	-.4073	.4116	.6118	188.3047	-.0884	-.6054	49.4339	46.1214				1				0
80	6.63	42.0506	33.727	58.8048	54.5046	.5675	-.9273	189.0869	-.059	-.4117	.4159	.6183	188.1555	-.0877	-.6121	49.438	46.0787				1				0
80	6.64	42.103	33.7558	59.1837	54.8523	.5675	-.9393	189.8947	-.059	-.4237	.4278	.6359	187.9235	-.0877	-.6298	49.4384	45.965				1				0
80	6.65	42.1553	33.7846	59.5627	55.2	.5676	-.9511	190.7025	-.0589	-.4355	.4395	.6533	187.7058	-.0876	-.6474	49.4388	45.8523				1				0
80	6.66	42.1639	33.7882	59.7682	55.392	.5672	-.9585	191.1122	-.0593	-.4429	.4468	.6643	187.6292	-.0882	-.6584	49.435	45.782				1				0
80	6.67	42.1725	33.7918	59.9737	55.584	.5668	-.9658	191.5219	-.0597	-.4502	.4542	.6752	187.5555	-.0888	-.6693	49.4312	45.712				1				0
80	6.68	42.1811	33.7954	60.1792	55.776	.5664	-.9731	191.9316	-.0601	-.4576	.4615	.686	187.4843	-.0894	-.6802	49.4275	45.6423				1				0
80	6.69	42.1896	33.799	60.3846	55.968	.566	-.9804	192.3413	-.0605	-.4648	.4688	.6968	187.4157	-.0899	-.691	49.4238	45.5729				1				0
80	6.7	42.1081	33.7243	60.5981	56.1557	.5661	-.9927	192.5862	-.0604	-.4771	.4809	.7149	187.2132	-.0898	-.7093	49.4249	45.456				1				0
80	6.71	42.0266	33.6496	60.8116	56.3434	.5662	-1.0049	192.8312	-.0603	-.4894	.4931	.733	187.0209	-.0896	-.7275	49.426	45.3394				1				0
80	6.72	41.9365	33.5712	60.8196	56.3391	.5667	-1.01	192.6664	-.0598	-.4944	.498	.7403	186.8922	-.0888	-.735	49.4309	45.2915				1				0
80	6.73	41.8463	33.4929	60.8276	56.3348	.5672	-1.015	192.5017	-.0593	-.4994	.5029	.7477	186.7659	-.0881	-.7424	49.4357	45.2435				1				0
80	6.74	41.7562	33.4146	60.8356	56.3304	.5677	-1.0201	192.3369	-.0587	-.5045	.5079	.755	186.6418	-.0873	-.75	49.4405	45.1954				1				0
80	6.75	41.6661	33.3363	60.8437	56.3261	.5683	-1.0251	192.1722	-.0582	-.5095	.5129	.7624	186.5199	-.0866	-.7575	49.4454	45.1472				1				0
80	6.76	41.5794	33.249	60.7734	56.2439	.5698	-1.0274	191.8457	-.0567	-.5118	.5149	.7655	186.323	-.0843	-.7608	49.4599	45.1256				1				0
80	6.77	41.4927	33.1617	60.7031	56.1618	.5713	-1.0297	191.5193	-.0552	-.5141	.517	.7686	186.1271	-.082	-.7642	49.4744	45.1039				1				0
80	6.78	41.4962	33.1527	60.6248	56.0839	.5723	-1.0269	191.3577	-.0542	-.5113	.5141	.7643	186.048	-.0805	-.7601	49.4841	45.1306				1				0
80	6.79	41.4996	33.1437	60.5465	56.0061	.5733	-1.0241	191.1959	-.0532	-.5085	.5112	.76	185.9677	-.079	-.7559	49.4938	45.1574				1				0
80	6.8	41.503	33.1347	60.4683	55.9282	.5744	-1.0212	191.0342	-.0521	-.5057	.5083	.7557	185.8865	-.0775	-.7517	49.5035	45.1842				1				0
80	6.81	41.5065	33.1257	60.39	55.8504	.5754	-1.0184	190.8726	-.0511	-.5028	.5054	.7514	185.8042	-.076	-.7475	49.5132	45.2111				1				0
80	6.82	41.6094	33.2292	60.2388	55.699	.5756	-1.0065	190.7765	-.0508	-.4909	.4935	.7336	185.9129	-.0756	-.7297	49.5158	45.3249				1				0
80	6.83	41.7124	33.3327	60.0875	55.5477	.5759	-.9945	190.6804	-.0506	-.4789	.4816	.7159	186.0274	-.0752	-.7119	49.5184	45.4389				1				0
80	6.84	41.812	33.4452	60.0146	55.4742	.5752	-.9854	190.746	-.0513	-.4698	.4726	.7025	186.2338	-.0763	-.6984	49.5113	45.5258				1				0
80	6.85	41.9116	33.5577	59.9416	55.4006	.5744	-.9763	190.8116	-.0521	-.4607	.4636	.6892	186.4482	-.0774	-.6848	49.5041	45.6126				1				0
80	6.86	42.0111	33.6703	59.8687	55.3271	.5737	-.9671	190.8772	-.0528	-.4516	.4546	.6759	186.6708	-.0785	-.6713	49.497	45.6994				1				0
80	6.87	42.1278	33.7738	59.7246	55.1688	.5751	-.9548	190.795	-.0513	-.4392	.4422	.6573	186.6683	-.0763	-.6529	49.511	45.8173				1				0
80	6.88	42.2446	33.8773	59.5805	55.0106	.5766	-.9424	190.7129	-.0499	-.4268	.4297	.6388	186.6657	-.0741	-.6345	49.525	45.9353				1				0
80	6.89	42.3613	33.9808	59.4364	54.8523	.5781	-.93	190.6307	-.0484	-.4144	.4172	.6202	186.6627	-.072	-.616	49.539	46.0534				1				0
80	6.9	42.3785	33.9718	59.3652	54.7675	.5803	-.9267	190.483	-.0462	-.4111	.4137	.615	186.4101	-.0687	-.6111	49.5602	46.0849				1				0
80	6.91	42.3956	33.9628	59.2941	54.6827	.5825	-.9234	190.3352	-.044	-.4078	.4101	.6097	186.1526	-.0653	-.6062	49.5813	46.1164				1				0
80	6.92	42.4128	33.9538	59.2229	54.598	.5848	-.92	190.1874	-.0417	-.4045	.4066	.6045	185.8903	-.062	-.6013	49.6026	46.1479				1				0
80	6.93	42.43	33.9304	59.1731	54.5132	.5886	-.9176	190.0466	-.0379	-.402	.4038	.6002	185.3884	-.0564	-.5976	49.6389	46.1715				1				0
80	6.94	42.4471	33.907	59.1233	54.4285	.5924	-.9151	189.9058	-.0341	-.3995	.401	.5961	184.8787	-.0507	-.5939	49.6752	46.1951				1				0
80	6.95	42.4471	33.8926	59.1446	54.4285	.594	-.9159	189.9128	-.0325	-.4004	.4017	.5971	184.6442	-.0483	-.5952	49.6903	46.187				1				0
80	6.96	42.4471	33.8782	59.166	54.4285	.5955	-.9168	189.9197	-.0309	-.4012	.4024	.5982	184.4104	-.046	-.5964	49.7053	46.179				1				0
80	6.97	42.4471	33.8638	59.1873	54.4285	.5971	-.9176	189.9267	-.0294	-.4021	.4031	.5993	184.1775	-.0437	-.5977	49.7203	46.1709				1				0
80	6.98	42.4471	33.8494	59.2087	54.4285	.5987	-.9185	189.9336	-.0278	-.4029	.4039	.6004	183.9455	-.0413	-.5989	49.7353	46.1628				1				0
80	6.99	42.5613	33.9196	59.2985	54.4769	.6015	-.9158	190.2563	-.025	-.4002	.401	.5961	183.5732	-.0371	-.5949	49.762	46.1885				1				0
80	7	42.6754	33.9898	59.3883	54.5253	.6043	-.9131	190.5789	-.0222	-.3975	.3982	.5919	183.1966	-.033	-.591	49.7886	46.214				1				0
80	7.01	42.7896	34.0744	59.4568	54.5738	.6055	-.9096	190.8946	-.021	-.394	.3946	.5866	183.0496	-.0312	-.5857	49.8001	46.2474				1				0
80	7.02	42.9037	34.159	59.5253	54.6222	.6067	-.9061	191.2103	-.0198	-.3905	.391	.5813	182.9006	-.0294	-.5805	49.8116	46.2808				1				0
80	7.03	43.0179	34.2436	59.5938	54.6706	.6079	-.9026	191.5259	-.0186	-.387	.3875	.576	182.7492	-.0276	-.5753	49.823	46.314				1				0
80	7.04	43.132	34.3282	59.6623	54.7191	.6091	-.8991	191.8416	-.0174	-.3836	.3839	.5708	182.5956	-.0258	-.5702	49.8344	46.3471				1				0
80	7.05	43.4299	34.5937	59.6196	54.6585	.6099	-.8808	192.3017	-.0166	-.3652	.3656	.5435	182.6069	-.0247	-.5429	49.8416	46.5219				1				0
80	7.06	43.7277	34.8592	59.5769	54.598	.6106	-.8625	192.7618	-.0159	-.3469	.3473	.5163	182.6193	-.0236	-.5158	49.8488	46.6957				1				0
80	7.07	43.9114	35.0401	59.4657	54.489	.6102	-.8477	192.9062	-.0163	-.3321	.3325	.4943	182.8104	-.0242	-.4937	49.8447	46.8368				1				0
80	7.08	44.095	35.2211	59.3545	54.38	.6097	-.8329	193.0506	-.0167	-.3174	.3178	.4724	183.019	-.0249	-.4718	49.8406	46.9776				1				0
80	7.09	44.2787	35.402	59.2433	54.271	.6093	-.8182	193.195	-.0172	-.3026	.3031	.4505	183.2474	-.0255	-.4498	49.8365	47.1182				1				0
80	7.1	44.4624	35.5829	59.1322	54.1621	.6089	-.8034	193.3394	-.0176	-.2878	.2884	.4287	183.4988	-.0262	-.4279	49.8324	47.2586				1				0
80	7.11	44.725	35.8502	58.7007	53.7512	.6088	-.7715	193.0271	-.0177	-.2559	.2566	.3814	183.9623	-.0264	-.3805	49.8312	47.5625				1				0
80	7.12	44.9876	36.1175	58.2693	53.3404	.6086	-.7395	192.7148	-.0179	-.2239	.2246	.3339	184.5593	-.0265	-.3329	49.8299	47.8674				1				0
80	7.13	45.0666	36.2039	57.949	53.0385	.6089	-.7221	192.2581	-.0176	-.2065	.2073	.3081	184.8575	-.0261	-.307	49.8328	48.0329				1				0
80	7.14	45.1456	36.2903	57.6288	52.7366	.6092	-.7047	191.8013	-.0172	-.1891	.1899	.2822	185.2115	-.0256	-.2811	49.8358	48.1992				1				0
80	7.15	45.2245	36.3767	57.3086	52.4348	.6095	-.6871	191.3446	-.0169	-.1715	.1724	.2562	185.6394	-.0252	-.255	49.8387	48.3663				1				0
80	7.16	45.3035	36.4631	56.9883	52.1329	.6099	-.6695	190.8879	-.0166	-.1539	.1548	.2301	186.167	-.0247	-.2288	49.8416	48.5342				1				0
80	7.17	45.4254	36.5612	56.492	51.6477	.6129	-.6426	190.1263	-.0136	-.1271	.1278	.19	186.1192	-.0202	-.1889	49.8703	48.7899				1				0
80	7.18	45.5472	36.6593	55.9956	51.1625	.6159	-.6156	189.3647	-.0106	-.1	.1006	.1495	186.0456	-.0157	-.1487	49.8991	49.0476				1				0
80	7.19	45.5902	36.671	55.8195	50.9791	.6186	-.6063	189.0598	-.0079	-.0908	.0911	.1354	184.955	-.0117	-.1349	49.9251	49.1356				1				0
80	7.2	45.6331	36.6827	55.6433	50.7957	.6213	-.5971	188.7549	-.0051	-.0815	.0817	.1214	183.6082	-.0076	-.1211	49.9511	49.2239				1				0
80	7.21	45.676	36.6945	55.4672	50.6124	.6241	-.5878	188.45	-.0024	-.0722	.0722	.1074	181.904	-.0036	-.1073	49.9771	49.3124				1				0
80	7.22	45.8253	36.7557	55.3453	50.4645	.6294	-.576	188.3908	.0029	-.0605	.0605	.09	177.2092	.0044	-.0899	50.0281	49.4241				1				0
80	7.23	45.9747	36.8169	55.2235	50.3166	.6348	-.5643	188.3315	.0083	-.0487	.0494	.0735	170.3355	.0123	-.0724	50.079	49.5359				1				0
80	7.24	46.124	36.8781	55.1016	50.1687	.6401	-.5526	188.2723	.0137	-.037	.0394	.0586	159.7407	.0203	-.055	50.13	49.6477				1				0
80	7.25	46.2304	36.9276	55.1558	50.2041	.6427	-.5502	188.518	.0162	-.0346	.0382	.0569	154.8855	.0241	-.0515	50.1546	49.6702				1				0
80	7.26	46.3369	36.9771	55.2101	50.2396	.6453	-.5479	188.7636	.0188	-.0323	.0374	.0555	149.7704	.028	-.048	50.1791	49.6926				1				0
80	7.27	46.4433	37.0266	55.2644	50.275	.6479	-.5455	189.0093	.0214	-.0299	.0368	.0547	144.4665	.0318	-.0445	50.2036	49.715				1				0
80	7.28	46.693	37.1571	55.4307	50.3996	.6528	-.5414	189.6804	.0263	-.0258	.0368	.0548	134.4477	.0391	-.0383	50.2505	49.7543				1				0
80	7.29	46.9428	37.2876	55.5971	50.5242	.6577	-.5373	190.3516	.0312	-.0217	.038	.0565	124.8223	.0464	-.0322	50.297	49.7934				1				0
80	7.3	47.0861	37.3686	55.7092	50.6132	.66	-.5355	190.7771	.0335	-.0199	.039	.058	120.7303	.0498	-.0296	50.3193	49.8102				1				0
80	7.31	47.2295	37.4496	55.8212	50.7023	.6623	-.5338	191.2026	.0358	-.0182	.0402	.0597	116.8807	.0533	-.027	50.3414	49.8269				1				0
80	7.32	47.3728	37.5306	55.9333	50.7914	.6646	-.532	191.6281	.0382	-.0164	.0415	.0618	113.2824	.0567	-.0244	50.3634	49.8436				1				0
80	7.33	47.5161	37.6116	56.0454	50.8805	.6669	-.5303	192.0536	.0405	-.0147	.043	.064	109.9381	.0602	-.0218	50.3854	49.8602				1				0
80	7.34	47.6269	37.6719	56.0748	50.8874	.6695	-.5264	192.261	.043	-.0108	.0443	.0659	104.1502	.0639	-.0161	50.4092	49.8968				1				0
80	7.35	47.7376	37.7322	56.1041	50.8943	.6719	-.5226	192.4682	.0455	-.007	.046	.0684	98.746	.0676	-.0104	50.433	49.9334				1				0
80	7.36	47.705	37.7115	56.0214	50.8122	.6722	-.5205	192.25	.0457	-.0049	.0459	.0683	96.0939	.0679	-.0072	50.435	49.9536				1				0
80	7.37	47.6723	37.6908	55.9387	50.73	.6724	-.5183	192.0318	.0459	-.0028	.046	.0683	93.4337	.0682	-.0041	50.437	49.9738				1				0
80	7.38	47.6397	37.6701	55.8559	50.6478	.6726	-.5162	191.8136	.0461	-.0006	.0461	.0685	90.7763	.0685	-.0009	50.439	49.9941				1				0
80	7.39	47.6071	37.6494	55.7732	50.5657	.6728	-.5141	191.5954	.0463	.0015	.0463	.0689	88.1351	.0688	.0022	50.441	50.0144				1				0
80	7.4	47.4792	37.5297	55.6113	50.3892	.6751	-.5134	191.0094	.0487	.0022	.0487	.0724	87.4688	.0723	.0032	50.4634	50.0205				1				0
80	7.41	47.3513	37.41	55.4494	50.2128	.6775	-.5128	190.4235	.051	.0028	.0511	.076	86.8612	.0758	.0042	50.4859	50.0266				1				0
80	7.42	47.2561	37.311	55.3702	50.1185	.6797	-.5143	190.0558	.0532	.0013	.0532	.0791	88.6063	.079	.0019	50.5064	50.0123				1				0
80	7.43	47.1608	37.212	55.2911	50.0242	.6818	-.5158	189.6881	.0553	-.0002	.0553	.0823	90.224	.0823	-.0003	50.527	49.9979				1				0
80	7.44	47.0655	37.113	55.2119	49.9299	.684	-.5173	189.3203	.0575	-.0017	.0575	.0855	91.7255	.0855	-.0026	50.5477	49.9835				1				0
80	7.45	46.9703	37.014	55.1327	49.8357	.6862	-.5188	188.9526	.0597	-.0033	.0598	.0889	93.1207	.0887	-.0048	50.5684	49.969				1				0
80	7.46	46.8578	36.861	55.1843	49.8365	.6911	-.5273	188.7396	.0646	-.0117	.0656	.0976	100.278	.096	-.0174	50.615	49.8885				1				0
80	7.47	46.7454	36.708	55.2359	49.8374	.696	-.5358	188.5267	.0695	-.0202	.0723	.1075	106.2005	.1033	-.03	50.6616	49.8078				1				0
80	7.48	46.7282	36.6539	55.3667	49.9325	.6986	-.5427	188.6814	.0722	-.0271	.0771	.1146	110.5828	.1073	-.0403	50.6872	49.7419				1				0
80	7.49	46.7111	36.5999	55.4974	50.0277	.7013	-.5496	188.8361	.0749	-.034	.0822	.1222	114.4317	.1113	-.0505	50.7129	49.6762				1				0
80	7.5	46.6939	36.5459	55.6282	50.1228	.704	-.5565	188.9909	.0775	-.0409	.0877	.1303	117.8102	.1153	-.0608	50.7384	49.6105				1				0
80	7.51	46.6767	36.4919	55.759	50.218	.7067	-.5634	189.1456	.0802	-.0478	.0934	.1388	120.7798	.1192	-.071	50.764	49.545				1				0
80	7.52	46.6218	36.3533	56.0863	50.4748	.7122	-.5814	189.5363	.0857	-.0658	.108	.1606	127.5221	.1274	-.0978	50.8159	49.3734				1				0
80	7.53	46.5669	36.2147	56.4137	50.7317	.7176	-.5993	189.927	.0911	-.0837	.1237	.1839	132.5831	.1354	-.1245	50.8677	49.2026				1				0
80	7.54	46.5291	36.1301	56.6103	50.8935	.7204	-.6104	190.163	.0939	-.0948	.1334	.1983	135.2813	.1395	-.1409	50.894	49.0972				1				0
80	7.55	46.4913	36.0455	56.8069	51.0552	.7231	-.6214	190.3989	.0966	-.1058	.1433	.213	137.605	.1436	-.1573	50.9202	48.9921				1				0
80	7.56	46.4536	35.9609	57.0035	51.217	.7259	-.6324	190.6349	.0994	-.1168	.1534	.228	139.6208	.1477	-.1737	50.9464	48.8872				1				0
80	7.57	46.4158	35.8763	57.2	51.3787	.7286	-.6434	190.8709	.1021	-.1278	.1636	.2432	141.382	.1518	-.19	50.9725	48.7826				1				0
80	7.58	46.2236	35.6585	57.5425	51.6624	.7315	-.668	191.087	.105	-.1524	.1851	.2752	145.431	.1561	-.2266	51.0003	48.5482				1				0
80	7.59	46.0313	35.4407	57.885	51.9461	.7344	-.6926	191.3031	.108	-.177	.2073	.3082	148.6177	.1605	-.2631	51.0282	48.3144				1				0
80	7.6	45.8768	35.3075	58.0309	52.0681	.7346	-.7062	191.2832	.1082	-.1906	.2192	.3258	150.4317	.1608	-.2834	51.03	48.1845				1				0
80	7.61	45.7223	35.1743	58.1768	52.19	.7348	-.7199	191.2634	.1083	-.2043	.2312	.3437	152.0585	.1611	-.3037	51.0319	48.0546				1				0
80	7.62	45.5678	35.041	58.3227	52.312	.735	-.7335	191.2435	.1085	-.2179	.2435	.3619	153.5231	.1613	-.3239	51.0337	47.9246				1				0
80	7.63	45.2288	34.7557	58.5815	52.5308	.735	-.761	191.0969	.1085	-.2454	.2683	.3989	156.1509	.1613	-.3648	51.0333	47.6627				1				0
80	7.64	44.8898	34.4704	58.8404	52.7496	.7349	-.7885	190.9502	.1085	-.273	.2937	.4366	158.3318	.1612	-.4058	51.0329	47.4003				1				0
80	7.65	44.5508	34.1851	59.0992	52.9684	.7349	-.8161	190.8036	.1084	-.3006	.3195	.475	160.1663	.1612	-.4468	51.0324	47.1376				1				0
80	7.66	44.3662	34.033	59.2122	53.0653	.7347	-.8301	190.6768	.1082	-.3145	.3326	.4944	161.0195	.1608	-.4675	51.0302	47.0049				1				0
80	7.67	44.1817	33.8809	59.3252	53.1622	.7344	-.844	190.55	.1079	-.3284	.3457	.5139	161.8088	.1604	-.4882	51.0279	46.872				1				0
80	7.68	43.9972	33.7288	59.4382	53.2591	.7342	-.858	190.4232	.1077	-.3424	.3589	.5336	162.5414	.1601	-.509	51.0256	46.739				1				0
80	7.69	43.6281	33.4326	59.7077	53.5047	.7326	-.8876	190.2732	.1061	-.3721	.3869	.5751	164.087	.1577	-.5531	51.0103	46.4565				1				0
80	7.7	43.2591	33.1365	59.9772	53.7503	.7309	-.9174	190.1232	.1045	-.4018	.4151	.6171	165.4257	.1553	-.5973	50.9949	46.1736				1				0
80	7.71	43.0745	32.9925	60.1338	53.8991	.7296	-.933	190.0999	.1031	-.4175	.43	.6392	166.1289	.1532	-.6206	50.9818	46.0242				1				0
80	7.72	42.89	32.8485	60.2904	54.0479	.7282	-.9487	190.0768	.1017	-.4332	.4449	.6614	166.7853	.1512	-.6439	50.9687	45.8747				1				0
80	7.73	42.7055	32.7045	60.4469	54.1967	.7268	-.9644	190.0535	.1003	-.4489	.4599	.6837	167.399	.1492	-.6673	50.9556	45.7252				1				0
80	7.74	42.5209	32.5605	60.6035	54.3454	.7254	-.9801	190.0303	.099	-.4646	.475	.7061	167.9742	.1471	-.6906	50.9425	45.5757				1				0
80	7.75	42.2128	32.3076	60.9655	54.6974	.7228	-1.0107	190.1833	.0964	-.4951	.5044	.7498	168.9861	.1432	-.736	50.9177	45.2849				1				0
80	7.76	41.9047	32.0547	61.3276	55.0495	.7202	-1.0412	190.3364	.0938	-.5256	.5339	.7936	169.885	.1394	-.7813	50.893	44.9945				1				0
80	7.77	41.7811	31.9457	61.5331	55.2527	.719	-1.0559	190.5126	.0925	-.5403	.5482	.815	170.2817	.1376	-.8033	50.8813	44.8539				1				0
80	7.78	41.6575	31.8368	61.7385	55.456	.7178	-1.0707	190.6889	.0913	-.5551	.5625	.8363	170.6575	.1358	-.8252	50.8697	44.7136				1				0
80	7.79	41.5339	31.7279	61.944	55.6593	.7166	-1.0854	190.8651	.0901	-.5698	.5769	.8576	171.0139	.1339	-.847	50.8581	44.5735				1				0
80	7.8	41.4103	31.619	62.1495	55.8625	.7154	-1.1	191.0414	.0889	-.5845	.5912	.8788	171.3526	.1321	-.8689	50.8465	44.4337				1				0
80	7.81	41.1417	31.3751	62.516	56.2033	.7147	-1.1287	191.2361	.0882	-.6131	.6195	.9209	171.814	.1311	-.9115	50.84	44.1606				1				0
80	7.82	40.873	31.1312	62.8825	56.5441	.714	-1.1573	191.4308	.0875	-.6418	.6477	.9629	172.2344	.1301	-.954	50.8335	43.888				1				0
80	7.83	40.728	30.9962	63.0435	56.6816	.7145	-1.1714	191.4493	.088	-.6558	.6617	.9836	172.353	.1309	-.9749	50.8385	43.7546				1				0
80	7.84	40.5829	30.8612	63.2045	56.8191	.7151	-1.1854	191.4678	.0886	-.6698	.6756	1.0044	172.4666	.1317	-.9957	50.8436	43.6212				1				0
80	7.85	40.4379	30.7262	63.3655	56.9566	.7156	-1.1994	191.4863	.0891	-.6838	.6896	1.0251	172.5757	.1325	-1.0165	50.8486	43.4878				1				0
80	7.86	40.2928	30.5912	63.5265	57.0942	.7161	-1.2134	191.5047	.0896	-.6978	.7035	1.0458	172.6804	.1332	-1.0373	50.8536	43.3545				1				0
80	7.87	40.0242	30.3463	63.7881	57.313	.7171	-1.2378	191.4716	.0906	-.7222	.7279	1.0821	172.8506	.1347	-1.0737	50.8628	43.1216				1				0
80	7.88	39.7556	30.1015	64.0496	57.5318	.718	-1.2623	191.4385	.0916	-.7467	.7523	1.1184	173.0098	.1361	-1.1101	50.8719	42.8885				1				0
80	7.89	39.632	29.9917	64.1501	57.6131	.7185	-1.2728	191.3869	.092	-.7572	.7627	1.1339	173.0731	.1368	-1.1256	50.8761	42.7888				1				0
80	7.9	39.5084	29.8819	64.2506	57.6944	.7189	-1.2832	191.3354	.0924	-.7677	.7732	1.1495	173.1349	.1374	-1.1412	50.8802	42.689				1				0
80	7.91	39.3848	29.7721	64.3512	57.7757	.7193	-1.2937	191.2838	.0929	-.7781	.7837	1.165	173.1949	.138	-1.1568	50.8844	42.5891				1				0
80	7.92	39.2612	29.6623	64.4517	57.857	.7198	-1.3042	191.2322	.0933	-.7886	.7941	1.1806	173.2534	.1387	-1.1724	50.8885	42.4891				1				0
80	7.93	39.1839	29.5876	64.6082	57.9738	.721	-1.3138	191.3536	.0945	-.7982	.8038	1.1949	173.2486	.1405	-1.1866	50.8999	42.3981				1				0
80	7.94	39.1067	29.5129	64.7648	58.0906	.7222	-1.3233	191.475	.0957	-.8077	.8134	1.2092	173.244	.1423	-1.2008	50.9113	42.3072				1				0
80	7.95	39.153	29.548	64.8208	58.126	.7229	-1.3224	191.6479	.0964	-.8068	.8125	1.2079	173.1828	.1434	-1.1994	50.9186	42.3163				1				0
80	7.96	39.1994	29.5831	64.8769	58.1615	.7237	-1.3214	191.8209	.0972	-.8058	.8117	1.2067	173.1217	.1445	-1.198	50.9258	42.3253				1				0
80	7.97	39.2457	29.6182	64.9329	58.197	.7244	-1.3205	191.9938	.098	-.8049	.8108	1.2054	173.0607	.1456	-1.1966	50.933	42.3343				1				0
80	7.98	39.2921	29.6533	64.989	58.2324	.7252	-1.3195	192.1668	.0987	-.804	.81	1.2042	172.9995	.1468	-1.1952	50.9402	42.3433				1				0
80	7.99	39.4946	29.8801	64.9303	58.1667	.7233	-1.304	192.4717	.0968	-.7884	.7943	1.1809	172.9997	.1439	-1.1721	50.922	42.4912				1				0
80	8	39.6972	30.1069	64.8716	58.101	.7214	-1.2885	192.7766	.0949	-.7729	.7787	1.1577	172.9999	.1411	-1.1491	50.9039	42.6387				1				0
80	8.01	39.8534	30.2986	64.7568	57.9998	.7187	-1.274	192.9086	.0923	-.7584	.764	1.1358	173.0647	.1371	-1.1275	50.8786	42.7772				1				0
80	8.02	40.0096	30.4904	64.642	57.8986	.7161	-1.2595	193.0406	.0896	-.7439	.7493	1.1139	173.1319	.1332	-1.1059	50.8533	42.9154				1				0
80	8.03	40.1658	30.6821	64.5273	57.7974	.7134	-1.245	193.1725	.087	-.7294	.7345	1.092	173.2018	.1293	-1.0843	50.8281	43.0535				1				0
80	8.04	40.5572	31.1519	64.0612	57.3813	.7079	-1.2029	193.1516	.0814	-.6874	.6922	1.029	173.2485	.121	-1.0218	50.775	43.4538				1				0
80	8.05	40.9486	31.6217	63.595	56.9653	.7023	-1.1609	193.1306	.0758	-.6453	.6497	.9659	173.3015	.1127	-.9593	50.7218	43.8542				1				0
80	8.06	41.3399	32.0916	63.1289	56.5493	.6967	-1.1188	193.1097	.0702	-.6033	.6073	.9029	173.3617	.1044	-.8968	50.6686	44.2547				1				0
80	8.07	41.5751	32.3697	62.7775	56.2344	.6937	-1.0912	192.9568	.0673	-.5756	.5795	.8615	173.335	.1	-.8557	50.6406	44.5182				1				0
80	8.08	41.8103	32.6478	62.4262	55.9196	.6908	-1.0635	192.8038	.0643	-.5479	.5516	.82	173.3057	.0956	-.8145	50.6124	44.7822				1				0
80	8.09	42.0455	32.9259	62.0748	55.6048	.6878	-1.0357	192.6509	.0613	-.5201	.5237	.7785	173.2731	.0912	-.7732	50.5843	45.0466				1				0
80	8.1	42.4094	33.3066	61.3205	54.905	.6872	-.986	191.9415	.0607	-.4704	.4743	.7051	172.6445	.0903	-.6993	50.5783	45.5198				1				0
80	8.11	42.7733	33.6874	60.5661	54.2053	.6866	-.9359	191.2321	.0601	-.4204	.4246	.6313	171.8635	.0893	-.6249	50.5724	45.9965				1				0
80	8.12	42.902	33.79	60.1631	53.8204	.6889	-.9137	190.6755	.0625	-.3981	.403	.5991	171.0833	.0929	-.5918	50.5949	46.2083				1				0
80	8.13	43.0308	33.8926	59.7602	53.4355	.6913	-.8913	190.119	.0648	-.3758	.3813	.5668	170.2093	.0964	-.5586	50.6175	46.4214				1				0
80	8.14	43.1595	33.9952	59.3572	53.0506	.6937	-.8688	189.5625	.0672	-.3533	.3596	.5346	169.2241	.0999	-.5251	50.6403	46.6357				1				0
80	8.15	43.2882	34.0978	58.9542	52.6657	.6961	-.8462	189.006	.0696	-.3306	.3379	.5023	168.1058	.1035	-.4915	50.6632	46.8513				1				0
80	8.16	43.5474	34.2778	58.4001	52.1295	.7013	-.8112	188.3548	.0748	-.2956	.3049	.4533	165.7983	.1112	-.4394	50.7125	47.1847				1				0
80	8.17	43.8066	34.4578	57.8459	51.5932	.7065	-.7759	187.7035	.08	-.2603	.2724	.4049	162.9153	.1189	-.387	50.7621	47.5205				1				0
80	8.18	43.9371	34.5352	57.6946	51.4418	.7093	-.7636	187.6088	.0828	-.248	.2615	.3887	161.5428	.1231	-.3687	50.7884	47.6379				1				0
80	8.19	44.0676	34.6126	57.5434	51.2905	.712	-.7513	187.5141	.0856	-.2357	.2507	.3727	160.0501	.1272	-.3504	50.8148	47.7553				1				0
80	8.2	44.198	34.69	57.3922	51.1391	.7148	-.7389	187.4194	.0883	-.2233	.2402	.357	158.4236	.1313	-.332	50.8412	47.8729				1				0
80	8.21	44.3285	34.7674	57.241	50.9878	.7176	-.7266	187.3246	.0911	-.211	.2298	.3416	156.6468	.1354	-.3136	50.8676	47.9906				1				0
80	8.22	44.5739	34.9519	57.1929	50.9454	.7188	-.7123	187.6642	.0923	-.1967	.2173	.323	154.863	.1372	-.2924	50.8791	48.1265				1				0
80	8.23	44.8194	35.1364	57.1449	50.903	.72	-.6981	188.0037	.0935	-.1825	.2051	.3048	152.871	.139	-.2713	50.8906	48.2619				1				0
80	8.24	44.9344	35.2436	57.2481	51.012	.7184	-.6962	188.438	.0919	-.1806	.2027	.3013	153.0255	.1367	-.2685	50.8756	48.2795				1				0
80	8.25	45.0494	35.3507	57.3513	51.121	.7169	-.6944	188.8723	.0904	-.1788	.2003	.2978	153.1827	.1344	-.2658	50.8608	48.2971				1				0
80	8.26	45.1644	35.4578	57.4545	51.2299	.7153	-.6925	189.3066	.0888	-.177	.198	.2943	153.3429	.1321	-.2631	50.8461	48.3147				1				0
80	8.27	45.2795	35.5649	57.5576	51.3389	.7138	-.6907	189.7409	.0873	-.1751	.1957	.2909	153.5061	.1298	-.2603	50.8314	48.3321				1				0
80	8.28	45.4279	35.7179	57.7507	51.5422	.7105	-.6905	190.4387	.084	-.1749	.1941	.2885	154.3444	.1249	-.26	50.8002	48.334				1				0
80	8.29	45.5764	35.8709	57.9437	51.7454	.7073	-.6903	191.1365	.0808	-.1747	.1925	.2861	155.19	.1201	-.2597	50.7692	48.336				1				0
80	8.3	45.6099	35.9168	58.0336	51.8397	.7055	-.6919	191.3999	.079	-.1763	.1932	.2873	155.8534	.1175	-.2621	50.7528	48.3207				1				0
80	8.31	45.6434	35.9627	58.1234	51.934	.7038	-.6935	191.6635	.0773	-.1779	.194	.2884	156.5101	.115	-.2645	50.7365	48.3054				1				0
80	8.32	45.6768	36.0086	58.2132	52.0283	.7021	-.6951	191.927	.0756	-.1795	.1948	.2896	157.1596	.1124	-.2669	50.7202	48.2902				1				0
80	8.33	45.7103	36.0545	58.3031	52.1225	.7004	-.6967	192.1904	.0739	-.1811	.1956	.2908	157.8016	.1099	-.2692	50.7039	48.275				1				0
80	8.34	45.8227	36.1724	58.304	52.1364	.6987	-.6906	192.4355	.0722	-.175	.1893	.2814	157.5796	.1073	-.2601	50.6876	48.3333				1				0
80	8.35	45.9352	36.2903	58.3049	52.1502	.697	-.6845	192.6806	.0705	-.1689	.183	.2721	157.3429	.1048	-.2511	50.6714	48.3915				1				0
80	8.36	46.0141	36.3623	58.2159	52.0698	.697	-.6768	192.6622	.0705	-.1612	.1759	.2615	156.377	.1048	-.2396	50.6714	48.4649				1				0
80	8.37	46.0931	36.4343	58.127	51.9893	.697	-.6691	192.6437	.0705	-.1535	.1689	.2511	155.3305	.1048	-.2282	50.6714	48.5382				1				0
80	8.38	46.1721	36.5063	58.038	51.9089	.697	-.6614	192.6253	.0705	-.1458	.1619	.2407	154.1929	.1048	-.2167	50.6714	48.6116				1				0
80	8.39	46.197	36.5468	57.7533	51.6477	.697	-.6482	192.1448	.0705	-.1326	.1502	.2232	151.9932	.1048	-.1971	50.6715	48.7374				1				0
80	8.4	46.2218	36.5873	57.4687	51.3865	.697	-.6349	191.6644	.0705	-.1193	.1386	.206	149.4098	.1048	-.1773	50.6717	48.8638				1				0
80	8.41	46.2467	36.6278	57.184	51.1253	.697	-.6215	191.1839	.0705	-.106	.1273	.1892	146.3464	.1049	-.1575	50.6718	48.9909				1				0
80	8.42	46.1927	36.5963	56.9883	50.9445	.697	-.6159	190.7218	.0706	-.1003	.1227	.1823	144.8847	.1049	-.1492	50.672	49.0444				1				0
80	8.43	46.1386	36.5648	56.7926	50.7637	.6971	-.6103	190.2598	.0706	-.0947	.1181	.1756	143.3013	.1049	-.1408	50.6721	49.0982				1				0
80	8.44	46.0845	36.5333	56.5969	50.583	.6971	-.6046	189.7977	.0706	-.089	.1136	.1689	141.5836	.1049	-.1323	50.6723	49.1523				1				0
80	8.45	46.033	36.5189	56.3656	50.3693	.6965	-.5969	189.2869	.07	-.0813	.1073	.1595	139.2615	.1041	-.1208	50.6668	49.2258				1				0
80	8.46	45.9815	36.5045	56.1344	50.1557	.6959	-.5891	188.7761	.0694	-.0735	.1011	.1503	136.6387	.1032	-.1093	50.6613	49.2998				1				0
80	8.47	45.9841	36.5216	56.0988	50.1228	.6953	-.5871	188.7273	.0688	-.0715	.0992	.1475	136.0849	.1023	-.1063	50.6556	49.3191				1				0
80	8.48	45.9867	36.5387	56.0632	50.09	.6947	-.585	188.6786	.0682	-.0695	.0974	.1448	135.5096	.1014	-.1033	50.6499	49.3384				1				0
80	8.49	45.9893	36.5558	56.0276	50.0571	.6941	-.583	188.6298	.0676	-.0674	.0955	.142	134.9109	.1006	-.1002	50.6442	49.3578				1				0
80	8.5	45.9918	36.5729	55.992	50.0242	.6935	-.581	188.581	.067	-.0654	.0937	.1392	134.2886	.0997	-.0972	50.6385	49.3771				1				0
80	8.51	46.0536	36.6179	56.081	50.083	.6947	-.5812	188.8356	.0682	-.0656	.0947	.1407	133.891	.1014	-.0976	50.6497	49.3749				1				0
80	8.52	46.1154	36.6629	56.1699	50.1418	.6959	-.5814	189.0901	.0694	-.0659	.0957	.1422	133.502	.1032	-.0979	50.6609	49.3727				1				0
80	8.53	46.1746	36.6908	56.2945	50.2335	.6976	-.5837	189.3935	.0712	-.0681	.0985	.1464	133.746	.1058	-.1013	50.6778	49.3513				1				0
80	8.54	46.2339	36.7188	56.419	50.3252	.6994	-.5859	189.6968	.0729	-.0704	.1013	.1506	133.9751	.1084	-.1046	50.6945	49.3299				1				0
80	8.55	46.2931	36.7467	56.5436	50.4169	.7012	-.5882	190.0002	.0747	-.0726	.1042	.1548	134.1913	.111	-.1079	50.7112	49.3086				1				0
80	8.56	46.3523	36.7746	56.6681	50.5086	.7029	-.5904	190.3035	.0764	-.0748	.107	.159	134.3956	.1136	-.1112	50.7279	49.2873				1				0
80	8.57	46.4931	36.8403	56.8771	50.6461	.7074	-.5921	190.8566	.0809	-.0766	.1114	.1656	133.4113	.1203	-.1138	50.7706	49.2709				1				0
80	8.58	46.6338	36.906	57.0862	50.7836	.7119	-.5938	191.4096	.0854	-.0783	.1158	.1722	132.5075	.1269	-.1163	50.8132	49.2547				1				0
80	8.59	46.7154	36.9438	57.1707	50.8295	.7146	-.5933	191.6593	.0881	-.0778	.1175	.1747	131.427	.131	-.1156	50.8391	49.2595				1				0
80	8.6	46.7969	36.9816	57.2552	50.8753	.7173	-.5928	191.909	.0908	-.0773	.1192	.1773	130.3807	.135	-.1148	50.8651	49.2643				1				0
80	8.61	46.8784	37.0194	57.3397	50.9212	.72	-.5923	192.1587	.0935	-.0767	.121	.1799	129.3672	.1391	-.1141	50.8909	49.2691				1				0
80	8.62	46.96	37.0572	57.4242	50.967	.7227	-.5918	192.4083	.0962	-.0762	.1228	.1825	128.3855	.1431	-.1133	50.9167	49.2738				1				0
80	8.63	47.0192	37.0203	57.4438	50.8961	.7311	-.5901	192.3793	.1046	-.0745	.1284	.1909	125.4759	.1555	-.1108	50.9962	49.29				1				0
80	8.64	47.0784	36.9834	57.4634	50.8251	.7394	-.5884	192.3503	.113	-.0728	.1344	.1998	122.8173	.1679	-.1083	51.0758	49.3062				1				0
80	8.65	47.0561	36.9087	57.3984	50.7084	.7451	-.5872	192.0716	.1186	-.0716	.1386	.206	121.1244	.1764	-.1065	51.13	49.3177				1				0
80	8.66	47.0338	36.834	57.3335	50.5916	.7508	-.586	191.7928	.1243	-.0704	.1429	.2124	119.5274	.1848	-.1047	51.1843	49.3292				1				0
80	8.67	47.0115	36.7593	57.2685	50.4748	.7566	-.5848	191.5141	.1301	-.0692	.1473	.219	118.021	.1933	-.1029	51.2387	49.3408				1				0
80	8.68	46.9892	36.6845	57.2036	50.3581	.7623	-.5836	191.2354	.1358	-.068	.1519	.2258	116.5992	.2019	-.1011	51.2933	49.3524				1				0
80	8.69	47.0355	36.5801	57.0826	50.1358	.7751	-.5778	190.8341	.1486	-.0622	.1611	.2395	112.7241	.2209	-.0925	51.4155	49.4072				1				0
80	8.7	47.0818	36.4757	56.9616	49.9135	.788	-.572	190.4327	.1615	-.0565	.1711	.2543	109.2702	.2401	-.0839	51.5382	49.4622				1				0
80	8.71	47.1505	36.446	56.9056	49.808	.7951	-.5675	190.3101	.1686	-.0519	.1764	.2623	107.1114	.2507	-.0772	51.606	49.5056				1				0
80	8.72	47.2192	36.4163	56.8496	49.7025	.8022	-.5629	190.1875	.1757	-.0474	.182	.2706	105.0798	.2613	-.0704	51.6738	49.549				1				0
80	8.73	47.2878	36.3866	56.7935	49.5969	.8094	-.5584	190.0649	.1829	-.0428	.1878	.2792	103.1686	.2719	-.0636	51.7417	49.5925				1				0
80	8.74	47.3565	36.3569	56.7375	49.4914	.8165	-.5538	189.9423	.19	-.0382	.1938	.2881	101.3717	.2825	-.0568	51.8097	49.636				1				0
80	8.75	47.4638	36.2975	56.7063	49.3738	.8283	-.5493	189.8414	.2018	-.0337	.2046	.3041	99.4734	.3	-.0501	51.9217	49.6793				1				0
80	8.76	47.5711	36.2381	56.6752	49.2562	.8401	-.5447	189.7406	.2136	-.0291	.2155	.3204	97.7648	.3175	-.0433	52.034	49.7227				1				0
80	8.77	47.6097	36.2084	56.7001	49.244	.8447	-.5447	189.7623	.2182	-.0292	.2201	.3272	97.6106	.3243	-.0433	52.078	49.7223				1				0
80	8.78	47.6483	36.1787	56.725	49.2319	.8493	-.5448	189.784	.2228	-.0292	.2247	.334	97.463	.3312	-.0434	52.122	49.722				1				0
80	8.79	47.6869	36.149	56.7499	49.2198	.8539	-.5448	189.8057	.2274	-.0292	.2293	.3409	97.3212	.3381	-.0434	52.166	49.7217				1				0
80	8.8	47.7436	36.0851	56.8478	49.2371	.8624	-.5475	189.9136	.2359	-.0319	.2381	.3539	97.7049	.3507	-.0475	52.2471	49.696				1				0
80	8.81	47.8002	36.0212	56.9456	49.2544	.8709	-.5502	190.0215	.2445	-.0346	.2469	.367	98.0608	.3634	-.0515	52.3281	49.6703				1				0
80	8.82	47.8569	35.9573	57.0435	49.2717	.8794	-.5529	190.1294	.2529	-.0373	.2557	.3801	98.392	.376	-.0555	52.409	49.6446				1				0
80	8.83	47.8749	35.9231	57.1164	49.3011	.8833	-.5556	190.2156	.2568	-.04	.2599	.3864	98.8474	.3818	-.0594	52.446	49.6193				1				0
80	8.84	47.8929	35.8889	57.1894	49.3305	.8872	-.5582	190.3017	.2607	-.0426	.2642	.3927	99.2877	.3876	-.0634	52.4829	49.594				1				0
80	8.85	47.9109	35.8547	57.2623	49.36	.8911	-.5609	190.3879	.2646	-.0453	.2684	.399	99.7138	.3933	-.0673	52.5198	49.5687				1				0
80	8.86	47.8294	35.6918	57.4376	49.443	.8988	-.5732	190.4017	.2723	-.0576	.2783	.4137	101.9424	.4047	-.0856	52.593	49.4516				1				0
80	8.87	47.7479	35.5289	57.6128	49.526	.9064	-.5855	190.4156	.2799	-.0699	.2885	.4289	104.0153	.4162	-.1039	52.6662	49.3345				1				0
80	8.88	47.6483	35.4002	57.7151	49.5796	.9103	-.5951	190.3432	.2838	-.0795	.2947	.4381	105.6565	.4218	-.1182	52.7025	49.2426				1				0
80	8.89	47.5488	35.2715	57.8174	49.6333	.9141	-.6048	190.2709	.2876	-.0892	.3011	.4476	107.2302	.4275	-.1326	52.739	49.1506				1				0
80	8.9	47.4492	35.1427	57.9197	49.6869	.9179	-.6144	190.1985	.2914	-.0989	.3077	.4575	108.7384	.4332	-.147	52.7754	49.0585				1				0
80	8.91	47.3496	35.014	58.022	49.7405	.9217	-.6241	190.1262	.2952	-.1085	.3146	.4676	110.1834	.4389	-.1613	52.8118	48.9664				1				0
80	8.92	47.1299	34.7377	58.2755	49.9005	.9288	-.6467	190.0437	.3024	-.1312	.3296	.4899	113.4511	.4495	-.195	52.8796	48.7508				1				0
80	8.93	46.9102	34.4614	58.529	50.0605	.936	-.6694	189.9612	.3095	-.1538	.3456	.5137	116.4278	.4601	-.2287	52.9474	48.5351				1				0
80	8.94	46.79	34.3138	58.6803	50.1669	.9392	-.6824	189.951	.3128	-.1668	.3544	.5269	118.0673	.4649	-.2479	52.9787	48.4117				1				0
80	8.95	46.6699	34.1662	58.8315	50.2733	.9425	-.6953	189.9409	.316	-.1797	.3636	.5405	119.6259	.4698	-.2672	53.01	48.2883				1				0
80	8.96	46.5497	34.0186	58.9827	50.3797	.9458	-.7083	189.9307	.3193	-.1927	.373	.5544	121.1073	.4747	-.2864	53.0413	48.1649				1				0
80	8.97	46.4296	33.871	59.1339	50.4861	.9491	-.7212	189.9205	.3226	-.2057	.3826	.5687	122.5151	.4796	-.3057	53.0726	48.0414				1				0
80	8.98	46.2527	33.6532	59.4915	50.7611	.9534	-.7456	190.1586	.327	-.23	.3997	.5942	125.1234	.486	-.3419	53.1139	47.8096				1				0
80	8.99	46.0759	33.4353	59.8491	51.0362	.9578	-.7698	190.3966	.3313	-.2543	.4176	.6208	127.5069	.4925	-.378	53.155	47.5785				1				0
80	9	46.0193	33.3651	60.0555	51.2048	.9588	-.7811	190.6448	.3323	-.2656	.4254	.6324	128.6287	.494	-.3948	53.1649	47.4709				1				0
80	9.01	45.9626	33.2949	60.2619	51.3735	.9598	-.7924	190.893	.3334	-.2768	.4333	.6441	129.7071	.4956	-.4115	53.1748	47.3636				1				0
80	9.02	45.906	33.2247	60.4683	51.5422	.9609	-.8036	191.1412	.3344	-.2881	.4414	.6561	130.7439	.4971	-.4282	53.1847	47.2565				1				0
80	9.03	45.8494	33.1545	60.6746	51.7108	.9619	-.8149	191.3893	.3354	-.2993	.4495	.6682	131.7405	.4986	-.4449	53.1945	47.1498				1				0
80	9.04	45.7936	33.0501	60.9789	51.947	.9652	-.8303	191.7695	.3387	-.3147	.4623	.6873	132.8998	.5035	-.4679	53.2256	47.0026				1				0
80	9.05	45.7378	32.9457	61.2831	52.1831	.9684	-.8457	192.1497	.3419	-.3301	.4753	.7065	133.9921	.5083	-.4907	53.2566	46.856				1				0
80	9.06	45.7386	32.9115	61.3809	52.2506	.9707	-.8499	192.2816	.3442	-.3344	.4798	.7133	134.172	.5116	-.4971	53.2778	46.8156				1				0
80	9.07	45.7395	32.8773	61.4788	52.318	.9729	-.8542	192.4136	.3464	-.3386	.4844	.7201	134.3484	.5149	-.5034	53.299	46.7752				1				0
80	9.08	45.7404	32.8431	61.5766	52.3855	.9751	-.8584	192.5456	.3486	-.3428	.4889	.7269	134.5211	.5182	-.5097	53.3202	46.7349				1				0
80	9.09	45.7412	32.8089	61.6745	52.4529	.9773	-.8626	192.6776	.3508	-.3471	.4935	.7336	134.6906	.5215	-.5159	53.3413	46.6946				1				0
80	9.1	45.7481	32.763	61.6736	52.4088	.982	-.8629	192.5935	.3555	-.3473	.497	.7388	134.3316	.5285	-.5163	53.3857	46.6924				1				0
80	9.11	45.7549	32.7171	61.6727	52.3647	.9867	-.8631	192.5095	.3602	-.3475	.5005	.744	133.9772	.5354	-.5166	53.4301	46.6902				1				0
80	9.12	45.761	32.7054	61.574	52.2531	.9891	-.8591	192.2935	.3626	-.3435	.4995	.7426	133.4509	.5391	-.5107	53.4536	46.7283				1				0
80	9.13	45.767	32.6937	61.4752	52.1416	.9916	-.8551	192.0775	.3651	-.3395	.4986	.7411	132.9216	.5427	-.5047	53.477	46.7665				1				0
80	9.14	45.773	32.682	61.3765	52.03	.994	-.8511	191.8615	.3676	-.3355	.4977	.7398	132.389	.5464	-.4987	53.5005	46.8048				1				0
80	9.15	45.7378	32.6163	61.1746	51.8008	.9994	-.8454	191.3294	.3729	-.3298	.4978	.74	131.4909	.5543	-.4903	53.5513	46.8591				1				0
80	9.16	45.7026	32.5506	60.9726	51.5716	1.0047	-.8397	190.7974	.3783	-.3241	.4981	.7404	130.5888	.5623	-.4818	53.6024	46.9136				1				0
80	9.17	45.6674	32.4849	60.7707	51.3424	1.0101	-.8339	190.2654	.3836	-.3183	.4985	.7411	129.6827	.5703	-.4732	53.6537	46.9685				1				0
80	9.18	45.6262	32.4309	60.6675	51.2247	1.013	-.8322	189.9494	.3865	-.3166	.4997	.7428	129.3202	.5746	-.4707	53.6813	46.9847				1				0
80	9.19	45.585	32.3769	60.5643	51.1071	1.0159	-.8305	189.6333	.3895	-.3149	.5008	.7445	128.9581	.5789	-.4681	53.7091	47.001				1				0
80	9.2	45.5438	32.3229	60.4611	50.9895	1.0189	-.8288	189.3173	.3924	-.3132	.502	.7463	128.5965	.5833	-.4656	53.7369	47.0173				1				0
80	9.21	45.5507	32.3112	60.4282	50.9246	1.0217	-.8269	189.2147	.3952	-.3113	.5031	.7479	128.2318	.5875	-.4628	53.7637	47.0349				1				0
80	9.22	45.5575	32.2995	60.3953	50.8597	1.0245	-.8251	189.1121	.398	-.3095	.5042	.7495	127.868	.5917	-.4601	53.7907	47.0524				1				0
80	9.23	45.6056	32.3418	60.4656	50.9125	1.0244	-.825	189.3255	.3979	-.3094	.504	.7493	127.8647	.5915	-.4599	53.7896	47.0536				1				0
80	9.24	45.6537	32.3841	60.5359	50.9653	1.0243	-.8248	189.5389	.3978	-.3092	.5039	.749	127.8612	.5914	-.4597	53.7886	47.0548				1				0
80	9.25	45.7017	32.4264	60.6061	51.018	1.0242	-.8247	189.7523	.3977	-.3091	.5037	.7488	127.8578	.5912	-.4595	53.7875	47.056				1				0
80	9.26	45.7498	32.4687	60.6764	51.0708	1.0241	-.8246	189.9657	.3976	-.309	.5035	.7485	127.8544	.591	-.4593	53.7865	47.0571				1				0
80	9.27	45.8597	32.574	60.8321	51.204	1.0226	-.8242	190.4697	.3961	-.3086	.5021	.7464	127.926	.5888	-.4588	53.7721	47.0607				1				0
80	9.28	45.9695	32.6793	60.9878	51.3372	1.0211	-.8238	190.9738	.3946	-.3083	.5007	.7443	127.9976	.5866	-.4582	53.7579	47.0643				1				0
80	9.29	46.0313	32.7423	61.0732	51.4176	1.0197	-.8236	191.2644	.3932	-.308	.4995	.7425	128.0729	.5845	-.4579	53.7447	47.0666				1				0
80	9.3	46.0931	32.8053	61.1586	51.4981	1.0183	-.8233	191.555	.3918	-.3078	.4982	.7407	128.1482	.5825	-.4575	53.7316	47.069				1				0
80	9.31	46.1549	32.8683	61.244	51.5785	1.0169	-.8231	191.8457	.3904	-.3075	.497	.7388	128.2238	.5804	-.4571	53.7185	47.0714				1				0
80	9.32	46.2167	32.9313	61.3293	51.6589	1.0156	-.8228	192.1363	.3891	-.3073	.4958	.737	128.2994	.5784	-.4568	53.7054	47.0737				1				0
80	9.33	46.3884	33.0834	61.3124	51.6555	1.0142	-.8132	192.4397	.3877	-.2976	.4888	.7266	127.5082	.5764	-.4424	53.6927	47.1656				1				0
80	9.34	46.56	33.2355	61.2955	51.652	1.0129	-.8036	192.7431	.3864	-.288	.4819	.7164	126.6969	.5744	-.4281	53.6801	47.2573				1				0
80	9.35	46.6699	33.3246	61.1932	51.5681	1.0129	-.7942	192.7559	.3864	-.2786	.4764	.7082	125.7889	.5745	-.4142	53.6804	47.3467				1				0
80	9.36	46.7797	33.4137	61.091	51.4842	1.013	-.7848	192.7686	.3865	-.2692	.471	.7002	124.8599	.5745	-.4002	53.6808	47.4361				1				0
80	9.37	46.8896	33.5028	60.9887	51.4003	1.013	-.7754	192.7814	.3865	-.2598	.4657	.6923	123.9098	.5746	-.3862	53.6811	47.5255				1				0
80	9.38	46.9995	33.5919	60.8864	51.3164	1.013	-.766	192.7942	.3866	-.2504	.4606	.6847	122.9383	.5746	-.3723	53.6815	47.6149				1				0
80	9.39	47.1737	33.7738	60.5332	51.031	1.0112	-.743	192.5117	.3847	-.2274	.4469	.6644	120.5897	.5719	-.3381	53.664	47.834				1				0
80	9.4	47.3479	33.9556	60.18	50.7456	1.0094	-.7199	192.2291	.3829	-.2043	.434	.6452	118.0896	.5692	-.3038	53.6464	48.0539				1				0
80	9.41	47.4123	34.0483	59.9292	50.544	1.0075	-.7062	191.9338	.381	-.1906	.426	.6333	116.5802	.5664	-.2834	53.6284	48.1846				1				0
80	9.42	47.4767	34.141	59.6783	50.3425	1.0056	-.6924	191.6385	.3791	-.1768	.4183	.6219	115.0092	.5635	-.2629	53.6104	48.3157				1				0
80	9.43	47.541	34.2337	59.4275	50.141	1.0037	-.6786	191.3432	.3772	-.163	.4109	.6109	113.3757	.5607	-.2424	53.5923	48.4473				1				0
80	9.44	47.6054	34.3264	59.1766	49.9395	1.0018	-.6648	191.0479	.3753	-.1492	.4039	.6004	111.6783	.5579	-.2218	53.5742	48.5792				1				0
80	9.45	47.6423	34.4479	58.7327	49.6047	.9964	-.6439	190.4277	.3699	-.1284	.3915	.5821	109.1369	.5499	-.1908	53.5229	48.7775				1				0
80	9.46	47.6792	34.5694	58.2889	49.27	.991	-.623	189.8075	.3645	-.1074	.38	.5649	106.418	.5418	-.1597	53.4713	48.9772				1				0
80	9.47	47.6517	34.5982	58.0958	49.1368	.9875	-.616	189.4826	.361	-.1004	.3747	.557	105.5416	.5366	-.1492	53.4379	49.0439				1				0
80	9.48	47.6243	34.627	57.9028	49.0036	.9839	-.6089	189.1577	.3575	-.0934	.3694	.5492	104.6372	.5314	-.1388	53.4043	49.1109				1				0
80	9.49	47.5968	34.6558	57.7098	48.8704	.9804	-.6019	188.8328	.3539	-.0863	.3643	.5415	103.7037	.5261	-.1283	53.3707	49.1781				1				0
80	9.5	47.5693	34.6846	57.5167	48.7372	.9769	-.5948	188.5079	.3504	-.0792	.3592	.534	102.7404	.5209	-.1178	53.3369	49.2455				1				0
80	9.51	47.5839	34.8097	57.3637	48.6888	.9675	-.5865	188.4462	.341	-.071	.3483	.5178	101.755	.5069	-.1055	53.2476	49.3242				1				0
80	9.52	47.5985	34.9348	57.2107	48.6403	.9581	-.5783	188.3844	.3316	-.0627	.3375	.5017	100.7054	.4929	-.0932	53.1582	49.403				1				0
80	9.53	47.6406	35.0311	57.2507	48.7251	.9523	-.5771	188.6476	.3258	-.0615	.3316	.4929	100.6974	.4843	-.0915	53.103	49.4138				1				0
80	9.54	47.6826	35.1274	57.2908	48.8099	.9465	-.576	188.9107	.32	-.0604	.3257	.4841	100.689	.4757	-.0898	53.0479	49.4247				1				0
80	9.55	47.7247	35.2238	57.3308	48.8946	.9408	-.5749	189.1739	.3143	-.0593	.3198	.4754	100.6807	.4672	-.0881	52.993	49.4355				1				0
80	9.56	47.8182	35.3966	57.4518	49.0875	.9311	-.5743	189.7541	.3046	-.0587	.3102	.4612	100.9041	.4528	-.0872	52.9011	49.4411				1				0
80	9.57	47.9118	35.5694	57.5728	49.2804	.9215	-.5737	190.3343	.295	-.0581	.3007	.447	101.1404	.4386	-.0864	52.8098	49.4467				1				0
80	9.58	48.0054	35.7422	57.6937	49.4733	.912	-.5731	190.9145	.2855	-.0575	.2912	.4329	101.3903	.4244	-.0855	52.719	49.4522				1				0
80	9.59	48.0569	35.8187	57.7747	49.5814	.9082	-.5736	191.2316	.2817	-.0581	.2876	.4275	101.6469	.4187	-.0863	52.6826	49.4471				1				0
80	9.6	48.1083	35.8952	57.8556	49.6895	.9043	-.5742	191.5487	.2778	-.0586	.284	.4221	101.9091	.413	-.0871	52.6462	49.4419				1				0
80	9.61	48.1598	35.9717	57.9366	49.7976	.9005	-.5747	191.8658	.274	-.0591	.2804	.4168	102.1773	.4074	-.0879	52.6099	49.4368				1				0
80	9.62	48.2671	36.1364	57.9428	49.8746	.8932	-.5691	192.221	.2667	-.0535	.272	.4044	101.3397	.3965	-.0795	52.5401	49.4906				1				0
80	9.63	48.3744	36.3011	57.949	49.9516	.8859	-.5634	192.5762	.2594	-.0479	.2638	.3921	100.4526	.3856	-.0711	52.4705	49.5442				1				0
80	9.64	48.4302	36.3893	57.8743	49.9204	.8824	-.5573	192.6143	.2559	-.0417	.2592	.3854	99.2527	.3804	-.062	52.4369	49.603				1				0
80	9.65	48.486	36.4775	57.7996	49.8893	.8788	-.5511	192.6524	.2523	-.0355	.2548	.3788	98.0112	.3751	-.0528	52.4033	49.6618				1				0
80	9.66	48.5418	36.5657	57.7249	49.8582	.8753	-.5449	192.6906	.2488	-.0293	.2505	.3724	96.7268	.3699	-.0436	52.3697	49.7205				1				0
80	9.67	48.5976	36.6539	57.6502	49.827	.8718	-.5388	192.7287	.2453	-.0232	.2464	.3663	95.3991	.3646	-.0345	52.3362	49.7792				1				0
80	9.68	48.6679	36.7953	57.3513	49.6289	.8655	-.5224	192.4434	.239	-.0068	.2391	.3554	91.6247	.3553	-.0101	52.2762	49.9354				1				0
80	9.69	48.7383	36.9366	57.0524	49.4309	.8592	-.5059	192.1582	.2327	.0097	.2329	.3462	87.6192	.3459	.0144	52.2161	50.0921				1				0
80	9.7	48.7529	36.9897	56.8282	49.2639	.8564	-.4956	191.8347	.2299	.02	.2308	.343	85.0293	.3418	.0297	52.1895	50.1904				1				0
80	9.71	48.7675	37.0428	56.604	49.097	.8536	-.4852	191.5113	.2271	.0304	.2291	.3406	82.3877	.3376	.0451	52.1628	50.2891				1				0
80	9.72	48.7821	37.0959	56.3799	48.9301	.8508	-.4748	191.1879	.2243	.0407	.228	.3389	79.7044	.3334	.0606	52.136	50.388				1				0
80	9.73	48.7967	37.149	56.1557	48.7631	.8479	-.4644	190.8645	.2215	.0512	.2273	.3379	76.9905	.3292	.0761	52.1091	50.4873				1				0
80	9.74	48.7486	37.1859	55.7954	48.521	.8416	-.4514	190.2509	.2151	.0642	.2245	.3337	73.3858	.3198	.0954	52.0488	50.6113				1				0
80	9.75	48.7006	37.2228	55.4352	48.2788	.8352	-.4383	189.6373	.2087	.0773	.2226	.3309	69.6811	.3103	.1149	51.988	50.7361				1				0
80	9.76	48.6379	37.2066	55.2991	48.2035	.8317	-.4357	189.3471	.2052	.0799	.2202	.3273	68.7277	.305	.1188	51.9543	50.7609				1				0
80	9.77	48.5753	37.1904	55.163	48.1283	.8281	-.4331	189.0569	.2017	.0825	.2179	.3239	67.7507	.2998	.1226	51.9206	50.7857				1				0
80	9.78	48.5126	37.1742	55.0269	48.053	.8246	-.4305	188.7667	.1981	.0851	.2156	.3205	66.7499	.2945	.1265	51.8867	50.8106				1				0
80	9.79	48.4499	37.158	54.8908	47.9778	.821	-.4278	188.4765	.1945	.0877	.2134	.3172	65.7248	.2892	.1304	51.8527	50.8355				1				0
80	9.8	48.4946	37.2723	54.8125	47.9994	.8129	-.4223	188.5788	.1864	.0933	.2085	.3099	63.414	.2772	.1387	51.7756	50.8886				1				0
80	9.81	48.5392	37.3866	54.7342	48.021	.8048	-.4167	188.681	.1784	.0989	.2039	.3032	60.9986	.2651	.147	51.6987	50.9416				1				0
80	9.82	48.6465	37.5171	54.792	48.1179	.8004	-.4138	189.0735	.1739	.1018	.2015	.2995	59.6563	.2585	.1513	51.6561	50.9694				1				0
80	9.83	48.7538	37.6476	54.8498	48.2148	.7959	-.4109	189.466	.1694	.1047	.1992	.2961	58.2878	.2519	.1556	51.6137	50.9971				1				0
80	9.84	48.8611	37.7781	54.9077	48.3117	.7915	-.408	189.8585	.165	.1076	.197	.2928	56.8936	.2453	.1599	51.5715	51.0247				1				0
80	9.85	48.9683	37.9086	54.9655	48.4085	.7871	-.4051	190.251	.1606	.1105	.1949	.2898	55.4749	.2387	.1642	51.5294	51.0521				1				0
80	9.86	49.2027	38.1579	55.0278	48.5305	.781	-.3964	190.9188	.1545	.1192	.1952	.2901	52.347	.2297	.1772	51.4715	51.1354				1				0
80	9.87	49.437	38.4073	55.09	48.6524	.775	-.3877	191.5867	.1485	.1279	.196	.2913	49.2575	.2207	.1901	51.414	51.2181				1				0
80	9.88	49.564	38.5261	55.0945	48.6775	.7733	-.3819	191.862	.1468	.1337	.1986	.2952	47.6713	.2182	.1988	51.3982	51.2736				1				0
80	9.89	49.691	38.6449	55.0989	48.7026	.7716	-.3761	192.1374	.1452	.1395	.2013	.2993	46.1318	.2158	.2074	51.3824	51.3289				1				0
80	9.9	49.818	38.7637	55.1034	48.7277	.77	-.3703	192.4128	.1435	.1453	.2042	.3036	44.6392	.2133	.216	51.3667	51.384				1				0
80	9.91	49.9451	38.8825	55.1078	48.7528	.7683	-.3645	192.6881	.1419	.1511	.2072	.3081	43.1934	.2109	.2246	51.351	51.439				1				0
80	9.92	50.1159	39.0391	54.9388	48.6299	.7668	-.3494	192.7237	.1403	.1662	.2175	.3233	40.1746	.2086	.247	51.3362	51.5826				1				0
80	9.93	50.2867	39.1957	54.7698	48.5071	.7652	-.3343	192.7593	.1387	.1812	.2283	.3393	37.4348	.2063	.2694	51.3214	51.7261				1				0
80	9.94	50.3304	39.2335	54.5963	48.3592	.7653	-.325	192.5195	.1388	.1906	.2358	.3505	36.069	.2064	.2833	51.3222	51.8153				1				0
80	9.95	50.3742	39.2713	54.4229	48.2113	.7654	-.3156	192.2797	.1389	.2	.2435	.362	34.7856	.2065	.2973	51.3231	51.9047				1				0
80	9.96	50.418	39.3091	54.2494	48.0634	.7655	-.3062	192.0399	.139	.2094	.2513	.3736	33.5786	.2066	.3113	51.3239	51.9943				1				0
80	9.97	50.5381	39.4378	53.8562	47.7494	.7634	-.2836	191.5816	.1369	.232	.2694	.4005	30.5554	.2036	.3449	51.3043	52.2094				1				0
80	9.98	50.6583	39.5665	53.463	47.4355	.7614	-.2609	191.1234	.1349	.2547	.2882	.4284	27.9063	.2005	.3786	51.2845	52.4254				1				0
80	9.99	50.7785	39.6952	53.0698	47.1215	.7593	-.2381	190.6651	.1328	.2775	.3076	.4573	25.5755	.1974	.4125	51.2647	52.6426				1				0
80	10	50.8548	39.7861	52.8501	46.9554	.7571	-.2248	190.4466	.1306	.2908	.3188	.4738	24.1916	.1942	.4322	51.244	52.7692				1				0
80	10.01	50.9312	39.8771	52.6304	46.7894	.7549	-.2115	190.2281	.1284	.3041	.3301	.4907	22.8993	.1909	.452	51.2233	52.8961				1				0
80	10.02	51.0076	39.968	52.4107	46.6233	.7528	-.1981	190.0096	.1263	.3174	.3416	.5079	21.6906	.1877	.4719	51.2025	53.0233				1				0
80	10.03	51.1655	40.2002	52.0655	46.3759	.7458	-.1742	189.8072	.1194	.3414	.3617	.5377	19.2699	.1774	.5075	51.1368	53.2516				1				0
80	10.04	51.3235	40.4324	51.7204	46.1286	.7389	-.1501	189.6048	.1124	.3654	.3824	.5684	17.1026	.1672	.5433	51.0709	53.4804				1				0
80	10.05	51.405	40.5737	51.595	46.0473	.7342	-.1395	189.6209	.1077	.376	.3912	.5815	15.9855	.1601	.559	51.026	53.5814				1				0
80	10.06	51.4865	40.715	51.4695	45.966	.7295	-.1289	189.6371	.103	.3866	.4001	.5948	14.9178	.1531	.5748	50.981	53.6823				1				0
80	10.07	51.5681	40.8563	51.3441	45.8847	.7248	-.1184	189.6532	.0983	.3972	.4092	.6083	13.8976	.1461	.5905	50.9361	53.7832				1				0
80	10.08	51.6496	40.9976	51.2187	45.8033	.7201	-.1078	189.6693	.0936	.4078	.4184	.622	12.9221	.1391	.6063	50.8911	53.884				1				0
80	10.09	51.7569	41.1929	51.0515	45.7143	.7124	-.094	189.7155	.0859	.4216	.4303	.6396	11.5223	.1278	.6268	50.8186	54.0154				1				0
80	10.1	51.8642	41.3882	50.8842	45.6252	.7048	-.0802	189.7618	.0783	.4354	.4424	.6576	10.1989	.1164	.6472	50.746	54.1466				1				0
80	10.11	51.8899	41.4423	50.8424	45.6174	.7019	-.077	189.792	.0754	.4386	.445	.6616	9.7584	.1121	.652	50.7184	54.1771				1				0
80	10.12	51.9157	41.4963	50.8006	45.6096	.699	-.0738	189.8221	.0725	.4418	.4477	.6655	9.3233	.1078	.6567	50.6908	54.2075				1				0
80	10.13	51.9414	41.5503	50.7588	45.6018	.6961	-.0706	189.8523	.0696	.445	.4504	.6695	8.8935	.1035	.6615	50.6631	54.2379				1				0
80	10.14	51.9672	41.6043	50.717	45.594	.6932	-.0674	189.8825	.0667	.4482	.4531	.6736	8.4689	.0992	.6662	50.6355	54.2683				1				0
80	10.15	51.9431	41.6331	50.6947	45.6234	.6885	-.0675	189.8944	.062	.4481	.4524	.6725	7.8786	.0922	.6662	50.5906	54.2678				1				0
80	10.16	51.9191	41.6619	50.6725	45.6529	.6838	-.0675	189.9063	.0573	.4481	.4517	.6715	7.2867	.0852	.6661	50.5456	54.2673				1				0
80	10.17	51.8693	41.6367	50.6921	45.69	.682	-.0708	189.8881	.0555	.4448	.4483	.6664	7.108	.0825	.6613	50.5283	54.2364				1				0
80	10.18	51.8196	41.6115	50.7116	45.7272	.6801	-.074	189.8699	.0536	.4416	.4448	.6612	6.9267	.0797	.6564	50.5109	54.2054				1				0
80	10.19	51.7698	41.5863	50.7312	45.7644	.6783	-.0773	189.8517	.0518	.4383	.4414	.6561	6.7425	.077	.6516	50.4935	54.1745				1				0
80	10.2	51.72	41.5611	50.7508	45.8016	.6765	-.0805	189.8335	.05	.4351	.4379	.651	6.5554	.0743	.6468	50.4762	54.1435				1				0
80	10.21	51.6642	41.5098	50.8362	45.8942	.6757	-.0875	189.9043	.0492	.4281	.4309	.6406	6.5592	.0732	.6364	50.4688	54.077				1				0
80	10.22	51.6084	41.4585	50.9216	45.9867	.6749	-.0945	189.9752	.0485	.4211	.4239	.6301	6.5632	.072	.626	50.4614	54.0106				1				0
80	10.23	51.6024	41.4324	50.9874	46.0421	.676	-.0982	190.0642	.0495	.4174	.4203	.6248	6.7636	.0736	.6205	50.4714	53.9751				1				0
80	10.24	51.5964	41.4062	51.0532	46.0974	.677	-.1019	190.1533	.0506	.4137	.4167	.6195	6.967	.0751	.6149	50.4814	53.9397				1				0
80	10.25	51.5904	41.3801	51.1191	46.1528	.6781	-.1056	190.2424	.0516	.41	.4132	.6142	7.1739	.0767	.6094	50.4914	53.9043				1				0
80	10.26	51.5844	41.354	51.1849	46.2081	.6791	-.1093	190.3315	.0526	.4062	.4096	.6089	7.3842	.0783	.6039	50.5014	53.8689				1				0
80	10.27	51.508	41.2316	51.3334	46.3284	.6822	-.1208	190.4015	.0557	.3948	.3987	.5927	8.0327	.0828	.5869	50.5306	53.7601				1				0
80	10.28	51.4316	41.1092	51.482	46.4486	.6853	-.1322	190.4714	.0588	.3834	.3879	.5766	8.7172	.0874	.5699	50.5598	53.6513				1				0
80	10.29	51.3612	41.0129	51.5647	46.5135	.6873	-.1399	190.4523	.0608	.3757	.3805	.5657	9.1945	.0904	.5584	50.5791	53.5777				1				0
80	10.3	51.2909	40.9166	51.6475	46.5783	.6893	-.1476	190.4332	.0628	.3679	.3733	.5549	9.6907	.0934	.547	50.5984	53.5041				1				0
80	10.31	51.2205	40.8203	51.7302	46.6432	.6913	-.1554	190.4142	.0649	.3602	.366	.5441	10.2064	.0964	.5355	50.6177	53.4306				1				0
80	10.32	51.1304	40.6808	51.8912	46.7764	.6945	-.1682	190.4787	.0681	.3474	.354	.5263	11.0848	.1012	.5164	50.6482	53.3087				1				0
80	10.33	51.0402	40.5413	52.0522	46.9096	.6978	-.181	190.5433	.0713	.3346	.3421	.5086	12.0238	.1059	.4974	50.6788	53.1869				1				0
80	10.34	50.9501	40.4018	52.2132	47.0428	.701	-.1937	190.6079	.0745	.3218	.3304	.4911	13.0294	.1107	.4784	50.7093	53.0652				1				0
80	10.35	50.9304	40.3586	52.2915	47.1111	.7021	-.1988	190.6916	.0757	.3168	.3257	.4842	13.4322	.1125	.4709	50.7206	53.0171				1				0
80	10.36	50.9106	40.3154	52.3698	47.1795	.7033	-.2038	190.7752	.0768	.3118	.3211	.4773	13.8463	.1142	.4634	50.7318	52.9691				1				0
80	10.37	50.8909	40.2722	52.4481	47.2478	.7045	-.2089	190.8589	.078	.3067	.3165	.4705	14.2721	.116	.4559	50.7431	52.9211				1				0
80	10.38	50.8737	40.2146	52.5664	47.3498	.7065	-.2159	191.0045	.08	.2997	.3102	.4611	14.949	.1189	.4455	50.762	52.8539				1				0
80	10.39	50.8566	40.157	52.6847	47.4519	.7085	-.223	191.1501	.082	.2926	.3039	.4517	15.6531	.1219	.435	50.7809	52.7867				1				0
80	10.4	50.8591	40.1426	52.7247	47.4856	.7093	-.225	191.2121	.0828	.2906	.3022	.4492	15.9034	.1231	.432	50.7885	52.7675				1				0
80	10.41	50.8617	40.1282	52.7647	47.5194	.7101	-.227	191.274	.0836	.2886	.3004	.4466	16.1564	.1243	.429	50.7962	52.7483				1				0
80	10.42	50.8643	40.1138	52.8048	47.5531	.7109	-.229	191.3359	.0844	.2866	.2987	.4441	16.412	.1255	.426	50.8038	52.7291				1				0
80	10.43	50.8669	40.0994	52.8448	47.5868	.7117	-.231	191.3979	.0852	.2845	.297	.4415	16.6706	.1267	.423	50.8115	52.7099				1				0
80	10.44	50.8892	40.0895	52.8492	47.5886	.7132	-.2309	191.4164	.0867	.2847	.2976	.4424	16.9344	.1289	.4232	50.8256	52.7116				1				0
80	10.45	50.9115	40.0796	52.8537	47.5903	.7147	-.2307	191.435	.0882	.2849	.2982	.4433	17.1969	.1311	.4235	50.8397	52.7132				1				0
80	10.46	50.9312	40.0841	52.8181	47.5583	.7153	-.2285	191.3917	.0889	.2871	.3005	.4467	17.1974	.1321	.4268	50.8462	52.7341				1				0
80	10.47	50.951	40.0886	52.7825	47.5263	.716	-.2263	191.3483	.0895	.2893	.3028	.4501	17.1978	.1331	.43	50.8527	52.7549				1				0
80	10.48	50.9707	40.0931	52.7469	47.4943	.7167	-.2241	191.305	.0902	.2915	.3051	.4535	17.198	.1341	.4333	50.8591	52.7758				1				0
80	10.49	50.9905	40.0976	52.7114	47.4623	.7174	-.2219	191.2617	.0909	.2937	.3074	.457	17.1985	.1351	.4365	50.8656	52.7967				1				0
80	10.5	51.0883	40.1453	52.6019	47.3576	.7197	-.2132	191.1931	.0932	.3024	.3164	.4703	17.1257	.1385	.4495	50.8873	52.8796				1				0
80	10.51	51.1861	40.193	52.4925	47.253	.7219	-.2045	191.1246	.0954	.3111	.3254	.4837	17.0569	.1419	.4624	50.909	52.9626				1				0
80	10.52	51.2642	40.2362	52.4187	47.1803	.7235	-.198	191.0995	.097	.3176	.3321	.4937	16.99	.1442	.4721	50.9242	53.0247				1				0
80	10.53	51.3424	40.2794	52.3449	47.1077	.7251	-.1915	191.0742	.0986	.3241	.3388	.5036	16.9259	.1466	.4818	50.9394	53.0868				1				0
80	10.54	51.4205	40.3226	52.271	47.035	.7267	-.1849	191.0491	.1002	.3306	.3455	.5136	16.8641	.149	.4915	50.9546	53.1489				1				0
80	10.55	51.4986	40.3658	52.1972	46.9624	.7283	-.1784	191.0239	.1018	.3372	.3522	.5236	16.8047	.1514	.5012	50.9698	53.2111				1				0
80	10.56	51.6024	40.4243	52.0131	46.792	.7305	-.1659	190.8317	.104	.3496	.3648	.5422	16.5601	.1546	.5198	50.9902	53.3299				1				0
80	10.57	51.7063	40.4828	51.8289	46.6216	.7326	-.1534	190.6396	.1061	.3621	.3774	.561	16.3313	.1577	.5383	51.0106	53.4489				1				0
80	10.58	51.732	40.4981	51.7186	46.5238	.7331	-.1475	190.4725	.1067	.3681	.3833	.5697	16.1588	.1586	.5472	51.0158	53.5058				1				0
80	10.59	51.7578	40.5134	51.6083	46.4261	.7337	-.1415	190.3056	.1072	.3741	.3892	.5785	15.9912	.1594	.5561	51.021	53.5628				1				0
80	10.6	51.7835	40.5287	51.498	46.3284	.7342	-.1355	190.1386	.1078	.3801	.3951	.5873	15.8282	.1602	.565	51.0263	53.6199				1				0
80	10.61	51.8093	40.544	51.3877	46.2306	.7348	-.1295	189.9716	.1083	.3861	.401	.5961	15.6697	.161	.574	51.0315	53.6771				1				0
80	10.62	51.7715	40.5125	51.2703	46.1199	.7354	-.1258	189.6742	.1089	.3898	.4047	.6017	15.6057	.1619	.5795	51.0369	53.7125				1				0
80	10.63	51.7337	40.481	51.1529	46.0092	.7359	-.122	189.3768	.1095	.3935	.4085	.6072	15.5426	.1627	.585	51.0424	53.7479				1				0
80	10.64	51.6702	40.4342	51.1457	45.9962	.736	-.1244	189.2464	.1095	.3912	.4062	.6039	15.6326	.1627	.5816	51.0426	53.7259				1				0
80	10.65	51.6067	40.3874	51.1386	45.9833	.736	-.1267	189.116	.1095	.3889	.404	.6006	15.7238	.1628	.5781	51.0428	53.7039				1				0
80	10.66	51.5432	40.3406	51.1315	45.9703	.736	-.129	188.9856	.1095	.3866	.4018	.5973	15.8161	.1628	.5747	51.043	53.6818				1				0
80	10.67	51.4797	40.2938	51.1244	45.9573	.736	-.1313	188.8552	.1095	.3843	.3996	.594	15.9095	.1628	.5712	51.0431	53.6597				1				0
80	10.68	51.2909	40.1363	51.2685	46.0888	.7355	-.1468	188.7844	.109	.3688	.3846	.5717	16.4591	.162	.5483	51.0378	53.5126				1				0
80	10.69	51.102	39.9788	51.4126	46.2202	.7349	-.1622	188.7137	.1084	.3534	.3696	.5495	17.0537	.1611	.5253	51.0324	53.3655				1				0
80	10.7	50.9767	39.8681	51.5638	46.3647	.7343	-.1753	188.7733	.1078	.3403	.3569	.5306	17.5811	.1603	.5058	51.0268	53.2407				1				0
80	10.71	50.8514	39.7573	51.7151	46.5091	.7337	-.1884	188.8329	.1072	.3272	.3443	.5118	18.1469	.1594	.4864	51.0213	53.1159				1				0
80	10.72	50.7261	39.6466	51.8663	46.6536	.7331	-.2015	188.8926	.1066	.3141	.3317	.4931	18.7553	.1585	.4669	51.0157	52.9912				1				0
80	10.73	50.4249	39.3829	52.2719	47.0419	.7313	-.2348	189.1216	.1049	.2808	.2997	.4455	20.4787	.1559	.4174	50.9986	52.6738				1				0
80	10.74	50.1236	39.1192	52.6776	47.4303	.7295	-.2681	189.3506	.1031	.2475	.2681	.3985	22.6057	.1532	.3679	50.9815	52.3572				1				0
80	10.75	49.8223	38.8555	53.0832	47.8186	.7278	-.3012	189.5797	.1013	.2143	.2371	.3524	25.2886	.1505	.3186	50.9644	52.0413				1				0
80	10.76	49.6464	38.7025	53.3376	48.0626	.7265	-.3213	189.749	.1001	.1942	.2185	.3248	27.2544	.1487	.2887	50.9529	51.8499				1				0
80	10.77	49.4704	38.5495	53.592	48.3065	.7253	-.3414	189.9184	.0989	.1742	.2003	.2977	29.5772	.147	.2589	50.9415	51.6588				1				0
80	10.78	49.2945	38.3965	53.8464	48.5504	.7241	-.3614	190.0878	.0977	.1541	.1825	.2713	32.3541	.1452	.2291	50.93	51.4681				1				0
80	10.79	48.9598	38.112	54.325	49.0166	.7212	-.3992	190.4134	.0947	.1164	.1501	.2231	39.1383	.1408	.173	50.9021	51.1085				1				0
80	10.8	48.625	37.8276	54.8036	49.4828	.7183	-.4368	190.739	.0918	.0788	.121	.1798	49.368	.1365	.1171	50.8743	50.7502				1				0
80	10.81	48.4663	37.6962	55.0278	49.7051	.7166	-.4545	190.8953	.0901	.0611	.1088	.1618	55.8504	.1339	.0908	50.8579	50.5819				1				0
80	10.82	48.3075	37.5648	55.2519	49.9273	.7148	-.4721	191.0515	.0884	.0435	.0985	.1464	63.8096	.1313	.0646	50.8415	50.4139				1				0
80	10.83	48.1487	37.4334	55.4761	50.1496	.7131	-.4897	191.2078	.0866	.0258	.0904	.1344	73.3895	.1288	.0384	50.8251	50.2461				1				0
80	10.84	47.9899	37.302	55.7003	50.3719	.7114	-.5073	191.3641	.0849	.0083	.0853	.1268	84.4441	.1262	.0123	50.8088	50.0787				1				0
80	10.85	47.6998	37.0491	56.0792	50.7447	.7093	-.5383	191.5728	.0828	-.0228	.0858	.1276	105.3757	.123	-.0338	50.7883	49.7832				1				0
80	10.86	47.4097	36.7962	56.4582	51.1175	.7071	-.5693	191.7815	.0806	-.0537	.0969	.144	123.673	.1199	-.0799	50.7679	49.4884				1				0
80	10.87	47.2784	36.6746	56.6129	51.268	.7067	-.5827	191.834	.0802	-.0672	.1046	.1555	129.9441	.1192	-.0998	50.7637	49.3605				1				0
80	10.88	47.1471	36.5531	56.7677	51.4185	.7062	-.5962	191.8864	.0798	-.0806	.1134	.1685	135.2969	.1186	-.1198	50.7595	49.2326				1				0
80	10.89	47.0158	36.4316	56.9225	51.569	.7058	-.6096	191.9389	.0793	-.094	.123	.1828	139.8448	.1179	-.1397	50.7554	49.1047				1				0
80	10.9	46.8844	36.3101	57.0773	51.7195	.7054	-.623	191.9913	.0789	-.1074	.1333	.1981	143.7107	.1173	-.1597	50.7512	48.977				1				0
80	10.91	46.6742	36.1085	57.2908	51.9409	.7045	-.6435	192.0144	.0781	-.1279	.1499	.2228	148.614	.116	-.1902	50.7434	48.7815				1				0
80	10.92	46.4639	35.9069	57.5043	52.1623	.7037	-.6641	192.0374	.0772	-.1485	.1674	.2488	152.5159	.1148	-.2207	50.7356	48.586				1				0
80	10.93	46.3849	35.8268	57.563	52.2333	.7033	-.6712	192.0079	.0769	-.1556	.1735	.258	153.7134	.1142	-.2313	50.7319	48.5181				1				0
80	10.94	46.306	35.7467	57.6217	52.3042	.703	-.6783	191.9785	.0765	-.1627	.1798	.2673	154.8292	.1137	-.2419	50.7283	48.4502				1				0
80	10.95	46.227	35.6666	57.6804	52.3751	.7026	-.6854	191.9491	.0761	-.1699	.1861	.2767	155.8695	.1131	-.2525	50.7247	48.3823				1				0
80	10.96	46.148	35.5865	57.7391	52.446	.7022	-.6926	191.9197	.0757	-.177	.1925	.2862	156.8413	.1125	-.2631	50.721	48.3144				1				0
80	10.97	46.0802	35.5838	57.7507	52.5074	.6971	-.6961	191.9221	.0706	-.1805	.1938	.2881	158.6328	.105	-.2683	50.6724	48.2812				1				0
80	10.98	46.0124	35.5811	57.7622	52.5688	.692	-.6995	191.9246	.0655	-.184	.1953	.2903	160.3991	.0974	-.2735	50.6239	48.248				1				0
80	10.99	46.0236	35.6585	57.7151	52.5593	.6873	-.6959	191.9565	.0608	-.1803	.1903	.2829	161.3676	.0904	-.268	50.579	48.2828				1				0
80	11	46.0347	35.7359	57.6679	52.5498	.6826	-.6922	191.9884	.0561	-.1767	.1853	.2755	162.3882	.0834	-.2626	50.5341	48.3176				1				0
80	11.01	46.0459	35.8133	57.6208	52.5403	.6779	-.6886	192.0203	.0514	-.173	.1805	.2683	163.4633	.0764	-.2572	50.4892	48.3523				1				0
80	11.02	46.0571	35.8907	57.5737	52.5308	.6731	-.6849	192.0522	.0467	-.1694	.1757	.2611	164.5976	.0694	-.2518	50.4444	48.387				1				0
80	11.03	46.1369	36.0977	57.3815	52.4287	.6636	-.6708	192.0448	.0371	-.1553	.1596	.2373	166.5722	.0551	-.2308	50.353	48.5214				1				0
80	11.04	46.2167	36.3047	57.1894	52.3267	.654	-.6567	192.0374	.0275	-.1411	.1438	.2137	168.9845	.0408	-.2098	50.2617	48.6558				1				0
80	11.05	46.2854	36.4343	57.0444	52.2341	.6491	-.6463	191.9982	.0226	-.1307	.1326	.1971	170.1927	.0336	-.1942	50.2151	48.7555				1				0
80	11.06	46.354	36.5639	56.8994	52.1416	.6442	-.6358	191.9589	.0177	-.1202	.1215	.1806	171.6234	.0263	-.1787	50.1686	48.8553				1				0
80	11.07	46.4227	36.6936	56.7544	52.049	.6393	-.6253	191.9196	.0128	-.1097	.1105	.1642	173.3412	.019	-.1631	50.122	48.9551				1				0
80	11.08	46.5789	36.9735	56.3772	51.7757	.6299	-.5995	191.7053	.0034	-.0839	.084	.1249	177.6573	.0051	-.1248	50.0327	49.2006				1				0
80	11.09	46.7351	37.2534	56	51.5024	.6205	-.5737	191.4909	-.006	-.0581	.0584	.0868	185.859	-.0089	-.0864	49.9432	49.4467				1				0
80	11.1	46.8913	37.5333	55.6229	51.2291	.6111	-.5478	191.2765	-.0154	-.0322	.0357	.053	205.529	-.0229	-.0479	49.8535	49.6933				1				0
80	11.11	46.9789	37.6836	55.3907	51.0483	.6066	-.5324	191.1015	-.0199	-.0168	.026	.0387	229.8387	-.0296	-.025	49.8105	49.8401				1				0
80	11.12	47.0664	37.8339	55.1585	50.8675	.6021	-.5169	190.9264	-.0244	-.0014	.0245	.0364	266.825	-.0363	-.002	49.7674	49.9871				1				0
80	11.13	47.1539	37.9842	54.9263	50.6868	.5975	-.5015	190.7513	-.029	.0141	.0322	.0479	295.9782	-.043	.021	49.7242	50.1344				1				0
80	11.14	47.4054	38.365	54.51	50.378	.5873	-.4685	190.6584	-.0392	.0471	.0613	.0911	320.2283	-.0583	.0701	49.6264	50.4488				1				0
80	11.15	47.6569	38.7457	54.0937	50.0692	.577	-.4354	190.5655	-.0495	.0802	.0942	.1401	328.3087	-.0736	.1192	49.5286	50.7635				1				0
80	11.16	47.8208	38.9761	53.9096	49.9412	.5713	-.4179	190.6477	-.0552	.0977	.1122	.1668	330.5202	-.0821	.1452	49.4741	50.9302				1				0
80	11.17	47.9848	39.2065	53.7254	49.8132	.5656	-.4004	190.7299	-.0609	.1152	.1303	.1937	332.1189	-.0906	.1712	49.4198	51.0967				1				0
80	11.18	48.1487	39.4369	53.5413	49.6852	.5599	-.383	190.8121	-.0666	.1326	.1484	.2206	333.326	-.099	.1972	49.3654	51.2631				1				0
80	11.19	48.3126	39.6673	53.3572	49.5572	.5542	-.3655	190.8943	-.0723	.1501	.1666	.2477	334.2689	-.1075	.2231	49.3111	51.4294				1				0
80	11.2	48.8027	40.2875	52.8937	49.1792	.5438	-.3173	191.1631	-.0827	.1983	.2148	.3194	337.3626	-.1229	.2948	49.2124	51.8885				1				0
80	11.21	49.2928	40.9076	52.4303	48.8012	.5335	-.2692	191.4319	-.093	.2464	.2633	.3915	339.3138	-.1383	.3662	49.114	52.3464				1				0
80	11.22	49.6189	41.2973	52.1509	48.5512	.5288	-.2386	191.6184	-.0977	.277	.2937	.4366	340.5769	-.1452	.4118	49.0698	52.638				1				0
80	11.23	49.9451	41.6871	51.8716	48.3013	.5242	-.208	191.805	-.1023	.3076	.3241	.4818	341.6011	-.1521	.4572	49.0257	52.9291				1				0
80	11.24	50.2712	42.0768	51.5923	48.0513	.5196	-.1775	191.9916	-.1069	.3381	.3546	.5271	342.4479	-.159	.5025	48.9817	53.2195				1				0
80	11.25	50.5974	42.4665	51.313	47.8013	.5149	-.1471	192.1782	-.1115	.3685	.385	.5723	343.1592	-.1658	.5478	48.9377	53.5095				1				0
80	11.26	51.0557	42.9669	50.6752	47.2019	.5121	-.0938	191.8998	-.1144	.4217	.437	.6496	344.8283	-.17	.6269	48.9109	54.0166				1				0
80	11.27	51.514	43.4674	50.0374	46.6025	.5093	-.0404	191.6213	-.1172	.4751	.4894	.7275	346.1454	-.1742	.7063	48.8839	54.5252				1				0
80	11.28	51.6462	43.5781	49.6789	46.2531	.5111	-.0173	191.1562	-.1154	.4983	.5115	.7603	346.9609	-.1715	.7407	48.901	54.7456				1				0
80	11.29	51.7784	43.6888	49.3204	45.9037	.5129	.006	190.6912	-.1136	.5215	.5338	.7935	347.7121	-.1689	.7753	48.9181	54.967				1				0
80	11.3	51.9105	43.7995	48.9619	45.5542	.5147	.0293	190.2262	-.1118	.5449	.5563	.8269	348.4064	-.1662	.81	48.9353	55.1896				1				0
80	11.31	52.0427	43.9102	48.6034	45.2048	.5165	.0528	189.7611	-.11	.5684	.5789	.8606	349.0496	-.1635	.8449	48.9526	55.4132				1				0
80	11.32	52.1586	43.9858	48.0714	44.7014	.5193	.0834	188.9173	-.1071	.599	.6085	.9045	349.8585	-.1593	.8904	48.9796	55.7044				1				0
80	11.33	52.2744	44.0614	47.5395	44.198	.5222	.1142	188.0734	-.1043	.6298	.6384	.949	350.5987	-.155	.9363	49.0069	55.9982				1				0
80	11.34	52.2581	44.0263	47.366	44.0441	.5232	.1213	187.6946	-.1033	.6369	.6452	.9592	350.7912	-.1535	.9468	49.0166	56.0658				1				0
80	11.35	52.2418	43.9912	47.1926	43.8901	.5243	.1285	187.3157	-.1022	.644	.6521	.9694	350.9804	-.152	.9574	49.0264	56.1337				1				0
80	11.36	52.2255	43.9561	47.0191	43.7362	.5253	.1356	186.9369	-.1012	.6512	.659	.9797	351.1664	-.1505	.9681	49.0362	56.2019				1				0
80	11.37	52.2092	43.921	46.8456	43.5822	.5263	.1428	186.5581	-.1002	.6584	.666	.99	351.3493	-.1489	.9788	49.046	56.2703				1				0
80	11.38	52.2084	43.8643	46.8448	43.6004	.5281	.141	186.5178	-.0984	.6565	.6639	.9869	351.4781	-.1463	.976	49.0631	56.2528				1				0
80	11.39	52.2075	43.8076	46.8439	43.6185	.5299	.1391	186.4775	-.0966	.6547	.6618	.9838	351.6078	-.1436	.9733	49.0801	56.2352				1				0
80	11.4	52.2229	43.786	47.0164	43.7907	.5306	.1301	186.816	-.0958	.6457	.6527	.9704	351.557	-.1425	.9599	49.0872	56.1492				1				0
80	11.41	52.2384	43.7644	47.189	43.9628	.5314	.1211	187.1546	-.0951	.6367	.6437	.957	351.505	-.1414	.9465	49.0943	56.0636				1				0
80	11.42	52.2538	43.7428	47.3616	44.1349	.5321	.1121	187.4931	-.0944	.6277	.6348	.9436	351.4515	-.1403	.9332	49.1014	55.9782				1				0
80	11.43	52.2693	43.7212	47.5342	44.307	.5329	.1032	187.8317	-.0936	.6188	.6258	.9304	351.3969	-.1392	.9199	49.1084	55.8932				1				0
80	11.44	52.2358	43.6456	47.9958	44.7698	.5324	.0772	188.647	-.0941	.5927	.6002	.8922	350.9823	-.1398	.8812	49.1041	55.6452				1				0
80	11.45	52.2023	43.57	48.4575	45.2325	.532	.0513	189.4624	-.0945	.5669	.5748	.8544	350.5346	-.1405	.8428	49.0998	55.3993				1				0
80	11.46	52.1534	43.516	48.7466	45.5231	.5308	.0344	189.9391	-.0957	.55	.5583	.8299	350.1301	-.1423	.8176	49.0886	55.2382				1				0
80	11.47	52.1045	43.462	49.0357	45.8137	.5296	.0176	190.4159	-.0969	.5332	.5419	.8056	349.7032	-.144	.7926	49.0775	55.0779				1				0
80	11.48	52.0556	43.408	49.3248	46.1043	.5285	.0008	190.8927	-.098	.5164	.5256	.7814	349.252	-.1457	.7677	49.0664	54.9183				1				0
80	11.49	51.8479	43.2343	49.7705	46.5567	.5252	-.0304	191.4093	-.1013	.4852	.4956	.7368	348.2115	-.1505	.7213	49.0356	54.6209				1				0
80	11.5	51.6402	43.0606	50.2162	47.0091	.522	-.0615	191.926	-.1045	.4541	.466	.6927	347.044	-.1553	.6751	49.005	54.325				1				0
80	11.51	51.4325	42.8868	50.6618	47.4614	.5188	-.0923	192.4426	-.1077	.4232	.4367	.6492	345.7263	-.1601	.6292	48.9745	54.0308				1				0
80	11.52	51.2737	42.7671	50.8184	47.6232	.5167	-.1068	192.4824	-.1097	.4088	.4232	.6292	344.9728	-.1631	.6077	48.9549	53.893				1				0
80	11.53	51.1149	42.6474	50.975	47.7849	.5147	-.1213	192.5222	-.1118	.3943	.4099	.6093	344.1705	-.1662	.5862	48.9353	53.7553				1				0
80	11.54	50.9561	42.5277	51.1315	47.9467	.5126	-.1357	192.562	-.1139	.3799	.3966	.5895	343.3144	-.1693	.5647	48.9156	53.6177				1				0
80	11.55	50.7227	42.3873	51.2623	48.1075	.5074	-.1519	192.4798	-.1191	.3636	.3826	.5688	341.8687	-.177	.5406	48.8659	53.4633				1				0
80	11.56	50.4892	42.2469	51.393	48.2684	.5022	-.1682	192.3976	-.1243	.3474	.369	.5485	340.3135	-.1848	.5165	48.8162	53.3087				1				0
80	11.57	50.4146	42.2262	51.3672	48.2675	.499	-.1699	192.2755	-.1275	.3456	.3684	.5476	339.7564	-.1895	.5138	48.786	53.2918				1				0
80	11.58	50.3399	42.2055	51.3414	48.2667	.4958	-.1717	192.1535	-.1306	.3439	.3678	.5468	339.1967	-.1942	.5112	48.7558	53.2749				1				0
80	11.59	50.2652	42.1848	51.3157	48.2658	.4927	-.1735	192.0315	-.1338	.3421	.3673	.546	338.6349	-.1989	.5085	48.7255	53.2579				1				0
80	11.6	50.1905	42.1641	51.2899	48.2649	.4895	-.1753	191.9094	-.137	.3403	.3668	.5453	338.0707	-.2037	.5059	48.6952	53.241				1				0
80	11.61	50.006	42.0849	51.1982	48.2174	.4839	-.1787	191.5065	-.1426	.3369	.3658	.5438	337.0577	-.212	.5008	48.6419	53.2085				1				0
80	11.62	49.8215	42.0057	51.1066	48.1698	.4783	-.1821	191.1036	-.1482	.3335	.3649	.5425	336.035	-.2203	.4957	48.5883	53.1759				1				0
80	11.63	49.7116	41.9472	51.0408	48.1231	.4758	-.1837	190.8227	-.1507	.3318	.3644	.5418	335.5808	-.224	.4933	48.5651	53.1603				1				0
80	11.64	49.6018	41.8887	50.975	48.0764	.4734	-.1854	190.5418	-.1531	.3302	.364	.5411	335.124	-.2276	.4909	48.5419	53.1447				1				0
80	11.65	49.4919	41.8302	50.9091	48.0297	.4709	-.187	190.2609	-.1556	.3286	.3635	.5404	334.6645	-.2312	.4884	48.5185	53.1291				1				0
80	11.66	49.382	41.7717	50.8433	47.983	.4685	-.1887	189.98	-.158	.3269	.3631	.5397	334.2029	-.2349	.486	48.4951	53.1134				1				0
80	11.67	49.1898	41.67	50.8451	48.0089	.464	-.1969	189.7138	-.1625	.3187	.3577	.5318	332.9857	-.2416	.4738	48.4524	53.0354				1				0
80	11.68	48.9975	41.5683	50.8469	48.0349	.4595	-.2051	189.4475	-.167	.3105	.3526	.5241	331.729	-.2482	.4616	48.4096	52.9572				1				0
80	11.69	48.9151	41.5251	50.9145	48.1075	.4575	-.2116	189.4622	-.169	.304	.3478	.517	330.9254	-.2512	.4519	48.3904	52.8949				1				0
80	11.7	48.8327	41.4819	50.9821	48.1802	.4555	-.2182	189.4768	-.171	.2974	.3431	.51	330.1	-.2542	.4421	48.3712	52.8326				1				0
80	11.71	48.7503	41.4387	51.0497	48.2528	.4534	-.2247	189.4915	-.173	.2909	.3385	.5032	329.2518	-.2572	.4324	48.3519	52.7704				1				0
80	11.72	48.6679	41.3955	51.1173	48.3255	.4514	-.2312	189.5062	-.1751	.2844	.3339	.4964	328.3807	-.2602	.4227	48.3327	52.7081				1				0
80	11.73	48.6379	41.3891	51.3139	48.5322	.449	-.2416	189.8731	-.1775	.274	.3264	.4853	327.0691	-.2638	.4073	48.3099	52.6094				1				0
80	11.74	48.6079	41.3829	51.5105	48.7389	.4466	-.2519	190.2401	-.1798	.2637	.3191	.4744	325.7022	-.2673	.3919	48.2873	52.511				1				0
80	11.75	48.6602	41.4198	51.6394	48.873	.4463	-.2557	190.5924	-.1802	.2599	.3162	.4701	325.2606	-.2679	.3863	48.2838	52.4748				1				0
80	11.76	48.7126	41.4567	51.7684	49.0071	.4459	-.2595	190.9447	-.1806	.2561	.3133	.4658	324.8121	-.2684	.3807	48.2804	52.4388				1				0
80	11.77	48.7649	41.4936	51.8974	49.1411	.4456	-.2633	191.297	-.1809	.2523	.3105	.4615	324.3574	-.2689	.3751	48.277	52.403				1				0
80	11.78	48.8173	41.5305	52.0264	49.2752	.4452	-.267	191.6493	-.1813	.2486	.3076	.4573	323.8956	-.2695	.3695	48.2735	52.3672				1				0
80	11.79	48.9066	41.6223	52.1189	49.3773	.4438	-.2668	192.025	-.1827	.2488	.3086	.4588	323.7059	-.2716	.3698	48.2601	52.3691				1				0
80	11.8	48.9958	41.7141	52.2114	49.4793	.4424	-.2666	192.4006	-.1841	.2489	.3096	.4603	323.5182	-.2737	.3701	48.2468	52.3709				1				0
80	11.81	49.0327	41.769	52.175	49.4473	.4414	-.2627	192.424	-.1851	.2529	.3134	.4659	323.7909	-.2752	.3759	48.2368	52.4083				1				0
80	11.82	49.0696	41.8239	52.1385	49.4153	.4403	-.2588	192.4473	-.1862	.2568	.3172	.4715	324.0571	-.2768	.3817	48.2269	52.4456				1				0
80	11.83	49.1065	41.8788	52.102	49.3833	.4393	-.2549	192.4706	-.1872	.2607	.321	.4771	324.317	-.2783	.3876	48.2169	52.483				1				0
80	11.84	49.1434	41.9337	52.0655	49.3513	.4382	-.2509	192.494	-.1883	.2646	.3248	.4828	324.5706	-.2799	.3934	48.207	52.5203				1				0
80	11.85	49.1675	41.9751	51.8654	49.1593	.4378	-.2402	192.1672	-.1887	.2753	.3338	.4962	325.5818	-.2804	.4093	48.2033	52.6222				1				0
80	11.86	49.1915	42.0165	51.6652	48.9673	.4374	-.2295	191.8405	-.189	.2861	.3429	.5097	326.5428	-.281	.4253	48.1996	52.7244				1				0
80	11.87	49.1786	42.003	51.5016	48.8073	.4381	-.2227	191.4904	-.1884	.2929	.3482	.5177	327.2538	-.28	.4354	48.206	52.7895				1				0
80	11.88	49.1658	41.9895	51.3379	48.6472	.4388	-.2158	191.1404	-.1877	.2998	.3537	.5258	327.9459	-.279	.4456	48.2123	52.8549				1				0
80	11.89	49.1529	41.976	51.1742	48.4872	.4395	-.2089	190.7903	-.187	.3066	.3592	.5339	328.6194	-.278	.4558	48.2187	52.9204				1				0
80	11.9	49.0344	41.8401	50.9696	48.2753	.4421	-.2057	190.1194	-.1844	.3099	.3606	.536	329.2486	-.2741	.4607	48.244	52.9514				1				0
80	11.91	48.916	41.7042	50.765	48.0634	.4448	-.2024	189.4486	-.1817	.3132	.3621	.5382	329.8774	-.2701	.4655	48.2695	52.9825				1				0
80	11.92	48.7976	41.5683	50.5604	47.8515	.4475	-.1991	188.7777	-.179	.3165	.3636	.5405	330.5054	-.2661	.4704	48.2952	53.0139				1				0
80	11.93	48.692	41.4459	50.5195	47.7996	.4495	-.2028	188.4569	-.177	.3128	.3594	.5342	330.4956	-.2631	.4649	48.3144	52.9787				1				0
80	11.94	48.5864	41.3234	50.4786	47.7477	.4515	-.2065	188.1361	-.175	.3091	.3552	.528	330.4855	-.2601	.4594	48.3337	52.9435				1				0
80	11.95	48.4808	41.201	50.4377	47.6958	.4536	-.2102	187.8154	-.1729	.3053	.3509	.5217	330.4752	-.2571	.4539	48.353	52.9081				1				0
80	11.96	48.2714	40.9499	50.6236	47.842	.4576	-.2301	187.6869	-.1689	.2855	.3317	.4931	329.3843	-.2511	.4244	48.3911	52.7188				1				0
80	11.97	48.062	40.6988	50.8095	47.9882	.4616	-.25	187.5585	-.1649	.2656	.3126	.4647	328.1582	-.2452	.3948	48.4292	52.5293				1				0
80	11.98	47.9581	40.5701	51.0363	48.1862	.4635	-.2661	187.7508	-.163	.2495	.298	.443	326.8439	-.2423	.3708	48.4478	52.3759				1				0
80	11.99	47.8543	40.4414	51.2632	48.3843	.4655	-.2822	187.9432	-.161	.2334	.2836	.4215	325.3976	-.2394	.347	48.4664	52.2229				1				0
80	12	47.7504	40.3127	51.49	48.5824	.4674	-.2982	188.1355	-.1591	.2174	.2694	.4004	323.801	-.2365	.3231	48.485	52.0701				1				0
80	12.01	47.6466	40.184	51.7168	48.7804	.4693	-.3142	188.3279	-.1571	.2014	.2554	.3797	322.032	-.2336	.2993	48.5035	51.9177				1				0
80	12.02	47.3719	39.9212	52.2933	49.2925	.4703	-.3535	188.8788	-.1561	.1621	.225	.3345	316.0653	-.2321	.2409	48.513	51.5434				1				0
80	12.03	47.0973	39.6583	52.8697	49.8045	.4713	-.3926	189.4299	-.1552	.123	.198	.2943	308.403	-.2306	.1828	48.5224	51.1713				1				0
80	12.04	46.9265	39.5242	53.2193	50.1185	.4704	-.4157	189.7885	-.1561	.0999	.1853	.2755	302.6165	-.232	.1485	48.5134	50.9513				1				0
80	12.05	46.7557	39.3901	53.5689	50.4325	.4695	-.4387	190.1472	-.157	.0769	.1748	.2599	296.0854	-.2334	.1143	48.5045	50.7321				1				0
80	12.06	46.5849	39.256	53.9185	50.7464	.4685	-.4616	190.5058	-.158	.054	.1669	.2481	288.858	-.2348	.0802	48.4957	50.5138				1				0
80	12.07	46.4141	39.1219	54.2681	51.0604	.4676	-.4845	190.8645	-.1589	.0311	.1619	.2407	281.0793	-.2362	.0462	48.4868	50.2963				1				0
80	12.08	46.2201	38.9806	54.8427	51.55	.4673	-.5168	191.5934	-.1592	-.0012	.1592	.2367	269.5789	-.2367	-.0017	48.4836	49.9889				1				0
80	12.09	46.0262	38.8393	55.4174	52.0395	.4669	-.5488	192.3223	-.1596	-.0332	.163	.2423	258.2433	-.2372	-.0494	48.4804	49.6837				1				0
80	12.1	46.003	38.8321	55.6424	52.2151	.4675	-.5582	192.6926	-.159	-.0426	.1646	.2447	254.9983	-.2363	-.0633	48.4859	49.5943				1				0
80	12.11	45.9798	38.8249	55.8675	52.3907	.4681	-.5675	193.0629	-.1584	-.052	.1667	.2478	251.8381	-.2355	-.0772	48.4914	49.5051				1				0
80	12.12	45.9566	38.8177	56.0925	52.5663	.4687	-.5769	193.4331	-.1578	-.0613	.1693	.2517	248.7778	-.2346	-.0911	48.4969	49.4163				1				0
80	12.13	45.9335	38.8105	56.3176	52.7418	.4692	-.5862	193.8034	-.1573	-.0706	.1724	.2562	245.8293	-.2338	-.1049	48.5024	49.3279				1				0
80	12.14	45.9326	38.7313	56.4724	52.7946	.4768	-.5927	193.9309	-.1497	-.0771	.1684	.2503	242.7375	-.2225	-.1146	48.5747	49.2655				1				0
80	12.15	45.9318	38.6521	56.6272	52.8474	.4844	-.5992	194.0583	-.1421	-.0837	.1649	.2451	239.5093	-.2112	-.1244	48.647	49.2033				1				0
80	12.16	45.9541	38.5801	56.5569	52.7245	.4915	-.5965	193.8156	-.135	-.0809	.1574	.234	239.0565	-.2007	-.1203	48.7141	49.2291				1				0
80	12.17	45.9764	38.5081	56.4866	52.6017	.4985	-.5938	193.5728	-.128	-.0782	.15	.2229	238.5574	-.1902	-.1163	48.7814	49.2549				1				0
80	12.18	45.9987	38.4361	56.4163	52.4789	.5056	-.5911	193.33	-.1209	-.0755	.1425	.2119	238.0049	-.1797	-.1123	48.8489	49.2808				1				0
80	12.19	46.021	38.3641	56.3461	52.3561	.5127	-.5884	193.0872	-.1138	-.0728	.1351	.2008	237.3897	-.1691	-.1082	48.9165	49.3068				1				0
80	12.2	45.9832	38.1822	56.0917	52.0032	.5256	-.5815	192.2603	-.1008	-.0659	.1205	.1791	236.837	-.1499	-.098	49.0396	49.3724				1				0
80	12.21	45.9455	38.0004	55.8372	51.6503	.5387	-.5745	191.4334	-.0878	-.0589	.1058	.1572	236.1249	-.1305	-.0876	49.1638	49.4386				1				0
80	12.22	45.8854	37.8906	55.6531	51.4202	.5446	-.5703	190.8494	-.0819	-.0547	.0985	.1464	236.2484	-.1217	-.0813	49.2201	49.4788				1				0
80	12.23	45.8253	37.7808	55.469	51.1901	.5505	-.5661	190.2653	-.0759	-.0505	.0912	.1356	236.3923	-.1129	-.075	49.2767	49.5193				1				0
80	12.24	45.7652	37.671	55.2848	50.9601	.5565	-.5618	189.6812	-.07	-.0462	.0838	.1246	236.5626	-.104	-.0687	49.3337	49.56				1				0
80	12.25	45.7867	37.5585	55.1692	50.7534	.5678	-.5573	189.2677	-.0586	-.0417	.072	.107	234.5731	-.0872	-.062	49.4415	49.6027				1				0
80	12.26	45.8082	37.446	55.0536	50.5466	.5792	-.5528	188.8543	-.0473	-.0372	.0602	.0894	231.7882	-.0703	-.0553	49.5498	49.6456				1				0
80	12.27	45.8296	37.3335	54.9379	50.3399	.5906	-.5483	188.4409	-.0358	-.0327	.0485	.0721	227.637	-.0533	-.0486	49.6586	49.6886				1				0
80	12.28	45.9112	37.3308	55.0064	50.3633	.5959	-.5481	188.6116	-.0306	-.0325	.0446	.0663	223.2156	-.0454	-.0483	49.709	49.6903				1				0
80	12.29	45.9927	37.3281	55.0749	50.3866	.6012	-.5479	188.7823	-.0253	-.0323	.041	.061	217.9957	-.0376	-.0481	49.7594	49.692				1				0
80	12.3	46.0742	37.3254	55.1434	50.41	.6065	-.5478	188.953	-.02	-.0322	.0379	.0563	211.8545	-.0297	-.0478	49.8096	49.6936				1				0
80	12.31	46.4424	37.5108	55.348	50.5423	.6151	-.5399	189.8435	-.0114	-.0243	.0268	.0399	205.1894	-.017	-.0361	49.8913	49.7689				1				0
80	12.32	46.8106	37.6962	55.5526	50.6746	.6236	-.532	190.7341	-.0029	-.0164	.0167	.0248	190.0721	-.0043	-.0244	49.9722	49.8434				1				0
80	12.33	47.0973	37.8843	55.6887	50.7836	.6268	-.5244	191.4539	.0003	-.0088	.0088	.0131	177.9599	.0005	-.0131	50.003	49.9158				1				0
80	12.34	47.384	38.0724	55.8248	50.8926	.63	-.5169	192.1738	.0035	-.0013	.0038	.0056	110.0689	.0052	-.0019	50.0336	49.9877				1				0
80	12.35	47.6706	38.2605	55.9609	51.0016	.6332	-.5094	192.8937	.0067	.0062	.0091	.0136	47.2521	.01	.0092	50.0639	50.0591				1				0
80	12.36	47.9573	38.4487	56.097	51.1106	.6364	-.5019	193.6135	.0099	.0136	.0168	.025	35.9019	.0147	.0203	50.094	50.1299				1				0
80	12.37	48.4954	38.815	55.9974	50.9497	.6444	-.4723	194.2575	.018	.0433	.0469	.0697	22.5217	.0267	.0644	50.1711	50.4126				1				0
80	12.38	49.0336	39.1813	55.8977	50.7888	.6525	-.4428	194.9014	.026	.0728	.0773	.1149	19.6512	.0386	.1082	50.2476	50.6934				1				0
80	12.39	49.2851	39.3595	55.662	50.519	.6574	-.4205	194.8255	.0309	.0951	.1	.1486	18.0278	.046	.1413	50.2947	50.9054				1				0
80	12.4	49.5365	39.5377	55.4263	50.2491	.6624	-.3982	194.7496	.0359	.1173	.1227	.1824	17.0039	.0533	.1744	50.3417	51.1175				1				0
80	12.41	49.788	39.7159	55.1905	49.9792	.6673	-.376	194.6737	.0408	.1396	.1455	.2162	16.2999	.0607	.2076	50.3888	51.3298				1				0
80	12.42	50.0395	39.8942	54.9548	49.7094	.6723	-.3536	194.5978	.0458	.1619	.1683	.2502	15.7861	.0681	.2407	50.436	51.5422				1				0
80	12.43	50.3425	40.0598	54.2601	48.956	.6843	-.3092	193.6183	.0578	.2064	.2143	.3186	15.641	.0859	.3068	50.5503	51.9656				1				0
80	12.44	50.6454	40.2254	53.5653	48.2027	.6964	-.2643	192.6388	.0699	.2513	.2608	.3878	15.5464	.1039	.3736	50.6658	52.3934				1				0
80	12.45	50.6969	40.2128	53.1063	47.7192	.7036	-.2416	191.7352	.0771	.274	.2846	.4231	15.7214	.1146	.4073	50.7345	52.6092				1				0
80	12.46	50.7484	40.2002	52.6473	47.2357	.7109	-.2187	190.8316	.0844	.2969	.3086	.4588	15.871	.1255	.4413	50.8038	52.8272				1				0
80	12.47	50.7999	40.1876	52.1883	46.7522	.7182	-.1956	189.928	.0917	.32	.3328	.4948	16	.1364	.4756	50.8738	53.0472				1				0
80	12.48	50.8514	40.175	51.7293	46.2687	.7256	-.1723	189.0244	.0992	.3433	.3573	.5312	16.1125	.1474	.5103	50.9444	53.2693				1				0
80	12.49	50.9227	40.1237	51.1457	45.626	.7385	-.1424	187.8181	.112	.3732	.3896	.5792	16.7123	.1666	.5547	51.0671	53.5539				1				0
80	12.5	50.9939	40.0724	50.5622	44.9834	.7516	-.1121	186.6118	.1251	.4034	.4224	.6279	17.2264	.186	.5997	51.1913	53.8423				1				0
80	12.51	51.0136	40.0337	50.4377	44.8242	.757	-.1057	186.3092	.1306	.4099	.4302	.6395	17.6672	.1941	.6093	51.2434	53.9038				1				0
80	12.52	51.0334	39.995	50.3131	44.6651	.7625	-.0992	186.0066	.136	.4164	.438	.6512	18.0935	.2022	.619	51.2956	53.9655				1				0
80	12.53	51.0531	39.9563	50.1886	44.506	.768	-.0927	185.7039	.1415	.4229	.4459	.6629	18.5063	.2104	.6286	51.348	54.0273				1				0
80	12.54	51.0728	39.9176	50.064	44.3468	.7735	-.0862	185.4012	.1471	.4294	.4539	.6747	18.9058	.2186	.6383	51.4006	54.0894				1				0
80	12.55	51.1698	39.9095	50.2348	44.4333	.7808	-.0903	185.7474	.1543	.4253	.4524	.6726	19.9386	.2294	.6323	51.4694	54.0506				1				0
80	12.56	51.2668	39.9014	50.4056	44.5198	.788	-.0943	186.0936	.1615	.4213	.4511	.6707	20.9738	.2401	.6262	51.5379	54.012				1				0
80	12.57	51.3441	39.932	50.701	44.7654	.7896	-.1048	186.7424	.1631	.4107	.442	.657	21.6609	.2425	.6106	51.5536	53.9119				1				0
80	12.58	51.4213	39.9626	50.9963	45.0111	.7913	-.1153	187.3912	.1648	.4003	.4329	.6435	22.372	.2449	.5951	51.5692	53.8125				1				0
80	12.59	51.4986	39.9932	51.2916	45.2567	.7929	-.1256	188.0401	.1664	.3899	.424	.6302	23.108	.2474	.5797	51.5847	53.7138				1				0
80	12.6	51.5758	40.0238	51.587	45.5024	.7945	-.1359	188.6889	.168	.3797	.4152	.6172	23.8703	.2497	.5644	51.6001	53.6158				1				0
80	12.61	51.6599	40.0292	52.1652	45.9988	.7968	-.1593	189.8531	.1703	.3562	.3949	.587	25.5518	.2532	.5296	51.6221	53.3928				1				0
80	12.62	51.744	40.0346	52.7434	46.4953	.7991	-.1825	191.0173	.1726	.3331	.3752	.5577	27.3899	.2566	.4952	51.6438	53.1726				1				0
80	12.63	51.7509	40.0094	53.0263	46.7461	.7998	-.1954	191.5326	.1733	.3201	.364	.5412	28.4265	.2576	.4759	51.6504	53.049				1				0
80	12.64	51.7578	39.9842	53.3091	46.997	.8005	-.2083	192.048	.174	.3072	.3531	.5249	29.5222	.2586	.4567	51.657	52.9261				1				0
80	12.65	51.7646	39.959	53.592	47.2478	.8012	-.2212	192.5634	.1747	.2944	.3423	.5089	30.681	.2597	.4377	51.6636	52.8039				1				0
80	12.66	51.6582	39.8104	53.9167	47.5107	.8044	-.2412	192.8961	.1779	.2744	.327	.4861	32.9533	.2644	.4079	51.694	52.6132				1				0
80	12.67	51.5518	39.6619	54.2414	47.7737	.8075	-.2612	193.2288	.1811	.2544	.3123	.4642	35.4357	.2691	.3782	51.7243	52.4231				1				0
80	12.68	51.4453	39.5134	54.5661	48.0366	.8107	-.281	193.5614	.1842	.2345	.2982	.4433	38.1484	.2739	.3487	51.7545	52.2337				1				0
80	12.69	51.3321	39.3901	54.6079	48.0487	.8132	-.2883	193.3788	.1867	.2273	.2941	.4372	39.4098	.2776	.3378	51.7784	52.1643				1				0
80	12.7	51.2188	39.2668	54.6497	48.0608	.8157	-.2956	193.1961	.1893	.22	.2902	.4313	40.7086	.2813	.327	51.8024	52.0948				1				0
80	12.71	51.1055	39.1435	54.6915	48.0729	.8183	-.3029	193.0134	.1918	.2126	.2863	.4257	42.0453	.2851	.3161	51.8264	52.0252				1				0
80	12.72	51.0042	39.0247	54.5812	47.9319	.8224	-.3029	192.542	.1959	.2127	.2891	.4298	42.6513	.2912	.3161	51.8657	52.0253				1				0
80	12.73	50.9029	38.9059	54.4709	47.791	.8265	-.3029	192.0706	.2001	.2127	.292	.434	43.2484	.2974	.3162	51.9053	52.0255				1				0
80	12.74	50.9149	38.9104	54.3188	47.6379	.8282	-.2955	191.782	.2017	.2201	.2985	.4437	42.5042	.2998	.3271	51.9207	52.0958				1				0
80	12.75	50.9269	38.9149	54.1667	47.4848	.8298	-.2881	191.4933	.2033	.2275	.3051	.4535	41.7898	.3022	.3381	51.9362	52.1663				1				0
80	12.76	50.939	38.9194	54.0146	47.3317	.8314	-.2807	191.2046	.2049	.2349	.3117	.4634	41.1036	.3046	.3492	51.9517	52.237				1				0
80	12.77	50.951	38.9239	53.8624	47.1786	.8331	-.2732	190.9159	.2066	.2423	.3184	.4734	40.4443	.3071	.3602	51.9673	52.308				1				0
80	12.78	50.9038	38.8735	53.6063	46.9139	.8363	-.2637	190.2974	.2098	.2518	.3278	.4873	39.7962	.3119	.3744	51.9981	52.3985				1				0
80	12.79	50.8566	38.8231	53.3501	46.6493	.8395	-.2542	189.679	.213	.2614	.3372	.5013	39.1803	.3167	.3886	52.029	52.4896				1				0
80	12.8	50.7973	38.7682	53.246	46.5377	.8411	-.2521	189.3492	.2147	.2635	.3398	.5052	39.1704	.3191	.3917	52.0443	52.5092				1				0
80	12.81	50.7381	38.7133	53.1419	46.4261	.8427	-.25	189.0194	.2163	.2655	.3425	.5091	39.1605	.3215	.3947	52.0596	52.5289				1				0
80	12.82	50.6789	38.6584	53.0378	46.3145	.8444	-.248	188.6896	.2179	.2676	.3451	.513	39.1509	.3239	.3978	52.075	52.5487				1				0
80	12.83	50.6197	38.6035	52.9337	46.2029	.846	-.2459	188.3598	.2195	.2697	.3477	.5169	39.1413	.3263	.4009	52.0905	52.5685				1				0
80	12.84	50.4781	38.4496	52.9871	46.2246	.849	-.2554	188.1393	.2225	.2602	.3424	.5089	40.5309	.3307	.3868	52.1189	52.4782				1				0
80	12.85	50.3364	38.2957	53.0405	46.2462	.852	-.2649	187.9188	.2255	.2507	.3372	.5012	41.9673	.3352	.3727	52.1473	52.3876				1				0
80	12.86	50.2541	38.1966	53.1979	46.3794	.8533	-.2765	188.028	.2268	.2391	.3296	.4899	43.4879	.3372	.3555	52.1602	52.2773				1				0
80	12.87	50.1717	38.0976	53.3554	46.5126	.8547	-.288	188.1373	.2282	.2276	.3223	.479	45.0771	.3392	.3383	52.1731	52.1672				1				0
80	12.88	50.0893	37.9986	53.5128	46.6458	.856	-.2996	188.2465	.2295	.216	.3152	.4685	46.7369	.3412	.3211	52.1859	52.0572				1				0
80	12.89	50.0069	37.8996	53.6703	46.779	.8574	-.3111	188.3558	.2309	.2045	.3084	.4585	48.4692	.3432	.304	52.1988	51.9474				1				0
80	12.9	49.8747	37.725	54.1115	47.1708	.8591	-.3384	188.882	.2326	.1772	.2924	.4346	52.7083	.3458	.2633	52.2154	51.6871				1				0
80	12.91	49.7425	37.5504	54.5527	47.5626	.8608	-.3656	189.4083	.2343	.15	.2782	.4136	57.3818	.3484	.2229	52.2319	51.4283				1				0
80	12.92	49.6927	37.4748	54.8365	47.8212	.8612	-.3812	189.8253	.2347	.1343	.2705	.4021	60.2168	.349	.1997	52.2356	51.2795				1				0
80	12.93	49.643	37.3992	55.1203	48.0798	.8616	-.3968	190.2423	.2351	.1188	.2634	.3916	63.1982	.3495	.1766	52.2393	51.1313				1				0
80	12.94	49.5932	37.3236	55.404	48.3385	.862	-.4123	190.6593	.2355	.1033	.2572	.3823	66.32	.3501	.1535	52.243	50.9837				1				0
80	12.95	49.5434	37.248	55.6878	48.5971	.8624	-.4277	191.0763	.2359	.0879	.2517	.3742	69.5727	.3507	.1306	52.2467	50.8368				1				0
80	12.96	49.485	37.1661	56.0979	48.9785	.8618	-.449	191.7275	.2353	.0666	.2445	.3635	74.1938	.3498	.099	52.2408	50.6344				1				0
80	12.97	49.4267	37.0842	56.508	49.36	.8612	-.4701	192.3788	.2347	.0455	.239	.3554	79.0277	.3489	.0676	52.235	50.4333				1				0
80	12.98	49.4181	37.0779	56.6343	49.4828	.8602	-.4759	192.613	.2337	.0397	.237	.3523	80.3661	.3474	.059	52.2256	50.3778				1				0
80	12.99	49.4095	37.0716	56.7606	49.6056	.8592	-.4817	192.8473	.2327	.0338	.2351	.3495	81.7235	.3459	.0503	52.2161	50.3224				1				0
80	13	49.4009	37.0653	56.8869	49.7284	.8582	-.4875	193.0815	.2317	.028	.2334	.3469	83.0986	.3444	.0417	52.2067	50.2671				1				0
80	13.01	49.3091	36.987	56.9154	49.7604	.8579	-.4934	192.9719	.2314	.0222	.2325	.3456	84.5246	.344	.033	52.2042	50.2113				1				0
80	13.02	49.2172	36.9087	56.9439	49.7924	.8577	-.4993	192.8622	.2312	.0163	.2317	.3445	85.9624	.3436	.0243	52.2017	50.1554				1				0
80	13.03	49.1254	36.8304	56.9723	49.8244	.8574	-.5051	192.7525	.2309	.0104	.2311	.3436	87.4101	.3433	.0155	52.1991	50.0995				1				0
80	13.04	49.0422	36.7584	56.8745	49.7336	.8581	-.5052	192.4086	.2316	.0104	.2319	.3447	87.4409	.3443	.0154	52.206	50.0986				1				0
80	13.05	48.9589	36.6863	56.7766	49.6428	.8588	-.5053	192.0646	.2324	.0103	.2326	.3458	87.4715	.3454	.0153	52.213	50.0977				1				0
80	13.06	48.8757	36.6143	56.6788	49.552	.8596	-.5054	191.7207	.2331	.0102	.2333	.3468	87.5022	.3465	.0151	52.2199	50.0968				1				0
80	13.07	48.7272	36.4766	56.4848	49.3764	.8612	-.5051	191.065	.2347	.0105	.235	.3493	87.446	.349	.0156	52.2357	50.0997				1				0
80	13.08	48.5787	36.3389	56.2909	49.2008	.8629	-.5048	190.4093	.2364	.0108	.2367	.3518	87.3902	.3514	.016	52.2516	50.1026				1				0
80	13.09	48.5135	36.2732	56.1948	49.116	.8638	-.5044	190.0976	.2373	.0112	.2376	.3532	87.3045	.3528	.0166	52.2604	50.1064				1				0
80	13.1	48.4482	36.2075	56.0988	49.0313	.8648	-.504	189.7858	.2383	.0116	.2386	.3546	87.2191	.3542	.0172	52.2693	50.1102				1				0
80	13.11	48.383	36.1418	56.0027	48.9465	.8657	-.5036	189.474	.2392	.012	.2395	.356	87.1341	.3556	.0178	52.2782	50.1141				1				0
80	13.12	48.3178	36.0761	55.9066	48.8618	.8666	-.5032	189.1623	.2402	.0124	.2405	.3575	87.0495	.357	.0184	52.2872	50.1179				1				0
80	13.13	48.2337	35.9933	55.8986	48.8687	.8667	-.5077	188.9942	.2402	.0078	.2403	.3573	88.1326	.3571	.0116	52.2876	50.0746				1				0
80	13.14	48.1495	35.9105	55.8906	48.8756	.8667	-.5123	188.8263	.2402	.0033	.2403	.3572	89.2186	.3571	.0049	52.288	50.0312				1				0
80	13.15	48.1307	35.8934	55.9787	48.9673	.8658	-.5172	188.97	.2393	-.0017	.2393	.3558	90.3991	.3558	-.0025	52.2794	49.9841				1				0
80	13.16	48.1118	35.8763	56.0668	49.059	.8649	-.5222	189.1138	.2384	-.0066	.2385	.3546	91.5865	.3544	-.0098	52.2708	49.9371				1				0
80	13.17	48.0929	35.8592	56.1548	49.1506	.864	-.5271	189.2576	.2375	-.0115	.2378	.3535	92.7795	.3531	-.0171	52.2622	49.8902				1				0
80	13.18	48.074	35.8421	56.2429	49.2423	.8631	-.532	189.4013	.2366	-.0165	.2372	.3526	93.9775	.3518	-.0245	52.2537	49.8433				1				0
80	13.19	48.0328	35.8664	56.4617	49.4802	.8573	-.5425	189.8411	.2309	-.0269	.2324	.3455	96.6405	.3432	-.04	52.1986	49.744				1				0
80	13.2	47.9916	35.8907	56.6805	49.718	.8516	-.5528	190.2809	.2251	-.0372	.2282	.3392	99.3964	.3346	-.0554	52.1437	49.6452				1				0
80	13.21	47.9693	35.9321	56.8113	49.8642	.8467	-.5583	190.5769	.2202	-.0427	.2243	.3335	100.9751	.3274	-.0635	52.0975	49.5932				1				0
80	13.22	47.947	35.9735	56.9421	50.0104	.8419	-.5637	190.8729	.2154	-.0482	.2207	.3281	102.6021	.3202	-.0716	52.0515	49.5414				1				0
80	13.23	47.9247	36.0149	57.0728	50.1566	.8371	-.5692	191.169	.2106	-.0536	.2173	.323	104.2767	.313	-.0797	52.0056	49.4897				1				0
80	13.24	47.9024	36.0563	57.2036	50.3027	.8323	-.5746	191.465	.2058	-.059	.2141	.3182	105.9979	.3059	-.0877	51.9598	49.4381				1				0
80	13.25	47.9058	36.1517	57.3522	50.4991	.8241	-.5792	191.9087	.1977	-.0637	.2077	.3087	107.8517	.2938	-.0946	51.8825	49.3937				1				0
80	13.26	47.9092	36.2471	57.5007	50.6954	.8161	-.5839	192.3525	.1896	-.0683	.2015	.2996	109.8118	.2818	-.1015	51.8056	49.3495				1				0
80	13.27	47.935	36.3011	57.5185	50.7456	.8128	-.5831	192.5002	.1863	-.0676	.1982	.2946	109.9359	.2769	-.1004	51.7741	49.3565				1				0
80	13.28	47.9607	36.3551	57.5363	50.7957	.8095	-.5824	192.6479	.183	-.0668	.1948	.2896	110.064	.272	-.0993	51.7427	49.3635				1				0
80	13.29	47.9865	36.4091	57.5541	50.8459	.8062	-.5817	192.7956	.1797	-.0661	.1915	.2846	110.1961	.2671	-.0983	51.7113	49.3705				1				0
80	13.3	48.0122	36.4631	57.5719	50.8961	.8029	-.581	192.9433	.1764	-.0654	.1881	.2797	110.3331	.2622	-.0972	51.68	49.3774				1				0
80	13.31	48.0646	36.6215	57.3922	50.8078	.7944	-.5695	192.8862	.1679	-.0539	.1764	.2622	107.8089	.2496	-.0802	51.5994	49.4862				1				0
80	13.32	48.1169	36.78	57.2125	50.7196	.7859	-.5581	192.829	.1595	-.0425	.165	.2453	104.9294	.237	-.0632	51.5187	49.5951				1				0
80	13.33	48.1435	36.8844	57.015	50.5812	.7807	-.5474	192.6242	.1543	-.0318	.1575	.2341	101.6439	.2293	-.0473	51.4691	49.6973				1				0
80	13.34	48.1701	36.9888	56.8175	50.4428	.7755	-.5366	192.4193	.149	-.021	.1505	.2238	98.0331	.2216	-.0313	51.4195	49.7997				1				0
80	13.35	48.1968	37.0932	56.6201	50.3045	.7703	-.5258	192.2144	.1438	-.0103	.1442	.2143	94.0802	.2138	-.0152	51.3697	49.9023				1				0
80	13.36	48.2234	37.1976	56.4226	50.1661	.7651	-.515	192.0096	.1386	.0005	.1386	.206	89.7767	.206	.0008	51.3198	50.0051				1				0
80	13.37	48.2191	37.3407	55.9903	49.8443	.7561	-.4949	191.3943	.1296	.0207	.1312	.1951	80.9326	.1926	.0307	51.2341	50.1969				1				0
80	13.38	48.2148	37.4838	55.5579	49.5226	.747	-.4746	190.7791	.1205	.0409	.1273	.1892	71.2344	.1792	.0609	51.1479	50.39				1				0
80	13.39	48.1839	37.5225	55.3231	49.3392	.7432	-.4652	190.3687	.1167	.0504	.1271	.189	66.6547	.1735	.0749	51.1117	50.4798				1				0
80	13.4	48.153	37.5612	55.0882	49.1558	.7394	-.4557	189.9583	.1129	.0599	.1278	.19	62.0736	.1679	.089	51.0754	50.57				1				0
80	13.41	48.1221	37.5999	54.8534	48.9725	.7356	-.4462	189.5478	.1091	.0694	.1293	.1922	57.5488	.1622	.1031	51.0389	50.6606				1				0
80	13.42	48.0843	37.6656	54.5874	48.8055	.728	-.4358	189.1429	.1016	.0798	.1292	.192	51.8446	.151	.1186	50.9673	50.7599				1				0
80	13.43	48.0466	37.7313	54.3214	48.6386	.7205	-.4253	188.7379	.094	.0903	.1303	.1937	46.162	.1397	.1342	50.8953	50.8597				1				0
80	13.44	48.0088	37.797	54.0555	48.4717	.7129	-.4148	188.3329	.0864	.1008	.1328	.1973	40.6102	.1285	.1498	50.823	50.9599				1				0
80	13.45	48.0019	37.824	54.0243	48.4881	.7092	-.4139	188.3384	.0827	.1017	.1311	.1948	39.1342	.123	.1511	50.7878	50.9682				1				0
80	13.46	47.9951	37.851	53.9932	48.5045	.7055	-.413	188.3438	.079	.1025	.1295	.1924	37.6204	.1175	.1524	50.7526	50.9765				1				0
80	13.47	47.9882	37.878	53.9621	48.521	.7018	-.4122	188.3492	.0753	.1034	.1279	.1902	36.0701	.112	.1537	50.7174	50.9849				1				0
80	13.48	48.147	38.0625	54.0377	48.6827	.6946	-.4083	188.9299	.0681	.1073	.1271	.1889	32.4164	.1013	.1595	50.6489	51.0219				1				0
80	13.49	48.3058	38.247	54.1133	48.8445	.6875	-.4044	189.5105	.061	.1112	.1268	.1885	28.7526	.0907	.1652	50.5809	51.0587				1				0
80	13.5	48.4714	38.4046	54.22	48.9898	.684	-.4014	190.0858	.0576	.1141	.1278	.19	26.7591	.0856	.1697	50.5481	51.087				1				0
80	13.51	48.6371	38.5621	54.3268	49.1351	.6806	-.3985	190.661	.0541	.1171	.129	.1918	24.8117	.0805	.1741	50.5155	51.1151				1				0
80	13.52	48.8027	38.7196	54.4335	49.2804	.6772	-.3956	191.2362	.0507	.12	.1303	.1937	22.913	.0754	.1784	50.4832	51.1431				1				0
80	13.53	48.9683	38.8771	54.5403	49.4257	.6738	-.3926	191.8114	.0474	.1229	.1317	.1958	21.0649	.0704	.1828	50.451	51.1709				1				0
80	13.54	49.1718	39.1345	54.5714	49.5459	.6654	-.3839	192.4236	.0389	.1317	.1373	.2041	16.45	.0578	.1958	50.3704	51.2543				1				0
80	13.55	49.3752	39.3919	54.6026	49.6661	.657	-.3752	193.0358	.0305	.1404	.1437	.2136	12.2463	.0453	.2087	50.2903	51.3372				1				0
80	13.56	49.4129	39.4918	54.5269	49.6411	.6519	-.3693	193.0728	.0254	.1462	.1484	.2207	9.8489	.0377	.2174	50.2418	51.3929				1				0
80	13.57	49.4507	39.5917	54.4513	49.616	.6468	-.3635	193.1097	.0203	.1521	.1534	.2281	7.6049	.0302	.2261	50.1934	51.4484				1				0
80	13.58	49.4885	39.6916	54.3757	49.5909	.6417	-.3577	193.1467	.0152	.1579	.1587	.2358	5.5065	.0226	.2348	50.145	51.504				1				0
80	13.59	49.5262	39.7915	54.3001	49.5658	.6366	-.3518	193.1837	.0101	.1638	.1641	.2439	3.5445	.0151	.2434	50.0966	51.5596				1				0
80	13.6	49.5211	39.923	53.9781	49.3487	.6273	-.3365	192.7708	.0009	.1791	.1791	.2663	.2747	.0013	.2663	50.0082	51.706				1				0
80	13.61	49.5159	40.0544	53.6561	49.1316	.618	-.321	192.358	-.0085	.1946	.1947	.2895	357.5088	-.0126	.2892	49.9194	51.853				1				0
80	13.62	49.473	40.0859	53.4097	48.9396	.6138	-.3114	191.9081	-.0127	.2042	.2046	.3042	356.4354	-.0189	.3036	49.8788	51.9448				1				0
80	13.63	49.4301	40.1174	53.1632	48.7476	.6095	-.3017	191.4583	-.017	.2139	.2146	.319	355.4564	-.0253	.318	49.8381	52.0371				1				0
80	13.64	49.3872	40.1489	52.9168	48.5556	.6052	-.292	191.0085	-.0213	.2236	.2246	.3339	354.5604	-.0317	.3324	49.7972	52.1298				1				0
80	13.65	49.3443	40.1804	52.6704	48.3635	.6009	-.2822	190.5586	-.0256	.2334	.2348	.3491	353.7383	-.0381	.347	49.7561	52.223				1				0
80	13.66	49.2138	40.1741	52.3093	48.0868	.594	-.271	189.7839	-.0325	.2446	.2467	.3668	352.4316	-.0483	.3636	49.6905	52.3295				1				0
80	13.67	49.0834	40.1678	51.9481	47.81	.587	-.2597	189.0092	-.0394	.2559	.2589	.3849	351.2369	-.0586	.3804	49.6244	52.4369				1				0
80	13.68	48.9958	40.13	51.8334	47.7252	.5845	-.2583	188.6844	-.042	.2573	.2607	.3875	350.7227	-.0625	.3824	49.5998	52.4501				1				0
80	13.69	48.9083	40.0922	51.7186	47.6405	.5819	-.2569	188.3595	-.0446	.2587	.2625	.3902	350.2137	-.0663	.3845	49.5751	52.4634				1				0
80	13.7	48.8207	40.0544	51.6039	47.5557	.5793	-.2555	188.0346	-.0472	.2601	.2643	.3929	349.7104	-.0702	.3866	49.5504	52.4767				1				0
80	13.71	48.7332	40.0166	51.4891	47.4709	.5767	-.2541	187.7098	-.0498	.2615	.2662	.3957	349.2116	-.0741	.3887	49.5255	52.4901				1				0
80	13.72	48.7272	40.0526	51.5087	47.5185	.5732	-.2549	187.8069	-.0533	.2607	.2661	.3955	348.4464	-.0792	.3875	49.4925	52.4825				1				0
80	13.73	48.7212	40.0886	51.5283	47.5661	.5697	-.2557	187.9041	-.0568	.2599	.266	.3954	347.6812	-.0844	.3863	49.4595	52.475				1				0
80	13.74	48.8027	40.1624	51.6626	47.6984	.5689	-.2579	188.3261	-.0576	.2577	.264	.3925	347.4022	-.0856	.3831	49.4515	52.4541				1				0
80	13.75	48.8842	40.2362	51.7969	47.8307	.5681	-.2601	188.748	-.0584	.2555	.2621	.3896	347.1207	-.0868	.3798	49.4436	52.4334				1				0
80	13.76	48.9658	40.31	51.9312	47.9631	.5672	-.2622	189.1701	-.0593	.2533	.2602	.3868	346.8358	-.0881	.3766	49.4357	52.4127				1				0
80	13.77	49.0473	40.3838	52.0655	48.0954	.5664	-.2644	189.5921	-.0601	.2512	.2583	.3839	346.5479	-.0893	.3734	49.4278	52.3922				1				0
80	13.78	49.1855	40.5098	52.3208	48.3558	.5644	-.2695	190.3719	-.0621	.2461	.2538	.3773	345.8415	-.0923	.3658	49.4088	52.3437				1				0
80	13.79	49.3237	40.6358	52.5761	48.6161	.5624	-.2745	191.1517	-.0641	.241	.2494	.3708	345.1156	-.0952	.3583	49.3898	52.2957				1				0
80	13.8	49.3803	40.688	52.6971	48.7441	.5613	-.2774	191.5096	-.0652	.2381	.2469	.367	344.6808	-.097	.354	49.3787	52.268				1				0
80	13.81	49.437	40.7402	52.8181	48.8721	.5601	-.2803	191.8674	-.0664	.2352	.2444	.3634	344.2391	-.0987	.3497	49.3677	52.2404				1				0
80	13.82	49.4936	40.7924	52.9391	49.0001	.5589	-.2832	192.2253	-.0676	.2324	.242	.3597	343.7899	-.1004	.3454	49.3567	52.213				1				0
80	13.83	49.5872	40.913	52.9756	49.0693	.5554	-.2801	192.5451	-.0711	.2355	.246	.3656	343.1937	-.1057	.35	49.3227	52.2425				1				0
80	13.84	49.6807	41.0336	53.012	49.1385	.5518	-.277	192.8649	-.0747	.2386	.25	.3716	342.6186	-.111	.3546	49.2888	52.272				1				0
80	13.85	49.7743	41.1542	53.0485	49.2077	.5483	-.2739	193.1847	-.0782	.2416	.254	.3776	342.0632	-.1163	.3592	49.2551	52.3013				1				0
80	13.86	49.8112	41.2226	52.964	49.1489	.5459	-.268	193.1467	-.0806	.2476	.2604	.3871	341.9629	-.1199	.3681	49.2321	52.3581				1				0
80	13.87	49.8481	41.291	52.8795	49.0901	.5434	-.262	193.1087	-.083	.2536	.2668	.3966	341.8673	-.1234	.3769	49.2092	52.4149				1				0
80	13.88	49.885	41.3594	52.795	49.0313	.541	-.2561	193.0707	-.0854	.2595	.2732	.4062	341.7761	-.127	.3858	49.1862	52.4717				1				0
80	13.89	49.9219	41.4954	52.4605	48.7458	.5358	-.2374	192.6236	-.0907	.2782	.2926	.4349	341.9356	-.1349	.4135	49.136	52.6491				1				0
80	13.9	49.9588	41.6313	52.126	48.4604	.5305	-.2187	192.1765	-.096	.2969	.312	.4638	342.076	-.1427	.4413	49.0855	52.8274				1				0
80	13.91	49.9588	41.6988	51.8761	48.2338	.5276	-.2059	191.7674	-.0989	.3097	.3251	.4832	342.284	-.1471	.4603	49.0579	52.9492				1				0
80	13.92	49.9588	41.7663	51.6261	48.0072	.5247	-.1931	191.3584	-.1018	.3225	.3382	.5028	342.4767	-.1514	.4794	49.0302	53.0715				1				0
80	13.93	49.9588	41.8338	51.3761	47.7806	.5217	-.1802	190.9493	-.1048	.3354	.3514	.5223	342.6559	-.1557	.4986	49.0024	53.1943				1				0
80	13.94	49.9588	41.9013	51.1262	47.554	.5188	-.1672	190.5402	-.1077	.3484	.3646	.542	342.8227	-.1601	.5179	48.9744	53.3177				1				0
80	13.95	49.9288	41.9904	50.7463	47.1933	.5145	-.1481	189.8588	-.112	.3674	.3841	.571	343.046	-.1665	.5462	48.9332	53.4994				1				0
80	13.96	49.8987	42.0795	50.3665	46.8326	.5101	-.1289	189.1773	-.1164	.3866	.4038	.6002	343.249	-.173	.5748	48.8917	53.6824				1				0
80	13.97	49.8687	42.1011	50.2366	46.6986	.5087	-.1228	188.9049	-.1178	.3928	.4101	.6096	343.3089	-.1751	.5839	48.8783	53.7408				1				0
80	13.98	49.8386	42.1227	50.1067	46.5645	.5073	-.1167	188.6326	-.1192	.3989	.4164	.6189	343.3669	-.1772	.593	48.865	53.7993				1				0
80	13.99	49.8086	42.1443	49.9769	46.4304	.5059	-.1105	188.3602	-.1206	.4051	.4227	.6283	343.4234	-.1793	.6022	48.8516	53.8581				1				0
80	14	49.7786	42.1659	49.847	46.2964	.5045	-.1043	188.0878	-.122	.4113	.429	.6377	343.4784	-.1814	.6114	48.8381	53.917				1				0
80	14.01	49.7957	42.1929	49.8168	46.2306	.5058	-.1008	188.036	-.1207	.4147	.4319	.6421	343.7738	-.1794	.6165	48.8505	53.9499				1				0
80	14.02	49.8129	42.2199	49.7865	46.1649	.5071	-.0974	187.9842	-.1194	.4182	.4349	.6465	344.0653	-.1775	.6217	48.8629	53.9828				1				0
80	14.03	49.8601	42.2253	49.8861	46.2332	.5098	-.1001	188.2048	-.1167	.4154	.4315	.6415	344.3109	-.1735	.6176	48.8887	53.9566				1				0
80	14.04	49.9073	42.2307	49.9858	46.3016	.5125	-.1029	188.4253	-.114	.4127	.4282	.6365	344.5596	-.1695	.6135	48.9144	53.9305				1				0
80	14.05	49.9545	42.2361	50.0854	46.3699	.5152	-.1056	188.6459	-.1113	.41	.4248	.6315	344.8115	-.1655	.6094	48.94	53.9044				1				0
80	14.06	50.0017	42.2415	50.185	46.4382	.5179	-.1083	188.8665	-.1086	.4072	.4215	.6265	345.0671	-.1615	.6054	48.9656	53.8784				1				0
80	14.07	50.0635	42.2163	50.4697	46.6622	.523	-.1197	189.4117	-.1035	.3959	.4092	.6083	345.3528	-.1538	.5885	49.0145	53.7705				1				0
80	14.08	50.1253	42.1911	50.7543	46.8862	.5281	-.1309	189.957	-.0984	.3846	.397	.5902	345.6546	-.1462	.5718	49.0632	53.6632				1				0
80	14.09	50.1399	42.1605	50.9394	47.0419	.5305	-.1395	190.2817	-.0959	.3761	.3881	.577	345.6895	-.1426	.5591	49.0863	53.5819				1				0
80	14.1	50.1545	42.1299	51.1244	47.1976	.533	-.148	190.6064	-.0935	.3676	.3793	.5639	345.7263	-.139	.5465	49.1093	53.5009				1				0
80	14.11	50.1691	42.0993	51.3094	47.3533	.5354	-.1565	190.9311	-.0911	.3591	.3705	.5508	345.7646	-.1354	.5338	49.1323	53.4202				1				0
80	14.12	50.1837	42.0687	51.4944	47.509	.5378	-.1649	191.2558	-.0887	.3507	.3617	.5377	345.8045	-.1319	.5213	49.1552	53.3397				1				0
80	14.13	50.1245	41.9274	51.7818	47.7356	.5432	-.1821	191.5692	-.0832	.3335	.3437	.511	345.9848	-.1238	.4958	49.2072	53.1763				1				0
80	14.14	50.0652	41.7861	52.0691	47.9622	.5487	-.1992	191.8826	-.0778	.3164	.3258	.4844	346.1846	-.1157	.4704	49.259	53.0135				1				0
80	14.15	49.9914	41.6754	52.1714	48.0331	.5517	-.2079	191.8713	-.0748	.3077	.3166	.4707	346.3448	-.1111	.4574	49.2881	52.9304				1				0
80	14.16	49.9176	41.5647	52.2737	48.1041	.5548	-.2166	191.86	-.0717	.299	.3074	.457	346.5146	-.1066	.4444	49.3172	52.8474				1				0
80	14.17	49.8438	41.454	52.376	48.175	.5578	-.2253	191.8487	-.0686	.2902	.2983	.4434	346.695	-.102	.4315	49.3463	52.7643				1				0
80	14.18	49.7185	41.291	52.4614	48.2139	.5621	-.2356	191.6848	-.0644	.28	.2873	.4271	347.0408	-.0958	.4162	49.3863	52.6667				1				0
80	14.19	49.5932	41.1281	52.5468	48.2528	.5663	-.2458	191.5209	-.0602	.2697	.2764	.4108	347.4146	-.0895	.401	49.4265	52.5689				1				0
80	14.2	49.4679	40.9652	52.6322	48.2918	.5705	-.2561	191.357	-.056	.2595	.2654	.3946	347.8198	-.0833	.3857	49.4666	52.471				1				0
80	14.21	49.4164	40.913	52.6153	48.2598	.5716	-.2577	191.2044	-.0548	.2579	.2637	.392	347.9951	-.0815	.3834	49.4777	52.4563				1				0
80	14.22	49.3649	40.8608	52.5984	48.2278	.5728	-.2592	191.0518	-.0537	.2564	.2619	.3894	348.1729	-.0798	.3811	49.4887	52.4416				1				0
80	14.23	49.3134	40.8086	52.5815	48.1958	.574	-.2608	190.8992	-.0525	.2548	.2602	.3868	348.3534	-.0781	.3788	49.4998	52.4268				1				0
80	14.24	49.2696	40.7033	52.5495	48.1136	.5797	-.262	190.636	-.0467	.2536	.2579	.3833	349.5551	-.0695	.377	49.5548	52.4152				1				0
80	14.25	49.2258	40.598	52.5174	48.0314	.5855	-.2632	190.3727	-.041	.2524	.2557	.3801	350.7813	-.0609	.3752	49.6099	52.4036				1				0
80	14.26	49.2336	40.5449	52.5023	47.9812	.5901	-.2629	190.262	-.0363	.2527	.2553	.3795	351.8177	-.054	.3757	49.6539	52.4068				1				0
80	14.27	49.2413	40.4918	52.4872	47.9311	.5948	-.2625	190.1513	-.0317	.2531	.255	.3791	352.8579	-.0471	.3762	49.698	52.41				1				0
80	14.28	49.249	40.4387	52.4721	47.8809	.5994	-.2622	190.0407	-.0271	.2534	.2548	.3788	353.9012	-.0402	.3767	49.7421	52.4132				1				0
80	14.29	49.2567	40.3856	52.4569	47.8307	.6041	-.2619	189.93	-.0224	.2537	.2547	.3786	354.947	-.0334	.3772	49.7863	52.4165				1				0
80	14.3	49.2044	40.2137	52.5201	47.8195	.6133	-.2689	189.7576	-.0132	.2467	.247	.3672	356.9377	-.0196	.3667	49.8743	52.3494				1				0
80	14.31	49.152	40.0418	52.5833	47.8083	.6225	-.2759	189.5853	-.0039	.2396	.2397	.3563	359.057	-.0059	.3562	49.9624	52.2823				1				0
80	14.32	49.0919	39.923	52.6615	47.8472	.6271	-.2833	189.5236	.0007	.2323	.2323	.3453	.1622	.001	.3453	50.0063	52.2119				1				0
80	14.33	49.0319	39.8041	52.7398	47.8861	.6317	-.2907	189.4619	.0053	.2249	.2249	.3344	1.3406	.0078	.3343	50.0501	52.1415				1				0
80	14.34	48.9718	39.6853	52.8181	47.925	.6364	-.2981	189.4003	.0099	.2175	.2177	.3236	2.5987	.0147	.3233	50.094	52.071				1				0
80	14.35	48.9117	39.5665	52.8964	47.964	.641	-.3055	189.3386	.0145	.2101	.2106	.313	3.9437	.0215	.3123	50.1379	52.0005				1				0
80	14.36	48.831	39.3973	53.1561	48.1586	.6472	-.3226	189.5431	.0207	.193	.1941	.2886	6.115	.0307	.2869	50.1969	51.8384				1				0
80	14.37	48.7503	39.2281	53.4159	48.3532	.6534	-.3395	189.7475	.0269	.176	.1781	.2647	8.6777	.0399	.2617	50.2559	51.6765				1				0
80	14.38	48.7297	39.1777	53.5974	48.5089	.6549	-.3491	190.0137	.0284	.1665	.1689	.2511	9.694	.0423	.2475	50.2708	51.5855				1				0
80	14.39	48.7091	39.1273	53.7788	48.6645	.6565	-.3586	190.2798	.03	.1569	.1598	.2375	10.8237	.0446	.2333	50.2858	51.4947				1				0
80	14.4	48.6885	39.0769	53.9603	48.8202	.6581	-.3681	190.546	.0316	.1474	.1508	.2241	12.0854	.0469	.2192	50.3006	51.4042				1				0
80	14.41	48.6679	39.0265	54.1418	48.9759	.6596	-.3776	190.8121	.0331	.138	.1419	.2109	13.5024	.0492	.2051	50.3155	51.3139				1				0
80	14.42	48.7074	39.0229	54.3997	49.1956	.6615	-.3874	191.3257	.035	.1282	.1329	.1975	15.2597	.052	.1905	50.333	51.2208				1				0
80	14.43	48.7469	39.0193	54.6577	49.4153	.6633	-.3971	191.8392	.0368	.1185	.124	.1844	17.2598	.0547	.1761	50.3505	51.1282				1				0
80	14.44	48.807	39.0661	54.7342	49.4793	.6636	-.3974	192.0866	.0371	.1182	.1238	.1841	17.4281	.0551	.1756	50.3532	51.1253				1				0
80	14.45	48.8671	39.1129	54.8107	49.5433	.6639	-.3977	192.334	.0374	.1178	.1236	.1838	17.5966	.0556	.1752	50.356	51.1224				1				0
80	14.46	48.9272	39.1597	54.8872	49.6073	.6641	-.398	192.5814	.0377	.1175	.1234	.1835	17.7655	.056	.1747	50.3587	51.1195				1				0
80	14.47	48.9872	39.2065	54.9637	49.6713	.6644	-.3983	192.8288	.0379	.1172	.1232	.1832	17.9345	.0564	.1743	50.3614	51.1166				1				0
80	14.48	48.9709	39.1606	54.9424	49.6073	.6681	-.3981	192.6812	.0416	.1175	.1247	.1853	19.5146	.0619	.1747	50.3966	51.119				1				0
80	14.49	48.9546	39.1147	54.921	49.5433	.6718	-.3978	192.5336	.0453	.1178	.1262	.1876	21.0602	.0674	.175	50.4318	51.1215				1				0
80	14.5	48.8782	39.022	54.8232	49.4153	.6753	-.3973	192.1387	.0488	.1183	.128	.1902	22.4057	.0725	.1759	50.4646	51.1268				1				0
80	14.51	48.8018	38.9293	54.7253	49.2873	.6787	-.3967	191.7437	.0522	.1189	.1298	.193	23.7192	.0776	.1767	50.4974	51.1322				1				0
80	14.52	48.7255	38.8366	54.6275	49.1593	.6822	-.3961	191.3488	.0557	.1194	.1318	.1959	24.9992	.0828	.1776	50.5304	51.1376				1				0
80	14.53	48.6491	38.7439	54.5296	49.0313	.6857	-.3956	190.9538	.0592	.12	.1338	.1989	26.2467	.088	.1784	50.5636	51.143				1				0
80	14.54	48.4654	38.4919	54.4184	48.8574	.6941	-.4008	190.2331	.0676	.1148	.1333	.1981	30.4981	.1005	.1707	50.6441	51.0935				1				0
80	14.55	48.2817	38.2398	54.3072	48.6836	.7026	-.406	189.5124	.0761	.1096	.1334	.1984	34.7939	.1132	.1629	50.7252	51.0436				1				0
80	14.56	48.1744	38.0805	54.2939	48.6377	.7076	-.4118	189.1866	.0812	.1038	.1317	.1958	38.0292	.1206	.1542	50.7729	50.9882				1				0
80	14.57	48.0672	37.9212	54.2805	48.5919	.7127	-.4177	188.8608	.0862	.0979	.1304	.1939	41.3503	.1281	.1456	50.8207	50.9326				1				0
80	14.58	47.9599	37.7619	54.2672	48.5461	.7177	-.4235	188.535	.0912	.0921	.1296	.1926	44.7376	.1356	.1368	50.8687	50.8767				1				0
80	14.59	47.9067	37.5477	54.4825	48.6715	.7287	-.4384	188.6083	.1022	.0772	.1281	.1904	52.9601	.152	.1147	50.9738	50.7348				1				0
80	14.6	47.8534	37.3335	54.6977	48.7969	.7397	-.4533	188.6815	.1133	.0623	.1293	.1921	61.1982	.1684	.0926	51.0787	50.5931				1				0
80	14.61	47.8002	37.1193	54.913	48.9223	.7508	-.4682	188.7548	.1243	.0474	.133	.1977	69.1237	.1847	.0705	51.1835	50.4514				1				0
80	14.62	47.8543	37.0644	55.1416	49.0936	.7566	-.4771	189.1538	.1302	.0385	.1357	.2018	73.528	.1935	.0572	51.2396	50.3665				1				0
80	14.63	47.9084	37.0095	55.3702	49.2648	.7625	-.486	189.5529	.136	.0296	.1392	.2069	77.7177	.2022	.044	51.2955	50.282				1				0
80	14.64	47.9624	36.9546	55.5988	49.4361	.7684	-.4948	189.9519	.1419	.0208	.1434	.2131	81.6667	.2109	.0309	51.3511	50.1979				1				0
80	14.65	48.1032	36.8925	55.9778	49.7102	.7791	-.507	190.6837	.1526	.0086	.1529	.2273	86.7735	.2269	.0128	51.4537	50.0819				1				0
80	14.66	48.244	36.8304	56.3567	49.9844	.7898	-.5191	191.4155	.1633	-.0035	.1634	.2428	91.2203	.2428	-.0052	51.5554	49.9669				1				0
80	14.67	48.3306	36.8232	56.5071	50.0874	.7947	-.5224	191.7482	.1682	-.0068	.1683	.2503	92.319	.25	-.0101	51.602	49.9351				1				0
80	14.68	48.4173	36.816	56.6574	50.1903	.7996	-.5257	192.081	.1731	-.0101	.1734	.2577	93.3507	.2573	-.0151	51.6484	49.9035				1				0
80	14.69	48.504	36.8088	56.8078	50.2932	.8044	-.529	192.4137	.1779	-.0134	.1785	.2653	94.3205	.2645	-.02	51.6947	49.872				1				0
80	14.7	48.5907	36.8016	56.9581	50.3961	.8093	-.5323	192.7465	.1828	-.0167	.1836	.2729	95.2335	.2717	-.0249	51.7408	49.8405				1				0
80	14.71	48.5718	36.6458	57.0639	50.4178	.8192	-.5398	192.6994	.1927	-.0242	.1942	.2888	97.1555	.2865	-.036	51.8356	49.7696				1				0
80	14.72	48.5529	36.4901	57.1698	50.4394	.8292	-.5472	192.6523	.2027	-.0317	.2051	.305	98.876	.3013	-.0471	51.9304	49.6985				1				0
80	14.73	48.4474	36.3416	57.1253	50.3581	.8343	-.5514	192.2724	.2079	-.0359	.2109	.3135	99.7864	.309	-.0533	51.9796	49.6586				1				0
80	14.74	48.3418	36.1931	57.0808	50.2768	.8395	-.5556	191.8925	.213	-.0401	.2168	.3222	100.6514	.3167	-.0596	52.0289	49.6184				1				0
80	14.75	48.2362	36.0446	57.0364	50.1955	.8447	-.5599	191.5127	.2182	-.0443	.2227	.331	101.474	.3244	-.0659	52.0785	49.5781				1				0
80	14.76	48.1307	35.8961	56.9919	50.1142	.85	-.5641	191.1328	.2235	-.0485	.2287	.3399	102.2567	.3322	-.0722	52.1283	49.5376				1				0
80	14.77	47.9032	35.5892	56.9732	50.0303	.8593	-.5766	190.4959	.2328	-.061	.2406	.3577	104.6903	.346	-.0907	52.2168	49.4188				1				0
80	14.78	47.6758	35.2823	56.9545	49.9464	.8686	-.5892	189.8589	.2421	-.0736	.2531	.3762	106.9041	.3599	-.1094	52.306	49.2992				1				0
80	14.79	47.5539	35.1238	56.9803	49.9438	.8727	-.5974	189.6019	.2462	-.0819	.2595	.3857	108.3905	.366	-.1217	52.3449	49.2204				1				0
80	14.8	47.432	34.9654	57.0061	49.9412	.8768	-.6057	189.3448	.2503	-.0902	.2661	.3955	109.8079	.3721	-.134	52.384	49.1413				1				0
80	14.81	47.3102	34.807	57.0319	49.9386	.8809	-.6141	189.0877	.2544	-.0985	.2728	.4056	111.1598	.3782	-.1464	52.4231	49.0621				1				0
80	14.82	47.1883	34.6486	57.0577	49.936	.885	-.6224	188.8306	.2585	-.1068	.2797	.4159	112.4491	.3843	-.1588	52.4624	48.9826				1				0
80	14.83	47.0552	34.4803	57.2703	50.1038	.8883	-.639	188.9097	.2618	-.1234	.2894	.4302	115.243	.3892	-.1835	52.4932	48.8245				1				0
80	14.84	46.9222	34.312	57.4829	50.2716	.8915	-.6556	188.9887	.265	-.14	.2997	.4456	117.8484	.394	-.2081	52.5239	48.6666				1				0
80	14.85	46.911	34.3021	57.6697	50.442	.8906	-.6638	189.3249	.2641	-.1482	.3028	.4502	119.295	.3926	-.2203	52.5153	48.5888				1				0
80	14.86	46.8999	34.2922	57.8565	50.6124	.8897	-.6719	189.661	.2632	-.1563	.3061	.4551	120.7061	.3913	-.2324	52.5068	48.5112				1				0
80	14.87	46.8887	34.2823	58.0433	50.7828	.8888	-.68	189.9971	.2623	-.1644	.3096	.4602	122.0819	.3899	-.2444	52.4982	48.434				1				0
80	14.88	46.8776	34.2724	58.2301	50.9532	.8879	-.6881	190.3333	.2614	-.1725	.3132	.4656	123.4216	.3886	-.2565	52.4897	48.357				1				0
80	14.89	46.8278	34.2472	58.5504	51.2542	.8851	-.7032	190.8795	.2586	-.1876	.3195	.475	125.9526	.3845	-.2789	52.4633	48.2134				1				0
80	14.9	46.778	34.222	58.8706	51.5551	.8824	-.7182	191.4258	.2559	-.2026	.3264	.4852	128.3676	.3804	-.3011	52.437	48.0707				1				0
80	14.91	46.7394	34.2067	59.0041	51.6858	.8805	-.7251	191.6359	.254	-.2095	.3293	.4895	129.5206	.3776	-.3115	52.4191	48.0044				1				0
80	14.92	46.7008	34.1914	59.1375	51.8164	.8786	-.7321	191.846	.2521	-.2165	.3323	.494	130.6501	.3748	-.3218	52.4013	47.9382				1				0
80	14.93	46.6621	34.1761	59.2709	51.947	.8767	-.739	192.0561	.2503	-.2234	.3355	.4987	131.7566	.372	-.3321	52.3835	47.8722				1				0
80	14.94	46.6064	34.1563	59.3697	52.0603	.8739	-.7455	192.1926	.2474	-.2299	.3377	.502	132.8981	.3678	-.3417	52.3562	47.8106				1				0
80	14.95	46.5506	34.1365	59.4684	52.1736	.871	-.7519	192.329	.2446	-.2363	.3401	.5056	134.0225	.3635	-.3513	52.3291	47.7491				1				0
80	14.96	46.4948	34.1167	59.5671	52.2869	.8682	-.7584	192.4655	.2417	-.2428	.3426	.5093	135.1294	.3593	-.3609	52.3019	47.6877				1				0
80	14.97	46.4776	34.1122	59.5325	52.2696	.8672	-.7579	192.3918	.2407	-.2423	.3416	.5078	135.1949	.3578	-.3603	52.2924	47.6919				1				0
80	14.98	46.4604	34.1077	59.4978	52.2523	.8662	-.7575	192.3182	.2397	-.2419	.3406	.5063	135.2609	.3563	-.3596	52.283	47.6962				1				0
80	14.99	46.4433	34.1032	59.4631	52.235	.8652	-.757	192.2445	.2387	-.2415	.3395	.5047	135.3273	.3549	-.3589	52.2735	47.7004				1				0
80	15	46.4433	34.2166	59.2683	52.1044	.8583	-.7472	192.0325	.2318	-.2316	.3277	.4871	134.9766	.3446	-.3443	52.2077	47.7941				1				0
80	15.01	46.4433	34.33	59.0734	51.9738	.8514	-.7373	191.8205	.2249	-.2218	.3158	.4695	134.5984	.3343	-.3296	52.1418	47.8881				1				0
80	15.02	46.4604	34.4479	58.9133	51.8605	.8454	-.7279	191.6822	.219	-.2123	.305	.4534	134.12	.3255	-.3156	52.0853	47.9778				1				0
80	15.03	46.4776	34.5658	58.7532	51.7472	.8395	-.7185	191.5438	.213	-.2029	.2942	.4373	133.6053	.3167	-.3016	52.0287	48.0677				1				0
80	15.04	46.4948	34.6837	58.5931	51.6339	.8336	-.709	191.4054	.2071	-.1934	.2834	.4212	133.0506	.3078	-.2876	51.9721	48.1577				1				0
80	15.05	46.5119	34.8016	58.433	51.5205	.8276	-.6996	191.2671	.2011	-.184	.2726	.4052	132.4512	.299	-.2735	51.9154	48.2479				1				0
80	15.06	46.4656	34.87	58.1421	51.3043	.8213	-.6884	190.782	.1948	-.1728	.2604	.3871	131.5769	.2896	-.2569	51.8551	48.3543				1				0
80	15.07	46.4193	34.9384	57.8512	51.0881	.8149	-.6771	190.297	.1884	-.1616	.2482	.369	130.6118	.2801	-.2402	51.7944	48.4613				1				0
80	15.08	46.3557	34.8889	57.7204	50.9852	.8145	-.6754	189.9503	.188	-.1598	.2468	.3668	130.3645	.2795	-.2376	51.7908	48.4778				1				0
80	15.09	46.2922	34.8394	57.5897	50.8822	.8141	-.6737	189.6036	.1876	-.1581	.2454	.3647	130.1137	.2789	-.235	51.7871	48.4944				1				0
80	15.1	46.2287	34.7899	57.4589	50.7793	.8137	-.6719	189.2569	.1873	-.1563	.2439	.3626	129.8592	.2784	-.2324	51.7834	48.511				1				0
80	15.11	46.1652	34.7404	57.3281	50.6764	.8134	-.6702	188.9101	.1869	-.1546	.2425	.3605	129.6003	.2778	-.2298	51.7797	48.5277				1				0
80	15.12	46.0536	34.6333	57.2881	50.6781	.8124	-.6756	188.6532	.1859	-.16	.2452	.3646	130.7142	.2763	-.2378	51.7704	48.4765				1				0
80	15.13	45.942	34.5262	57.2481	50.6798	.8114	-.6809	188.3962	.1849	-.1654	.2481	.3688	131.8059	.2749	-.2458	51.7611	48.4251				1				0
80	15.14	45.894	34.4686	57.3388	50.7845	.8108	-.6881	188.4859	.1843	-.1725	.2525	.3753	133.1019	.274	-.2564	51.7555	48.3571				1				0
80	15.15	45.8459	34.411	57.4296	50.8892	.8102	-.6952	188.5756	.1837	-.1796	.257	.382	134.3518	.2731	-.267	51.75	48.2892				1				0
80	15.16	45.7979	34.3534	57.5203	50.9938	.8097	-.7023	188.6653	.1832	-.1868	.2616	.3889	135.5569	.2723	-.2776	51.7444	48.2213				1				0
80	15.17	45.7498	34.2958	57.611	51.0985	.8091	-.7095	188.7551	.1826	-.1939	.2663	.3959	136.7187	.2714	-.2882	51.7389	48.1535				1				0
80	15.18	45.6399	34.2004	57.9206	51.4418	.805	-.729	189.2028	.1785	-.2134	.2782	.4136	140.0879	.2653	-.3172	51.7	47.9677				1				0
80	15.19	45.5301	34.105	58.2301	51.7852	.8009	-.7484	189.6504	.1744	-.2328	.2909	.4325	143.1572	.2593	-.3461	51.6613	47.7827				1				0
80	15.2	45.4683	34.0672	58.449	52.0239	.7974	-.7607	190.0084	.171	-.2451	.2988	.4442	145.1032	.2541	-.3644	51.6282	47.6657				1				0
80	15.21	45.4065	34.0294	58.6678	52.2627	.794	-.7729	190.3663	.1675	-.2573	.3071	.4565	146.9399	.249	-.3826	51.5953	47.5491				1				0
80	15.22	45.3447	33.9916	58.8866	52.5014	.7905	-.7851	190.7243	.1641	-.2695	.3155	.4691	148.6728	.2439	-.4007	51.5625	47.4329				1				0
80	15.23	45.2829	33.9538	59.1055	52.7401	.7871	-.7973	191.0822	.1606	-.2817	.3243	.482	150.3075	.2388	-.4187	51.5298	47.3172				1				0
80	15.24	45.3318	34.0942	59.3723	53.0714	.777	-.804	191.8697	.1505	-.2884	.3253	.4835	152.4418	.2237	-.4287	51.4332	47.2536				1				0
80	15.25	45.3807	34.2346	59.6392	53.4026	.7669	-.8106	192.6572	.1404	-.295	.3267	.4857	154.5431	.2088	-.4385	51.3375	47.1905				1				0
80	15.26	45.4915	34.4128	59.6872	53.4952	.7603	-.8052	193.0867	.1338	-.2896	.319	.4742	155.2031	.1989	-.4305	51.2743	47.2418				1				0
80	15.27	45.6022	34.591	59.7353	53.5877	.7537	-.7998	193.5162	.1272	-.2842	.3114	.4629	155.8923	.1891	-.4225	51.2114	47.293				1				0
80	15.28	45.7129	34.7692	59.7833	53.6803	.7471	-.7945	193.9457	.1206	-.2789	.3039	.4517	156.6129	.1793	-.4146	51.1487	47.3439				1				0
80	15.29	45.8236	34.9474	59.8313	53.7728	.7406	-.7892	194.3752	.1141	-.2736	.2964	.4406	157.3665	.1696	-.4067	51.0863	47.3945				1				0
80	15.3	45.8957	35.2157	59.5947	53.6344	.7278	-.7721	194.3405	.1013	-.2565	.2758	.41	158.4464	.1506	-.3813	50.965	47.557				1				0
80	15.31	45.9678	35.4839	59.3581	53.4961	.7151	-.755	194.3058	.0886	-.2395	.2553	.3795	159.7002	.1317	-.356	50.8436	47.7195				1				0
80	15.32	45.9292	35.5739	59.0734	53.2651	.7088	-.7432	193.8416	.0823	-.2276	.242	.3598	160.1216	.1223	-.3383	50.7837	47.8324				1				0
80	15.33	45.8906	35.6639	58.7888	53.0342	.7025	-.7313	193.3774	.076	-.2157	.2287	.3399	160.5943	.1129	-.3206	50.7236	47.9458				1				0
80	15.34	45.8519	35.7539	58.5041	52.8032	.6961	-.7193	192.9132	.0696	-.2037	.2153	.32	161.1286	.1035	-.3028	50.6632	48.0598				1				0
80	15.35	45.8511	35.9015	57.9161	52.3076	.6889	-.6929	191.9763	.0624	-.1773	.1879	.2794	160.6185	.0927	-.2635	50.594	48.3116				1				0
80	15.36	45.8502	36.0491	57.3281	51.812	.6815	-.6662	191.0395	.055	-.1506	.1603	.2383	159.9268	.0818	-.2239	50.5241	48.5658				1				0
80	15.37	45.8494	36.1967	56.7401	51.3164	.6741	-.6392	190.1026	.0476	-.1236	.1325	.197	158.936	.0708	-.1838	50.4535	48.8225				1				0
80	15.38	45.8871	36.2543	56.4368	51.0518	.6732	-.6245	189.63	.0467	-.1089	.1185	.1761	156.7973	.0694	-.1619	50.4445	48.9629				1				0
80	15.39	45.9249	36.3119	56.1335	50.7871	.6722	-.6096	189.1574	.0457	-.0941	.1046	.1555	154.0737	.068	-.1398	50.4355	49.1041				1				0
80	15.4	45.9626	36.3695	55.8301	50.5224	.6713	-.5947	188.6847	.0448	-.0792	.091	.1352	150.5075	.0666	-.1177	50.4265	49.246				1				0
80	15.41	46.0802	36.4604	55.5001	50.2379	.6719	-.5756	188.2786	.0454	-.06	.0752	.1119	142.9128	.0675	-.0892	50.4322	49.4283				1				0
80	15.42	46.1978	36.5513	55.1701	49.9533	.6725	-.5564	187.8725	.046	-.0408	.0615	.0914	131.587	.0684	-.0607	50.4379	49.6114				1				0
80	15.43	46.2776	36.5846	55.1434	49.9334	.674	-.5522	187.9391	.0475	-.0366	.06	.0892	127.6207	.0707	-.0545	50.4528	49.6511				1				0
80	15.44	46.3575	36.6179	55.1167	49.9135	.6756	-.5481	188.0056	.0491	-.0325	.0589	.0875	123.4816	.073	-.0483	50.4676	49.6907				1				0
80	15.45	46.4373	36.6512	55.09	49.8936	.6771	-.5439	188.0722	.0507	-.0283	.058	.0863	119.2033	.0753	-.0421	50.4824	49.7304				1				0
80	15.46	46.5171	36.6845	55.0633	49.8737	.6787	-.5397	188.1387	.0522	-.0242	.0575	.0855	114.828	.0776	-.0359	50.4972	49.77				1				0
80	15.47	46.7042	36.7836	55.1799	49.9991	.6804	-.5371	188.6668	.0539	-.0215	.058	.0863	111.8007	.0801	-.032	50.5131	49.7948				1				0
80	15.48	46.8913	36.8826	55.2964	50.1245	.682	-.5345	189.1948	.0555	-.019	.0587	.0872	108.8498	.0826	-.0282	50.5289	49.8194				1				0
80	15.49	46.9986	36.9483	55.4396	50.2699	.6821	-.5361	189.6563	.0556	-.0205	.0593	.0882	110.2286	.0827	-.0305	50.53	49.8047				1				0
80	15.5	47.1059	37.014	55.5828	50.4152	.6822	-.5376	190.1179	.0558	-.022	.06	.0891	111.5715	.0829	-.0328	50.531	49.7901				1				0
80	15.51	47.2132	37.0797	55.7261	50.5605	.6824	-.5392	190.5794	.0559	-.0236	.0606	.0901	112.8785	.083	-.035	50.5321	49.7755				1				0
80	15.52	47.3204	37.1454	55.8693	50.7058	.6825	-.5407	191.0409	.056	-.0251	.0613	.0912	114.1492	.0832	-.0373	50.5331	49.761				1				0
80	15.53	47.4561	37.2597	56.0312	50.9039	.6796	-.5416	191.6508	.0531	-.0261	.0592	.088	116.1212	.079	-.0387	50.5061	49.7518				1				0
80	15.54	47.5917	37.374	56.1931	51.1019	.6768	-.5426	192.2607	.0503	-.027	.0571	.0849	118.2249	.0748	-.0402	50.4793	49.7427				1				0
80	15.55	47.62	37.4226	56.2118	51.1547	.6739	-.542	192.409	.0474	-.0265	.0543	.0807	119.1714	.0705	-.0393	50.4515	49.748				1				0
80	15.56	47.6483	37.4712	56.2304	51.2074	.671	-.5415	192.5574	.0445	-.0259	.0515	.0765	120.2191	.0661	-.0385	50.4237	49.7532				1				0
80	15.57	47.6766	37.5198	56.2491	51.2602	.6681	-.5409	192.7058	.0416	-.0254	.0487	.0724	121.3863	.0618	-.0377	50.3959	49.7584				1				0
80	15.58	47.705	37.5684	56.2678	51.313	.6651	-.5404	192.8541	.0387	-.0248	.0459	.0683	122.6919	.0575	-.0369	50.3682	49.7637				1				0
80	15.59	47.7393	37.6593	56.1006	51.2239	.6597	-.5315	192.723	.0332	-.0159	.0368	.0547	115.6515	.0493	-.0237	50.3159	49.8483				1				0
80	15.6	47.7736	37.7502	55.9333	51.1348	.6542	-.5226	192.5919	.0277	-.007	.0286	.0425	104.2661	.0411	-.0105	50.2636	49.933				1				0
80	15.61	47.7796	37.7925	55.7474	50.9929	.6516	-.5142	192.3125	.0251	.0013	.0251	.0373	86.943	.0373	.002	50.2388	50.0128				1				0
80	15.62	47.7856	37.8348	55.5615	50.8511	.649	-.5058	192.033	.0225	.0097	.0245	.0364	66.5614	.0334	.0145	50.214	50.0928				1				0
80	15.63	47.7916	37.8771	55.3756	50.7092	.6463	-.4974	191.7536	.0199	.0182	.0269	.04	47.5373	.0295	.027	50.1891	50.173				1				0
80	15.64	47.7977	37.9194	55.1897	50.5674	.6437	-.489	191.4741	.0172	.0266	.0317	.0471	32.9114	.0256	.0396	50.1641	50.2535				1				0
80	15.65	47.7462	37.9491	54.8338	50.288	.6389	-.4756	190.8171	.0124	.04	.0418	.0622	17.2696	.0185	.0594	50.1183	50.3805				1				0
80	15.66	47.6947	37.9788	54.478	50.0086	.6341	-.4622	190.1602	.0076	.0534	.0539	.0801	8.0827	.0113	.0793	50.0722	50.5084				1				0
80	15.67	47.6372	37.9662	54.3081	49.8711	.6319	-.4573	189.7826	.0054	.0583	.0585	.087	5.2733	.008	.0867	50.0512	50.5552				1				0
80	15.68	47.5796	37.9536	54.1382	49.7336	.6297	-.4523	189.4051	.0032	.0632	.0633	.0941	2.8713	.0047	.094	50.0302	50.6023				1				0
80	15.69	47.5221	37.941	53.9683	49.5961	.6274	-.4474	189.0276	.001	.0682	.0682	.1014	.8009	.0014	.1014	50.0091	50.6496				1				0
80	15.7	47.4277	37.8789	53.8838	49.5546	.625	-.4488	188.745	-.0015	.0668	.0668	.0993	358.7152	-.0022	.0993	49.9857	50.636				1				0
80	15.71	47.3333	37.8168	53.7993	49.513	.6225	-.4502	188.4625	-.004	.0654	.0655	.0973	356.5346	-.0059	.0971	49.9623	50.6224				1				0
80	15.72	47.2389	37.7547	53.7148	49.4715	.6201	-.4517	188.1799	-.0064	.0639	.0642	.0955	354.2614	-.0095	.095	49.9388	50.6087				1				0
80	15.73	47.202	37.7052	53.8002	49.5675	.6198	-.4581	188.2749	-.0066	.0575	.0579	.086	353.4067	-.0099	.0855	49.9367	50.5476				1				0
80	15.74	47.1651	37.6557	53.8856	49.6635	.6196	-.4645	188.3699	-.0069	.0511	.0515	.0766	352.3417	-.0102	.0759	49.9346	50.4866				1				0
80	15.75	47.1282	37.6062	53.971	49.7595	.6194	-.4709	188.4649	-.0071	.0447	.0452	.0673	350.9814	-.0105	.0664	49.9325	50.4256				1				0
80	15.76	47.1033	37.5918	54.2823	50.0969	.6158	-.4864	189.0743	-.0107	.0292	.0311	.0462	339.8291	-.0159	.0434	49.8978	50.2781				1				0
80	15.77	47.0784	37.5774	54.5937	50.4342	.6121	-.5018	189.6837	-.0143	.0138	.0199	.0296	313.947	-.0213	.0205	49.8634	50.1316				1				0
80	15.78	47.0904	37.6125	54.8196	50.6755	.6088	-.5107	190.1981	-.0177	.0049	.0184	.0273	285.3366	-.0263	.0072	49.8313	50.0463				1				0
80	15.79	47.1024	37.6476	55.0455	50.9168	.6054	-.5196	190.7124	-.0211	-.0041	.0215	.0319	259.1041	-.0313	-.006	49.7993	49.9614				1				0
80	15.8	47.1145	37.6827	55.2715	51.1581	.6021	-.5285	191.2268	-.0244	-.0129	.0276	.0411	242.1012	-.0363	-.0192	49.7675	49.8769				1				0
80	15.81	47.1265	37.7178	55.4974	51.3995	.5988	-.5373	191.7412	-.0277	-.0217	.0352	.0524	231.8995	-.0412	-.0323	49.7359	49.7929				1				0
80	15.82	47.1127	37.7592	55.7492	51.6892	.5929	-.5482	192.3104	-.0336	-.0326	.0469	.0696	225.8499	-.05	-.0485	49.6798	49.6892				1				0
80	15.83	47.099	37.8006	56.0009	51.979	.587	-.559	192.8795	-.0395	-.0435	.0587	.0873	222.2448	-.0587	-.0646	49.6241	49.5861				1				0
80	15.84	47.0733	37.8069	56.0267	52.0274	.5844	-.5612	192.9343	-.042	-.0456	.062	.0922	222.6965	-.0625	-.0677	49.5995	49.566				1				0
80	15.85	47.0475	37.8132	56.0525	52.0758	.5819	-.5633	192.9891	-.0446	-.0477	.0653	.0971	223.1019	-.0663	-.0709	49.575	49.5459				1				0
80	15.86	47.0218	37.8195	56.0783	52.1243	.5793	-.5654	193.0439	-.0472	-.0498	.0686	.102	223.4686	-.0702	-.074	49.5505	49.5258				1				0
80	15.87	46.996	37.8258	56.1041	52.1727	.5767	-.5675	193.0987	-.0498	-.0519	.0719	.1069	223.8012	-.074	-.0771	49.526	49.5058				1				0
80	15.88	46.9359	37.8609	55.9564	52.0914	.5704	-.5633	192.8447	-.0561	-.0477	.0737	.1095	229.6409	-.0834	-.0709	49.4654	49.5457				1				0
80	15.89	46.8759	37.896	55.8088	52.0101	.564	-.5591	192.5908	-.0625	-.0435	.0761	.1132	235.1681	-.0929	-.0647	49.4047	49.5858				1				0
80	15.9	46.8415	37.9248	55.6353	51.8804	.5602	-.5527	192.282	-.0663	-.0372	.076	.113	240.7396	-.0986	-.0552	49.3683	49.6461				1				0
80	15.91	46.8072	37.9536	55.4619	51.7506	.5563	-.5464	191.9733	-.0702	-.0308	.0766	.1139	246.2944	-.1043	-.0458	49.3319	49.7066				1				0
80	15.92	46.7729	37.9824	55.2884	51.6209	.5525	-.54	191.6646	-.074	-.0244	.0779	.1158	251.7309	-.11	-.0363	49.2953	49.7674				1				0
80	15.93	46.7385	38.0112	55.1149	51.4911	.5486	-.5336	191.3558	-.0779	-.018	.0799	.1188	256.9595	-.1157	-.0268	49.2586	49.8283				1				0
80	15.94	46.639	38.022	54.7991	51.2663	.5415	-.5243	190.7264	-.085	-.0087	.0855	.127	264.1415	-.1264	-.013	49.1904	49.9169				1				0
80	15.95	46.5394	38.0328	54.4833	51.0414	.5343	-.5149	190.097	-.0922	.0006	.0922	.1371	270.4021	-.1371	.001	49.1217	50.0062				1				0
80	15.96	46.4742	38.0148	54.341	50.9462	.5309	-.512	189.7763	-.0955	.0036	.0956	.1421	272.1424	-.142	.0053	49.0901	50.034				1				0
80	15.97	46.409	37.9968	54.1987	50.8511	.5276	-.5091	189.4556	-.0989	.0065	.0991	.1473	273.7673	-.147	.0097	49.0583	50.062				1				0
80	15.98	46.3437	37.9788	54.0564	50.756	.5243	-.5061	189.1349	-.1022	.0095	.1027	.1526	275.2857	-.152	.0141	49.0264	50.0901				1				0
80	15.99	46.2785	37.9608	53.914	50.6608	.5209	-.5032	188.8142	-.1056	.0124	.1063	.158	276.7057	-.157	.0185	48.9944	50.1182				1				0
80	16	46.1789	37.9284	53.8411	50.6859	.5139	-.5057	188.6343	-.1125	.0099	.113	.1679	275.0034	-.1673	.0146	48.9282	50.0938				1				0
80	16.01	46.0794	37.896	53.7681	50.711	.507	-.5083	188.4545	-.1195	.0073	.1197	.178	273.4884	-.1776	.0108	48.8619	50.0694				1				0
80	16.02	46.045	37.8816	53.8375	50.8312	.5034	-.5138	188.5954	-.1231	.0018	.1231	.183	270.8195	-.1829	.0026	48.828	50.0168				1				0
80	16.03	46.0107	37.8672	53.9069	50.9514	.4999	-.5193	188.7363	-.1266	-.0038	.1267	.1883	268.3009	-.1882	-.0056	48.794	49.9642				1				0
80	16.04	45.9764	37.8528	53.9763	51.0717	.4963	-.5248	188.8772	-.1302	-.0093	.1305	.194	265.9294	-.1935	-.0138	48.7601	49.9118				1				0
80	16.05	45.942	37.8384	54.0457	51.1919	.4927	-.5303	189.018	-.1337	-.0148	.1346	.2	263.7002	-.1988	-.0219	48.7263	49.8594				1				0
80	16.06	45.8416	37.7997	54.2948	51.5249	.4851	-.5469	189.461	-.1414	-.0313	.1448	.2153	257.5174	-.2102	-.0465	48.6531	49.7018				1				0
80	16.07	45.7412	37.761	54.5438	51.8579	.4774	-.5634	189.9039	-.1491	-.0478	.1565	.2327	252.2305	-.2216	-.071	48.5802	49.545				1				0
80	16.08	45.6751	37.7367	54.7235	52.0706	.4733	-.5743	190.206	-.1532	-.0587	.1641	.2439	249.0194	-.2277	-.0873	48.5412	49.4406				1				0
80	16.09	45.609	37.7124	54.9032	52.2834	.4692	-.5853	190.5081	-.1573	-.0697	.172	.2557	246.1066	-.2338	-.1036	48.5022	49.3365				1				0
80	16.1	45.5429	37.6881	55.0829	52.4962	.4651	-.5961	190.8102	-.1613	-.0806	.1803	.2681	243.4654	-.2398	-.1198	48.4634	49.2327				1				0
80	16.11	45.4151	37.653	55.3409	52.8214	.457	-.6131	191.2304	-.1695	-.0975	.1955	.2906	240.0926	-.2519	-.1449	48.3859	49.0716				1				0
80	16.12	45.2872	37.6179	55.5988	53.1466	.4489	-.6299	191.6506	-.1776	-.1143	.2112	.314	237.2257	-.264	-.17	48.3088	48.9111				1				0
80	16.13	45.1593	37.5828	55.8568	53.4718	.4408	-.6467	192.0708	-.1856	-.1311	.2273	.3378	234.7703	-.276	-.1949	48.2319	48.7514				1				0
80	16.14	45.0975	37.572	55.9351	53.5843	.4368	-.6527	192.1889	-.1897	-.1371	.234	.3479	234.1399	-.282	-.2038	48.1935	48.6942				1				0
80	16.15	45.0357	37.5612	56.0134	53.6967	.4328	-.6587	192.307	-.1937	-.1431	.2408	.358	233.5457	-.288	-.2127	48.1551	48.6371				1				0
80	16.16	44.9739	37.5504	56.0917	53.8092	.4287	-.6647	192.4251	-.1977	-.1491	.2476	.3681	232.9849	-.294	-.2216	48.1167	48.5801				1				0
80	16.17	44.8683	37.5342	56.0872	53.8688	.4221	-.6692	192.3586	-.2044	-.1536	.2557	.3801	233.0696	-.3038	-.2284	48.0536	48.537				1				0
80	16.18	44.7628	37.518	56.0828	53.9285	.4155	-.6737	192.2921	-.211	-.1582	.2637	.392	233.1492	-.3137	-.2351	47.9903	48.4938				1				0
80	16.19	44.719	37.5126	56	53.8758	.4128	-.6723	192.1074	-.2136	-.1567	.2649	.3939	233.7407	-.3176	-.2329	47.9653	48.5076				1				0
80	16.2	44.6752	37.5072	55.9173	53.823	.4102	-.6708	191.9227	-.2163	-.1552	.2662	.3957	234.3279	-.3215	-.2308	47.9403	48.5215				1				0
80	16.21	44.6315	37.5018	55.8346	53.7702	.4076	-.6694	191.7381	-.2189	-.1538	.2675	.3977	234.9104	-.3254	-.2286	47.9152	48.5353				1				0
80	16.22	44.5877	37.4964	55.7519	53.7175	.4049	-.6679	191.5534	-.2215	-.1523	.2689	.3997	235.4884	-.3293	-.2264	47.8901	48.5493				1				0
80	16.23	44.4607	37.401	55.5819	53.5782	.4033	-.6676	191.0218	-.2232	-.1521	.2701	.4015	235.7318	-.3318	-.2261	47.8744	48.5518				1				0
80	16.24	44.3336	37.3056	55.412	53.439	.4016	-.6674	190.4902	-.2248	-.1518	.2713	.4033	235.9745	-.3342	-.2257	47.8587	48.5543				1				0
80	16.25	44.2504	37.2156	55.3249	53.3525	.4026	-.6686	190.1433	-.2238	-.153	.2711	.4031	235.6443	-.3327	-.2275	47.8682	48.5428				1				0
80	16.26	44.1671	37.1256	55.2377	53.266	.4037	-.6698	189.7964	-.2228	-.1542	.271	.4028	235.3124	-.3312	-.2293	47.8778	48.5312				1				0
80	16.27	44.0839	37.0356	55.1505	53.1795	.4047	-.671	189.4494	-.2218	-.1554	.2709	.4026	234.9791	-.3297	-.2311	47.8875	48.5196				1				0
80	16.28	44.0006	36.9456	55.0633	53.093	.4057	-.6722	189.1025	-.2208	-.1567	.2707	.4025	234.6442	-.3282	-.2329	47.8971	48.508				1				0
80	16.29	43.8178	36.7809	55.0918	53.1224	.4054	-.6833	188.8129	-.221	-.1677	.2775	.4125	232.8089	-.3286	-.2493	47.8949	48.4026				1				0
80	16.3	43.635	36.6161	55.1203	53.1518	.4052	-.6944	188.5232	-.2213	-.1788	.2845	.4229	231.0571	-.3289	-.2658	47.8927	48.297				1				0
80	16.31	43.5354	36.5414	55.2359	53.2677	.404	-.7042	188.5805	-.2225	-.1887	.2917	.4337	229.7085	-.3308	-.2805	47.8807	48.2032				1				0
80	16.32	43.4359	36.4667	55.3516	53.3836	.4027	-.7141	188.6378	-.2238	-.1985	.2991	.4447	228.4266	-.3327	-.2951	47.8688	48.1096				1				0
80	16.33	43.3363	36.392	55.4672	53.4995	.4015	-.7239	188.695	-.225	-.2083	.3067	.4559	227.2079	-.3345	-.3097	47.8568	48.0159				1				0
80	16.34	43.2367	36.3173	55.5828	53.6154	.4002	-.7337	188.7523	-.2263	-.2182	.3143	.4673	226.0488	-.3364	-.3243	47.8449	47.9224				1				0
80	16.35	43.0831	36.1841	55.9431	53.9631	.399	-.7567	189.1734	-.2275	-.2411	.3315	.4928	223.3432	-.3382	-.3584	47.833	47.7039				1				0
80	16.36	42.9295	36.0509	56.3034	54.3108	.3977	-.7795	189.5946	-.2288	-.2639	.3493	.5192	220.9193	-.3401	-.3923	47.8212	47.4865				1				0
80	16.37	42.8754	35.9924	56.548	54.5426	.3977	-.7925	189.9584	-.2288	-.2769	.3592	.5339	219.5604	-.3401	-.4116	47.8213	47.3627				1				0
80	16.38	42.8213	35.9339	56.7926	54.7744	.3977	-.8054	190.3223	-.2287	-.2899	.3692	.5489	218.2799	-.34	-.4309	47.8214	47.2395				1				0
80	16.39	42.7673	35.8754	57.0373	55.0062	.3977	-.8183	190.6862	-.2287	-.3028	.3794	.5641	217.0725	-.34	-.4501	47.8215	47.1167				1				0
80	16.4	42.7132	35.8169	57.2819	55.238	.3978	-.8312	191.05	-.2287	-.3156	.3898	.5794	215.933	-.34	-.4692	47.8216	46.9943				1				0
80	16.41	42.6814	35.7431	57.6528	55.5719	.4	-.8483	191.6493	-.2265	-.3328	.4025	.5983	214.2384	-.3366	-.4947	47.8432	46.8309				1				0
80	16.42	42.6497	35.6693	58.0238	55.9058	.4023	-.8654	192.2485	-.2242	-.3498	.4155	.6176	212.6588	-.3333	-.52	47.8646	46.6686				1				0
80	16.43	42.672	35.654	58.1501	56.0078	.4045	-.8697	192.4839	-.222	-.3541	.4179	.6213	212.081	-.33	-.5264	47.886	46.6275				1				0
80	16.44	42.6943	35.6387	58.2764	56.1099	.4067	-.874	192.7193	-.2197	-.3584	.4204	.625	211.5114	-.3266	-.5328	47.9073	46.5865				1				0
80	16.45	42.7166	35.6234	58.4027	56.2119	.409	-.8783	192.9547	-.2175	-.3627	.4229	.6287	210.9499	-.3233	-.5392	47.9285	46.5456				1				0
80	16.46	42.7389	35.6081	58.529	56.314	.4112	-.8826	193.1901	-.2153	-.367	.4255	.6325	210.3965	-.32	-.5456	47.9497	46.5048				1				0
80	16.47	42.781	35.5649	58.5655	56.2984	.4172	-.883	193.2098	-.2093	-.3674	.4229	.6286	209.665	-.3111	-.5462	48.0068	46.5006				1				0
80	16.48	42.8231	35.5217	58.602	56.2829	.4232	-.8835	193.2296	-.2033	-.3679	.4203	.6248	208.9248	-.3022	-.5469	48.0639	46.4964				1				0
80	16.49	42.8428	35.4938	58.5121	56.1652	.427	-.8796	193.0139	-.1995	-.364	.4151	.6171	208.7225	-.2966	-.5412	48.1001	46.5329				1				0
80	16.5	42.8625	35.4659	58.4223	56.0476	.4308	-.8758	192.7983	-.1957	-.3602	.4099	.6094	208.5147	-.2909	-.5355	48.1363	46.5696				1				0
80	16.51	42.8823	35.438	58.3324	55.93	.4346	-.8719	192.5827	-.1919	-.3563	.4047	.6016	208.3011	-.2852	-.5297	48.1726	46.6063				1				0
80	16.52	42.8874	35.3561	58.0887	55.6385	.442	-.8635	191.9707	-.1845	-.348	.3939	.5855	207.937	-.2743	-.5173	48.2426	46.6861				1				0
80	16.53	42.8926	35.2742	57.845	55.347	.4494	-.8551	191.3587	-.1771	-.3395	.383	.5693	207.5497	-.2633	-.5047	48.3131	46.7664				1				0
80	16.54	42.8977	35.1923	57.6012	55.0555	.4568	-.8466	190.7467	-.1697	-.331	.372	.553	207.137	-.2522	-.4921	48.384	46.8472				1				0
80	16.55	42.8831	35.1382	57.4473	54.8817	.4604	-.842	190.3504	-.1661	-.3264	.3663	.5445	206.9636	-.2469	-.4853	48.4184	46.891				1				0
80	16.56	42.8685	35.0842	57.2934	54.7078	.464	-.8374	189.9541	-.1625	-.3218	.3605	.5359	206.7838	-.2415	-.4784	48.4528	46.9349				1				0
80	16.57	42.854	35.0302	57.1396	54.534	.4677	-.8328	189.5577	-.1588	-.3172	.3547	.5273	206.5976	-.2361	-.4715	48.4874	46.9791				1				0
80	16.58	42.8866	34.9807	56.9963	54.3402	.4745	-.8264	189.2039	-.152	-.3109	.346	.5144	206.0561	-.2259	-.4621	48.5525	47.0395				1				0
80	16.59	42.9192	34.9312	56.8531	54.1465	.4814	-.8201	188.85	-.1451	-.3045	.3373	.5014	205.4846	-.2157	-.4526	48.6178	47.1002				1				0
80	16.6	42.9664	34.9357	56.8638	54.1266	.4845	-.8184	188.8925	-.1419	-.3028	.3344	.4971	205.1162	-.211	-.4501	48.6482	47.1163				1				0
80	16.61	43.0136	34.9402	56.8745	54.1067	.4877	-.8167	188.935	-.1388	-.3011	.3315	.4928	204.7414	-.2063	-.4476	48.6785	47.1324				1				0
80	16.62	43.0608	34.9447	56.8851	54.0868	.4909	-.815	188.9775	-.1356	-.2994	.3287	.4886	204.3602	-.2015	-.4451	48.7089	47.1485				1				0
80	16.63	43.108	34.9492	56.8958	54.0669	.4941	-.8133	189.02	-.1324	-.2977	.3258	.4844	203.9726	-.1968	-.4426	48.7392	47.1646				1				0
80	16.64	43.2179	34.9888	57.047	54.1586	.4989	-.8139	189.4123	-.1276	-.2983	.3245	.4823	203.1534	-.1897	-.4435	48.7849	47.1587				1				0
80	16.65	43.3277	35.0284	57.1983	54.2503	.5037	-.8145	189.8047	-.1228	-.299	.3232	.4804	202.331	-.1825	-.4444	48.8305	47.1528				1				0
80	16.66	43.3904	35.0635	57.3388	54.3619	.5053	-.8168	190.1546	-.1212	-.3013	.3247	.4827	201.9161	-.1802	-.4478	48.8457	47.1309				1				0
80	16.67	43.453	35.0986	57.4794	54.4734	.5069	-.8191	190.5045	-.1196	-.3035	.3263	.485	201.5065	-.1778	-.4512	48.8609	47.1092				1				0
80	16.68	43.5157	35.1337	57.6199	54.585	.5085	-.8214	190.8544	-.118	-.3058	.3278	.4873	201.1023	-.1754	-.4546	48.876	47.0875				1				0
80	16.69	43.5783	35.1688	57.7605	54.6966	.51	-.8237	191.2042	-.1164	-.3081	.3294	.4896	200.7033	-.1731	-.458	48.8911	47.0659				1				0
80	16.7	43.7483	35.3183	57.8992	54.8099	.5106	-.8196	191.7757	-.1159	-.304	.3253	.4836	200.8728	-.1723	-.4519	48.896	47.1049				1				0
80	16.71	43.9182	35.4677	58.038	54.9232	.5111	-.8155	192.3471	-.1154	-.2999	.3214	.4777	201.0452	-.1715	-.4458	48.9009	47.1436				1				0
80	16.72	44.0255	35.582	58.0362	54.9249	.51	-.8092	192.5686	-.1165	-.2936	.3159	.4695	201.6349	-.1731	-.4365	48.8909	47.2038				1				0
80	16.73	44.1328	35.6963	58.0344	54.9267	.509	-.8029	192.7902	-.1175	-.2873	.3104	.4614	202.244	-.1747	-.4271	48.8809	47.2638				1				0
80	16.74	44.2401	35.8106	58.0327	54.9284	.5079	-.7966	193.0117	-.1186	-.281	.305	.4534	202.8733	-.1762	-.4177	48.8709	47.3236				1				0
80	16.75	44.3474	35.9249	58.0309	54.9301	.5069	-.7903	193.2333	-.1196	-.2747	.2996	.4454	203.5236	-.1778	-.4084	48.861	47.3834				1				0
80	16.76	44.5465	36.1643	57.8049	54.7191	.5045	-.7692	193.2348	-.122	-.2536	.2814	.4183	205.6989	-.1814	-.3769	48.8378	47.585				1				0
80	16.77	44.7456	36.4037	57.579	54.508	.502	-.748	193.2364	-.1245	-.2324	.2636	.3919	208.1714	-.185	-.3455	48.8146	47.7867				1				0
80	16.78	44.8374	36.5288	57.3548	54.2953	.5006	-.733	193.0164	-.1259	-.2174	.2512	.3735	210.0645	-.1871	-.3232	48.8014	47.9293				1				0
80	16.79	44.9293	36.6539	57.1307	54.0825	.4992	-.718	192.7964	-.1273	-.2024	.2391	.3554	212.1567	-.1892	-.3009	48.7881	48.0722				1				0
80	16.8	45.0211	36.7791	56.9065	53.8697	.4978	-.703	192.5764	-.1287	-.1874	.2273	.3379	214.4747	-.1913	-.2785	48.7747	48.2155				1				0
80	16.81	45.1129	36.9042	56.6823	53.6569	.4964	-.6879	192.3564	-.1301	-.1723	.2159	.3209	217.048	-.1933	-.2561	48.7613	48.3591				1				0
80	16.82	45.2486	37.0698	56.1833	53.1734	.4962	-.659	191.675	-.1303	-.1435	.1938	.2881	222.2531	-.1937	-.2132	48.7589	48.6338				1				0
80	16.83	45.3842	37.2354	55.6842	52.6899	.4959	-.63	190.9937	-.1306	-.1144	.1736	.2581	228.7771	-.1941	-.1701	48.7565	48.9105				1				0
80	16.84	45.4279	37.2759	55.4094	52.4192	.4971	-.6161	190.5324	-.1294	-.1005	.1638	.2436	232.1726	-.1924	-.1494	48.7675	49.043				1				0
80	16.85	45.4717	37.3164	55.1345	52.1485	.4982	-.6021	190.0711	-.1282	-.0865	.1547	.2299	236.0024	-.1906	-.1286	48.7786	49.1762				1				0
80	16.86	45.5155	37.3569	54.8596	51.8778	.4994	-.588	189.6098	-.1271	-.0724	.1463	.2174	240.314	-.1889	-.1077	48.7898	49.3101				1				0
80	16.87	45.6065	37.3911	54.5465	51.543	.5043	-.5705	189.0871	-.1222	-.055	.134	.1991	245.7763	-.1816	-.0817	48.8365	49.4765				1				0
80	16.88	45.6974	37.4253	54.2334	51.2083	.5092	-.553	188.5644	-.1172	-.0374	.1231	.1829	252.3095	-.1743	-.0556	48.8835	49.6439				1				0
80	16.89	45.7884	37.4595	53.9203	50.8736	.5142	-.5353	188.0418	-.1123	-.0197	.114	.1695	260.0361	-.1669	-.0293	48.9307	49.8121				1				0
80	16.9	45.8356	37.4532	53.882	50.8096	.518	-.5319	187.9804	-.1085	-.0163	.1097	.1631	261.4369	-.1613	-.0243	48.9664	49.8444				1				0
80	16.91	45.8828	37.4469	53.8438	50.7456	.5217	-.5285	187.9191	-.1048	-.013	.1056	.1569	262.9505	-.1557	-.0193	49.0022	49.8766				1				0
80	16.92	45.93	37.4406	53.8055	50.6816	.5255	-.5251	187.8577	-.101	-.0096	.1015	.1508	264.5891	-.1502	-.0142	49.038	49.9089				1				0
80	16.93	46.0794	37.4676	53.9274	50.7343	.5331	-.5241	188.2087	-.0933	-.0085	.0937	.1393	264.7689	-.1388	-.0127	49.111	49.9186				1				0
80	16.94	46.2287	37.4946	54.0492	50.7871	.5408	-.5231	188.5596	-.0857	-.0075	.086	.1279	264.9803	-.1274	-.0112	49.1837	49.9283				1				0
80	16.95	46.3308	37.5279	54.2094	50.9039	.5446	-.5255	188.972	-.0818	-.0099	.0824	.1225	263.114	-.1217	-.0147	49.2205	49.9059				1				0
80	16.96	46.433	37.5612	54.3695	51.0206	.5485	-.5278	189.3843	-.078	-.0122	.0789	.1174	261.0887	-.1159	-.0182	49.2572	49.8835				1				0
80	16.97	46.5351	37.5945	54.5296	51.1374	.5523	-.5301	189.7966	-.0742	-.0146	.0756	.1123	258.8893	-.1102	-.0217	49.2937	49.8613				1				0
80	16.98	46.6373	37.6278	54.6897	51.2542	.5561	-.5325	190.2089	-.0703	-.0169	.0723	.1075	256.4994	-.1046	-.0251	49.33	49.8391				1				0
80	16.99	46.7952	37.68	54.9495	51.4392	.5623	-.5364	190.8639	-.0642	-.0208	.0675	.1004	252.048	-.0955	-.0309	49.3884	49.8018				1				0
80	17	46.9531	37.7322	55.2092	51.6243	.5683	-.5403	191.5189	-.0581	-.0247	.0632	.0939	246.9832	-.0864	-.0367	49.4463	49.7648				1				0
80	17.01	47.0089	37.7511	55.3089	51.6927	.5706	-.5419	191.7615	-.0558	-.0263	.0617	.0917	244.7891	-.083	-.0391	49.4682	49.7496				1				0
80	17.02	47.0647	37.77	55.4085	51.761	.5729	-.5435	192.0042	-.0535	-.0279	.0604	.0897	242.4984	-.0796	-.0414	49.4901	49.7346				1				0
80	17.03	47.1205	37.7889	55.5081	51.8293	.5752	-.545	192.2468	-.0512	-.0295	.0591	.0879	240.1129	-.0762	-.0438	49.5119	49.7195				1				0
80	17.04	47.1763	37.8078	55.6077	51.8977	.5775	-.5466	192.4895	-.049	-.031	.058	.0862	237.6351	-.0728	-.0461	49.5337	49.7045				1				0
80	17.05	47.166	37.7646	55.6175	51.8717	.5808	-.5477	192.4198	-.0457	-.0321	.0559	.0831	234.8988	-.068	-.0478	49.5646	49.694				1				0
80	17.06	47.1557	37.7214	55.6273	51.8458	.584	-.5488	192.3502	-.0425	-.0332	.0539	.0802	231.9555	-.0631	-.0494	49.5955	49.6834				1				0
80	17.07	47.0896	37.6593	55.5375	51.7515	.585	-.5484	192.0378	-.0415	-.0328	.0529	.0786	231.7077	-.0617	-.0487	49.6047	49.6879				1				0
80	17.08	47.0235	37.5972	55.4476	51.6572	.586	-.5479	191.7255	-.0405	-.0323	.0518	.077	231.4487	-.0603	-.048	49.614	49.6924				1				0
80	17.09	46.9574	37.5351	55.3578	51.5629	.5869	-.5474	191.4132	-.0396	-.0318	.0508	.0755	231.1781	-.0588	-.0473	49.6233	49.6969				1				0
80	17.1	46.8913	37.473	55.2679	51.4687	.5879	-.5469	191.1009	-.0386	-.0314	.0497	.0739	230.8952	-.0573	-.0466	49.6326	49.7014				1				0
80	17.11	46.6991	37.3191	55.1327	51.3311	.5882	-.5505	190.482	-.0383	-.0349	.0518	.077	227.6129	-.0569	-.0519	49.6355	49.6673				1				0
80	17.12	46.5068	37.1652	54.9975	51.1936	.5885	-.5541	189.8631	-.038	-.0385	.0541	.0804	224.5773	-.0564	-.0573	49.6384	49.633				1				0
80	17.13	46.3806	37.0734	54.9521	51.1504	.5878	-.5582	189.5565	-.0387	-.0426	.0575	.0855	222.2068	-.0575	-.0634	49.6318	49.5941				1				0
80	17.14	46.2545	36.9816	54.9068	51.1071	.5871	-.5623	189.2499	-.0393	-.0467	.0611	.0908	220.1011	-.0585	-.0694	49.6253	49.5551				1				0
80	17.15	46.1283	36.8898	54.8614	51.0639	.5865	-.5664	188.9433	-.04	-.0508	.0647	.0962	218.222	-.0595	-.0756	49.6188	49.5159				1				0
80	17.16	46.0021	36.798	54.816	51.0206	.5858	-.5705	188.6367	-.0407	-.055	.0684	.1017	216.5389	-.0605	-.0817	49.6122	49.4766				1				0
80	17.17	45.6648	36.5954	54.9388	51.159	.5798	-.5912	188.3581	-.0466	-.0757	.0889	.1321	211.6515	-.0693	-.1125	49.5558	49.2794				1				0
80	17.18	45.3275	36.3929	55.0616	51.2974	.5739	-.612	188.0794	-.0526	-.0964	.1098	.1633	208.6012	-.0782	-.1434	49.4992	49.0816				1				0
80	17.19	45.1164	36.2822	55.2297	51.479	.5687	-.6286	188.1073	-.0578	-.113	.127	.1887	207.0911	-.0859	-.168	49.4494	48.9236				1				0
80	17.2	44.9052	36.1715	55.3978	51.6607	.5634	-.6452	188.1353	-.063	-.1296	.1441	.2143	205.9405	-.0937	-.1927	49.3995	48.7656				1				0
80	17.21	44.6941	36.0608	55.5659	51.8423	.5582	-.6618	188.1631	-.0683	-.1462	.1613	.2399	205.0351	-.1015	-.2173	49.3497	48.6077				1				0
80	17.22	44.483	35.9501	55.7341	52.0239	.553	-.6783	188.1911	-.0735	-.1628	.1786	.2655	204.3051	-.1093	-.242	49.2999	48.4499				1				0
80	17.23	44.168	35.8043	56.2233	52.5092	.544	-.712	188.7048	-.0825	-.1965	.2131	.3167	202.7681	-.1226	-.292	49.2147	48.129				1				0
80	17.24	43.853	35.6585	56.7126	52.9944	.5351	-.7455	189.2184	-.0913	-.23	.2474	.3678	201.665	-.1358	-.3418	49.13	47.8099				1				0
80	17.25	43.7491	35.6234	57.0337	53.298	.5315	-.7624	189.7042	-.095	-.2469	.2645	.3932	201.0515	-.1412	-.367	49.0951	47.649				1				0
80	17.26	43.6453	35.5883	57.3548	53.6016	.5278	-.7792	190.19	-.0987	-.2637	.2815	.4185	200.5149	-.1467	-.392	49.0604	47.4889				1				0
80	17.27	43.5414	35.5532	57.676	53.9052	.5242	-.796	190.6757	-.1023	-.2804	.2985	.4437	200.042	-.1521	-.4168	49.0258	47.3296				1				0
80	17.28	43.3801	35.4632	58.2159	54.3869	.5215	-.8238	191.4461	-.105	-.3083	.3256	.4841	198.8069	-.1561	-.4582	49.0002	47.0642				1				0
80	17.29	43.2187	35.3732	58.7559	54.8687	.5188	-.8515	192.2165	-.1077	-.3359	.3527	.5243	197.7703	-.16	-.4993	48.9747	46.801				1				0
80	17.3	43.0574	35.2832	59.2958	55.3505	.5162	-.8789	192.9868	-.1103	-.3633	.3797	.5644	196.8882	-.164	-.5401	48.9495	46.5398				1				0
80	17.31	42.9999	35.2283	59.5147	55.5286	.5171	-.8899	193.2714	-.1094	-.3743	.39	.5797	196.2896	-.1626	-.5565	48.9582	46.4349				1				0
80	17.32	42.9424	35.1734	59.7335	55.7068	.518	-.9009	193.556	-.1085	-.3853	.4003	.5951	195.7233	-.1613	-.5728	48.9669	46.3302				1				0
80	17.33	42.8849	35.1184	59.9523	55.885	.5189	-.9119	193.8406	-.1076	-.3963	.4106	.6104	195.187	-.1599	-.5891	48.9755	46.2259				1				0
80	17.34	42.9175	35.1121	60.0546	55.9274	.5228	-.9139	194.0116	-.1037	-.3983	.4116	.6119	194.5922	-.1542	-.5921	49.0124	46.2064				1				0
80	17.35	42.9501	35.1058	60.1569	55.9698	.5267	-.916	194.1826	-.0998	-.4004	.4126	.6134	194.0012	-.1484	-.5952	49.0492	46.187				1				0
80	17.36	43.0402	35.1544	60.0404	55.834	.5296	-.9071	194.069	-.0969	-.3915	.4033	.5995	193.897	-.144	-.582	49.0775	46.2715				1				0
80	17.37	43.1303	35.2031	59.9239	55.6982	.5326	-.8982	193.9554	-.0939	-.3826	.394	.5856	193.7876	-.1396	-.5688	49.1058	46.3561				1				0
80	17.38	43.2204	35.2517	59.8073	55.5624	.5356	-.8893	193.8418	-.0909	-.3737	.3846	.5717	193.6727	-.1351	-.5555	49.1342	46.4409				1				0
80	17.39	43.3106	35.3003	59.6908	55.4266	.5386	-.8804	193.7282	-.0879	-.3648	.3752	.5578	193.5521	-.1307	-.5423	49.1626	46.5257				1				0
80	17.4	43.3286	35.2607	59.3083	55.0088	.5449	-.8653	192.9063	-.0815	-.3497	.3591	.5338	193.1261	-.1212	-.5198	49.2234	46.6696				1				0
80	17.41	43.3466	35.2211	58.9258	54.5911	.5514	-.85	192.0845	-.0751	-.3345	.3428	.5096	192.6559	-.1116	-.4972	49.2847	46.8147				1				0
80	17.42	43.2745	35.1329	58.6598	54.3091	.5548	-.8437	191.3763	-.0716	-.3281	.3359	.4993	192.3151	-.1065	-.4878	49.3178	46.8749				1				0
80	17.43	43.2024	35.0446	58.3938	54.0271	.5583	-.8374	190.668	-.0681	-.3218	.3289	.4889	191.9572	-.1013	-.4783	49.351	46.9355				1				0
80	17.44	43.1303	34.9564	58.1278	53.7452	.5619	-.8309	189.9598	-.0646	-.3154	.3219	.4785	191.5811	-.0961	-.4688	49.3845	46.9966				1				0
80	17.45	43.0582	34.8682	57.8619	53.4632	.5654	-.8245	189.2515	-.0611	-.3089	.3149	.4681	191.1852	-.0908	-.4592	49.4183	47.0581				1				0
80	17.46	42.9861	34.7566	57.6003	53.157	.5715	-.8182	188.5001	-.055	-.3027	.3076	.4573	190.3049	-.0818	-.4499	49.4759	47.1175				1				0
80	17.47	42.914	34.645	57.3388	52.8508	.5776	-.812	187.7487	-.0489	-.2964	.3004	.4466	189.3748	-.0727	-.4406	49.534	47.1773				1				0
80	17.48	42.914	34.6216	57.3433	52.8266	.58	-.8122	187.7055	-.0464	-.2967	.3003	.4464	188.8974	-.069	-.441	49.5577	47.1746				1				0
80	17.49	42.914	34.5982	57.3477	52.8024	.5825	-.8125	187.6623	-.044	-.2969	.3002	.4462	188.4193	-.0653	-.4414	49.5814	47.172				1				0
80	17.5	42.914	34.5748	57.3522	52.7782	.585	-.8128	187.6192	-.0415	-.2972	.3001	.4461	187.9408	-.0616	-.4418	49.6052	47.1693				1				0
80	17.51	42.914	34.5514	57.3566	52.7539	.5875	-.8131	187.576	-.039	-.2975	.3	.446	187.4616	-.0579	-.4422	49.6289	47.1667				1				0
80	17.52	42.9939	34.564	57.5959	52.9235	.5921	-.8188	188.0772	-.0343	-.3032	.3051	.4536	186.4616	-.051	-.4507	49.673	47.1125				1				0
80	17.53	43.0737	34.5766	57.8352	53.093	.5967	-.8244	188.5785	-.0297	-.3089	.3103	.4612	185.5	-.0442	-.4591	49.7168	47.0586				1				0
80	17.54	43.1535	34.6126	58.07	53.2867	.5988	-.8298	189.1229	-.0276	-.3142	.3154	.4689	185.0273	-.0411	-.4671	49.7368	47.0076				1				0
80	17.55	43.2333	34.6486	58.3049	53.4805	.6009	-.8351	189.6673	-.0256	-.3195	.3205	.4765	184.5723	-.038	-.475	49.7566	46.9569				1				0
80	17.56	43.3131	34.6846	58.5397	53.6742	.603	-.8404	190.2117	-.0235	-.3248	.3257	.4841	184.1343	-.0349	-.4829	49.7764	46.9065				1				0
80	17.57	43.393	34.7206	58.7746	53.868	.6051	-.8457	190.7561	-.0214	-.3301	.3308	.4917	183.7122	-.0318	-.4907	49.796	46.8564				1				0
80	17.58	43.6127	34.8412	59.0939	54.1102	.61	-.8471	191.658	-.0164	-.3315	.3319	.4934	182.84	-.0244	-.4928	49.8434	46.8429				1				0
80	17.59	43.8324	34.9618	59.4133	54.3523	.615	-.8485	192.5598	-.0115	-.3329	.3331	.4952	181.9821	-.0171	-.4949	49.8903	46.8296				1				0
80	17.6	43.9723	35.0464	59.4978	54.4008	.6179	-.8447	192.9173	-.0086	-.3291	.3292	.4894	181.5029	-.0128	-.4892	49.9178	46.8657				1				0
80	17.61	44.1122	35.1311	59.5823	54.4492	.6207	-.8409	193.2747	-.0058	-.3253	.3254	.4837	181.0141	-.0086	-.4836	49.9452	46.9016				1				0
80	17.62	44.2521	35.2157	59.6668	54.4976	.6236	-.8371	193.6322	-.0029	-.3216	.3216	.478	180.5157	-.0043	-.478	49.9724	46.9375				1				0
80	17.63	44.4341	35.3021	59.5271	54.2953	.6308	-.8227	193.5585	.0043	-.3072	.3072	.4566	179.1991	.0064	-.4566	50.0409	47.0748				1				0
80	17.64	44.616	35.3885	59.3875	54.0929	.638	-.8083	193.4848	.0115	-.2927	.293	.4355	177.7526	.0171	-.4351	50.1094	47.2121				1				0
80	17.65	44.798	35.4749	59.2478	53.8905	.6452	-.7939	193.4111	.0187	-.2783	.2789	.4146	176.1584	.0278	-.4137	50.178	47.3496				1				0
80	17.66	44.84	35.4767	59.0236	53.6396	.6496	-.7831	192.9799	.0231	-.2675	.2685	.3991	175.0694	.0343	-.3977	50.2198	47.4524				1				0
80	17.67	44.8821	35.4785	58.7995	53.3888	.654	-.7722	192.5488	.0275	-.2567	.2581	.3837	173.8878	.0409	-.3815	50.2618	47.5556				1				0
80	17.68	44.9241	35.4803	58.5753	53.138	.6584	-.7614	192.1177	.0319	-.2458	.2478	.3684	172.6019	.0474	-.3654	50.3039	47.6592				1				0
80	17.69	44.9679	35.4578	58.1225	52.6527	.6659	-.7416	191.2009	.0395	-.226	.2294	.341	170.0959	.0587	-.3359	50.3758	47.8477				1				0
80	17.7	45.0117	35.4353	57.6697	52.1675	.6736	-.7216	190.2842	.0471	-.206	.2113	.3141	167.1282	.07	-.3062	50.4483	48.038				1				0
80	17.71	45.0134	35.411	57.4411	51.9331	.6767	-.7126	189.7986	.0502	-.197	.2033	.3022	165.6985	.0747	-.2929	50.4783	48.1236				1				0
80	17.72	45.0151	35.3867	57.2125	51.6987	.6799	-.7036	189.313	.0534	-.188	.1954	.2905	164.1449	.0794	-.2794	50.5084	48.2097				1				0
80	17.73	45.0168	35.3624	56.9839	51.4643	.6831	-.6945	188.8274	.0566	-.1789	.1876	.2789	162.4521	.0841	-.2659	50.5387	48.2963				1				0
80	17.74	45.0185	35.3381	56.7553	51.2299	.6862	-.6853	188.3418	.0598	-.1698	.18	.2675	160.6048	.0888	-.2523	50.5692	48.3833				1				0
80	17.75	44.9782	35.2229	56.6094	51.0509	.6929	-.6829	187.8613	.0664	-.1673	.18	.2676	158.3496	.0987	-.2487	50.6324	48.4067				1				0
80	17.76	44.9379	35.1076	56.4635	50.8719	.6996	-.6804	187.3809	.0731	-.1648	.1803	.268	156.0874	.1086	-.245	50.696	48.4303				1				0
80	17.77	44.8958	35.0167	56.5462	50.9272	.703	-.6871	187.386	.0765	-.1716	.1879	.2793	155.9619	.1138	-.255	50.7288	48.3661				1				0
80	17.78	44.8537	34.9258	56.629	50.9826	.7064	-.6939	187.3911	.08	-.1783	.1954	.2905	155.8459	.1189	-.2651	50.7615	48.3019				1				0
80	17.79	44.8117	34.8349	56.7117	51.0379	.7099	-.7006	187.3962	.0834	-.185	.203	.3017	155.7388	.124	-.2751	50.7943	48.2377				1				0
80	17.8	44.7696	34.744	56.7944	51.0933	.7133	-.7074	187.4013	.0868	-.1918	.2105	.3129	155.6391	.1291	-.2851	50.827	48.1736				1				0
80	17.81	44.695	34.6216	57.1742	51.4297	.7155	-.7281	187.9206	.089	-.2125	.2304	.3425	157.2809	.1323	-.3159	50.8475	47.9759				1				0
80	17.82	44.6203	34.4992	57.5541	51.7662	.7176	-.7487	188.4398	.0911	-.2332	.2503	.3721	158.6538	.1355	-.3466	50.8679	47.7794				1				0
80	17.83	44.5877	34.4677	57.8512	52.0473	.7163	-.7626	188.9539	.0898	-.247	.2628	.3907	160.013	.1336	-.3672	50.8556	47.6475				1				0
80	17.84	44.5551	34.4362	58.1483	52.3284	.7151	-.7764	189.468	.0886	-.2608	.2754	.4094	161.2415	.1317	-.3877	50.8435	47.5164				1				0
80	17.85	44.5225	34.4047	58.4454	52.6095	.7138	-.7901	189.9821	.0873	-.2745	.288	.4282	162.3564	.1298	-.408	50.8314	47.3859				1				0
80	17.86	44.4898	34.3732	58.7425	52.8906	.7125	-.8037	190.4962	.086	-.2881	.3007	.447	163.3722	.1279	-.4283	50.8194	47.2562				1				0
80	17.87	44.3886	34.3273	59.2318	53.3585	.708	-.8272	191.3062	.0815	-.3117	.3221	.4789	165.3441	.1212	-.4633	50.7763	47.0318				1				0
80	17.88	44.2873	34.2814	59.721	53.8265	.7035	-.8506	192.1162	.077	-.335	.3438	.511	167.054	.1145	-.498	50.7335	46.8092				1				0
80	17.89	44.2186	34.267	59.9132	54.0133	.7003	-.8605	192.4121	.0738	-.3449	.3527	.5244	167.9282	.1097	-.5128	50.7026	46.7148				1				0
80	17.9	44.15	34.2526	60.1053	54.2001	.697	-.8704	192.708	.0705	-.3548	.3618	.5378	168.7563	.1049	-.5275	50.6718	46.6207				1				0
80	17.91	44.0813	34.2382	60.2975	54.3869	.6938	-.8803	193.0039	.0673	-.3647	.3708	.5513	169.5417	.1001	-.5421	50.6411	46.5269				1				0
80	17.92	44.0126	34.2238	60.4896	54.5738	.6906	-.8901	193.2998	.0641	-.3745	.3799	.5648	170.2871	.0953	-.5567	50.6105	46.4334				1				0
80	17.93	43.8993	34.1689	60.6061	54.6871	.6879	-.8994	193.3615	.0615	-.3838	.3887	.5778	170.9036	.0914	-.5706	50.5853	46.3445				1				0
80	17.94	43.786	34.114	60.7227	54.8004	.6853	-.9087	193.4231	.0588	-.3932	.3975	.5909	171.4923	.0874	-.5844	50.5601	46.2557				1				0
80	17.95	43.7414	34.0735	60.6471	54.7269	.6859	-.9083	193.1888	.0594	-.3927	.3972	.5904	171.4033	.0883	-.5838	50.5654	46.2599				1				0
80	17.96	43.6968	34.033	60.5714	54.6533	.6864	-.9078	192.9545	.0599	-.3923	.3968	.5899	171.3139	.0891	-.5831	50.5707	46.2642				1				0
80	17.97	43.6522	33.9925	60.4958	54.5798	.687	-.9074	192.7203	.0605	-.3918	.3965	.5893	171.2242	.0899	-.5824	50.5761	46.2685				1				0
80	17.98	43.6075	33.952	60.4202	54.5063	.6875	-.9069	192.486	.061	-.3914	.3961	.5888	171.134	.0908	-.5818	50.5814	46.2727				1				0
80	17.99	43.4659	33.8206	60.2227	54.3082	.6895	-.9071	191.8174	.063	-.3915	.3966	.5895	170.8567	.0937	-.582	50.6002	46.271				1				0
80	18	43.3243	33.6892	60.0253	54.1102	.6915	-.9073	191.1489	.065	-.3917	.3971	.5903	170.5781	.0966	-.5823	50.6191	46.2694				1				0
80	18.01	43.2273	33.5983	59.9034	53.9856	.6929	-.9079	190.7146	.0664	-.3924	.3979	.5916	170.3909	.0987	-.5833	50.6326	46.2633				1				0
80	18.02	43.1303	33.5073	59.7815	53.8611	.6943	-.9086	190.2802	.0679	-.393	.3988	.5928	170.2035	.1009	-.5842	50.6462	46.2573				1				0
80	18.03	43.0333	33.4164	59.6597	53.7365	.6958	-.9092	189.8459	.0693	-.3936	.3997	.5941	170.0163	.103	-.5851	50.6599	46.2512				1				0
80	18.04	42.9372	33.3156	59.6161	53.6664	.6983	-.9127	189.5354	.0718	-.3972	.4036	.6	169.7487	.1068	-.5904	50.6841	46.2175				1				0
80	18.05	42.8411	33.2148	59.5725	53.5964	.7009	-.9163	189.2248	.0744	-.4007	.4076	.6059	169.4855	.1106	-.5957	50.7083	46.1836				1				0
80	18.06	42.745	33.114	59.5289	53.5263	.7034	-.9199	188.9142	.0769	-.4043	.4115	.6118	169.2267	.1144	-.601	50.7326	46.1496				1				0
80	18.07	42.7458	33.1041	59.6072	53.5808	.7045	-.9228	189.0379	.078	-.4072	.4146	.6163	169.1532	.116	-.6053	50.743	46.122				1				0
80	18.08	42.7467	33.0942	59.6855	53.6353	.7056	-.9257	189.1617	.0791	-.4101	.4177	.6209	169.0809	.1176	-.6096	50.7535	46.0944				1				0
80	18.09	42.7475	33.0843	59.7637	53.6898	.7067	-.9286	189.2854	.0802	-.413	.4207	.6254	169.0098	.1192	-.6139	50.7638	46.0668				1				0
80	18.1	42.8265	33.1266	59.9915	53.8602	.709	-.9328	189.8048	.0825	-.4173	.4253	.6323	168.8187	.1226	-.6203	50.7855	46.0261				1				0
80	18.11	42.9055	33.1689	60.2192	54.0306	.7112	-.9371	190.3242	.0847	-.4215	.4299	.6391	168.6326	.126	-.6266	50.8071	45.9856				1				0
80	18.12	42.9836	33.2211	60.3686	54.1465	.7124	-.9385	190.7198	.0859	-.4229	.4315	.6415	168.5155	.1277	-.6286	50.8182	45.9726				1				0
80	18.13	43.0617	33.2733	60.5181	54.2624	.7136	-.9398	191.1155	.0871	-.4242	.4331	.6438	168.3998	.1295	-.6306	50.8294	45.9597				1				0
80	18.14	43.1398	33.3255	60.6675	54.3783	.7147	-.9412	191.5111	.0882	-.4256	.4346	.6461	168.2852	.1312	-.6327	50.8405	45.9468				1				0
80	18.15	43.2179	33.3777	60.817	54.4942	.7159	-.9425	191.9068	.0894	-.4269	.4362	.6484	168.172	.1329	-.6347	50.8515	45.934				1				0
80	18.16	43.3226	33.4227	60.9282	54.5495	.7198	-.9414	192.223	.0933	-.4258	.4359	.648	167.6355	.1388	-.633	50.8889	45.9449				1				0
80	18.17	43.4273	33.4677	61.0394	54.6049	.7237	-.9402	192.5393	.0973	-.4247	.4356	.6476	167.1	.1446	-.6313	50.9263	45.9557				1				0
80	18.18	43.4539	33.4605	61.0011	54.5444	.7265	-.9378	192.4599	.1	-.4222	.4339	.645	166.6694	.1487	-.6276	50.9527	45.9793				1				0
80	18.19	43.4805	33.4533	60.9629	54.4838	.7293	-.9353	192.3805	.1028	-.4197	.4321	.6423	166.2351	.1528	-.6239	50.9792	46.003				1				0
80	18.2	43.5071	33.4461	60.9246	54.4233	.7321	-.9328	192.3011	.1056	-.4172	.4304	.6397	165.7967	.157	-.6202	51.0056	46.0267				1				0
80	18.21	43.5337	33.4389	60.8864	54.3627	.7349	-.9303	192.2217	.1084	-.4147	.4286	.6372	165.3544	.1611	-.6165	51.0322	46.0504				1				0
80	18.22	43.7002	33.4812	60.704	54.1231	.7437	-.916	192.0086	.1172	-.4004	.4172	.6202	163.6815	.1743	-.5952	51.1164	46.1867				1				0
80	18.23	43.8667	33.5235	60.5216	53.8835	.7526	-.9016	191.7955	.1261	-.3861	.4061	.6037	161.912	.1874	-.5739	51.2009	46.3233				1				0
80	18.24	44.0066	33.573	60.3775	53.7045	.7587	-.8898	191.6617	.1322	-.3742	.3968	.5899	160.5452	.1965	-.5562	51.2588	46.4363				1				0
80	18.25	44.1465	33.6226	60.2334	53.5255	.7648	-.8779	191.528	.1383	-.3623	.3878	.5765	159.1117	.2055	-.5386	51.3168	46.5495				1				0
80	18.26	44.2864	33.6721	60.0893	53.3464	.7709	-.866	191.3942	.1444	-.3504	.379	.5634	157.6084	.2146	-.5209	51.3749	46.6628				1				0
80	18.27	44.4263	33.7216	59.9452	53.1674	.777	-.8541	191.2605	.1505	-.3385	.3704	.5507	156.0326	.2237	-.5032	51.4331	46.7763				1				0
80	18.28	44.592	33.6982	59.6686	52.8257	.7902	-.8376	190.7844	.1637	-.322	.3612	.537	153.0472	.2434	-.4787	51.5594	46.9333				1				0
80	18.29	44.7576	33.6748	59.3919	52.4841	.8035	-.821	190.3084	.1771	-.3054	.353	.5248	149.8988	.2632	-.454	51.6863	47.0912				1				0
80	18.3	44.7834	33.6019	59.2594	52.3215	.8107	-.8164	189.9661	.1843	-.3008	.3528	.5244	148.5097	.2739	-.4472	51.7549	47.1352				1				0
80	18.31	44.8091	33.5289	59.1268	52.1589	.818	-.8118	189.6237	.1915	-.2962	.3527	.5243	147.114	.2847	-.4403	51.8238	47.1793				1				0
80	18.32	44.8349	33.456	58.9943	51.9963	.8252	-.8071	189.2814	.1988	-.2915	.3528	.5245	145.7137	.2955	-.4334	51.8929	47.2237				1				0
80	18.33	44.8606	33.3831	58.8617	51.8337	.8325	-.8024	188.9391	.206	-.2868	.3532	.525	144.3102	.3063	-.4264	51.9623	47.2681				1				0
80	18.34	44.8477	33.1698	58.8457	51.7532	.8459	-.807	188.6165	.2194	-.2914	.3648	.5423	143.026	.3262	-.4332	52.0896	47.2245				1				0
80	18.35	44.8349	32.9565	58.8297	51.6728	.8593	-.8116	188.2939	.2328	-.296	.3766	.5599	141.8175	.3461	-.4401	52.2172	47.1806				1				0
80	18.36	44.7962	32.8161	58.9462	51.7549	.8653	-.8209	188.3135	.2389	-.3053	.3877	.5763	141.9625	.3551	-.4539	52.2749	47.0922				1				0
80	18.37	44.7576	32.6757	59.0628	51.8371	.8714	-.8302	188.3332	.2449	-.3146	.3987	.5927	142.0993	.3641	-.4677	52.3326	47.0038				1				0
80	18.38	44.719	32.5353	59.1793	51.9193	.8775	-.8395	188.3529	.251	-.3239	.4097	.6091	142.2287	.3731	-.4815	52.3902	46.9154				1				0
80	18.39	44.628	32.3913	59.5716	52.2592	.8799	-.8612	188.8501	.2534	-.3456	.4286	.6371	143.75	.3767	-.5138	52.4134	46.7085				1				0
80	18.4	44.537	32.2473	59.9639	52.5991	.8823	-.8828	189.3473	.2558	-.3672	.4475	.6653	145.1357	.3803	-.5459	52.4365	46.5028				1				0
80	18.41	44.4461	32.1033	60.3562	52.939	.8847	-.9043	189.8445	.2582	-.3887	.4667	.6937	146.4013	.3839	-.5778	52.4594	46.2981				1				0
80	18.42	44.3937	32.0997	60.6319	53.1968	.8811	-.9165	190.3221	.2546	-.4009	.4749	.706	147.577	.3785	-.596	52.4252	46.1819				1				0
80	18.43	44.3414	32.0961	60.9077	53.4545	.8776	-.9286	190.7997	.2511	-.413	.4834	.7185	148.7063	.3732	-.614	52.3911	46.0663				1				0
80	18.44	44.289	32.0925	61.1835	53.7123	.874	-.9407	191.2772	.2475	-.4251	.4919	.7313	149.7911	.3679	-.632	52.3573	45.9513				1				0
80	18.45	44.2418	32.1519	61.5455	54.066	.8663	-.9543	192.0052	.2398	-.4387	.5	.7432	151.3322	.3565	-.6521	52.2842	45.8222				1				0
80	18.46	44.1946	32.2113	61.9076	54.4198	.8587	-.9677	192.7332	.2322	-.4521	.5083	.7556	152.8123	.3452	-.6721	52.2118	45.6941				1				0
80	18.47	44.1997	32.2743	61.9938	54.5158	.8546	-.9692	192.9837	.2281	-.4536	.5078	.7548	153.3005	.3392	-.6744	52.1728	45.6797				1				0
80	18.48	44.2049	32.3373	62.0801	54.6118	.8506	-.9707	193.2341	.2241	-.4551	.5073	.7541	153.7885	.3331	-.6766	52.134	45.6654				1				0
80	18.49	44.21	32.4003	62.1664	54.7078	.8465	-.9722	193.4846	.22	-.4566	.5069	.7535	154.2762	.327	-.6788	52.0952	45.6511				1				0
80	18.5	44.2152	32.4633	62.2527	54.8038	.8424	-.9737	193.735	.2159	-.4581	.5065	.7529	154.7633	.321	-.681	52.0565	45.6369				1				0
80	18.51	44.1491	32.4912	62.1317	54.7156	.8379	-.9708	193.4876	.2114	-.4552	.502	.7462	155.0866	.3143	-.6767	52.0138	45.6644				1				0
80	18.52	44.083	32.5191	62.0107	54.6274	.8334	-.9679	193.2402	.2069	-.4524	.4974	.7395	155.4167	.3076	-.6725	51.9709	45.6919				1				0
80	18.53	44.0118	32.484	61.8035	54.4432	.833	-.9635	192.7424	.2065	-.4479	.4932	.7332	155.2517	.307	-.6659	51.9665	45.7339				1				0
80	18.54	43.9405	32.4489	61.5962	54.2589	.8325	-.9591	192.2446	.206	-.4435	.489	.727	155.083	.3063	-.6593	51.9622	45.7761				1				0
80	18.55	43.8693	32.4138	61.389	54.0747	.8321	-.9546	191.7467	.2056	-.439	.4848	.7207	154.9105	.3056	-.6527	51.9578	45.8186				1				0
80	18.56	43.7981	32.3787	61.1817	53.8905	.8316	-.9501	191.2489	.2051	-.4346	.4805	.7143	154.7342	.3049	-.646	51.9533	45.8613				1				0
80	18.57	43.6324	32.2779	60.8828	53.6267	.8307	-.947	190.4197	.2043	-.4314	.4773	.7096	154.6648	.3037	-.6414	51.9454	45.8911				1				0
80	18.58	43.4668	32.1771	60.5839	53.3629	.8299	-.9439	189.5906	.2034	-.4283	.4741	.7048	154.594	.3024	-.6367	51.9373	45.9212				1				0
80	18.59	43.3724	32.1114	60.4923	53.2833	.8295	-.9452	189.2593	.203	-.4297	.4752	.7064	154.7064	.3018	-.6387	51.9337	45.9081				1				0
80	18.6	43.2779	32.0457	60.4007	53.2037	.8291	-.9466	188.9279	.2027	-.431	.4763	.7081	154.8186	.3013	-.6408	51.9301	45.8949				1				0
80	18.61	43.1835	31.9799	60.309	53.1241	.8288	-.948	188.5966	.2023	-.4324	.4774	.7097	154.9309	.3007	-.6428	51.9265	45.8816				1				0
80	18.62	43.0891	31.9142	60.2174	53.0446	.8284	-.9494	188.2653	.2019	-.4338	.4785	.7113	155.043	.3001	-.6449	51.9228	45.8684				1				0
80	18.63	42.9535	31.853	60.2984	53.1414	.8244	-.9588	188.2463	.1979	-.4432	.4854	.7216	155.9384	.2942	-.6589	51.8848	45.7789				1				0
80	18.64	42.8179	31.7918	60.3793	53.2383	.8204	-.9682	188.2274	.1939	-.4526	.4924	.732	156.8088	.2883	-.6728	51.8467	45.6894				1				0
80	18.65	42.7767	31.7963	60.5519	53.4148	.8168	-.9761	188.5397	.1903	-.4606	.4983	.7408	157.5487	.2829	-.6847	51.8125	45.6137				1				0
80	18.66	42.7355	31.8008	60.7245	53.5912	.8132	-.9841	188.852	.1867	-.4685	.5043	.7497	158.2689	.2776	-.6964	51.7784	45.5382				1				0
80	18.67	42.6943	31.8053	60.897	53.7676	.8096	-.992	189.1643	.1832	-.4764	.5104	.7587	158.9695	.2723	-.7082	51.7444	45.4629				1				0
80	18.68	42.6531	31.8098	61.0696	53.9441	.8061	-.9998	189.4766	.1796	-.4843	.5165	.7678	159.6515	.267	-.7199	51.7105	45.3879				1				0
80	18.69	42.6823	31.8953	61.4228	54.3013	.7999	-1.0101	190.3017	.1734	-.4946	.5241	.7791	160.6774	.2578	-.7352	51.6515	45.2899				1				0
80	18.7	42.7115	31.9808	61.7759	54.6585	.7938	-1.0203	191.1268	.1673	-.5048	.5318	.7905	161.6653	.2487	-.7504	51.5931	45.1928				1				0
80	18.71	42.7819	32.0619	61.9565	54.8393	.7912	-1.0227	191.6395	.1647	-.5071	.5332	.7927	162.0116	.2448	-.7539	51.5683	45.17				1				0
80	18.72	42.8522	32.1429	62.1371	55.0201	.7886	-1.0251	192.1522	.1621	-.5095	.5347	.7948	162.3542	.2409	-.7574	51.5436	45.1474				1				0
80	18.73	42.9226	32.2239	62.3176	55.2008	.786	-1.0275	192.665	.1595	-.5119	.5362	.797	162.6931	.2371	-.761	51.5191	45.1249				1				0
80	18.74	42.993	32.3049	62.4982	55.3816	.7834	-1.0298	193.1777	.1569	-.5142	.5377	.7993	163.0283	.2333	-.7645	51.4947	45.1025				1				0
80	18.75	43.0977	32.4291	62.5587	55.4638	.7801	-1.0258	193.5493	.1536	-.5102	.5328	.7921	163.2416	.2284	-.7584	51.4631	45.1412				1				0
80	18.76	43.2024	32.5533	62.6192	55.5459	.7768	-1.0217	193.9209	.1503	-.5061	.528	.7849	163.4579	.2235	-.7524	51.4317	45.1797				1				0
80	18.77	43.2367	32.5965	62.4991	55.4473	.776	-1.0153	193.7797	.1496	-.4997	.5216	.7755	163.3385	.2223	-.7429	51.4244	45.2406				1				0
80	18.78	43.2711	32.6397	62.379	55.3487	.7753	-1.0089	193.6385	.1488	-.4933	.5153	.766	163.2159	.2212	-.7334	51.4171	45.3016				1				0
80	18.79	43.3054	32.6829	62.2589	55.2501	.7745	-1.0025	193.4974	.148	-.4869	.5089	.7565	163.0901	.2201	-.7238	51.4098	45.3627				1				0
80	18.8	43.3887	32.808	61.8346	54.899	.7717	-.9816	192.9303	.1452	-.466	.4881	.7257	162.6907	.2159	-.6928	51.3832	45.5616				1				0
80	18.81	43.4719	32.9331	61.4103	54.5478	.7689	-.9606	192.3631	.1424	-.445	.4673	.6946	162.2531	.2117	-.6616	51.3565	45.7616				1				0
80	18.82	43.5552	33.0582	60.986	54.1967	.7661	-.9395	191.796	.1396	-.4239	.4463	.6635	161.7717	.2075	-.6302	51.3296	45.9628				1				0
80	18.83	43.6041	33.1401	60.6818	53.9441	.764	-.9248	191.3701	.1376	-.4092	.4317	.6418	161.4206	.2045	-.6083	51.31	46.1027				1				0
80	18.84	43.653	33.222	60.3775	53.6915	.762	-.91	190.9441	.1355	-.3945	.4171	.62	161.0433	.2014	-.5864	51.2904	46.2433				1				0
80	18.85	43.7019	33.3039	60.0733	53.439	.7599	-.8952	190.5181	.1334	-.3796	.4024	.5982	160.6365	.1983	-.5643	51.2706	46.3845				1				0
80	18.86	43.7697	33.4488	59.5974	53.0584	.7548	-.8719	189.8744	.1283	-.3564	.3787	.563	160.2034	.1907	-.5297	51.2216	46.6062				1				0
80	18.87	43.8375	33.5938	59.1215	52.6778	.7496	-.8485	189.2306	.1231	-.3329	.355	.5277	159.7088	.183	-.4949	51.1723	46.8293				1				0
80	18.88	43.8564	33.6568	58.9498	52.5498	.7465	-.8401	189.0128	.12	-.3245	.346	.5143	159.7025	.1784	-.4823	51.1429	46.9098				1				0
80	18.89	43.8753	33.7198	58.7781	52.4218	.7434	-.8316	188.795	.1169	-.316	.3369	.5009	159.6957	.1738	-.4697	51.1135	46.9905				1				0
80	18.9	43.8942	33.7828	58.6064	52.2938	.7403	-.8231	188.5772	.1138	-.3075	.3279	.4874	159.6885	.1692	-.4571	51.084	47.0714				1				0
80	18.91	43.9131	33.8458	58.4347	52.1658	.7372	-.8146	188.3594	.1107	-.299	.3188	.474	159.681	.1646	-.4445	51.0544	47.1525				1				0
80	18.92	44.0049	33.9916	58.3093	52.1191	.731	-.8041	188.4249	.1045	-.2885	.3069	.4562	160.0968	.1553	-.4289	50.995	47.2519				1				0
80	18.93	44.0967	34.1374	58.1839	52.0724	.7247	-.7937	188.4904	.0982	-.2781	.2949	.4385	160.5461	.146	-.4134	50.9356	47.3513				1				0
80	18.94	44.1697	34.2202	58.2301	52.1537	.7216	-.7918	188.7737	.0951	-.2762	.2921	.4343	160.9978	.1414	-.4106	50.9059	47.3693				1				0
80	18.95	44.2427	34.303	58.2764	52.235	.7185	-.7899	189.057	.092	-.2743	.2894	.4301	161.4567	.1368	-.4078	50.8764	47.3872				1				0
80	18.96	44.3156	34.3858	58.3227	52.3163	.7154	-.788	189.3403	.0889	-.2725	.2866	.4261	161.923	.1322	-.405	50.847	47.4051				1				0
80	18.97	44.3886	34.4686	58.3689	52.3976	.7123	-.7862	189.6237	.0859	-.2706	.2839	.422	162.3969	.1276	-.4022	50.8176	47.423				1				0
80	18.98	44.507	34.5964	58.5032	52.587	.7073	-.7857	190.1937	.0808	-.2701	.282	.4192	163.3407	.1202	-.4016	50.7699	47.4273				1				0
80	18.99	44.6254	34.7242	58.6376	52.7764	.7023	-.7853	190.7637	.0758	-.2697	.2801	.4165	164.2912	.1128	-.4009	50.7224	47.4316				1				0
80	19	44.6709	34.7692	58.7256	52.8845	.7004	-.7867	191.0503	.0739	-.2711	.281	.4177	164.7466	.1099	-.403	50.7041	47.4182				1				0
80	19.01	44.7164	34.8142	58.8137	52.9927	.6985	-.7881	191.337	.072	-.2725	.2818	.419	165.1979	.107	-.4051	50.6858	47.4048				1				0
80	19.02	44.7619	34.8592	58.9018	53.1008	.6966	-.7895	191.6237	.0701	-.2739	.2827	.4203	165.6451	.1042	-.4072	50.6676	47.3915				1				0
80	19.03	44.8074	34.9042	58.9898	53.2089	.6947	-.7909	191.9104	.0682	-.2753	.2836	.4216	166.0882	.1014	-.4092	50.6494	47.3782				1				0
80	19.04	44.9361	35.0104	59.0121	53.2807	.6923	-.7861	192.2393	.0658	-.2705	.2784	.4138	166.3279	.0978	-.4021	50.6267	47.4237				1				0
80	19.05	45.0649	35.1166	59.0343	53.3525	.6899	-.7813	192.5683	.0634	-.2657	.2732	.4061	166.5758	.0943	-.395	50.6041	47.4691				1				0
80	19.06	45.1481	35.1779	58.9685	53.3162	.6894	-.7752	192.6106	.0629	-.2596	.2671	.3971	166.3695	.0936	-.3859	50.5995	47.5277				1				0
80	19.07	45.2314	35.2391	58.9026	53.2798	.689	-.769	192.6529	.0625	-.2534	.261	.388	166.1539	.0929	-.3768	50.5949	47.5863				1				0
80	19.08	45.3146	35.3003	58.8368	53.2435	.6885	-.7629	192.6952	.062	-.2473	.2549	.379	165.9279	.0921	-.3676	50.5904	47.6448				1				0
80	19.09	45.3979	35.3615	58.771	53.2072	.688	-.7567	192.7375	.0615	-.2411	.2489	.37	165.6911	.0914	-.3585	50.5858	47.7033				1				0
80	19.1	45.4837	35.4776	58.4739	52.9745	.685	-.7403	192.4097	.0585	-.2247	.2322	.3451	165.4063	.087	-.334	50.5571	47.8603				1				0
80	19.11	45.5696	35.5937	58.1768	52.7418	.682	-.7237	192.0818	.0555	-.2081	.2154	.3202	165.0762	.0825	-.3094	50.5283	48.0177				1				0
80	19.12	45.5721	35.6486	57.9455	52.5455	.6794	-.7133	191.7117	.0529	-.1977	.2047	.3043	165.0154	.0787	-.2939	50.504	48.117				1				0
80	19.13	45.5747	35.7035	57.7142	52.3492	.6768	-.7028	191.3415	.0504	-.1872	.1939	.2882	164.9471	.0749	-.2784	50.4796	48.2167				1				0
80	19.14	45.5773	35.7584	57.4829	52.1528	.6743	-.6923	190.9714	.0478	-.1767	.1831	.2722	164.8709	.071	-.2627	50.4551	48.3167				1				0
80	19.15	45.5799	35.8133	57.2516	51.9565	.6717	-.6818	190.6013	.0452	-.1662	.1722	.256	164.7846	.0672	-.2471	50.4305	48.4172				1				0
80	19.16	45.4614	35.6432	56.9305	51.6797	.6752	-.6773	189.7148	.0487	-.1618	.1689	.2511	163.2555	.0723	-.2405	50.4635	48.4594				1				0
80	19.17	45.343	35.4731	56.6094	51.4029	.6787	-.6729	188.8283	.0522	-.1573	.1657	.2463	161.6511	.0776	-.2338	50.4968	48.502				1				0
80	19.18	45.222	35.2481	56.5195	51.3225	.6848	-.6791	188.312	.0583	-.1635	.1736	.258	160.375	.0867	-.243	50.5552	48.4429				1				0
80	19.19	45.1009	35.023	56.4297	51.242	.6909	-.6853	187.7957	.0645	-.1697	.1816	.2699	159.2043	.0958	-.2523	50.6139	48.3835				1				0
80	19.2	44.9799	34.798	56.3398	51.1616	.6971	-.6916	187.2794	.0707	-.176	.1897	.2819	158.1264	.105	-.2616	50.673	48.3237				1				0
80	19.21	44.8246	34.528	56.5204	51.3925	.7001	-.7125	187.2655	.0736	-.1969	.2103	.3125	159.5002	.1095	-.2928	50.7013	48.1244				1				0
80	19.22	44.6692	34.258	56.701	51.6235	.7031	-.7335	187.2517	.0766	-.2179	.2309	.3433	160.6286	.1139	-.3239	50.7295	47.925				1				0
80	19.23	44.5139	33.988	56.8816	51.8544	.7061	-.7544	187.2378	.0796	-.2388	.2517	.3742	161.5712	.1183	-.355	50.7579	47.7256				1				0
80	19.24	44.4795	33.943	57.152	52.1658	.7028	-.7688	187.7403	.0763	-.2532	.2645	.3932	163.23	.1134	-.3765	50.7268	47.5882				1				0
80	19.25	44.4452	33.898	57.4224	52.4772	.6996	-.7832	188.2428	.0731	-.2676	.2774	.4124	164.7271	.1086	-.3978	50.6959	47.4515				1				0
80	19.26	44.4109	33.853	57.6929	52.7885	.6963	-.7975	188.7452	.0698	-.2819	.2904	.4317	166.0833	.1038	-.419	50.6652	47.3155				1				0
80	19.27	44.2778	33.8548	58.2568	53.4554	.6817	-.8264	189.8448	.0552	-.3108	.3156	.4692	169.934	.082	-.462	50.5254	47.0402				1				0
80	19.28	44.1448	33.8566	58.8208	54.1223	.6671	-.8549	190.9444	.0407	-.3393	.3418	.5081	173.1674	.0604	-.5045	50.3872	46.7682				1				0
80	19.29	44.0461	33.9034	59.1144	54.4778	.6559	-.8694	191.5416	.0294	-.3538	.355	.5277	175.2536	.0437	-.5259	50.2798	46.6307				1				0
80	19.3	43.9474	33.9502	59.4079	54.8332	.6446	-.8837	192.1387	.0182	-.3681	.3686	.5479	177.1758	.027	-.5472	50.173	46.4941				1				0
80	19.31	43.8487	33.997	59.7015	55.1887	.6335	-.898	192.7359	.007	-.3824	.3824	.5685	178.9492	.0104	-.5684	50.0668	46.3584				1				0
80	19.32	43.75	34.0438	59.995	55.5442	.6224	-.9121	193.333	-.0041	-.3965	.3966	.5895	180.5871	-.006	-.5895	49.9613	46.2235				1				0
80	19.33	43.6436	34.2121	60.2147	55.8738	.6036	-.921	193.9442	-.0229	-.4054	.406	.6036	183.23	-.034	-.6027	49.7821	46.139				1				0
80	19.34	43.5371	34.3804	60.4345	56.2033	.5849	-.9298	194.5553	-.0416	-.4142	.4163	.6188	185.7318	-.0618	-.6157	49.604	46.0551				1				0
80	19.35	43.5294	34.5019	60.3606	56.1773	.5771	-.9246	194.5693	-.0494	-.409	.412	.6124	186.8806	-.0734	-.608	49.5299	46.1046				1				0
80	19.36	43.5217	34.6234	60.2868	56.1514	.5694	-.9194	194.5833	-.0571	-.4038	.4078	.6063	188.0529	-.0849	-.6003	49.4559	46.1541				1				0
80	19.37	43.514	34.7449	60.213	56.1255	.5616	-.9142	194.5973	-.0649	-.3986	.4039	.6004	189.2488	-.0965	-.5926	49.3818	46.2035				1				0
80	19.38	43.5062	34.8664	60.1391	56.0995	.5538	-.909	194.6113	-.0727	-.3934	.4001	.5948	190.4675	-.1081	-.5849	49.3077	46.253				1				0
80	19.39	43.3878	34.8871	59.7628	55.7916	.5469	-.8985	193.8294	-.0796	-.383	.3911	.5815	191.7352	-.1183	-.5693	49.2423	46.3527				1				0
80	19.4	43.2694	34.9078	59.3866	55.4837	.54	-.888	193.0474	-.0865	-.3724	.3823	.5683	193.0725	-.1285	-.5536	49.1764	46.4532				1				0
80	19.41	43.1586	34.807	59.0841	55.2017	.5409	-.8826	192.2515	-.0856	-.367	.3769	.5602	193.1256	-.1272	-.5456	49.1849	46.5045				1				0
80	19.42	43.0479	34.7062	58.7817	54.9197	.5418	-.8772	191.4556	-.0847	-.3616	.3714	.5521	193.1808	-.1259	-.5375	49.1935	46.5562				1				0
80	19.43	42.9372	34.6054	58.4792	54.6378	.5427	-.8717	190.6596	-.0838	-.3561	.3658	.5438	193.2379	-.1245	-.5294	49.2021	46.6083				1				0
80	19.44	42.8265	34.5046	58.1768	54.3558	.5436	-.8662	189.8637	-.0829	-.3506	.3603	.5355	193.2975	-.1232	-.5212	49.2108	46.6609				1				0
80	19.45	42.6342	34.3345	57.8485	54.0557	.5442	-.8641	188.8729	-.0823	-.3486	.3581	.5324	193.2805	-.1223	-.5182	49.2165	46.6803				1				0
80	19.46	42.442	34.1644	57.5203	53.7555	.5448	-.8621	187.8822	-.0817	-.3465	.356	.5292	193.2633	-.1214	-.5151	49.2221	46.6999				1				0
80	19.47	42.3604	34.0951	57.4945	53.7374	.5445	-.8656	187.6874	-.082	-.3501	.3595	.5345	193.185	-.1219	-.5204	49.2189	46.6661				1				0
80	19.48	42.2789	34.0258	57.4687	53.7192	.5441	-.8692	187.4926	-.0823	-.3536	.3631	.5397	193.1083	-.1224	-.5257	49.2158	46.6321				1				0
80	19.49	42.1974	33.9565	57.4429	53.701	.5438	-.8728	187.2978	-.0827	-.3572	.3666	.545	193.0329	-.1229	-.531	49.2126	46.5981				1				0
80	19.5	42.1158	33.8872	57.4171	53.6829	.5435	-.8764	187.103	-.083	-.3608	.3702	.5503	192.9587	-.1234	-.5363	49.2094	46.5641				1				0
80	19.51	42.0094	33.8044	57.6777	53.9597	.5407	-.8928	187.4512	-.0858	-.3773	.3869	.5751	192.8172	-.1276	-.5608	49.1826	46.4071				1				0
80	19.52	41.903	33.7216	57.9384	54.2364	.5379	-.9093	187.7993	-.0886	-.3937	.4035	.5999	192.6879	-.1318	-.5852	49.1559	46.2507				1				0
80	19.53	41.8781	33.7081	58.2248	54.5314	.5354	-.922	188.3423	-.0911	-.4064	.4165	.6192	192.6313	-.1354	-.6042	49.1326	46.1292				1				0
80	19.54	41.8532	33.6946	58.5112	54.8263	.533	-.9347	188.8853	-.0935	-.4191	.4294	.6384	192.5783	-.139	-.623	49.1094	46.0085				1				0
80	19.55	41.8283	33.6811	58.7977	55.1213	.5305	-.9473	189.4283	-.0959	-.4317	.4422	.6574	192.5287	-.1426	-.6418	49.0863	45.8884				1				0
80	19.56	41.9244	33.7504	59.2807	55.6151	.5281	-.9615	190.5706	-.0984	-.4459	.4567	.6789	192.444	-.1463	-.6629	49.0628	45.753				1				0
80	19.57	42.0206	33.8197	59.7637	56.109	.5256	-.9756	191.713	-.1008	-.46	.4709	.7	192.3654	-.1499	-.6838	49.0396	45.6193				1				0
80	19.58	42.1167	33.889	60.2468	56.6029	.5232	-.9894	192.8553	-.1033	-.4739	.485	.7209	192.2924	-.1535	-.7044	49.0167	45.4871				1				0
80	19.59	42.2377	33.9718	60.4434	56.8018	.5232	-.991	193.4547	-.1033	-.4754	.4865	.7232	192.2584	-.1536	-.7067	49.0162	45.4722				1				0
80	19.6	42.3587	34.0546	60.6399	57.0008	.5231	-.9926	194.054	-.1033	-.477	.488	.7255	192.2247	-.1536	-.7091	49.0158	45.4574				1				0
80	19.61	42.4797	34.1374	60.8365	57.1997	.5231	-.9941	194.6534	-.1034	-.4785	.4896	.7278	192.1915	-.1537	-.7114	49.0154	45.4427				1				0
80	19.62	42.648	34.2994	60.8179	57.2049	.5215	-.9842	194.9701	-.105	-.4687	.4803	.714	192.6287	-.1561	-.6967	48.9999	45.5365				1				0
80	19.63	42.8162	34.4614	60.7992	57.2101	.5199	-.9744	195.2868	-.1066	-.4588	.4711	.7003	193.0813	-.1585	-.6821	48.9846	45.63				1				0
80	19.64	42.8634	34.5406	60.5839	57.0163	.5183	-.963	195.0042	-.1082	-.4474	.4603	.6843	193.5944	-.1608	-.6651	48.9695	45.7387				1				0
80	19.65	42.9106	34.6198	60.3686	56.8226	.5167	-.9516	194.7216	-.1098	-.436	.4496	.6683	194.1336	-.1632	-.6481	48.9544	45.8478				1				0
80	19.66	42.9578	34.699	60.1534	56.6288	.5151	-.9401	194.439	-.1114	-.4245	.4389	.6524	194.7008	-.1656	-.631	48.9393	45.9571				1				0
80	19.67	43.005	34.7782	59.9381	56.4351	.5135	-.9286	194.1564	-.113	-.413	.4282	.6365	195.298	-.1679	-.6139	48.9241	46.0668				1				0
80	19.68	43.0823	34.9618	59.2887	55.8357	.5093	-.8968	193.1685	-.1172	-.3812	.3988	.5929	197.0916	-.1743	-.5667	48.8836	46.3693				1				0
80	19.69	43.1595	35.1455	58.6393	55.2363	.505	-.8647	192.1806	-.1215	-.3491	.3697	.5495	199.1904	-.1806	-.519	48.8427	46.6749				1				0
80	19.7	43.1895	35.2499	58.2052	54.8306	.5023	-.8441	191.4753	-.1242	-.3286	.3512	.5221	200.7108	-.1847	-.4884	48.817	46.8709				1				0
80	19.71	43.2196	35.3543	57.7711	54.425	.4995	-.8234	190.77	-.1269	-.3078	.333	.495	202.4116	-.1887	-.4576	48.791	47.0684				1				0
80	19.72	43.2496	35.4587	57.337	54.0193	.4968	-.8025	190.0647	-.1297	-.2869	.3149	.4681	204.3228	-.1928	-.4265	48.7649	47.2674				1				0
80	19.73	43.2797	35.5631	56.9029	53.6137	.494	-.7815	189.3593	-.1325	-.2659	.297	.4416	206.4813	-.1969	-.3952	48.7385	47.4678				1				0
80	19.74	43.3724	35.7125	56.3372	53.0895	.4918	-.752	188.5116	-.1347	-.2364	.272	.4044	209.67	-.2002	-.3514	48.7175	47.7488				1				0
80	19.75	43.465	35.8619	55.7714	52.5654	.4896	-.7222	187.6638	-.1369	-.2066	.2479	.3684	213.5269	-.2035	-.3071	48.6962	48.0322				1				0
80	19.76	43.5277	35.9069	55.6398	52.4469	.4902	-.7138	187.5213	-.1363	-.1983	.2406	.3577	214.5131	-.2026	-.2947	48.7017	48.1119				1				0
80	19.77	43.5904	35.9519	55.5081	52.3284	.4907	-.7055	187.3788	-.1357	-.1899	.2334	.347	215.5617	-.2018	-.2823	48.7072	48.1917				1				0
80	19.78	43.653	35.9969	55.3765	52.2099	.4913	-.6971	187.2363	-.1352	-.1815	.2263	.3364	216.6785	-.2009	-.2698	48.7127	48.2716				1				0
80	19.79	43.7157	36.0419	55.2448	52.0914	.4919	-.6887	187.0938	-.1346	-.1731	.2192	.3259	217.8692	-.2001	-.2573	48.7182	48.3516				1				0
80	19.8	43.9757	36.239	55.2297	52.0905	.4929	-.6753	187.535	-.1335	-.1597	.2082	.3094	219.9071	-.1985	-.2374	48.7282	48.4793				1				0
80	19.81	44.2358	36.4361	55.2146	52.0897	.494	-.6619	187.9762	-.1325	-.1463	.1974	.2934	222.1599	-.197	-.2175	48.7382	48.6064				1				0
80	19.82	44.4332	36.5882	55.3311	52.2073	.4945	-.657	188.5598	-.132	-.1414	.1935	.2876	223.0337	-.1963	-.2102	48.7426	48.6531				1				0
80	19.83	44.6306	36.7404	55.4476	52.3249	.4949	-.6521	189.1435	-.1316	-.1365	.1896	.2819	223.9376	-.1956	-.203	48.7469	48.6996				1				0
80	19.84	44.828	36.8925	55.5642	52.4426	.4954	-.6473	189.7272	-.1311	-.1317	.1858	.2762	224.8728	-.1949	-.1958	48.7513	48.7458				1				0
80	19.85	45.0254	37.0446	55.6807	52.5602	.4958	-.6425	190.3109	-.1307	-.1269	.1821	.2707	225.8408	-.1942	-.1886	48.7556	48.7916				1				0
80	19.86	45.2177	37.194	55.8533	52.7375	.4957	-.6403	191.0024	-.1308	-.1248	.1807	.2687	226.3461	-.1944	-.1855	48.7547	48.8119				1				0
80	19.87	45.4099	37.3434	56.0258	52.9148	.4956	-.6382	191.694	-.1309	-.1226	.1793	.2666	226.8555	-.1945	-.1823	48.7537	48.832				1				0
80	19.88	45.4048	37.3407	56.0819	52.9745	.4951	-.6409	191.8018	-.1314	-.1253	.1816	.2699	226.3634	-.1953	-.1863	48.7485	48.8067				1				0
80	19.89	45.3996	37.338	56.1379	53.0342	.4945	-.6435	191.9097	-.132	-.1279	.1838	.2732	225.8838	-.1962	-.1902	48.7433	48.7815				1				0
80	19.9	45.3945	37.3353	56.194	53.0939	.494	-.6462	192.0176	-.1325	-.1306	.186	.2766	225.4164	-.197	-.1941	48.7381	48.7563				1				0
80	19.91	45.3893	37.3326	56.25	53.1535	.4934	-.6488	192.1255	-.133	-.1332	.1883	.2799	224.9606	-.1978	-.1981	48.7329	48.7311				1				0
80	19.92	45.2915	37.2615	56.2616	53.1674	.4925	-.654	191.9819	-.134	-.1384	.1926	.2864	224.0573	-.1991	-.2058	48.7242	48.6815				1				0
80	19.93	45.1936	37.1904	56.2731	53.1812	.4916	-.6592	191.8383	-.1349	-.1437	.1971	.2929	223.1929	-.2005	-.2136	48.7154	48.6317				1				0
80	19.94	45.1009	37.122	56.2287	53.1354	.4912	-.6618	191.5869	-.1353	-.1463	.1992	.2961	222.7609	-.2011	-.2174	48.7119	48.6071				1				0
80	19.95	45.0082	37.0536	56.1842	53.0895	.4909	-.6644	191.3355	-.1356	-.1489	.2014	.2994	222.3369	-.2016	-.2213	48.7083	48.5823				1				0
80	19.96	44.9155	36.9852	56.1397	53.0437	.4905	-.667	191.0841	-.136	-.1515	.2036	.3026	221.921	-.2022	-.2252	48.7048	48.5575				1				0
80	19.97	44.8743	36.9429	56.0703	52.9728	.4912	-.6664	190.8603	-.1353	-.1509	.2026	.3012	221.8901	-.2011	-.2242	48.7114	48.5633				1				0
80	19.98	44.8331	36.9006	56.0009	52.9018	.4919	-.6658	190.6365	-.1346	-.1502	.2017	.2999	221.8588	-.2001	-.2233	48.718	48.5691				1				0
[truncated: 1,003 more rows]
