# Supplementary material for: Dual-Stream deep learning for multimodal feature fusion and classification of balance control in elite freestyle aerial skiers
Source: PLoS One. 2026 Jul 28;21(7):e0337296. doi: 10.1371/journal.pone.0337296 (PMC13411871; doi:10.1371/journal.pone.0337296)
Supplement: S1 Data — (ZIP) [file pone.0337296.s001.zip › data/18.CSV]

Status	Time	Gauge[0]	Gauge[1]	Gauge[2]	Gauge[3]	Platform.COP.X	Platform.COP.Y	Weight	Patient COP.X	Patient COP.Y	Patient COP Len	Tilt Angle	Tilt Direction	Tilt Projection.X	Tilt Projection.Y	Pct Right	Pct Front	EndOfRep	IsomFreeze	Stimulus	TestRunning	OnTarget	GoalMet	TargetSkipped	TargetNbr	PatientFell
C0	0	.7458	.2709	-.0258	.6729	0	0	1.6639	0	0	0	0	0	0	0	50	50			1	1				0
80	.01	.745	.27	-.0249	.6712	0	0	1.6613	0	0	0	0	0	0	0	50	50				1				0
80	.02	.7441	.2691	-.024	.6695	0	0	1.6587	0	0	0	0	0	0	0	50	50				1				0
80	.03	.7433	.2682	-.0231	.6677	0	0	1.6561	0	0	0	0	0	0	0	50	50				1				0
80	.04	.7433	.27	-.024	.6669	0	0	1.6561	0	0	0	0	0	0	0	50	50				1				0
80	.05	.7433	.2718	-.0249	.666	0	0	1.6562	0	0	0	0	0	0	0	50	50				1				0
80	.06	.7441	.2745	-.0267	.6669	0	0	1.6588	0	0	0	0	0	0	0	50	50				1				0
80	.07	.745	.2772	-.0285	.6677	0	0	1.6615	0	0	0	0	0	0	0	50	50				1				0
80	.08	.7458	.2799	-.0302	.6686	0	0	1.6641	0	0	0	0	0	0	0	50	50				1				0
80	.09	.7467	.2826	-.032	.6695	0	0	1.6668	0	0	0	0	0	0	0	50	50				1				0
80	.1	.745	.2826	-.0329	.6695	0	0	1.6641	0	0	0	0	0	0	0	50	50				1				0
80	.11	.7433	.2826	-.0338	.6695	0	0	1.6615	0	0	0	0	0	0	0	50	50				1				0
80	.12	.7407	.2799	-.0329	.6686	0	0	1.6563	0	0	0	0	0	0	0	50	50				1				0
80	.13	.7381	.2772	-.032	.6677	0	0	1.651	0	0	0	0	0	0	0	50	50				1				0
80	.14	.7355	.2745	-.0311	.6669	0	0	1.6458	0	0	0	0	0	0	0	50	50				1				0
80	.15	.733	.2718	-.0302	.666	0	0	1.6405	0	0	0	0	0	0	0	50	50				1				0
80	.16	.7304	.27	-.0285	.6651	0	0	1.6371	0	0	0	0	0	0	0	50	50				1				0
80	.17	.7278	.2682	-.0267	.6643	0	0	1.6336	0	0	0	0	0	0	0	50	50				1				0
80	.18	.7278	.2691	-.0258	.6643	0	0	1.6354	0	0	0	0	0	0	0	50	50				1				0
80	.19	.7278	.27	-.0249	.6643	0	0	1.6372	0	0	0	0	0	0	0	50	50				1				0
80	.2	.7278	.2709	-.024	.6643	0	0	1.639	0	0	0	0	0	0	0	50	50				1				0
80	.21	.7278	.2718	-.0231	.6643	0	0	1.6408	0	0	0	0	0	0	0	50	50				1				0
80	.22	.7278	.2736	-.0231	.6643	0	0	1.6426	0	0	0	0	0	0	0	50	50				1				0
80	.23	.7278	.2754	-.0231	.6643	0	0	1.6444	0	0	0	0	0	0	0	50	50				1				0
80	.24	.7278	.2763	-.024	.6643	0	0	1.6444	0	0	0	0	0	0	0	50	50				1				0
80	.25	.7278	.2772	-.0249	.6643	0	0	1.6444	0	0	0	0	0	0	0	50	50				1				0
80	.26	.7278	.2781	-.0258	.6643	0	0	1.6444	0	0	0	0	0	0	0	50	50				1				0
80	.27	.7278	.2781	-.0258	.6651	0	0	1.6453	0	0	0	0	0	0	0	50	50				1				0
80	.28	.7278	.2781	-.0258	.666	0	0	1.6461	0	0	0	0	0	0	0	50	50				1				0
80	.29	.7278	.2781	-.0258	.6669	0	0	1.647	0	0	0	0	0	0	0	50	50				1				0
80	.3	.7278	.2772	-.0249	.6677	0	0	1.6479	0	0	0	0	0	0	0	50	50				1				0
80	.31	.7278	.2763	-.024	.6686	0	0	1.6487	0	0	0	0	0	0	0	50	50				1				0
80	.32	.7278	.2754	-.0231	.6695	0	0	1.6496	0	0	0	0	0	0	0	50	50				1				0
80	.33	.7278	.2754	-.0231	.6695	0	0	1.6496	0	0	0	0	0	0	0	50	50				1				0
80	.34	.7278	.2754	-.0231	.6695	0	0	1.6496	0	0	0	0	0	0	0	50	50				1				0
80	.35	.7278	.2763	-.024	.6686	0	0	1.6487	0	0	0	0	0	0	0	50	50				1				0
80	.36	.7278	.2772	-.0249	.6677	0	0	1.6479	0	0	0	0	0	0	0	50	50				1				0
80	.37	.7278	.2781	-.0258	.6669	0	0	1.647	0	0	0	0	0	0	0	50	50				1				0
80	.38	.7278	.279	-.0267	.666	0	0	1.6462	0	0	0	0	0	0	0	50	50				1				0
80	.39	.7304	.2781	-.0285	.6669	0	0	1.6469	0	0	0	0	0	0	0	50	50				1				0
80	.4	.733	.2772	-.0302	.6677	0	0	1.6477	0	0	0	0	0	0	0	50	50				1				0
80	.41	.7355	.2754	-.0311	.6695	0	0	1.6493	0	0	0	0	0	0	0	50	50				1				0
80	.42	.7381	.2736	-.032	.6712	0	0	1.6509	0	0	0	0	0	0	0	50	50				1				0
80	.43	.7407	.2718	-.0329	.6729	0	0	1.6525	0	0	0	0	0	0	0	50	50				1				0
80	.44	.7433	.27	-.0338	.6746	0	0	1.6541	0	0	0	0	0	0	0	50	50				1				0
80	.45	.745	.2691	-.0338	.6738	0	0	1.6541	0	0	0	0	0	0	0	50	50				1				0
80	.46	.7467	.2682	-.0338	.6729	0	0	1.654	0	0	0	0	0	0	0	50	50				1				0
80	.47	.7458	.2691	-.0329	.6703	0	0	1.6524	0	0	0	0	0	0	0	50	50				1				0
80	.48	.745	.27	-.032	.6677	0	0	1.6507	0	0	0	0	0	0	0	50	50				1				0
80	.49	.7441	.2709	-.0311	.6651	0	0	1.649	0	0	0	0	0	0	0	50	50				1				0
80	.5	.7433	.2718	-.0302	.6625	0	0	1.6474	0	0	0	0	0	0	0	50	50				1				0
80	.51	.7433	.2727	-.032	.6608	0	0	1.6448	0	0	0	0	0	0	0	50	50				1				0
80	.52	.7433	.2736	-.0338	.6591	0	0	1.6422	0	0	0	0	0	0	0	50	50				1				0
80	.53	.7441	.2736	-.0365	.6599	0	0	1.6412	0	0	0	0	0	0	0	50	50				1				0
80	.54	.745	.2736	-.0391	.6608	0	0	1.6403	0	0	0	0	0	0	0	50	50				1				0
80	.55	.7458	.2736	-.0418	.6617	0	0	1.6393	0	0	0	0	0	0	0	50	50				1				0
80	.56	.7467	.2736	-.0445	.6625	0	0	1.6384	0	0	0	0	0	0	0	50	50				1				0
80	.57	.745	.2754	-.0445	.6643	0	0	1.6402	0	0	0	0	0	0	0	50	50				1				0
80	.58	.7433	.2772	-.0445	.666	0	0	1.642	0	0	0	0	0	0	0	50	50				1				0
80	.59	.7407	.279	-.0418	.6669	0	0	1.6448	0	0	0	0	0	0	0	50	50				1				0
80	.6	.7381	.2808	-.0391	.6677	0	0	1.6475	0	0	0	0	0	0	0	50	50				1				0
80	.61	.7355	.2826	-.0365	.6686	0	0	1.6503	0	0	0	0	0	0	0	50	50				1				0
80	.62	.733	.2853	-.0329	.6703	0	0	1.6557	0	0	0	0	0	0	0	50	50				1				0
80	.63	.7304	.288	-.0294	.6721	0	0	1.6611	0	0	0	0	0	0	0	50	50				1				0
80	.64	.7278	.2907	-.0258	.6738	0	0	1.6665	0	0	0	0	0	0	0	50	50				1				0
80	.65	.7278	.2916	-.0249	.6746	0	0	1.6692	0	0	0	0	0	0	0	50	50				1				0
80	.66	.7278	.2925	-.024	.6755	0	0	1.6718	0	0	0	0	0	0	0	50	50				1				0
80	.67	.7278	.2934	-.0231	.6764	0	0	1.6745	0	0	0	0	0	0	0	50	50				1				0
80	.68	.7295	.2925	-.0222	.6781	0	0	1.6779	0	0	0	0	0	0	0	50	50				1				0
80	.69	.7313	.2916	-.0213	.6798	0	0	1.6814	0	0	0	0	0	0	0	50	50				1				0
80	.7	.733	.2898	-.0213	.6807	0	0	1.6821	0	0	0	0	0	0	0	50	50				1				0
80	.71	.7347	.288	-.0213	.6816	0	0	1.6829	0	0	0	0	0	0	0	50	50				1				0
80	.72	.7364	.2862	-.0213	.6824	0	0	1.6837	0	0	0	0	0	0	0	50	50				1				0
80	.73	.7381	.2844	-.0213	.6833	0	0	1.6845	0	0	0	0	0	0	0	50	50				1				0
80	.74	.739	.2835	-.0222	.6824	0	0	1.6827	0	0	0	0	0	0	0	50	50				1				0
80	.75	.7398	.2826	-.0231	.6816	0	0	1.6809	0	0	0	0	0	0	0	50	50				1				0
80	.76	.739	.2835	-.024	.6798	0	0	1.6783	0	0	0	0	0	0	0	50	50				1				0
80	.77	.7381	.2844	-.0249	.6781	0	0	1.6757	0	0	0	0	0	0	0	50	50				1				0
80	.78	.7373	.2853	-.0258	.6764	0	0	1.6732	0	0	0	0	0	0	0	50	50				1				0
80	.79	.7364	.2862	-.0267	.6746	0	0	1.6706	0	0	0	0	0	0	0	50	50				1				0
80	.8	.7347	.2853	-.0258	.6738	0	0	1.668	0	0	0	0	0	0	0	50	50				1				0
80	.81	.733	.2844	-.0249	.6729	0	0	1.6654	0	0	0	0	0	0	0	50	50				1				0
80	.82	.7321	.2826	-.0231	.6738	0	0	1.6654	0	0	0	0	0	0	0	50	50				1				0
80	.83	.7313	.2808	-.0213	.6746	0	0	1.6654	0	0	0	0	0	0	0	50	50				1				0
80	.84	.7304	.279	-.0196	.6755	0	0	1.6654	0	0	0	0	0	0	0	50	50				1				0
80	.85	.7295	.2772	-.0178	.6764	0	0	1.6653	0	0	0	0	0	0	0	50	50				1				0
80	.86	.7295	.2763	-.0178	.6755	0	0	1.6636	0	0	0	0	0	0	0	50	50				1				0
80	.87	.7295	.2754	-.0178	.6746	0	0	1.6618	0	0	0	0	0	0	0	50	50				1				0
80	.88	.7304	.2763	-.0196	.6729	0	0	1.6601	0	0	0	0	0	0	0	50	50				1				0
80	.89	.7313	.2772	-.0213	.6712	0	0	1.6583	0	0	0	0	0	0	0	50	50				1				0
80	.9	.7321	.2781	-.0231	.6695	0	0	1.6566	0	0	0	0	0	0	0	50	50				1				0
80	.91	.733	.279	-.0249	.6677	0	0	1.6548	0	0	0	0	0	0	0	50	50				1				0
80	.92	.7347	.279	-.0267	.666	0	0	1.653	0	0	0	0	0	0	0	50	50				1				0
80	.93	.7364	.279	-.0285	.6643	0	0	1.6512	0	0	0	0	0	0	0	50	50				1				0
80	.94	.7373	.2781	-.0285	.6643	0	0	1.6512	0	0	0	0	0	0	0	50	50				1				0
80	.95	.7381	.2772	-.0285	.6643	0	0	1.6511	0	0	0	0	0	0	0	50	50				1				0
80	.96	.739	.2763	-.0285	.6643	0	0	1.6511	0	0	0	0	0	0	0	50	50				1				0
80	.97	.739	.2727	-.0302	.6643	0	0	1.6457	0	0	0	0	0	0	0	50	50				1				0
80	.98	.739	.2691	-.032	.6643	0	0	1.6403	0	0	0	0	0	0	0	50	50				1				0
80	.99	.739	.2655	-.0338	.6643	0	0	1.635	0	0	0	0	0	0	0	50	50				1				0
80	1	.7381	.2628	-.0356	.6643	0	0	1.6296	0	0	0	0	0	0	0	50	50				1				0
80	1.01	.7373	.2601	-.0374	.6643	0	0	1.6243	0	0	0	0	0	0	0	50	50				1				0
80	1.02	.7364	.2574	-.0391	.6643	0	0	1.6189	0	0	0	0	0	0	0	50	50				1				0
80	1.03	.7364	.2565	-.04	.6651	0	0	1.618	0	0	0	0	0	0	0	50	50				1				0
80	1.04	.7364	.2556	-.0409	.666	0	0	1.6171	0	0	0	0	0	0	0	50	50				1				0
80	1.05	.7373	.2574	-.04	.6669	0	0	1.6215	0	0	0	0	0	0	0	50	50				1				0
80	1.06	.7381	.2592	-.0391	.6677	0	0	1.6259	0	0	0	0	0	0	0	50	50				1				0
80	1.07	.739	.261	-.0383	.6686	0	0	1.6303	0	0	0	0	0	0	0	50	50				1				0
80	1.08	.7398	.2628	-.0374	.6695	0	0	1.6348	0	0	0	0	0	0	0	50	50				1				0
80	1.09	.7416	.2655	-.0383	.6703	0	0	1.6391	0	0	0	0	0	0	0	50	50				1				0
80	1.1	.7433	.2682	-.0391	.6712	0	0	1.6435	0	0	0	0	0	0	0	50	50				1				0
80	1.11	.7441	.2691	-.0409	.6712	0	0	1.6435	0	0	0	0	0	0	0	50	50				1				0
80	1.12	.745	.27	-.0427	.6712	0	0	1.6435	0	0	0	0	0	0	0	50	50				1				0
80	1.13	.7458	.2709	-.0445	.6712	0	0	1.6435	0	0	0	0	0	0	0	50	50				1				0
80	1.14	.7467	.2718	-.0463	.6712	0	0	1.6435	0	0	0	0	0	0	0	50	50				1				0
80	1.15	.7484	.2709	-.0454	.6703	0	0	1.6443	0	0	0	0	0	0	0	50	50				1				0
80	1.16	.7501	.27	-.0445	.6695	0	0	1.6451	0	0	0	0	0	0	0	50	50				1				0
80	1.17	.751	.2682	-.0418	.6686	0	0	1.646	0	0	0	0	0	0	0	50	50				1				0
80	1.18	.7519	.2664	-.0391	.6677	0	0	1.6469	0	0	0	0	0	0	0	50	50				1				0
80	1.19	.7527	.2646	-.0365	.6669	0	0	1.6477	0	0	0	0	0	0	0	50	50				1				0
80	1.2	.7536	.2628	-.0338	.666	0	0	1.6486	0	0	0	0	0	0	0	50	50				1				0
80	1.21	.7536	.2628	-.0338	.666	0	0	1.6486	0	0	0	0	0	0	0	50	50				1				0
80	1.22	.7536	.2628	-.0338	.666	0	0	1.6486	0	0	0	0	0	0	0	50	50				1				0
80	1.23	.7527	.2646	-.0365	.6669	0	0	1.6477	0	0	0	0	0	0	0	50	50				1				0
80	1.24	.7519	.2664	-.0391	.6677	0	0	1.6469	0	0	0	0	0	0	0	50	50				1				0
80	1.25	.751	.2682	-.0418	.6686	0	0	1.646	0	0	0	0	0	0	0	50	50				1				0
80	1.26	.7501	.27	-.0445	.6695	0	0	1.6451	0	0	0	0	0	0	0	50	50				1				0
80	1.27	.7484	.2727	-.0454	.6703	0	0	1.6461	0	0	0	0	0	0	0	50	50				1				0
80	1.28	.7467	.2754	-.0463	.6712	0	0	1.6471	0	0	0	0	0	0	0	50	50				1				0
80	1.29	.7458	.2763	-.0445	.6712	0	0	1.6489	0	0	0	0	0	0	0	50	50				1				0
80	1.3	.745	.2772	-.0427	.6712	0	0	1.6507	0	0	0	0	0	0	0	50	50				1				0
80	1.31	.7441	.2781	-.0409	.6712	0	0	1.6525	0	0	0	0	0	0	0	50	50				1				0
80	1.32	.7433	.2781	-.04	.6721	0	0	1.6534	0	0	0	0	0	0	0	50	50				1				0
80	1.33	.7424	.2781	-.0391	.6729	0	0	1.6543	0	0	0	0	0	0	0	50	50				1				0
80	1.34	.7416	.2781	-.0383	.6738	0	0	1.6552	0	0	0	0	0	0	0	50	50				1				0
80	1.35	.7416	.2772	-.0391	.6746	0	0	1.6543	0	0	0	0	0	0	0	50	50				1				0
80	1.36	.7416	.2763	-.04	.6755	0	0	1.6534	0	0	0	0	0	0	0	50	50				1				0
80	1.37	.7416	.2754	-.0409	.6764	0	0	1.6524	0	0	0	0	0	0	0	50	50				1				0
80	1.38	.7433	.2754	-.04	.6772	0	0	1.6559	0	0	0	0	0	0	0	50	50				1				0
80	1.39	.745	.2754	-.0391	.6781	0	0	1.6594	0	0	0	0	0	0	0	50	50				1				0
80	1.4	.7467	.2763	-.0374	.6781	0	0	1.6638	0	0	0	0	0	0	0	50	50				1				0
80	1.41	.7484	.2772	-.0356	.6781	0	0	1.6682	0	0	0	0	0	0	0	50	50				1				0
80	1.42	.7501	.2781	-.0338	.6781	0	0	1.6726	0	0	0	0	0	0	0	50	50				1				0
80	1.43	.7519	.279	-.032	.6781	0	0	1.677	0	0	0	0	0	0	0	50	50				1				0
80	1.44	.7519	.279	-.0311	.6764	0	0	1.6761	0	0	0	0	0	0	0	50	50				1				0
80	1.45	.7519	.279	-.0302	.6746	0	0	1.6753	0	0	0	0	0	0	0	50	50				1				0
80	1.46	.7501	.2781	-.0311	.6729	0	0	1.67	0	0	0	0	0	0	0	50	50				1				0
80	1.47	.7484	.2772	-.032	.6712	0	0	1.6648	0	0	0	0	0	0	0	50	50				1				0
80	1.48	.7467	.2763	-.0329	.6695	0	0	1.6596	0	0	0	0	0	0	0	50	50				1				0
80	1.49	.745	.2754	-.0338	.6677	0	0	1.6543	0	0	0	0	0	0	0	50	50				1				0
80	1.5	.7424	.2754	-.0356	.6669	0	0	1.6491	0	0	0	0	0	0	0	50	50				1				0
80	1.51	.7398	.2754	-.0374	.666	0	0	1.6439	0	0	0	0	0	0	0	50	50				1				0
80	1.52	.739	.2763	-.0383	.6669	0	0	1.6439	0	0	0	0	0	0	0	50	50				1				0
80	1.53	.7381	.2772	-.0391	.6677	0	0	1.6439	0	0	0	0	0	0	0	50	50				1				0
80	1.54	.7373	.2781	-.04	.6686	0	0	1.6439	0	0	0	0	0	0	0	50	50				1				0
80	1.55	.7364	.279	-.0409	.6695	0	0	1.644	0	0	0	0	0	0	0	50	50				1				0
80	1.56	.7355	.2799	-.04	.6712	0	0	1.6466	0	0	0	0	0	0	0	50	50				1				0
80	1.57	.7347	.2808	-.0391	.6729	0	0	1.6493	0	0	0	0	0	0	0	50	50				1				0
80	1.58	.7347	.2808	-.0374	.6738	0	0	1.6519	0	0	0	0	0	0	0	50	50				1				0
80	1.59	.7347	.2808	-.0356	.6746	0	0	1.6546	0	0	0	0	0	0	0	50	50				1				0
80	1.6	.7347	.2808	-.0338	.6755	0	0	1.6572	0	0	0	0	0	0	0	50	50				1				0
80	1.61	.7347	.2808	-.032	.6764	0	0	1.6599	0	0	0	0	0	0	0	50	50				1				0
80	1.62	.7347	.279	-.0302	.6764	0	0	1.6598	0	0	0	0	0	0	0	50	50				1				0
80	1.63	.7347	.2772	-.0285	.6764	0	0	1.6598	0	0	0	0	0	0	0	50	50				1				0
80	1.64	.7347	.2754	-.0285	.6755	0	0	1.6572	0	0	0	0	0	0	0	50	50				1				0
80	1.65	.7347	.2736	-.0285	.6746	0	0	1.6545	0	0	0	0	0	0	0	50	50				1				0
80	1.66	.7347	.2718	-.0285	.6738	0	0	1.6518	0	0	0	0	0	0	0	50	50				1				0
80	1.67	.7355	.2709	-.0302	.6729	0	0	1.6491	0	0	0	0	0	0	0	50	50				1				0
80	1.68	.7364	.27	-.032	.6721	0	0	1.6465	0	0	0	0	0	0	0	50	50				1				0
80	1.69	.7373	.2691	-.0338	.6712	0	0	1.6438	0	0	0	0	0	0	0	50	50				1				0
80	1.7	.7381	.27	-.0356	.6712	0	0	1.6437	0	0	0	0	0	0	0	50	50				1				0
80	1.71	.739	.2709	-.0374	.6712	0	0	1.6437	0	0	0	0	0	0	0	50	50				1				0
80	1.72	.7398	.2718	-.0391	.6712	0	0	1.6437	0	0	0	0	0	0	0	50	50				1				0
80	1.73	.7407	.2727	-.04	.6712	0	0	1.6446	0	0	0	0	0	0	0	50	50				1				0
80	1.74	.7416	.2736	-.0409	.6712	0	0	1.6454	0	0	0	0	0	0	0	50	50				1				0
80	1.75	.7416	.2736	-.04	.6712	0	0	1.6463	0	0	0	0	0	0	0	50	50				1				0
80	1.76	.7416	.2736	-.0391	.6712	0	0	1.6472	0	0	0	0	0	0	0	50	50				1				0
80	1.77	.7416	.2736	-.0383	.6712	0	0	1.6481	0	0	0	0	0	0	0	50	50				1				0
80	1.78	.7416	.2736	-.0374	.6712	0	0	1.649	0	0	0	0	0	0	0	50	50				1				0
80	1.79	.7407	.2745	-.0374	.6703	0	0	1.6482	0	0	0	0	0	0	0	50	50				1				0
80	1.8	.7398	.2754	-.0374	.6695	0	0	1.6474	0	0	0	0	0	0	0	50	50				1				0
80	1.81	.739	.2763	-.0383	.6686	0	0	1.6456	0	0	0	0	0	0	0	50	50				1				0
80	1.82	.7381	.2772	-.0391	.6677	0	0	1.6439	0	0	0	0	0	0	0	50	50				1				0
80	1.83	.7373	.2781	-.04	.6669	0	0	1.6422	0	0	0	0	0	0	0	50	50				1				0
80	1.84	.7364	.279	-.0409	.666	0	0	1.6405	0	0	0	0	0	0	0	50	50				1				0
80	1.85	.7373	.2799	-.0409	.6651	0	0	1.6414	0	0	0	0	0	0	0	50	50				1				0
80	1.86	.7381	.2808	-.0409	.6643	0	0	1.6423	0	0	0	0	0	0	0	50	50				1				0
80	1.87	.7398	.2808	-.04	.6643	0	0	1.6449	0	0	0	0	0	0	0	50	50				1				0
80	1.88	.7416	.2808	-.0391	.6643	0	0	1.6475	0	0	0	0	0	0	0	50	50				1				0
80	1.89	.7433	.2808	-.0383	.6643	0	0	1.6501	0	0	0	0	0	0	0	50	50				1				0
80	1.9	.745	.2808	-.0374	.6643	0	0	1.6527	0	0	0	0	0	0	0	50	50				1				0
80	1.91	.7476	.2799	-.0374	.6651	0	0	1.6553	0	0	0	0	0	0	0	50	50				1				0
80	1.92	.7501	.279	-.0374	.666	0	0	1.6578	0	0	0	0	0	0	0	50	50				1				0
80	1.93	.751	.2781	-.0383	.6669	0	0	1.6577	0	0	0	0	0	0	0	50	50				1				0
80	1.94	.7519	.2772	-.0391	.6677	0	0	1.6577	0	0	0	0	0	0	0	50	50				1				0
80	1.95	.7527	.2763	-.04	.6686	0	0	1.6576	0	0	0	0	0	0	0	50	50				1				0
80	1.96	.7536	.2754	-.0409	.6695	0	0	1.6575	0	0	0	0	0	0	0	50	50				1				0
80	1.97	.7527	.2736	-.0418	.6703	0	0	1.6548	0	0	0	0	0	0	0	50	50				1				0
80	1.98	.7519	.2718	-.0427	.6712	0	0	1.6522	0	0	0	0	0	0	0	50	50				1				0
80	1.99	.7501	.2709	-.0427	.6712	0	0	1.6495	0	0	0	0	0	0	0	50	50				1				0
80	2	.7484	.27	-.0427	.6712	0	0	1.6469	0	0	0	0	0	0	0	50	50				1				0
80	2.01	.7467	.2691	-.0427	.6712	0	0	1.6443	0	0	0	0	0	0	0	50	50				1				0
80	2.02	.745	.2709	-.0436	.6712	0	0	1.6435	0	0	0	0	0	0	0	50	50				1				0
80	2.03	.7433	.2727	-.0445	.6712	0	0	1.6427	0	0	0	0	0	0	0	50	50				1				0
80	2.04	.7416	.2745	-.0454	.6712	0	0	1.6419	0	0	0	0	0	0	0	50	50				1				0
80	2.05	.7416	.2772	-.0463	.6712	0	0	1.6437	0	0	0	0	0	0	0	50	50				1				0
80	2.06	.7416	.2799	-.0471	.6712	0	0	1.6455	0	0	0	0	0	0	0	50	50				1				0
80	2.07	.7416	.2826	-.048	.6712	0	0	1.6473	0	0	0	0	0	0	0	50	50				1				0
80	2.08	.7424	.2826	-.048	.6712	0	0	1.6482	0	0	0	0	0	0	0	50	50				1				0
80	2.09	.7433	.2826	-.048	.6712	0	0	1.649	0	0	0	0	0	0	0	50	50				1				0
80	2.1	.7441	.2799	-.0471	.6712	0	0	1.6481	0	0	0	0	0	0	0	50	50				1				0
80	2.11	.745	.2772	-.0463	.6712	0	0	1.6471	0	0	0	0	0	0	0	50	50				1				0
80	2.12	.7458	.2745	-.0454	.6712	0	0	1.6462	0	0	0	0	0	0	0	50	50				1				0
80	2.13	.7467	.2718	-.0445	.6712	0	0	1.6452	0	0	0	0	0	0	0	50	50				1				0
80	2.14	.7484	.2682	-.0418	.6703	0	0	1.6452	0	0	0	0	0	0	0	50	50				1				0
80	2.15	.7501	.2646	-.0391	.6695	0	0	1.6451	0	0	0	0	0	0	0	50	50				1				0
80	2.16	.751	.2637	-.0374	.6686	0	0	1.6459	0	0	0	0	0	0	0	50	50				1				0
80	2.17	.7519	.2628	-.0356	.6677	0	0	1.6468	0	0	0	0	0	0	0	50	50				1				0
80	2.18	.7527	.2619	-.0338	.6669	0	0	1.6477	0	0	0	0	0	0	0	50	50				1				0
80	2.19	.7536	.261	-.032	.666	0	0	1.6486	0	0	0	0	0	0	0	50	50				1				0
80	2.2	.7544	.261	-.0311	.6669	0	0	1.6512	0	0	0	0	0	0	0	50	50				1				0
80	2.21	.7553	.261	-.0302	.6677	0	0	1.6538	0	0	0	0	0	0	0	50	50				1				0
80	2.22	.7553	.2619	-.0311	.6695	0	0	1.6555	0	0	0	0	0	0	0	50	50				1				0
80	2.23	.7553	.2628	-.032	.6712	0	0	1.6573	0	0	0	0	0	0	0	50	50				1				0
80	2.24	.7553	.2637	-.0329	.6729	0	0	1.659	0	0	0	0	0	0	0	50	50				1				0
80	2.25	.7553	.2646	-.0338	.6746	0	0	1.6607	0	0	0	0	0	0	0	50	50				1				0
80	2.26	.7561	.2655	-.0347	.6755	0	0	1.6625	0	0	0	0	0	0	0	50	50				1				0
80	2.27	.757	.2664	-.0356	.6764	0	0	1.6642	0	0	0	0	0	0	0	50	50				1				0
80	2.28	.7579	.2664	-.0356	.6755	0	0	1.6642	0	0	0	0	0	0	0	50	50				1				0
80	2.29	.7587	.2664	-.0356	.6746	0	0	1.6642	0	0	0	0	0	0	0	50	50				1				0
80	2.3	.7596	.2664	-.0356	.6738	0	0	1.6642	0	0	0	0	0	0	0	50	50				1				0
80	2.31	.7604	.2664	-.0356	.6729	0	0	1.6642	0	0	0	0	0	0	0	50	50				1				0
80	2.32	1.2196	.838	.1575	.8727	0	0	3.0877	0	0	0	0	0	0	0	50	50				1				0
80	2.33	1.6788	1.4095	.3505	1.0725	0	0	4.5113	0	0	0	0	0	0	0	50	50				1				0
80	2.34	2.1371	1.981	.5435	1.2732	-.8215	1.8117	5.9348	-.8215	1.8117	1.9892	1.1643	335.6088	-.4808	1.0604	42.1764	67.2542				1				0
80	2.35	2.5954	2.5526	.7365	1.4738	-.8022	1.8651	7.3584	-.8022	1.8651	2.0303	1.1883	336.7282	-.4695	1.0916	42.3605	67.7628				1				0
80	2.36	3.0538	3.1241	.9296	1.6745	-.7891	1.9012	8.782	-.7891	1.9012	2.0584	1.2048	337.4592	-.4619	1.1128	42.4849	68.1066				1				0
80	2.37	11.7027	19.1298	13.0142	20.9279	-2.0131	-.2243	64.7745	-2.0131	-.2243	2.0256	1.1855	263.6429	-1.1782	-.1313	30.8276	47.864				1				0
80	2.38	20.3516	35.1355	25.0987	40.1813	-2.1021	-.3788	120.7671	-2.1021	-.3788	2.136	1.2502	259.7839	-1.2304	-.2217	29.9799	46.392				1				0
80	2.39	29.0004	51.1413	37.1833	59.4347	-2.1347	-.4355	176.7597	-2.1347	-.4355	2.1787	1.2752	258.47	-1.2494	-.2549	29.6693	45.8526				1				0
80	2.4	37.191	66.5755	49.0749	78.4874	-2.1605	-.4806	231.3287	-2.1605	-.4806	2.2133	1.2954	257.4592	-1.2645	-.2813	29.4243	45.4231				1				0
80	2.41	45.3816	82.0097	60.9664	97.5401	-2.1764	-.5085	285.8978	-2.1764	-.5085	2.235	1.3081	256.85	-1.2738	-.2976	29.2728	45.1576				1				0
80	2.42	53.5722	97.4438	72.858	116.5929	-2.1872	-.5274	340.4668	-2.1872	-.5274	2.2499	1.3168	256.4428	-1.2801	-.3087	29.1699	44.9771				1				0
80	2.43	63.0201	114.9428	80.5446	130.1092	-2.2198	-.393	388.6166	-2.2198	-.393	2.2543	1.3194	259.96	-1.2992	-.23	28.8593	46.2571				1				0
80	2.44	72.4681	132.4417	88.2312	143.6255	-2.2452	-.2882	436.7664	-2.2452	-.2882	2.2636	1.3249	262.6844	-1.3141	-.1687	28.6172	47.2549				1				0
80	2.45	73.7255	134.5064	84.0263	138.089	-2.2683	-.1507	430.3472	-2.2683	-.1507	2.2733	1.3306	266.1985	-1.3277	-.0882	28.3968	48.5646				1				0
80	2.46	74.9828	136.5711	79.8214	132.5526	-2.2922	-.009	423.9279	-2.2922	-.009	2.2922	1.3416	269.7741	-1.3416	-.0053	28.1698	49.9139				1				0
80	2.47	76.2402	138.6359	75.6165	127.0162	-2.3167	.137	417.5087	-2.3167	.137	2.3208	1.3584	273.3843	-1.356	.0802	27.9358	51.3048				1				0
80	2.48	77.4976	140.7006	71.4115	121.4797	-2.3421	.2876	411.0895	-2.3421	.2876	2.3597	1.3811	277.0008	-1.3708	.1683	27.6945	52.7391				1				0
80	2.49	77.477	139.3118	64.7604	111.072	-2.3413	.4873	392.6212	-2.3413	.4873	2.3915	1.3998	281.7584	-1.3704	.2852	27.7019	54.6414				1				0
80	2.5	77.4564	137.923	58.1092	100.6643	-2.3404	.7068	374.1529	-2.3404	.7068	2.4448	1.431	286.8043	-1.3699	.4137	27.71	56.7316				1				0
80	2.51	76.1784	134.4695	55.6629	95.793	-2.3103	.7637	362.1038	-2.3103	.7637	2.4333	1.4242	288.2917	-1.3523	.447	27.9968	57.2733				1				0
80	2.52	74.9004	131.016	53.2166	90.9217	-2.2781	.8245	350.0547	-2.2781	.8245	2.4228	1.4181	289.8961	-1.3334	.4826	28.3034	57.8524				1				0
80	2.53	73.6225	127.5625	50.7704	86.0504	-2.2437	.8896	338.0056	-2.2437	.8896	2.4136	1.4127	291.6288	-1.3132	.5207	28.6318	58.4727				1				0
80	2.54	72.3445	124.1089	48.3241	81.1791	-2.2066	.9596	325.9566	-2.2066	.9596	2.4062	1.4084	293.5025	-1.2916	.5616	28.9845	59.1389				1				0
80	2.55	70.1971	119.1037	45.53	75.237	-2.1551	1.0326	310.0678	-2.1551	1.0326	2.3897	1.3987	295.6018	-1.2614	.6044	29.4756	59.8344				1				0
80	2.56	68.0496	114.0985	42.7359	69.2949	-2.0979	1.1135	294.179	-2.0979	1.1135	2.3751	1.3902	297.9584	-1.2279	.6518	30.0197	60.6051				1				0
80	2.57	67.1802	112.5468	42.3881	68.2241	-2.0845	1.1121	290.3392	-2.0845	1.1121	2.3627	1.3829	298.0806	-1.2201	.6509	30.1473	60.5917				1				0
80	2.58	66.3108	110.9951	42.0403	67.1533	-2.0708	1.1107	286.4995	-2.0708	1.1107	2.3498	1.3754	298.2074	-1.212	.6501	30.2783	60.578				1				0
80	2.59	65.4413	109.4434	41.6925	66.0826	-2.0567	1.1092	282.6597	-2.0567	1.1092	2.3367	1.3677	298.3392	-1.2038	.6492	30.4128	60.5639				1				0
80	2.6	64.5719	107.8917	41.3447	65.0118	-2.0421	1.1077	278.82	-2.0421	1.1077	2.3232	1.3598	298.476	-1.1953	.6483	30.5511	60.5494				1				0
80	2.61	63.5033	105.0376	39.4882	61.6048	-2.0065	1.1687	269.6339	-2.0065	1.1687	2.3221	1.3591	300.2174	-1.1744	.684	30.89	61.13				1				0
80	2.62	62.4348	102.1835	37.6317	58.1978	-1.9684	1.2339	260.4478	-1.9684	1.2339	2.3232	1.3598	302.0817	-1.1521	.7222	31.2529	61.7517				1				0
80	2.63	62.2356	100.8812	36.123	55.8616	-1.9454	1.3027	255.1014	-1.9454	1.3027	2.3413	1.3703	303.808	-1.1386	.7625	31.4727	62.4067				1				0
80	2.64	62.0365	99.5788	34.6143	53.5255	-1.9213	1.3744	249.7551	-1.9213	1.3744	2.3623	1.3827	305.5784	-1.1245	.8045	31.7019	63.0897				1				0
80	2.65	61.8374	98.2764	33.1056	51.1893	-1.8962	1.4493	244.4087	-1.8962	1.4493	2.3866	1.3969	307.3912	-1.1098	.8483	31.9412	63.8027				1				0
80	2.66	61.6383	96.974	31.5969	48.8531	-1.8699	1.5275	239.0623	-1.8699	1.5275	2.4145	1.4132	309.2442	-1.0945	.894	32.1911	64.5475				1				0
80	2.67	60.7276	94.5088	28.9772	44.9254	-1.8447	1.6583	229.139	-1.8447	1.6583	2.4805	1.4519	311.9536	-1.0797	.9706	32.4311	65.7933				1				0
80	2.68	59.817	92.0435	26.3575	40.9978	-1.8172	1.801	219.2157	-1.8172	1.801	2.5585	1.4975	314.7421	-1.0637	1.0541	32.6929	67.152				1				0
80	2.69	59.1055	90.8806	25.2464	39.4063	-1.8191	1.8574	214.6388	-1.8191	1.8574	2.5998	1.5217	315.5968	-1.0647	1.0872	32.6753	67.6894				1				0
80	2.7	58.394	89.7177	24.1354	37.8148	-1.821	1.9163	210.0619	-1.821	1.9163	2.6435	1.5473	316.46	-1.0659	1.1216	32.6569	68.2502				1				0
80	2.71	57.6825	88.5549	23.0243	36.2234	-1.823	1.9778	205.485	-1.823	1.9778	2.6898	1.5744	317.3314	-1.0671	1.1576	32.6377	68.836				1				0
80	2.72	56.971	87.392	21.9133	34.6319	-1.8251	2.0421	200.9081	-1.8251	2.0421	2.7389	1.6031	318.2109	-1.0683	1.1953	32.6176	69.4485				1				0
80	2.73	55.4089	84.9744	20.7168	32.9842	-1.8321	2.0866	194.0843	-1.8321	2.0866	2.7767	1.6253	318.7155	-1.0724	1.2213	32.5515	69.872				1				0
80	2.74	53.8468	82.5569	19.5204	31.3365	-1.8395	2.1343	187.2606	-1.8395	2.1343	2.8176	1.6492	319.2418	-1.0767	1.2492	32.4806	70.3264				1				0
80	2.75	52.9963	81.3022	19.435	31.2803	-1.8447	2.1106	185.0137	-1.8447	2.1106	2.8031	1.6407	318.8468	-1.0797	1.2354	32.4319	70.101				1				0
80	2.76	52.1457	80.0475	19.3496	31.2241	-1.8499	2.0864	182.7668	-1.8499	2.0864	2.7884	1.6321	318.4378	-1.0828	1.2212	32.382	69.87				1				0
80	2.77	51.2951	78.7928	19.2642	31.1678	-1.8553	2.0615	180.52	-1.8553	2.0615	2.7734	1.6233	318.0142	-1.0859	1.2066	32.3308	69.6334				1				0
80	2.78	49.0327	75.9001	20.0372	32.6045	-1.8876	1.9019	177.5744	-1.8876	1.9019	2.6796	1.5685	315.2163	-1.1049	1.1132	32.0226	68.1137				1				0
80	2.79	46.7703	73.0073	20.8102	34.0411	-1.9211	1.737	174.6289	-1.9211	1.737	2.5899	1.5159	312.1188	-1.1244	1.0167	31.7039	66.5427				1				0
80	2.8	44.5079	70.1145	21.5832	35.4778	-1.9557	1.5664	171.6833	-1.9557	1.5664	2.5056	1.4666	308.6922	-1.1447	.9168	31.3744	64.9178				1				0
80	2.81	43.096	68.4764	22.4416	36.9707	-1.984	1.4252	170.9847	-1.984	1.4252	2.4428	1.4298	305.6915	-1.1612	.8342	31.105	63.5732				1				0
80	2.82	41.6841	66.8383	23.3001	38.4635	-2.0125	1.2828	170.286	-2.0125	1.2828	2.3866	1.3969	302.5151	-1.1779	.7509	30.8334	62.2176				1				0
80	2.83	40.2722	65.2002	24.1585	39.9564	-2.0412	1.1393	169.5873	-2.0412	1.1393	2.3377	1.3683	299.1684	-1.1948	.6669	30.5595	60.8508				1				0
80	2.84	38.16	62.9032	25.3469	42.5443	-2.11	.9173	168.9545	-2.11	.9173	2.3008	1.3466	293.4956	-1.235	.5369	29.9047	58.7358				1				0
80	2.85	36.0478	60.6063	26.5354	45.1322	-2.1793	.6935	168.3216	-2.1793	.6935	2.287	1.3386	287.6528	-1.2755	.4059	29.245	56.6049				1				0
80	2.86	35.3474	59.9474	26.8654	46.2272	-2.2191	.616	168.3874	-2.2191	.616	2.303	1.348	285.5139	-1.2989	.3605	28.8653	55.8667				1				0
80	2.87	34.6471	59.2886	27.1954	47.3222	-2.259	.5385	168.4533	-2.259	.5385	2.3223	1.3592	283.4091	-1.3222	.3152	28.486	55.129				1				0
80	2.88	33.9467	58.6298	27.5254	48.4172	-2.2988	.4611	168.5191	-2.2988	.4611	2.3446	1.3723	281.3432	-1.3455	.2699	28.107	54.3918				1				0
80	2.89	33.2464	57.9709	27.8555	49.5122	-2.3385	.3838	168.5849	-2.3385	.3838	2.3698	1.3871	279.3204	-1.3688	.2246	27.7283	53.6553				1				0
80	2.9	32.4653	57.4759	27.4347	49.9983	-2.416	.3491	167.3742	-2.416	.3491	2.4411	1.4288	278.2229	-1.4141	.2043	26.9902	53.3251				1				0
80	2.91	31.6843	56.9808	27.0139	50.4844	-2.4946	.314	166.1635	-2.4946	.314	2.5143	1.4717	277.1733	-1.4601	.1838	26.2414	52.9902				1				0
80	2.92	31.6036	57.1447	26.2632	49.8755	-2.5339	.3573	164.8869	-2.5339	.3573	2.5589	1.4978	278.0258	-1.4831	.2091	25.8678	53.4027				1				0
80	2.93	31.5229	57.3085	25.5124	49.2665	-2.5737	.4013	163.6103	-2.5737	.4013	2.6048	1.5246	278.8616	-1.5064	.2349	25.4884	53.8216				1				0
80	2.94	31.4423	57.4723	24.7616	48.6576	-2.6142	.4459	162.3338	-2.6142	.4459	2.652	1.5522	279.6807	-1.5301	.261	25.1029	54.2471				1				0
80	2.95	31.3616	57.6361	24.0108	48.0487	-2.6553	.4913	161.0572	-2.6553	.4913	2.7004	1.5806	280.4834	-1.5542	.2876	24.7114	54.6794				1				0
80	2.96	31.0243	57.574	23.6532	48.162	-2.7055	.4888	160.4135	-2.7055	.4888	2.7493	1.6092	280.2409	-1.5836	.2861	24.2334	54.6551				1				0
80	2.97	30.687	57.5119	23.2956	48.2753	-2.7561	.4862	159.7698	-2.7561	.4862	2.7986	1.6381	280.005	-1.6132	.2846	23.7516	54.6307				1				0
80	2.98	30.4303	57.286	23.6888	48.9975	-2.7643	.4378	160.4026	-2.7643	.4378	2.7987	1.6382	278.9988	-1.618	.2562	23.6736	54.1692				1				0
80	2.99	30.1737	57.0601	24.082	49.7198	-2.7724	.3897	161.0355	-2.7724	.3897	2.7997	1.6387	278.0009	-1.6228	.2281	23.5962	53.7113				1				0
80	3	29.9171	56.8341	24.4752	50.442	-2.7805	.342	161.6684	-2.7805	.342	2.8014	1.6397	277.0118	-1.6275	.2002	23.5194	53.257				1				0
80	3.01	29.6605	56.6082	24.8683	51.1642	-2.7885	.2946	162.3012	-2.7885	.2946	2.804	1.6413	276.0319	-1.6322	.1725	23.4432	52.8062				1				0
80	3.02	29.0408	55.6704	26.0025	52.6207	-2.771	.1741	163.3344	-2.771	.1741	2.7765	1.6252	273.5957	-1.622	.1019	23.6091	51.6584				1				0
80	3.03	28.4211	54.7325	27.1367	54.0773	-2.7538	.0551	164.3676	-2.7538	.0551	2.7544	1.6122	271.1469	-1.6119	.0323	23.773	50.5251				1				0
80	3.04	28.0581	54.0206	27.8777	54.8116	-2.7288	-.0173	164.7679	-2.7288	-.0173	2.7289	1.5973	269.6364	-1.5972	-.0101	24.0114	49.8351				1				0
80	3.05	27.695	53.3086	28.6187	55.5459	-2.7039	-.0894	165.1683	-2.7039	-.0894	2.7054	1.5835	268.106	-1.5826	-.0523	24.2486	49.1485				1				0
80	3.06	27.3319	52.5967	29.3597	56.2803	-2.6791	-.1612	165.5686	-2.6791	-.1612	2.6839	1.571	266.5576	-1.5681	-.0943	24.4847	48.4652				1				0
80	3.07	26.9689	51.8847	30.1007	57.0146	-2.6544	-.2326	165.9689	-2.6544	-.2326	2.6646	1.5596	264.993	-1.5537	-.1361	24.7197	47.7852				1				0
80	3.08	26.6316	51.1017	31.0116	57.8778	-2.6188	-.3128	166.6227	-2.6188	-.3128	2.6375	1.5438	263.1887	-1.5329	-.1831	25.0587	47.0209				1				0
80	3.09	26.2943	50.3186	31.9225	58.741	-2.5835	-.3924	167.2764	-2.5835	-.3924	2.6132	1.5295	261.3632	-1.5122	-.2297	25.3949	46.2627				1				0
80	3.1	26.32	50.2475	32.0924	58.8699	-2.5726	-.4014	167.5298	-2.5726	-.4014	2.6038	1.524	261.1313	-1.5058	-.235	25.4988	46.1769				1				0
80	3.11	26.3458	50.1764	32.2623	58.9988	-2.5618	-.4104	167.7833	-2.5618	-.4104	2.5944	1.5186	260.8984	-1.4994	-.2402	25.6023	46.0914				1				0
80	3.12	26.3715	50.1053	32.4322	59.1276	-2.5509	-.4193	168.0367	-2.5509	-.4193	2.5852	1.5131	260.6646	-1.4931	-.2455	25.7055	46.0062				1				0
80	3.13	26.3973	50.0369	32.4785	59.1216	-2.5435	-.4217	168.0342	-2.5435	-.4217	2.5783	1.5091	260.5873	-1.4888	-.2468	25.7757	45.9842				1				0
80	3.14	26.423	49.9685	32.5247	59.1155	-2.5362	-.424	168.0318	-2.5362	-.424	2.5714	1.5051	260.5097	-1.4845	-.2482	25.8459	45.9622				1				0
80	3.15	26.4488	49.9001	32.571	59.1095	-2.5288	-.4263	168.0293	-2.5288	-.4263	2.5645	1.501	260.4316	-1.4801	-.2495	25.9162	45.9402				1				0
80	3.16	26.4488	49.9028	32.4473	58.9745	-2.5322	-.4197	167.7734	-2.5322	-.4197	2.5668	1.5024	260.5902	-1.4821	-.2456	25.8836	46.0033				1				0
80	3.17	26.4488	49.9055	32.3237	58.8396	-2.5357	-.413	167.5176	-2.5357	-.413	2.5691	1.5037	260.7489	-1.4842	-.2417	25.8509	46.0666				1				0
80	3.18	26.4488	49.9082	32.2	58.7047	-2.5391	-.4063	167.2617	-2.5391	-.4063	2.5714	1.5051	260.9079	-1.4862	-.2378	25.8181	46.1301				1				0
80	3.19	26.4556	49.5887	32.6306	58.8846	-2.5053	-.4314	167.5595	-2.5053	-.4314	2.5422	1.488	260.2308	-1.4664	-.2525	26.1398	45.8918				1				0
80	3.2	26.4625	49.2692	33.0611	59.0645	-2.4717	-.4563	167.8573	-2.4717	-.4563	2.5134	1.4711	259.5406	-1.4467	-.2671	26.4604	45.6544				1				0
80	3.21	26.4694	48.9469	33.6153	59.3793	-2.4348	-.4876	168.4109	-2.4348	-.4876	2.4832	1.4534	258.6749	-1.4251	-.2854	26.8111	45.3558				1				0
80	3.22	26.4762	48.6247	34.1695	59.6942	-2.3983	-.5188	168.9646	-2.3983	-.5188	2.4537	1.4362	257.7939	-1.4037	-.3037	27.1594	45.0591				1				0
80	3.23	26.4831	48.3025	34.7237	60.009	-2.3619	-.5497	169.5183	-2.3619	-.5497	2.4251	1.4194	256.8977	-1.3825	-.3218	27.5055	44.7644				1				0
80	3.24	26.49	47.9803	35.2779	60.3238	-2.3258	-.5805	170.072	-2.3258	-.5805	2.3972	1.4031	255.9864	-1.3613	-.3398	27.8493	44.4716				1				0
80	3.25	26.3235	47.1837	36.0865	60.7165	-2.2704	-.639	170.3102	-2.2704	-.639	2.3586	1.3805	254.2797	-1.3289	-.374	28.3774	43.9139				1				0
80	3.26	26.157	46.3872	36.8951	61.1092	-2.2151	-.6974	170.5484	-2.2151	-.6974	2.3223	1.3592	252.5229	-1.2965	-.4082	28.9041	43.3577				1				0
80	3.27	25.9836	45.9128	37.1495	61.187	-2.1953	-.7256	170.233	-2.1953	-.7256	2.3121	1.3533	251.7097	-1.2849	-.4247	29.0921	43.0893				1				0
80	3.28	25.8102	45.4385	37.4039	61.2649	-2.1755	-.7539	169.9175	-2.1755	-.7539	2.3024	1.3476	250.8865	-1.2733	-.4413	29.2808	42.8199				1				0
80	3.29	25.6368	44.9642	37.6583	61.3427	-2.1556	-.7823	169.6021	-2.1556	-.7823	2.2932	1.3422	250.0534	-1.2617	-.4579	29.4702	42.5494				1				0
80	3.3	25.4635	44.4898	37.9128	61.4206	-2.1357	-.8108	169.2866	-2.1357	-.8108	2.2844	1.3371	249.2106	-1.25	-.4746	29.6603	42.278				1				0
80	3.31	25.2077	43.6825	38.4207	61.488	-2.0919	-.8585	168.7989	-2.0919	-.8585	2.2612	1.3235	247.6869	-1.2244	-.5025	30.0773	41.8238				1				0
80	3.32	24.9519	42.8751	38.9286	61.5555	-2.0478	-.9065	168.3112	-2.0478	-.9065	2.2395	1.3108	246.1236	-1.1986	-.5306	30.4967	41.3669				1				0
80	3.33	24.8695	42.5421	39.1821	61.5451	-2.0239	-.9257	168.1389	-2.0239	-.9257	2.2256	1.3026	245.4218	-1.1846	-.5418	30.7244	41.1838				1				0
80	3.34	24.7871	42.2091	39.4357	61.5347	-2	-.945	167.9666	-2	-.945	2.212	1.2947	244.7097	-1.1706	-.5531	30.9526	41.0003				1				0
80	3.35	24.7048	41.8761	39.6892	61.5244	-1.976	-.9643	167.7944	-1.976	-.9643	2.1987	1.2869	243.9875	-1.1565	-.5644	31.1813	40.8164				1				0
80	3.36	24.6224	41.5431	39.9427	61.514	-1.9519	-.9836	167.6221	-1.9519	-.9836	2.1857	1.2793	243.2551	-1.1424	-.5757	31.4105	40.6322				1				0
80	3.37	24.5872	41.1677	40.1135	61.3133	-1.9209	-.9968	167.1817	-1.9209	-.9968	2.1641	1.2667	242.5726	-1.1243	-.5835	31.7061	40.5062				1				0
80	3.38	24.552	40.7924	40.2843	61.1126	-1.8897	-1.0101	166.7413	-1.8897	-1.0101	2.1427	1.2541	241.8726	-1.106	-.5912	32.0032	40.3796				1				0
80	3.39	24.5992	40.7501	40.2016	60.9224	-1.8826	-1.004	166.4732	-1.8826	-1.004	2.1336	1.2488	241.9299	-1.1019	-.5876	32.0701	40.4384				1				0
80	3.4	24.6464	40.7078	40.1188	60.7321	-1.8756	-.9978	166.2051	-1.8756	-.9978	2.1245	1.2434	241.9879	-1.0978	-.584	32.1371	40.4973				1				0
80	3.41	24.6936	40.6655	40.0361	60.5418	-1.8685	-.9916	165.937	-1.8685	-.9916	2.1153	1.2381	242.0466	-1.0936	-.5804	32.2044	40.5565				1				0
80	3.42	24.7408	40.6232	39.9534	60.3515	-1.8614	-.9853	165.6689	-1.8614	-.9853	2.1062	1.2327	242.106	-1.0895	-.5767	32.2719	40.6159				1				0
80	3.43	24.885	40.6655	39.868	60.0834	-1.8487	-.9711	165.5019	-1.8487	-.9711	2.0882	1.2222	242.2881	-1.082	-.5684	32.3932	40.7516				1				0
80	3.44	25.0292	40.7078	39.7826	59.8153	-1.8359	-.9568	165.3348	-1.8359	-.9568	2.0703	1.2117	242.4736	-1.0746	-.56	32.5148	40.8875				1				0
80	3.45	25.1262	40.7924	39.7799	59.7374	-1.8303	-.9488	165.4359	-1.8303	-.9488	2.0616	1.2067	242.5983	-1.0713	-.5553	32.5683	40.9636				1				0
80	3.46	25.2232	40.877	39.7773	59.6596	-1.8247	-.9408	165.537	-1.8247	-.9408	2.053	1.2016	242.7238	-1.068	-.5507	32.6218	41.0396				1				0
80	3.47	25.3201	40.9616	39.7746	59.5817	-1.8191	-.9329	165.6381	-1.8191	-.9329	2.0444	1.1965	242.8502	-1.0647	-.546	32.6752	41.1154				1				0
80	3.48	25.4171	41.0462	39.7719	59.5039	-1.8135	-.9249	165.7391	-1.8135	-.9249	2.0358	1.1915	242.9776	-1.0614	-.5414	32.7285	41.1912				1				0
80	3.49	25.5931	41.2649	39.7203	59.4027	-1.8105	-.9082	165.981	-1.8105	-.9082	2.0255	1.1855	243.3614	-1.0597	-.5315	32.757	41.3508				1				0
80	3.5	25.769	41.4837	39.6687	59.3015	-1.8075	-.8915	166.2229	-1.8075	-.8915	2.0154	1.1796	243.7479	-1.0579	-.5218	32.7854	41.5099				1				0
80	3.51	25.848	41.6178	39.6198	59.2781	-1.8101	-.8827	166.3637	-1.8101	-.8827	2.0139	1.1787	244.0043	-1.0594	-.5166	32.7607	41.5934				1				0
80	3.52	25.9269	41.7519	39.5709	59.2548	-1.8127	-.8739	166.5045	-1.8127	-.8739	2.0124	1.1778	244.2606	-1.061	-.5115	32.7361	41.6768				1				0
80	3.53	26.0059	41.886	39.522	59.2314	-1.8153	-.8652	166.6453	-1.8153	-.8652	2.0109	1.177	244.5169	-1.0625	-.5064	32.7114	41.76				1				0
80	3.54	26.1784	42.1533	39.5887	59.3551	-1.8162	-.855	167.2755	-1.8162	-.855	2.0074	1.1749	244.7911	-1.063	-.5004	32.7031	41.8574				1				0
80	3.55	26.3509	42.4206	39.6554	59.4788	-1.817	-.8448	167.9057	-1.817	-.8448	2.0038	1.1728	245.0642	-1.0635	-.4945	32.6949	41.9541				1				0
80	3.56	26.5234	42.6879	39.7221	59.6025	-1.8179	-.8347	168.536	-1.8179	-.8347	2.0004	1.1708	245.3362	-1.064	-.4886	32.6867	42.05				1				0
80	3.57	26.617	42.8211	39.8377	59.7495	-1.8162	-.8333	169.0254	-1.8162	-.8333	1.9983	1.1696	245.3531	-1.063	-.4877	32.7028	42.0636				1				0
80	3.58	26.7106	42.9543	39.9534	59.8966	-1.8145	-.8319	169.5148	-1.8145	-.8319	1.9961	1.1683	245.3699	-1.062	-.4869	32.7188	42.0771				1				0
80	3.59	26.8041	43.0876	40.069	60.0436	-1.8129	-.8305	170.0043	-1.8129	-.8305	1.994	1.1671	245.3867	-1.061	-.4861	32.7347	42.0905				1				0
80	3.6	26.9389	43.2496	40.2594	60.2382	-1.8072	-.8296	170.686	-1.8072	-.8296	1.9885	1.1638	245.3423	-1.0577	-.4856	32.7887	42.0991				1				0
80	3.61	27.0736	43.4116	40.4498	60.4328	-1.8016	-.8287	171.3678	-1.8016	-.8287	1.983	1.1606	245.2979	-1.0544	-.485	32.8423	42.1076				1				0
80	3.62	27.1148	43.4404	40.5245	60.4804	-1.7976	-.8292	171.5601	-1.7976	-.8292	1.9796	1.1586	245.2368	-1.0521	-.4853	32.8802	42.1029				1				0
80	3.63	27.156	43.4692	40.5992	60.528	-1.7936	-.8297	171.7523	-1.7936	-.8297	1.9762	1.1567	245.1756	-1.0498	-.4856	32.918	42.0982				1				0
80	3.64	27.1972	43.498	40.6739	60.5755	-1.7896	-.8302	171.9446	-1.7896	-.8302	1.9728	1.1547	245.1143	-1.0475	-.4859	32.9557	42.0935				1				0
80	3.65	27.2384	43.5268	40.7486	60.6231	-1.7857	-.8307	172.1369	-1.7857	-.8307	1.9694	1.1527	245.0529	-1.0451	-.4862	32.9934	42.0888				1				0
80	3.66	27.2839	43.4863	40.859	60.5738	-1.7729	-.8319	172.2029	-1.7729	-.8319	1.9584	1.1462	244.863	-1.0376	-.4869	33.1153	42.0774				1				0
80	3.67	27.3294	43.4458	40.9693	60.5245	-1.7601	-.8331	172.2689	-1.7601	-.8331	1.9473	1.1397	244.6711	-1.0302	-.4876	33.2372	42.0659				1				0
80	3.68	27.3337	43.3765	41.0048	60.4276	-1.7512	-.8338	172.1426	-1.7512	-.8338	1.9396	1.1352	244.5398	-1.025	-.488	33.3218	42.0591				1				0
80	3.69	27.338	43.3072	41.0404	60.3307	-1.7423	-.8345	172.0163	-1.7423	-.8345	1.9319	1.1307	244.4073	-1.0197	-.4884	33.4066	42.0523				1				0
80	3.7	27.3422	43.2379	41.076	60.2339	-1.7334	-.8352	171.89	-1.7334	-.8352	1.9241	1.1262	244.2735	-1.0145	-.4888	33.4914	42.0455				1				0
80	3.71	27.3465	43.1686	41.1116	60.137	-1.7245	-.8359	171.7637	-1.7245	-.8359	1.9164	1.1216	244.1385	-1.0093	-.4893	33.5764	42.0387				1				0
80	3.72	27.3869	42.9994	41.2539	59.9562	-1.6998	-.8392	171.5964	-1.6998	-.8392	1.8957	1.1095	243.7236	-.9949	-.4912	33.8116	42.0075				1				0
80	3.73	27.4272	42.8301	41.3962	59.7755	-1.675	-.8425	171.4291	-1.675	-.8425	1.875	1.0974	243.2988	-.9804	-.4931	34.0474	41.9762				1				0
80	3.74	27.4633	42.7302	41.503	59.6916	-1.6592	-.8451	171.3881	-1.6592	-.8451	1.862	1.0898	243.0099	-.9711	-.4946	34.1978	41.9518				1				0
80	3.75	27.4993	42.6303	41.6097	59.6077	-1.6434	-.8476	171.347	-1.6434	-.8476	1.8491	1.0823	242.7168	-.9619	-.4961	34.3483	41.9274				1				0
80	3.76	27.5354	42.5304	41.7165	59.5238	-1.6276	-.8502	171.306	-1.6276	-.8502	1.8363	1.0747	242.4194	-.9526	-.4976	34.4989	41.9029				1				0
80	3.77	27.5714	42.4305	41.8232	59.4399	-1.6118	-.8528	171.265	-1.6118	-.8528	1.8235	1.0672	242.1177	-.9434	-.4991	34.6496	41.8785				1				0
80	3.78	27.6538	42.2847	41.9611	59.1942	-1.583	-.8524	171.0938	-1.583	-.8524	1.7979	1.0523	241.6989	-.9265	-.4989	34.9237	41.8819				1				0
80	3.79	27.7362	42.1389	42.099	58.9486	-1.5542	-.852	170.9227	-1.5542	-.852	1.7724	1.0374	241.2672	-.9096	-.4987	35.1983	41.8853				1				0
80	3.8	27.7825	42.093	42.1301	58.7868	-1.5412	-.8491	170.7925	-1.5412	-.8491	1.7596	1.0299	241.1474	-.902	-.497	35.3222	41.9132				1				0
80	3.81	27.8289	42.0471	42.1613	58.6251	-1.5281	-.8462	170.6624	-1.5281	-.8462	1.7468	1.0224	241.0257	-.8944	-.4952	35.4462	41.9412				1				0
80	3.82	27.8752	42.0012	42.1924	58.4634	-1.5151	-.8432	170.5322	-1.5151	-.8432	1.7339	1.0148	240.902	-.8868	-.4935	35.5704	41.9693				1				0
80	3.83	27.9216	41.9553	42.2235	58.3016	-1.502	-.8403	170.402	-1.502	-.8403	1.7211	1.0073	240.7763	-.8791	-.4918	35.6949	41.9974				1				0
80	3.84	28.2374	42.2001	42.059	57.8285	-1.4838	-.8078	170.325	-1.4838	-.8078	1.6894	.9888	241.4355	-.8684	-.4728	35.8688	42.3068				1				0
80	3.85	28.5533	42.4449	41.8944	57.3554	-1.4655	-.7753	170.248	-1.4655	-.7753	1.6579	.9703	242.1205	-.8577	-.4537	36.0429	42.6165				1				0
80	3.86	28.8228	42.7356	41.6987	57.044	-1.4603	-.7457	170.3011	-1.4603	-.7457	1.6397	.9597	242.9478	-.8547	-.4365	36.0922	42.8976				1				0
80	3.87	29.0923	43.0264	41.503	56.7326	-1.4552	-.7162	170.3543	-1.4552	-.7162	1.6219	.9492	243.793	-.8517	-.4192	36.1414	43.1786				1				0
80	3.88	29.3618	43.3171	41.3073	56.4213	-1.45	-.6868	170.4074	-1.45	-.6868	1.6044	.939	244.6563	-.8486	-.4019	36.1906	43.4594				1				0
80	3.89	29.8716	43.9543	40.8981	55.8539	-1.447	-.6279	170.5779	-1.447	-.6279	1.5774	.9232	246.5422	-.8469	-.3675	36.219	44.0199				1				0
80	3.9	30.3814	44.5916	40.4889	55.2865	-1.444	-.5692	170.7483	-1.444	-.5692	1.5522	.9084	248.4876	-.8451	-.3331	36.2473	44.5793				1				0
80	3.91	30.8912	45.2288	40.0797	54.7191	-1.4411	-.5106	170.9188	-1.4411	-.5106	1.5288	.8948	250.4909	-.8434	-.2988	36.2756	45.1375				1				0
80	3.92	31.1316	45.5753	39.8662	54.4631	-1.4432	-.4814	171.0361	-1.4432	-.4814	1.5214	.8904	251.5551	-.8447	-.2817	36.2549	45.4156				1				0
80	3.93	31.3719	45.9218	39.6527	54.207	-1.4454	-.4522	171.1535	-1.4454	-.4522	1.5145	.8864	252.6278	-.846	-.2647	36.2342	45.6934				1				0
80	3.94	31.6122	46.2684	39.4392	53.951	-1.4476	-.4231	171.2708	-1.4476	-.4231	1.5081	.8827	253.7085	-.8472	-.2476	36.2136	45.9708				1				0
80	3.95	32.0688	47.1738	39.3618	54.1378	-1.4703	-.3856	172.7423	-1.4703	-.3856	1.5201	.8896	255.3054	-.8605	-.2257	35.9968	46.3277				1				0
80	3.96	32.5254	48.0793	39.2844	54.3247	-1.4927	-.3487	174.2138	-1.4927	-.3487	1.5329	.8972	256.8499	-.8736	-.2041	35.7838	46.6787				1				0
80	3.97	32.7417	48.6382	39.4205	54.7675	-1.5126	-.3408	175.568	-1.5126	-.3408	1.5506	.9075	257.3022	-.8853	-.1995	35.594	46.754				1				0
80	3.98	32.958	49.1971	39.5566	55.2104	-1.5323	-.333	176.9221	-1.5323	-.333	1.568	.9177	257.7375	-.8968	-.1949	35.4071	46.8282				1				0
80	3.99	33.1743	49.7561	39.6927	55.6532	-1.5516	-.3254	178.2763	-1.5516	-.3254	1.5853	.9278	258.1569	-.9081	-.1904	35.2231	46.9013				1				0
80	4	33.3906	50.315	39.8288	56.096	-1.5706	-.3178	179.6305	-1.5706	-.3178	1.6024	.9379	258.561	-.9192	-.186	35.0418	46.9733				1				0
80	4.01	33.727	51.387	39.908	56.9212	-1.6199	-.3008	181.9432	-1.6199	-.3008	1.6476	.9643	259.4796	-.9481	-.1761	34.5728	47.1351				1				0
80	4.02	34.0634	52.459	39.9872	57.7463	-1.6679	-.2843	184.2559	-1.6679	-.2843	1.6919	.9902	260.3278	-.9762	-.1664	34.1155	47.2927				1				0
80	4.03	34.1836	52.972	39.9303	58.1286	-1.6974	-.275	185.2145	-1.6974	-.275	1.7196	1.0064	260.7966	-.9935	-.161	33.8341	47.3807				1				0
80	4.04	34.3038	53.485	39.8733	58.5109	-1.7267	-.2659	186.173	-1.7267	-.2659	1.747	1.0225	261.2459	-1.0106	-.1556	33.5555	47.4678				1				0
80	4.05	34.4239	53.9981	39.8164	58.8932	-1.7556	-.2568	187.1316	-1.7556	-.2568	1.7743	1.0385	261.677	-1.0275	-.1503	33.2798	47.5539				1				0
80	4.06	34.5441	54.5111	39.7595	59.2755	-1.7843	-.2479	188.0902	-1.7843	-.2479	1.8014	1.0543	262.0908	-1.0443	-.1451	33.0068	47.6392				1				0
80	4.07	34.7784	55.3337	39.5406	59.4805	-1.8199	-.2201	189.1333	-1.8199	-.2201	1.8332	1.0729	263.1053	-1.0652	-.1288	32.6673	47.9041				1				0
80	4.08	35.0127	56.1564	39.3218	59.6855	-1.8552	-.1926	190.1764	-1.8552	-.1926	1.8652	1.0916	264.0744	-1.0858	-.1127	32.3315	48.1662				1				0
80	4.09	35.1269	56.466	39.1599	59.5082	-1.8624	-.1737	190.261	-1.8624	-.1737	1.8705	1.0948	264.6706	-1.09	-.1017	32.2628	48.3454				1				0
80	4.1	35.241	56.7756	38.998	59.3309	-1.8696	-.1549	190.3455	-1.8696	-.1549	1.876	1.098	265.2629	-1.0943	-.0907	32.1941	48.5245				1				0
80	4.11	35.3552	57.0853	38.8361	59.1536	-1.8768	-.1361	190.4301	-1.8768	-.1361	1.8818	1.1014	265.8511	-1.0985	-.0797	32.1255	48.7034				1				0
80	4.12	35.4693	57.3949	38.6742	58.9763	-1.884	-.1174	190.5146	-1.884	-.1174	1.8877	1.1048	266.4352	-1.1027	-.0687	32.0569	48.8822				1				0
80	4.13	35.7234	57.7963	38.3184	58.3985	-1.8834	-.0785	190.2365	-1.8834	-.0785	1.8851	1.1033	267.6128	-1.1024	-.046	32.0624	49.2522				1				0
80	4.14	35.9774	58.1977	37.9626	57.8207	-1.8829	-.0396	189.9584	-1.8829	-.0396	1.8833	1.1023	268.7966	-1.102	-.0232	32.0679	49.6233				1				0
80	4.15	36.1173	58.2895	37.7686	57.4203	-1.8751	-.0193	189.5957	-1.8751	-.0193	1.8752	1.0975	269.4112	-1.0974	-.0113	32.1423	49.8165				1				0
80	4.16	36.2572	58.3813	37.5747	57.0198	-1.8672	.0011	189.2331	-1.8672	.0011	1.8672	1.0928	270.0334	-1.0928	.0006	32.217	50.0104				1				0
80	4.17	36.3971	58.4731	37.3808	56.6193	-1.8593	.0215	188.8704	-1.8593	.0215	1.8595	1.0883	270.6632	-1.0882	.0126	32.292	50.205				1				0
80	4.18	36.537	58.5649	37.1869	56.2189	-1.8514	.042	188.5077	-1.8514	.042	1.8519	1.0839	271.3007	-1.0836	.0246	32.3673	50.4004				1				0
80	4.19	36.7112	58.6244	36.904	55.5728	-1.8367	.0711	187.8123	-1.8367	.0711	1.838	1.0758	272.2173	-1.075	.0416	32.5081	50.6773				1				0
80	4.2	36.8855	58.6838	36.6211	54.9267	-1.8218	.1004	187.117	-1.8218	.1004	1.8245	1.0679	273.1547	-1.0662	.0588	32.6499	50.9562				1				0
80	4.21	36.9198	58.6514	36.5322	54.681	-1.8148	.109	186.7843	-1.8148	.109	1.8181	1.0641	273.4371	-1.0622	.0638	32.7158	51.0381				1				0
80	4.22	36.9541	58.619	36.4432	54.4354	-1.8079	.1176	186.4517	-1.8079	.1176	1.8117	1.0604	273.7227	-1.0581	.0688	32.782	51.1203				1				0
80	4.23	36.9885	58.5866	36.3543	54.1897	-1.8009	.1263	186.119	-1.8009	.1263	1.8053	1.0566	274.0112	-1.054	.0739	32.8484	51.2027				1				0
80	4.24	37.0228	58.5541	36.2653	53.9441	-1.7939	.135	185.7863	-1.7939	.135	1.799	1.0529	274.3028	-1.0499	.079	32.915	51.2855				1				0
80	4.25	36.9155	58.2067	36.1808	53.5073	-1.7761	.1374	184.8103	-1.7761	.1374	1.7815	1.0426	274.4226	-1.0395	.0804	33.0843	51.3083				1				0
80	4.26	36.8082	57.8593	36.0963	53.0705	-1.7582	.1398	183.8343	-1.7582	.1398	1.7637	1.0323	274.546	-1.029	.0818	33.2554	51.3314				1				0
80	4.27	36.6666	57.5443	36.1007	52.8794	-1.7472	.1334	183.191	-1.7472	.1334	1.7523	1.0256	274.366	-1.0226	.0781	33.3596	51.2705				1				0
80	4.28	36.525	57.2293	36.1052	52.6882	-1.7362	.127	182.5476	-1.7362	.127	1.7409	1.0189	274.1823	-1.0162	.0743	33.4646	51.2092				1				0
80	4.29	36.3834	56.9142	36.1096	52.4971	-1.7251	.1205	181.9043	-1.7251	.1205	1.7293	1.0121	273.9949	-1.0097	.0705	33.5704	51.1474				1				0
80	4.3	35.992	56.0763	36.1906	52.3163	-1.7045	.0921	180.5751	-1.7045	.0921	1.707	.999	273.0944	-.9976	.0539	33.767	50.8775				1				0
80	4.31	35.6006	55.2383	36.2715	52.1355	-1.6835	.0634	179.246	-1.6835	.0634	1.6847	.986	272.1562	-.9853	.0371	33.9665	50.6037				1				0
80	4.32	35.2092	54.4004	36.3525	51.9547	-1.6623	.0342	177.9169	-1.6623	.0342	1.6626	.9731	271.1786	-.9729	.02	34.169	50.3257				1				0
80	4.33	34.9595	53.8774	36.429	51.9651	-1.6524	.0117	177.231	-1.6524	.0117	1.6525	.9671	270.4047	-.9671	.0068	34.2627	50.1112				1				0
80	4.34	34.7097	53.3545	36.5055	51.9755	-1.6425	-.011	176.5452	-1.6425	-.011	1.6425	.9613	269.6153	-.9613	-.0065	34.3571	49.895				1				0
80	4.35	34.46	52.8316	36.582	51.9859	-1.6325	-.0339	175.8594	-1.6325	-.0339	1.6329	.9557	268.8102	-.9555	-.0198	34.4523	49.6771				1				0
80	4.36	33.8935	51.6867	36.6727	51.8544	-1.6098	-.0791	174.1073	-1.6098	-.0791	1.6118	.9433	267.1879	-.9422	-.0463	34.6681	49.2469				1				0
80	4.37	33.327	50.5418	36.7635	51.7229	-1.5867	-.1252	172.3553	-1.5867	-.1252	1.5917	.9316	265.4898	-.9287	-.0733	34.8883	48.808				1				0
80	4.38	33.0103	49.9199	36.7777	51.5811	-1.5737	-.1481	171.289	-1.5737	-.1481	1.5807	.9251	264.6252	-.9211	-.0867	35.0122	48.5899				1				0
80	4.39	32.6936	49.298	36.7919	51.4392	-1.5605	-.1712	170.2227	-1.5605	-.1712	1.5699	.9188	263.7375	-.9133	-.1002	35.1377	48.3691				1				0
80	4.4	32.3769	48.676	36.8061	51.2974	-1.5472	-.1947	169.1565	-1.5472	-.1947	1.5594	.9127	262.8265	-.9055	-.114	35.2648	48.1454				1				0
80	4.41	32.0602	48.0541	36.8204	51.1555	-1.5337	-.2185	168.0902	-1.5337	-.2185	1.5492	.9067	261.8916	-.8976	-.1279	35.3935	47.919				1				0
80	4.42	31.4663	46.8255	36.5891	50.4679	-1.503	-.2477	165.3488	-1.503	-.2477	1.5233	.8915	260.6432	-.8797	-.145	35.6855	47.6413				1				0
80	4.43	30.8724	45.5969	36.3578	49.7803	-1.4713	-.2778	162.6074	-1.4713	-.2778	1.4973	.8763	259.3081	-.8611	-.1626	35.9873	47.3543				1				0
80	4.44	30.5951	44.9903	36.1123	49.2345	-1.4534	-.2834	160.9323	-1.4534	-.2834	1.4808	.8666	258.9672	-.8506	-.1659	36.1582	47.3012				1				0
80	4.45	30.3179	44.3836	35.8668	48.6888	-1.4351	-.2891	159.2571	-1.4351	-.2891	1.4639	.8568	258.6111	-.8399	-.1692	36.3326	47.2469				1				0
80	4.46	30.0407	43.777	35.6213	48.143	-1.4164	-.2949	157.5819	-1.4164	-.2949	1.4467	.8467	258.239	-.829	-.1726	36.5108	47.1915				1				0
80	4.47	29.7635	43.1704	35.3757	47.5972	-1.3973	-.3008	155.9068	-1.3973	-.3008	1.4293	.8365	257.8496	-.8178	-.1761	36.6928	47.1349				1				0
80	4.48	29.3232	42.1659	34.7851	46.4737	-1.3651	-.2988	152.7478	-1.3651	-.2988	1.3974	.8179	257.6531	-.7989	-.1749	36.999	47.1542				1				0
80	4.49	28.8829	41.1614	34.1944	45.3501	-1.3316	-.2967	149.5888	-1.3316	-.2967	1.3642	.7984	257.4385	-.7793	-.1737	37.3182	47.1742				1				0
80	4.5	28.7198	40.7636	33.8493	44.7724	-1.3181	-.2883	148.105	-1.3181	-.2883	1.3493	.7897	257.6641	-.7714	-.1687	37.4466	47.2547				1				0
80	4.51	28.5567	40.3658	33.5041	44.1946	-1.3044	-.2796	146.6212	-1.3044	-.2796	1.334	.7807	257.8995	-.7634	-.1637	37.5776	47.3368				1				0
80	4.52	28.3936	39.968	33.159	43.6168	-1.2903	-.2708	145.1374	-1.2903	-.2708	1.3184	.7716	258.1453	-.7552	-.1585	37.7113	47.4205				1				0
80	4.53	28.2306	39.5701	32.8138	43.039	-1.276	-.2619	143.6536	-1.276	-.2619	1.3026	.7624	258.4023	-.7468	-.1533	37.8477	47.506				1				0
80	4.54	28.0572	39.1453	32.2632	42.2528	-1.2642	-.2411	141.7185	-1.2642	-.2411	1.287	.7532	259.2028	-.7399	-.1411	37.96	47.7038				1				0
80	4.55	27.8838	38.7205	31.7126	41.4666	-1.2521	-.2197	139.7834	-1.2521	-.2197	1.2712	.744	260.0457	-.7328	-.1286	38.0754	47.9072				1				0
80	4.56	27.8735	38.6935	31.5071	41.2581	-1.2549	-.2078	139.3322	-1.2549	-.2078	1.272	.7445	260.5967	-.7345	-.1216	38.0482	48.0207				1				0
80	4.57	27.8632	38.6665	31.3016	41.0497	-1.2578	-.1958	138.881	-1.2578	-.1958	1.273	.745	261.1504	-.7362	-.1146	38.0208	48.1349				1				0
80	4.58	27.8529	38.6395	31.0961	40.8412	-1.2607	-.1838	138.4297	-1.2607	-.1838	1.274	.7456	261.7069	-.7378	-.1076	37.9933	48.2499				1				0
80	4.59	27.8426	38.6125	30.8906	40.6328	-1.2636	-.1716	137.9785	-1.2636	-.1716	1.2752	.7463	262.2661	-.7396	-.1004	37.9655	48.3656				1				0
80	4.6	28.0323	38.9464	30.5926	40.3794	-1.2755	-.1352	137.9507	-1.2755	-.1352	1.2827	.7507	263.9477	-.7465	-.0792	37.8523	48.712				1				0
80	4.61	28.222	39.2803	30.2946	40.1259	-1.2874	-.0989	137.9229	-1.2874	-.0989	1.2912	.7557	265.6093	-.7535	-.0579	37.739	49.0586				1				0
80	4.62	28.422	39.6412	30.2021	40.081	-1.2963	-.075	138.3463	-1.2963	-.075	1.2984	.7599	266.6902	-.7587	-.0439	37.6546	49.2861				1				0
80	4.63	28.6219	40.0022	30.1096	40.036	-1.3051	-.0512	138.7697	-1.3051	-.0512	1.3061	.7644	267.7524	-.7638	-.03	37.5706	49.5122				1				0
80	4.64	28.8219	40.3631	30.0171	39.991	-1.3138	-.0276	139.1931	-1.3138	-.0276	1.3141	.7691	268.7954	-.7689	-.0162	37.4872	49.7369				1				0
80	4.65	29.0803	41.0318	29.551	39.5075	-1.3381	.0354	139.1706	-1.3381	.0354	1.3385	.7834	271.5142	-.7831	.0207	37.2565	50.3369				1				0
80	4.66	29.3386	41.7006	29.0848	39.024	-1.3623	.0984	139.148	-1.3623	.0984	1.3658	.7994	274.1308	-.7973	.0576	37.0258	50.937				1				0
80	4.67	29.597	42.3693	28.6187	38.5405	-1.3865	.1614	139.1255	-1.3865	.1614	1.3959	.817	276.6406	-.8115	.0945	36.795	51.5374				1				0
80	4.68	29.6553	42.6771	28.2451	38.102	-1.4023	.2016	138.6795	-1.4023	.2016	1.4167	.8292	278.1826	-.8207	.118	36.6448	51.9204				1				0
80	4.69	29.7137	42.985	27.8715	37.6635	-1.4182	.2421	138.2336	-1.4182	.2421	1.4387	.842	279.6882	-.83	.1417	36.4937	52.3058				1				0
80	4.7	29.772	43.2928	27.4979	37.225	-1.4341	.2828	137.7876	-1.4341	.2828	1.4618	.8555	281.1569	-.8394	.1655	36.3415	52.6938				1				0
80	4.71	29.9179	43.5943	27.1776	36.655	-1.4329	.3293	137.3448	-1.4329	.3293	1.4703	.8605	282.9408	-.8387	.1927	36.353	53.1358				1				0
80	4.72	30.0639	43.8958	26.8574	36.085	-1.4317	.376	136.902	-1.4317	.376	1.4803	.8664	284.7137	-.8379	.22	36.3645	53.5807				1				0
80	4.73	30.1514	43.8895	26.9108	35.9535	-1.4144	.3814	136.9052	-1.4144	.3814	1.4649	.8574	285.0913	-.8278	.2232	36.5296	53.6324				1				0
80	4.74	30.2389	43.8832	26.9641	35.822	-1.3971	.3868	136.9083	-1.3971	.3868	1.4496	.8484	285.4769	-.8177	.2264	36.6947	53.6841				1				0
80	4.75	30.3265	43.8769	27.0175	35.6906	-1.3797	.3923	136.9115	-1.3797	.3923	1.4344	.8395	285.8706	-.8075	.2296	36.8598	53.7358				1				0
80	4.76	30.414	43.8706	27.0709	35.5591	-1.3624	.3977	136.9146	-1.3624	.3977	1.4192	.8306	286.2727	-.7974	.2327	37.0249	53.7875				1				0
80	4.77	31.238	44.4556	27.8119	35.9959	-1.304	.3981	139.5014	-1.304	.3981	1.3634	.798	286.9748	-.7632	.233	37.5807	53.791				1				0
80	4.78	32.0619	45.0407	28.5529	36.4327	-1.2478	.3984	142.0882	-1.2478	.3984	1.3099	.7666	287.7078	-.7303	.2332	38.1162	53.7944				1				0
80	4.79	32.7983	45.632	29.2405	37.0009	-1.21	.3936	144.6718	-1.21	.3936	1.2724	.7447	288.0201	-.7082	.2304	38.4764	53.7487				1				0
80	4.8	33.5347	46.2234	29.9281	37.5692	-1.1735	.389	147.2554	-1.1735	.389	1.2363	.7235	288.3394	-.6868	.2277	38.8239	53.7047				1				0
80	4.81	34.2711	46.8147	30.6157	38.1375	-1.1383	.3845	149.8391	-1.1383	.3845	1.2014	.7032	288.6659	-.6662	.225	39.1595	53.6621				1				0
80	4.82	35.0076	47.406	31.3034	38.7057	-1.1042	.3802	152.4227	-1.1042	.3802	1.1678	.6835	288.9998	-.6463	.2225	39.4837	53.621				1				0
80	4.83	36.4932	48.6562	32.7907	40.0057	-1.0428	.3654	157.9459	-1.0428	.3654	1.105	.6467	289.3094	-.6103	.2138	40.0682	53.4799				1				0
80	4.84	37.9789	49.9064	34.278	41.3057	-.9856	.3516	163.4691	-.9856	.3516	1.0464	.6124	289.6314	-.5768	.2058	40.6131	53.3483				1				0
80	4.85	38.7282	50.5652	35.0777	42.0374	-.9601	.3419	166.4086	-.9601	.3419	1.0192	.5965	289.601	-.5619	.2001	40.856	53.2562				1				0
80	4.86	39.4775	51.2241	35.8775	42.7692	-.9355	.3326	169.3482	-.9355	.3326	.9929	.5811	289.5699	-.5475	.1946	41.0905	53.1673				1				0
80	4.87	40.2268	51.8829	36.6772	43.5009	-.9117	.3235	172.2878	-.9117	.3235	.9674	.5662	289.5383	-.5336	.1894	41.3169	53.0814				1				0
80	4.88	40.976	52.5418	37.4769	44.2326	-.8887	.3148	175.2273	-.8887	.3148	.9429	.5518	289.5062	-.5201	.1843	41.5357	52.9984				1				0
80	4.89	42.1493	53.7856	38.4394	45.0171	-.863	.325	179.3914	-.863	.325	.9222	.5397	290.634	-.5051	.1902	41.7807	53.095				1				0
80	4.9	43.3226	55.0295	39.4019	45.8016	-.8385	.3347	183.5556	-.8385	.3347	.9028	.5284	291.7584	-.4907	.1959	42.0145	53.1872				1				0
80	4.91	43.7466	55.6146	39.5647	45.8544	-.8353	.3525	184.7802	-.8353	.3525	.9066	.5306	292.881	-.4888	.2063	42.0451	53.3572				1				0
80	4.92	44.1706	56.1996	39.7274	45.9071	-.8321	.3701	186.0047	-.8321	.3701	.9107	.533	293.9792	-.487	.2166	42.0753	53.5249				1				0
80	4.93	44.5945	56.7846	39.8902	45.9599	-.829	.3875	187.2293	-.829	.3875	.9151	.5355	295.0531	-.4852	.2268	42.105	53.6904				1				0
80	4.94	45.0185	57.3697	40.053	46.0127	-.8259	.4046	188.4539	-.8259	.4046	.9197	.5383	296.1026	-.4834	.2368	42.1344	53.8538				1				0
80	4.95	45.3327	58.0114	39.4383	45.2299	-.835	.4641	188.0123	-.835	.4641	.9553	.5591	299.063	-.4887	.2716	42.0472	54.4197				1				0
80	4.96	45.6468	58.6532	38.8237	44.4471	-.8442	.5238	187.5707	-.8442	.5238	.9935	.5815	301.8163	-.4941	.3065	41.9597	54.9884				1				0
80	4.97	45.5369	58.7099	38.0462	43.6116	-.8568	.5677	185.9046	-.8568	.5677	1.0278	.6015	303.5276	-.5014	.3322	41.8404	55.4064				1				0
80	4.98	45.4271	58.7666	37.2687	42.7761	-.8695	.6124	184.2384	-.8695	.6124	1.0635	.6224	305.1553	-.5089	.3584	41.7189	55.832				1				0
80	4.99	45.3172	58.8233	36.4912	41.9406	-.8825	.6579	182.5723	-.8825	.6579	1.1007	.6442	306.7027	-.5165	.385	41.5952	56.2654				1				0
80	5	45.2074	58.88	35.7138	41.105	-.8957	.7042	180.9061	-.8957	.7042	1.1394	.6668	308.1738	-.5242	.4121	41.4692	56.7067				1				0
80	5.01	44.7928	58.7657	34.1811	39.479	-.9243	.7882	177.2185	-.9243	.7882	1.2147	.7109	310.456	-.541	.4613	41.1972	57.5066				1				0
80	5.02	44.3783	58.6514	32.6484	37.8529	-.9541	.8757	173.5309	-.9541	.8757	1.2951	.7579	312.549	-.5584	.5125	40.9137	58.3404				1				0
80	5.03	44.0736	58.4803	31.8931	37.0623	-.9702	.9152	171.5094	-.9702	.9152	1.3337	.7806	313.33	-.5678	.5356	40.7602	58.7163				1				0
80	5.04	43.7689	58.3093	31.1379	36.2718	-.9867	.9556	169.4879	-.9867	.9556	1.3736	.8039	314.0838	-.5775	.5593	40.603	59.1012				1				0
80	5.05	43.4642	58.1383	30.3827	35.4812	-1.0036	.997	167.4664	-1.0036	.997	1.4146	.8279	314.8116	-.5874	.5835	40.442	59.4954				1				0
80	5.06	43.1741	58.1662	29.5323	34.6414	-1.0323	1.0491	165.514	-1.0323	1.0491	1.4718	.8614	315.4619	-.6042	.614	40.1685	59.9913				1				0
80	5.07	42.884	58.1941	28.6819	33.8016	-1.0617	1.1024	163.5615	-1.0617	1.1024	1.5305	.8958	316.0773	-.6214	.6452	39.8886	60.499				1				0
80	5.08	42.5939	58.222	27.8314	32.9617	-1.0918	1.157	161.6091	-1.0918	1.157	1.5908	.9311	316.6605	-.639	.6772	39.6018	61.019				1				0
80	5.09	42.6085	58.4209	27.7363	32.9124	-1.1034	1.1668	161.6781	-1.1034	1.1668	1.606	.9399	316.5997	-.6458	.6829	39.491	61.1128				1				0
80	5.1	42.6231	58.6199	27.6411	32.8631	-1.1151	1.1767	161.7471	-1.1151	1.1767	1.6211	.9488	316.5401	-.6526	.6887	39.3803	61.2066				1				0
80	5.11	42.6377	58.8188	27.5459	32.8138	-1.1267	1.1865	161.8161	-1.1267	1.1865	1.6362	.9576	316.4818	-.6594	.6944	39.2696	61.3002				1				0
80	5.12	43.0745	59.6135	27.73	33.0741	-1.1377	1.1969	163.4922	-1.1377	1.1969	1.6513	.9665	316.4513	-.6659	.7005	39.1647	61.3986				1				0
80	5.13	43.5114	60.4083	27.9142	33.3345	-1.1485	1.207	165.1683	-1.1485	1.207	1.6661	.9751	316.422	-.6722	.7064	39.0619	61.495				1				0
80	5.14	43.9337	61.0041	28.1935	33.6441	-1.1478	1.2074	166.7754	-1.1478	1.2074	1.6659	.975	316.4481	-.6718	.7066	39.0683	61.4987				1				0
80	5.15	44.3559	61.5999	28.4728	33.9538	-1.1472	1.2077	168.3825	-1.1472	1.2077	1.6657	.9749	316.4737	-.6714	.7069	39.0746	61.5023				1				0
80	5.16	44.7782	62.1958	28.7521	34.2634	-1.1465	1.2081	169.9896	-1.1465	1.2081	1.6655	.9748	316.4988	-.671	.7071	39.0808	61.5059				1				0
80	5.17	45.2005	62.7916	29.0315	34.5731	-1.1459	1.2085	171.5966	-1.1459	1.2085	1.6654	.9747	316.5235	-.6707	.7073	39.0869	61.5095				1				0
80	5.18	45.5275	63.3605	29.2449	34.8646	-1.1523	1.2093	172.9975	-1.1523	1.2093	1.6704	.9776	316.3815	-.6744	.7077	39.0256	61.5168				1				0
80	5.19	45.8545	63.9293	29.4584	35.156	-1.1586	1.21	174.3983	-1.1586	1.21	1.6753	.9805	316.2426	-.6781	.7082	38.9653	61.524				1				0
80	5.2	45.7592	63.9023	29.3926	35.1379	-1.1657	1.2104	174.192	-1.1657	1.2104	1.6805	.9835	316.079	-.6822	.7084	38.8984	61.5279				1				0
80	5.21	45.664	63.8753	29.3268	35.1197	-1.1727	1.2108	173.9857	-1.1727	1.2108	1.6856	.9866	315.9162	-.6864	.7087	38.8313	61.5317				1				0
80	5.22	45.5687	63.8483	29.261	35.1015	-1.1798	1.2112	173.7795	-1.1798	1.2112	1.6909	.9896	315.7539	-.6905	.7089	38.764	61.5356				1				0
80	5.23	45.4734	63.8213	29.1951	35.0834	-1.1869	1.2117	173.5732	-1.1869	1.2117	1.6961	.9927	315.5922	-.6946	.7091	38.6966	61.5395				1				0
80	5.24	45.2417	63.689	28.9203	34.9268	-1.203	1.2191	172.7777	-1.203	1.2191	1.7127	1.0024	315.3789	-.7041	.7135	38.5425	61.61				1				0
80	5.25	45.01	63.5567	28.6454	34.7703	-1.2194	1.2265	171.9823	-1.2194	1.2265	1.7295	1.0122	315.1677	-.7137	.7179	38.387	61.6811				1				0
80	5.26	44.8735	63.4514	28.4363	34.6319	-1.2286	1.2336	171.3931	-1.2286	1.2336	1.7411	1.019	315.1167	-.7191	.722	38.299	61.7487				1				0
80	5.27	44.737	63.3461	28.2273	34.4935	-1.2379	1.2408	170.8039	-1.2379	1.2408	1.7527	1.0258	315.0659	-.7245	.7262	38.2104	61.8168				1				0
80	5.28	44.6006	63.2407	28.0183	34.3551	-1.2473	1.248	170.2147	-1.2473	1.248	1.7644	1.0327	315.0156	-.73	.7304	38.1212	61.8853				1				0
80	5.29	44.4641	63.1354	27.8092	34.2167	-1.2567	1.2552	169.6255	-1.2567	1.2552	1.7762	1.0396	314.9655	-.7355	.7346	38.0313	61.9543				1				0
80	5.3	44.1268	63.1525	27.3137	33.9365	-1.2936	1.276	168.5295	-1.2936	1.276	1.817	1.0635	314.6071	-.7571	.7468	37.6799	62.1523				1				0
80	5.31	43.7895	63.1696	26.8182	33.6562	-1.331	1.2971	167.4336	-1.331	1.2971	1.8585	1.0877	314.2599	-.779	.7591	37.3238	62.3529				1				0
80	5.32	43.5886	63.292	26.5318	33.5144	-1.3589	1.3108	166.9269	-1.3589	1.3108	1.888	1.105	313.9682	-.7953	.7672	37.0584	62.4836				1				0
80	5.33	43.3878	63.4145	26.2454	33.3725	-1.3869	1.3246	166.4202	-1.3869	1.3246	1.9178	1.1225	313.6838	-.8117	.7753	36.7915	62.6152				1				0
80	5.34	43.187	63.5369	25.9589	33.2307	-1.4151	1.3385	165.9135	-1.4151	1.3385	1.9478	1.14	313.4064	-.8282	.7834	36.5229	62.7475				1				0
80	5.35	42.9861	63.6593	25.6725	33.0888	-1.4435	1.3525	165.4067	-1.4435	1.3525	1.9781	1.1577	313.1358	-.8449	.7916	36.2526	62.8807				1				0
80	5.36	42.4497	63.4874	25.3496	33.0283	-1.4855	1.3522	164.315	-1.4855	1.3522	2.0088	1.1757	312.3111	-.8694	.7914	35.8524	62.8783				1				0
80	5.37	41.9133	63.3155	25.0267	32.9678	-1.5281	1.352	163.2232	-1.5281	1.352	2.0403	1.1942	311.5009	-.8944	.7913	35.4469	62.8759				1				0
80	5.38	41.5777	63.0211	24.9902	33.0491	-1.5419	1.3375	162.6381	-1.5419	1.3375	2.0411	1.1947	310.9388	-.9025	.7828	35.3154	62.7376				1				0
80	5.39	41.2421	62.7268	24.9537	33.1304	-1.5558	1.3228	162.053	-1.5558	1.3228	2.0421	1.1952	310.3731	-.9106	.7742	35.1829	62.5983				1				0
80	5.4	40.9065	62.4325	24.9173	33.2117	-1.5698	1.3081	161.468	-1.5698	1.3081	2.0434	1.196	309.804	-.9188	.7656	35.0495	62.4581				1				0
80	5.41	40.5709	62.1382	24.8808	33.293	-1.5839	1.2933	160.8829	-1.5839	1.2933	2.0448	1.1968	309.2315	-.9271	.7569	34.9151	62.3168				1				0
80	5.42	39.9487	61.7224	25.169	34.0524	-1.6196	1.2326	160.8924	-1.6196	1.2326	2.0353	1.1913	307.2731	-.948	.7214	34.575	61.7393				1				0
80	5.43	39.3264	61.3065	25.4572	34.8118	-1.6553	1.172	160.902	-1.6553	1.172	2.0282	1.1871	305.299	-.9688	.6859	34.235	61.1618				1				0
80	5.44	39.0398	61.185	25.7819	35.4899	-1.6765	1.1269	161.4966	-1.6765	1.1269	2.02	1.1823	303.9066	-.9813	.6595	34.0331	60.732				1				0
80	5.45	38.7531	61.0635	26.1066	36.168	-1.6976	1.0821	162.0912	-1.6976	1.0821	2.0131	1.1782	302.5141	-.9936	.6333	33.8327	60.3053				1				0
80	5.46	38.4664	60.942	26.4313	36.8461	-1.7185	1.0376	162.6858	-1.7185	1.0376	2.0074	1.1749	301.123	-1.0058	.6073	33.6338	59.8817				1				0
80	5.47	37.8854	60.6855	27.1945	38.3779	-1.7598	.9392	164.1433	-1.7598	.9392	1.9947	1.1675	298.0889	-1.03	.5497	33.24	58.9448				1				0
80	5.48	37.3043	60.429	27.9578	39.9097	-1.8004	.8426	165.6007	-1.8004	.8426	1.9878	1.1634	295.0788	-1.0538	.4931	32.8531	58.0244				1				0
80	5.49	36.7233	60.1725	28.721	41.4415	-1.8403	.7476	167.0582	-1.8403	.7476	1.9864	1.1626	292.1088	-1.0771	.4376	32.473	57.1201				1				0
80	5.5	36.4289	60.0374	29.1596	42.2952	-1.86	.6959	167.9211	-1.86	.6959	1.9859	1.1623	290.5124	-1.0886	.4073	32.2861	56.6273				1				0
80	5.51	36.1345	59.9024	29.5981	43.1489	-1.8794	.6447	168.7839	-1.8794	.6447	1.9869	1.1629	288.9328	-1.1	.3773	32.1011	56.1396				1				0
80	5.52	35.8401	59.7674	30.0366	44.0026	-1.8986	.594	169.6467	-1.8986	.594	1.9893	1.1643	287.3719	-1.1112	.3476	31.918	55.6568				1				0
80	5.53	35.4813	59.7188	30.7572	45.415	-1.9292	.5187	171.3723	-1.9292	.5187	1.9977	1.1692	285.05	-1.1291	.3036	31.6267	54.9403				1				0
80	5.54	35.1226	59.6702	31.4777	46.8274	-1.9592	.445	173.0979	-1.9592	.445	2.0091	1.1759	282.7968	-1.1467	.2604	31.3413	54.2381				1				0
80	5.55	35.0582	59.7566	31.7597	47.3862	-1.9703	.4208	173.9607	-1.9703	.4208	2.0148	1.1792	282.0555	-1.1532	.2463	31.2349	54.0077				1				0
80	5.56	34.9938	59.843	32.0417	47.9449	-1.9814	.3968	174.8235	-1.9814	.3968	2.0208	1.1827	281.3257	-1.1597	.2323	31.1295	53.7795				1				0
80	5.57	34.9295	59.9294	32.3237	48.5037	-1.9924	.3731	175.6862	-1.9924	.3731	2.027	1.1864	280.6075	-1.1661	.2184	31.0252	53.5536				1				0
80	5.58	34.8651	60.0158	32.6057	49.0624	-2.0032	.3496	176.549	-2.0032	.3496	2.0335	1.1902	279.9007	-1.1725	.2046	30.9219	53.3299				1				0
80	5.59	34.5355	59.6954	32.7631	49.4871	-2.0173	.3172	176.4811	-2.0173	.3172	2.0421	1.1952	278.9349	-1.1807	.1856	30.7878	53.0205				1				0
80	5.6	34.2059	59.375	32.9206	49.9118	-2.0314	.2846	176.4133	-2.0314	.2846	2.0512	1.2006	277.9767	-1.1889	.1666	30.6535	52.7109				1				0
80	5.61	33.9407	58.9682	32.796	49.7777	-2.0348	.2752	175.4826	-2.0348	.2752	2.0534	1.2018	277.7009	-1.191	.161	30.6206	52.6205				1				0
80	5.62	33.6755	58.5613	32.6715	49.6437	-2.0383	.2656	174.552	-2.0383	.2656	2.0555	1.2031	277.4227	-1.193	.1554	30.5874	52.5291				1				0
80	5.63	33.4103	58.1545	32.547	49.5096	-2.0418	.2559	173.6214	-2.0418	.2559	2.0578	1.2044	277.1422	-1.1951	.1497	30.5538	52.4367				1				0
80	5.64	33.1451	57.7477	32.4224	49.3755	-2.0454	.246	172.6907	-2.0454	.246	2.0602	1.2058	276.8593	-1.1972	.144	30.5199	52.3433				1				0
80	5.65	32.5606	56.9133	32.1467	49.1117	-2.057	.2248	170.7323	-2.057	.2248	2.0693	1.2111	276.237	-1.204	.1316	30.4093	52.141				1				0
80	5.66	31.9761	56.079	31.8709	48.8479	-2.0689	.2031	168.7739	-2.0689	.2031	2.0789	1.2167	275.606	-1.2109	.1189	30.296	51.9341				1				0
80	5.67	31.6568	55.6515	31.7197	48.7182	-2.0772	.1913	167.7461	-2.0772	.1913	2.086	1.2209	275.2631	-1.2158	.112	30.2172	51.8224				1				0
80	5.68	31.3375	55.2239	31.5685	48.5884	-2.0856	.1795	166.7184	-2.0856	.1795	2.0933	1.2252	274.9184	-1.2207	.105	30.1374	51.7093				1				0
80	5.69	31.0183	54.7964	31.4172	48.4587	-2.0941	.1675	165.6906	-2.0941	.1675	2.1007	1.2296	274.5719	-1.2256	.098	30.0565	51.5948				1				0
80	5.7	30.699	54.3689	31.266	48.329	-2.1027	.1553	164.6628	-2.1027	.1553	2.1084	1.234	274.2236	-1.2307	.0909	29.9747	51.4789				1				0
80	5.71	30.2063	53.809	31.2064	48.5331	-2.1245	.122	163.7549	-2.1245	.122	2.128	1.2455	273.2863	-1.2435	.0714	29.7665	51.1618				1				0
80	5.72	29.7137	53.2492	31.1468	48.7372	-2.1466	.0883	162.8469	-2.1466	.0883	2.1484	1.2575	272.3563	-1.2564	.0517	29.556	50.8412				1				0
80	5.73	29.5403	53.1169	31.2384	49.0711	-2.1598	.0673	162.9667	-2.1598	.0673	2.1609	1.2647	271.7849	-1.2641	.0394	29.4303	50.641				1				0
80	5.74	29.3669	52.9846	31.3301	49.4049	-2.173	.0463	163.0865	-2.173	.0463	2.1735	1.2721	271.2208	-1.2718	.0271	29.3048	50.441				1				0
80	5.75	29.1936	52.8523	31.4217	49.7388	-2.1862	.0253	163.2063	-2.1862	.0253	2.1863	1.2796	270.6642	-1.2796	.0148	29.1795	50.2414				1				0
80	5.76	29.0202	52.72	31.5133	50.0727	-2.1993	.0044	163.3261	-2.1993	.0044	2.1993	1.2872	270.1149	-1.2872	.0026	29.0543	50.042				1				0
80	5.77	28.8133	52.63	31.9065	50.9592	-2.2177	-.0404	164.309	-2.2177	-.0404	2.2181	1.2982	268.9552	-1.298	-.0237	28.879	49.6148				1				0
80	5.78	28.6065	52.54	32.2997	51.8458	-2.2359	-.0848	165.2919	-2.2359	-.0848	2.2375	1.3096	267.8289	-1.3087	-.0496	28.7057	49.1927				1				0
80	5.79	28.573	52.5823	32.6012	52.3985	-2.241	-.1081	166.155	-2.241	-.1081	2.2436	1.3132	267.2385	-1.3117	-.0633	28.657	48.9705				1				0
80	5.8	28.5395	52.6246	32.9028	52.9511	-2.2461	-.1312	167.0181	-2.2461	-.1312	2.2499	1.3169	266.6573	-1.3146	-.0768	28.6089	48.7506				1				0
80	5.81	28.5061	52.6669	33.2043	53.5038	-2.2511	-.154	167.8811	-2.2511	-.154	2.2563	1.3206	266.0854	-1.3176	-.0902	28.5612	48.533				1				0
80	5.82	28.4142	52.6966	33.6349	54.4086	-2.2641	-.1915	169.1543	-2.2641	-.1915	2.2721	1.3299	265.166	-1.3252	-.1121	28.4375	48.1764				1				0
80	5.83	28.3224	52.7263	34.0654	55.3133	-2.2769	-.2283	170.4274	-2.2769	-.2283	2.2883	1.3393	264.2729	-1.3326	-.1337	28.3156	47.8252				1				0
80	5.84	28.2306	52.756	34.496	56.218	-2.2895	-.2647	171.7005	-2.2895	-.2647	2.3047	1.349	263.4055	-1.34	-.1549	28.1955	47.4793				1				0
80	5.85	28.1722	52.7434	34.625	56.57	-2.2973	-.279	172.1106	-2.2973	-.279	2.3142	1.3545	263.0747	-1.3446	-.1633	28.121	47.3426				1				0
80	5.86	28.1138	52.7308	34.754	56.9221	-2.3051	-.2933	172.5206	-2.3051	-.2933	2.3237	1.36	262.7482	-1.3492	-.1717	28.0469	47.2065				1				0
80	5.87	28.0555	52.7182	34.8829	57.2741	-2.3128	-.3075	172.9307	-2.3128	-.3075	2.3332	1.3656	262.4259	-1.3537	-.18	27.9731	47.0711				1				0
80	5.88	27.8941	52.6237	34.8972	57.5405	-2.3282	-.322	172.9554	-2.3282	-.322	2.3503	1.3757	262.1261	-1.3627	-.1885	27.827	46.9335				1				0
80	5.89	27.7328	52.5292	34.9114	57.8069	-2.3435	-.3364	172.9802	-2.3435	-.3364	2.3675	1.3857	261.8307	-1.3717	-.1969	27.6809	46.796				1				0
80	5.9	27.6298	52.4473	34.7966	57.7212	-2.3512	-.3368	172.5949	-2.3512	-.3368	2.3752	1.3902	261.8492	-1.3762	-.1971	27.6075	46.7928				1				0
80	5.91	27.5268	52.3654	34.6819	57.6356	-2.359	-.3371	172.2097	-2.359	-.3371	2.3829	1.3947	261.8676	-1.3807	-.1973	27.5338	46.7896				1				0
80	5.92	27.4238	52.2834	34.5671	57.55	-2.3667	-.3374	171.8244	-2.3667	-.3374	2.3907	1.3993	261.886	-1.3853	-.1975	27.4597	46.7864				1				0
80	5.93	27.3208	52.2015	34.4524	57.4644	-2.3745	-.3378	171.4391	-2.3745	-.3378	2.3984	1.4038	261.9044	-1.3898	-.1977	27.3854	46.7832				1				0
80	5.94	27.1517	51.9873	34.1802	57.1314	-2.383	-.3336	170.4506	-2.383	-.3336	2.4063	1.4084	262.0301	-1.3948	-.1953	27.3045	46.8225				1				0
80	5.95	26.9826	51.7731	33.908	56.7984	-2.3916	-.3295	169.4621	-2.3916	-.3295	2.4142	1.413	262.1564	-1.3998	-.1928	27.2228	46.8622				1				0
80	5.96	26.9165	51.6408	33.7505	56.551	-2.3923	-.3249	168.8589	-2.3923	-.3249	2.4143	1.4131	262.2652	-1.4002	-.1902	27.2162	46.9054				1				0
80	5.97	26.8505	51.5085	33.5931	56.3036	-2.393	-.3204	168.2556	-2.393	-.3204	2.4143	1.4131	262.3748	-1.4006	-.1875	27.2097	46.9489				1				0
80	5.98	26.7844	51.3762	33.4356	56.0563	-2.3937	-.3158	167.6524	-2.3937	-.3158	2.4144	1.4132	262.4852	-1.401	-.1848	27.2031	46.9927				1				0
80	5.99	26.7183	51.2439	33.2782	55.8089	-2.3944	-.3111	167.0492	-2.3944	-.3111	2.4145	1.4132	262.5963	-1.4014	-.1821	27.1964	47.0368				1				0
80	6	26.7887	51.2106	33.127	55.4586	-2.3856	-.2969	166.5848	-2.3856	-.2969	2.404	1.4071	262.9059	-1.3963	-.1738	27.28	47.1724				1				0
80	6.01	26.859	51.1773	32.9757	55.1083	-2.3768	-.2826	166.1203	-2.3768	-.2826	2.3935	1.4009	263.2199	-1.3911	-.1654	27.364	47.3088				1				0
80	6.02	26.9955	51.2763	32.982	55.0054	-2.3673	-.273	166.2591	-2.3673	-.273	2.383	1.3948	263.4215	-1.3856	-.1598	27.4543	47.3999				1				0
80	6.03	27.132	51.3753	32.9882	54.9024	-2.3578	-.2635	166.3979	-2.3578	-.2635	2.3725	1.3886	263.6245	-1.3801	-.1542	27.5444	47.4909				1				0
80	6.04	27.2684	51.4743	32.9944	54.7995	-2.3484	-.2539	166.5367	-2.3484	-.2539	2.3621	1.3825	263.829	-1.3745	-.1486	27.6344	47.5818				1				0
80	6.05	27.4049	51.5733	33.0006	54.6966	-2.339	-.2444	166.6754	-2.339	-.2444	2.3517	1.3765	264.0349	-1.369	-.143	27.7242	47.6725				1				0
80	6.06	27.7225	51.7551	33.0967	54.5418	-2.3131	-.2281	167.1161	-2.3131	-.2281	2.3243	1.3604	264.3671	-1.3539	-.1335	27.9702	47.8272				1				0
80	6.07	28.04	51.9369	33.1928	54.3869	-2.2874	-.212	167.5567	-2.2874	-.212	2.2972	1.3446	264.7054	-1.3388	-.1241	28.215	47.9811				1				0
80	6.08	28.2211	52.0197	33.2826	54.335	-2.2712	-.2053	167.8585	-2.2712	-.2053	2.2804	1.3347	264.8345	-1.3293	-.1202	28.3699	48.0446				1				0
80	6.09	28.4022	52.1025	33.3725	54.2831	-2.255	-.1987	168.1604	-2.255	-.1987	2.2637	1.3249	264.9651	-1.3198	-.1163	28.5243	48.1079				1				0
80	6.1	28.5833	52.1853	33.4623	54.2312	-2.2388	-.192	168.4622	-2.2388	-.192	2.247	1.3152	265.0972	-1.3104	-.1124	28.6781	48.171				1				0
80	6.11	28.7644	52.2681	33.5522	54.1794	-2.2227	-.1854	168.7641	-2.2227	-.1854	2.2304	1.3055	265.2307	-1.3009	-.1085	28.8314	48.2338				1				0
80	6.12	29.1009	52.4842	33.642	54.0107	-2.1975	-.1675	169.2377	-2.1975	-.1675	2.2038	1.2899	265.6411	-1.2862	-.098	29.0719	48.4048				1				0
80	6.13	29.4373	52.7002	33.7319	53.842	-2.1723	-.1497	169.7114	-2.1723	-.1497	2.1775	1.2745	266.0591	-1.2715	-.0876	29.311	48.5747				1				0
80	6.14	29.5927	52.8334	33.7319	53.7253	-2.1632	-.1384	169.8832	-2.1632	-.1384	2.1676	1.2687	266.3404	-1.2661	-.081	29.3982	48.6823				1				0
80	6.15	29.748	52.9666	33.7319	53.6085	-2.1541	-.1271	170.055	-2.1541	-.1271	2.1578	1.263	266.6237	-1.2608	-.0744	29.4851	48.7897				1				0
80	6.16	29.9034	53.0998	33.7319	53.4917	-2.145	-.1158	170.2267	-2.145	-.1158	2.1481	1.2573	266.909	-1.2554	-.0678	29.5719	48.8969				1				0
80	6.17	30.0587	53.233	33.7319	53.375	-2.1359	-.1046	170.3985	-2.1359	-.1046	2.1384	1.2516	267.1963	-1.2501	-.0612	29.6584	49.0038				1				0
80	6.18	30.3007	53.4022	33.6144	52.9684	-2.1192	-.079	170.2858	-2.1192	-.079	2.1207	1.2412	267.8648	-1.2404	-.0463	29.817	49.2475				1				0
80	6.19	30.5428	53.5714	33.497	52.5619	-2.1025	-.0534	170.1732	-2.1025	-.0534	2.1032	1.231	268.5454	-1.2306	-.0313	29.9758	49.4915				1				0
80	6.2	30.6295	53.6074	33.3796	52.2722	-2.0949	-.0389	169.8887	-2.0949	-.0389	2.0953	1.2263	268.936	-1.2261	-.0228	30.0486	49.6294				1				0
80	6.21	30.7162	53.6434	33.2622	51.9824	-2.0872	-.0244	169.6042	-2.0872	-.0244	2.0874	1.2217	269.3308	-1.2216	-.0143	30.1216	49.7678				1				0
80	6.22	30.8028	53.6794	33.1447	51.6927	-2.0795	-.0098	169.3197	-2.0795	-.0098	2.0796	1.2172	269.73	-1.2171	-.0057	30.1948	49.9067				1				0
80	6.23	31.0105	53.7145	32.9579	51.1106	-2.0574	.0182	168.7936	-2.0574	.0182	2.0575	1.2042	270.506	-1.2042	.0106	30.4054	50.1731				1				0
80	6.24	31.2182	53.7496	32.7711	50.5285	-2.0352	.0463	168.2675	-2.0352	.0463	2.0357	1.1915	271.3038	-1.1912	.0271	30.6174	50.4411				1				0
80	6.25	31.4259	53.7847	32.5843	49.9464	-2.0128	.0746	167.7414	-2.0128	.0746	2.0142	1.1789	272.1238	-1.1781	.0437	30.8306	50.7109				1				0
80	6.26	31.547	53.7838	32.5149	49.654	-1.9982	.0882	167.4998	-1.9982	.0882	2.0001	1.1707	272.5271	-1.1695	.0516	30.9697	50.8399				1				0
80	6.27	31.668	53.7829	32.4456	49.3617	-1.9835	.1018	167.2582	-1.9835	.1018	1.9862	1.1625	272.9373	-1.1609	.0596	31.1091	50.9693				1				0
80	6.28	31.789	53.782	32.3762	49.0693	-1.9689	.1154	167.0166	-1.9689	.1154	1.9722	1.1543	273.3545	-1.1524	.0675	31.2489	51.0991				1				0
80	6.29	31.9958	53.8315	32.2641	48.6498	-1.9484	.1377	166.7413	-1.9484	.1377	1.9533	1.1432	274.0416	-1.1404	.0806	31.4436	51.3111				1				0
80	6.3	32.2027	53.8811	32.152	48.2304	-1.9279	.16	166.4661	-1.9279	.16	1.9345	1.1323	274.7444	-1.1284	.0936	31.6389	51.5239				1				0
80	6.31	32.2885	53.9315	32.1093	48.1032	-1.9222	.1686	166.4325	-1.9222	.1686	1.9296	1.1293	275.0137	-1.125	.0987	31.6935	51.606				1				0
80	6.32	32.3743	53.9819	32.0666	47.9761	-1.9164	.1773	166.3989	-1.9164	.1773	1.9246	1.1265	275.2845	-1.1217	.1037	31.7482	51.6882				1				0
80	6.33	32.4602	54.0323	32.0239	47.8489	-1.9107	.1859	166.3653	-1.9107	.1859	1.9197	1.1236	275.5568	-1.1183	.1088	31.8028	51.7704				1				0
80	6.34	32.546	54.0827	31.9812	47.7218	-1.905	.1945	166.3316	-1.905	.1945	1.9149	1.1207	275.8306	-1.1149	.1138	31.8575	51.8526				1				0
80	6.35	32.6747	54.1844	31.999	47.6301	-1.8962	.2029	166.4882	-1.8962	.2029	1.907	1.1162	276.1071	-1.1098	.1187	31.9409	51.9322				1				0
80	6.36	32.8035	54.2861	32.0168	47.5384	-1.8875	.2112	166.6448	-1.8875	.2112	1.8992	1.1116	276.3854	-1.1047	.1236	32.0242	52.0117				1				0
80	6.37	32.8464	54.3374	32.0773	47.5739	-1.8845	.2109	166.8349	-1.8845	.2109	1.8962	1.1098	276.3868	-1.1029	.1235	32.0527	52.0089				1				0
80	6.38	32.8893	54.3887	32.1378	47.6093	-1.8815	.2106	167.0251	-1.8815	.2106	1.8932	1.1081	276.3882	-1.1012	.1233	32.0812	52.0062				1				0
80	6.39	32.9322	54.44	32.1983	47.6448	-1.8785	.2104	167.2153	-1.8785	.2104	1.8902	1.1063	276.3896	-1.0994	.1231	32.1097	52.0034				1				0
80	6.4	32.9751	54.4913	32.2588	47.6803	-1.8755	.2101	167.4054	-1.8755	.2101	1.8872	1.1046	276.391	-1.0977	.1229	32.138	52.0007				1				0
80	6.41	33.1219	54.719	32.3708	47.7503	-1.8713	.2147	167.9621	-1.8713	.2147	1.8835	1.1024	276.546	-1.0952	.1257	32.1785	52.045				1				0
80	6.42	33.2687	54.9467	32.4829	47.8204	-1.867	.2193	168.5187	-1.867	.2193	1.8799	1.1003	276.7007	-1.0928	.1284	32.2186	52.089				1				0
80	6.43	33.3725	55.1231	32.5345	47.855	-1.8658	.2242	168.8851	-1.8658	.2242	1.8792	1.0999	276.8533	-1.092	.1312	32.2306	52.1356				1				0
80	6.44	33.4764	55.2995	32.5861	47.8896	-1.8645	.2291	169.2516	-1.8645	.2291	1.8786	1.0995	277.0053	-1.0913	.1341	32.2425	52.182				1				0
80	6.45	33.5802	55.476	32.6377	47.9242	-1.8633	.234	169.618	-1.8633	.234	1.8779	1.0991	277.1569	-1.0906	.1369	32.2543	52.2282				1				0
80	6.46	33.6841	55.6524	32.6893	47.9588	-1.8621	.2388	169.9845	-1.8621	.2388	1.8773	1.0988	277.3078	-1.0898	.1398	32.2661	52.2742				1				0
80	6.47	33.8111	55.9107	32.6599	47.8057	-1.8602	.2541	170.1874	-1.8602	.2541	1.8775	1.0989	277.7781	-1.0888	.1487	32.2837	52.42				1				0
80	6.48	33.9381	56.169	32.6306	47.6526	-1.8584	.2694	170.3903	-1.8584	.2694	1.8778	1.099	278.2473	-1.0877	.1576	32.3012	52.5653				1				0
80	6.49	33.9613	56.2509	32.5496	47.4649	-1.8578	.2799	170.2267	-1.8578	.2799	1.8787	1.0996	278.5673	-1.0873	.1638	32.307	52.6655				1				0
80	6.5	33.9845	56.3328	32.4687	47.2772	-1.8572	.2904	170.0632	-1.8572	.2904	1.8797	1.1002	278.8876	-1.087	.17	32.3128	52.7658				1				0
80	6.51	34.0077	56.4147	32.3877	47.0895	-1.8565	.301	169.8996	-1.8565	.301	1.8808	1.1008	279.2083	-1.0866	.1761	32.3187	52.8664				1				0
80	6.52	34.0308	56.4966	32.3068	46.9018	-1.8559	.3115	169.7361	-1.8559	.3115	1.8819	1.1014	279.5291	-1.0862	.1823	32.3246	52.9671				1				0
80	6.53	34.0712	56.6064	32.0942	46.4858	-1.8544	.3339	169.2576	-1.8544	.3339	1.8843	1.1028	280.2076	-1.0854	.1954	32.3387	53.1802				1				0
80	6.54	34.1115	56.7162	31.8816	46.0697	-1.853	.3564	168.7791	-1.853	.3564	1.8869	1.1044	280.8881	-1.0845	.2086	32.3528	53.3945				1				0
80	6.55	34.1287	56.7441	31.7499	45.8414	-1.8521	.3683	168.4641	-1.8521	.3683	1.8883	1.1052	281.2477	-1.084	.2156	32.3611	53.5078				1				0
80	6.56	34.1458	56.772	31.6183	45.6131	-1.8512	.3803	168.1492	-1.8512	.3803	1.8899	1.1061	281.608	-1.0835	.2226	32.3695	53.6216				1				0
80	6.57	34.163	56.7999	31.4866	45.3847	-1.8503	.3923	167.8343	-1.8503	.3923	1.8914	1.107	281.9691	-1.083	.2296	32.3779	53.7358				1				0
80	6.58	34.2119	56.8521	31.298	45.0154	-1.8464	.4117	167.3775	-1.8464	.4117	1.8917	1.1072	282.5708	-1.0806	.241	32.4156	53.9212				1				0
80	6.59	34.2608	56.9043	31.1095	44.6461	-1.8424	.4313	166.9207	-1.8424	.4313	1.8922	1.1075	283.1755	-1.0783	.2524	32.4535	54.1076				1				0
80	6.6	34.3098	56.9565	30.9209	44.2767	-1.8384	.451	166.4639	-1.8384	.451	1.8929	1.1079	283.7832	-1.076	.2639	32.4917	54.295				1				0
80	6.61	34.3415	56.9808	30.8639	44.1358	-1.8353	.4585	166.3221	-1.8353	.4585	1.8917	1.1072	284.0268	-1.0742	.2683	32.5213	54.3666				1				0
80	6.62	34.3733	57.0051	30.807	43.9948	-1.8321	.466	166.1802	-1.8321	.466	1.8905	1.1065	284.2711	-1.0723	.2728	32.551	54.4383				1				0
80	6.63	34.405	57.0294	30.7501	43.8538	-1.829	.4736	166.0384	-1.829	.4736	1.8893	1.1058	284.5161	-1.0705	.2772	32.5807	54.5102				1				0
80	6.64	34.472	56.9979	30.7616	43.7431	-1.8184	.4775	165.9746	-1.8184	.4775	1.8801	1.1004	284.7143	-1.0643	.2795	32.6816	54.548				1				0
80	6.65	34.5389	56.9664	30.7732	43.6324	-1.8078	.4815	165.9109	-1.8078	.4815	1.8708	1.095	284.9145	-1.0581	.2818	32.7827	54.5858				1				0
80	6.66	34.5741	56.9106	30.8417	43.6626	-1.8004	.4779	165.9891	-1.8004	.4779	1.8627	1.0902	284.867	-1.0537	.2797	32.8538	54.5517				1				0
80	6.67	34.6093	56.8548	30.9102	43.6929	-1.7929	.4743	166.0673	-1.7929	.4743	1.8546	1.0855	284.8191	-1.0493	.2776	32.9249	54.5175				1				0
80	6.68	34.6445	56.799	30.9787	43.7232	-1.7854	.4708	166.1454	-1.7854	.4708	1.8465	1.0807	284.7709	-1.045	.2755	32.9959	54.4834				1				0
80	6.69	34.6797	56.7432	31.0472	43.7535	-1.778	.4672	166.2236	-1.778	.4672	1.8383	1.0759	284.7223	-1.0406	.2734	33.0668	54.4494				1				0
80	6.7	34.7518	56.7	31.2456	43.9489	-1.7674	.4558	166.6463	-1.7674	.4558	1.8253	1.0683	284.4597	-1.0345	.2667	33.1672	54.3407				1				0
80	6.71	34.8239	56.6568	31.4439	44.1444	-1.757	.4444	167.069	-1.757	.4444	1.8123	1.0607	284.1948	-1.0283	.2601	33.267	54.2325				1				0
80	6.72	34.8608	56.6694	31.5738	44.3096	-1.7539	.4366	167.4136	-1.7539	.4366	1.8074	1.0579	283.9799	-1.0265	.2556	33.2961	54.1585				1				0
80	6.73	34.8977	56.682	31.7037	44.4748	-1.7509	.4289	167.7582	-1.7509	.4289	1.8026	1.055	283.7646	-1.0247	.251	33.3251	54.0848				1				0
80	6.74	34.9346	56.6946	31.8335	44.64	-1.7478	.4212	168.1028	-1.7478	.4212	1.7979	1.0523	283.5492	-1.023	.2465	33.354	54.0115				1				0
80	6.75	34.9715	56.7072	31.9634	44.8052	-1.7448	.4135	168.4474	-1.7448	.4135	1.7931	1.0495	283.3334	-1.0212	.242	33.3827	53.9384				1				0
80	6.76	35.0273	56.7495	32.1449	45.0448	-1.7417	.4033	168.9665	-1.7417	.4033	1.7878	1.0464	283.0383	-1.0194	.2361	33.4124	53.8412				1				0
80	6.77	35.0831	56.7918	32.3264	45.2844	-1.7386	.3932	169.4857	-1.7386	.3932	1.7825	1.0433	282.7433	-1.0176	.2301	33.4419	53.7447				1				0
80	6.78	35.102	56.8215	32.378	45.3588	-1.7385	.3907	169.6602	-1.7385	.3907	1.7818	1.0429	282.6646	-1.0175	.2286	33.4429	53.7205				1				0
80	6.79	35.1208	56.8512	32.4295	45.4332	-1.7384	.3881	169.8348	-1.7384	.3881	1.7812	1.0425	282.5859	-1.0174	.2272	33.4439	53.6964				1				0
80	6.8	35.1397	56.8809	32.4811	45.5075	-1.7383	.3856	170.0094	-1.7383	.3856	1.7805	1.0421	282.5073	-1.0174	.2257	33.4449	53.6724				1				0
80	6.81	35.1586	56.9106	32.5327	45.5819	-1.7382	.3831	170.1839	-1.7382	.3831	1.7799	1.0417	282.4288	-1.0173	.2242	33.4459	53.6484				1				0
80	6.82	35.1457	56.9781	32.4954	45.5863	-1.7441	.3854	170.2055	-1.7441	.3854	1.7861	1.0454	282.4621	-1.0208	.2256	33.3899	53.6708				1				0
80	6.83	35.1329	57.0457	32.458	45.5906	-1.7499	.3878	170.2271	-1.7499	.3878	1.7924	1.049	282.4951	-1.0242	.227	33.334	53.6933				1				0
80	6.84	35.1011	57.0835	32.3691	45.5205	-1.7559	.3927	170.0741	-1.7559	.3927	1.7993	1.0531	282.6057	-1.0277	.2298	33.2769	53.7398				1				0
80	6.85	35.0693	57.1213	32.2801	45.4505	-1.7619	.3976	169.9212	-1.7619	.3976	1.8062	1.0572	282.7155	-1.0312	.2327	33.2197	53.7864				1				0
80	6.86	35.0376	57.1591	32.1911	45.3804	-1.7679	.4025	169.7682	-1.7679	.4025	1.8132	1.0612	282.8247	-1.0347	.2356	33.1624	53.833				1				0
80	6.87	35.0058	57.1969	32.1022	45.3103	-1.774	.4074	169.6152	-1.774	.4074	1.8201	1.0653	282.9333	-1.0383	.2384	33.105	53.8798				1				0
80	6.88	34.9689	57.2239	31.9234	45.0958	-1.7796	.4189	169.212	-1.7796	.4189	1.8283	1.07	283.2467	-1.0416	.2452	33.0513	53.9899				1				0
80	6.89	34.932	57.2509	31.7446	44.8813	-1.7853	.4305	168.8088	-1.7853	.4305	1.8365	1.0749	283.5588	-1.0449	.252	32.9973	54.1005				1				0
80	6.9	34.9269	57.2401	31.6547	44.7369	-1.7849	.4372	168.5586	-1.7849	.4372	1.8377	1.0756	283.7644	-1.0447	.2559	33.0009	54.1642				1				0
80	6.91	34.9217	57.2293	31.5649	44.5924	-1.7845	.4439	168.3083	-1.7845	.4439	1.8389	1.0763	283.9704	-1.0444	.2598	33.0047	54.2281				1				0
80	6.92	34.9166	57.2185	31.4751	44.448	-1.7841	.4507	168.0581	-1.7841	.4507	1.8402	1.077	284.1767	-1.0442	.2638	33.0084	54.2922				1				0
80	6.93	34.9114	57.2077	31.3852	44.3036	-1.7837	.4574	167.8079	-1.7837	.4574	1.8414	1.0778	284.3833	-1.044	.2677	33.0121	54.3565				1				0
80	6.94	34.8565	57.1807	31.2313	44.1245	-1.7883	.4656	167.393	-1.7883	.4656	1.8479	1.0815	284.5926	-1.0467	.2725	32.9686	54.434				1				0
80	6.95	34.8016	57.1537	31.0774	43.9455	-1.7929	.4737	166.9781	-1.7929	.4737	1.8544	1.0854	284.8015	-1.0493	.2773	32.925	54.5119				1				0
80	6.96	34.7518	57.1375	31.0134	43.9109	-1.7979	.4751	166.8135	-1.7979	.4751	1.8596	1.0884	284.8035	-1.0523	.2781	32.8775	54.5251				1				0
80	6.97	34.702	57.1213	30.9493	43.8763	-1.8028	.4765	166.6489	-1.8028	.4765	1.8648	1.0914	284.8055	-1.0552	.2789	32.83	54.5383				1				0
80	6.98	34.6522	57.1051	30.8853	43.8417	-1.8078	.4779	166.4843	-1.8078	.4779	1.8699	1.0945	284.8074	-1.0581	.2797	32.7824	54.5515				1				0
80	6.99	34.5793	57.1303	30.8488	43.9169	-1.8187	.4755	166.4753	-1.8187	.4755	1.8798	1.1002	284.6524	-1.0644	.2783	32.6794	54.5286				1				0
80	7	34.5063	57.1555	30.8123	43.9922	-1.8295	.4731	166.4663	-1.8295	.4731	1.8897	1.106	284.4989	-1.0708	.2769	32.5764	54.5057				1				0
80	7.01	34.4334	57.1807	30.7759	44.0674	-1.8403	.4707	166.4573	-1.8403	.4707	1.8995	1.1118	284.3471	-1.0771	.2755	32.4734	54.4828				1				0
80	7.02	34.4102	57.2221	30.8034	44.1773	-1.8461	.4669	166.613	-1.8461	.4669	1.9042	1.1145	284.1938	-1.0805	.2733	32.4184	54.4468				1				0
80	7.03	34.387	57.2635	30.831	44.2871	-1.8518	.4631	166.7686	-1.8518	.4631	1.9089	1.1172	284.0415	-1.0838	.2711	32.3635	54.4108				1				0
80	7.04	34.3638	57.3049	30.8586	44.397	-1.8576	.4594	166.9243	-1.8576	.4594	1.9135	1.12	283.8903	-1.0872	.2689	32.3088	54.375				1				0
80	7.05	34.3733	57.4255	30.9831	44.6677	-1.8648	.4505	167.4496	-1.8648	.4505	1.9185	1.1228	283.5821	-1.0914	.2637	32.2399	54.2908				1				0
80	7.06	34.3827	57.5461	31.1077	44.9384	-1.872	.4417	167.9749	-1.872	.4417	1.9234	1.1257	283.2775	-1.0957	.2585	32.1714	54.2071				1				0
80	7.07	34.4153	57.6253	31.2046	45.0993	-1.8735	.4367	168.3446	-1.8735	.4367	1.9237	1.1259	283.1218	-1.0965	.2556	32.1574	54.1593				1				0
80	7.08	34.448	57.7045	31.3016	45.2602	-1.8749	.4317	168.7142	-1.8749	.4317	1.924	1.1261	282.9669	-1.0974	.2527	32.1435	54.1116				1				0
80	7.09	34.4806	57.7837	31.3986	45.4211	-1.8764	.4267	169.0839	-1.8764	.4267	1.9243	1.1263	282.8127	-1.0982	.2498	32.1296	54.0642				1				0
80	7.1	34.5132	57.8629	31.4955	45.5819	-1.8778	.4218	169.4535	-1.8778	.4218	1.9246	1.1265	282.6593	-1.0991	.2469	32.1158	54.017				1				0
80	7.11	34.5587	57.9853	31.6014	45.754	-1.8801	.4177	169.8994	-1.8801	.4177	1.9259	1.1272	282.5247	-1.1004	.2444	32.0945	53.9777				1				0
80	7.12	34.6042	58.1077	31.7072	45.9262	-1.8823	.4135	170.3453	-1.8823	.4135	1.9272	1.128	282.391	-1.1017	.242	32.0733	53.9385				1				0
80	7.13	34.617	58.1509	31.7161	45.9374	-1.8831	.4143	170.4215	-1.8831	.4143	1.9281	1.1285	282.4092	-1.1021	.2425	32.0658	53.9461				1				0
80	7.14	34.6299	58.1941	31.725	45.9487	-1.8839	.4151	170.4977	-1.8839	.4151	1.9291	1.1291	282.4274	-1.1026	.243	32.0583	53.9537				1				0
80	7.15	34.6428	58.2373	31.7339	45.9599	-1.8847	.4159	170.5739	-1.8847	.4159	1.93	1.1296	282.4455	-1.1031	.2434	32.0508	53.9613				1				0
80	7.16	34.6557	58.2805	31.7428	45.9711	-1.8854	.4167	170.6501	-1.8854	.4167	1.931	1.1302	282.4636	-1.1035	.2439	32.0433	53.9689				1				0
80	7.17	34.611	58.2607	31.6432	45.8371	-1.8883	.4221	170.352	-1.8883	.4221	1.9349	1.1325	282.6009	-1.1052	.2471	32.0165	54.0201				1				0
80	7.18	34.5664	58.2409	31.5436	45.703	-1.8911	.4275	170.0539	-1.8911	.4275	1.9388	1.1348	282.7381	-1.1068	.2502	31.9895	54.0714				1				0
80	7.19	34.5089	58.1779	31.435	45.5577	-1.8932	.4321	169.6796	-1.8932	.4321	1.9418	1.1365	282.8575	-1.108	.2529	31.97	54.1154				1				0
80	7.2	34.4514	58.1149	31.3265	45.4124	-1.8952	.4367	169.3052	-1.8952	.4367	1.9449	1.1383	282.9771	-1.1092	.2556	31.9503	54.1595				1				0
80	7.21	34.3939	58.0519	31.218	45.2671	-1.8973	.4414	168.9309	-1.8973	.4414	1.948	1.1401	283.0968	-1.1105	.2583	31.9306	54.2038				1				0
80	7.22	34.3364	57.9889	31.1095	45.1218	-1.8994	.4461	168.5565	-1.8994	.4461	1.951	1.1419	283.2167	-1.1117	.2611	31.9108	54.2484				1				0
80	7.23	34.2162	57.8278	30.9173	44.8796	-1.9029	.4522	167.8409	-1.9029	.4522	1.9559	1.1447	283.3691	-1.1137	.2647	31.8775	54.3071				1				0
80	7.24	34.0961	57.6667	30.7252	44.6374	-1.9064	.4585	167.1253	-1.9064	.4585	1.9607	1.1476	283.522	-1.1158	.2683	31.844	54.3662				1				0
80	7.25	34.0334	57.5686	30.6415	44.5406	-1.9078	.4599	166.7841	-1.9078	.4599	1.9625	1.1486	283.5546	-1.1166	.2692	31.8305	54.3804				1				0
80	7.26	33.9707	57.4705	30.5579	44.4437	-1.9092	.4614	166.4428	-1.9092	.4614	1.9642	1.1496	283.5873	-1.1174	.2701	31.8169	54.3947				1				0
80	7.27	33.9081	57.3724	30.4743	44.3468	-1.9107	.4629	166.1016	-1.9107	.4629	1.9659	1.1506	283.6201	-1.1183	.271	31.8033	54.409				1				0
80	7.28	33.8454	57.2743	30.3907	44.2499	-1.9121	.4645	165.7603	-1.9121	.4645	1.9677	1.1517	283.653	-1.1191	.2718	31.7896	54.4234				1				0
80	7.29	33.7648	57.1438	30.3685	44.2767	-1.9144	.4589	165.5537	-1.9144	.4589	1.9687	1.1522	283.481	-1.1205	.2686	31.7673	54.3709				1				0
80	7.3	33.6841	57.0132	30.3462	44.3036	-1.9168	.4534	165.3471	-1.9168	.4534	1.9697	1.1528	283.3089	-1.1219	.2654	31.7449	54.3183				1				0
80	7.31	33.6661	56.9808	30.4076	44.4272	-1.9177	.4464	165.4818	-1.9177	.4464	1.969	1.1524	283.1041	-1.1224	.2613	31.7363	54.2515				1				0
80	7.32	33.648	56.9484	30.469	44.5509	-1.9186	.4394	165.6164	-1.9186	.4394	1.9683	1.152	282.8995	-1.1229	.2572	31.7277	54.1848				1				0
80	7.33	33.63	56.916	30.5304	44.6746	-1.9195	.4324	165.751	-1.9195	.4324	1.9676	1.1516	282.6952	-1.1235	.2531	31.7191	54.1182				1				0
80	7.34	33.612	56.8836	30.5917	44.7983	-1.9204	.4254	165.8857	-1.9204	.4254	1.9669	1.1512	282.491	-1.124	.249	31.7106	54.0516				1				0
80	7.35	33.5699	56.8413	30.7972	45.1572	-1.9227	.406	166.3657	-1.9227	.406	1.9651	1.1501	281.9229	-1.1253	.2376	31.6888	53.8664				1				0
80	7.36	33.5279	56.799	31.0027	45.5162	-1.9249	.3866	166.8458	-1.9249	.3866	1.9634	1.1491	281.3572	-1.1266	.2263	31.6672	53.6823				1				0
80	7.37	33.5038	56.7891	31.1468	45.7515	-1.9263	.3743	167.1913	-1.9263	.3743	1.9624	1.1485	280.9958	-1.1275	.2191	31.6541	53.5647				1				0
80	7.38	33.4798	56.7792	31.2909	45.9867	-1.9277	.362	167.5367	-1.9277	.362	1.9614	1.148	280.6355	-1.1283	.2119	31.641	53.4476				1				0
80	7.39	33.4558	56.7693	31.435	46.222	-1.9291	.3497	167.8821	-1.9291	.3497	1.9605	1.1475	280.2764	-1.1291	.2047	31.628	53.3309				1				0
80	7.4	33.4206	56.745	31.6823	46.5956	-1.9296	.3297	168.4436	-1.9296	.3297	1.9575	1.1457	279.6967	-1.1293	.193	31.6233	53.1401				1				0
80	7.41	33.3854	56.7207	31.9296	46.9693	-1.93	.3098	169.005	-1.93	.3098	1.9548	1.1441	279.1192	-1.1296	.1813	31.6186	52.9505				1				0
80	7.42	33.3502	56.6964	32.1769	47.3429	-1.9305	.29	169.5665	-1.9305	.29	1.9522	1.1426	278.5439	-1.1299	.1697	31.614	52.7622				1				0
80	7.43	33.3391	56.682	32.2801	47.4813	-1.9297	.2823	169.7825	-1.9297	.2823	1.9502	1.1414	278.3234	-1.1294	.1652	31.6221	52.6887				1				0
80	7.44	33.3279	56.6676	32.3833	47.6197	-1.9288	.2746	169.9985	-1.9288	.2746	1.9483	1.1403	278.1029	-1.1289	.1607	31.6302	52.6154				1				0
80	7.45	33.3167	56.6532	32.4865	47.7581	-1.928	.2669	170.2145	-1.928	.2669	1.9464	1.1392	277.8826	-1.1284	.1562	31.6384	52.5422				1				0
80	7.46	33.2438	56.5371	32.5781	47.8809	-1.9271	.2558	170.2399	-1.9271	.2558	1.944	1.1378	277.5618	-1.1279	.1497	31.6468	52.4364				1				0
80	7.47	33.1708	56.421	32.6697	48.0037	-1.9262	.2447	170.2653	-1.9262	.2447	1.9417	1.1364	277.2402	-1.1274	.1432	31.6552	52.3306				1				0
80	7.48	33.109	56.3193	32.6582	47.9882	-1.9262	.2412	170.0747	-1.9262	.2412	1.9412	1.1362	277.1387	-1.1274	.1412	31.6555	52.2975				1				0
80	7.49	33.0472	56.2176	32.6466	47.9726	-1.9261	.2378	169.884	-1.9261	.2378	1.9408	1.1359	277.0369	-1.1273	.1392	31.6559	52.2644				1				0
80	7.5	32.9854	56.1159	32.635	47.957	-1.9261	.2343	169.6934	-1.9261	.2343	1.9403	1.1356	276.9348	-1.1273	.1371	31.6562	52.2312				1				0
80	7.51	32.9236	56.0142	32.6235	47.9415	-1.9261	.2308	169.5028	-1.9261	.2308	1.9398	1.1354	276.8325	-1.1273	.1351	31.6566	52.1979				1				0
80	7.52	32.8292	55.8126	32.5843	47.8567	-1.9232	.2266	169.0828	-1.9232	.2266	1.9365	1.1334	276.7198	-1.1256	.1326	31.6842	52.158				1				0
80	7.53	32.7348	55.611	32.5452	47.7719	-1.9202	.2224	168.6629	-1.9202	.2224	1.9331	1.1314	276.6062	-1.1239	.1302	31.7119	52.118				1				0
80	7.54	32.7022	55.5111	32.5176	47.7027	-1.9174	.2217	168.4336	-1.9174	.2217	1.9301	1.1297	276.5957	-1.1222	.1298	31.7394	52.1114				1				0
80	7.55	32.6696	55.4111	32.49	47.6335	-1.9145	.221	168.2043	-1.9145	.221	1.9272	1.128	276.5852	-1.1205	.1293	31.7669	52.1049				1				0
80	7.56	32.637	55.3112	32.4625	47.5644	-1.9116	.2203	167.975	-1.9116	.2203	1.9242	1.1262	276.5746	-1.1188	.1289	31.7945	52.0983				1				0
80	7.57	32.6044	55.2113	32.4349	47.4952	-1.9087	.2196	167.7458	-1.9087	.2196	1.9213	1.1245	276.5639	-1.1171	.1285	31.8222	52.0916				1				0
80	7.58	32.5803	55.0727	32.4233	47.4268	-1.9027	.2176	167.5032	-1.9027	.2176	1.9151	1.1209	276.5251	-1.1136	.1274	31.8787	52.0727				1				0
80	7.59	32.5563	54.9341	32.4118	47.3585	-1.8968	.2156	167.2607	-1.8968	.2156	1.909	1.1173	276.4858	-1.1102	.1262	31.9353	52.0537				1				0
80	7.6	32.5649	54.8954	32.4278	47.3594	-1.8938	.2143	167.2474	-1.8938	.2143	1.9059	1.1155	276.4574	-1.1084	.1254	31.9641	52.0414				1				0
80	7.61	32.5735	54.8567	32.4438	47.3602	-1.8907	.213	167.2342	-1.8907	.213	1.9027	1.1136	276.4289	-1.1066	.1247	31.9929	52.029				1				0
80	7.62	32.5821	54.818	32.4598	47.3611	-1.8877	.2117	167.2209	-1.8877	.2117	1.8996	1.1118	276.4002	-1.1049	.1239	32.0217	52.0167				1				0
80	7.63	32.5906	54.7793	32.4758	47.362	-1.8847	.2105	167.2077	-1.8847	.2105	1.8964	1.1099	276.3715	-1.1031	.1232	32.0505	52.0043				1				0
80	7.64	32.6061	54.7091	32.5585	47.4312	-1.8786	.2046	167.3049	-1.8786	.2046	1.8897	1.106	276.2145	-1.0995	.1197	32.1089	51.9482				1				0
80	7.65	32.6215	54.6389	32.6413	47.5003	-1.8724	.1987	167.402	-1.8724	.1987	1.8829	1.1021	276.0566	-1.0959	.1163	32.1673	51.8921				1				0
80	7.66	32.6284	54.6074	32.708	47.5687	-1.8693	.1941	167.5125	-1.8693	.1941	1.8794	1.1	275.9276	-1.0941	.1136	32.1968	51.8485				1				0
80	7.67	32.6353	54.5759	32.7747	47.637	-1.8662	.1895	167.6229	-1.8662	.1895	1.8758	1.0979	275.7983	-1.0923	.1109	32.2263	51.8049				1				0
80	7.68	32.6421	54.5444	32.8414	47.7053	-1.8632	.1849	167.7333	-1.8632	.1849	1.8723	1.0958	275.6686	-1.0905	.1082	32.2557	51.7613				1				0
80	7.69	32.649	54.5129	32.9081	47.7737	-1.8601	.1804	167.8437	-1.8601	.1804	1.8688	1.0938	275.5387	-1.0887	.1056	32.2851	51.7178				1				0
80	7.7	32.661	54.422	33.0513	47.9086	-1.8522	.1702	168.0429	-1.8522	.1702	1.86	1.0887	275.2511	-1.0841	.0996	32.3597	51.6213				1				0
80	7.71	32.673	54.3311	33.1946	48.0435	-1.8444	.1601	168.2422	-1.8444	.1601	1.8514	1.0836	274.9615	-1.0795	.0937	32.4341	51.5249				1				0
80	7.72	32.6782	54.2717	33.2711	48.1101	-1.8397	.1546	168.3311	-1.8397	.1546	1.8462	1.0805	274.8022	-1.0767	.0905	32.4792	51.4719				1				0
80	7.73	32.6833	54.2123	33.3476	48.1767	-1.835	.149	168.4199	-1.835	.149	1.841	1.0775	274.6422	-1.074	.0872	32.5242	51.419				1				0
80	7.74	32.6885	54.1529	33.4241	48.2433	-1.8302	.1434	168.5087	-1.8302	.1434	1.8358	1.0745	274.4815	-1.0712	.084	32.5692	51.3662				1				0
80	7.75	32.6996	53.9585	33.5664	48.3168	-1.816	.1324	168.5413	-1.816	.1324	1.8209	1.0657	274.1685	-1.0629	.0775	32.7043	51.2605				1				0
80	7.76	32.7108	53.764	33.7087	48.3904	-1.8019	.1213	168.5739	-1.8019	.1213	1.8059	1.057	273.8503	-1.0546	.071	32.8394	51.1549				1				0
80	7.77	32.722	53.5696	33.8511	48.4639	-1.7877	.1102	168.6065	-1.7877	.1102	1.7911	1.0483	273.5271	-1.0463	.0645	32.9745	51.0494				1				0
80	7.78	32.728	53.4346	33.9169	48.4708	-1.7782	.1046	168.5503	-1.7782	.1046	1.7813	1.0425	273.3675	-1.0407	.0612	33.0648	50.9965				1				0
80	7.79	32.734	53.2996	33.9827	48.4777	-1.7687	.0991	168.494	-1.7687	.0991	1.7715	1.0368	273.2061	-1.0352	.058	33.1552	50.9436				1				0
80	7.8	32.74	53.1646	34.0485	48.4846	-1.7592	.0935	168.4377	-1.7592	.0935	1.7617	1.0311	273.0427	-1.0296	.0547	33.2457	50.8906				1				0
80	7.81	32.7125	52.9171	34.1437	48.5374	-1.7473	.0818	168.3107	-1.7473	.0818	1.7492	1.0238	272.6818	-1.0226	.0479	33.3593	50.7794				1				0
80	7.82	32.685	52.6696	34.2389	48.5902	-1.7353	.0702	168.1837	-1.7353	.0702	1.7367	1.0165	272.3151	-1.0157	.0411	33.4731	50.6682				1				0
80	7.83	32.6516	52.5571	34.2683	48.636	-1.7329	.064	168.1129	-1.7329	.064	1.7341	1.0149	272.1164	-1.0142	.0375	33.4962	50.6099				1				0
80	7.84	32.6181	52.4446	34.2976	48.6818	-1.7305	.0579	168.0421	-1.7305	.0579	1.7314	1.0134	271.9169	-1.0128	.0339	33.5194	50.5516				1				0
80	7.85	32.5846	52.3321	34.327	48.7277	-1.728	.0518	167.9713	-1.728	.0518	1.7288	1.0118	271.7167	-1.0114	.0303	33.5426	50.4932				1				0
80	7.86	32.5512	52.2195	34.3563	48.7735	-1.7256	.0457	167.9005	-1.7256	.0457	1.7262	1.0103	271.5156	-1.01	.0267	33.5658	50.4348				1				0
80	7.87	32.4928	52.0665	34.4195	48.8912	-1.7239	.0348	167.87	-1.7239	.0348	1.7242	1.0091	271.1548	-1.0089	.0203	33.5822	50.331				1				0
80	7.88	32.4344	51.9135	34.4826	49.0088	-1.7222	.0238	167.8394	-1.7222	.0238	1.7223	1.008	270.7932	-1.0079	.0139	33.5986	50.2271				1				0
80	7.89	32.4095	51.873	34.5164	49.0806	-1.7229	.0191	167.8796	-1.7229	.0191	1.723	1.0084	270.6344	-1.0084	.0112	33.5917	50.1817				1				0
80	7.9	32.3846	51.8325	34.5502	49.1524	-1.7236	.0143	167.9198	-1.7236	.0143	1.7236	1.0088	270.4759	-1.0088	.0084	33.5849	50.1363				1				0
80	7.91	32.3598	51.792	34.584	49.2242	-1.7243	.0096	167.96	-1.7243	.0096	1.7243	1.0092	270.3175	-1.0092	.0056	33.578	50.091				1				0
80	7.92	32.3349	51.7515	34.6178	49.2959	-1.725	.0048	168.0002	-1.725	.0048	1.725	1.0096	270.1594	-1.0096	.0028	33.5711	50.0457				1				0
80	7.93	32.2971	51.7506	34.6614	49.4603	-1.7313	-.0021	168.1694	-1.7313	-.0021	1.7313	1.0133	269.932	-1.0133	-.0012	33.5118	49.9804				1				0
80	7.94	32.2593	51.7497	34.705	49.6246	-1.7375	-.0089	168.3387	-1.7375	-.0089	1.7375	1.0169	269.7066	-1.0169	-.0052	33.4526	49.9153				1				0
80	7.95	32.2465	51.7893	34.7148	49.7172	-1.743	-.011	168.4678	-1.743	-.011	1.743	1.0201	269.6388	-1.0201	-.0064	33.4003	49.8954				1				0
80	7.96	32.2336	51.8289	34.7246	49.8097	-1.7485	-.0131	168.5968	-1.7485	-.0131	1.7485	1.0234	269.5716	-1.0233	-.0077	33.3481	49.8755				1				0
80	7.97	32.2207	51.8685	34.7344	49.9023	-1.7539	-.0152	168.7259	-1.7539	-.0152	1.754	1.0266	269.5049	-1.0265	-.0089	33.2959	49.8556				1				0
80	7.98	32.2078	51.9081	34.7442	49.9948	-1.7594	-.0172	168.8549	-1.7594	-.0172	1.7595	1.0298	269.4387	-1.0297	-.0101	33.2438	49.8358				1				0
80	7.99	32.146	51.9495	34.7041	50.0848	-1.7708	-.0192	168.8845	-1.7708	-.0192	1.7709	1.0365	269.3795	-1.0364	-.0112	33.135	49.8173				1				0
80	8	32.0842	51.9909	34.6641	50.1747	-1.7823	-.0211	168.914	-1.7823	-.0211	1.7824	1.0432	269.321	-1.0431	-.0124	33.0262	49.7988				1				0
80	8.01	32.0353	51.9927	34.6143	50.1721	-1.7882	-.021	168.8145	-1.7882	-.021	1.7884	1.0467	269.3276	-1.0466	-.0123	32.9692	49.8001				1				0
80	8.02	31.9864	51.9945	34.5645	50.1695	-1.7942	-.0209	168.7149	-1.7942	-.0209	1.7943	1.0502	269.3341	-1.0501	-.0122	32.9122	49.8014				1				0
80	8.03	31.9375	51.9963	34.5147	50.1669	-1.8002	-.0207	168.6154	-1.8002	-.0207	1.8003	1.0537	269.3406	-1.0536	-.0121	32.8551	49.8027				1				0
80	8.04	31.8886	51.9981	34.4648	50.1643	-1.8062	-.0206	168.5159	-1.8062	-.0206	1.8063	1.0572	269.347	-1.0571	-.0121	32.7979	49.804				1				0
80	8.05	31.7821	52.0116	34.3572	50.1488	-1.8192	-.0198	168.2997	-1.8192	-.0198	1.8194	1.0648	269.3774	-1.0648	-.0116	32.6738	49.8117				1				0
80	8.06	31.6757	52.0251	34.2496	50.1332	-1.8323	-.019	168.0836	-1.8323	-.019	1.8324	1.0725	269.4073	-1.0724	-.0111	32.5494	49.8195				1				0
80	8.07	31.6182	52.0368	34.1918	50.1202	-1.8394	-.0183	167.967	-1.8394	-.0183	1.8394	1.0766	269.4308	-1.0765	-.0107	32.4824	49.826				1				0
80	8.08	31.5607	52.0485	34.1339	50.1073	-1.8464	-.0176	167.8504	-1.8464	-.0176	1.8465	1.0807	269.4542	-1.0807	-.0103	32.4152	49.8325				1				0
80	8.09	31.5032	52.0602	34.0761	50.0943	-1.8535	-.0169	167.7338	-1.8535	-.0169	1.8535	1.0848	269.4774	-1.0848	-.0099	32.3479	49.839				1				0
80	8.1	31.4457	52.0719	34.0183	50.0813	-1.8605	-.0162	167.6172	-1.8605	-.0162	1.8606	1.089	269.5005	-1.0889	-.0095	32.2806	49.8455				1				0
80	8.11	31.3684	52.1583	33.9436	50.1124	-1.8746	-.0148	167.5828	-1.8746	-.0148	1.8747	1.0972	269.5491	-1.0972	-.0086	32.1467	49.8595				1				0
80	8.12	31.2912	52.2447	33.8688	50.1436	-1.8887	-.0133	167.5484	-1.8887	-.0133	1.8887	1.1054	269.5969	-1.1054	-.0078	32.0128	49.8735				1				0
80	8.13	31.2715	52.3195	33.8519	50.1877	-1.8956	-.0125	167.6306	-1.8956	-.0125	1.8956	1.1095	269.622	-1.1095	-.0073	31.9466	49.8809				1				0
80	8.14	31.2517	52.3942	33.835	50.2318	-1.9026	-.0117	167.7127	-1.9026	-.0117	1.9026	1.1136	269.6469	-1.1135	-.0069	31.8804	49.8883				1				0
80	8.15	31.232	52.4689	33.8181	50.2759	-1.9095	-.0109	167.7949	-1.9095	-.0109	1.9095	1.1176	269.6715	-1.1176	-.0064	31.8143	49.8957				1				0
80	8.16	31.2337	52.6363	33.8235	50.3564	-1.9188	-.0086	168.0498	-1.9188	-.0086	1.9188	1.123	269.7428	-1.123	-.005	31.7259	49.918				1				0
80	8.17	31.2354	52.8037	33.8288	50.4368	-1.928	-.0063	168.3047	-1.928	-.0063	1.928	1.1285	269.8132	-1.1285	-.0037	31.6377	49.9401				1				0
80	8.18	31.2371	52.9711	33.8342	50.5172	-1.9373	-.004	168.5596	-1.9373	-.004	1.9373	1.1339	269.8826	-1.1339	-.0023	31.5498	49.9622				1				0
80	8.19	31.2586	53.0638	33.8564	50.5536	-1.9396	-.0024	168.7323	-1.9396	-.0024	1.9396	1.1352	269.9284	-1.1352	-.0014	31.5278	49.9769				1				0
80	8.2	31.28	53.1565	33.8786	50.5899	-1.9419	-.0009	168.9051	-1.9419	-.0009	1.9419	1.1366	269.9739	-1.1366	-.0005	31.5058	49.9916				1				0
80	8.21	31.3015	53.2492	33.9009	50.6262	-1.9442	.0007	169.0778	-1.9442	.0007	1.9442	1.1379	270.0192	-1.1379	.0004	31.4838	50.0062				1				0
80	8.22	31.3504	53.4391	33.8715	50.6063	-1.9496	.0086	169.2674	-1.9496	.0086	1.9496	1.1411	270.2528	-1.1411	.005	31.4326	50.0819				1				0
80	8.23	31.3993	53.629	33.8422	50.5864	-1.9549	.0165	169.457	-1.9549	.0165	1.955	1.1442	270.4846	-1.1442	.0097	31.3815	50.1575				1				0
80	8.24	31.4268	53.7262	33.7906	50.5302	-1.958	.0229	169.4738	-1.958	.0229	1.9581	1.1461	270.6713	-1.146	.0134	31.3522	50.2185				1				0
80	8.25	31.4543	53.8234	33.739	50.474	-1.9611	.0293	169.4907	-1.9611	.0293	1.9613	1.1479	270.8574	-1.1478	.0172	31.323	50.2795				1				0
80	8.26	31.4817	53.9207	33.6874	50.4178	-1.9642	.0358	169.5075	-1.9642	.0358	1.9645	1.1498	271.0428	-1.1496	.0209	31.2938	50.3405				1				0
80	8.27	31.5092	54.0179	33.6358	50.3615	-1.9672	.0422	169.5244	-1.9672	.0422	1.9677	1.1517	271.2277	-1.1514	.0247	31.2645	50.4015				1				0
80	8.28	31.5976	54.2312	33.4766	50.1496	-1.9717	.0607	169.455	-1.9717	.0607	1.9726	1.1545	271.7641	-1.154	.0355	31.2223	50.5783				1				0
80	8.29	31.686	54.4445	33.3173	49.9377	-1.9761	.0793	169.3855	-1.9761	.0793	1.9777	1.1575	272.2983	-1.1566	.0464	31.1801	50.7553				1				0
80	8.3	31.7469	54.5606	33.2097	49.782	-1.9775	.0915	169.2993	-1.9775	.0915	1.9796	1.1586	272.6493	-1.1574	.0535	31.1671	50.8714				1				0
80	8.31	31.8079	54.6767	33.1021	49.6264	-1.9788	.1037	169.213	-1.9788	.1037	1.9815	1.1598	273	-1.1582	.0607	31.1541	50.9877				1				0
80	8.32	31.8688	54.7928	32.9944	49.4707	-1.9802	.1159	169.1267	-1.9802	.1159	1.9836	1.161	273.3504	-1.159	.0678	31.1411	51.104				1				0
80	8.33	31.9298	54.9089	32.8868	49.315	-1.9816	.1282	169.0404	-1.9816	.1282	1.9857	1.1622	273.7003	-1.1598	.075	31.1281	51.2205				1				0
80	8.34	32.0473	55.1168	32.6617	48.9647	-1.9827	.1533	168.7906	-1.9827	.1533	1.9886	1.1639	274.4205	-1.1605	.0897	31.1169	51.4598				1				0
80	8.35	32.1649	55.3247	32.4367	48.6144	-1.9839	.1785	168.5407	-1.9839	.1785	1.9919	1.1658	275.1406	-1.1612	.1045	31.1057	51.6998				1				0
80	8.36	32.2216	55.4165	32.3192	48.4198	-1.9837	.1914	168.3771	-1.9837	.1914	1.9929	1.1664	275.5119	-1.161	.112	31.1075	51.8231				1				0
80	8.37	32.2782	55.5084	32.2018	48.2252	-1.9835	.2044	168.2136	-1.9835	.2044	1.994	1.1671	275.8835	-1.1609	.1196	31.1094	51.9467				1				0
80	8.38	32.3349	55.6002	32.0844	48.0305	-1.9833	.2174	168.05	-1.9833	.2174	1.9952	1.1678	276.2555	-1.1608	.1272	31.1112	52.0705				1				0
80	8.39	32.3915	55.692	31.967	47.8359	-1.9831	.2304	167.8864	-1.9831	.2304	1.9965	1.1685	276.6277	-1.1607	.1349	31.1131	52.1946				1				0
80	8.4	32.4997	55.8252	31.7864	47.5176	-1.9805	.2514	167.6289	-1.9805	.2514	1.9964	1.1684	277.2348	-1.1591	.1471	31.1385	52.3944				1				0
80	8.41	32.6078	55.9584	31.6058	47.1993	-1.9778	.2725	167.3713	-1.9778	.2725	1.9965	1.1685	277.8438	-1.1576	.1595	31.1639	52.5949				1				0
80	8.42	32.6593	55.9998	31.5427	47.0757	-1.9753	.2804	167.2774	-1.9753	.2804	1.9951	1.1677	278.0801	-1.1561	.1641	31.1875	52.6707				1				0
80	8.43	32.7108	56.0412	31.4795	46.952	-1.9728	.2884	167.1835	-1.9728	.2884	1.9938	1.1669	278.317	-1.1547	.1688	31.2112	52.7467				1				0
80	8.44	32.7623	56.0826	31.4163	46.8283	-1.9703	.2964	167.0895	-1.9703	.2964	1.9925	1.1662	278.5545	-1.1532	.1735	31.2348	52.8227				1				0
80	8.45	32.8138	56.124	31.3532	46.7046	-1.9679	.3044	166.9956	-1.9679	.3044	1.9913	1.1655	278.7925	-1.1518	.1781	31.2585	52.8988				1				0
80	8.46	32.8722	56.1411	31.282	46.5645	-1.9638	.3127	166.8598	-1.9638	.3127	1.9886	1.1639	279.0459	-1.1494	.183	31.2967	52.9777				1				0
80	8.47	32.9305	56.1582	31.2109	46.4244	-1.9598	.3209	166.7239	-1.9598	.3209	1.9859	1.1623	279.3003	-1.1471	.1878	31.335	53.0566				1				0
80	8.48	32.9374	56.1339	31.2029	46.4079	-1.9583	.3212	166.6821	-1.9583	.3212	1.9845	1.1615	279.3153	-1.1462	.188	31.3495	53.0593				1				0
80	8.49	32.9442	56.1096	31.1948	46.3915	-1.9568	.3215	166.6402	-1.9568	.3215	1.983	1.1606	279.3304	-1.1453	.1882	31.3641	53.0619				1				0
80	8.5	32.9511	56.0853	31.1868	46.3751	-1.9552	.3218	166.5983	-1.9552	.3218	1.9815	1.1598	279.3455	-1.1444	.1883	31.3786	53.0645				1				0
80	8.51	32.9743	56.0259	31.2589	46.4607	-1.9503	.3161	166.7198	-1.9503	.3161	1.9758	1.1564	279.2065	-1.1415	.185	31.4257	53.0106				1				0
80	8.52	32.9975	55.9665	31.3309	46.5463	-1.9454	.3104	166.8412	-1.9454	.3104	1.97	1.153	279.067	-1.1386	.1817	31.4727	52.9566				1				0
80	8.53	33.0206	55.9071	31.403	46.632	-1.9404	.3048	166.9627	-1.9404	.3048	1.9642	1.1496	278.9268	-1.1357	.1784	31.5196	52.9028				1				0
80	8.54	33.0369	55.872	31.4831	46.734	-1.937	.2989	167.126	-1.937	.2989	1.96	1.1471	278.7714	-1.1337	.1749	31.5519	52.8465				1				0
80	8.55	33.0532	55.8369	31.5631	46.8361	-1.9337	.293	167.2893	-1.9337	.293	1.9557	1.1447	278.6157	-1.1317	.1715	31.5842	52.7903				1				0
80	8.56	33.0696	55.8018	31.6432	46.9381	-1.9303	.2871	167.4526	-1.9303	.2871	1.9515	1.1422	278.4595	-1.1298	.168	31.6164	52.7342				1				0
80	8.57	33.0841	55.701	31.8291	47.1492	-1.9221	.2731	167.7634	-1.9221	.2731	1.9414	1.1363	278.0866	-1.125	.1598	31.694	52.601				1				0
80	8.58	33.0987	55.6002	32.015	47.3602	-1.914	.2592	168.0741	-1.914	.2592	1.9315	1.1305	277.7112	-1.1202	.1517	31.7713	52.4682				1				0
80	8.59	33.097	55.5345	32.1209	47.4692	-1.9093	.2511	168.2216	-1.9093	.2511	1.9257	1.1271	277.4923	-1.1175	.147	31.8165	52.3914				1				0
80	8.6	33.0953	55.4688	32.2267	47.5782	-1.9045	.243	168.369	-1.9045	.243	1.92	1.1237	277.2726	-1.1147	.1422	31.8617	52.3147				1				0
80	8.61	33.0936	55.403	32.3326	47.6872	-1.8998	.235	168.5164	-1.8998	.235	1.9143	1.1204	277.0518	-1.1119	.1375	31.9068	52.2382				1				0
80	8.62	33.0919	55.3373	32.4384	47.7962	-1.8951	.227	168.6638	-1.8951	.227	1.9086	1.1171	276.8302	-1.1091	.1328	31.9519	52.1618				1				0
80	8.63	33.0996	55.2149	32.6119	47.9614	-1.8856	.2141	168.8878	-1.8856	.2141	1.8977	1.1107	276.4793	-1.1036	.1253	32.0421	52.0395				1				0
80	8.64	33.1073	55.0925	32.7854	48.1266	-1.8761	.2013	169.1118	-1.8761	.2013	1.8869	1.1044	276.1252	-1.0981	.1178	32.1322	51.9175				1				0
80	8.65	33.1168	55.0358	32.853	48.1828	-1.8714	.1965	169.1883	-1.8714	.1965	1.8817	1.1013	275.9949	-1.0953	.115	32.1773	51.8716				1				0
80	8.66	33.1262	54.9791	32.9206	48.239	-1.8666	.1917	169.2649	-1.8666	.1917	1.8765	1.0983	275.8639	-1.0925	.1122	32.2225	51.8258				1				0
80	8.67	33.1356	54.9224	32.9882	48.2952	-1.8619	.1869	169.3415	-1.8619	.1869	1.8713	1.0952	275.7323	-1.0897	.1094	32.2676	51.78				1				0
80	8.68	33.1451	54.8657	33.0558	48.3514	-1.8572	.1821	169.418	-1.8572	.1821	1.8661	1.0922	275.6001	-1.087	.1066	32.3127	51.7343				1				0
80	8.69	33.1674	54.782	33.1154	48.361	-1.8493	.1785	169.4258	-1.8493	.1785	1.8578	1.0874	275.5132	-1.0823	.1045	32.3881	51.6999				1				0
80	8.7	33.1897	54.6983	33.175	48.3705	-1.8413	.1749	169.4335	-1.8413	.1749	1.8496	1.0826	275.4255	-1.0777	.1024	32.4634	51.6656				1				0
80	8.71	33.2026	54.6713	33.167	48.3238	-1.8381	.1761	169.3646	-1.8381	.1761	1.8466	1.0808	275.4717	-1.0758	.1031	32.4939	51.6769				1				0
80	8.72	33.2155	54.6443	33.159	48.2771	-1.8349	.1773	169.2958	-1.8349	.1773	1.8435	1.079	275.5181	-1.074	.1037	32.5243	51.6883				1				0
80	8.73	33.2283	54.6173	33.151	48.2304	-1.8317	.1785	169.2269	-1.8317	.1785	1.8404	1.0772	275.5646	-1.0721	.1044	32.5548	51.6996				1				0
80	8.74	33.2412	54.5903	33.143	48.1836	-1.8285	.1797	169.1581	-1.8285	.1797	1.8373	1.0754	275.6113	-1.0702	.1051	32.5853	51.711				1				0
80	8.75	33.2301	54.4535	33.086	48.0158	-1.8207	.1822	168.7854	-1.8207	.1822	1.8298	1.0709	275.714	-1.0656	.1066	32.6603	51.735				1				0
80	8.76	33.2189	54.3167	33.0291	47.848	-1.8128	.1847	168.4127	-1.8128	.1847	1.8221	1.0665	275.818	-1.061	.1081	32.7356	51.7591				1				0
80	8.77	33.1949	54.2069	32.9802	47.727	-1.8081	.186	168.1089	-1.8081	.186	1.8176	1.0638	275.875	-1.0582	.1089	32.7805	51.7719				1				0
80	8.78	33.1708	54.0971	32.9313	47.6059	-1.8033	.1874	167.805	-1.8033	.1874	1.813	1.0611	275.9326	-1.0555	.1097	32.8255	51.7847				1				0
80	8.79	33.1468	53.9873	32.8823	47.4848	-1.7986	.1887	167.5012	-1.7986	.1887	1.8085	1.0585	275.9906	-1.0527	.1105	32.8706	51.7975				1				0
80	8.8	33.1228	53.8774	32.8334	47.3637	-1.7938	.1901	167.1973	-1.7938	.1901	1.8039	1.0558	276.0492	-1.0499	.1113	32.916	51.8104				1				0
80	8.81	33.0867	53.6983	32.8156	47.2651	-1.786	.1877	166.8658	-1.786	.1877	1.7958	1.0511	275.9998	-1.0453	.1099	32.9906	51.7877				1				0
80	8.82	33.0507	53.5192	32.7978	47.1665	-1.7781	.1853	166.5342	-1.7781	.1853	1.7877	1.0463	275.9497	-1.0407	.1085	33.0656	51.7649				1				0
80	8.83	33.0387	53.4499	32.829	47.189	-1.775	.1816	166.5065	-1.775	.1816	1.7843	1.0443	275.84	-1.0389	.1063	33.0949	51.7291				1				0
80	8.84	33.0266	53.3806	32.8601	47.2115	-1.772	.1778	166.4788	-1.772	.1778	1.7809	1.0423	275.7299	-1.0371	.1041	33.1241	51.6933				1				0
80	8.85	33.0146	53.3113	32.8912	47.2339	-1.7689	.174	166.4511	-1.7689	.174	1.7774	1.0403	275.6192	-1.0353	.1019	33.1534	51.6575				1				0
80	8.86	33.0026	53.242	32.9224	47.2564	-1.7658	.1703	166.4234	-1.7658	.1703	1.774	1.0383	275.5081	-1.0335	.0997	33.1826	51.6217				1				0
80	8.87	33.0181	53.1484	33.0736	47.4182	-1.7583	.1591	166.6582	-1.7583	.1591	1.7655	1.0333	275.1696	-1.0291	.0931	33.2542	51.515				1				0
80	8.88	33.0335	53.0548	33.2248	47.5799	-1.7508	.1479	166.893	-1.7508	.1479	1.7571	1.0284	274.8287	-1.0247	.0866	33.3255	51.4086				1				0
80	8.89	33.061	53.0305	33.3449	47.7192	-1.7464	.1405	167.1555	-1.7464	.1405	1.7521	1.0254	274.6	-1.0221	.0822	33.3675	51.3382				1				0
80	8.9	33.0884	53.0062	33.465	47.8584	-1.742	.1331	167.418	-1.742	.1331	1.7471	1.0225	274.3706	-1.0196	.0779	33.4094	51.268				1				0
80	8.91	33.1159	52.9819	33.5851	47.9977	-1.7376	.1258	167.6806	-1.7376	.1258	1.7422	1.0197	274.1407	-1.017	.0736	33.4511	51.1981				1				0
80	8.92	33.1768	52.9639	33.7843	48.2563	-1.7315	.1139	168.1814	-1.7315	.1139	1.7352	1.0156	273.7635	-1.0134	.0667	33.5098	51.0847				1				0
80	8.93	33.2378	52.9459	33.9836	48.5149	-1.7253	.1021	168.6822	-1.7253	.1021	1.7284	1.0116	273.3855	-1.0098	.0597	33.5681	50.972				1				0
80	8.94	33.2987	52.9279	34.1829	48.7735	-1.7193	.0903	169.183	-1.7193	.0903	1.7216	1.0076	273.0067	-1.0062	.0528	33.6261	50.86				1				0
80	8.95	33.3322	52.9342	34.262	48.8929	-1.7175	.0858	169.4213	-1.7175	.0858	1.7196	1.0065	272.8599	-1.0052	.0502	33.643	50.8171				1				0
80	8.96	33.3657	52.9405	34.3412	49.0122	-1.7157	.0813	169.6596	-1.7157	.0813	1.7177	1.0053	272.7132	-1.0042	.0476	33.6597	50.7744				1				0
80	8.97	33.3991	52.9468	34.4204	49.1316	-1.714	.0768	169.8979	-1.714	.0768	1.7157	1.0042	272.5665	-1.0032	.045	33.6764	50.7317				1				0
80	8.98	33.4026	52.9081	34.4577	49.193	-1.7124	.0731	169.9614	-1.7124	.0731	1.714	1.0032	272.4449	-1.0022	.0428	33.6911	50.6963				1				0
80	8.99	33.406	52.8694	34.4951	49.2544	-1.7109	.0694	170.0249	-1.7109	.0694	1.7123	1.0022	272.323	-1.0013	.0406	33.7059	50.661				1				0
80	9	33.376	52.8244	34.4533	49.1965	-1.7111	.0702	169.8501	-1.7111	.0702	1.7125	1.0023	272.3479	-1.0015	.0411	33.7039	50.6682				1				0
80	9.01	33.3459	52.7794	34.4115	49.1385	-1.7113	.0709	169.6753	-1.7113	.0709	1.7128	1.0024	272.3727	-1.0016	.0415	33.702	50.6753				1				0
80	9.02	33.3159	52.7344	34.3697	49.0806	-1.7115	.0717	169.5005	-1.7115	.0717	1.713	1.0026	272.3976	-1.0017	.0419	33.7	50.6825				1				0
80	9.03	33.2858	52.6894	34.3279	49.0226	-1.7117	.0724	169.3257	-1.7117	.0724	1.7132	1.0027	272.4226	-1.0018	.0424	33.6981	50.6897				1				0
80	9.04	33.2137	52.6012	34.2087	48.8695	-1.7136	.0757	168.8931	-1.7136	.0757	1.7152	1.0039	272.5296	-1.0029	.0443	33.6803	50.721				1				0
80	9.05	33.1417	52.513	34.0895	48.7164	-1.7154	.079	168.4605	-1.7154	.079	1.7173	1.0051	272.6368	-1.004	.0462	33.6624	50.7524				1				0
80	9.06	33.0996	52.4698	34.0121	48.6213	-1.7171	.0815	168.2027	-1.7171	.0815	1.7191	1.0061	272.719	-1.005	.0477	33.6464	50.7766				1				0
80	9.07	33.0575	52.4266	33.9347	48.5262	-1.7188	.0841	167.9449	-1.7188	.0841	1.7209	1.0072	272.8012	-1.006	.0492	33.6304	50.801				1				0
80	9.08	33.0155	52.3834	33.8573	48.431	-1.7205	.0867	167.6871	-1.7205	.0867	1.7227	1.0082	272.8836	-1.007	.0507	33.6144	50.8254				1				0
80	9.09	32.9734	52.3401	33.7799	48.3359	-1.7222	.0892	167.4293	-1.7222	.0892	1.7245	1.0093	272.966	-1.008	.0522	33.5983	50.8498				1				0
80	9.1	32.8927	52.3536	33.6545	48.2727	-1.7328	.0928	167.1736	-1.7328	.0928	1.7352	1.0156	273.0643	-1.0142	.0543	33.4975	50.8834				1				0
80	9.11	32.8121	52.3672	33.529	48.2096	-1.7434	.0963	166.9178	-1.7434	.0963	1.746	1.0219	273.1616	-1.0204	.0564	33.3963	50.9171				1				0
80	9.12	32.7734	52.4239	33.481	48.2416	-1.7523	.0973	166.9199	-1.7523	.0973	1.755	1.0272	273.1767	-1.0256	.0569	33.3114	50.9262				1				0
80	9.13	32.7348	52.4806	33.433	48.2736	-1.7612	.0982	166.9219	-1.7612	.0982	1.7639	1.0324	273.1916	-1.0308	.0575	33.2266	50.9353				1				0
80	9.14	32.6962	52.5373	33.3849	48.3056	-1.7701	.0992	166.924	-1.7701	.0992	1.7729	1.0376	273.2063	-1.036	.058	33.1418	50.9444				1				0
80	9.15	32.6576	52.594	33.3369	48.3376	-1.779	.1001	166.926	-1.779	.1001	1.7818	1.0429	273.2209	-1.0412	.0586	33.0569	50.9535				1				0
80	9.16	32.5769	52.6966	33.3111	48.4691	-1.795	.0977	167.0536	-1.795	.0977	1.7976	1.0521	273.1153	-1.0506	.0572	32.9048	50.9304				1				0
80	9.17	32.4962	52.7992	33.2853	48.6005	-1.8109	.0953	167.1812	-1.8109	.0953	1.8134	1.0614	273.0118	-1.0599	.0558	32.753	50.9074				1				0
80	9.18	32.4542	52.8451	33.3075	48.7	-1.818	.0919	167.3068	-1.818	.0919	1.8203	1.0654	272.8944	-1.064	.0538	32.686	50.8754				1				0
80	9.19	32.4121	52.891	33.3298	48.7995	-1.825	.0886	167.4323	-1.825	.0886	1.8271	1.0694	272.7782	-1.0681	.0518	32.6191	50.8434				1				0
80	9.2	32.3701	52.9369	33.352	48.8989	-1.832	.0852	167.5579	-1.832	.0852	1.834	1.0734	272.6629	-1.0722	.0499	32.5523	50.8115				1				0
80	9.21	32.328	52.9828	33.3743	48.9984	-1.839	.0819	167.6835	-1.839	.0819	1.8408	1.0774	272.5487	-1.0763	.0479	32.4856	50.7796				1				0
80	9.22	32.1838	53.0332	33.4001	49.2172	-1.857	.0724	167.8343	-1.857	.0724	1.8584	1.0877	272.2317	-1.0869	.0424	32.3144	50.6892				1				0
80	9.23	32.0396	53.0836	33.4258	49.4361	-1.8749	.0629	167.9851	-1.8749	.0629	1.876	1.098	271.9211	-1.0974	.0368	32.1435	50.599				1				0
80	9.24	31.9375	53.0881	33.4294	49.5554	-1.8859	.0567	168.0104	-1.8859	.0567	1.8868	1.1043	271.7235	-1.1038	.0332	32.039	50.5405				1				0
80	9.25	31.8353	53.0926	33.433	49.6748	-1.8969	.0506	168.0357	-1.8969	.0506	1.8975	1.1106	271.5282	-1.1102	.0296	31.9346	50.482				1				0
80	9.26	31.7332	53.0971	33.4365	49.7941	-1.9078	.0445	168.061	-1.9078	.0445	1.9084	1.1169	271.3352	-1.1166	.026	31.8301	50.4235				1				0
80	9.27	31.6311	53.1016	33.4401	49.9135	-1.9188	.0383	168.0863	-1.9188	.0383	1.9192	1.1233	271.1444	-1.123	.0224	31.7257	50.3651				1				0
80	9.28	31.492	53.098	33.5023	50.128	-1.9318	.0267	168.2204	-1.9318	.0267	1.932	1.1308	270.7904	-1.1307	.0156	31.6019	50.2538				1				0
80	9.29	31.353	53.0944	33.5646	50.3425	-1.9448	.015	168.3545	-1.9448	.015	1.9448	1.1383	270.4417	-1.1383	.0088	31.4782	50.1428				1				0
80	9.3	31.3161	53.0863	33.6233	50.4377	-1.9468	.0095	168.4634	-1.9468	.0095	1.9468	1.1395	270.2786	-1.1394	.0055	31.4588	50.0902				1				0
80	9.31	31.2792	53.0782	33.682	50.5328	-1.9489	.004	168.5722	-1.9489	.004	1.9489	1.1406	270.1161	-1.1406	.0023	31.4395	50.0376				1				0
80	9.32	31.2423	53.0701	33.7407	50.6279	-1.9509	-.0016	168.6811	-1.9509	-.0016	1.9509	1.1418	269.9542	-1.1418	-.0009	31.4201	49.9851				1				0
80	9.33	31.2182	53.0737	33.8217	50.7551	-1.9524	-.0079	168.8687	-1.9524	-.0079	1.9525	1.1427	269.7687	-1.1427	-.0046	31.4054	49.9249				1				0
80	9.34	31.1942	53.0773	33.9026	50.8822	-1.954	-.0142	169.0564	-1.954	-.0142	1.954	1.1437	269.584	-1.1436	-.0083	31.3907	49.8649				1				0
80	9.35	31.1702	53.0809	33.9836	51.0094	-1.9555	-.0205	169.244	-1.9555	-.0205	1.9556	1.1446	269.4	-1.1445	-.012	31.376	49.805				1				0
80	9.36	31.1831	53.0926	34.0058	51.0414	-1.955	-.0213	169.3229	-1.955	-.0213	1.9552	1.1443	269.3761	-1.1443	-.0125	31.3806	49.7973				1				0
80	9.37	31.1959	53.1043	34.0281	51.0734	-1.9546	-.0221	169.4017	-1.9546	-.0221	1.9547	1.1441	269.3523	-1.144	-.0129	31.3851	49.7896				1				0
80	9.38	31.2088	53.116	34.0503	51.1054	-1.9541	-.0229	169.4805	-1.9541	-.0229	1.9542	1.1438	269.3285	-1.1437	-.0134	31.3897	49.7819				1				0
80	9.39	31.2569	53.1232	34.0423	51.0526	-1.9499	-.0197	169.475	-1.9499	-.0197	1.95	1.1413	269.421	-1.1412	-.0115	31.43	49.8123				1				0
80	9.4	31.3049	53.1304	34.0343	50.9999	-1.9456	-.0165	169.4695	-1.9456	-.0165	1.9457	1.1388	269.5139	-1.1387	-.0097	31.4703	49.8428				1				0
80	9.41	31.3401	53.1259	34.0041	50.9151	-1.9419	-.0125	169.3852	-1.9419	-.0125	1.9419	1.1366	269.6312	-1.1365	-.0073	31.5061	49.881				1				0
80	9.42	31.3753	53.1214	33.9738	50.8303	-1.9381	-.0085	169.3009	-1.9381	-.0085	1.9381	1.1344	269.7492	-1.1343	-.005	31.5419	49.9192				1				0
80	9.43	31.4105	53.1169	33.9436	50.7456	-1.9343	-.0045	169.2165	-1.9343	-.0045	1.9343	1.1321	269.8677	-1.1321	-.0026	31.5778	49.9575				1				0
80	9.44	31.4457	53.1124	33.9133	50.6608	-1.9306	-.0004	169.1322	-1.9306	-.0004	1.9306	1.1299	269.9868	-1.1299	-.0003	31.6137	49.9958				1				0
80	9.45	31.4792	53.0665	33.8075	50.4428	-1.9248	.0082	168.796	-1.9248	.0082	1.9248	1.1265	270.2433	-1.1265	.0048	31.6689	50.0779				1				0
80	9.46	31.5126	53.0206	33.7016	50.2249	-1.9189	.0168	168.4597	-1.9189	.0168	1.919	1.1232	270.5024	-1.1231	.0098	31.7243	50.1603				1				0
80	9.47	31.5109	52.9792	33.626	50.0917	-1.9169	.0215	168.2078	-1.9169	.0215	1.917	1.122	270.6412	-1.1219	.0126	31.7437	50.2043				1				0
80	9.48	31.5092	52.9378	33.5504	49.9585	-1.9149	.0261	167.9559	-1.9149	.0261	1.915	1.1208	270.7808	-1.1207	.0153	31.7632	50.2485				1				0
80	9.49	31.5075	52.8964	33.4748	49.8253	-1.9128	.0307	167.7039	-1.9128	.0307	1.9131	1.1197	270.921	-1.1195	.018	31.7828	50.2929				1				0
80	9.5	31.5058	52.855	33.3992	49.6921	-1.9107	.0354	167.452	-1.9107	.0354	1.9111	1.1185	271.062	-1.1183	.0207	31.8024	50.3373				1				0
80	9.51	31.5307	52.7902	33.3244	49.5079	-1.904	.0416	167.1531	-1.904	.0416	1.9045	1.1147	271.2517	-1.1144	.0243	31.8664	50.3962				1				0
80	9.52	31.5555	52.7254	33.2497	49.3236	-1.8973	.0478	166.8543	-1.8973	.0478	1.8979	1.1108	271.4435	-1.1105	.028	31.9305	50.4554				1				0
80	9.53	31.5822	52.702	33.2506	49.2726	-1.8926	.0493	166.8073	-1.8926	.0493	1.8933	1.1081	271.4927	-1.1077	.0289	31.9749	50.4697				1				0
80	9.54	31.6088	52.6786	33.2515	49.2216	-1.888	.0508	166.7604	-1.888	.0508	1.8887	1.1054	271.5421	-1.105	.0297	32.0193	50.4841				1				0
80	9.55	31.6354	52.6552	33.2524	49.1705	-1.8833	.0523	166.7135	-1.8833	.0523	1.884	1.1027	271.5919	-1.1023	.0306	32.0637	50.4984				1				0
80	9.56	31.662	52.6318	33.2533	49.1195	-1.8786	.0538	166.6665	-1.8786	.0538	1.8794	1.1	271.6418	-1.0995	.0315	32.1082	50.5128				1				0
80	9.57	31.753	52.6849	33.3093	49.1333	-1.8722	.0559	166.8805	-1.8722	.0559	1.873	1.0962	271.7089	-1.0957	.0327	32.17	50.532				1				0
80	9.58	31.8439	52.738	33.3654	49.1472	-1.8657	.0579	167.0945	-1.8657	.0579	1.8666	1.0925	271.7763	-1.092	.0339	32.2316	50.551				1				0
80	9.59	31.9083	52.8145	33.4205	49.212	-1.8639	.0584	167.3553	-1.8639	.0584	1.8648	1.0914	271.7931	-1.0909	.0341	32.2487	50.5557				1				0
80	9.6	31.9727	52.891	33.4757	49.2769	-1.8621	.0588	167.6162	-1.8621	.0588	1.863	1.0904	271.8099	-1.0898	.0344	32.2658	50.5604				1				0
80	9.61	32.037	52.9675	33.5308	49.3418	-1.8603	.0593	167.8771	-1.8603	.0593	1.8612	1.0894	271.8267	-1.0888	.0347	32.2828	50.565				1				0
80	9.62	32.1014	53.044	33.586	49.4067	-1.8585	.0598	168.138	-1.8585	.0598	1.8595	1.0883	271.8434	-1.0878	.035	32.2998	50.5697				1				0
80	9.63	32.1598	53.107	33.6651	49.4992	-1.8562	.0583	168.4311	-1.8562	.0583	1.8571	1.0869	271.7995	-1.0864	.0341	32.322	50.5554				1				0
80	9.64	32.2181	53.17	33.7443	49.5918	-1.8539	.0568	168.7242	-1.8539	.0568	1.8547	1.0856	271.7556	-1.085	.0333	32.344	50.5412				1				0
80	9.65	32.2121	53.1565	33.7683	49.6194	-1.8533	.0548	168.7564	-1.8533	.0548	1.8541	1.0852	271.6949	-1.0847	.0321	32.3492	50.5223				1				0
80	9.66	32.2061	53.143	33.7923	49.6471	-1.8528	.0529	168.7886	-1.8528	.0529	1.8535	1.0848	271.6341	-1.0844	.0309	32.3544	50.5034				1				0
80	9.67	32.2001	53.1295	33.8164	49.6748	-1.8522	.0509	168.8208	-1.8522	.0509	1.8529	1.0845	271.5734	-1.0841	.0298	32.3596	50.4845				1				0
80	9.68	32.1804	53.0836	33.819	49.6791	-1.8516	.0489	168.7621	-1.8516	.0489	1.8523	1.0841	271.5123	-1.0837	.0286	32.3653	50.4656				1				0
80	9.69	32.1606	53.0377	33.8217	49.6834	-1.8511	.0469	168.7035	-1.8511	.0469	1.8517	1.0837	271.451	-1.0834	.0274	32.3709	50.4466				1				0
80	9.7	32.1409	52.9918	33.8244	49.6878	-1.8505	.0449	168.6448	-1.8505	.0449	1.851	1.0834	271.3898	-1.083	.0263	32.3765	50.4276				1				0
80	9.71	32.1272	52.9594	33.803	49.6644	-1.8504	.0449	168.554	-1.8504	.0449	1.851	1.0833	271.3893	-1.083	.0263	32.3769	50.4274				1				0
80	9.72	32.1134	52.927	33.7817	49.6411	-1.8504	.0449	168.4631	-1.8504	.0449	1.8509	1.0833	271.3889	-1.083	.0263	32.3774	50.4273				1				0
80	9.73	32.0997	52.8946	33.7603	49.6177	-1.8503	.0448	168.3723	-1.8503	.0448	1.8509	1.0833	271.3884	-1.083	.0262	32.3778	50.4271				1				0
80	9.74	32.0594	52.8595	33.7096	49.5779	-1.853	.0453	168.2064	-1.853	.0453	1.8535	1.0848	271.4007	-1.0845	.0265	32.3527	50.4315				1				0
80	9.75	32.019	52.8244	33.6589	49.5381	-1.8556	.0458	168.0404	-1.8556	.0458	1.8562	1.0864	271.413	-1.0861	.0268	32.3274	50.4359				1				0
80	9.76	31.9924	52.8217	33.6296	49.5217	-1.8583	.0463	167.9653	-1.8583	.0463	1.8589	1.088	271.4257	-1.0876	.0271	32.3018	50.4405				1				0
80	9.77	31.9658	52.819	33.6002	49.5053	-1.861	.0467	167.8903	-1.861	.0467	1.8616	1.0896	271.4384	-1.0892	.0273	32.2761	50.445				1				0
80	9.78	31.9392	52.8163	33.5708	49.4888	-1.8637	.0472	167.8152	-1.8637	.0472	1.8643	1.0911	271.4511	-1.0908	.0276	32.2504	50.4496				1				0
80	9.79	31.9126	52.8136	33.5415	49.4724	-1.8664	.0477	167.7401	-1.8664	.0477	1.867	1.0927	271.4637	-1.0924	.0279	32.2247	50.4542				1				0
80	9.8	31.8731	52.7776	33.5388	49.4828	-1.868	.0454	167.6723	-1.868	.0454	1.8685	1.0936	271.392	-1.0933	.0266	32.2095	50.4323				1				0
80	9.81	31.8336	52.7416	33.5362	49.4931	-1.8696	.0431	167.6045	-1.8696	.0431	1.8701	1.0945	271.3203	-1.0942	.0252	32.1944	50.4104				1				0
80	9.82	31.8208	52.7083	33.5628	49.52	-1.8685	.0403	167.6118	-1.8685	.0403	1.8689	1.0938	271.2359	-1.0936	.0236	32.2049	50.3839				1				0
80	9.83	31.8079	52.675	33.5895	49.5468	-1.8674	.0375	167.6192	-1.8674	.0375	1.8677	1.0932	271.1514	-1.0929	.022	32.2155	50.3574				1				0
80	9.84	31.795	52.6417	33.6162	49.5736	-1.8663	.0348	167.6265	-1.8663	.0348	1.8666	1.0925	271.0668	-1.0923	.0203	32.2261	50.331				1				0
80	9.85	31.7821	52.6084	33.6429	49.6004	-1.8651	.032	167.6338	-1.8651	.032	1.8654	1.0918	270.9821	-1.0916	.0187	32.2367	50.3045				1				0
80	9.86	31.8079	52.5868	33.7221	49.6705	-1.8606	.0279	167.7872	-1.8606	.0279	1.8608	1.0891	270.8592	-1.089	.0163	32.2802	50.2657				1				0
80	9.87	31.8336	52.5652	33.8012	49.7405	-1.856	.0238	167.9406	-1.856	.0238	1.8562	1.0864	270.736	-1.0863	.0139	32.3236	50.2271				1				0
80	9.88	31.8723	52.5769	33.8537	49.7838	-1.8526	.0226	168.0866	-1.8526	.0226	1.8527	1.0844	270.6977	-1.0843	.0132	32.3563	50.2148				1				0
80	9.89	31.9109	52.5886	33.9062	49.827	-1.8491	.0213	168.2327	-1.8491	.0213	1.8493	1.0823	270.6593	-1.0823	.0124	32.3891	50.2026				1				0
80	9.9	31.9495	52.6003	33.9587	49.8703	-1.8457	.02	168.3787	-1.8457	.02	1.8458	1.0803	270.6208	-1.0803	.0117	32.4217	50.1905				1				0
80	9.91	31.9881	52.612	34.0112	49.9135	-1.8423	.0187	168.5248	-1.8423	.0187	1.8424	1.0783	270.5823	-1.0783	.011	32.4543	50.1783				1				0
80	9.92	32.0516	52.6156	34.0743	49.9395	-1.8357	.0181	168.681	-1.8357	.0181	1.8358	1.0745	270.5648	-1.0744	.0106	32.5172	50.1724				1				0
80	9.93	32.1151	52.6192	34.1375	49.9654	-1.8291	.0175	168.8372	-1.8291	.0175	1.8292	1.0706	270.5473	-1.0705	.0102	32.5799	50.1664				1				0
80	9.94	32.14	52.6111	34.1482	49.9481	-1.8259	.0181	168.8474	-1.8259	.0181	1.826	1.0687	270.5685	-1.0687	.0106	32.6102	50.1726				1				0
80	9.95	32.1649	52.603	34.1588	49.9308	-1.8227	.0188	168.8575	-1.8227	.0188	1.8228	1.0669	270.5898	-1.0668	.011	32.6405	50.1787				1				0
80	9.96	32.1898	52.5949	34.1695	49.9135	-1.8196	.0194	168.8677	-1.8196	.0194	1.8197	1.065	270.6112	-1.065	.0114	32.6707	50.1849				1				0
80	9.97	32.2147	52.5868	34.1802	49.8962	-1.8164	.0201	168.8779	-1.8164	.0201	1.8165	1.0632	270.6327	-1.0631	.0117	32.701	50.191				1				0
80	9.98	32.2679	52.5373	34.1855	49.8002	-1.8071	.0227	168.7909	-1.8071	.0227	1.8072	1.0577	270.7191	-1.0576	.0133	32.79	50.216				1				0
80	9.99	32.3211	52.4878	34.1909	49.7042	-1.7977	.0253	168.7039	-1.7977	.0253	1.7979	1.0523	270.8065	-1.0522	.0148	32.879	50.241				1				0
80	10	32.3495	52.4464	34.1855	49.6255	-1.7915	.0273	168.6068	-1.7915	.0273	1.7917	1.0487	270.8726	-1.0485	.016	32.9379	50.2599				1				0
80	10.01	32.3778	52.405	34.1802	49.5468	-1.7853	.0293	168.5097	-1.7853	.0293	1.7856	1.0451	270.9393	-1.0449	.0171	32.9968	50.2788				1				0
80	10.02	32.4061	52.3636	34.1749	49.4681	-1.7791	.0313	168.4126	-1.7791	.0313	1.7794	1.0415	271.0065	-1.0413	.0183	33.0558	50.2977				1				0
80	10.03	32.4344	52.3221	34.1695	49.3894	-1.7729	.0332	168.3154	-1.7729	.0332	1.7733	1.0379	271.0742	-1.0377	.0195	33.1148	50.3166				1				0
80	10.04	32.5014	52.2672	34.1677	49.2423	-1.7609	.0377	168.1787	-1.7609	.0377	1.7613	1.0308	271.2278	-1.0306	.0221	33.2296	50.3594				1				0
80	10.05	32.5683	52.2123	34.166	49.0953	-1.7488	.0422	168.0419	-1.7488	.0422	1.7493	1.0238	271.3837	-1.0235	.0247	33.3447	50.4023				1				0
80	10.06	32.6069	52.1988	34.1695	49.027	-1.7429	.0448	168.0022	-1.7429	.0448	1.7435	1.0204	271.4708	-1.0201	.0262	33.4005	50.4262				1				0
80	10.07	32.6456	52.1853	34.1731	48.9586	-1.7371	.0473	167.9626	-1.7371	.0473	1.7377	1.0171	271.5585	-1.0167	.0277	33.4563	50.4501				1				0
80	10.08	32.6842	52.1718	34.1766	48.8903	-1.7312	.0498	167.923	-1.7312	.0498	1.7319	1.0137	271.6469	-1.0132	.0291	33.5122	50.4741				1				0
80	10.09	32.7288	52.1358	34.1909	48.8107	-1.723	.0519	167.8662	-1.723	.0519	1.7237	1.0089	271.7237	-1.0084	.0303	33.5908	50.4938				1				0
80	10.1	32.7734	52.0998	34.2051	48.7311	-1.7147	.0539	167.8095	-1.7147	.0539	1.7156	1.0041	271.8014	-1.0036	.0316	33.6694	50.5136				1				0
80	10.11	32.8181	52.0638	34.2193	48.6516	-1.7065	.056	167.7528	-1.7065	.056	1.7074	.9993	271.8798	-.9988	.0328	33.748	50.5334				1				0
80	10.12	32.8241	52.0413	34.23	48.6403	-1.7041	.0556	167.7357	-1.7041	.0556	1.705	.9979	271.8677	-.9974	.0325	33.7707	50.5292				1				0
80	10.13	32.8301	52.0188	34.2407	48.6291	-1.7017	.0551	167.7187	-1.7017	.0551	1.7026	.9965	271.8556	-.996	.0323	33.7934	50.5251				1				0
80	10.14	32.8361	51.9963	34.2514	48.6178	-1.6993	.0547	167.7016	-1.6993	.0547	1.7002	.9951	271.8434	-.9946	.032	33.8161	50.5209				1				0
80	10.15	32.8481	51.963	34.2923	48.6351	-1.6954	.0525	167.7385	-1.6954	.0525	1.6963	.9928	271.7725	-.9923	.0307	33.8529	50.4997				1				0
80	10.16	32.8601	51.9297	34.3332	48.6524	-1.6916	.0502	167.7755	-1.6916	.0502	1.6923	.9905	271.7012	-.99	.0294	33.8897	50.4785				1				0
80	10.17	32.8661	51.9189	34.3634	48.681	-1.6901	.0485	167.8295	-1.6901	.0485	1.6908	.9896	271.6422	-.9892	.0284	33.9039	50.4615				1				0
80	10.18	32.8722	51.9081	34.3937	48.7095	-1.6886	.0467	167.8835	-1.6886	.0467	1.6893	.9887	271.5831	-.9883	.0273	33.918	50.4445				1				0
80	10.19	32.8782	51.8973	34.4239	48.7381	-1.6871	.0449	167.9375	-1.6871	.0449	1.6877	.9878	271.524	-.9874	.0263	33.9321	50.4275				1				0
80	10.2	32.8842	51.8865	34.4542	48.7666	-1.6857	.0431	167.9915	-1.6857	.0431	1.6862	.9869	271.4648	-.9866	.0252	33.9461	50.4105				1				0
80	10.21	32.8661	51.846	34.496	48.815	-1.6845	.039	168.0232	-1.6845	.039	1.685	.9862	271.3249	-.9859	.0228	33.9568	50.371				1				0
80	10.22	32.8481	51.8055	34.5378	48.8635	-1.6834	.0348	168.0549	-1.6834	.0348	1.6838	.9855	271.1848	-.9853	.0204	33.9675	50.3316				1				0
80	10.23	32.8241	51.7758	34.5494	48.8834	-1.6838	.0325	168.0326	-1.6838	.0325	1.6841	.9857	271.1041	-.9855	.019	33.9641	50.3091				1				0
80	10.24	32.8001	51.7461	34.5609	48.9033	-1.6841	.0301	168.0103	-1.6841	.0301	1.6844	.9858	271.0235	-.9857	.0176	33.9607	50.2865				1				0
80	10.25	32.776	51.7164	34.5725	48.9232	-1.6845	.0277	167.9881	-1.6845	.0277	1.6847	.986	270.9428	-.9859	.0162	33.9573	50.264				1				0
80	10.26	32.752	51.6867	34.584	48.9431	-1.6848	.0254	167.9658	-1.6848	.0254	1.685	.9862	270.8622	-.9861	.0148	33.9538	50.2415				1				0
80	10.27	32.7168	51.6246	34.6161	48.9794	-1.684	.0208	167.9369	-1.684	.0208	1.6841	.9857	270.706	-.9856	.0121	33.962	50.1976				1				0
80	10.28	32.6816	51.5625	34.6481	49.0157	-1.6831	.0161	167.9079	-1.6831	.0161	1.6832	.9851	270.5496	-.9851	.0094	33.9701	50.1538				1				0
80	10.29	32.6705	51.5301	34.6686	49.0321	-1.6819	.0139	167.9012	-1.6819	.0139	1.682	.9844	270.4738	-.9844	.0081	33.9817	50.1325				1				0
80	10.3	32.6593	51.4977	34.689	49.0486	-1.6807	.0117	167.8946	-1.6807	.0117	1.6808	.9837	270.3978	-.9837	.0068	33.9932	50.1111				1				0
80	10.31	32.6481	51.4653	34.7095	49.065	-1.6795	.0094	167.8879	-1.6795	.0094	1.6795	.983	270.3218	-.983	.0055	34.0048	50.0898				1				0
80	10.32	32.637	51.4329	34.7299	49.0814	-1.6783	.0072	167.8813	-1.6783	.0072	1.6783	.9823	270.2456	-.9823	.0042	34.0163	50.0685				1				0
80	10.33	32.5906	51.3492	34.7904	49.1524	-1.6769	-.0001	167.8826	-1.6769	-.0001	1.6769	.9815	269.9972	-.9815	-.0001	34.0294	49.9992				1				0
80	10.34	32.5443	51.2655	34.8509	49.2233	-1.6755	-.0074	167.884	-1.6755	-.0074	1.6756	.9807	269.7484	-.9807	-.0043	34.0425	49.9299				1				0
80	10.35	32.5091	51.2142	34.8909	49.2778	-1.6754	-.0124	167.892	-1.6754	-.0124	1.6754	.9806	269.5761	-.9806	-.0073	34.0441	49.882				1				0
80	10.36	32.4739	51.1629	34.931	49.3323	-1.6752	-.0174	167.9	-1.6752	-.0174	1.6753	.9805	269.4038	-.9805	-.0102	34.0457	49.834				1				0
80	10.37	32.4387	51.1116	34.971	49.3868	-1.675	-.0225	167.9081	-1.675	-.0225	1.6752	.9805	269.2315	-.9804	-.0132	34.0472	49.786				1				0
80	10.38	32.4035	51.0603	35.011	49.4413	-1.6749	-.0275	167.9161	-1.6749	-.0275	1.6751	.9804	269.0593	-.9803	-.0161	34.0488	49.7381				1				0
80	10.39	32.3374	50.9451	35.1053	49.5701	-1.6737	-.0387	167.9579	-1.6737	-.0387	1.6742	.9799	268.6739	-.9796	-.0227	34.0598	49.631				1				0
80	10.4	32.2714	50.8299	35.1996	49.699	-1.6726	-.05	167.9998	-1.6726	-.05	1.6733	.9794	268.2883	-.9789	-.0293	34.0707	49.524				1				0
80	10.41	32.2405	50.7659	35.2539	49.7734	-1.6716	-.0562	168.0337	-1.6716	-.0562	1.6725	.9789	268.0749	-.9783	-.0329	34.0801	49.4649				1				0
80	10.42	32.2096	50.702	35.3081	49.8478	-1.6706	-.0624	168.0675	-1.6706	-.0624	1.6718	.9784	267.8613	-.9778	-.0365	34.0896	49.4058				1				0
80	10.43	32.1787	50.6381	35.3624	49.9222	-1.6696	-.0686	168.1014	-1.6696	-.0686	1.671	.978	267.6477	-.9772	-.0401	34.099	49.3468				1				0
80	10.44	32.1452	50.5355	35.4611	50.0536	-1.6668	-.0787	168.1955	-1.6668	-.0787	1.6687	.9766	267.2961	-.9756	-.0461	34.1254	49.2503				1				0
80	10.45	32.1117	50.4329	35.5599	50.1851	-1.6641	-.0888	168.2896	-1.6641	-.0888	1.6664	.9753	266.9439	-.9739	-.052	34.1518	49.1539				1				0
80	10.46	32.0782	50.3303	35.6586	50.3166	-1.6613	-.099	168.3838	-1.6613	-.099	1.6642	.974	266.5911	-.9723	-.0579	34.1781	49.0575				1				0
80	10.47	32.0757	50.2916	35.7031	50.3736	-1.6595	-.1029	168.444	-1.6595	-.1029	1.6627	.9731	266.4524	-.9713	-.0602	34.1951	49.0202				1				0
80	10.48	32.0731	50.2529	35.7476	50.4307	-1.6577	-.1068	168.5043	-1.6577	-.1068	1.6612	.9722	266.3135	-.9702	-.0625	34.2121	48.9828				1				0
80	10.49	32.0705	50.2142	35.7921	50.4878	-1.656	-.1107	168.5646	-1.656	-.1107	1.6597	.9714	266.1745	-.9692	-.0648	34.229	48.9454				1				0
80	10.5	32.0654	50.1242	35.8623	50.5484	-1.6508	-.117	168.6003	-1.6508	-.117	1.655	.9686	265.9472	-.9662	-.0685	34.2777	48.886				1				0
80	10.51	32.0602	50.0342	35.9326	50.6089	-1.6457	-.1232	168.6359	-1.6457	-.1232	1.6503	.9659	265.7187	-.9632	-.0721	34.3265	48.8266				1				0
80	10.52	32.0576	49.9829	35.9584	50.6124	-1.6424	-.1255	168.6113	-1.6424	-.1255	1.6472	.964	265.6295	-.9612	-.0735	34.3583	48.8045				1				0
80	10.53	32.0551	49.9316	35.9842	50.6158	-1.639	-.1278	168.5867	-1.639	-.1278	1.644	.9622	265.5399	-.9593	-.0748	34.3902	48.7824				1				0
80	10.54	32.0525	49.8803	36.01	50.6193	-1.6357	-.1302	168.5621	-1.6357	-.1302	1.6409	.9604	265.45	-.9573	-.0762	34.422	48.7603				1				0
80	10.55	32.0499	49.829	36.0358	50.6228	-1.6323	-.1325	168.5375	-1.6323	-.1325	1.6377	.9585	265.3596	-.9554	-.0775	34.4539	48.7382				1				0
80	10.56	32.0328	49.7282	36.0589	50.6202	-1.6278	-.1364	168.44	-1.6278	-.1364	1.6335	.956	265.2097	-.9527	-.0798	34.4974	48.7009				1				0
80	10.57	32.0156	49.6274	36.0821	50.6176	-1.6232	-.1403	168.3426	-1.6232	-.1403	1.6292	.9536	265.0588	-.95	-.0821	34.541	48.6635				1				0
80	10.58	32.001	49.5779	36.0794	50.6115	-1.622	-.1419	168.2698	-1.622	-.1419	1.6282	.9529	264.999	-.9493	-.0831	34.5528	48.6483				1				0
80	10.59	31.9864	49.5284	36.0767	50.6055	-1.6207	-.1435	168.1969	-1.6207	-.1435	1.6271	.9523	264.9391	-.9486	-.084	34.5645	48.633				1				0
80	10.6	31.9718	49.4789	36.074	50.5994	-1.6195	-.1451	168.1241	-1.6195	-.1451	1.626	.9516	264.8791	-.9478	-.0849	34.5763	48.6178				1				0
80	10.61	31.9572	49.4294	36.0714	50.5933	-1.6183	-.1467	168.0513	-1.6183	-.1467	1.6249	.951	264.8189	-.9471	-.0859	34.588	48.6025				1				0
80	10.62	31.9409	49.3718	36.0732	50.5977	-1.6169	-.149	167.9835	-1.6169	-.149	1.6238	.9504	264.7345	-.9464	-.0872	34.6005	48.5808				1				0
80	10.63	31.9246	49.3142	36.0749	50.602	-1.6156	-.1513	167.9157	-1.6156	-.1513	1.6227	.9497	264.6498	-.9456	-.0886	34.613	48.559				1				0
80	10.64	31.9229	49.3061	36.0794	50.6124	-1.6156	-.152	167.9207	-1.6156	-.152	1.6227	.9497	264.6257	-.9456	-.089	34.6136	48.5525				1				0
80	10.65	31.9212	49.298	36.0838	50.6228	-1.6155	-.1527	167.9257	-1.6155	-.1527	1.6227	.9497	264.6015	-.9455	-.0894	34.6143	48.546				1				0
80	10.66	31.9195	49.2899	36.0883	50.6331	-1.6154	-.1533	167.9307	-1.6154	-.1533	1.6227	.9497	264.5773	-.9455	-.0898	34.615	48.5395				1				0
80	10.67	31.9177	49.2818	36.0927	50.6435	-1.6154	-.154	167.9357	-1.6154	-.154	1.6227	.9497	264.5532	-.9454	-.0902	34.6157	48.5331				1				0
80	10.68	31.9066	49.2935	36.1007	50.6911	-1.618	-.1555	167.9919	-1.618	-.1555	1.6254	.9513	264.51	-.947	-.091	34.5907	48.519				1				0
80	10.69	31.8954	49.3052	36.1087	50.7387	-1.6206	-.157	168.048	-1.6206	-.157	1.6282	.9529	264.467	-.9485	-.0919	34.5658	48.5049				1				0
80	10.7	31.886	49.325	36.1123	50.7758	-1.6233	-.1578	168.0991	-1.6233	-.1578	1.6309	.9545	264.4483	-.9501	-.0924	34.5402	48.4973				1				0
80	10.71	31.8765	49.3448	36.1159	50.813	-1.626	-.1586	168.1502	-1.626	-.1586	1.6337	.9562	264.4296	-.9516	-.0928	34.5146	48.4897				1				0
80	10.72	31.8671	49.3646	36.1194	50.8502	-1.6286	-.1594	168.2013	-1.6286	-.1594	1.6364	.9578	264.411	-.9532	-.0933	34.4891	48.4821				1				0
80	10.73	31.8577	49.3844	36.123	50.8874	-1.6313	-.1602	168.2524	-1.6313	-.1602	1.6392	.9594	264.3924	-.9548	-.0937	34.4636	48.4746				1				0
80	10.74	31.8482	49.4177	36.1354	50.948	-1.635	-.1614	168.3493	-1.635	-.1614	1.6429	.9616	264.3607	-.9569	-.0945	34.4288	48.4625				1				0
80	10.75	31.8388	49.451	36.1479	51.0085	-1.6386	-.1627	168.4461	-1.6386	-.1627	1.6467	.9638	264.3292	-.959	-.0952	34.3941	48.4504				1				0
80	10.76	31.8388	49.4645	36.1568	51.0319	-1.6396	-.1632	168.4919	-1.6396	-.1632	1.6477	.9643	264.3161	-.9596	-.0955	34.3849	48.4458				1				0
80	10.77	31.8388	49.478	36.1657	51.0552	-1.6405	-.1637	168.5376	-1.6405	-.1637	1.6487	.9649	264.3029	-.9602	-.0958	34.3757	48.4413				1				0
80	10.78	31.8388	49.4915	36.1746	51.0786	-1.6415	-.1641	168.5834	-1.6415	-.1641	1.6497	.9655	264.2899	-.9607	-.0961	34.3665	48.4368				1				0
80	10.79	31.8388	49.505	36.1835	51.1019	-1.6425	-.1646	168.6291	-1.6425	-.1646	1.6507	.9661	264.2768	-.9613	-.0963	34.3574	48.4323				1				0
80	10.8	31.8723	49.5653	36.1728	51.0993	-1.6435	-.1616	168.7097	-1.6435	-.1616	1.6514	.9665	264.3852	-.9619	-.0946	34.3481	48.4612				1				0
80	10.81	31.9057	49.6256	36.1621	51.0967	-1.6444	-.1585	168.7902	-1.6444	-.1585	1.6521	.9669	264.4934	-.9624	-.0928	34.3388	48.4902				1				0
80	10.82	31.9392	49.6724	36.1425	51.0708	-1.6444	-.155	168.8249	-1.6444	-.155	1.6517	.9667	264.6148	-.9624	-.0907	34.3387	48.5237				1				0
80	10.83	31.9727	49.7192	36.123	51.0448	-1.6444	-.1515	168.8596	-1.6444	-.1515	1.6514	.9665	264.7361	-.9625	-.0887	34.3386	48.5571				1				0
80	10.84	32.0061	49.766	36.1034	51.0189	-1.6445	-.148	168.8944	-1.6445	-.148	1.6511	.9664	264.8575	-.9625	-.0866	34.3385	48.5905				1				0
80	10.85	32.0645	49.8542	36.0305	50.922	-1.645	-.1393	168.8712	-1.645	-.1393	1.6509	.9662	265.161	-.9628	-.0815	34.3335	48.6737				1				0
80	10.86	32.1229	49.9424	35.9575	50.8251	-1.6455	-.1305	168.8479	-1.6455	-.1305	1.6507	.9661	265.4647	-.9631	-.0764	34.3285	48.7569				1				0
80	10.87	32.1812	50.0306	35.8846	50.7283	-1.646	-.1218	168.8247	-1.646	-.1218	1.6505	.966	265.7684	-.9634	-.0713	34.3235	48.8401				1				0
80	10.88	32.2061	50.072	35.8312	50.6573	-1.6465	-.1166	168.7667	-1.6465	-.1166	1.6507	.9661	265.9509	-.9637	-.0682	34.3186	48.89				1				0
80	10.89	32.231	50.1134	35.7778	50.5864	-1.6471	-.1113	168.7087	-1.6471	-.1113	1.6508	.9662	266.1335	-.964	-.0652	34.3137	48.9398				1				0
80	10.9	32.2559	50.1548	35.7245	50.5155	-1.6476	-.1061	168.6507	-1.6476	-.1061	1.651	.9663	266.3162	-.9643	-.0621	34.3088	48.9898				1				0
80	10.91	32.2679	50.198	35.5839	50.3399	-1.6499	-.0959	168.3898	-1.6499	-.0959	1.6527	.9673	266.6722	-.9657	-.0562	34.2863	49.0863				1				0
80	10.92	32.2799	50.2412	35.4434	50.1643	-1.6523	-.0858	168.1288	-1.6523	-.0858	1.6545	.9684	267.0286	-.9671	-.0502	34.2638	49.1832				1				0
80	10.93	32.2671	50.243	35.3562	50.0597	-1.6542	-.0808	167.9259	-1.6542	-.0808	1.6561	.9693	267.2021	-.9681	-.0473	34.2462	49.2301				1				0
80	10.94	32.2542	50.2448	35.269	49.955	-1.656	-.0759	167.723	-1.656	-.0759	1.6578	.9702	267.3756	-.9692	-.0444	34.2285	49.2771				1				0
80	10.95	32.2413	50.2466	35.1818	49.8504	-1.6579	-.071	167.5201	-1.6579	-.071	1.6594	.9712	267.5493	-.9703	-.0415	34.2107	49.3242				1				0
80	10.96	32.2284	50.2484	35.0947	49.7457	-1.6597	-.066	167.3172	-1.6597	-.066	1.6611	.9722	267.723	-.9714	-.0386	34.1929	49.3715				1				0
80	10.97	32.2001	50.2565	34.9817	49.6367	-1.6642	-.0604	167.075	-1.6642	-.0604	1.6653	.9747	267.9197	-.974	-.0354	34.1504	49.4243				1				0
80	10.98	32.1718	50.2646	34.8687	49.5277	-1.6687	-.0549	166.8329	-1.6687	-.0549	1.6696	.9772	268.1161	-.9766	-.0321	34.1078	49.4773				1				0
80	10.99	32.1563	50.2709	34.8429	49.5234	-1.6713	-.0543	166.7936	-1.6713	-.0543	1.6722	.9787	268.1387	-.9782	-.0318	34.0831	49.4827				1				0
80	11	32.1409	50.2772	34.8171	49.5191	-1.6739	-.0537	166.7543	-1.6739	-.0537	1.6747	.9802	268.1612	-.9797	-.0315	34.0583	49.4882				1				0
80	11.01	32.1254	50.2835	34.7913	49.5148	-1.6765	-.0532	166.7151	-1.6765	-.0532	1.6773	.9817	268.1837	-.9812	-.0311	34.0336	49.4937				1				0
80	11.02	32.11	50.2898	34.7655	49.5104	-1.6791	-.0526	166.6758	-1.6791	-.0526	1.6799	.9832	268.2061	-.9827	-.0308	34.0089	49.4992				1				0
80	11.03	32.0594	50.3267	34.7789	49.6333	-1.6879	-.0567	166.7982	-1.6879	-.0567	1.6888	.9884	268.0744	-.9879	-.0332	33.925	49.4595				1				0
80	11.04	32.0087	50.3636	34.7922	49.7561	-1.6967	-.0609	166.9206	-1.6967	-.0609	1.6978	.9937	267.9443	-.993	-.0356	33.8412	49.42				1				0
80	11.05	31.9735	50.3942	34.8313	49.8832	-1.7029	-.0656	167.0823	-1.7029	-.0656	1.7041	.9974	267.7932	-.9966	-.0384	33.7823	49.375				1				0
80	11.06	31.9383	50.4248	34.8705	50.0104	-1.709	-.0703	167.244	-1.709	-.0703	1.7105	1.0011	267.6435	-1.0003	-.0412	33.7236	49.3302				1				0
80	11.07	31.9032	50.4554	34.9096	50.1375	-1.7152	-.075	167.4057	-1.7152	-.075	1.7168	1.0048	267.4952	-1.0039	-.0439	33.6649	49.2854				1				0
80	11.08	31.868	50.486	34.9488	50.2647	-1.7213	-.0797	167.5674	-1.7213	-.0797	1.7232	1.0085	267.3483	-1.0075	-.0467	33.6064	49.2407				1				0
80	11.09	31.8139	50.5724	35.0342	50.5293	-1.7336	-.0884	167.9498	-1.7336	-.0884	1.7358	1.016	267.0815	-1.0146	-.0517	33.4896	49.1583				1				0
80	11.1	31.7598	50.6588	35.1196	50.794	-1.7458	-.097	168.3322	-1.7458	-.097	1.7485	1.0234	266.8199	-1.0218	-.0568	33.3733	49.0762				1				0
80	11.11	31.7409	50.7146	35.1658	50.9315	-1.7519	-.1009	168.5529	-1.7519	-.1009	1.7548	1.027	266.7023	-1.0253	-.0591	33.3154	49.0387				1				0
80	11.12	31.7221	50.7705	35.2121	51.0691	-1.758	-.1049	168.7736	-1.758	-.1049	1.7611	1.0307	266.5859	-1.0289	-.0614	33.2576	49.0012				1				0
80	11.13	31.7032	50.8263	35.2583	51.2066	-1.764	-.1088	168.9943	-1.764	-.1088	1.7674	1.0344	266.4707	-1.0324	-.0637	33.2	48.9638				1				0
80	11.14	31.6843	50.8821	35.3046	51.3441	-1.77	-.1127	169.215	-1.77	-.1127	1.7736	1.0381	266.3565	-1.036	-.066	33.1425	48.9266				1				0
80	11.15	31.6362	50.9199	35.3393	51.479	-1.7777	-.1176	169.3744	-1.7777	-.1176	1.7816	1.0427	266.2164	-1.0405	-.0688	33.0694	48.8803				1				0
80	11.16	31.5882	50.9577	35.374	51.614	-1.7854	-.1224	169.5338	-1.7854	-.1224	1.7896	1.0474	266.0777	-1.0449	-.0716	32.9965	48.8342				1				0
80	11.17	31.559	50.9397	35.3624	51.6114	-1.787	-.1234	169.4724	-1.787	-.1234	1.7913	1.0484	266.0509	-1.0459	-.0722	32.9807	48.8251				1				0
80	11.18	31.5298	50.9217	35.3508	51.6088	-1.7887	-.1243	169.4111	-1.7887	-.1243	1.793	1.0494	266.024	-1.0469	-.0728	32.9649	48.816				1				0
80	11.19	31.5006	50.9037	35.3393	51.6062	-1.7903	-.1253	169.3497	-1.7903	-.1253	1.7947	1.0504	265.9973	-1.0479	-.0733	32.9491	48.8069				1				0
80	11.2	31.4156	50.8173	35.2708	51.5378	-1.7935	-.1265	169.0415	-1.7935	-.1265	1.798	1.0523	265.9668	-1.0497	-.074	32.9186	48.7956				1				0
80	11.21	31.3307	50.7308	35.2023	51.4695	-1.7968	-.1276	168.7333	-1.7968	-.1276	1.8013	1.0543	265.9363	-1.0516	-.0747	32.888	48.7843				1				0
80	11.22	31.2457	50.6444	35.1338	51.4012	-1.8	-.1288	168.4251	-1.8	-.1288	1.8046	1.0562	265.9058	-1.0535	-.0754	32.8573	48.7729				1				0
80	11.23	31.1899	50.576	35.0769	51.3355	-1.8015	-.1291	168.1783	-1.8015	-.1291	1.8062	1.0571	265.902	-1.0544	-.0755	32.8425	48.7707				1				0
80	11.24	31.1341	50.5076	35.0199	51.2697	-1.8031	-.1293	167.9314	-1.8031	-.1293	1.8077	1.058	265.8982	-1.0553	-.0757	32.8276	48.7685				1				0
80	11.25	31.0783	50.4392	34.963	51.204	-1.8047	-.1295	167.6845	-1.8047	-.1295	1.8093	1.059	265.8944	-1.0562	-.0758	32.8126	48.7663				1				0
80	11.26	30.9985	50.3366	34.9123	51.1573	-1.8067	-.1321	167.4047	-1.8067	-.1321	1.8116	1.0603	265.8174	-1.0574	-.0773	32.793	48.7416				1				0
80	11.27	30.9187	50.234	34.8616	51.1106	-1.8088	-.1347	167.1249	-1.8088	-.1347	1.8138	1.0616	265.7403	-1.0587	-.0789	32.7733	48.7169				1				0
80	11.28	30.8947	50.1998	34.8678	51.1296	-1.8093	-.1371	167.0919	-1.8093	-.1371	1.8145	1.062	265.6671	-1.0589	-.0802	32.7686	48.6944				1				0
80	11.29	30.8706	50.1656	34.874	51.1486	-1.8098	-.1394	167.0589	-1.8098	-.1394	1.8152	1.0624	265.594	-1.0592	-.0816	32.7639	48.6719				1				0
80	11.3	30.8466	50.1314	34.8803	51.1677	-1.8103	-.1418	167.0259	-1.8103	-.1418	1.8158	1.0628	265.5208	-1.0595	-.083	32.7592	48.6494				1				0
80	11.31	30.8226	50.0972	34.8865	51.1867	-1.8108	-.1442	166.993	-1.8108	-.1442	1.8165	1.0632	265.4477	-1.0598	-.0844	32.7546	48.6269				1				0
80	11.32	30.8157	50.0999	34.9621	51.3069	-1.8114	-.1496	167.1846	-1.8114	-.1496	1.8176	1.0638	265.279	-1.0602	-.0876	32.7481	48.5753				1				0
80	11.33	30.8088	50.1026	35.0377	51.4271	-1.8121	-.155	167.3763	-1.8121	-.155	1.8187	1.0645	265.1108	-1.0606	-.0907	32.7416	48.5237				1				0
80	11.34	30.826	50.1395	35.1071	51.5283	-1.8123	-.158	167.601	-1.8123	-.158	1.8192	1.0647	265.0159	-1.0607	-.0925	32.7399	48.4948				1				0
80	11.35	30.8432	50.1764	35.1765	51.6295	-1.8125	-.1611	167.8256	-1.8125	-.1611	1.8196	1.065	264.9213	-1.0608	-.0943	32.7381	48.4659				1				0
80	11.36	30.8603	50.2133	35.2459	51.7307	-1.8127	-.1641	168.0503	-1.8127	-.1641	1.8201	1.0653	264.827	-1.0609	-.0961	32.7364	48.4371				1				0
80	11.37	30.8775	50.2502	35.3153	51.8319	-1.8129	-.1671	168.2749	-1.8129	-.1671	1.8206	1.0655	264.733	-1.061	-.0978	32.7346	48.4084				1				0
80	11.38	30.893	50.2889	35.414	51.985	-1.8135	-.1723	168.5809	-1.8135	-.1723	1.8217	1.0662	264.5728	-1.0614	-.1008	32.7287	48.3591				1				0
80	11.39	30.9084	50.3276	35.5127	52.1381	-1.8141	-.1775	168.8869	-1.8141	-.1775	1.8228	1.0668	264.4132	-1.0618	-.1039	32.7228	48.31				1				0
80	11.4	30.9067	50.3294	35.5421	52.19	-1.8145	-.1796	168.9682	-1.8145	-.1796	1.8234	1.0672	264.3471	-1.062	-.1051	32.7186	48.2894				1				0
80	11.41	30.905	50.3312	35.5714	52.2419	-1.815	-.1818	169.0495	-1.815	-.1818	1.8241	1.0676	264.281	-1.0623	-.1064	32.7145	48.2689				1				0
80	11.42	30.9033	50.333	35.6008	52.2938	-1.8154	-.1839	169.1309	-1.8154	-.1839	1.8247	1.068	264.215	-1.0625	-.1077	32.7103	48.2484				1				0
80	11.43	30.9015	50.3348	35.6302	52.3457	-1.8159	-.1861	169.2122	-1.8159	-.1861	1.8254	1.0684	264.1492	-1.0628	-.1089	32.7061	48.2279				1				0
80	11.44	30.8844	50.3006	35.6506	52.3716	-1.8153	-.1888	169.2073	-1.8153	-.1888	1.8251	1.0682	264.063	-1.0625	-.1105	32.7112	48.2021				1				0
80	11.45	30.8672	50.2664	35.6711	52.3976	-1.8148	-.1915	169.2023	-1.8148	-.1915	1.8249	1.0681	263.9768	-1.0622	-.1121	32.7162	48.1763				1				0
80	11.46	30.8518	50.2304	35.6622	52.3716	-1.8138	-.192	169.116	-1.8138	-.192	1.824	1.0675	263.9563	-1.0616	-.1124	32.7254	48.171				1				0
80	11.47	30.8363	50.1944	35.6533	52.3457	-1.8129	-.1926	169.0297	-1.8129	-.1926	1.8231	1.067	263.9357	-1.061	-.1127	32.7345	48.1657				1				0
80	11.48	30.8209	50.1584	35.6444	52.3197	-1.8119	-.1932	168.9434	-1.8119	-.1932	1.8222	1.0665	263.915	-1.0605	-.1131	32.7437	48.1604				1				0
80	11.49	30.8054	50.1224	35.6355	52.2938	-1.8109	-.1937	168.8571	-1.8109	-.1937	1.8213	1.066	263.8943	-1.0599	-.1134	32.753	48.1551				1				0
80	11.5	30.7565	50.0405	35.5795	52.2263	-1.8114	-.1942	168.6028	-1.8114	-.1942	1.8218	1.0663	263.8805	-1.0602	-.1137	32.7483	48.1504				1				0
80	11.51	30.7076	49.9586	35.5234	52.1589	-1.8119	-.1947	168.3484	-1.8119	-.1947	1.8224	1.0666	263.8666	-1.0605	-.114	32.7435	48.1457				1				0
80	11.52	30.6741	49.9127	35.4763	52.1174	-1.8134	-.1946	168.1804	-1.8134	-.1946	1.8238	1.0674	263.8736	-1.0613	-.1139	32.7296	48.1463				1				0
80	11.53	30.6406	49.8668	35.4291	52.0758	-1.8149	-.1946	168.0124	-1.8149	-.1946	1.8253	1.0683	263.8805	-1.0622	-.1139	32.7156	48.1469				1				0
80	11.54	30.6071	49.8209	35.382	52.0343	-1.8163	-.1945	167.8443	-1.8163	-.1945	1.8267	1.0691	263.8874	-1.0631	-.1139	32.7016	48.1475				1				0
80	11.55	30.5737	49.775	35.3348	51.9928	-1.8178	-.1945	167.6763	-1.8178	-.1945	1.8282	1.07	263.8943	-1.0639	-.1138	32.6875	48.1481				1				0
80	11.56	30.5316	49.694	35.3046	51.9522	-1.8174	-.1961	167.4823	-1.8174	-.1961	1.828	1.0699	263.8406	-1.0637	-.1148	32.6913	48.1321				1				0
80	11.57	30.4896	49.613	35.2743	51.9115	-1.817	-.1978	167.2884	-1.817	-.1978	1.8277	1.0697	263.7867	-1.0635	-.1158	32.6951	48.116				1				0
80	11.58	30.481	49.5779	35.2912	51.9124	-1.8151	-.1996	167.2625	-1.8151	-.1996	1.8261	1.0688	263.7259	-1.0624	-.1168	32.713	48.0994				1				0
80	11.59	30.4724	49.5428	35.3081	51.9132	-1.8132	-.2013	167.2365	-1.8132	-.2013	1.8244	1.0678	263.6649	-1.0613	-.1178	32.731	48.0828				1				0
80	11.6	30.4638	49.5077	35.325	51.9141	-1.8114	-.2031	167.2106	-1.8114	-.2031	1.8227	1.0668	263.6037	-1.0602	-.1189	32.7489	48.0661				1				0
80	11.61	30.4535	49.4735	35.39	51.9997	-1.8101	-.2084	167.3167	-1.8101	-.2084	1.822	1.0664	263.4329	-1.0594	-.122	32.7614	48.0155				1				0
80	11.62	30.4432	49.4393	35.4549	52.0854	-1.8087	-.2137	167.4228	-1.8087	-.2137	1.8213	1.066	263.2622	-1.0586	-.1251	32.7738	47.9649				1				0
80	11.63	30.4329	49.4051	35.5199	52.171	-1.8074	-.219	167.5288	-1.8074	-.219	1.8207	1.0656	263.0916	-1.0579	-.1282	32.7863	47.9144				1				0
80	11.64	30.4312	49.406	35.5679	52.2557	-1.808	-.2225	167.6608	-1.808	-.2225	1.8217	1.0662	262.9829	-1.0582	-.1303	32.7809	47.8805				1				0
80	11.65	30.4295	49.4069	35.6159	52.3405	-1.8086	-.2261	167.7928	-1.8086	-.2261	1.8227	1.0668	262.8745	-1.0585	-.1323	32.7754	47.8468				1				0
80	11.66	30.4278	49.4078	35.664	52.4253	-1.8091	-.2296	167.9248	-1.8091	-.2296	1.8237	1.0674	262.7664	-1.0589	-.1344	32.77	47.8131				1				0
80	11.67	30.4321	49.4114	35.7476	52.5541	-1.809	-.235	168.1451	-1.809	-.235	1.8242	1.0677	262.5981	-1.0588	-.1376	32.7711	47.7618				1				0
80	11.68	30.4363	49.415	35.8312	52.683	-1.8089	-.2404	168.3655	-1.8089	-.2404	1.8248	1.068	262.4305	-1.0587	-.1407	32.7723	47.7106				1				0
80	11.69	30.4424	49.4177	35.8668	52.7271	-1.8082	-.2422	168.4539	-1.8082	-.2422	1.8244	1.0678	262.3703	-1.0583	-.1418	32.7788	47.6931				1				0
80	11.7	30.4484	49.4204	35.9024	52.7712	-1.8075	-.2441	168.5423	-1.8075	-.2441	1.8239	1.0675	262.3101	-1.0579	-.1429	32.7853	47.6756				1				0
80	11.71	30.4544	49.4231	35.9379	52.8154	-1.8069	-.2459	168.6307	-1.8069	-.2459	1.8235	1.0673	262.25	-1.0575	-.1439	32.7918	47.6581				1				0
80	11.72	30.4604	49.4258	35.9735	52.8595	-1.8062	-.2477	168.7191	-1.8062	-.2477	1.8231	1.067	262.1899	-1.0571	-.145	32.7983	47.6406				1				0
80	11.73	30.4544	49.3943	36.01	52.9148	-1.8053	-.2512	168.7735	-1.8053	-.2512	1.8227	1.0668	262.077	-1.0566	-.1471	32.807	47.6072				1				0
80	11.74	30.4484	49.3628	36.0465	52.9702	-1.8043	-.2547	168.8278	-1.8043	-.2547	1.8222	1.0665	261.9641	-1.0561	-.1491	32.8157	47.5739				1				0
80	11.75	30.4363	49.3286	36.0474	52.9814	-1.8041	-.2564	168.7937	-1.8041	-.2564	1.8222	1.0665	261.9111	-1.0559	-.1501	32.8179	47.558				1				0
80	11.76	30.4243	49.2944	36.0482	52.9927	-1.8039	-.2581	168.7596	-1.8039	-.2581	1.8223	1.0665	261.8582	-1.0558	-.151	32.8202	47.5422				1				0
80	11.77	30.4123	49.2602	36.0491	53.0039	-1.8037	-.2597	168.7255	-1.8037	-.2597	1.8223	1.0665	261.8053	-1.0556	-.152	32.8224	47.5263				1				0
80	11.78	30.4003	49.226	36.05	53.0152	-1.8034	-.2614	168.6914	-1.8034	-.2614	1.8223	1.0665	261.7523	-1.0555	-.153	32.8246	47.5104				1				0
80	11.79	30.3926	49.1782	36.0491	52.997	-1.8013	-.2625	168.617	-1.8013	-.2625	1.8204	1.0654	261.7079	-1.0543	-.1537	32.8445	47.4997				1				0
80	11.8	30.3849	49.1305	36.0482	52.9788	-1.7992	-.2637	168.5425	-1.7992	-.2637	1.8185	1.0643	261.6633	-1.0531	-.1543	32.8644	47.489				1				0
80	11.81	30.3891	49.117	36.0465	52.9494	-1.7974	-.2631	168.5021	-1.7974	-.2631	1.8165	1.0632	261.6719	-1.052	-.154	32.8821	47.4942				1				0
80	11.82	30.3934	49.1035	36.0447	52.92	-1.7955	-.2626	168.4617	-1.7955	-.2626	1.8146	1.0621	261.6804	-1.0509	-.1537	32.8998	47.4994				1				0
80	11.83	30.3977	49.09	36.0429	52.8906	-1.7937	-.262	168.4213	-1.7937	-.262	1.8127	1.0609	261.689	-1.0498	-.1534	32.9175	47.5046				1				0
80	11.84	30.402	49.0765	36.0411	52.8612	-1.7918	-.2615	168.3809	-1.7918	-.2615	1.8108	1.0598	261.6976	-1.0487	-.153	32.9353	47.5098				1				0
80	11.85	30.4329	49.0927	36.0242	52.7816	-1.7884	-.2576	168.3315	-1.7884	-.2576	1.8069	1.0575	261.8047	-1.0467	-.1508	32.9675	47.547				1				0
80	11.86	30.4638	49.1089	36.0073	52.702	-1.785	-.2537	168.2821	-1.785	-.2537	1.803	1.0552	261.9124	-1.0447	-.1485	32.9997	47.5843				1				0
80	11.87	30.4904	49.1386	35.9922	52.6519	-1.7835	-.2503	168.2732	-1.7835	-.2503	1.801	1.0541	262.0115	-1.0439	-.1465	33.0142	47.6163				1				0
80	11.88	30.517	49.1683	35.9771	52.6017	-1.782	-.2469	168.2642	-1.782	-.2469	1.799	1.0529	262.1109	-1.043	-.1445	33.0286	47.6483				1				0
80	11.89	30.5436	49.198	35.962	52.5516	-1.7805	-.2436	168.2552	-1.7805	-.2436	1.7971	1.0518	262.2104	-1.0421	-.1426	33.0431	47.6803				1				0
80	11.9	30.5702	49.2278	35.9468	52.5014	-1.779	-.2402	168.2462	-1.779	-.2402	1.7951	1.0506	262.3102	-1.0412	-.1406	33.0576	47.7124				1				0
80	11.91	30.6269	49.2899	35.9193	52.3959	-1.7754	-.2332	168.2319	-1.7754	-.2332	1.7907	1.0481	262.5163	-1.0391	-.1365	33.091	47.7788				1				0
80	11.92	30.6835	49.352	35.8917	52.2903	-1.7719	-.2263	168.2175	-1.7719	-.2263	1.7863	1.0455	262.7234	-1.0371	-.1324	33.1244	47.8452				1				0
80	11.93	30.7136	49.3844	35.8792	52.235	-1.7699	-.2226	168.2122	-1.7699	-.2226	1.7839	1.0441	262.8304	-1.0359	-.1303	33.1434	47.8796				1				0
80	11.94	30.7436	49.4168	35.8668	52.1796	-1.7679	-.219	168.2068	-1.7679	-.219	1.7815	1.0427	262.9376	-1.0347	-.1282	33.1624	47.914				1				0
80	11.95	30.7737	49.4492	35.8543	52.1243	-1.766	-.2154	168.2014	-1.766	-.2154	1.779	1.0412	263.0451	-1.0336	-.1261	33.1814	47.9484				1				0
80	11.96	30.8037	49.4816	35.8419	52.0689	-1.764	-.2118	168.1961	-1.764	-.2118	1.7766	1.0398	263.153	-1.0324	-.124	33.2003	47.9828				1				0
80	11.97	30.85	49.5023	35.8196	51.9695	-1.7593	-.2066	168.1414	-1.7593	-.2066	1.7714	1.0368	263.3013	-1.0297	-.1209	33.2444	48.0321				1				0
80	11.98	30.8964	49.523	35.7974	51.87	-1.7547	-.2015	168.0867	-1.7547	-.2015	1.7662	1.0337	263.4507	-1.027	-.1179	33.2885	48.0814				1				0
80	11.99	30.9127	49.5113	35.7876	51.8259	-1.7521	-.1999	168.0374	-1.7521	-.1999	1.7634	1.0321	263.4915	-1.0254	-.117	33.3136	48.0963				1				0
80	12	30.929	49.4996	35.7778	51.7818	-1.7494	-.1983	167.9882	-1.7494	-.1983	1.7606	1.0305	263.5324	-1.0239	-.1161	33.3388	48.1112				1				0
80	12.01	30.9453	49.4879	35.768	51.7376	-1.7468	-.1967	167.9389	-1.7468	-.1967	1.7578	1.0288	263.5736	-1.0224	-.1152	33.3639	48.1262				1				0
80	12.02	30.9316	49.4258	35.7663	51.7082	-1.7441	-.1981	167.8318	-1.7441	-.1981	1.7553	1.0273	263.5192	-1.0208	-.116	33.39	48.1132				1				0
80	12.03	30.9178	49.3637	35.7645	51.6788	-1.7413	-.1995	167.7248	-1.7413	-.1995	1.7527	1.0258	263.4646	-1.0192	-.1168	33.4161	48.1001				1				0
80	12.04	30.9041	49.3016	35.7627	51.6494	-1.7386	-.2009	167.6178	-1.7386	-.2009	1.7501	1.0243	263.4097	-1.0175	-.1176	33.4422	48.0871				1				0
80	12.05	30.8741	49.2512	35.7707	51.6641	-1.7385	-.2038	167.5601	-1.7385	-.2038	1.7504	1.0245	263.3136	-1.0175	-.1193	33.4431	48.059				1				0
80	12.06	30.844	49.2007	35.7787	51.6788	-1.7384	-.2068	167.5023	-1.7384	-.2068	1.7506	1.0246	263.2174	-1.0174	-.121	33.444	48.0309				1				0
80	12.07	30.814	49.1503	35.7867	51.6935	-1.7383	-.2097	167.4446	-1.7383	-.2097	1.7509	1.0248	263.1212	-1.0174	-.1227	33.4449	48.0028				1				0
80	12.08	30.7333	49.036	35.8508	51.8181	-1.7397	-.2204	167.4382	-1.7397	-.2204	1.7536	1.0264	262.7794	-1.0182	-.129	33.4313	47.9008				1				0
80	12.09	30.6526	48.9217	35.9148	51.9426	-1.7411	-.2311	167.4318	-1.7411	-.2311	1.7564	1.028	262.4386	-1.0191	-.1353	33.4176	47.7988				1				0
80	12.1	30.602	48.8578	35.9709	52.0525	-1.7427	-.2389	167.4832	-1.7427	-.2389	1.759	1.0295	262.1949	-1.02	-.1398	33.4031	47.725				1				0
80	12.11	30.5514	48.7939	36.0269	52.1623	-1.7442	-.2466	167.5345	-1.7442	-.2466	1.7615	1.031	261.9519	-1.0208	-.1443	33.3886	47.6512				1				0
80	12.12	30.5007	48.73	36.0829	52.2722	-1.7457	-.2544	167.5859	-1.7457	-.2544	1.7642	1.0325	261.7099	-1.0217	-.1489	33.3741	47.5775				1				0
80	12.13	30.4501	48.6661	36.139	52.382	-1.7472	-.2621	167.6372	-1.7472	-.2621	1.7668	1.0341	261.4687	-1.0226	-.1534	33.3596	47.5038				1				0
80	12.14	30.3145	48.4501	36.2617	52.6242	-1.7491	-.282	167.6505	-1.7491	-.282	1.7717	1.0369	260.8396	-1.0237	-.1651	33.3421	47.3138				1				0
80	12.15	30.1789	48.2341	36.3845	52.8664	-1.7509	-.302	167.6638	-1.7509	-.302	1.7768	1.0399	260.2141	-1.0248	-.1768	33.3246	47.1239				1				0
80	12.16	30.0939	48.082	36.4512	52.9987	-1.7512	-.3142	167.6258	-1.7512	-.3142	1.7792	1.0413	259.8279	-1.025	-.1839	33.3216	47.0075				1				0
80	12.17	30.0089	47.9299	36.5179	53.1311	-1.7516	-.3264	167.5878	-1.7516	-.3264	1.7817	1.0428	259.4426	-1.0252	-.1911	33.3185	46.891				1				0
80	12.18	29.924	47.7778	36.5847	53.2634	-1.7519	-.3387	167.5497	-1.7519	-.3387	1.7843	1.0443	259.0583	-1.0253	-.1982	33.3155	46.7745				1				0
80	12.19	29.839	47.6256	36.6514	53.3957	-1.7522	-.3509	167.5117	-1.7522	-.3509	1.787	1.0459	258.6749	-1.0255	-.2054	33.3124	46.6579				1				0
80	12.2	29.6665	47.2647	36.8444	53.7253	-1.7497	-.3804	167.5009	-1.7497	-.3804	1.7906	1.048	257.7341	-1.0241	-.2226	33.3364	46.3772				1				0
80	12.21	29.494	46.9038	37.0374	54.0548	-1.7472	-.4099	167.49	-1.7472	-.4099	1.7946	1.0503	256.7973	-1.0226	-.2399	33.3604	46.0964				1				0
80	12.22	29.4064	46.695	37.1637	54.252	-1.7443	-.4271	167.5172	-1.7443	-.4271	1.7958	1.0511	256.2416	-1.0209	-.25	33.3875	45.9324				1				0
80	12.23	29.3189	46.4862	37.2901	54.4492	-1.7415	-.4443	167.5443	-1.7415	-.4443	1.7973	1.0519	255.687	-1.0193	-.2601	33.4145	45.7684				1				0
80	12.24	29.2313	46.2774	37.4164	54.6464	-1.7386	-.4615	167.5715	-1.7386	-.4615	1.7989	1.0528	255.1335	-1.0176	-.2701	33.4415	45.6045				1				0
80	12.25	29.1438	46.0686	37.5427	54.8436	-1.7358	-.4787	167.5986	-1.7358	-.4787	1.8006	1.0539	254.5813	-1.0159	-.2802	33.4685	45.4407				1				0
80	12.26	28.9919	45.7697	37.8033	55.2467	-1.7334	-.5091	167.8116	-1.7334	-.5091	1.8066	1.0574	253.6307	-1.0145	-.298	33.4917	45.151				1				0
80	12.27	28.8399	45.4709	38.064	55.6497	-1.7309	-.5395	168.0246	-1.7309	-.5395	1.8131	1.0612	252.6891	-1.0131	-.3158	33.5148	44.862				1				0
80	12.28	28.7756	45.3809	38.1983	55.8556	-1.7314	-.5526	168.2104	-1.7314	-.5526	1.8174	1.0637	252.2975	-1.0133	-.3234	33.5109	44.7369				1				0
80	12.29	28.7112	45.2909	38.3326	56.0614	-1.7318	-.5657	168.3962	-1.7318	-.5657	1.8218	1.0663	251.9086	-1.0136	-.3311	33.507	44.612				1				0
80	12.3	28.6468	45.2009	38.4669	56.2673	-1.7322	-.5788	168.582	-1.7322	-.5788	1.8263	1.0689	251.5224	-1.0138	-.3388	33.5031	44.4874				1				0
80	12.31	28.5825	45.1109	38.6013	56.4732	-1.7326	-.5919	168.7678	-1.7326	-.5919	1.8309	1.0716	251.139	-1.014	-.3464	33.4993	44.3631				1				0
80	12.32	28.4529	44.9372	38.8068	56.775	-1.7331	-.6136	168.9718	-1.7331	-.6136	1.8385	1.0761	250.5044	-1.0144	-.3591	33.4942	44.1564				1				0
80	12.33	28.3233	44.7635	39.0122	57.0769	-1.7336	-.6352	169.1758	-1.7336	-.6352	1.8464	1.0806	249.8768	-1.0147	-.3718	33.4891	43.9503				1				0
80	12.34	28.258	44.6798	39.0834	57.1729	-1.7338	-.6439	169.1941	-1.7338	-.6439	1.8495	1.0825	249.6263	-1.0147	-.3769	33.4878	43.8678				1				0
80	12.35	28.1928	44.5961	39.1546	57.2689	-1.7339	-.6525	169.2123	-1.7339	-.6525	1.8526	1.0843	249.3767	-1.0148	-.3819	33.4865	43.7853				1				0
80	12.36	28.1276	44.5123	39.2257	57.3649	-1.734	-.6612	169.2306	-1.734	-.6612	1.8558	1.0862	249.128	-1.0149	-.387	33.4853	43.7029				1				0
80	12.37	28.0598	44.4187	39.2987	57.4514	-1.7335	-.6701	169.2286	-1.7335	-.6701	1.8584	1.0877	248.8661	-1.0146	-.3922	33.4909	43.6185				1				0
80	12.38	27.992	44.3251	39.3716	57.5379	-1.7329	-.6789	169.2266	-1.7329	-.6789	1.8611	1.0893	248.6049	-1.0142	-.3974	33.4966	43.534				1				0
80	12.39	27.9242	44.2315	39.4446	57.6244	-1.7323	-.6878	169.2246	-1.7323	-.6878	1.8638	1.0909	248.3445	-1.0139	-.4026	33.5023	43.4496				1				0
80	12.4	27.9216	44.2216	39.4463	57.6149	-1.7315	-.688	169.2044	-1.7315	-.688	1.8632	1.0905	248.3301	-1.0134	-.4027	33.5092	43.4476				1				0
80	12.41	27.919	44.2117	39.4481	57.6054	-1.7308	-.6882	169.1842	-1.7308	-.6882	1.8626	1.0902	248.3157	-1.013	-.4028	33.5162	43.4455				1				0
80	12.42	27.9164	44.2018	39.4499	57.5958	-1.7301	-.6884	169.164	-1.7301	-.6884	1.862	1.0898	248.3014	-1.0126	-.4029	33.5231	43.4435				1				0
80	12.43	27.9413	44.1856	39.4294	57.5042	-1.7255	-.6855	169.0605	-1.7255	-.6855	1.8567	1.0867	248.3327	-1.0099	-.4012	33.5668	43.4713				1				0
80	12.44	27.9662	44.1694	39.409	57.4125	-1.7209	-.6826	168.9571	-1.7209	-.6826	1.8513	1.0835	248.3642	-1.0072	-.3995	33.6106	43.4991				1				0
80	12.45	27.9937	44.1631	39.3867	57.3303	-1.717	-.6795	168.8739	-1.717	-.6795	1.8466	1.0808	248.4104	-1.0049	-.3977	33.6474	43.529				1				0
80	12.46	28.0211	44.1568	39.3645	57.2481	-1.7132	-.6763	168.7906	-1.7132	-.6763	1.8418	1.078	248.457	-1.0027	-.3958	33.6843	43.5589				1				0
80	12.47	28.0486	44.1505	39.3423	57.166	-1.7093	-.6732	168.7074	-1.7093	-.6732	1.8371	1.0752	248.5038	-1.0004	-.394	33.7212	43.5888				1				0
80	12.48	28.0761	44.1442	39.32	57.0838	-1.7054	-.67	168.6241	-1.7054	-.67	1.8323	1.0724	248.5509	-.9981	-.3922	33.7581	43.6188				1				0
80	12.49	28.1207	44.1379	39.2836	56.9454	-1.6991	-.6647	168.4876	-1.6991	-.6647	1.8244	1.0678	248.6351	-.9944	-.389	33.8184	43.6699				1				0
80	12.5	28.1653	44.1316	39.2471	56.807	-1.6927	-.6593	168.3511	-1.6927	-.6593	1.8166	1.0632	248.7202	-.9907	-.3859	33.8788	43.7211				1				0
80	12.51	28.1825	44.1316	39.2328	56.7508	-1.6903	-.6571	168.2978	-1.6903	-.6571	1.8135	1.0614	248.7576	-.9893	-.3846	33.9021	43.7423				1				0
80	12.52	28.1997	44.1316	39.2186	56.6946	-1.6878	-.6548	168.2445	-1.6878	-.6548	1.8104	1.0596	248.7951	-.9879	-.3833	33.9255	43.7635				1				0
80	12.53	28.2168	44.1316	39.2044	56.6384	-1.6854	-.6526	168.1912	-1.6854	-.6526	1.8073	1.0578	248.8327	-.9864	-.382	33.9489	43.7847				1				0
80	12.54	28.234	44.1316	39.1902	56.5821	-1.6829	-.6504	168.1379	-1.6829	-.6504	1.8042	1.056	248.8705	-.985	-.3807	33.9722	43.8059				1				0
80	12.55	28.3207	44.1415	39.1964	56.4732	-1.6733	-.6449	168.1317	-1.6733	-.6449	1.7932	1.0495	248.9238	-.9793	-.3774	34.0641	43.8585				1				0
80	12.56	28.4074	44.1514	39.2026	56.3642	-1.6636	-.6393	168.1256	-1.6636	-.6393	1.7822	1.0431	248.9778	-.9737	-.3742	34.156	43.911				1				0
80	12.57	28.4769	44.1613	39.2231	56.3114	-1.6564	-.6361	168.1727	-1.6564	-.6361	1.7744	1.0385	248.9936	-.9695	-.3723	34.2243	43.9423				1				0
80	12.58	28.5464	44.1712	39.2435	56.2587	-1.6493	-.6328	168.2198	-1.6493	-.6328	1.7665	1.0339	249.0095	-.9653	-.3704	34.2927	43.9735				1				0
80	12.59	28.6159	44.1811	39.264	56.2059	-1.6421	-.6295	168.2669	-1.6421	-.6295	1.7586	1.0293	249.0255	-.9611	-.3684	34.361	44.0047				1				0
80	12.6	28.6855	44.191	39.2844	56.1531	-1.6349	-.6262	168.3141	-1.6349	-.6262	1.7508	1.0247	249.0417	-.9569	-.3665	34.4293	44.0359				1				0
80	12.61	28.785	44.1721	39.2889	56.0251	-1.6227	-.6207	168.2711	-1.6227	-.6207	1.7373	1.0168	249.0668	-.9497	-.3633	34.546	44.0884				1				0
80	12.62	28.8846	44.1532	39.2933	55.8971	-1.6104	-.6152	168.2283	-1.6104	-.6152	1.7239	1.009	249.0923	-.9425	-.3601	34.6628	44.1409				1				0
80	12.63	28.9146	44.1244	39.2773	55.8219	-1.6053	-.613	168.1382	-1.6053	-.613	1.7183	1.0057	249.1013	-.9395	-.3588	34.7115	44.1623				1				0
80	12.64	28.9447	44.0956	39.2613	55.7466	-1.6002	-.6107	168.0482	-1.6002	-.6107	1.7128	1.0024	249.1104	-.9366	-.3574	34.7601	44.1836				1				0
80	12.65	28.9747	44.0668	39.2453	55.6714	-1.5951	-.6085	167.9582	-1.5951	-.6085	1.7072	.9992	249.1196	-.9336	-.3561	34.8089	44.205				1				0
80	12.66	29.0047	44.038	39.2293	55.5961	-1.5899	-.6062	167.8682	-1.5899	-.6062	1.7016	.9959	249.1288	-.9306	-.3548	34.8577	44.2264				1				0
80	12.67	29.0631	44.0137	39.1999	55.4845	-1.5826	-.6017	167.7613	-1.5826	-.6017	1.6931	.991	249.1822	-.9263	-.3522	34.9276	44.2692				1				0
80	12.68	29.1215	43.9894	39.1706	55.373	-1.5753	-.5972	167.6544	-1.5753	-.5972	1.6847	.986	249.2361	-.922	-.3496	34.9976	44.312				1				0
80	12.69	29.1498	43.9939	39.1572	55.3366	-1.573	-.595	167.6376	-1.573	-.595	1.6818	.9843	249.2807	-.9207	-.3482	35.0187	44.3333				1				0
80	12.7	29.1781	43.9984	39.1439	55.3003	-1.5708	-.5928	167.6207	-1.5708	-.5928	1.6789	.9826	249.3255	-.9194	-.3469	35.0398	44.3546				1				0
80	12.71	29.2064	44.0029	39.1306	55.264	-1.5686	-.5905	167.6039	-1.5686	-.5905	1.6761	.981	249.3704	-.9181	-.3456	35.0609	44.3759				1				0
80	12.72	29.2348	44.0074	39.1172	55.2276	-1.5664	-.5883	167.587	-1.5664	-.5883	1.6732	.9793	249.4154	-.9168	-.3443	35.082	44.3973				1				0
80	12.73	29.2742	44.0371	39.103	55.2017	-1.565	-.5851	167.616	-1.565	-.5851	1.6708	.9779	249.5001	-.916	-.3425	35.095	44.4273				1				0
80	12.74	29.3137	44.0668	39.0887	55.1758	-1.5637	-.582	167.645	-1.5637	-.582	1.6685	.9765	249.5851	-.9152	-.3406	35.1079	44.4573				1				0
80	12.75	29.3249	44.092	39.0879	55.1861	-1.5645	-.5811	167.6909	-1.5645	-.5811	1.6689	.9768	249.6245	-.9157	-.3401	35.0998	44.4659				1				0
80	12.76	29.336	44.1172	39.087	55.1965	-1.5654	-.5802	167.7367	-1.5654	-.5802	1.6694	.9771	249.6639	-.9162	-.3396	35.0916	44.4746				1				0
80	12.77	29.3472	44.1424	39.0861	55.2069	-1.5662	-.5793	167.7826	-1.5662	-.5793	1.6699	.9774	249.7033	-.9167	-.339	35.0835	44.4832				1				0
80	12.78	29.3343	44.1253	39.1137	55.2458	-1.5663	-.5818	167.8191	-1.5663	-.5818	1.6708	.9779	249.6212	-.9167	-.3405	35.0833	44.4588				1				0
80	12.79	29.3214	44.1082	39.1412	55.2847	-1.5663	-.5844	167.8556	-1.5663	-.5844	1.6717	.9784	249.5392	-.9167	-.342	35.0831	44.4344				1				0
80	12.8	29.3086	44.0911	39.1688	55.3237	-1.5663	-.5869	167.8922	-1.5663	-.5869	1.6727	.979	249.4574	-.9167	-.3435	35.0829	44.4101				1				0
80	12.81	29.2845	44.0488	39.1973	55.3522	-1.5655	-.5904	167.8828	-1.5655	-.5904	1.6731	.9792	249.3362	-.9162	-.3456	35.0909	44.3771				1				0
80	12.82	29.2605	44.0065	39.2257	55.3807	-1.5646	-.5939	167.8735	-1.5646	-.5939	1.6735	.9795	249.2151	-.9157	-.3476	35.0988	44.3441				1				0
80	12.83	29.2365	43.9642	39.2542	55.4093	-1.5638	-.5973	167.8642	-1.5638	-.5973	1.674	.9797	249.0941	-.9152	-.3496	35.1068	44.3111				1				0
80	12.84	29.1755	43.8157	39.3476	55.4897	-1.559	-.6081	167.8286	-1.559	-.6081	1.6734	.9794	248.6906	-.9125	-.3559	35.1521	44.2083				1				0
80	12.85	29.1146	43.6672	39.441	55.5702	-1.5543	-.6189	167.793	-1.5543	-.6189	1.673	.9791	248.2867	-.9097	-.3623	35.1975	44.1054				1				0
80	12.86	29.0777	43.561	39.5059	55.6221	-1.5503	-.6263	167.7667	-1.5503	-.6263	1.6721	.9786	248.0034	-.9074	-.3665	35.2349	44.0355				1				0
80	12.87	29.0408	43.4548	39.5709	55.674	-1.5464	-.6336	167.7404	-1.5464	-.6336	1.6712	.9781	247.7197	-.9051	-.3708	35.2723	43.9656				1				0
80	12.88	29.0039	43.3486	39.6358	55.7259	-1.5425	-.6409	167.7141	-1.5425	-.6409	1.6703	.9776	247.4355	-.9028	-.3751	35.3097	43.8957				1				0
80	12.89	28.967	43.2424	39.7008	55.7777	-1.5385	-.6483	167.6878	-1.5385	-.6483	1.6696	.9771	247.1511	-.9005	-.3794	35.3472	43.8258				1				0
80	12.9	28.9309	43.0624	39.8689	55.9568	-1.5306	-.6635	167.8189	-1.5306	-.6635	1.6682	.9764	246.5649	-.8958	-.3883	35.4228	43.6813				1				0
80	12.91	28.8949	42.8823	40.037	56.1358	-1.5227	-.6786	167.9501	-1.5227	-.6786	1.6671	.9757	245.9788	-.8912	-.3972	35.4983	43.537				1				0
80	12.92	28.8957	42.8085	40.1402	56.263	-1.5187	-.6864	168.1074	-1.5187	-.6864	1.6666	.9754	245.6783	-.8888	-.4017	35.5363	43.4628				1				0
80	12.93	28.8966	42.7347	40.2434	56.3901	-1.5147	-.6942	168.2648	-1.5147	-.6942	1.6662	.9752	245.3781	-.8865	-.4063	35.5742	43.3887				1				0
80	12.94	28.8975	42.6609	40.3466	56.5173	-1.5107	-.7019	168.4222	-1.5107	-.7019	1.6658	.975	245.0784	-.8842	-.4108	35.6121	43.3148				1				0
80	12.95	28.8983	42.5871	40.4498	56.6444	-1.5068	-.7097	168.5796	-1.5068	-.7097	1.6655	.9748	244.7791	-.8819	-.4154	35.6499	43.241				1				0
80	12.96	28.9524	42.5736	40.5832	56.7793	-1.5007	-.7147	168.8885	-1.5007	-.7147	1.6622	.9728	244.5338	-.8783	-.4183	35.7078	43.1933				1				0
80	12.97	29.0065	42.5601	40.7166	56.9143	-1.4946	-.7197	169.1975	-1.4946	-.7197	1.6589	.9709	244.2883	-.8748	-.4212	35.7655	43.1458				1				0
80	12.98	29.0597	42.6204	40.7469	56.9221	-1.4925	-.717	169.349	-1.4925	-.717	1.6558	.9691	244.3417	-.8735	-.4196	35.7856	43.1718				1				0
80	12.99	29.1129	42.6807	40.7771	56.9298	-1.4904	-.7142	169.5006	-1.4904	-.7142	1.6527	.9673	244.3951	-.8723	-.418	35.8056	43.1977				1				0
80	13	29.1661	42.741	40.8074	56.9376	-1.4883	-.7115	169.6521	-1.4883	-.7115	1.6496	.9655	244.4487	-.8711	-.4164	35.8257	43.2236				1				0
80	13.01	29.2193	42.8013	40.8376	56.9454	-1.4862	-.7088	169.8036	-1.4862	-.7088	1.6466	.9637	244.5023	-.8698	-.4149	35.8456	43.2494				1				0
80	13.02	29.336	43.0282	40.7362	56.7681	-1.4874	-.6914	169.8685	-1.4874	-.6914	1.6402	.96	245.0677	-.8705	-.4047	35.8347	43.415				1				0
80	13.03	29.4528	43.255	40.6348	56.5908	-1.4885	-.6741	169.9333	-1.4885	-.6741	1.634	.9563	245.6369	-.8712	-.3945	35.8239	43.5804				1				0
80	13.04	29.5163	43.4215	40.5031	56.4057	-1.4917	-.6594	169.8466	-1.4917	-.6594	1.631	.9546	246.1542	-.8731	-.3859	35.793	43.7204				1				0
80	13.05	29.5798	43.588	40.3715	56.2206	-1.495	-.6446	169.7599	-1.495	-.6446	1.628	.9529	246.6738	-.875	-.3773	35.7621	43.8605				1				0
80	13.06	29.6433	43.7545	40.2398	56.0355	-1.4982	-.6299	169.6731	-1.4982	-.6299	1.6253	.9512	247.1959	-.8769	-.3687	35.7312	44.0007				1				0
80	13.07	29.7068	43.921	40.1082	55.8504	-1.5015	-.6152	169.5864	-1.5015	-.6152	1.6226	.9497	247.7202	-.8788	-.3601	35.7002	44.1411				1				0
80	13.08	29.8235	44.2846	39.7835	55.405	-1.5104	-.5817	169.2966	-1.5104	-.5817	1.6185	.9473	248.9356	-.884	-.3405	35.6154	44.4597				1				0
80	13.09	29.9403	44.6483	39.4588	54.9595	-1.5193	-.5482	169.0068	-1.5193	-.5482	1.6152	.9453	250.1609	-.8892	-.3208	35.5304	44.7795				1				0
80	13.1	29.9935	44.8454	39.2658	54.6992	-1.525	-.5293	168.8038	-1.525	-.5293	1.6143	.9448	250.8576	-.8925	-.3098	35.4762	44.9587				1				0
80	13.11	30.0467	45.0425	39.0727	54.4388	-1.5307	-.5105	168.6007	-1.5307	-.5105	1.6136	.9444	251.5567	-.8959	-.2988	35.422	45.1383				1				0
80	13.12	30.0999	45.2396	38.8797	54.1785	-1.5364	-.4916	168.3977	-1.5364	-.4916	1.6131	.9441	252.258	-.8992	-.2877	35.3676	45.3184				1				0
80	13.13	30.1866	45.6041	38.5479	53.7365	-1.5478	-.4585	168.0751	-1.5478	-.4585	1.6143	.9448	253.5008	-.9059	-.2683	35.2587	45.6337				1				0
80	13.14	30.2733	45.9686	38.2161	53.2945	-1.5593	-.4252	167.7525	-1.5593	-.4252	1.6162	.9459	254.7461	-.9126	-.2489	35.1495	45.9502				1				0
80	13.15	30.36	46.3332	37.8843	52.8525	-1.5708	-.3919	167.43	-1.5708	-.3919	1.619	.9475	255.9925	-.9194	-.2294	35.0398	46.2679				1				0
80	13.16	30.3934	46.5006	37.7455	52.6709	-1.5766	-.3776	167.3104	-1.5766	-.3776	1.6212	.9488	256.5312	-.9227	-.221	34.9851	46.4039				1				0
80	13.17	30.4269	46.668	37.6067	52.4893	-1.5823	-.3633	167.1909	-1.5823	-.3633	1.6235	.9502	257.0692	-.9261	-.2126	34.9302	46.54				1				0
80	13.18	30.4604	46.8354	37.468	52.3076	-1.5881	-.349	167.0714	-1.5881	-.349	1.626	.9516	257.6064	-.9295	-.2043	34.8753	46.6764				1				0
80	13.19	30.6372	47.3196	37.2625	52.0196	-1.5979	-.3164	167.2389	-1.5979	-.3164	1.629	.9534	258.8008	-.9352	-.1852	34.7816	46.9869				1				0
80	13.2	30.814	47.8039	37.057	51.7316	-1.6078	-.2838	167.4064	-1.6078	-.2838	1.6326	.9555	259.9879	-.941	-.1661	34.6881	47.2968				1				0
80	13.21	30.9573	48.1207	36.9903	51.6252	-1.6118	-.2657	167.6935	-1.6118	-.2657	1.6335	.9561	260.6387	-.9433	-.1555	34.6497	47.4694				1				0
80	13.22	31.1007	48.4375	36.9236	51.5188	-1.6158	-.2476	167.9806	-1.6158	-.2476	1.6347	.9567	261.2864	-.9457	-.1449	34.6114	47.6415				1				0
80	13.23	31.244	48.7543	36.8569	51.4124	-1.6198	-.2296	168.2676	-1.6198	-.2296	1.636	.9575	261.9309	-.948	-.1344	34.5733	47.813				1				0
80	13.24	31.3873	49.0711	36.7901	51.306	-1.6238	-.2117	168.5547	-1.6238	-.2117	1.6375	.9584	262.5721	-.9504	-.1239	34.5353	47.9838				1				0
80	13.25	31.6268	49.5725	36.6202	51.0128	-1.6281	-.178	168.8323	-1.6281	-.178	1.6378	.9586	263.7594	-.9529	-.1042	34.4943	48.3044				1				0
80	13.26	31.8662	50.0738	36.4503	50.7196	-1.6324	-.1445	169.11	-1.6324	-.1445	1.6388	.9591	264.942	-.9554	-.0846	34.4534	48.624				1				0
80	13.27	31.9624	50.2583	36.3471	50.5328	-1.6327	-.1287	169.1006	-1.6327	-.1287	1.6378	.9586	265.4921	-.9556	-.0753	34.4503	48.7741				1				0
80	13.28	32.0585	50.4428	36.2439	50.346	-1.633	-.113	169.0912	-1.633	-.113	1.6369	.9581	266.0429	-.9558	-.0661	34.4472	48.9241				1				0
80	13.29	32.1546	50.6273	36.1408	50.1591	-1.6334	-.0972	169.0819	-1.6334	-.0972	1.6363	.9577	266.5943	-.956	-.0569	34.444	49.0743				1				0
80	13.3	32.2508	50.8119	36.0376	49.9723	-1.6337	-.0814	169.0725	-1.6337	-.0814	1.6357	.9574	267.1461	-.9562	-.0477	34.4409	49.2244				1				0
80	13.31	32.3821	50.9226	35.8232	49.5606	-1.6264	-.0576	168.6884	-1.6264	-.0576	1.6275	.9525	267.9723	-.9519	-.0337	34.5101	49.4516				1				0
80	13.32	32.5134	51.0333	35.6088	49.1489	-1.6191	-.0336	168.3044	-1.6191	-.0336	1.6195	.9479	268.8106	-.9476	-.0197	34.5795	49.6798				1				0
80	13.33	32.5486	50.9595	35.4976	48.924	-1.6115	-.0254	167.9297	-1.6115	-.0254	1.6117	.9433	269.0964	-.9432	-.0149	34.6525	49.7579				1				0
80	13.34	32.5838	50.8857	35.3864	48.6991	-1.6038	-.0172	167.555	-1.6038	-.0172	1.6039	.9387	269.3863	-.9387	-.0101	34.7257	49.8364				1				0
80	13.35	32.619	50.8119	35.2752	48.4743	-1.5961	-.0089	167.1803	-1.5961	-.0089	1.5961	.9342	269.6803	-.9341	-.0052	34.7993	49.9152				1				0
80	13.36	32.6541	50.738	35.164	48.2494	-1.5883	-.0006	166.8056	-1.5883	-.0006	1.5883	.9296	269.9786	-.9296	-.0004	34.8733	49.9943				1				0
80	13.37	32.7846	50.639	35.0671	47.9735	-1.5707	.0108	166.4642	-1.5707	.0108	1.5707	.9193	270.3922	-.9193	.0063	35.0409	50.1024				1				0
80	13.38	32.9151	50.54	34.9701	47.6976	-1.553	.0221	166.1228	-1.553	.0221	1.5532	.909	270.8169	-.909	.013	35.2091	50.2109				1				0
80	13.39	33.0103	50.5148	34.9843	47.6465	-1.5432	.0251	166.156	-1.5432	.0251	1.5434	.9033	270.9335	-.9032	.0147	35.3026	50.2395				1				0
80	13.4	33.1056	50.4896	34.9986	47.5955	-1.5334	.0281	166.1893	-1.5334	.0281	1.5337	.8976	271.0515	-.8975	.0165	35.396	50.268				1				0
80	13.41	33.2009	50.4644	35.0128	47.5445	-1.5236	.0311	166.2226	-1.5236	.0311	1.5239	.8919	271.171	-.8917	.0182	35.4894	50.2966				1				0
80	13.42	33.2961	50.4392	35.027	47.4934	-1.5138	.0341	166.2558	-1.5138	.0341	1.5142	.8862	271.2919	-.886	.02	35.5827	50.3251				1				0
80	13.43	33.4669	50.3933	35.1338	47.522	-1.4964	.0338	166.516	-1.4964	.0338	1.4968	.876	271.2937	-.8758	.0198	35.7486	50.3218				1				0
80	13.44	33.6377	50.3474	35.2405	47.5505	-1.479	.0335	166.7762	-1.479	.0335	1.4794	.8659	271.2956	-.8656	.0196	35.914	50.3186				1				0
80	13.45	33.7133	50.3267	35.333	47.6301	-1.4715	.0301	167.0031	-1.4715	.0301	1.4718	.8614	271.1729	-.8612	.0176	35.9861	50.2869				1				0
80	13.46	33.7888	50.306	35.4256	47.7097	-1.4639	.0268	167.23	-1.4639	.0268	1.4642	.8569	271.0491	-.8568	.0157	36.0579	50.2553				1				0
80	13.47	33.8643	50.2853	35.5181	47.7892	-1.4564	.0235	167.457	-1.4564	.0235	1.4566	.8525	270.9244	-.8524	.0138	36.1296	50.2238				1				0
80	13.48	33.9398	50.2646	35.6106	47.8688	-1.4489	.0202	167.6839	-1.4489	.0202	1.449	.8481	270.7988	-.848	.0118	36.201	50.1924				1				0
80	13.49	33.9948	50.1278	35.7743	48.028	-1.4369	.0089	167.9248	-1.4369	.0089	1.4369	.841	270.3554	-.841	.0052	36.3155	50.0849				1				0
80	13.5	34.0497	49.991	35.9379	48.1871	-1.4249	-.0023	168.1658	-1.4249	-.0023	1.4249	.8339	269.9058	-.8339	-.0014	36.4296	49.9777				1				0
80	13.51	34.0291	49.8749	36.0091	48.2667	-1.4204	-.0103	168.1798	-1.4204	-.0103	1.4204	.8313	269.5834	-.8313	-.006	36.4726	49.9016				1				0
80	13.52	34.0085	49.7588	36.0803	48.3462	-1.4159	-.0183	168.1938	-1.4159	-.0183	1.416	.8287	269.259	-.8287	-.0107	36.5157	49.8256				1				0
80	13.53	33.9879	49.6427	36.1514	48.4258	-1.4113	-.0263	168.2079	-1.4113	-.0263	1.4116	.8262	268.9327	-.826	-.0154	36.5587	49.7496				1				0
80	13.54	33.9012	49.3709	36.3178	48.5979	-1.4024	-.0457	168.1878	-1.4024	-.0457	1.4032	.8212	268.1354	-.8208	-.0267	36.6434	49.5652				1				0
80	13.55	33.8145	49.099	36.4841	48.7701	-1.3935	-.065	168.1678	-1.3935	-.065	1.3951	.8165	267.3284	-.8156	-.0381	36.7282	49.3807				1				0
80	13.56	33.7279	48.8272	36.6505	48.9422	-1.3846	-.0844	168.1478	-1.3846	-.0844	1.3872	.8119	266.512	-.8104	-.0494	36.8129	49.1962				1				0
80	13.57	33.6618	48.6715	36.7457	49.0347	-1.3803	-.0958	168.1137	-1.3803	-.0958	1.3836	.8098	266.0298	-.8078	-.0561	36.8547	49.0877				1				0
80	13.58	33.5957	48.5158	36.8408	49.1273	-1.3759	-.1072	168.0796	-1.3759	-.1072	1.38	.8077	265.5449	-.8053	-.0627	36.8965	48.9791				1				0
80	13.59	33.5296	48.3601	36.936	49.2198	-1.3715	-.1186	168.0455	-1.3715	-.1186	1.3766	.8057	265.0574	-.8027	-.0694	36.9383	48.8704				1				0
80	13.6	33.3845	48.0352	37.1237	49.4309	-1.3641	-.1428	167.9743	-1.3641	-.1428	1.3716	.8028	264.0233	-.7984	-.0836	37.0081	48.6398				1				0
80	13.61	33.2395	47.7103	37.3114	49.6419	-1.3568	-.167	167.9031	-1.3568	-.167	1.367	.8001	262.9811	-.7941	-.0978	37.0781	48.4091				1				0
80	13.62	33.1605	47.541	37.4039	49.7604	-1.3538	-.1799	167.8659	-1.3538	-.1799	1.3657	.7993	262.4323	-.7924	-.1053	37.1062	48.287				1				0
80	13.63	33.0816	47.3718	37.4964	49.8789	-1.3509	-.1927	167.8288	-1.3509	-.1927	1.3646	.7986	261.8823	-.7906	-.1128	37.1344	48.1649				1				0
80	13.64	33.0026	47.2026	37.589	49.9974	-1.3479	-.2055	167.7916	-1.3479	-.2055	1.3635	.798	261.3311	-.7889	-.1203	37.1625	48.0427				1				0
80	13.65	32.9236	47.0334	37.6815	50.1159	-1.345	-.2183	167.7544	-1.345	-.2183	1.3626	.7975	260.7788	-.7872	-.1278	37.1907	47.9205				1				0
80	13.66	32.8086	46.7769	37.8878	50.3564	-1.3389	-.241	167.8297	-1.3389	-.241	1.3605	.7962	259.795	-.7836	-.1411	37.2483	47.7045				1				0
80	13.67	32.6936	46.5204	38.0942	50.5968	-1.3329	-.2637	167.905	-1.3329	-.2637	1.3587	.7952	258.8094	-.7801	-.1543	37.3058	47.4886				1				0
80	13.68	32.6576	46.4331	38.2081	50.7188	-1.3298	-.2735	168.0175	-1.3298	-.2735	1.3577	.7946	258.378	-.7783	-.1601	37.3351	47.3952				1				0
80	13.69	32.6215	46.3458	38.3219	50.8407	-1.3267	-.2833	168.13	-1.3267	-.2833	1.3567	.794	257.9466	-.7765	-.1658	37.3643	47.3019				1				0
80	13.7	32.5855	46.2585	38.4358	50.9627	-1.3237	-.2931	168.2424	-1.3237	-.2931	1.3557	.7935	257.5151	-.7747	-.1715	37.3936	47.2087				1				0
80	13.71	32.5494	46.1712	38.5497	51.0846	-1.3206	-.3029	168.3549	-1.3206	-.3029	1.3549	.793	257.0837	-.7729	-.1773	37.4227	47.1156				1				0
80	13.72	32.5529	46.1397	38.7036	51.2654	-1.3178	-.3124	168.6615	-1.3178	-.3124	1.3543	.7926	256.6655	-.7713	-.1828	37.4495	47.0252				1				0
80	13.73	32.5563	46.1082	38.8575	51.4462	-1.315	-.3218	168.9681	-1.315	-.3218	1.3538	.7923	256.2485	-.7696	-.1884	37.4761	46.9351				1				0
80	13.74	32.5958	46.164	38.8975	51.505	-1.3153	-.3215	169.1622	-1.3153	-.3215	1.354	.7925	256.2622	-.7698	-.1882	37.4737	46.9377				1				0
80	13.75	32.6353	46.2198	38.9375	51.5638	-1.3155	-.3213	169.3563	-1.3155	-.3213	1.3542	.7926	256.2759	-.7699	-.188	37.4712	46.9402				1				0
80	13.76	32.6747	46.2756	38.9775	51.6226	-1.3158	-.321	169.5505	-1.3158	-.321	1.3544	.7927	256.2896	-.7701	-.1879	37.4688	46.9428				1				0
80	13.77	32.7142	46.3314	39.0176	51.6814	-1.316	-.3207	169.7446	-1.316	-.3207	1.3545	.7928	256.3031	-.7702	-.1877	37.4664	46.9454				1				0
80	13.78	32.7528	46.4313	38.958	51.6615	-1.3206	-.3146	169.8036	-1.3206	-.3146	1.3576	.7945	256.5996	-.7729	-.1841	37.4226	47.0036				1				0
80	13.79	32.7915	46.5312	38.8984	51.6416	-1.3252	-.3085	169.8627	-1.3252	-.3085	1.3607	.7963	256.8946	-.7756	-.1806	37.3789	47.0617				1				0
80	13.8	32.7906	46.5753	38.7987	51.5629	-1.3296	-.3027	169.7276	-1.3296	-.3027	1.3636	.7981	257.1756	-.7782	-.1771	37.3374	47.1175				1				0
80	13.81	32.7898	46.6194	38.6991	51.4842	-1.3339	-.2968	169.5925	-1.3339	-.2968	1.3666	.7998	257.4559	-.7807	-.1737	37.2959	47.1733				1				0
80	13.82	32.7889	46.6635	38.5995	51.4055	-1.3383	-.2909	169.4574	-1.3383	-.2909	1.3696	.8016	257.7354	-.7833	-.1703	37.2543	47.2292				1				0
80	13.83	32.788	46.7076	38.4999	51.3268	-1.3427	-.2851	169.3223	-1.3427	-.2851	1.3726	.8033	258.0141	-.7858	-.1668	37.2126	47.2852				1				0
80	13.84	32.758	46.7949	38.2552	51.1227	-1.3537	-.2717	168.9308	-1.3537	-.2717	1.3807	.8081	258.6506	-.7923	-.159	37.1073	47.4122				1				0
80	13.85	32.728	46.8822	38.0106	50.9186	-1.3648	-.2583	168.5393	-1.3648	-.2583	1.3891	.813	259.2825	-.7988	-.1512	37.0016	47.5398				1				0
80	13.86	32.6988	46.9254	37.8656	50.7931	-1.3716	-.2508	168.2829	-1.3716	-.2508	1.3943	.816	259.6368	-.8027	-.1468	36.9375	47.6113				1				0
80	13.87	32.6696	46.9686	37.7206	50.6677	-1.3783	-.2433	168.0265	-1.3783	-.2433	1.3996	.8191	259.9895	-.8067	-.1424	36.8733	47.6829				1				0
80	13.88	32.6404	47.0118	37.5756	50.5423	-1.3851	-.2357	167.7701	-1.3851	-.2357	1.405	.8223	260.3407	-.8106	-.138	36.8088	47.7548				1				0
80	13.89	32.6112	47.055	37.4306	50.4169	-1.3919	-.2282	167.5138	-1.3919	-.2282	1.4104	.8255	260.6901	-.8146	-.1335	36.7442	47.8269				1				0
80	13.9	32.5314	47.1567	37.2029	50.3105	-1.4099	-.2187	167.2015	-1.4099	-.2187	1.4267	.835	261.1844	-.8251	-.128	36.5728	47.9176				1				0
80	13.91	32.4516	47.2584	36.9752	50.2041	-1.4279	-.2091	166.8893	-1.4279	-.2091	1.4431	.8446	261.6693	-.8357	-.1224	36.4008	48.0086				1				0
80	13.92	32.401	47.3169	36.8924	50.2232	-1.4391	-.2072	166.8335	-1.4391	-.2072	1.454	.851	261.8087	-.8423	-.1212	36.2939	48.0271				1				0
80	13.93	32.3503	47.3754	36.8097	50.2422	-1.4504	-.2052	166.7776	-1.4504	-.2052	1.4648	.8573	261.9462	-.8489	-.1201	36.1869	48.0455				1				0
80	13.94	32.2997	47.4339	36.727	50.2612	-1.4616	-.2033	166.7218	-1.4616	-.2033	1.4757	.8637	262.0818	-.8554	-.119	36.0799	48.0639				1				0
80	13.95	32.1907	47.532	36.6594	50.4082	-1.4825	-.2057	166.7903	-1.4825	-.2057	1.4967	.876	262.0992	-.8677	-.1204	35.8809	48.0406				1				0
80	13.96	32.0817	47.6301	36.5918	50.5553	-1.5034	-.2082	166.8589	-1.5034	-.2082	1.5177	.8883	262.1161	-.8799	-.1218	35.6821	48.0173				1				0
80	13.97	31.9727	47.7283	36.5242	50.7023	-1.5242	-.2106	166.9274	-1.5242	-.2106	1.5387	.9006	262.1326	-.8921	-.1233	35.4835	47.9941				1				0
80	13.98	31.9143	47.7679	36.5393	50.8303	-1.5338	-.215	167.0518	-1.5338	-.215	1.5488	.9065	262.021	-.8977	-.1258	35.3921	47.9525				1				0
80	13.99	31.8559	47.8075	36.5544	50.9583	-1.5434	-.2194	167.1761	-1.5434	-.2194	1.5589	.9124	261.911	-.9033	-.1284	35.3009	47.9109				1				0
80	14	31.7976	47.8471	36.5695	51.0864	-1.553	-.2237	167.3005	-1.553	-.2237	1.569	.9183	261.8026	-.9089	-.1309	35.2098	47.8694				1				0
80	14.01	31.6268	47.9353	36.5731	51.4263	-1.5808	-.2352	167.5614	-1.5808	-.2352	1.5982	.9354	261.5355	-.9252	-.1377	34.9452	47.7596				1				0
80	14.02	31.456	48.0235	36.5766	51.7662	-1.6085	-.2467	167.8223	-1.6085	-.2467	1.6273	.9524	261.2787	-.9414	-.1444	34.6814	47.6501				1				0
80	14.03	31.3436	48.0721	36.5651	51.9781	-1.6266	-.2539	167.9588	-1.6266	-.2539	1.6463	.9635	261.1286	-.952	-.1486	34.5085	47.582				1				0
80	14.04	31.2311	48.1207	36.5535	52.19	-1.6447	-.261	168.0953	-1.6447	-.261	1.6653	.9747	260.9822	-.9626	-.1528	34.3359	47.514				1				0
80	14.05	31.1187	48.1693	36.542	52.4019	-1.6628	-.2681	168.2318	-1.6628	-.2681	1.6843	.9858	260.8393	-.9732	-.1569	34.1636	47.4462				1				0
80	14.06	31.0062	48.2179	36.5304	52.6138	-1.6809	-.2753	168.3683	-1.6809	-.2753	1.7033	.9969	260.6998	-.9838	-.1611	33.9916	47.3785				1				0
80	14.07	30.8114	48.2809	36.5055	52.9667	-1.711	-.2877	168.5645	-1.711	-.2877	1.735	1.0155	260.4555	-1.0014	-.1684	33.7049	47.2601				1				0
80	14.08	30.6166	48.3439	36.4806	53.3196	-1.741	-.3001	168.7607	-1.741	-.3001	1.7667	1.034	260.2206	-1.019	-.1756	33.419	47.1421				1				0
80	14.09	30.5342	48.3583	36.4672	53.4606	-1.753	-.3054	168.8203	-1.753	-.3054	1.7794	1.0415	260.118	-1.026	-.1787	33.3044	47.0915				1				0
80	14.1	30.4518	48.3727	36.4539	53.6016	-1.7651	-.3107	168.88	-1.7651	-.3107	1.7922	1.0489	260.0168	-1.0331	-.1818	33.1899	47.041				1				0
80	14.11	30.3694	48.3871	36.4405	53.7426	-1.7771	-.316	168.9396	-1.7771	-.316	1.8049	1.0564	259.9172	-1.0401	-.1849	33.0755	46.9905				1				0
80	14.12	30.287	48.4015	36.4272	53.8835	-1.7891	-.3213	168.9993	-1.7891	-.3213	1.8177	1.0639	259.8191	-1.0471	-.188	32.9612	46.9401				1				0
80	14.13	30.1849	48.3853	36.4388	54.0384	-1.8001	-.3291	169.0473	-1.8001	-.3291	1.8299	1.071	259.6404	-1.0536	-.1926	32.8563	46.866				1				0
80	14.14	30.0827	48.3691	36.4503	54.1932	-1.8111	-.3368	169.0954	-1.8111	-.3368	1.8422	1.0782	259.4641	-1.06	-.1972	32.7514	46.792				1				0
80	14.15	30.063	48.3385	36.4752	54.207	-1.8101	-.3393	169.0838	-1.8101	-.3393	1.8417	1.0779	259.3826	-1.0594	-.1986	32.7608	46.7683				1				0
80	14.16	30.0433	48.3079	36.5001	54.2209	-1.8091	-.3418	169.0722	-1.8091	-.3418	1.8411	1.0776	259.301	-1.0589	-.2001	32.7701	46.7447				1				0
80	14.17	30.0235	48.2773	36.5251	54.2347	-1.8082	-.3443	169.0606	-1.8082	-.3443	1.8407	1.0773	259.2193	-1.0583	-.2015	32.7794	46.721				1				0
80	14.18	30.0038	48.2467	36.55	54.2485	-1.8072	-.3468	169.049	-1.8072	-.3468	1.8402	1.077	259.1376	-1.0577	-.203	32.7887	46.6973				1				0
80	14.19	29.9832	48.2125	36.5437	54.2174	-1.8062	-.3475	168.9568	-1.8062	-.3475	1.8393	1.0765	259.1115	-1.0572	-.2034	32.7978	46.6909				1				0
80	14.2	29.9626	48.1783	36.5375	54.1863	-1.8053	-.3481	168.8646	-1.8053	-.3481	1.8385	1.0761	259.0853	-1.0566	-.2038	32.8069	46.6845				1				0
80	14.21	29.9617	48.1747	36.5064	54.1413	-1.8053	-.3463	168.7841	-1.8053	-.3463	1.8382	1.0759	259.141	-1.0566	-.2027	32.8066	46.7018				1				0
80	14.22	29.9609	48.1711	36.4752	54.0963	-1.8053	-.3445	168.7035	-1.8053	-.3445	1.8379	1.0757	259.1969	-1.0566	-.2016	32.8064	46.7192				1				0
80	14.23	29.96	48.1675	36.4441	54.0513	-1.8054	-.3427	168.6229	-1.8054	-.3427	1.8376	1.0755	259.2528	-1.0566	-.2006	32.8061	46.7365				1				0
80	14.24	29.9591	48.1639	36.413	54.0064	-1.8054	-.3408	168.5424	-1.8054	-.3408	1.8373	1.0753	259.3088	-1.0567	-.1995	32.8058	46.7539				1				0
80	14.25	29.9351	48.0802	36.3872	53.9043	-1.801	-.3408	168.3068	-1.801	-.3408	1.833	1.0728	259.2861	-1.0541	-.1994	32.8472	46.7546				1				0
80	14.26	29.9111	47.9965	36.3614	53.8022	-1.7967	-.3407	168.0712	-1.7967	-.3407	1.8287	1.0703	259.2633	-1.0516	-.1994	32.8886	46.7554				1				0
80	14.27	29.8879	47.9164	36.3667	53.7452	-1.7923	-.3424	167.9161	-1.7923	-.3424	1.8247	1.068	259.1837	-1.049	-.2004	32.9303	46.7388				1				0
80	14.28	29.8647	47.8363	36.372	53.6881	-1.7879	-.3442	167.7611	-1.7879	-.3442	1.8208	1.0657	259.1037	-1.0464	-.2014	32.9722	46.7221				1				0
80	14.29	29.8416	47.7562	36.3774	53.631	-1.7835	-.3459	167.6061	-1.7835	-.3459	1.8168	1.0633	259.0231	-1.0439	-.2025	33.014	46.7054				1				0
80	14.3	29.8158	47.6437	36.4281	53.6111	-1.7767	-.3509	167.4987	-1.7767	-.3509	1.811	1.0599	258.8285	-1.0399	-.2054	33.0792	46.6583				1				0
80	14.31	29.7901	47.5311	36.4788	53.5912	-1.7698	-.3558	167.3912	-1.7698	-.3558	1.8052	1.0566	258.6324	-1.0358	-.2083	33.1444	46.6113				1				0
80	14.32	29.7643	47.4186	36.5295	53.5713	-1.763	-.3608	167.2838	-1.763	-.3608	1.7995	1.0532	258.4349	-1.0318	-.2112	33.2098	46.5641				1				0
80	14.33	29.7617	47.3862	36.5749	53.6085	-1.7605	-.3639	167.3313	-1.7605	-.3639	1.7978	1.0522	258.3201	-1.0304	-.213	33.2329	46.5338				1				0
80	14.34	29.7592	47.3538	36.6202	53.6457	-1.7581	-.3671	167.3789	-1.7581	-.3671	1.796	1.0512	258.2051	-1.029	-.2149	33.2561	46.5036				1				0
80	14.35	29.7566	47.3214	36.6656	53.6829	-1.7557	-.3703	167.4265	-1.7557	-.3703	1.7943	1.0502	258.09	-1.0276	-.2167	33.2792	46.4733				1				0
80	14.36	29.7901	47.3223	36.775	53.7893	-1.7513	-.3748	167.6767	-1.7513	-.3748	1.7909	1.0482	257.9199	-1.025	-.2194	33.3213	46.4305				1				0
80	14.37	29.8235	47.3232	36.8844	53.8957	-1.7468	-.3793	167.9268	-1.7468	-.3793	1.7876	1.0462	257.7496	-1.0224	-.222	33.3633	46.3877				1				0
80	14.38	29.8596	47.3565	36.9485	53.9649	-1.7449	-.3806	168.1295	-1.7449	-.3806	1.7859	1.0452	257.6948	-1.0212	-.2228	33.3822	46.3751				1				0
80	14.39	29.8956	47.3898	37.0125	54.034	-1.7429	-.3819	168.332	-1.7429	-.3819	1.7842	1.0443	257.64	-1.0201	-.2235	33.4011	46.3626				1				0
80	14.4	29.9317	47.4231	37.0766	54.1032	-1.7409	-.3832	168.5346	-1.7409	-.3832	1.7826	1.0433	257.5852	-1.0189	-.2243	33.4199	46.3501				1				0
80	14.41	29.9677	47.4564	37.1406	54.1724	-1.7389	-.3845	168.7372	-1.7389	-.3845	1.781	1.0424	257.5304	-1.0178	-.2251	33.4386	46.3377				1				0
80	14.42	29.978	47.4573	37.1984	54.2633	-1.7385	-.388	168.8971	-1.7385	-.388	1.7813	1.0425	257.4193	-1.0175	-.2271	33.443	46.3049				1				0
80	14.43	29.9883	47.4582	37.2563	54.3541	-1.738	-.3914	169.0569	-1.738	-.3914	1.7816	1.0427	257.3083	-1.0172	-.2291	33.4474	46.2722				1				0
80	14.44	29.9626	47.4258	37.25	54.3757	-1.7395	-.3935	169.0141	-1.7395	-.3935	1.7835	1.0438	257.2522	-1.0181	-.2303	33.433	46.2519				1				0
80	14.45	29.9368	47.3934	37.2438	54.3973	-1.741	-.3957	168.9714	-1.741	-.3957	1.7854	1.045	257.1961	-1.019	-.2316	33.4187	46.2316				1				0
80	14.46	29.9111	47.361	37.2376	54.4189	-1.7425	-.3978	168.9286	-1.7425	-.3978	1.7874	1.0461	257.1401	-1.0199	-.2328	33.4043	46.2113				1				0
80	14.47	29.8853	47.3286	37.2314	54.4406	-1.7441	-.3999	168.8859	-1.7441	-.3999	1.7893	1.0473	257.0842	-1.0208	-.2341	33.39	46.191				1				0
80	14.48	29.8227	47.2242	37.2127	54.4077	-1.7435	-.4037	168.6673	-1.7435	-.4037	1.7896	1.0474	256.9641	-1.0204	-.2363	33.3953	46.1556				1				0
80	14.49	29.76	47.1198	37.194	54.3748	-1.7429	-.4074	168.4487	-1.7429	-.4074	1.7899	1.0476	256.8439	-1.0201	-.2384	33.4006	46.1201				1				0
80	14.5	29.7231	47.0478	37.1815	54.3203	-1.7409	-.409	168.2728	-1.7409	-.409	1.7883	1.0466	256.7791	-1.0189	-.2394	33.4204	46.1049				1				0
80	14.51	29.6862	46.9758	37.1691	54.2658	-1.7388	-.4106	168.097	-1.7388	-.4106	1.7866	1.0457	256.7141	-1.0177	-.2403	33.4402	46.0897				1				0
80	14.52	29.6493	46.9038	37.1566	54.2114	-1.7367	-.4122	167.9211	-1.7367	-.4122	1.7849	1.0447	256.6488	-1.0165	-.2412	33.46	46.0745				1				0
80	14.53	29.6124	46.8318	37.1442	54.1569	-1.7346	-.4138	167.7452	-1.7346	-.4138	1.7833	1.0437	256.5833	-1.0152	-.2422	33.4799	46.0593				1				0
80	14.54	29.53	46.7067	37.1442	54.1413	-1.734	-.4197	167.5222	-1.734	-.4197	1.784	1.0442	256.394	-1.0149	-.2456	33.4861	46.003				1				0
80	14.55	29.4476	46.5816	37.1442	54.1257	-1.7333	-.4256	167.2991	-1.7333	-.4256	1.7848	1.0446	256.2044	-1.0145	-.2491	33.4922	45.9467				1				0
80	14.56	29.4021	46.5285	37.1566	54.1646	-1.7348	-.4299	167.2519	-1.7348	-.4299	1.7872	1.046	256.0813	-1.0153	-.2516	33.4785	45.9056				1				0
80	14.57	29.3566	46.4754	37.1691	54.2036	-1.7362	-.4342	167.2047	-1.7362	-.4342	1.7897	1.0475	255.9585	-1.0162	-.2541	33.4647	45.8646				1				0
80	14.58	29.3111	46.4223	37.1815	54.2425	-1.7377	-.4385	167.1574	-1.7377	-.4385	1.7921	1.0489	255.8359	-1.017	-.2567	33.4509	45.8235				1				0
80	14.59	29.2657	46.3692	37.194	54.2814	-1.7391	-.4429	167.1102	-1.7391	-.4429	1.7946	1.0503	255.7136	-1.0179	-.2592	33.4371	45.7824				1				0
80	14.6	29.1592	46.2558	37.2723	54.4605	-1.7435	-.4561	167.1477	-1.7435	-.4561	1.8022	1.0548	255.3401	-1.0204	-.2669	33.3954	45.6563				1				0
80	14.61	29.0528	46.1424	37.3506	54.6395	-1.7479	-.4693	167.1852	-1.7479	-.4693	1.8098	1.0592	254.9699	-1.023	-.2747	33.3537	45.5303				1				0
80	14.62	28.9919	46.0821	37.4164	54.7796	-1.7508	-.4782	167.2699	-1.7508	-.4782	1.8149	1.0622	254.7225	-1.0247	-.2799	33.3258	45.4455				1				0
80	14.63	28.9309	46.0217	37.4822	54.9197	-1.7537	-.4871	167.3546	-1.7537	-.4871	1.8201	1.0653	254.4767	-1.0264	-.2851	33.298	45.3608				1				0
80	14.64	28.87	45.9614	37.548	55.0599	-1.7566	-.496	167.4393	-1.7566	-.496	1.8253	1.0683	254.2325	-1.0281	-.2903	33.2703	45.2762				1				0
80	14.65	28.809	45.9011	37.6139	55.2	-1.7595	-.5049	167.524	-1.7595	-.5049	1.8305	1.0714	253.99	-1.0298	-.2955	33.2425	45.1917				1				0
80	14.66	28.7086	45.8084	37.7731	55.4923	-1.764	-.522	167.7825	-1.764	-.522	1.8396	1.0767	253.5139	-1.0324	-.3055	33.2004	45.0281				1				0
80	14.67	28.6082	45.7157	37.9323	55.7847	-1.7684	-.5392	168.0409	-1.7684	-.5392	1.8487	1.082	253.0439	-1.035	-.3156	33.1584	44.8651				1				0
80	14.68	28.5687	45.6833	38.0257	55.9369	-1.7699	-.5474	168.2147	-1.7699	-.5474	1.8526	1.0843	252.813	-1.0359	-.3204	33.144	44.7864				1				0
80	14.69	28.5293	45.6509	38.1191	56.0891	-1.7714	-.5557	168.3884	-1.7714	-.5557	1.8565	1.0866	252.5836	-1.0368	-.3252	33.1298	44.7079				1				0
80	14.7	28.4898	45.6185	38.2125	56.2414	-1.7729	-.5639	168.5622	-1.7729	-.5639	1.8604	1.0889	252.3557	-1.0376	-.33	33.1155	44.6295				1				0
80	14.71	28.4185	45.5825	38.3219	56.4688	-1.7782	-.5754	168.7918	-1.7782	-.5754	1.869	1.0939	252.0683	-1.0407	-.3368	33.0649	44.5198				1				0
80	14.72	28.3473	45.5465	38.4314	56.6963	-1.7835	-.5869	169.0215	-1.7835	-.5869	1.8776	1.0989	251.7843	-1.0438	-.3435	33.0145	44.4103				1				0
80	14.73	28.2761	45.5105	38.5408	56.9238	-1.7888	-.5984	169.2511	-1.7888	-.5984	1.8862	1.104	251.5036	-1.0469	-.3502	32.9643	44.3011				1				0
80	14.74	28.2443	45.5069	38.5568	56.999	-1.7925	-.6017	169.307	-1.7925	-.6017	1.8908	1.1067	251.4454	-1.0492	-.3522	32.9281	44.2697				1				0
80	14.75	28.2125	45.5033	38.5728	57.0743	-1.7963	-.605	169.3629	-1.7963	-.605	1.8955	1.1094	251.3875	-1.0514	-.3541	32.892	44.2384				1				0
80	14.76	28.1808	45.4997	38.5888	57.1495	-1.8001	-.6083	169.4189	-1.8001	-.6083	1.9001	1.1121	251.3299	-1.0536	-.356	32.8558	44.207				1				0
80	14.77	28.1319	45.4736	38.5719	57.1737	-1.8041	-.6108	169.3511	-1.8041	-.6108	1.9047	1.1148	251.2961	-1.0559	-.3575	32.8184	44.1831				1				0
80	14.78	28.0829	45.4475	38.555	57.198	-1.808	-.6133	169.2834	-1.808	-.6133	1.9092	1.1174	251.2624	-1.0582	-.359	32.781	44.1591				1				0
80	14.79	28.0658	45.425	38.5221	57.1469	-1.8081	-.6125	169.1598	-1.8081	-.6125	1.9091	1.1174	251.2858	-1.0583	-.3585	32.7796	44.1665				1				0
80	14.8	28.0486	45.4025	38.4892	57.0959	-1.8083	-.6117	169.0362	-1.8083	-.6117	1.909	1.1173	251.3092	-1.0584	-.358	32.7783	44.1739				1				0
80	14.81	28.0314	45.38	38.4563	57.0449	-1.8084	-.611	168.9126	-1.8084	-.611	1.9088	1.1172	251.3327	-1.0584	-.3576	32.7769	44.1813				1				0
80	14.82	28.0143	45.3575	38.4234	56.9938	-1.8086	-.6102	168.789	-1.8086	-.6102	1.9087	1.1172	251.3562	-1.0585	-.3571	32.7755	44.1887				1				0
80	14.83	28.0048	45.3494	38.354	56.8926	-1.8091	-.6066	168.6009	-1.8091	-.6066	1.9081	1.1168	251.4621	-1.0588	-.3551	32.7709	44.2226				1				0
80	14.84	27.9954	45.3413	38.2846	56.7914	-1.8095	-.6031	168.4127	-1.8095	-.6031	1.9074	1.1164	251.5683	-1.0591	-.353	32.7663	44.2565				1				0
80	14.85	28.0031	45.3557	38.2481	56.7413	-1.8099	-.6003	168.3482	-1.8099	-.6003	1.9068	1.116	251.651	-1.0593	-.3513	32.7631	44.2831				1				0
80	14.86	28.0108	45.3701	38.2116	56.6911	-1.8102	-.5975	168.2837	-1.8102	-.5975	1.9063	1.1157	251.7338	-1.0595	-.3497	32.7599	44.3097				1				0
80	14.87	28.0186	45.3845	38.1752	56.6409	-1.8106	-.5947	168.2192	-1.8106	-.5947	1.9057	1.1154	251.8167	-1.0597	-.3481	32.7567	44.3362				1				0
80	14.88	28.0263	45.3989	38.1387	56.5908	-1.8109	-.5919	168.1547	-1.8109	-.5919	1.9052	1.1151	251.8997	-1.0599	-.3464	32.7534	44.3628				1				0
80	14.89	28.0314	45.4133	38.0827	56.5078	-1.8113	-.5879	168.0352	-1.8113	-.5879	1.9043	1.1146	252.0174	-1.0601	-.3441	32.7497	44.4008				1				0
80	14.9	28.0366	45.4277	38.0266	56.4247	-1.8117	-.5839	167.9156	-1.8117	-.5839	1.9034	1.1141	252.1355	-1.0603	-.3418	32.746	44.4389				1				0
80	14.91	28.034	45.4277	38.007	56.3918	-1.8117	-.5827	167.8606	-1.8117	-.5827	1.9031	1.1139	252.1702	-1.0604	-.3411	32.7455	44.4503				1				0
80	14.92	28.0314	45.4277	37.9875	56.359	-1.8118	-.5815	167.8056	-1.8118	-.5815	1.9028	1.1137	252.205	-1.0604	-.3404	32.745	44.4617				1				0
80	14.93	28.0289	45.4277	37.9679	56.3261	-1.8118	-.5803	167.7506	-1.8118	-.5803	1.9025	1.1135	252.2398	-1.0604	-.3397	32.7445	44.4731				1				0
80	14.94	28.0263	45.4277	37.9483	56.2932	-1.8119	-.5791	167.6956	-1.8119	-.5791	1.9022	1.1133	252.2747	-1.0605	-.339	32.744	44.4845				1				0
80	14.95	28.0177	45.4286	37.9216	56.2664	-1.813	-.5781	167.6344	-1.813	-.5781	1.9029	1.1138	252.3156	-1.0611	-.3383	32.7332	44.4947				1				0
80	14.96	28.0091	45.4295	37.895	56.2396	-1.8141	-.577	167.5732	-1.8141	-.577	1.9037	1.1142	252.3566	-1.0618	-.3377	32.7224	44.5048				1				0
80	14.97	28.0031	45.4304	37.8878	56.2457	-1.8152	-.5771	167.567	-1.8152	-.5771	1.9048	1.1148	252.3627	-1.0624	-.3378	32.7121	44.5035				1				0
80	14.98	27.9971	45.4313	37.8807	56.2517	-1.8163	-.5773	167.5609	-1.8163	-.5773	1.9058	1.1155	252.3687	-1.0631	-.3379	32.7017	44.5023				1				0
80	14.99	27.9911	45.4322	37.8736	56.2578	-1.8174	-.5774	167.5547	-1.8174	-.5774	1.9069	1.1161	252.3747	-1.0637	-.3379	32.6914	44.501				1				0
90	15	27.9851	45.4331	37.8665	56.2638	-1.8185	-.5775	167.5486	-1.8185	-.5775	1.908	1.1167	252.3808	-1.0643	-.338	32.681	44.4997	1			1				0
0	15.01	0	0	0	0	0	0	0	0	0	0	0	0	0	0	0	0								0
