# Supplementary material for: Dual-Stream deep learning for multimodal feature fusion and classification of balance control in elite freestyle aerial skiers
Source: PLoS One. 2026 Jul 28;21(7):e0337296. doi: 10.1371/journal.pone.0337296 (PMC13411871; doi:10.1371/journal.pone.0337296)
Supplement: S1 Data — (ZIP) [file pone.0337296.s001.zip › data/24.CSV]

Status	Time	Gauge[0]	Gauge[1]	Gauge[2]	Gauge[3]	Platform.COP.X	Platform.COP.Y	Weight	Patient COP.X	Patient COP.Y	Patient COP Len	Tilt Angle	Tilt Direction	Tilt Projection.X	Tilt Projection.Y	Pct Right	Pct Front	EndOfRep	IsomFreeze	Stimulus	TestRunning	OnTarget	GoalMet	TargetSkipped	TargetNbr	PatientFell
C0	0	38.348	47.8471	47.1926	54.5426	-.7621	-.3863	187.9302	.2413	.0702	.2513	.3736	73.7755	.3587	.1044	52.2981	50.6687			1	1				0
80	.01	38.4269	47.7535	47.2166	54.4293	-.7485	-.3847	187.8263	.2549	.0719	.2648	.3937	74.2565	.3789	.1068	52.4276	50.6844				1				0
80	.02	38.5059	47.6599	47.2406	54.316	-.7349	-.383	187.7224	.2685	.0735	.2784	.4139	74.6911	.3992	.1093	52.5573	50.7				1				0
80	.03	38.7514	47.4969	47.4132	54.1664	-.7014	-.3813	187.8279	.302	.0752	.3112	.4626	76.0168	.4489	.1118	52.8761	50.7162				1				0
80	.04	38.9968	47.334	47.5858	54.0167	-.6679	-.3796	187.9334	.3354	.0769	.3441	.5116	77.0881	.4986	.1143	53.1946	50.7324				1				0
80	.05	39.1633	47.2647	47.7343	53.9804	-.6482	-.3796	188.1428	.3552	.0769	.3634	.5402	77.7763	.528	.1144	53.3827	50.7328				1				0
80	.06	39.3299	47.1954	47.8829	53.9441	-.6285	-.3795	188.3522	.3749	.077	.3827	.5689	78.3937	.5573	.1145	53.5704	50.7333				1				0
80	.07	39.4964	47.1261	48.0314	53.9078	-.6088	-.3795	188.5617	.3946	.077	.402	.5976	78.9506	.5865	.1145	53.7576	50.7338				1				0
80	.08	39.6629	47.0568	48.18	53.8714	-.5892	-.3794	188.7711	.4142	.0771	.4213	.6263	79.4554	.6157	.1146	53.9445	50.7342				1				0
80	.09	39.9109	46.9641	48.3659	53.7884	-.561	-.3776	189.0293	.4424	.0789	.4494	.668	79.8864	.6576	.1173	54.2132	50.7515				1				0
80	.1	40.159	46.8714	48.5518	53.7054	-.5328	-.3758	189.2875	.4705	.0807	.4774	.7097	80.2657	.6995	.12	54.4813	50.7688				1				0
80	.11	40.2405	46.848	48.5892	53.6587	-.5242	-.3741	189.3363	.4792	.0825	.4862	.7228	80.2329	.7123	.1226	54.5634	50.7855				1				0
80	.12	40.322	46.8246	48.6265	53.612	-.5156	-.3723	189.3851	.4878	.0842	.495	.7358	80.2012	.7251	.1252	54.6455	50.8023				1				0
80	.13	40.4036	46.8012	48.6639	53.5653	-.507	-.3705	189.4339	.4964	.086	.5038	.7489	80.1707	.7379	.1279	54.7275	50.8191				1				0
80	.14	40.4851	46.7778	48.7013	53.5185	-.4984	-.3688	189.4827	.505	.0878	.5126	.762	80.1412	.7507	.1305	54.8095	50.8358				1				0
80	.15	40.4799	46.7634	48.7271	53.5315	-.4973	-.3702	189.5019	.506	.0864	.5134	.7631	80.3151	.7523	.1284	54.8194	50.8225				1				0
80	.16	40.4748	46.749	48.7528	53.5445	-.4963	-.3716	189.5211	.5071	.085	.5141	.7643	80.4884	.7538	.1263	54.8293	50.8092				1				0
80	.17	40.3881	46.758	48.7413	53.6042	-.5039	-.3747	189.4916	.4995	.0818	.5062	.7525	80.6996	.7426	.1216	54.7573	50.7791				1				0
80	.18	40.3014	46.767	48.7297	53.6639	-.5114	-.3779	189.462	.4919	.0786	.4982	.7406	80.9177	.7313	.1169	54.6852	50.749				1				0
80	.19	40.2147	46.776	48.7182	53.7235	-.519	-.3811	189.4324	.4844	.0755	.4902	.7287	81.1429	.7201	.1122	54.6131	50.7188				1				0
80	.2	39.7796	46.6599	48.7991	54.0747	-.5458	-.4056	189.3133	.4576	.051	.4604	.6844	83.6439	.6802	.0758	54.358	50.4855				1				0
80	.21	39.3444	46.5438	48.8801	54.4259	-.5726	-.4301	189.1941	.4308	.0264	.4316	.6416	86.4885	.6404	.0393	54.1026	50.2518				1				0
80	.22	38.9093	46.4277	48.961	54.777	-.5995	-.4547	189.075	.4039	.0019	.4039	.6005	89.7355	.6005	.0028	53.8469	50.0178				1				0
80	.23	38.5608	46.3026	49.0535	55.0685	-.6187	-.4761	188.9854	.3846	-.0196	.3851	.5725	92.9097	.5718	-.0291	53.6633	49.8138				1				0
80	.24	38.2124	46.1775	49.146	55.36	-.638	-.4975	188.8958	.3653	-.041	.3676	.5465	96.4009	.5431	-.0609	53.4795	49.6097				1				0
80	.25	37.8639	46.0523	49.2385	55.6515	-.6573	-.519	188.8063	.346	-.0624	.3516	.5227	100.2291	.5144	-.0928	53.2955	49.4053				1				0
80	.26	37.3601	45.9614	49.267	56.0407	-.6928	-.5445	188.6292	.3106	-.088	.3228	.4798	105.8216	.4616	-.1308	52.9576	49.1619				1				0
80	.27	36.8563	45.8705	49.2955	56.4299	-.7284	-.5702	188.4522	.275	-.1136	.2976	.4423	112.447	.4088	-.1689	52.6191	48.918				1				0
80	.28	36.7009	45.9047	49.2314	56.5276	-.7446	-.5743	188.3648	.2588	-.1177	.2843	.4227	114.458	.3847	-.175	52.4649	48.8789				1				0
80	.29	36.5456	45.9389	49.1674	56.6254	-.7608	-.5784	188.2773	.2426	-.1218	.2715	.4036	116.6641	.3606	-.1811	52.3105	48.8397				1				0
80	.3	36.3902	45.9731	49.1033	56.7231	-.777	-.5825	188.1898	.2264	-.1259	.2591	.3851	119.0877	.3365	-.1872	52.156	48.8006				1				0
80	.31	36.2349	46.0073	49.0393	56.8209	-.7932	-.5866	188.1024	.2101	-.1301	.2471	.3674	121.7529	.3124	-.1933	52.0014	48.7614				1				0
80	.32	36.065	46.1181	48.9272	56.9394	-.8166	-.5884	188.0495	.1868	-.1319	.2287	.3399	125.2139	.2777	-.196	51.7792	48.7443				1				0
80	.33	35.895	46.2288	48.8151	57.0578	-.8399	-.5902	187.9967	.1635	-.1336	.2112	.3139	129.2684	.243	-.1987	51.5569	48.7272				1				0
80	.34	35.8804	46.3053	48.7671	57.0786	-.847	-.5879	188.0314	.1564	-.1313	.2042	.3036	130.0193	.2325	-.1952	51.4895	48.7493				1				0
80	.35	35.8658	46.3818	48.719	57.0994	-.8541	-.5855	188.066	.1493	-.129	.1973	.2933	130.8228	.222	-.1918	51.4222	48.7714				1				0
80	.36	35.8512	46.4583	48.671	57.1201	-.8611	-.5832	188.1006	.1423	-.1267	.1905	.2832	131.6838	.2115	-.1883	51.3549	48.7936				1				0
80	.37	35.8367	46.5348	48.623	57.1409	-.8682	-.5809	188.1353	.1352	-.1244	.1837	.2731	132.6085	.201	-.1849	51.2876	48.8157				1				0
80	.38	35.9525	46.7049	48.4157	56.9376	-.8714	-.564	188.0107	.132	-.1074	.1702	.253	129.1445	.1962	-.1597	51.257	48.9768				1				0
80	.39	36.0684	46.875	48.2084	56.7344	-.8746	-.547	187.8862	.1288	-.0905	.1574	.234	125.0951	.1914	-.1345	51.2264	49.1382				1				0
80	.4	36.1988	46.9686	48.0492	56.5103	-.8707	-.5324	187.727	.1326	-.0758	.1528	.2271	119.76	.1972	-.1127	51.2632	49.2777				1				0
80	.41	36.3293	47.0622	47.89	56.2863	-.8669	-.5177	187.5678	.1365	-.0612	.1496	.2224	114.1358	.2029	-.0909	51.3	49.4175				1				0
80	.42	36.4598	47.1558	47.7308	56.0623	-.863	-.503	187.4087	.1404	-.0465	.1479	.2198	108.3142	.2087	-.0691	51.3369	49.5575				1				0
80	.43	36.5902	47.2494	47.5715	55.8383	-.8591	-.4883	187.2495	.1443	-.0317	.1477	.2196	102.4078	.2144	-.0472	51.3739	49.6977				1				0
80	.44	37.173	47.5158	47.326	55.2718	-.83	-.4467	187.2866	.1734	.0098	.1736	.2581	86.7646	.2577	.0146	51.651	50.0933				1				0
80	.45	37.7558	47.7823	47.0805	54.7052	-.8009	-.4052	187.3237	.2024	.0513	.2088	.3104	75.7748	.3009	.0763	51.928	50.4888				1				0
80	.46	38.2081	47.9551	46.9942	54.3627	-.7758	-.3785	187.5201	.2276	.078	.2406	.3576	71.0798	.3383	.116	52.1672	50.7429				1				0
80	.47	38.6604	48.1279	46.9079	54.0202	-.7508	-.3519	187.7164	.2526	.1046	.2734	.4065	67.5031	.3755	.1555	52.406	50.9964				1				0
80	.48	39.1127	48.3007	46.8216	53.6777	-.7257	-.3253	187.9127	.2776	.1312	.3071	.4565	64.7078	.4127	.195	52.6443	51.2495				1				0
80	.49	39.565	48.4735	46.7353	53.3352	-.7008	-.2988	188.109	.3026	.1577	.3412	.5073	62.4729	.4498	.2344	52.882	51.502				1				0
80	.5	40.2662	48.6715	46.6926	52.8673	-.6575	-.2633	188.4977	.3459	.1933	.3963	.5891	60.8074	.5142	.2873	53.2945	51.8407				1				0
80	.51	40.9675	48.8695	46.6499	52.3993	-.6143	-.2279	188.8862	.3891	.2287	.4513	.6709	59.5533	.5784	.34	53.7053	52.1779				1				0
80	.52	41.2164	48.8947	46.6935	52.2739	-.596	-.2188	189.0785	.4073	.2377	.4716	.7011	59.7333	.6055	.3534	53.8794	52.2639				1				0
80	.53	41.4653	48.9199	46.7371	52.1485	-.5778	-.2098	189.2708	.4256	.2467	.4919	.7313	59.898	.6326	.3668	54.0531	52.3497				1				0
80	.54	41.7142	48.9451	46.7807	52.0231	-.5596	-.2008	189.4631	.4438	.2557	.5122	.7614	60.0493	.6597	.3801	54.2265	52.4353				1				0
80	.55	41.9631	48.9703	46.8243	51.8977	-.5414	-.1919	189.6553	.4619	.2647	.5324	.7915	60.1889	.6867	.3935	54.3995	52.5208				1				0
80	.56	42.3622	48.9757	46.8074	51.5854	-.5103	-.1737	189.7307	.493	.2828	.5684	.845	60.1599	.7329	.4204	54.6955	52.6935				1				0
80	.57	42.7613	48.9811	46.7905	51.2732	-.4793	-.1556	189.8061	.5241	.3009	.6044	.8984	60.1344	.7791	.4474	54.9913	52.8662				1				0
80	.58	42.9115	48.9613	46.73	51.0864	-.4663	-.1464	189.6891	.5371	.3102	.6202	.922	59.9941	.7984	.4611	55.115	52.9538				1				0
80	.59	43.0617	48.9415	46.6695	50.8995	-.4533	-.1372	189.5722	.5501	.3194	.6361	.9456	59.8607	.8177	.4748	55.2388	53.0416				1				0
80	.6	43.2119	48.9217	46.609	50.7127	-.4403	-.1279	189.4553	.5631	.3286	.652	.9692	59.7335	.8371	.4885	55.3628	53.1295				1				0
80	.61	43.3715	48.8182	46.5583	50.4714	-.4205	-.1195	189.2194	.5829	.337	.6733	1.001	59.9642	.8666	.501	55.5517	53.2099				1				0
80	.62	43.5311	48.7147	46.5076	50.2301	-.4006	-.111	188.9836	.6028	.3455	.6948	1.0329	60.1811	.8961	.5136	55.741	53.2904				1				0
80	.63	43.6908	48.6112	46.4569	49.9888	-.3806	-.1026	188.7477	.6227	.354	.7163	1.0649	60.3856	.9258	.5262	55.9309	53.3712				1				0
80	.64	43.7002	48.5275	46.4667	49.9343	-.3738	-.1034	188.6287	.6296	.3532	.7219	1.0732	60.7094	.936	.525	55.9962	53.3636				1				0
80	.65	43.7097	48.4438	46.4765	49.8798	-.3669	-.1042	188.5097	.6365	.3524	.7275	1.0815	61.0286	.9462	.5239	56.0615	53.356				1				0
80	.66	43.7191	48.3601	46.4863	49.8253	-.3601	-.105	188.3907	.6433	.3516	.7331	1.0899	61.3433	.9564	.5227	56.1269	53.3484				1				0
80	.67	43.611	48.1783	46.6357	49.9377	-.3551	-.1187	188.3627	.6483	.3379	.731	1.0868	62.4715	.9637	.5023	56.174	53.2179				1				0
80	.68	43.5028	47.9965	46.7852	50.0502	-.3502	-.1324	188.3346	.6532	.3242	.7292	1.0841	63.606	.9711	.4819	56.2211	53.0873				1				0
80	.69	43.3852	47.8984	46.9248	50.2171	-.3521	-.1453	188.4255	.6513	.3113	.7218	1.0731	64.4538	.9682	.4628	56.2026	52.9646				1				0
80	.7	43.2676	47.8003	47.0645	50.384	-.354	-.1581	188.5164	.6493	.2984	.7146	1.0624	65.3181	.9653	.4436	56.1841	52.842				1				0
80	.71	43.1501	47.7022	47.2041	50.551	-.356	-.171	188.6073	.6474	.2856	.7076	1.0519	66.1989	.9624	.4245	56.1657	52.7195				1				0
80	.72	43.0325	47.604	47.3438	50.7179	-.3579	-.1838	188.6982	.6455	.2727	.7007	1.0417	67.0963	.9596	.4054	56.1473	52.5972				1				0
80	.73	42.7724	47.4249	47.5831	51.0293	-.3646	-.2082	188.8097	.6388	.2483	.6854	1.0189	68.7571	.9496	.3692	56.0837	52.3649				1				0
80	.74	42.5124	47.2458	47.8224	51.3406	-.3713	-.2326	188.9212	.6321	.224	.6706	.9969	70.4903	.9397	.3329	56.0201	52.133				1				0
80	.75	42.3699	47.1648	47.922	51.4851	-.376	-.2441	188.9418	.6274	.2124	.6624	.9847	71.2939	.9327	.3158	55.975	52.0231				1				0
80	.76	42.2274	47.0838	48.0216	51.6295	-.3807	-.2556	188.9624	.6226	.2009	.6542	.9726	72.1175	.9256	.2987	55.9299	51.9133				1				0
80	.77	42.0849	47.0028	48.1213	51.774	-.3855	-.2672	188.983	.6179	.1894	.6463	.9607	72.9614	.9186	.2815	55.8847	51.8035				1				0
80	.78	41.9425	46.9218	48.2209	51.9184	-.3902	-.2787	189.0036	.6132	.1778	.6384	.9491	73.826	.9115	.2644	55.8396	51.6937				1				0
80	.79	41.6283	46.7985	48.3374	52.1796	-.4054	-.2989	188.9439	.5979	.1576	.6184	.9193	75.235	.8889	.2343	55.6947	51.5009				1				0
80	.8	41.3142	46.6752	48.454	52.4408	-.4207	-.3192	188.8842	.5827	.1373	.5987	.89	76.7384	.8663	.2042	55.5497	51.308				1				0
80	.81	41.1425	46.6329	48.4709	52.5576	-.4312	-.3279	188.8039	.5722	.1286	.5865	.8719	77.334	.8506	.1912	55.4497	51.2247				1				0
80	.82	40.9709	46.5906	48.4878	52.6744	-.4417	-.3367	188.7236	.5617	.1199	.5744	.8538	77.9554	.835	.1782	55.3496	51.1415				1				0
80	.83	40.7992	46.5483	48.5047	52.7911	-.4522	-.3454	188.6433	.5512	.1111	.5623	.8359	78.604	.8194	.1652	55.2495	51.0581				1				0
80	.84	40.6276	46.506	48.5216	52.9079	-.4627	-.3542	188.563	.5407	.1023	.5503	.818	79.2816	.8037	.1521	55.1492	50.9747				1				0
80	.85	40.5057	46.4898	48.5269	52.9901	-.4711	-.3599	188.5124	.5323	.0967	.541	.8043	79.7087	.7913	.1437	55.0697	50.9205				1				0
80	.86	40.3838	46.4736	48.5322	53.0722	-.4794	-.3656	188.4619	.524	.091	.5318	.7906	80.1509	.7789	.1352	54.9901	50.8663				1				0
80	.87	40.4336	46.4997	48.5207	53.0376	-.4772	-.3625	188.4916	.5261	.094	.5345	.7945	79.8653	.7821	.1398	55.0109	50.8957				1				0
80	.88	40.4834	46.5258	48.5091	53.003	-.4751	-.3594	188.5213	.5283	.0971	.5372	.7986	79.5827	.7854	.1444	55.0316	50.925				1				0
80	.89	40.5332	46.5519	48.4975	52.9684	-.4729	-.3563	188.551	.5305	.1002	.5399	.8026	79.303	.7886	.149	55.0524	50.9544				1				0
80	.9	40.5829	46.578	48.486	52.9338	-.4707	-.3532	188.5807	.5327	.1033	.5426	.8066	79.0262	.7919	.1536	55.0732	50.9837				1				0
80	.91	40.734	46.686	48.3855	52.7885	-.4667	-.3407	188.594	.5367	.1158	.549	.8162	77.8215	.7978	.1722	55.1112	51.1031				1				0
80	.92	40.8851	46.794	48.2849	52.6432	-.4627	-.3282	188.6072	.5407	.1284	.5557	.8261	76.6453	.8037	.1908	55.1492	51.2224				1				0
80	.93	40.9863	46.8759	48.196	52.5325	-.4609	-.3187	188.5907	.5425	.1378	.5597	.8321	75.7464	.8064	.2049	55.1665	51.3125				1				0
80	.94	41.0876	46.9578	48.107	52.4218	-.4591	-.3093	188.5743	.5443	.1473	.5639	.8382	74.8604	.8091	.2189	55.1837	51.4025				1				0
80	.95	41.1889	47.0397	48.0181	52.3111	-.4573	-.2998	188.5578	.5461	.1567	.5681	.8446	73.9873	.8118	.233	55.201	51.4926				1				0
80	.96	41.3837	47.1963	47.8508	52.1001	-.4536	-.2818	188.5309	.5497	.1748	.5768	.8575	72.3643	.8172	.2598	55.2356	51.6644				1				0
80	.97	41.5785	47.3529	47.6836	51.889	-.45	-.2637	188.5041	.5534	.1928	.586	.8711	70.7903	.8226	.2866	55.2702	51.8363				1				0
80	.98	41.7734	47.5095	47.5164	51.678	-.4464	-.2457	188.4772	.557	.2109	.5956	.8854	69.2654	.828	.3135	55.3048	52.0082				1				0
80	.99	41.8669	47.5842	47.4381	51.5776	-.4446	-.2371	188.4669	.5588	.2194	.6004	.8925	68.5607	.8307	.3262	55.3222	52.0899				1				0
80	1	41.9605	47.659	47.3598	51.4773	-.4427	-.2285	188.4565	.5606	.228	.6052	.8998	67.8671	.8335	.339	55.3395	52.1717				1				0
80	1.01	42.054	47.7337	47.2815	51.377	-.4409	-.2199	188.4462	.5625	.2366	.6102	.9071	67.1846	.8362	.3518	55.3568	52.2535				1				0
80	1.02	42.1493	47.8066	47.2157	51.2862	-.4387	-.2119	188.4577	.5646	.2447	.6154	.9148	66.5705	.8394	.3637	55.3774	52.3303				1				0
80	1.03	42.2446	47.8795	47.1499	51.1953	-.4366	-.2038	188.4692	.5668	.2527	.6206	.9226	65.9667	.8426	.3757	55.398	52.4071				1				0
80	1.04	42.2463	47.8777	47.1623	51.2048	-.4362	-.2043	188.4911	.5671	.2522	.6207	.9227	66.0236	.8431	.375	55.4013	52.4021				1				0
80	1.05	42.248	47.8759	47.1748	51.2144	-.4359	-.2048	188.513	.5675	.2517	.6208	.9229	66.0805	.8436	.3742	55.4045	52.3972				1				0
80	1.06	42.2497	47.8741	47.1872	51.2239	-.4356	-.2054	188.5349	.5678	.2512	.6209	.923	66.1374	.8441	.3734	55.4078	52.3922				1				0
80	1.07	42.2514	47.8723	47.1997	51.2334	-.4352	-.2059	188.5568	.5682	.2507	.621	.9232	66.1942	.8446	.3726	55.4111	52.3872				1				0
80	1.08	42.1974	47.8876	47.2468	51.332	-.4404	-.2103	188.6638	.563	.2462	.6144	.9134	66.3785	.8369	.366	55.3616	52.3448				1				0
80	1.09	42.1433	47.9029	47.294	51.4306	-.4456	-.2148	188.7708	.5578	.2418	.6079	.9037	66.5665	.8292	.3594	55.3121	52.3024				1				0
80	1.1	42.0875	47.92	47.3287	51.5197	-.4511	-.2187	188.8558	.5522	.2378	.6013	.8939	66.7	.821	.3536	55.2595	52.2651				1				0
80	1.11	42.0317	47.9371	47.3634	51.6088	-.4567	-.2226	188.9409	.5467	.2339	.5947	.884	66.8362	.8127	.3477	55.2069	52.2278				1				0
80	1.12	41.9759	47.9542	47.3981	51.6979	-.4622	-.2265	189.026	.5412	.23	.588	.8742	66.9755	.8045	.3419	55.1543	52.1905				1				0
80	1.13	41.9201	47.9713	47.4328	51.7869	-.4677	-.2304	189.1111	.5357	.2261	.5814	.8644	67.1177	.7963	.3361	55.1018	52.1532				1				0
80	1.14	41.7717	47.9911	47.3794	51.8544	-.481	-.2341	188.9965	.5224	.2224	.5678	.8441	66.9375	.7766	.3306	54.9753	52.1183				1				0
80	1.15	41.6232	48.0109	47.326	51.9219	-.4943	-.2378	188.8819	.5091	.2187	.5541	.8237	66.7482	.7568	.3252	54.8486	52.0833				1				0
80	1.16	41.5305	48.0136	47.2379	51.9003	-.5021	-.2376	188.6823	.5013	.219	.547	.8132	66.4024	.7452	.3255	54.7742	52.0855				1				0
80	1.17	41.4378	48.0163	47.1499	51.8786	-.5099	-.2373	188.4826	.4935	.2192	.54	.8027	66.0467	.7336	.3259	54.6996	52.0878				1				0
80	1.18	41.3451	48.019	47.0618	51.857	-.5178	-.2371	188.2829	.4856	.2195	.5329	.7922	65.6809	.7219	.3262	54.6249	52.0901				1				0
80	1.19	41.2524	48.0217	46.9737	51.8354	-.5256	-.2368	188.0832	.4777	.2197	.5258	.7817	65.3045	.7102	.3266	54.55	52.0923				1				0
80	1.2	41.4352	48.0316	46.8714	51.575	-.5111	-.2233	187.9133	.4922	.2333	.5447	.8098	64.6425	.7318	.3468	54.688	52.2218				1				0
80	1.21	41.618	48.0415	46.7691	51.3147	-.4966	-.2096	187.7433	.5068	.2469	.5637	.838	64.0238	.7533	.367	54.8263	52.3515				1				0
80	1.22	41.8935	48.0487	46.7549	51.076	-.4742	-.1963	187.7731	.5291	.2603	.5897	.8766	63.8095	.7866	.3869	55.0395	52.4787				1				0
80	1.23	42.169	48.0559	46.7407	50.8373	-.4519	-.1829	187.8029	.5515	.2736	.6157	.9153	63.6133	.8199	.4068	55.2527	52.6059				1				0
80	1.24	42.4446	48.0631	46.7264	50.5985	-.4295	-.1696	187.8326	.5739	.287	.6417	.9539	63.4331	.8532	.4266	55.4657	52.7331				1				0
80	1.25	42.7201	48.0703	46.7122	50.3598	-.4071	-.1562	187.8624	.5963	.3003	.6676	.9925	63.2669	.8864	.4465	55.6787	52.8602				1				0
80	1.26	43.017	48.0964	46.7816	50.2085	-.3844	-.146	188.1035	.619	.3106	.6925	1.0296	63.355	.9202	.4617	55.8953	52.9579				1				0
80	1.27	43.314	48.1225	46.851	50.0571	-.3617	-.1357	188.3445	.6417	.3208	.7174	1.0665	63.4367	.9539	.4769	56.1112	53.0554				1				0
80	1.28	43.3354	48.1414	46.9346	50.1444	-.3613	-.1388	188.5559	.642	.3177	.7164	1.0649	63.6699	.9545	.4723	56.1146	53.026				1				0
80	1.29	43.3569	48.1603	47.0182	50.2318	-.361	-.1419	188.7672	.6424	.3147	.7153	1.0634	63.9033	.955	.4678	56.1179	52.9967				1				0
80	1.3	43.3784	48.1792	47.1018	50.3192	-.3606	-.145	188.9785	.6427	.3116	.7143	1.0619	64.1369	.9555	.4632	56.1213	52.9675				1				0
80	1.31	43.3998	48.1981	47.1855	50.4065	-.3603	-.148	189.1899	.6431	.3085	.7133	1.0603	64.3706	.956	.4587	56.1246	52.9383				1				0
80	1.32	43.1003	48.2188	47.3082	50.7966	-.3862	-.1674	189.4239	.6172	.2892	.6816	1.0132	64.8941	.9175	.4299	55.8777	52.7541				1				0
80	1.33	42.8007	48.2395	47.431	51.1867	-.4121	-.1867	189.6579	.5913	.2699	.65	.9663	65.4672	.879	.4012	55.6315	52.5703				1				0
80	1.34	42.4797	48.2413	47.4701	51.4894	-.4383	-.2029	189.6806	.5651	.2536	.6194	.9208	65.8282	.84	.377	55.3817	52.4155				1				0
80	1.35	42.1587	48.2431	47.5093	51.7921	-.4645	-.2192	189.7032	.5389	.2374	.5888	.8753	66.2265	.8011	.3529	55.132	52.2606				1				0
80	1.36	41.8377	48.2449	47.5484	52.0949	-.4907	-.2354	189.7259	.5126	.2211	.5583	.83	66.6683	.7621	.3287	54.8823	52.1059				1				0
80	1.37	41.1297	48.1297	47.5804	52.6337	-.5407	-.2701	189.4735	.4627	.1864	.4988	.7415	68.0532	.6878	.2771	54.4062	51.7755				1				0
80	1.38	40.4216	48.0145	47.6124	53.1726	-.5908	-.3049	189.2211	.4125	.1516	.4395	.6534	69.8172	.6133	.2254	53.9289	51.4442				1				0
80	1.39	39.7135	47.8993	47.6445	53.7114	-.6411	-.3398	188.9687	.3623	.1168	.3806	.5658	72.1351	.5385	.1736	53.4503	51.1121				1				0
80	1.4	39.3264	47.7823	47.6373	53.9476	-.6652	-.3584	188.6936	.3382	.0981	.3522	.5235	73.822	.5028	.1459	53.2211	50.9345				1				0
80	1.41	38.9393	47.6653	47.6302	54.1837	-.6893	-.3771	188.4185	.3141	.0794	.324	.4816	75.8098	.4669	.1181	52.9914	50.7564				1				0
80	1.42	38.5523	47.5482	47.6231	54.4198	-.7135	-.3959	188.1434	.2899	.0607	.2962	.4403	78.1804	.4309	.0902	52.7609	50.5778				1				0
80	1.43	38.0553	47.3637	47.6498	54.7312	-.7418	-.422	187.8	.2616	.0346	.2638	.3922	82.4691	.3888	.0514	52.4911	50.3293				1				0
80	1.44	37.5584	47.1792	47.6765	55.0426	-.7703	-.4481	187.4566	.2331	.0084	.2333	.3468	87.9372	.3466	.0125	52.2203	50.08				1				0
80	1.45	37.4485	47.1117	47.7103	55.1178	-.7743	-.4554	187.3883	.229	.0011	.229	.3405	89.7266	.3405	.0016	52.1814	50.0104				1				0
80	1.46	37.3386	47.0442	47.7441	55.1931	-.7784	-.4628	187.32	.225	-.0062	.225	.3345	91.583	.3344	-.0092	52.1425	49.9408				1				0
80	1.47	37.2288	46.9767	47.7779	55.2683	-.7825	-.4701	187.2517	.2209	-.0135	.2213	.329	93.5058	.3283	-.0201	52.1035	49.8711				1				0
80	1.48	37.1189	46.9092	47.8117	55.3436	-.7866	-.4774	187.1834	.2168	-.0209	.2178	.3237	95.4942	.3223	-.031	52.0646	49.8014				1				0
80	1.49	37.1884	46.9056	47.8437	55.2986	-.7796	-.4753	187.2363	.2238	-.0187	.2246	.3339	94.7883	.3327	-.0279	52.1316	49.8214				1				0
80	1.5	37.258	46.902	47.8757	55.2536	-.7725	-.4732	187.2893	.2309	-.0166	.2315	.3441	94.1245	.3432	-.0247	52.1986	49.8415				1				0
80	1.51	37.4373	46.9659	47.874	55.1334	-.7614	-.4638	187.4106	.242	-.0072	.2421	.3598	91.7126	.3597	-.0108	52.3044	49.9311				1				0
80	1.52	37.6167	47.0298	47.8722	55.0131	-.7503	-.4544	187.5319	.2531	.0022	.2531	.3762	89.5097	.3762	.0032	52.4101	50.0206				1				0
80	1.53	37.7961	47.0937	47.8704	54.8929	-.7392	-.445	187.6532	.2641	.0116	.2644	.393	87.4955	.3927	.0172	52.5156	50.11				1				0
80	1.54	37.9755	47.1576	47.8686	54.7727	-.7282	-.4356	187.7744	.2752	.0209	.276	.4103	85.651	.4091	.0311	52.621	50.1993				1				0
80	1.55	38.3445	47.1981	47.9718	54.5902	-.6991	-.4227	188.1047	.3042	.0338	.3061	.4551	83.6538	.4523	.0503	52.8975	50.3223				1				0
80	1.56	38.7136	47.2386	48.075	54.4077	-.6702	-.4098	188.4349	.3332	.0467	.3364	.5001	82.0213	.4953	.0694	53.1731	50.4447				1				0
80	1.57	38.9033	47.2152	48.18	54.3454	-.6523	-.4063	188.6439	.3511	.0502	.3546	.5272	81.86	.5219	.0746	53.3433	50.4782				1				0
80	1.58	39.093	47.1918	48.2849	54.2831	-.6345	-.4028	188.8529	.3689	.0537	.3728	.5542	81.7146	.5484	.0799	53.5133	50.5116				1				0
80	1.59	39.2826	47.1684	48.3899	54.2209	-.6167	-.3993	189.0618	.3867	.0572	.3909	.5811	81.583	.5748	.0851	53.6828	50.5449				1				0
80	1.6	39.4723	47.145	48.4949	54.1586	-.5989	-.3958	189.2708	.4045	.0607	.409	.608	81.4634	.6012	.0902	53.8519	50.5782				1				0
80	1.61	39.7521	47.0595	48.591	53.9744	-.5696	-.3886	189.377	.4338	.0679	.439	.6527	81.1033	.6448	.1009	54.1311	50.6467				1				0
80	1.62	40.0319	46.974	48.687	53.7901	-.5403	-.3815	189.4831	.463	.0751	.4691	.6973	80.7898	.6883	.1116	54.41	50.7151				1				0
80	1.63	40.122	46.9119	48.6781	53.6682	-.5287	-.3777	189.3802	.4747	.0788	.4812	.7153	80.5748	.7056	.1171	54.5206	50.7504				1				0
80	1.64	40.2122	46.8498	48.6692	53.5462	-.5171	-.374	189.2774	.4863	.0825	.4932	.7332	80.3701	.7229	.1227	54.6313	50.7858				1				0
80	1.65	40.3023	46.7877	48.6603	53.4243	-.5055	-.3703	189.1746	.4979	.0862	.5053	.7512	80.1751	.7402	.1282	54.7421	50.8212				1				0
80	1.66	40.3924	46.7256	48.6514	53.3023	-.4938	-.3666	189.0717	.5096	.09	.5175	.7692	79.9889	.7575	.1337	54.8531	50.8567				1				0
80	1.67	40.4885	46.6464	48.6799	53.1977	-.4801	-.3644	189.0125	.5233	.0921	.5313	.7899	80.0138	.7779	.137	54.9837	50.8775				1				0
80	1.68	40.5847	46.5672	48.7084	53.093	-.4664	-.3622	188.9532	.537	.0943	.5452	.8105	80.0375	.7983	.1402	55.1144	50.8984				1				0
80	1.69	40.5907	46.5501	48.7457	53.1103	-.4643	-.3638	188.9968	.5391	.0928	.547	.8131	80.2337	.8014	.1379	55.134	50.8837				1				0
80	1.7	40.5967	46.533	48.7831	53.1276	-.4623	-.3653	189.0403	.5411	.0912	.5488	.8158	80.4285	.8044	.1356	55.1535	50.869				1				0
80	1.71	40.6027	46.5159	48.8205	53.1449	-.4602	-.3668	189.0839	.5432	.0897	.5505	.8184	80.6221	.8075	.1334	55.173	50.8543				1				0
80	1.72	40.4448	46.4493	48.9112	53.3101	-.4676	-.3786	189.1153	.5358	.0779	.5414	.8049	81.7279	.7965	.1158	55.1027	50.7419				1				0
80	1.73	40.2868	46.3827	49.0019	53.4753	-.475	-.3904	189.1467	.5284	.0661	.5325	.7916	82.8707	.7855	.0983	55.0325	50.6294				1				0
80	1.74	40.1289	46.3161	49.0927	53.6405	-.4823	-.4022	189.1781	.521	.0543	.5239	.7788	84.0514	.7746	.0807	54.9623	50.5171				1				0
80	1.75	39.965	46.2666	49.146	53.7884	-.4918	-.4125	189.166	.5116	.044	.5135	.7634	85.082	.7606	.0654	54.8726	50.4193				1				0
80	1.76	39.8011	46.2171	49.1994	53.9363	-.5012	-.4228	189.1538	.5022	.0338	.5033	.7482	86.1548	.7466	.0502	54.7829	50.3215				1				0
80	1.77	39.6371	46.1676	49.2528	54.0842	-.5106	-.4331	189.1417	.4928	.0235	.4933	.7334	87.2716	.7326	.0349	54.6931	50.2237				1				0
80	1.78	39.2543	46.0514	49.3061	54.3662	-.5333	-.4541	188.9781	.4701	.0025	.4701	.6988	89.6972	.6988	.0037	54.4768	50.0237				1				0
80	1.79	38.8715	45.9353	49.3595	54.6481	-.5561	-.4751	188.8145	.4473	-.0186	.4477	.6655	92.3748	.6649	-.0276	54.26	49.8233				1				0
80	1.8	38.6527	45.8687	49.3595	54.7822	-.5694	-.4859	188.6631	.434	-.0293	.4349	.6466	93.8654	.6451	-.0436	54.1329	49.7208				1				0
80	1.81	38.4338	45.8021	49.3595	54.9163	-.5828	-.4966	188.5117	.4206	-.0401	.4225	.6281	95.4474	.6252	-.0596	54.0056	49.618				1				0
80	1.82	38.2149	45.7355	49.3595	55.0503	-.5962	-.5075	188.3603	.4072	-.0509	.4104	.61	97.1268	.6053	-.0757	53.8781	49.5151				1				0
80	1.83	37.9961	45.6689	49.3595	55.1844	-.6096	-.5183	188.2089	.3938	-.0617	.3986	.5925	98.9099	.5854	-.0918	53.7504	49.412				1				0
80	1.84	37.803	45.6113	49.4147	55.3626	-.6213	-.5303	188.1915	.3821	-.0738	.3891	.5784	100.9328	.5679	-.1097	53.6386	49.2972				1				0
80	1.85	37.6099	45.5537	49.4698	55.5408	-.6331	-.5424	188.1741	.3703	-.0859	.3801	.5651	103.0545	.5505	-.1276	53.5269	49.1822				1				0
80	1.86	37.6356	45.5627	49.525	55.5849	-.6314	-.5436	188.3082	.372	-.0871	.3821	.568	103.1741	.553	-.1294	53.5431	49.1707				1				0
80	1.87	37.6614	45.5717	49.5801	55.629	-.6297	-.5448	188.4422	.3737	-.0883	.384	.5709	103.2925	.5556	-.1313	53.5593	49.1591				1				0
80	1.88	37.6871	45.5807	49.6353	55.6731	-.628	-.546	188.5762	.3754	-.0895	.3859	.5737	103.4095	.5581	-.1331	53.5755	49.1476				1				0
80	1.89	37.7129	45.5897	49.6904	55.7172	-.6263	-.5473	188.7102	.3771	-.0907	.3879	.5766	103.525	.5606	-.1349	53.5917	49.1361				1				0
80	1.9	37.6588	45.6572	49.7056	55.8366	-.6359	-.5498	188.8581	.3675	-.0933	.3791	.5636	104.244	.5462	-.1387	53.4995	49.1116				1				0
80	1.91	37.6047	45.7247	49.7207	55.9559	-.6456	-.5524	189.006	.3578	-.0958	.3704	.5506	104.9957	.5319	-.1425	53.4076	49.0872				1				0
80	1.92	37.5249	45.7832	49.6807	56.0312	-.6569	-.5537	189.0199	.3464	-.0972	.3598	.5349	105.6723	.515	-.1445	53.2994	49.0743				1				0
80	1.93	37.4451	45.8417	49.6406	56.1064	-.6683	-.5551	189.0338	.3351	-.0986	.3493	.5192	106.3898	.4981	-.1465	53.1913	49.0614				1				0
80	1.94	37.3652	45.9002	49.6006	56.1817	-.6797	-.5564	189.0477	.3237	-.0999	.3388	.5036	107.1516	.4812	-.1485	53.0831	49.0485				1				0
80	1.95	37.2854	45.9587	49.5606	56.2569	-.691	-.5578	189.0616	.3124	-.1013	.3284	.4882	107.9618	.4644	-.1505	52.975	49.0355				1				0
80	1.96	37.0683	45.9677	49.46	56.3555	-.7109	-.5635	188.8516	.2925	-.107	.3114	.4629	110.0934	.4348	-.159	52.7854	48.9811				1				0
80	1.97	36.8511	45.9767	49.3595	56.4541	-.7309	-.5693	188.6415	.2725	-.1127	.2949	.4384	112.4724	.4051	-.1676	52.5954	48.9264				1				0
80	1.98	36.7138	45.9272	49.299	56.4775	-.7395	-.5737	188.4176	.2639	-.1171	.2887	.4292	113.9306	.3923	-.1741	52.5133	48.8846				1				0
80	1.99	36.5765	45.8777	49.2385	56.5008	-.7481	-.5781	188.1936	.2553	-.1215	.2827	.4203	115.4553	.3795	-.1806	52.4311	48.8427				1				0
80	2	36.4392	45.8282	49.1781	56.5242	-.7568	-.5825	187.9696	.2466	-.1259	.2769	.4116	117.0489	.3666	-.1872	52.3487	48.8008				1				0
80	2.01	36.3018	45.7787	49.1176	56.5475	-.7654	-.5869	187.7457	.2379	-.1303	.2713	.4033	118.7135	.3537	-.1938	52.2661	48.7587				1				0
80	2.02	36.2993	45.7184	49.1158	56.5	-.7612	-.5876	187.6335	.2422	-.131	.2753	.4093	118.4161	.36	-.1948	52.3064	48.7521				1				0
80	2.03	36.2967	45.6581	49.114	56.4524	-.757	-.5883	187.5212	.2464	-.1317	.2794	.4153	118.1267	.3663	-.1958	52.3467	48.7456				1				0
80	2.04	36.4314	45.6473	49.1727	56.3815	-.7441	-.5845	187.6329	.2593	-.128	.2892	.4299	116.2663	.3855	-.1902	52.4698	48.7812				1				0
80	2.05	36.5662	45.6365	49.2314	56.3105	-.7312	-.5808	187.7447	.2722	-.1242	.2992	.4448	114.5314	.4047	-.1847	52.5926	48.8168				1				0
80	2.06	36.7009	45.6257	49.2901	56.2396	-.7183	-.577	187.8564	.2851	-.1205	.3095	.4601	112.9123	.4238	-.1791	52.7154	48.8523				1				0
80	2.07	36.8357	45.6149	49.3488	56.1687	-.7054	-.5733	187.9682	.298	-.1168	.32	.4758	111.4005	.443	-.1736	52.8379	48.8878				1				0
80	2.08	37.1069	45.614	49.4271	56.0104	-.6817	-.564	188.1585	.3217	-.1075	.3392	.5042	108.4795	.4782	-.1598	53.0636	48.9762				1				0
80	2.09	37.3781	45.6131	49.5054	55.8521	-.6581	-.5548	188.3488	.3453	-.0982	.359	.5337	105.8809	.5133	-.146	53.2888	49.0644				1				0
80	2.1	37.5146	45.623	49.525	55.7648	-.6473	-.5492	188.4274	.3561	-.0927	.368	.547	104.5907	.5294	-.1378	53.3917	49.1171				1				0
80	2.11	37.6511	45.6329	49.5445	55.6774	-.6365	-.5437	188.5059	.3669	-.0872	.3771	.5606	103.3633	.5455	-.1296	53.4945	49.1698				1				0
80	2.12	37.7875	45.6428	49.5641	55.5901	-.6257	-.5382	188.5845	.3777	-.0816	.3864	.5745	102.1955	.5615	-.1214	53.5973	49.2225				1				0
80	2.13	38.0905	45.6779	49.5561	55.3583	-.6032	-.5236	188.6828	.4002	-.067	.4058	.6032	99.5106	.5949	-.0997	53.8113	49.3615				1				0
80	2.14	38.3935	45.713	49.5481	55.1265	-.5807	-.509	188.7811	.4226	-.0525	.4259	.6331	97.0771	.6283	-.078	54.0252	49.5003				1				0
80	2.15	38.6964	45.7481	49.5401	54.8947	-.5583	-.4945	188.8793	.4451	-.0379	.4467	.664	94.8689	.6616	-.0564	54.2388	49.6389				1				0
80	2.16	38.8629	45.7733	49.5125	54.7502	-.5466	-.4854	188.899	.4567	-.0289	.4577	.6803	93.6162	.679	-.0429	54.35	49.7251				1				0
80	2.17	39.0295	45.7985	49.485	54.6058	-.535	-.4764	188.9187	.4684	-.0198	.4688	.697	92.4229	.6963	-.0295	54.4611	49.8112				1				0
80	2.18	39.196	45.8237	49.4574	54.4613	-.5233	-.4673	188.9384	.4801	-.0108	.4802	.7139	91.2859	.7137	-.016	54.5723	49.8974				1				0
80	2.19	39.3762	45.8588	49.4503	54.3324	-.5111	-.4584	189.0177	.4923	-.0019	.4923	.7319	90.2207	.7319	-.0028	54.6887	49.9819				1				0
80	2.2	39.5564	45.8939	49.4431	54.2036	-.4989	-.4496	189.0971	.5045	.007	.5046	.7501	89.2079	.75	.0104	54.805	50.0664				1				0
80	2.21	39.5702	45.9038	49.4636	54.2191	-.4983	-.4497	189.1568	.5051	.0068	.5051	.7509	89.2274	.7508	.0101	54.8102	50.0649				1				0
80	2.22	39.5839	45.9137	49.4841	54.2347	-.4978	-.4499	189.2164	.5056	.0066	.5057	.7517	89.2468	.7516	.0099	54.8154	50.0633				1				0
80	2.23	39.5976	45.9236	49.5045	54.2503	-.4972	-.4501	189.2761	.5062	.0065	.5062	.7525	89.2662	.7525	.0096	54.8207	50.0617				1				0
80	2.24	39.6114	45.9335	49.525	54.2658	-.4967	-.4502	189.3357	.5067	.0063	.5068	.7533	89.2855	.7533	.0094	54.8259	50.0602				1				0
80	2.25	39.4251	45.9758	49.5588	54.4899	-.5152	-.4599	189.4496	.4882	-.0033	.4882	.7258	90.3894	.7258	-.0049	54.6498	49.9684				1				0
80	2.26	39.2389	46.0181	49.5926	54.7139	-.5336	-.4695	189.5635	.4698	-.0129	.4699	.6986	91.5783	.6983	-.0192	54.4739	49.8767				1				0
80	2.27	39.0389	46.0505	49.6059	54.9223	-.5526	-.4789	189.6177	.4507	-.0224	.4513	.6709	92.8453	.6701	-.0333	54.2929	49.7866				1				0
80	2.28	38.8389	46.083	49.6193	55.1308	-.5716	-.4884	189.6719	.4318	-.0319	.4329	.6436	94.2199	.6418	-.0474	54.1119	49.6966				1				0
80	2.29	38.6389	46.1154	49.6326	55.3392	-.5906	-.4978	189.7261	.4128	-.0413	.4148	.6167	95.7145	.6136	-.0614	53.9311	49.6066				1				0
80	2.3	38.439	46.1478	49.646	55.5477	-.6096	-.5073	189.7803	.3938	-.0507	.397	.5902	97.3433	.5854	-.0754	53.7503	49.5167				1				0
80	2.31	37.9128	46.1667	49.5659	55.9516	-.6563	-.5283	189.597	.3471	-.0717	.3544	.5268	101.6753	.5159	-.1066	53.3054	49.317				1				0
80	2.32	37.3867	46.1856	49.4858	56.3555	-.7031	-.5493	189.4136	.3002	-.0927	.3142	.4671	107.1626	.4463	-.1378	52.8595	49.1169				1				0
80	2.33	37.0606	46.1721	49.3924	56.551	-.731	-.5609	189.1761	.2723	-.1043	.2916	.4335	110.9606	.4048	-.1551	52.5937	49.0064				1				0
80	2.34	36.7344	46.1586	49.299	56.7465	-.759	-.5725	188.9385	.2444	-.116	.2705	.4021	115.3855	.3632	-.1724	52.3272	48.8957				1				0
80	2.35	36.4083	46.1451	49.2056	56.9419	-.7871	-.5841	188.7009	.2163	-.1276	.2511	.3733	120.5385	.3215	-.1897	52.0601	48.7847				1				0
80	2.36	36.0821	46.1316	49.1122	57.1374	-.8152	-.5958	188.4633	.1882	-.1393	.2341	.348	126.5092	.2797	-.2071	51.7922	48.6734				1				0
80	2.37	35.6779	46.1694	48.9219	57.3519	-.8549	-.6066	188.121	.1484	-.1501	.2111	.3138	135.316	.2207	-.2231	51.4137	48.5707				1				0
80	2.38	35.2736	46.2072	48.7315	57.5664	-.8948	-.6174	187.7787	.1085	-.1609	.1941	.2885	145.9982	.1613	-.2392	51.0337	48.4676				1				0
80	2.39	35.1955	46.2585	48.6345	57.5855	-.9065	-.6165	187.674	.0969	-.16	.187	.2781	148.7896	.1441	-.2378	50.9231	48.4764				1				0
80	2.4	35.1174	46.3098	48.5376	57.6045	-.9181	-.6156	187.5692	.0853	-.159	.1805	.2683	151.7949	.1268	-.2364	50.8124	48.4853				1				0
80	2.41	35.0393	46.3611	48.4406	57.6235	-.9297	-.6147	187.4645	.0737	-.1581	.1744	.2593	155.0214	.1095	-.235	50.7015	48.4941				1				0
80	2.42	34.9612	46.4124	48.3437	57.6425	-.9414	-.6137	187.3598	.062	-.1572	.169	.2512	158.4717	.0922	-.2337	50.5905	48.503				1				0
80	2.43	35.1054	46.5636	48.1693	57.4436	-.941	-.5973	187.2819	.0624	-.1408	.154	.2289	156.0875	.0928	-.2092	50.5944	48.6594				1				0
80	2.44	35.2496	46.7148	47.9949	57.2447	-.9406	-.5809	187.204	.0628	-.1243	.1393	.2071	153.1927	.0934	-.1848	50.5983	48.816				1				0
80	2.45	35.4719	46.8147	47.9176	57.0267	-.9285	-.5654	187.2308	.0749	-.1088	.1321	.1964	145.4654	.1113	-.1618	50.7133	48.9636				1				0
80	2.46	35.6942	46.9146	47.8402	56.8087	-.9164	-.5499	187.2577	.087	-.0933	.1276	.1896	137.0261	.1293	-.1388	50.8282	49.1111				1				0
80	2.47	35.9165	47.0145	47.7628	56.5908	-.9044	-.5344	187.2845	.099	-.0779	.126	.1873	128.1745	.1472	-.1157	50.9431	49.2585				1				0
80	2.48	36.1388	47.1144	47.6854	56.3728	-.8923	-.5189	187.3114	.1111	-.0624	.1274	.1894	119.3138	.1651	-.0927	51.058	49.4059				1				0
80	2.49	36.6555	47.2539	47.6569	55.9897	-.858	-.4916	187.556	.1454	-.0351	.1496	.2224	103.5698	.2162	-.0522	51.385	49.6657				1				0
80	2.5	37.1721	47.3934	47.6285	55.6065	-.8237	-.4644	187.8005	.1797	-.0079	.1798	.2673	92.5163	.2671	-.0117	51.7111	49.9248				1				0
80	2.51	37.4665	47.433	47.6774	55.4413	-.8016	-.4527	188.0182	.2018	.0038	.2019	.3001	88.9127	.3	.0057	51.9221	50.0365				1				0
80	2.52	37.7609	47.4726	47.7263	55.2761	-.7795	-.441	188.2359	.2239	.0155	.2245	.3337	86.0327	.3329	.0231	52.1325	50.1479				1				0
80	2.53	38.0553	47.5122	47.7752	55.1109	-.7574	-.4293	188.4537	.246	.0272	.2475	.3679	83.6893	.3656	.0404	52.3426	50.2591				1				0
80	2.54	38.4819	47.541	47.8526	54.8661	-.7238	-.4133	188.7416	.2795	.0433	.2829	.4205	81.2009	.4156	.0643	52.6623	50.4121				1				0
80	2.55	38.9084	47.5698	47.93	54.6213	-.6904	-.3972	189.0296	.313	.0593	.3186	.4736	79.2742	.4653	.0881	52.9812	50.5647				1				0
80	2.56	39.335	47.5986	48.0074	54.3766	-.657	-.3813	189.3176	.3464	.0753	.3545	.5269	77.7414	.5149	.1119	53.299	50.7168				1				0
80	2.57	39.4672	47.5878	48.0359	54.297	-.6455	-.3769	189.3879	.3579	.0797	.3667	.5451	77.452	.532	.1184	53.4086	50.7587				1				0
80	2.58	39.5994	47.577	48.0643	54.2174	-.634	-.3725	189.4581	.3694	.0841	.3788	.5632	77.1813	.5491	.125	53.5182	50.8005				1				0
80	2.59	39.7315	47.5662	48.0928	54.1378	-.6225	-.3681	189.5284	.3809	.0884	.391	.5813	76.9277	.5662	.1315	53.6276	50.8423				1				0
80	2.6	39.9427	47.5896	48.011	53.9095	-.6077	-.3548	189.4528	.3956	.1017	.4085	.6073	75.5803	.5882	.1512	53.7681	50.9688				1				0
80	2.61	40.1538	47.613	47.9291	53.6812	-.593	-.3415	189.3771	.4104	.115	.4262	.6336	74.3432	.6101	.171	53.9086	51.0955				1				0
80	2.62	40.2328	47.6473	47.8188	53.5324	-.5897	-.3326	189.2312	.4137	.124	.4319	.642	73.3203	.615	.1843	53.9399	51.1805				1				0
80	2.63	40.3117	47.6815	47.7085	53.3836	-.5864	-.3236	189.0853	.417	.1329	.4376	.6506	72.3224	.6199	.1976	53.9712	51.2656				1				0
80	2.64	40.3907	47.7157	47.5982	53.2348	-.5831	-.3147	188.9394	.4203	.1418	.4436	.6594	71.3495	.6247	.2109	54.0025	51.3509				1				0
80	2.65	40.4697	47.7499	47.4879	53.0861	-.5798	-.3057	188.7935	.4236	.1508	.4496	.6684	70.4009	.6296	.2242	54.0339	51.4363				1				0
80	2.66	40.5881	47.9146	47.3438	52.9581	-.5826	-.292	188.8045	.4208	.1646	.4518	.6717	68.6391	.6255	.2446	54.0075	51.5674				1				0
80	2.67	40.7065	48.0793	47.1997	52.8301	-.5854	-.2782	188.8156	.418	.1783	.4545	.6756	66.8963	.6214	.2651	53.9811	51.6984				1				0
80	2.68	40.746	48.2098	47.1659	52.8508	-.5914	-.2735	188.9725	.412	.1831	.4508	.6701	66.0379	.6124	.2722	53.9233	51.7437				1				0
80	2.69	40.7855	48.3403	47.1321	52.8716	-.5975	-.2687	189.1295	.4059	.1878	.4473	.6649	65.1671	.6034	.2792	53.8657	51.7889				1				0
80	2.7	40.825	48.4708	47.0983	52.8923	-.6035	-.264	189.2864	.3999	.1926	.4438	.6598	64.2841	.5944	.2863	53.8081	51.834				1				0
80	2.71	40.8645	48.6013	47.0645	52.9131	-.6096	-.2592	189.4433	.3938	.1973	.4405	.6548	63.389	.5854	.2933	53.7507	51.8791				1				0
80	2.72	40.807	48.7309	46.9453	52.9243	-.6239	-.2548	189.4075	.3795	.2017	.4297	.6388	62.0073	.5641	.2998	53.6139	51.9209				1				0
80	2.73	40.7495	48.8605	46.8261	52.9356	-.6383	-.2504	189.3716	.3651	.2061	.4192	.6232	60.555	.5427	.3064	53.477	51.9628				1				0
80	2.74	40.6525	48.8596	46.7407	52.9261	-.6467	-.2508	189.1788	.3567	.2058	.4118	.6122	60.0219	.5303	.3059	53.3972	51.9597				1				0
80	2.75	40.5555	48.8587	46.6553	52.9166	-.6551	-.2511	188.986	.3483	.2054	.4044	.6011	59.468	.5178	.3054	53.3173	51.9565				1				0
80	2.76	40.4585	48.8578	46.5699	52.907	-.6635	-.2514	188.7932	.3399	.2051	.397	.5901	58.8923	.5053	.3049	53.2372	51.9534				1				0
80	2.77	40.3615	48.8569	46.4845	52.8975	-.6719	-.2518	188.6004	.3315	.2048	.3896	.5792	58.2935	.4928	.3044	53.1569	51.9502				1				0
80	2.78	40.3864	48.8308	46.3742	52.7427	-.6685	-.2456	188.3341	.3348	.211	.3958	.5883	57.7867	.4977	.3136	53.1889	52.0092				1				0
80	2.79	40.4113	48.8047	46.2639	52.5879	-.6652	-.2394	188.0678	.3382	.2172	.4019	.5975	57.294	.5028	.3228	53.221	52.0683				1				0
80	2.8	40.5332	48.7795	46.239	52.4426	-.6533	-.2328	187.9942	.35	.2237	.4154	.6175	57.417	.5204	.3326	53.3337	52.1306				1				0
80	2.81	40.655	48.7543	46.2141	52.2973	-.6415	-.2263	187.9207	.3619	.2303	.4289	.6376	57.5324	.538	.3423	53.4465	52.1929				1				0
80	2.82	40.7769	48.7291	46.1892	52.152	-.6296	-.2197	187.8471	.3737	.2368	.4424	.6577	57.6408	.5556	.352	53.5594	52.2553				1				0
80	2.83	40.8988	48.7039	46.1642	52.0066	-.6178	-.2132	187.7736	.3856	.2434	.456	.6778	57.7428	.5732	.3618	53.6723	52.3177				1				0
80	2.84	41.0541	48.6985	46.1829	51.8994	-.6046	-.2072	187.835	.3988	.2494	.4703	.6992	57.9811	.5928	.3707	53.7978	52.3749				1				0
80	2.85	41.2095	48.6931	46.2016	51.7921	-.5914	-.2012	187.8964	.4119	.2554	.4847	.7205	58.2051	.6124	.3796	53.9232	52.432				1				0
80	2.86	41.243	48.7129	46.2452	51.8302	-.5902	-.2017	188.0313	.4132	.2548	.4855	.7217	58.3417	.6143	.3788	53.9355	52.4267				1				0
80	2.87	41.2764	48.7327	46.2888	51.8683	-.5889	-.2023	188.1662	.4145	.2542	.4863	.7229	58.4777	.6162	.3779	53.9478	52.4213				1				0
80	2.88	41.3099	48.7525	46.3324	51.9063	-.5876	-.2029	188.3011	.4158	.2537	.4871	.7241	58.613	.6181	.3771	53.9601	52.416				1				0
80	2.89	41.2687	48.7579	46.4453	52.0672	-.5911	-.2103	188.5392	.4123	.2463	.4802	.7139	59.1497	.6129	.3661	53.9266	52.3454				1				0
80	2.9	41.2275	48.7633	46.5583	52.2281	-.5946	-.2177	188.7772	.4088	.2389	.4735	.7038	59.7005	.6077	.3551	53.8931	52.2749				1				0
80	2.91	41.1863	48.7687	46.6713	52.3889	-.5981	-.2251	189.0153	.4053	.2315	.4667	.6938	60.2659	.6025	.3441	53.8598	52.2046				1				0
80	2.92	41.1116	48.7543	46.7407	52.5118	-.6029	-.2319	189.1184	.4005	.2247	.4592	.6826	60.7093	.5954	.334	53.8142	52.1396				1				0
80	2.93	41.037	48.7399	46.8101	52.6346	-.6077	-.2387	189.2215	.3957	.2178	.4517	.6715	61.167	.5883	.3238	53.7687	52.0747				1				0
80	2.94	40.9623	48.7255	46.8794	52.7574	-.6124	-.2455	189.3247	.3909	.211	.4443	.6604	61.6396	.5812	.3137	53.7232	52.0098				1				0
80	2.95	41.0035	48.793	46.8545	52.747	-.614	-.2419	189.3981	.3893	.2147	.4446	.6609	61.1284	.5788	.3191	53.708	52.0446				1				0
80	2.96	41.0447	48.8605	46.8296	52.7366	-.6156	-.2382	189.4715	.3878	.2183	.445	.6615	60.6184	.5764	.3245	53.6929	52.0793				1				0
80	2.97	41.1606	48.9424	46.7353	52.6034	-.6125	-.2278	189.4418	.3909	.2288	.4529	.6733	59.6634	.5811	.3401	53.7231	52.1788				1				0
80	2.98	41.2764	49.0243	46.641	52.4702	-.6093	-.2173	189.4121	.3941	.2392	.461	.6853	58.7414	.5859	.3556	53.7533	52.2783				1				0
80	2.99	41.3923	49.1062	46.5468	52.337	-.6061	-.2069	189.3824	.3973	.2497	.4692	.6975	57.851	.5906	.3712	53.7836	52.3779				1				0
80	3	41.5082	49.1881	46.4525	52.2038	-.6029	-.1964	189.3526	.4004	.2601	.4775	.7099	56.9911	.5953	.3867	53.8138	52.4775				1				0
80	3.01	41.6326	49.37	46.2381	52.0066	-.6066	-.1788	189.2473	.3968	.2778	.4843	.72	55.0061	.5898	.4129	53.7787	52.6453				1				0
80	3.02	41.7571	49.5518	46.0237	51.8094	-.6103	-.1612	189.142	.3931	.2954	.4917	.7309	53.0762	.5843	.4391	53.7436	52.8132				1				0
80	3.03	41.7657	49.6517	45.9036	51.7454	-.6172	-.154	189.0664	.3862	.3026	.4906	.7293	51.9251	.5741	.4498	53.6782	52.8814				1				0
80	3.04	41.7742	49.7516	45.7835	51.6814	-.624	-.1468	188.9908	.3793	.3097	.4897	.728	50.7684	.5639	.4604	53.6127	52.9497				1				0
80	3.05	41.7828	49.8515	45.6634	51.6174	-.6309	-.1396	188.9152	.3724	.3169	.489	.727	49.607	.5537	.4711	53.5471	53.0181				1				0
80	3.06	41.7914	49.9514	45.5433	51.5534	-.6378	-.1325	188.8396	.3656	.3241	.4885	.7262	48.4419	.5434	.4818	53.4815	53.0865				1				0
80	3.07	41.5004	49.9307	45.4846	51.7091	-.6604	-.1427	188.6249	.343	.3138	.4649	.6911	47.5442	.5099	.4665	53.2666	52.9887				1				0
80	3.08	41.2095	49.91	45.4259	51.8648	-.683	-.153	188.4102	.3204	.3035	.4413	.656	46.5481	.4763	.4512	53.0512	52.8906				1				0
80	3.09	40.91	49.7894	45.4873	52.0845	-.6987	-.1705	188.2711	.3046	.286	.4179	.6212	46.808	.4529	.4252	52.9014	52.7238				1				0
80	3.1	40.6104	49.6688	45.5487	52.3042	-.7145	-.1881	188.132	.2889	.2685	.3944	.5863	47.0993	.4295	.3991	52.7514	52.5568				1				0
80	3.11	40.3109	49.5482	45.6101	52.5239	-.7303	-.2056	187.993	.2731	.2509	.3709	.5513	47.428	.406	.373	52.6011	52.3895				1				0
80	3.12	40.0113	49.4276	45.6714	52.7436	-.7461	-.2232	187.8539	.2573	.2333	.3473	.5163	47.8018	.3825	.3468	52.4506	52.222				1				0
80	3.13	39.6406	49.1701	45.8316	53.0134	-.757	-.2498	187.6557	.2464	.2067	.3217	.4781	50.0064	.3663	.3073	52.3469	51.9688				1				0
80	3.14	39.2698	48.9127	45.9917	53.2833	-.7679	-.2764	187.4575	.2355	.1801	.2965	.4407	52.5952	.3501	.2677	52.2429	51.7151				1				0
80	3.15	39.1985	48.7759	46.0904	53.3335	-.7629	-.2854	187.3983	.2404	.1711	.2951	.4387	54.5635	.3574	.2544	52.2899	51.6295				1				0
80	3.16	39.1273	48.6391	46.1892	53.3836	-.758	-.2944	187.3392	.2454	.1621	.2941	.4372	56.549	.3648	.241	52.3369	51.5439				1				0
80	3.17	39.0561	48.5023	46.2879	53.4338	-.7531	-.3034	187.28	.2503	.1531	.2934	.4362	58.5471	.3721	.2276	52.384	51.4582				1				0
80	3.18	38.9848	48.3655	46.3866	53.4839	-.7481	-.3124	187.2209	.2553	.1441	.2931	.4358	60.5529	.3795	.2142	52.4311	51.3725				1				0
80	3.19	39.0724	48.1333	46.6731	53.5289	-.7219	-.324	187.4077	.2815	.1326	.3111	.4625	64.7823	.4184	.197	52.6806	51.2624				1				0
80	3.2	39.1599	47.9011	46.9595	53.5739	-.6958	-.3355	187.5944	.3076	.121	.3306	.4914	68.5245	.4573	.1799	52.9296	51.1526				1				0
80	3.21	39.3187	47.8057	47.1472	53.5687	-.6746	-.338	187.8403	.3288	.1185	.3495	.5195	70.1788	.4887	.1762	53.131	51.1285				1				0
80	3.22	39.4775	47.7103	47.3349	53.5635	-.6535	-.3406	188.0862	.3498	.116	.3686	.5479	71.6586	.5201	.1724	53.3318	51.1046				1				0
80	3.23	39.6363	47.6148	47.5226	53.5583	-.6325	-.3431	188.332	.3709	.1135	.3878	.5765	72.9885	.5513	.1687	53.5321	51.0806				1				0
80	3.24	39.795	47.5194	47.7103	53.5531	-.6115	-.3456	188.5779	.3918	.111	.4073	.6054	74.1889	.5825	.165	53.7319	51.0568				1				0
80	3.25	39.8817	47.3187	47.9949	53.6241	-.5882	-.3568	188.8195	.4152	.0998	.427	.6348	76.4858	.6172	.1483	53.9542	50.9503				1				0
80	3.26	39.9684	47.118	48.2796	53.695	-.5649	-.3679	189.061	.4385	.0886	.4473	.665	78.5715	.6518	.1318	54.1759	50.8442				1				0
80	3.27	39.8963	47.0127	48.3766	53.7711	-.5625	-.3766	189.0567	.4409	.08	.4481	.6661	79.7194	.6554	.1189	54.1989	50.7616				1				0
80	3.28	39.8242	46.9074	48.4735	53.8472	-.5601	-.3852	189.0524	.4433	.0713	.449	.6675	80.8631	.659	.106	54.222	50.679				1				0
80	3.29	39.7521	46.8021	48.5705	53.9233	-.5577	-.3939	189.0481	.4457	.0626	.4501	.6691	82.0017	.6626	.0931	54.245	50.5965				1				0
80	3.3	39.7118	46.5915	48.7778	54.0133	-.5446	-.4074	189.0943	.4588	.0492	.4614	.6859	83.8813	.682	.0731	54.3694	50.4684				1				0
80	3.31	39.6715	46.3809	48.985	54.1032	-.5315	-.4208	189.1406	.4718	.0357	.4732	.7034	85.6682	.7014	.0531	54.4938	50.3404				1				0
80	3.32	39.6311	46.1703	49.1923	54.1932	-.5185	-.4342	189.1868	.4849	.0223	.4854	.7216	87.366	.7208	.0332	54.6181	50.2125				1				0
80	3.33	39.6629	46.0649	49.3026	54.207	-.5079	-.439	189.2374	.4955	.0175	.4958	.7371	87.9724	.7366	.0261	54.7193	50.1671				1				0
80	3.34	39.6946	45.9596	49.4129	54.2209	-.4972	-.4438	189.288	.5061	.0128	.5063	.7527	88.5535	.7524	.019	54.8204	50.1217				1				0
80	3.35	39.7264	45.8543	49.5232	54.2347	-.4866	-.4485	189.3386	.5168	.008	.5168	.7683	89.1107	.7682	.0119	54.9215	50.0764				1				0
80	3.36	39.7444	45.5987	49.6531	54.1733	-.4662	-.4565	189.1695	.5372	.0001	.5372	.7986	89.9934	.7986	.0001	55.1164	50.0006				1				0
80	3.37	39.7624	45.3431	49.783	54.1119	-.4457	-.4645	189.0004	.5577	-.0079	.5578	.8292	90.8128	.8291	-.0118	55.3115	49.9246				1				0
80	3.38	39.7487	45.1928	49.8025	54.0366	-.4358	-.4677	188.7806	.5676	-.0111	.5677	.844	91.1238	.8438	-.0166	55.4058	49.894				1				0
80	3.39	39.735	45.0425	49.8221	53.9614	-.4258	-.4709	188.5609	.5775	-.0144	.5777	.8588	91.4248	.8586	-.0214	55.5003	49.8632				1				0
80	3.4	39.7212	44.8922	49.8417	53.8861	-.4159	-.4741	188.3412	.5875	-.0176	.5877	.8737	91.7161	.8733	-.0262	55.595	49.8324				1				0
80	3.41	39.7075	44.7419	49.8612	53.8109	-.4059	-.4774	188.1215	.5975	-.0208	.5978	.8887	91.9983	.8882	-.031	55.69	49.8015				1				0
80	3.42	39.6981	44.5232	49.9199	53.7244	-.3904	-.483	187.8655	.6129	-.0265	.6135	.912	92.4737	.9112	-.0394	55.8375	49.7478				1				0
80	3.43	39.6886	44.3044	49.9787	53.6379	-.3749	-.4887	187.6096	.6285	-.0321	.6293	.9355	92.9266	.9343	-.0478	55.9854	49.694				1				0
80	3.44	39.6929	44.236	50.0178	53.6267	-.3694	-.4911	187.5734	.634	-.0345	.6349	.9438	93.1162	.9425	-.0513	56.0378	49.6713				1				0
80	3.45	39.6972	44.1676	50.0569	53.6154	-.3639	-.4934	187.5372	.6395	-.0369	.6405	.9522	93.3026	.9506	-.0549	56.0902	49.6486				1				0
80	3.46	39.7015	44.0992	50.0961	53.6042	-.3584	-.4958	187.501	.645	-.0393	.6462	.9606	93.4859	.9588	-.0584	56.1427	49.6258				1				0
80	3.47	39.7058	44.0308	50.1352	53.5929	-.3529	-.4982	187.4647	.6505	-.0417	.6518	.969	93.666	.967	-.062	56.1952	49.6031				1				0
80	3.48	39.7993	43.9966	50.2553	53.6206	-.3425	-.4999	187.6719	.6609	-.0433	.6623	.9845	93.7512	.9824	-.0644	56.2939	49.5873				1				0
80	3.49	39.8929	43.9624	50.3754	53.6483	-.3322	-.5015	187.879	.6712	-.045	.6727	1	93.8336	.9978	-.0669	56.3923	49.5717				1				0
80	3.5	39.9821	43.9966	50.4563	53.6872	-.3274	-.5008	188.1223	.676	-.0442	.6775	1.0071	93.7441	1.005	-.0658	56.4382	49.5787				1				0
80	3.51	40.0714	44.0308	50.5373	53.7261	-.3226	-.5	188.3657	.6808	-.0435	.6822	1.0142	93.6561	1.0121	-.0647	56.4839	49.5857				1				0
80	3.52	40.1607	44.065	50.6182	53.765	-.3178	-.4993	188.609	.6856	-.0428	.6869	1.0212	93.5695	1.0192	-.0636	56.5296	49.5927				1				0
80	3.53	40.2499	44.0992	50.6992	53.804	-.313	-.4986	188.8523	.6904	-.042	.6917	1.0282	93.4843	1.0263	-.0625	56.5751	49.5997				1				0
80	3.54	40.3864	44.1712	50.7312	53.7849	-.3074	-.4932	189.0738	.6959	-.0366	.6969	1.036	93.0122	1.0346	-.0544	56.6281	49.6512				1				0
80	3.55	40.5229	44.2432	50.7632	53.7659	-.3019	-.4878	189.2952	.7015	-.0312	.7022	1.0439	92.5483	1.0428	-.0464	56.6809	49.7027				1				0
80	3.56	40.5701	44.281	50.7143	53.708	-.3011	-.4831	189.2734	.7023	-.0265	.7028	1.0448	92.1643	1.044	-.0395	56.6884	49.7472				1				0
80	3.57	40.6173	44.3188	50.6654	53.65	-.3003	-.4784	189.2515	.7031	-.0219	.7034	1.0457	91.7808	1.0452	-.0325	56.696	49.7918				1				0
80	3.58	40.6645	44.3566	50.6165	53.5921	-.2995	-.4737	189.2296	.7039	-.0172	.7041	1.0467	91.398	1.0464	-.0255	56.7035	49.8364				1				0
80	3.59	40.7117	44.3944	50.5675	53.5341	-.2987	-.469	189.2078	.7047	-.0125	.7048	1.0477	91.0158	1.0476	-.0186	56.7111	49.881				1				0
80	3.6	40.7864	44.4916	50.4857	53.4615	-.3001	-.4609	189.2252	.7033	-.0044	.7033	1.0455	90.3579	1.0455	-.0065	56.6978	49.9582				1				0
80	3.61	40.861	44.5889	50.4039	53.3888	-.3015	-.4528	189.2426	.7019	.0037	.7019	1.0434	89.6975	1.0434	.0055	56.6845	50.0353				1				0
80	3.62	40.8885	44.6483	50.3709	53.3741	-.3037	-.4494	189.2818	.6997	.0071	.6997	1.0402	89.417	1.0402	.0106	56.6636	50.0678				1				0
80	3.63	40.916	44.7077	50.338	53.3594	-.3059	-.446	189.321	.6975	.0105	.6976	1.037	89.135	1.0369	.0157	56.6428	50.1003				1				0
80	3.64	40.9434	44.7671	50.3051	53.3447	-.3081	-.4426	189.3603	.6953	.0139	.6954	1.0339	88.8513	1.0336	.0207	56.6219	50.1328				1				0
80	3.65	41.0293	44.8958	50.1334	53.1873	-.3108	-.4294	189.2457	.6926	.0271	.6931	1.0303	87.7596	1.0296	.0403	56.5957	50.258				1				0
80	3.66	41.1151	45.0245	49.9618	53.0299	-.3136	-.4163	189.1312	.6898	.0403	.691	1.0272	86.6594	1.0255	.0599	56.5695	50.3835				1				0
80	3.67	41.2009	45.1532	49.7901	52.8724	-.3163	-.4031	189.0166	.687	.0534	.6891	1.0244	85.5516	1.0214	.0795	56.5432	50.509				1				0
80	3.68	41.2593	45.2225	49.6513	52.7297	-.3169	-.3933	188.8628	.6865	.0632	.6894	1.0248	84.7364	1.0205	.094	56.5377	50.6023				1				0
80	3.69	41.3176	45.2918	49.5125	52.587	-.3175	-.3835	188.709	.6859	.073	.6898	1.0254	83.9207	1.0196	.1086	56.5323	50.6957				1				0
80	3.7	41.376	45.3611	49.3738	52.4443	-.3181	-.3737	188.5551	.6853	.0829	.6903	1.0262	83.1048	1.0188	.1232	56.5268	50.7893				1				0
80	3.71	41.5313	45.5339	49.1354	52.1978	-.3188	-.3538	188.3984	.6846	.1027	.6923	1.0292	81.4667	1.0178	.1527	56.5203	50.9783				1				0
80	3.72	41.6867	45.7067	48.897	51.9513	-.3194	-.3339	188.2417	.6839	.1226	.6948	1.033	79.8365	1.0167	.1823	56.5137	51.1677				1				0
80	3.73	41.7837	45.8102	48.7973	51.8475	-.3196	-.3239	188.2387	.6838	.1326	.6966	1.0355	79.0237	1.0166	.1972	56.5126	51.2631				1				0
80	3.74	41.8807	45.9137	48.6977	51.7437	-.3197	-.3139	188.2358	.6837	.1426	.6984	1.0383	78.215	1.0164	.2121	56.5116	51.3586				1				0
80	3.75	41.9776	46.0172	48.5981	51.6399	-.3198	-.3039	188.2329	.6836	.1527	.7004	1.0413	77.4107	1.0163	.227	56.5105	51.454				1				0
80	3.76	42.0746	46.1208	48.4984	51.5361	-.3199	-.2938	188.2299	.6835	.1627	.7026	1.0445	76.6112	1.0161	.2419	56.5095	51.5494				1				0
80	3.77	42.2377	46.2945	48.333	51.3631	-.32	-.2771	188.2283	.6833	.1794	.7065	1.0503	75.2864	1.0159	.2668	56.5081	51.709				1				0
80	3.78	42.4008	46.4682	48.1675	51.1901	-.3202	-.2603	188.2266	.6832	.1962	.7108	1.0567	73.977	1.0157	.2917	56.5067	51.8686				1				0
80	3.79	42.4669	46.5384	48.1017	51.121	-.3202	-.2536	188.2279	.6832	.2029	.7127	1.0595	73.4558	1.0156	.3017	56.5064	51.9328				1				0
80	3.8	42.533	46.6086	48.0359	51.0518	-.3202	-.2469	188.2292	.6831	.2097	.7146	1.0623	72.9373	1.0156	.3117	56.5061	51.9969				1				0
80	3.81	42.599	46.6788	47.97	50.9826	-.3203	-.2401	188.2304	.6831	.2164	.7166	1.0653	72.4217	1.0155	.3217	56.5058	52.0611				1				0
80	3.82	42.6651	46.749	47.9042	50.9134	-.3203	-.2334	188.2317	.6831	.2231	.7186	1.0683	71.909	1.0155	.3317	56.5055	52.1252				1				0
80	3.83	42.7965	46.9119	47.7637	50.7845	-.3222	-.2194	188.2565	.6812	.2372	.7213	1.0723	70.8032	1.0126	.3526	56.4873	52.2587				1				0
80	3.84	42.9278	47.0748	47.6231	50.6556	-.3241	-.2054	188.2813	.6793	.2512	.7242	1.0766	69.7063	1.0098	.3734	56.4691	52.3922				1				0
80	3.85	42.993	47.1675	47.5484	50.5959	-.326	-.1981	188.3048	.6774	.2585	.725	1.0778	69.1153	1.007	.3842	56.4512	52.4615				1				0
80	3.86	43.0582	47.2602	47.4737	50.5363	-.3279	-.1908	188.3284	.6755	.2657	.7259	1.0791	68.5258	1.0042	.395	56.4333	52.5308				1				0
80	3.87	43.1235	47.3529	47.3989	50.4766	-.3298	-.1835	188.3519	.6736	.273	.7268	1.0805	67.9379	1.0014	.4059	56.4155	52.6001				1				0
80	3.88	43.1887	47.4456	47.3242	50.4169	-.3316	-.1763	188.3755	.6717	.2803	.7279	1.0821	67.3518	.9986	.4167	56.3976	52.6694				1				0
80	3.89	43.3432	47.6346	47.1792	50.2837	-.3336	-.1608	188.4407	.6698	.2958	.7322	1.0885	66.1747	.9957	.4397	56.3788	52.8167				1				0
80	3.9	43.4977	47.8237	47.0342	50.1505	-.3356	-.1453	188.5061	.6678	.3112	.7368	1.0953	65.0125	.9928	.4627	56.36	52.964				1				0
80	3.91	43.5869	47.92	46.964	50.077	-.3357	-.1371	188.5478	.6677	.3194	.7402	1.1004	64.4345	.9926	.4748	56.3591	53.042				1				0
80	3.92	43.6762	48.0163	46.8937	50.0035	-.3358	-.1289	188.5896	.6676	.3276	.7437	1.1055	63.862	.9925	.487	56.3581	53.12				1				0
80	3.93	43.7654	48.1126	46.8234	49.9299	-.3359	-.1207	188.6314	.6675	.3358	.7472	1.1108	63.2952	.9923	.4992	56.3572	53.198				1				0
80	3.94	43.8547	48.2089	46.7531	49.8564	-.336	-.1126	188.6732	.6674	.344	.7508	1.1162	62.7341	.9922	.5114	56.3563	53.2759				1				0
80	3.95	44.0144	48.388	46.6428	49.7474	-.3367	-.0987	188.7926	.6667	.3579	.7567	1.1249	61.7747	.9911	.532	56.3494	53.4081				1				0
80	3.96	44.174	48.5671	46.5325	49.6385	-.3374	-.0848	188.9121	.666	.3717	.7627	1.1338	60.8314	.99	.5526	56.3425	53.5402				1				0
80	3.97	44.2444	48.6499	46.4925	49.603	-.338	-.0791	188.9898	.6653	.3774	.7649	1.1372	60.4365	.9891	.5611	56.3366	53.5943				1				0
80	3.98	44.3147	48.7327	46.4525	49.5675	-.3387	-.0735	189.0675	.6647	.3831	.7672	1.1405	60.0443	.9882	.5695	56.3306	53.6484				1				0
80	3.99	44.3851	48.8155	46.4124	49.5321	-.3393	-.0678	189.1452	.6641	.3888	.7695	1.144	59.6548	.9873	.578	56.3247	53.7025				1				0
80	4	44.4555	48.8983	46.3724	49.4966	-.3399	-.0621	189.2229	.6635	.3944	.7719	1.1475	59.2679	.9863	.5864	56.3187	53.7566				1				0
80	4.01	44.4984	49.1107	46.2657	49.5027	-.3523	-.0533	189.3775	.6511	.4033	.7658	1.1385	58.226	.9679	.5995	56.2007	53.8407				1				0
80	4.02	44.5413	49.3232	46.1589	49.5087	-.3647	-.0444	189.5321	.6387	.4121	.7601	1.13	57.1696	.9495	.6126	56.0828	53.9247				1				0
80	4.03	44.5139	49.4528	46.0922	49.5502	-.3764	-.0413	189.6091	.627	.4152	.752	1.1179	56.4824	.932	.6173	55.971	53.9547				1				0
80	4.04	44.4864	49.5824	46.0255	49.5918	-.3882	-.0381	189.686	.6152	.4184	.744	1.1061	55.7809	.9146	.622	55.8592	53.9848				1				0
80	4.05	44.4589	49.712	45.9588	49.6333	-.3999	-.035	189.763	.6035	.4216	.7361	1.0944	55.0648	.8972	.6267	55.7475	54.0148				1				0
80	4.06	43.974	49.7732	45.884	49.9827	-.4437	-.0522	189.6139	.5597	.4043	.6904	1.0264	54.1555	.832	.6011	55.3303	53.8506				1				0
80	4.07	43.4891	49.8344	45.8093	50.3321	-.4876	-.0695	189.4649	.5158	.3871	.6449	.9587	53.1158	.7668	.5754	54.9124	53.6862				1				0
80	4.08	43.0042	49.8956	45.7346	50.6816	-.5315	-.0868	189.3159	.4719	.3698	.5995	.8912	51.9164	.7015	.5497	54.4938	53.5215				1				0
80	4.09	42.5467	49.8272	45.7266	50.9895	-.5639	-.1073	189.09	.4395	.3493	.5614	.8346	51.5288	.6534	.5192	54.186	53.3262				1				0
80	4.1	42.0892	49.7588	45.7186	51.2974	-.5963	-.1278	188.864	.4071	.3287	.5233	.7779	51.0836	.6052	.4886	53.8774	53.1305				1				0
80	4.11	41.6318	49.6904	45.7106	51.6053	-.6287	-.1484	188.638	.3746	.3081	.4851	.7211	50.5672	.5569	.458	53.568	52.9342				1				0
80	4.12	40.8464	49.4636	45.796	52.1736	-.6769	-.1901	188.2795	.3264	.2665	.4214	.6264	50.7741	.4853	.3961	53.1089	52.5379				1				0
80	4.13	40.0611	49.2368	45.8814	52.7418	-.7253	-.2318	187.9211	.278	.2247	.3575	.5314	51.0559	.4133	.334	52.648	52.14				1				0
80	4.14	39.7332	49.0783	45.9748	53.0022	-.7411	-.2529	187.7885	.2623	.2036	.3321	.4936	52.1755	.3899	.3027	52.4981	51.9394				1				0
80	4.15	39.4054	48.9199	46.0682	53.2625	-.7568	-.274	187.656	.2465	.1825	.3068	.456	53.4821	.3665	.2714	52.348	51.7386				1				0
80	4.16	39.0775	48.7615	46.1616	53.5229	-.7726	-.2951	187.5235	.2308	.1614	.2816	.4186	55.025	.343	.24	52.1977	51.5374				1				0
80	4.17	38.7497	48.6031	46.255	53.7832	-.7884	-.3163	187.391	.215	.1403	.2567	.3816	56.8718	.3195	.2085	52.0472	51.336				1				0
80	4.18	38.4252	48.3862	46.4427	54.0946	-.7991	-.3423	187.3487	.2043	.1143	.2341	.3479	60.7809	.3037	.1699	51.9456	51.0882				1				0
80	4.19	38.1008	48.1693	46.6304	54.406	-.8098	-.3683	187.3064	.1936	.0882	.2128	.3163	65.5004	.2878	.1312	51.8439	50.8403				1				0
80	4.2	38.1042	48.1108	46.7247	54.457	-.8046	-.3731	187.3967	.1988	.0834	.2156	.3204	67.2351	.2955	.124	51.8931	50.7944				1				0
80	4.21	38.1077	48.0523	46.819	54.508	-.7994	-.3779	187.4869	.2039	.0786	.2186	.3249	68.9221	.3032	.1168	51.9422	50.7486				1				0
80	4.22	38.1111	47.9938	46.9132	54.5591	-.7943	-.3827	187.5772	.2091	.0738	.2217	.3296	70.5607	.3108	.1097	51.9913	50.7028				1				0
80	4.23	38.1145	47.9353	47.0075	54.6101	-.7892	-.3876	187.6674	.2142	.069	.2251	.3346	72.1504	.3185	.1026	52.0403	50.657				1				0
80	4.24	38.1712	47.9029	47.1445	54.6784	-.7811	-.3916	187.897	.2223	.065	.2316	.3443	73.7133	.3305	.0966	52.1174	50.6186				1				0
80	4.25	38.2278	47.8705	47.2815	54.7467	-.773	-.3956	188.1266	.2304	.0609	.2383	.3543	75.1855	.3425	.0906	52.1943	50.5804				1				0
80	4.26	38.281	47.8966	47.3242	54.764	-.77	-.3948	188.2659	.2333	.0617	.2414	.3588	75.187	.3469	.0917	52.2224	50.5877				1				0
80	4.27	38.3342	47.9227	47.3669	54.7813	-.7671	-.3941	188.4052	.2363	.0625	.2444	.3633	75.1883	.3513	.0929	52.2504	50.5951				1				0
80	4.28	38.3875	47.9488	47.4096	54.7986	-.7642	-.3933	188.5445	.2392	.0633	.2474	.3678	75.1897	.3556	.094	52.2783	50.6024				1				0
80	4.29	38.4407	47.9749	47.4523	54.8159	-.7612	-.3925	188.6838	.2422	.064	.2505	.3723	75.191	.36	.0952	52.3062	50.6097				1				0
80	4.3	38.4733	47.9767	47.4941	54.8315	-.7583	-.3929	188.7756	.2451	.0636	.2532	.3764	75.4436	.3643	.0946	52.3342	50.6061				1				0
80	4.31	38.5059	47.9785	47.5359	54.8471	-.7554	-.3933	188.8674	.248	.0633	.256	.3805	75.6904	.3687	.094	52.3622	50.6025				1				0
80	4.32	38.4853	47.9542	47.535	54.8454	-.7553	-.3944	188.8199	.248	.0621	.2557	.3801	75.9398	.3687	.0923	52.3623	50.5916				1				0
80	4.33	38.4647	47.9299	47.5342	54.8436	-.7553	-.3956	188.7724	.2481	.061	.2554	.3797	76.19	.3687	.0906	52.3624	50.5807				1				0
80	4.34	38.4441	47.9056	47.5333	54.8419	-.7553	-.3967	188.7248	.2481	.0598	.2552	.3793	76.4406	.3688	.0889	52.3626	50.5698				1				0
80	4.35	38.4235	47.8813	47.5324	54.8402	-.7553	-.3979	188.6773	.2481	.0587	.2549	.379	76.692	.3688	.0872	52.3627	50.5589				1				0
80	4.36	38.4106	47.8453	47.5635	54.8583	-.7537	-.4003	188.6777	.2497	.0563	.256	.3805	77.3052	.3712	.0836	52.3782	50.5357				1				0
80	4.37	38.3978	47.8093	47.5947	54.8765	-.752	-.4027	188.6782	.2513	.0538	.257	.3821	77.9134	.3736	.08	52.3937	50.5126				1				0
80	4.38	38.4055	47.7976	47.6267	54.8964	-.7504	-.404	188.7261	.253	.0525	.2584	.3841	78.2661	.376	.0781	52.4091	50.5004				1				0
80	4.39	38.4132	47.7859	47.6587	54.9163	-.7488	-.4053	188.774	.2546	.0513	.2597	.386	78.6151	.3784	.0762	52.4244	50.4882				1				0
80	4.4	38.4209	47.7742	47.6907	54.9362	-.7472	-.4066	188.822	.2562	.05	.261	.388	78.9603	.3808	.0743	52.4398	50.476				1				0
80	4.41	38.5102	47.929	47.5991	54.8765	-.7512	-.3966	188.9148	.2522	.06	.2592	.3853	76.6248	.3748	.0891	52.4015	50.571				1				0
80	4.42	38.5995	48.0838	47.5075	54.8168	-.7552	-.3866	189.0075	.2481	.0699	.2578	.3832	74.2625	.3689	.1039	52.3632	50.6659				1				0
80	4.43	38.6887	48.2386	47.4158	54.7571	-.7593	-.3767	189.1003	.2441	.0799	.2569	.3818	71.8812	.3629	.1187	52.325	50.7608				1				0
80	4.44	38.7703	48.4051	47.2922	54.6776	-.7649	-.3654	189.1451	.2385	.0911	.2553	.3795	69.0916	.3546	.1355	52.2715	50.8678				1				0
80	4.45	38.8518	48.5716	47.1686	54.598	-.7705	-.3542	189.1899	.2329	.1023	.2544	.3782	66.2762	.3462	.1521	52.218	50.9747				1				0
80	4.46	38.9333	48.7381	47.0449	54.5184	-.7761	-.343	189.2348	.2273	.1136	.2541	.3777	63.4483	.3379	.1688	52.1646	51.0816				1				0
80	4.47	38.9702	48.9469	46.8127	54.3921	-.7891	-.3282	189.122	.2143	.1283	.2498	.3713	59.0961	.3186	.1907	52.0412	51.2218				1				0
80	4.48	39.0071	49.1557	46.5806	54.2658	-.802	-.3135	189.0093	.2014	.143	.247	.3672	54.6136	.2993	.2126	51.9178	51.3622				1				0
80	4.49	38.9625	49.198	46.472	54.2191	-.8094	-.31	188.8517	.194	.1466	.2431	.3614	52.932	.2884	.2179	51.8476	51.3957				1				0
80	4.5	38.9179	49.2404	46.3635	54.1724	-.8168	-.3065	188.6942	.1866	.1501	.2395	.356	51.1946	.2774	.2231	51.7774	51.4293				1				0
80	4.51	38.8732	49.2827	46.255	54.1257	-.8241	-.3029	188.5366	.1792	.1536	.2361	.3509	49.4022	.2664	.2283	51.707	51.463				1				0
80	4.52	38.8286	49.325	46.1465	54.079	-.8315	-.2994	188.3791	.1718	.1572	.2329	.3462	47.5556	.2554	.2336	51.6365	51.4967				1				0
80	4.53	38.8037	49.3925	45.9614	53.9597	-.8398	-.2912	188.1173	.1635	.1654	.2326	.3457	44.6836	.2431	.2458	51.5575	51.5748				1				0
80	4.54	38.7788	49.46	45.7764	53.8403	-.8482	-.283	187.8555	.1552	.1736	.2329	.3461	41.8035	.2307	.258	51.4782	51.6531				1				0
80	4.55	38.7986	49.4852	45.6999	53.7676	-.8491	-.2783	187.7513	.1543	.1782	.2358	.3505	40.8848	.2294	.265	51.4697	51.6976				1				0
80	4.56	38.8183	49.5104	45.6234	53.695	-.85	-.2736	187.6471	.1534	.1829	.2388	.3549	39.9879	.2281	.2719	51.4612	51.7422				1				0
80	4.57	38.8381	49.5356	45.5469	53.6223	-.8508	-.2689	187.5429	.1525	.1876	.2418	.3594	39.1124	.2267	.2789	51.4527	51.7868				1				0
80	4.58	38.8578	49.5608	45.4704	53.5497	-.8517	-.2642	187.4387	.1516	.1923	.2449	.364	38.2579	.2254	.2859	51.4442	51.8314				1				0
80	4.59	39.0955	49.6472	45.4313	53.3706	-.8381	-.2506	187.5446	.1653	.206	.2641	.3926	38.7536	.2458	.3062	51.5745	51.9615				1				0
80	4.6	39.3333	49.7336	45.3921	53.1916	-.8244	-.2369	187.6506	.179	.2196	.2833	.4211	39.1817	.2661	.3264	51.7046	52.0914				1				0
80	4.61	39.5513	49.7948	45.4295	53.0852	-.8099	-.228	187.8608	.1935	.2285	.2994	.4451	40.2565	.2877	.3397	51.8429	52.1764				1				0
80	4.62	39.7693	49.856	45.4668	52.9788	-.7954	-.2191	188.071	.208	.2374	.3157	.4692	41.219	.3092	.353	51.9809	52.2612				1				0
80	4.63	39.9873	49.9172	45.5042	52.8724	-.7809	-.2102	188.2811	.2225	.2463	.3319	.4934	42.0855	.3307	.3662	52.1186	52.3459				1				0
80	4.64	40.2053	49.9784	45.5416	52.7661	-.7665	-.2014	188.4913	.2369	.2552	.3482	.5176	42.8692	.3521	.3793	52.2559	52.4303				1				0
80	4.65	40.5769	50.0594	45.586	52.5585	-.7409	-.1858	188.7809	.2625	.2707	.3771	.5606	44.1142	.3902	.4025	52.4999	52.5784				1				0
80	4.66	40.9486	50.1404	45.6305	52.3509	-.7154	-.1703	189.0704	.288	.2862	.4061	.6036	45.1785	.4282	.4255	52.743	52.726				1				0
80	4.67	41.1022	50.1602	45.6376	52.2497	-.7042	-.1636	189.1497	.2992	.2929	.4187	.6224	45.6088	.4448	.4354	52.8495	52.7896				1				0
80	4.68	41.2558	50.18	45.6447	52.1485	-.693	-.157	189.2291	.3104	.2996	.4314	.6413	46.0135	.4614	.4453	52.9559	52.8531				1				0
80	4.69	41.4095	50.1998	45.6519	52.0473	-.6818	-.1503	189.3084	.3215	.3062	.444	.6601	46.3948	.478	.4553	53.0622	52.9167				1				0
80	4.7	41.5631	50.2196	45.659	51.9461	-.6707	-.1436	189.3878	.3327	.3129	.4567	.6789	46.7546	.4946	.4652	53.1685	52.9801				1				0
80	4.71	41.8317	50.216	45.6198	51.6858	-.6487	-.1297	189.3534	.3547	.3268	.4823	.717	47.3445	.5273	.4858	53.3782	53.1125				1				0
80	4.72	42.1004	50.2124	45.5807	51.4254	-.6266	-.1158	189.3189	.3768	.3407	.508	.7551	47.8751	.5601	.5065	53.5881	53.245				1				0
80	4.73	42.2154	50.189	45.5344	51.2663	-.6157	-.1086	189.2051	.3877	.348	.5209	.7744	48.0876	.5763	.5173	53.6921	53.3141				1				0
80	4.74	42.3304	50.1656	45.4882	51.1071	-.6048	-.1013	189.0913	.3986	.3553	.5339	.7937	48.2899	.5925	.5281	53.7961	53.3834				1				0
80	4.75	42.4454	50.1422	45.4419	50.948	-.5938	-.094	188.9775	.4095	.3625	.5469	.8131	48.483	.6088	.5389	53.9003	53.4528				1				0
80	4.76	42.5604	50.1188	45.3957	50.7888	-.5829	-.0867	188.8637	.4205	.3698	.56	.8325	48.6673	.6251	.5498	54.0046	53.5222				1				0
80	4.77	42.6986	50.0396	45.4019	50.621	-.5656	-.0813	188.7611	.4378	.3752	.5766	.8572	49.3994	.6508	.5578	54.1694	53.5737				1				0
80	4.78	42.8368	49.9604	45.4081	50.4532	-.5483	-.0759	188.6585	.4551	.3807	.5933	.882	50.0911	.6766	.5659	54.3345	53.6253				1				0
80	4.79	42.86	49.9046	45.4606	50.4446	-.5419	-.0778	188.6698	.4615	.3788	.597	.8875	50.6209	.686	.5631	54.3949	53.6073				1				0
80	4.8	42.8831	49.8488	45.5131	50.4359	-.5356	-.0797	188.681	.4678	.3769	.6007	.893	51.144	.6954	.5603	54.4553	53.5893				1				0
80	4.81	42.9063	49.793	45.5656	50.4273	-.5292	-.0815	188.6922	.4742	.375	.6045	.8987	51.6606	.7049	.5575	54.5157	53.5714				1				0
80	4.82	42.8677	49.6697	45.6999	50.506	-.5228	-.0908	188.7433	.4806	.3657	.6039	.8978	52.7299	.7145	.5437	54.5773	53.4832				1				0
80	4.83	42.8291	49.5464	45.8342	50.5847	-.5163	-.1001	188.7943	.4871	.3565	.6036	.8973	53.8003	.7241	.5299	54.6388	53.395				1				0
80	4.84	42.7904	49.4231	45.9685	50.6634	-.5099	-.1093	188.8455	.4935	.3472	.6034	.8971	54.8709	.7337	.5162	54.7002	53.307				1				0
80	4.85	42.7286	49.3556	46.0504	50.7508	-.5097	-.1167	188.8853	.4936	.3399	.5993	.891	55.4528	.7338	.5052	54.7014	53.2369				1				0
80	4.86	42.6669	49.2881	46.1322	50.8381	-.5096	-.124	188.9252	.4938	.3325	.5953	.8849	56.0424	.734	.4943	54.7025	53.1668				1				0
80	4.87	42.6051	49.2206	46.2141	50.9255	-.5095	-.1314	188.9651	.4939	.3252	.5913	.879	56.6397	.7342	.4834	54.7036	53.0968				1				0
80	4.88	42.3802	49.1179	46.368	51.1936	-.5199	-.1498	189.0597	.4835	.3067	.5726	.8512	57.6111	.7188	.4559	54.6047	52.921				1				0
80	4.89	42.1553	49.0153	46.5218	51.4617	-.5303	-.1683	189.1542	.4731	.2883	.554	.8236	58.6469	.7033	.4285	54.506	52.7454				1				0
80	4.9	41.9922	48.9802	46.5939	51.6425	-.5407	-.1794	189.2089	.4626	.2772	.5393	.8018	59.0735	.6878	.4121	54.4062	52.6398				1				0
80	4.91	41.8292	48.9451	46.666	51.8233	-.5512	-.1904	189.2635	.4522	.2661	.5247	.78	59.5237	.6722	.3956	54.3064	52.5343				1				0
80	4.92	41.6661	48.91	46.738	52.004	-.5617	-.2015	189.3182	.4417	.255	.51	.7582	59.9995	.6566	.3791	54.2067	52.4288				1				0
80	4.93	41.503	48.8749	46.8101	52.1848	-.5721	-.2126	189.3728	.4312	.244	.4955	.7365	60.5031	.6411	.3627	54.1071	52.3234				1				0
80	4.94	41.194	48.8848	46.7522	52.3924	-.5988	-.2238	189.2235	.4045	.2327	.4667	.6938	60.0913	.6014	.3459	53.8528	52.2163				1				0
80	4.95	40.8851	48.8947	46.6944	52.6	-.6256	-.2351	189.0742	.3778	.2214	.4379	.651	59.6247	.5616	.3292	53.5982	52.1089				1				0
80	4.96	40.7392	48.9397	46.5645	52.6268	-.6419	-.2353	188.8702	.3615	.2212	.4238	.63	58.5325	.5374	.3289	53.4428	52.107				1				0
80	4.97	40.5932	48.9847	46.4347	52.6536	-.6582	-.2355	188.6663	.3451	.221	.4098	.6093	57.3629	.5131	.3286	53.287	52.1051				1				0
80	4.98	40.4473	49.0297	46.3048	52.6804	-.6746	-.2357	188.4623	.3287	.2208	.396	.5887	56.1085	.4887	.3283	53.1309	52.1032				1				0
80	4.99	40.3014	49.0747	46.1749	52.7072	-.6911	-.2359	188.2583	.3123	.2206	.3824	.5684	54.7611	.4643	.328	52.9745	52.1013				1				0
80	5	40.1238	49.1476	46.0548	52.7937	-.7122	-.2378	188.12	.2912	.2187	.3641	.5413	53.0889	.4328	.3251	52.7729	52.0828				1				0
80	5.01	39.9461	49.2206	45.9347	52.8802	-.7334	-.2398	187.9816	.27	.2168	.3462	.5147	51.239	.4013	.3222	52.571	52.0643				1				0
80	5.02	39.9143	49.2485	45.9445	52.9399	-.7381	-.2415	188.0472	.2653	.215	.3415	.5076	50.9731	.3943	.3196	52.5263	52.0477				1				0
80	5.03	39.8826	49.2764	45.9543	52.9996	-.7428	-.2433	188.1128	.2606	.2133	.3367	.5006	50.6999	.3874	.317	52.4816	52.0312				1				0
80	5.04	39.8508	49.3043	45.9641	53.0593	-.7475	-.245	188.1785	.2559	.2115	.332	.4935	50.4191	.3804	.3145	52.437	52.0147				1				0
80	5.05	39.8191	49.3322	45.9739	53.1189	-.7522	-.2467	188.2441	.2512	.2098	.3273	.4865	50.1303	.3734	.3119	52.3923	51.9982				1				0
80	5.06	39.6981	49.3403	46.0192	53.2841	-.763	-.2546	188.3417	.2403	.2019	.3139	.4666	49.9675	.3573	.3001	52.289	51.923				1				0
80	5.07	39.577	49.3484	46.0646	53.4493	-.7739	-.2625	188.4394	.2295	.194	.3005	.4468	49.7904	.3412	.2884	52.1859	51.8478				1				0
80	5.08	39.4878	49.3286	46.1002	53.5549	-.78	-.2687	188.4714	.2234	.1879	.2919	.4339	49.9333	.332	.2793	52.1272	51.7892				1				0
80	5.09	39.3985	49.3088	46.1358	53.6604	-.7862	-.2748	188.5034	.2172	.1817	.2832	.421	50.0849	.3229	.2701	52.0686	51.7306				1				0
80	5.1	39.3093	49.289	46.1714	53.7659	-.7923	-.281	188.5355	.2111	.1756	.2745	.4081	50.246	.3137	.261	52.0101	51.672				1				0
80	5.11	39.22	49.2692	46.2069	53.8714	-.7985	-.2871	188.5675	.2049	.1694	.2659	.3952	50.4176	.3046	.2518	51.9515	51.6134				1				0
80	5.12	39.0398	49.1854	46.2817	54.0548	-.8077	-.3001	188.5617	.1956	.1565	.2505	.3724	51.3476	.2908	.2326	51.8632	51.4901				1				0
80	5.13	38.8595	49.1017	46.3564	54.2382	-.817	-.313	188.5558	.1864	.1435	.2352	.3497	52.3989	.277	.2134	51.7748	51.3669				1				0
80	5.14	38.7685	49.0378	46.3955	54.316	-.8202	-.3198	188.5179	.1832	.1367	.2286	.3398	53.2706	.2724	.2032	51.745	51.3021				1				0
80	5.15	38.6776	48.9739	46.4347	54.3939	-.8233	-.3266	188.48	.1801	.1299	.2221	.3301	54.1943	.2677	.1931	51.7152	51.2373				1				0
80	5.16	38.5866	48.91	46.4738	54.4717	-.8264	-.3334	188.4421	.177	.1231	.2156	.3205	55.1742	.2631	.183	51.6854	51.1725				1				0
80	5.17	38.4956	48.8461	46.513	54.5495	-.8295	-.3402	188.4042	.1738	.1163	.2091	.3109	56.2151	.2584	.1729	51.6555	51.1077				1				0
80	5.18	38.3969	48.7768	46.5886	54.668	-.8327	-.3492	188.4303	.1707	.1074	.2016	.2998	57.8274	.2537	.1596	51.6256	51.0226				1				0
80	5.19	38.2982	48.7075	46.6642	54.7865	-.8358	-.3581	188.4564	.1675	.0984	.1943	.2889	59.5622	.2491	.1463	51.5956	50.9376				1				0
80	5.2	38.2905	48.7021	46.7006	54.8272	-.8358	-.3602	188.5204	.1675	.0963	.1933	.2873	60.1014	.249	.1432	51.5955	50.9174				1				0
80	5.21	38.2828	48.6967	46.7371	54.8678	-.8359	-.3623	188.5844	.1675	.0942	.1922	.2857	60.6463	.249	.1401	51.5954	50.8973				1				0
80	5.22	38.275	48.6913	46.7736	54.9085	-.8359	-.3644	188.6484	.1675	.0921	.1912	.2842	61.1966	.249	.1369	51.5954	50.8772				1				0
80	5.23	38.4132	48.9082	46.6313	54.8021	-.8406	-.3493	188.7548	.1628	.1073	.195	.2898	56.6259	.242	.1594	51.5507	51.0215				1				0
80	5.24	38.5514	49.1251	46.4889	54.6957	-.8452	-.3342	188.8612	.1581	.1224	.2	.2972	52.2616	.2351	.1819	51.506	51.1656				1				0
80	5.25	38.6896	49.3421	46.3466	54.5893	-.8499	-.319	188.9676	.1534	.1375	.206	.3063	48.1371	.2281	.2044	51.4614	51.3096				1				0
80	5.26	38.8355	49.5644	46.1678	54.4423	-.8546	-.3018	189.0099	.1488	.1547	.2147	.3191	43.876	.2212	.23	51.4169	51.4736				1				0
80	5.27	38.9814	49.7867	45.989	54.2953	-.8593	-.2846	189.0523	.1441	.1719	.2243	.3335	39.965	.2142	.2556	51.3724	51.6376				1				0
80	5.28	39.1273	50.009	45.8102	54.1482	-.8639	-.2674	189.0947	.1394	.1892	.235	.3493	36.3946	.2073	.2812	51.3279	51.8015				1				0
80	5.29	39.3247	50.3303	45.5042	53.8861	-.8717	-.2406	189.0454	.1317	.2159	.2529	.376	31.3701	.1957	.321	51.2539	52.0567				1				0
80	5.3	39.5221	50.6516	45.1982	53.6241	-.8795	-.2138	188.996	.1239	.2428	.2725	.4051	27.0368	.1842	.3609	51.1799	52.3119				1				0
80	5.31	39.5736	50.7506	45.071	53.509	-.8826	-.2042	188.9043	.1208	.2524	.2798	.4159	25.5744	.1795	.3751	51.1502	52.4034				1				0
80	5.32	39.6251	50.8497	44.9438	53.394	-.8857	-.1946	188.8125	.1177	.262	.2872	.4269	24.1852	.1749	.3894	51.1205	52.495				1				0
80	5.33	39.6766	50.9487	44.8166	53.279	-.8888	-.1849	188.7208	.1145	.2716	.2948	.4382	22.8654	.1703	.4038	51.0908	52.5867				1				0
80	5.34	39.7281	51.0477	44.6894	53.1639	-.892	-.1753	188.6291	.1114	.2812	.3025	.4497	21.6113	.1656	.4181	51.0611	52.6785				1				0
80	5.35	39.7787	51.0585	44.5933	53.0117	-.8885	-.1678	188.4422	.1149	.2888	.3108	.462	21.6922	.1707	.4292	51.0939	52.75				1				0
80	5.36	39.8294	51.0693	44.4972	52.8595	-.8851	-.1603	188.2553	.1183	.2963	.319	.4742	21.7692	.1759	.4404	51.1268	52.8216				1				0
80	5.37	39.8285	50.9811	44.5284	52.8223	-.8785	-.1624	188.1602	.1249	.2941	.3195	.475	23.0081	.1857	.4372	51.1895	52.8012				1				0
80	5.38	39.8277	50.8929	44.5595	52.7851	-.8719	-.1646	188.0651	.1315	.292	.3202	.476	24.2439	.1955	.434	51.2523	52.7808				1				0
80	5.39	39.8268	50.8047	44.5906	52.7479	-.8653	-.1667	187.97	.1381	.2898	.3211	.4773	25.4749	.2053	.4309	51.3151	52.7604				1				0
80	5.4	39.8259	50.7164	44.6218	52.7107	-.8587	-.1688	187.8748	.1447	.2877	.322	.4787	26.7003	.2151	.4277	51.378	52.7399				1				0
80	5.41	39.9058	50.5895	44.7516	52.677	-.8417	-.1724	187.9239	.1617	.2842	.3269	.486	29.6361	.2403	.4224	51.5397	52.7064				1				0
80	5.42	39.9856	50.4626	44.8815	52.6432	-.8247	-.1759	187.973	.1786	.2807	.3327	.4946	32.4762	.2656	.4172	51.7013	52.6729				1				0
80	5.43	40.0663	50.4239	44.9803	52.6467	-.8144	-.1772	188.1171	.189	.2793	.3372	.5013	34.0815	.2809	.4152	51.7997	52.66				1				0
80	5.44	40.1469	50.3852	45.079	52.6502	-.8041	-.1786	188.2613	.1993	.2779	.342	.5084	35.6406	.2962	.4132	51.8979	52.647				1				0
80	5.45	40.2276	50.3465	45.1777	52.6536	-.7938	-.18	188.4055	.2096	.2766	.347	.5159	37.1534	.3116	.4112	51.996	52.6341				1				0
80	5.46	40.3083	50.3078	45.2765	52.6571	-.7835	-.1813	188.5497	.2199	.2752	.3523	.5237	38.6198	.3268	.4091	52.094	52.6212				1				0
80	5.47	40.4285	50.2952	45.3708	52.6441	-.7719	-.1805	188.7386	.2315	.2761	.3603	.5355	39.9781	.3441	.4104	52.2044	52.6291				1				0
80	5.48	40.5486	50.2826	45.4651	52.6311	-.7603	-.1797	188.9274	.243	.2769	.3684	.5477	41.2743	.3613	.4116	52.3146	52.637				1				0
80	5.49	40.5881	50.3087	45.4606	52.6147	-.759	-.1775	188.9721	.2444	.2791	.3709	.5514	41.2055	.3632	.4148	52.3272	52.6578				1				0
80	5.5	40.6276	50.3348	45.4562	52.5983	-.7577	-.1753	189.0168	.2457	.2812	.3734	.5551	41.1376	.3652	.4181	52.3397	52.6785				1				0
80	5.51	40.6671	50.3609	45.4517	52.5818	-.7564	-.1731	189.0615	.247	.2834	.3759	.5589	41.0707	.3672	.4213	52.3523	52.6993				1				0
80	5.52	40.7065	50.387	45.4473	52.5654	-.7551	-.1709	189.1062	.2483	.2856	.3785	.5626	41.0047	.3691	.4246	52.3649	52.72				1				0
80	5.53	40.7718	50.3843	45.4295	52.4875	-.7494	-.1671	189.0731	.2539	.2895	.3851	.5724	41.2573	.3775	.4303	52.4184	52.757				1				0
80	5.54	40.837	50.3816	45.4117	52.4097	-.7438	-.1632	189.04	.2596	.2934	.3917	.5823	41.5014	.3858	.4361	52.472	52.7939				1				0
80	5.55	40.8627	50.3528	45.3983	52.3483	-.7395	-.1615	188.9622	.2639	.2951	.3958	.5884	41.8051	.3923	.4386	52.513	52.8101				1				0
80	5.56	40.8885	50.324	45.385	52.2869	-.7352	-.1598	188.8844	.2682	.2968	.4	.5946	42.1026	.3987	.4412	52.5541	52.8264				1				0
80	5.57	40.9142	50.2952	45.3717	52.2255	-.7309	-.1581	188.8066	.2725	.2985	.4042	.6008	42.3943	.4051	.4437	52.5952	52.8427				1				0
80	5.58	41.0353	50.3114	45.3361	52.1009	-.7222	-.1507	188.7837	.2811	.3058	.4154	.6175	42.5915	.4179	.4546	52.6774	52.9126				1				0
80	5.59	41.1563	50.3276	45.3005	51.9764	-.7136	-.1434	188.7608	.2898	.3132	.4267	.6343	42.7783	.4308	.4655	52.7597	52.9825				1				0
80	5.6	41.2773	50.3438	45.2649	51.8518	-.705	-.136	188.7379	.2984	.3205	.4379	.651	42.9556	.4436	.4764	52.842	53.0524				1				0
80	5.61	41.3726	50.3888	45.2427	51.7887	-.7007	-.1304	188.7927	.3027	.3261	.445	.6615	42.8683	.45	.4848	52.8831	53.106				1				0
80	5.62	41.4678	50.4338	45.2204	51.7255	-.6964	-.1248	188.8476	.307	.3317	.452	.672	42.7838	.4564	.4932	52.9241	53.1595				1				0
80	5.63	41.5631	50.4788	45.1982	51.6624	-.692	-.1192	188.9025	.3113	.3374	.4591	.6824	42.7019	.4628	.5015	52.9651	53.213				1				0
80	5.64	41.6472	50.5535	45.1137	51.5681	-.6913	-.1108	188.8825	.3121	.3457	.4658	.6924	42.0778	.464	.5139	52.9726	53.2924				1				0
80	5.65	41.7313	50.6282	45.0292	51.4738	-.6905	-.1025	188.8626	.3129	.354	.4725	.7024	41.4712	.4652	.5263	52.9801	53.3718				1				0
80	5.66	41.7202	50.6579	44.9669	51.4427	-.694	-.0998	188.7877	.3094	.3568	.4722	.702	40.9322	.4599	.5304	52.9466	53.3978				1				0
80	5.67	41.709	50.6876	44.9046	51.4116	-.6975	-.097	188.7129	.3059	.3595	.472	.7017	40.3923	.4547	.5344	52.9131	53.4238				1				0
80	5.68	41.6978	50.7173	44.8424	51.3804	-.701	-.0943	188.638	.3024	.3622	.4718	.7014	39.8516	.4495	.5385	52.8796	53.4499				1				0
80	5.69	41.6867	50.747	44.7801	51.3493	-.7045	-.0916	188.5631	.2988	.365	.4717	.7012	39.3101	.4442	.5426	52.846	53.4759				1				0
80	5.7	41.7511	50.8263	44.6476	51.2221	-.7059	-.0816	188.447	.2975	.3749	.4786	.7115	38.4313	.4422	.5573	52.8332	53.5706				1				0
80	5.71	41.8154	50.9055	44.515	51.095	-.7072	-.0717	188.3309	.2961	.3849	.4856	.7219	37.5768	.4402	.5721	52.8204	53.6654				1				0
80	5.72	41.891	50.955	44.4447	50.999	-.7051	-.0645	188.2897	.2983	.3921	.4927	.7324	37.2663	.4435	.5829	52.8412	53.7341				1				0
80	5.73	41.9665	51.0045	44.3745	50.903	-.7029	-.0572	188.2484	.3005	.3993	.4997	.7429	36.9645	.4467	.5936	52.8619	53.8028				1				0
80	5.74	42.042	51.054	44.3042	50.807	-.7007	-.05	188.2072	.3027	.4065	.5068	.7534	36.6711	.45	.6043	52.8827	53.8716				1				0
80	5.75	42.1175	51.1035	44.2339	50.711	-.6985	-.0428	188.1659	.3049	.4137	.5139	.764	36.3855	.4532	.6151	52.9035	53.9404				1				0
80	5.76	42.3287	51.2232	44.0978	50.48	-.6902	-.0255	188.1297	.3132	.4311	.5328	.7921	35.9974	.4655	.6408	52.9824	54.1053				1				0
80	5.77	42.5398	51.3429	43.9617	50.2491	-.6819	-.0081	188.0935	.3214	.4484	.5517	.8202	35.6357	.4778	.6666	53.0613	54.2704				1				0
80	5.78	42.6754	51.4131	43.8959	50.1142	-.6758	.0019	188.0986	.3275	.4585	.5635	.8376	35.5413	.4869	.6816	53.1194	54.3666				1				0
80	5.79	42.811	51.4833	43.8301	49.9792	-.6697	.012	188.1036	.3336	.4686	.5752	.8551	35.4507	.496	.6966	53.1774	54.4627				1				0
80	5.8	42.9466	51.5535	43.7642	49.8443	-.6637	.0221	188.1087	.3397	.4787	.587	.8726	35.3638	.505	.7116	53.2355	54.5589				1				0
80	5.81	43.0823	51.6237	43.6984	49.7094	-.6576	.0322	188.1138	.3458	.4888	.5987	.8901	35.2803	.5141	.7266	53.2935	54.655				1				0
80	5.82	43.3543	51.7488	43.6228	49.4992	-.6445	.0492	188.2252	.3589	.5057	.6201	.9219	35.3649	.5336	.7518	53.4183	54.8163				1				0
80	5.83	43.6264	51.8739	43.5472	49.289	-.6314	.0661	188.3365	.372	.5226	.6415	.9537	35.4438	.553	.7769	53.543	54.9774				1				0
80	5.84	43.7629	51.9288	43.5374	49.2138	-.6244	.0729	188.4429	.379	.5294	.6511	.9679	35.5971	.5634	.7871	53.6095	55.0423				1				0
80	5.85	43.8993	51.9837	43.5276	49.1385	-.6174	.0797	188.5492	.386	.5362	.6607	.9822	35.7456	.5738	.7972	53.676	55.1071				1				0
80	5.86	44.0358	52.0386	43.5178	49.0633	-.6104	.0865	188.6555	.393	.543	.6703	.9965	35.8898	.5842	.8073	53.7424	55.1719				1				0
80	5.87	44.1723	52.0935	43.508	48.988	-.6035	.0933	188.7619	.3999	.5498	.6799	1.0107	36.0297	.5945	.8174	53.8087	55.2366				1				0
80	5.88	44.4366	52.1439	43.4983	48.8081	-.5858	.1057	188.8869	.4176	.5623	.7004	1.0412	36.6022	.6208	.8359	53.9771	55.3548				1				0
80	5.89	44.701	52.1943	43.4885	48.6282	-.5681	.1181	189.012	.4353	.5747	.7209	1.0717	37.1414	.6471	.8543	54.1453	55.4729				1				0
80	5.9	44.8289	52.1898	43.4885	48.5236	-.5574	.1237	189.0307	.446	.5803	.7319	1.088	37.5442	.663	.8627	54.2474	55.5265				1				0
80	5.91	44.9567	52.1853	43.4885	48.4189	-.5467	.1294	189.0495	.4567	.5859	.7429	1.1044	37.9351	.6789	.871	54.3494	55.58				1				0
80	5.92	45.0846	52.1808	43.4885	48.3142	-.536	.135	189.0682	.4674	.5915	.7539	1.1208	38.3145	.6948	.8794	54.4514	55.6336				1				0
80	5.93	45.2125	52.1763	43.4885	48.2096	-.5253	.1406	189.0869	.4781	.5971	.765	1.1372	38.6828	.7108	.8877	54.5534	55.6871				1				0
80	5.94	45.3292	52.1052	43.5098	48.0816	-.5103	.1444	189.0259	.4931	.601	.7774	1.1557	39.3699	.7331	.8934	54.6962	55.7234				1				0
80	5.95	45.446	52.0341	43.5312	47.9536	-.4953	.1482	188.9648	.5081	.6048	.7899	1.1743	40.0359	.7554	.8991	54.8391	55.7597				1				0
80	5.96	45.4348	51.9675	43.5525	47.9302	-.491	.1464	188.8851	.5124	.603	.7913	1.1763	40.3585	.7618	.8964	54.88	55.7424				1				0
80	5.97	45.4236	51.9009	43.5739	47.9069	-.4867	.1446	188.8053	.5167	.6011	.7927	1.1784	40.6803	.7681	.8937	54.921	55.7252				1				0
80	5.98	45.4125	51.8343	43.5952	47.8835	-.4824	.1428	188.7255	.521	.5993	.7941	1.1806	41.0011	.7745	.891	54.962	55.7079				1				0
80	5.99	45.2443	51.6552	43.7411	48.0323	-.4821	.1269	188.6729	.5212	.5835	.7824	1.1631	41.7755	.7749	.8674	54.9641	55.5569				1				0
80	6	45.076	51.4761	43.887	48.181	-.4819	.1111	188.6202	.5215	.5676	.7708	1.1459	42.5738	.7752	.8438	54.9663	55.4058				1				0
80	6.01	44.9078	51.297	44.0329	48.3298	-.4817	.0952	188.5675	.5217	.5517	.7593	1.1288	43.3968	.7756	.8202	54.9684	55.2546				1				0
80	6.02	44.7508	51.1845	44.1574	48.5019	-.4858	.0812	188.5946	.5176	.5377	.7463	1.1095	43.9095	.7695	.7993	54.9295	55.1208				1				0
80	6.03	44.5937	51.072	44.282	48.6741	-.4899	.0671	188.6217	.5135	.5237	.7334	1.0903	44.4403	.7634	.7785	54.8907	54.9872				1				0
80	6.04	44.4366	50.9595	44.4065	48.8462	-.4939	.0531	188.6488	.5094	.5096	.7206	1.0712	44.9898	.7573	.7576	54.8518	54.8535				1				0
80	6.05	44.1414	50.7659	44.5862	49.129	-.5032	.0295	188.6225	.5001	.4861	.6974	1.0368	45.8174	.7435	.7226	54.7632	54.6292				1				0
80	6.06	43.8461	50.5724	44.7659	49.4118	-.5125	.006	188.5963	.4908	.4625	.6744	1.0026	46.702	.7297	.6876	54.6746	54.4048				1				0
80	6.07	43.7079	50.4914	44.821	49.5226	-.5178	-.0036	188.5429	.4856	.453	.6641	.9872	46.9917	.7219	.6734	54.6248	54.314				1				0
80	6.08	43.5698	50.4104	44.8762	49.6333	-.523	-.0131	188.4896	.4804	.4434	.6537	.9719	47.2908	.7141	.6592	54.575	54.2231				1				0
80	6.09	43.4316	50.3294	44.9313	49.744	-.5282	-.0227	188.4363	.4751	.4339	.6434	.9565	47.5996	.7063	.645	54.5252	54.1321				1				0
80	6.1	43.2934	50.2484	44.9865	49.8547	-.5335	-.0322	188.383	.4699	.4243	.6331	.9412	47.9186	.6986	.6308	54.4753	54.0411				1				0
80	6.11	43.2874	50.2007	45.0265	49.8729	-.5306	-.035	188.3875	.4728	.4215	.6334	.9416	48.2795	.7028	.6267	54.5027	54.0147				1				0
80	6.12	43.2814	50.153	45.0665	49.891	-.5277	-.0378	188.392	.4757	.4188	.6337	.9421	48.64	.7071	.6225	54.5302	53.9882				1				0
80	6.13	43.4136	50.1863	45.0514	49.7985	-.5196	-.031	188.4498	.4838	.4255	.6443	.9578	48.6641	.7192	.6326	54.6074	54.0528				1				0
80	6.14	43.5457	50.2196	45.0363	49.7059	-.5115	-.0242	188.5076	.4919	.4323	.6549	.9735	48.6873	.7312	.6427	54.6847	54.1174				1				0
80	6.15	43.6779	50.2529	45.0212	49.6134	-.5034	-.0174	188.5654	.5	.4391	.6654	.9892	48.7098	.7433	.6528	54.7618	54.1819				1				0
80	6.16	43.8101	50.2862	45.0061	49.5208	-.4953	-.0107	188.6232	.5081	.4459	.676	1.0049	48.7316	.7553	.6628	54.839	54.2464				1				0
80	6.17	43.7826	50.2169	45.0674	49.5537	-.4921	-.0154	188.6207	.5113	.4411	.6753	1.0039	49.2104	.76	.6558	54.8691	54.2014				1				0
80	6.18	43.7551	50.1476	45.1288	49.5866	-.489	-.0201	188.6181	.5144	.4364	.6746	1.0029	49.6902	.7647	.6488	54.8992	54.1563				1				0
80	6.19	43.5955	50.045	45.2053	49.712	-.4939	-.0316	188.5578	.5095	.4249	.6634	.9862	50.1724	.7574	.6317	54.8523	54.0467				1				0
80	6.2	43.4359	49.9424	45.2818	49.8374	-.4988	-.0431	188.4975	.5046	.4134	.6523	.9697	50.6715	.7501	.6145	54.8053	53.937				1				0
80	6.21	43.2762	49.8398	45.3583	49.9628	-.5038	-.0547	188.4371	.4996	.4019	.6412	.9532	51.1882	.7427	.5974	54.7582	53.8273				1				0
80	6.22	43.1166	49.7372	45.4348	50.0882	-.5087	-.0662	188.3768	.4947	.3903	.6301	.9367	51.7234	.7354	.5803	54.7111	53.7175				1				0
80	6.23	42.5544	49.4204	45.7213	50.6037	-.5303	-.1079	188.2997	.473	.3486	.5876	.8736	53.6121	.7032	.5182	54.5052	53.3201				1				0
80	6.24	41.9922	49.1035	46.0077	51.1192	-.552	-.1497	188.2227	.4514	.3068	.5458	.8114	55.7943	.671	.4561	54.2991	52.9223				1				0
80	6.25	41.5897	48.8893	46.2176	51.5093	-.5687	-.1799	188.206	.4347	.2766	.5153	.766	57.5301	.6462	.4112	54.1401	52.6345				1				0
80	6.26	41.1872	48.6751	46.4276	51.8994	-.5854	-.2101	188.1892	.418	.2464	.4852	.7213	59.4831	.6214	.3663	53.9812	52.3467				1				0
80	6.27	40.7846	48.4609	46.6375	52.2895	-.6021	-.2404	188.1725	.4013	.2162	.4558	.6776	61.6911	.5966	.3214	53.8221	52.0588				1				0
80	6.28	40.3821	48.2467	46.8474	52.6796	-.6188	-.2706	188.1558	.3846	.1859	.4272	.6351	64.1996	.5718	.2764	53.6631	51.7708				1				0
80	6.29	39.7204	48.0379	47.1009	53.3447	-.6576	-.3149	188.2039	.3457	.1416	.3736	.5554	67.729	.514	.2105	53.2927	51.3485				1				0
80	6.3	39.0586	47.8291	47.3545	54.0098	-.6965	-.3593	188.252	.3069	.0973	.3219	.4785	72.4126	.4562	.1446	52.9226	50.9264				1				0
80	6.31	38.7994	47.8345	47.3981	54.2849	-.7187	-.3733	188.3168	.2847	.0832	.2966	.4409	73.712	.4232	.1237	52.7116	50.7923				1				0
80	6.32	38.5402	47.8399	47.4416	54.5599	-.7408	-.3874	188.3817	.2626	.0691	.2715	.4036	75.2515	.3903	.1028	52.5008	50.6583				1				0
80	6.33	38.281	47.8453	47.4852	54.835	-.7629	-.4015	188.4465	.2405	.0551	.2467	.3667	77.1015	.3575	.0819	52.2901	50.5244				1				0
80	6.34	37.93	47.9002	47.511	55.2017	-.7962	-.4183	188.5429	.2072	.0382	.2107	.3132	79.5512	.308	.0568	51.9732	50.3639				1				0
80	6.35	37.579	47.9551	47.5368	55.5684	-.8294	-.4352	188.6393	.1739	.0214	.1752	.2605	82.9969	.2586	.0318	51.6565	50.2035				1				0
80	6.36	37.2279	48.01	47.5626	55.9352	-.8627	-.452	188.7357	.1407	.0045	.1408	.2093	88.1515	.2092	.0068	51.3402	50.0433				1				0
80	6.37	37.1361	48.0595	47.5448	56.0268	-.8738	-.4548	188.7672	.1296	.0017	.1296	.1926	89.2303	.1926	.0026	51.234	50.0166				1				0
80	6.38	37.0443	48.109	47.527	56.1185	-.885	-.4576	188.7988	.1184	-.0011	.1184	.1761	90.5124	.176	-.0016	51.1279	49.9899				1				0
80	6.39	36.9524	48.1585	47.5093	56.2102	-.8961	-.4604	188.8304	.1073	-.0039	.1074	.1596	92.0595	.1595	-.0057	51.0218	49.9633				1				0
80	6.4	36.8726	48.3313	47.358	56.2526	-.9163	-.4554	188.8145	.0871	.0011	.0871	.1295	89.2785	.1295	.0016	50.8297	50.0104				1				0
80	6.41	36.7928	48.5041	47.2068	56.295	-.9364	-.4505	188.7987	.067	.0061	.0672	.0999	84.8342	.0995	.009	50.6377	50.0576				1				0
80	6.42	36.8048	48.6274	47.0734	56.2457	-.9455	-.4427	188.7513	.0579	.0138	.0595	.0885	76.5868	.0861	.0205	50.5516	50.1315				1				0
80	6.43	36.8168	48.7507	46.9399	56.1964	-.9545	-.435	188.7038	.0489	.0216	.0534	.0794	66.1828	.0727	.0321	50.4655	50.2055				1				0
80	6.44	36.8288	48.874	46.8065	56.1471	-.9635	-.4272	188.6564	.0398	.0293	.0495	.0735	53.624	.0592	.0436	50.3794	50.2795				1				0
80	6.45	36.8408	48.9973	46.6731	56.0978	-.9726	-.4194	188.609	.0308	.0371	.0482	.0717	39.6745	.0458	.0552	50.2932	50.3535				1				0
80	6.46	36.9335	49.2413	46.4445	55.9715	-.9841	-.4023	188.5907	.0193	.0542	.0575	.0855	19.5638	.0286	.0806	50.1835	50.5162				1				0
80	6.47	37.0262	49.4852	46.2158	55.8452	-.9956	-.3852	188.5724	.0077	.0713	.0717	.1066	6.1943	.0115	.106	50.0737	50.679				1				0
80	6.48	37.1069	49.6058	46.1207	55.7682	-.9981	-.3759	188.6016	.0053	.0806	.0808	.1201	3.7417	.0078	.1198	50.0502	50.7677				1				0
80	6.49	37.1876	49.7264	46.0255	55.6913	-1.0006	-.3666	188.6307	.0028	.0899	.09	.1337	1.7874	.0042	.1337	50.0267	50.8563				1				0
80	6.5	37.2683	49.847	45.9303	55.6143	-1.003	-.3573	188.6598	.0003	.0992	.0992	.1475	.1973	.0005	.1475	50.0033	50.9449				1				0
80	6.51	37.3489	49.9676	45.8351	55.5373	-1.0055	-.348	188.6889	-.0021	.1085	.1085	.1613	358.8796	-.0032	.1613	49.9798	51.0335				1				0
80	6.52	37.5352	50.1422	45.7088	55.3721	-1.0029	-.3317	188.7583	.0005	.1248	.1248	.1855	.2396	.0008	.1855	50.005	51.1885				1				0
80	6.53	37.7214	50.3168	45.5825	55.2069	-1.0002	-.3155	188.8276	.0032	.1411	.1411	.2097	1.2853	.0047	.2097	50.0301	51.3434				1				0
80	6.54	37.827	50.3708	45.5513	55.1187	-.9951	-.3085	188.8678	.0083	.148	.1483	.2204	3.1967	.0123	.22	50.0787	51.4098				1				0
80	6.55	37.9326	50.4248	45.5202	55.0304	-.99	-.3016	188.9081	.0134	.155	.1556	.2312	4.9297	.0199	.2304	50.1273	51.4761				1				0
80	6.56	38.0381	50.4788	45.4891	54.9422	-.9849	-.2946	188.9483	.0185	.1619	.163	.2423	6.5053	.0275	.2407	50.1759	51.5424				1				0
80	6.57	38.1437	50.5328	45.4579	54.854	-.9798	-.2876	188.9885	.0236	.1689	.1705	.2535	7.9417	.035	.2511	50.2244	51.6086				1				0
80	6.58	38.5977	50.7353	45.2605	54.3835	-.9563	-.2549	188.977	.0471	.2016	.2071	.3078	13.1476	.07	.2997	50.4486	51.9203				1				0
80	6.59	39.0518	50.9379	45.063	53.913	-.9327	-.2222	188.9656	.0706	.2344	.2448	.3639	16.7723	.105	.3484	50.6727	52.2321				1				0
80	6.6	39.4002	51.0864	44.8966	53.5307	-.9143	-.1964	188.9139	.0891	.2602	.275	.4088	18.9039	.1324	.3867	50.8485	52.4777				1				0
80	6.61	39.7487	51.2349	44.7303	53.1484	-.8958	-.1706	188.8622	.1076	.286	.3055	.4542	20.6125	.1599	.4251	51.0244	52.7236				1				0
80	6.62	40.0972	51.3834	44.5639	52.7661	-.8773	-.1447	188.8105	.126	.3118	.3363	.4999	22.0101	.1874	.4635	51.2004	52.9695				1				0
80	6.63	40.4456	51.5319	44.3976	52.3838	-.8589	-.1189	188.7589	.1445	.3376	.3673	.546	23.1735	.2148	.5019	51.3765	53.2156				1				0
80	6.64	41.1726	51.6948	44.1734	51.6641	-.8114	-.0735	188.705	.192	.383	.4284	.6369	26.6255	.2854	.5694	51.8286	53.6477				1				0
80	6.65	41.8995	51.8577	43.9493	50.9445	-.7639	-.0281	188.651	.2395	.4284	.4908	.7296	29.2095	.3561	.6368	52.2811	54.0799				1				0
80	6.66	42.278	51.8721	43.8914	50.6072	-.7349	-.0086	188.6488	.2685	.4479	.5222	.7763	30.9411	.3992	.6659	52.5572	54.2658				1				0
80	6.67	42.6566	51.8865	43.8336	50.2699	-.7059	.0109	188.6465	.2975	.4674	.5541	.8237	32.4749	.4422	.6949	52.8333	54.4517				1				0
80	6.68	43.0351	51.9009	43.7758	49.9325	-.6769	.0304	188.6443	.3265	.4869	.5863	.8715	33.8412	.4853	.7239	53.1094	54.6375				1				0
80	6.69	43.4136	51.9153	43.718	49.5952	-.6479	.0499	188.6421	.3555	.5065	.6188	.9198	35.0646	.5285	.7529	53.3855	54.8234				1				0
80	6.7	43.956	51.873	43.6299	49.0685	-.6022	.0776	188.5274	.4012	.5341	.668	.9931	36.9136	.5965	.794	53.8212	55.0868				1				0
80	6.71	44.4984	51.8307	43.5418	48.5417	-.5564	.1053	188.4127	.447	.5618	.718	1.0673	38.509	.6646	.8352	54.2574	55.3506				1				0
80	6.72	44.6624	51.774	43.5116	48.3523	-.5395	.1134	188.3003	.4638	.57	.7349	1.0925	39.138	.6896	.8474	54.4175	55.4284				1				0
80	6.73	44.8263	51.7173	43.4814	48.1629	-.5227	.1216	188.1878	.4807	.5782	.7519	1.1178	39.7393	.7146	.8595	54.5779	55.5064				1				0
80	6.74	44.9902	51.6606	43.4511	47.9735	-.5059	.1298	188.0754	.4975	.5864	.769	1.1432	40.3146	.7396	.8717	54.7384	55.5844				1				0
80	6.75	45.0966	51.5166	43.6077	47.9579	-.4865	.1253	188.1788	.5169	.5819	.7783	1.157	41.6163	.7684	.865	54.9228	55.5415				1				0
80	6.76	45.2031	51.3726	43.7642	47.9423	-.4671	.1208	188.2822	.5362	.5774	.788	1.1714	42.8853	.7972	.8583	55.107	55.4986				1				0
80	6.77	45.3095	51.2286	43.9208	47.9268	-.4478	.1163	188.3856	.5556	.5729	.798	1.1863	44.1216	.8259	.8516	55.291	55.4558				1				0
80	6.78	45.252	51.1413	44.1076	48.1006	-.4454	.1037	188.6015	.558	.5602	.7907	1.1755	44.8869	.8295	.8328	55.3143	55.3353				1				0
80	6.79	45.1945	51.054	44.2944	48.2745	-.4429	.091	188.8173	.5604	.5476	.7835	1.1648	45.6645	.8332	.8141	55.3375	55.2151				1				0
80	6.8	45.137	50.9667	44.4812	48.4483	-.4405	.0784	189.0332	.5629	.535	.7765	1.1544	46.4545	.8368	.7953	55.3606	55.0951				1				0
80	6.81	44.7276	50.675	44.8433	48.9318	-.4509	.0402	189.1777	.5524	.4967	.7429	1.1045	48.0398	.8213	.7385	55.2614	54.7308				1				0
80	6.82	44.3182	50.3834	45.2053	49.4153	-.4613	.002	189.3222	.5421	.4585	.71	1.0555	49.7712	.8058	.6817	55.1624	54.367				1				0
80	6.83	43.9663	50.1791	45.3806	49.725	-.4742	-.0237	189.2509	.5292	.4328	.6837	1.0164	50.7207	.7867	.6435	55.0401	54.1223				1				0
80	6.84	43.6144	49.9748	45.5558	50.0346	-.487	-.0494	189.1796	.5164	.4071	.6576	.9775	51.7466	.7676	.6052	54.9178	53.8773				1				0
80	6.85	43.2625	49.7705	45.731	50.3442	-.4999	-.0752	189.1083	.5035	.3814	.6316	.939	52.858	.7485	.567	54.7953	53.6322				1				0
80	6.86	42.9106	49.5662	45.9063	50.6539	-.5127	-.1009	189.0369	.4906	.3556	.606	.9008	54.0649	.7294	.5287	54.6727	53.3869				1				0
80	6.87	42.5467	49.3763	45.9979	50.8943	-.5279	-.123	188.8152	.4755	.3336	.5808	.8635	54.949	.7069	.4959	54.5286	53.177				1				0
80	6.88	42.1828	49.1863	46.0895	51.1348	-.543	-.145	188.5934	.4603	.3115	.5558	.8263	55.915	.6843	.4631	54.3841	52.9666				1				0
80	6.89	42.1708	49.2007	46.0059	51.0656	-.5453	-.1413	188.443	.4581	.3152	.556	.8266	55.4651	.6809	.4686	54.3624	53.0021				1				0
80	6.9	42.1587	49.2151	45.9223	50.9964	-.5476	-.1376	188.2926	.4558	.319	.5563	.827	55.0149	.6776	.4742	54.3407	53.0377				1				0
80	6.91	42.1467	49.2295	45.8387	50.9272	-.5499	-.1338	188.1422	.4535	.3227	.5566	.8274	54.5644	.6742	.4797	54.319	53.0734				1				0
80	6.92	42.1347	49.244	45.7551	50.858	-.5522	-.1301	187.9917	.4512	.3265	.5569	.8279	54.1137	.6708	.4853	54.2972	53.1091				1				0
80	6.93	42.2188	49.2278	45.8093	50.8364	-.5439	-.1291	188.0923	.4595	.3274	.5642	.8387	54.5275	.683	.4867	54.3759	53.1181				1				0
80	6.94	42.3029	49.2116	45.8636	50.8148	-.5357	-.1282	188.1928	.4677	.3283	.5715	.8495	54.9303	.6953	.4881	54.4544	53.1271				1				0
80	6.95	42.3991	49.1809	46.0015	50.8623	-.5252	-.131	188.4438	.4782	.3255	.5785	.86	55.7552	.7109	.4839	54.5545	53.1004				1				0
80	6.96	42.4952	49.1503	46.1393	50.9099	-.5147	-.1338	188.6948	.4887	.3227	.5857	.8706	56.558	.7265	.4798	54.6542	53.0738				1				0
80	6.97	42.5913	49.1197	46.2772	50.9575	-.5042	-.1366	188.9458	.4991	.32	.5929	.8814	57.3392	.742	.4757	54.7537	53.0472				1				0
80	6.98	42.6874	49.0891	46.4151	51.0051	-.4938	-.1394	189.1967	.5096	.3172	.6002	.8923	58.0994	.7575	.4715	54.853	53.0208				1				0
80	6.99	42.6463	48.9523	46.5325	51.0621	-.4868	-.1481	189.1932	.5166	.3085	.6017	.8944	59.1556	.7679	.4586	54.9196	52.9378				1				0
80	7	42.6051	48.8155	46.6499	51.1192	-.4798	-.1568	189.1898	.5236	.2998	.6033	.8969	60.2064	.7783	.4456	54.9862	52.8549				1				0
80	7.01	42.4677	48.7093	46.6295	51.1287	-.4832	-.1627	188.9353	.5202	.2938	.5974	.8881	60.5409	.7733	.4368	54.9539	52.7981				1				0
80	7.02	42.3304	48.6031	46.609	51.1383	-.4866	-.1687	188.6808	.5168	.2878	.5915	.8793	60.8829	.7682	.4279	54.9215	52.7412				1				0
80	7.03	42.1931	48.4969	46.5886	51.1478	-.49	-.1747	188.4263	.5133	.2818	.5856	.8706	61.2328	.7631	.419	54.889	52.6841				1				0
80	7.04	42.0558	48.3907	46.5681	51.1573	-.4935	-.1807	188.1718	.5099	.2758	.5797	.8618	61.5908	.758	.41	54.8564	52.6269				1				0
80	7.05	41.697	48.2152	46.738	51.4929	-.5093	-.2066	188.1431	.4941	.25	.5537	.8231	63.1636	.7345	.3716	54.7055	52.3807				1				0
80	7.06	41.3382	48.0397	46.9079	51.8285	-.5251	-.2324	188.1143	.4782	.2241	.5281	.7851	64.8906	.7109	.3332	54.5546	52.1345				1				0
80	7.07	41.1168	47.9704	47.0983	52.1545	-.5375	-.2522	188.34	.4659	.2044	.5087	.7563	66.3135	.6926	.3038	54.4369	51.9464				1				0
80	7.08	40.8954	47.9011	47.2886	52.4806	-.5498	-.2719	188.5657	.4535	.1847	.4897	.728	67.8445	.6742	.2745	54.3195	51.7588				1				0
80	7.09	40.6739	47.8318	47.479	52.8067	-.5621	-.2915	188.7914	.4412	.165	.4711	.7003	69.4938	.6559	.2453	54.2023	51.5717				1				0
80	7.1	40.4525	47.7625	47.6694	53.1328	-.5744	-.3111	189.0171	.429	.1454	.4529	.6733	71.2728	.6377	.2162	54.0854	51.385				1				0
80	7.11	39.9238	47.7193	47.8339	53.7201	-.6147	-.3435	189.1971	.3887	.113	.4048	.6018	73.7862	.5778	.168	53.702	51.0765				1				0
80	7.12	39.3951	47.6761	47.9985	54.3074	-.6548	-.3758	189.377	.3485	.0807	.3578	.5318	76.9629	.5181	.12	53.3193	50.7686				1				0
80	7.13	39.0878	47.7022	47.9727	54.5686	-.6829	-.3887	189.3313	.3205	.0679	.3276	.487	78.0452	.4765	.1009	53.0526	50.6463				1				0
80	7.14	38.7806	47.7283	47.9469	54.8298	-.7109	-.4015	189.2855	.2925	.055	.2976	.4424	79.3467	.4348	.0818	52.7857	50.524				1				0
80	7.15	38.4733	47.7544	47.9211	55.091	-.7389	-.4144	189.2397	.2645	.0422	.2678	.3981	80.9399	.3931	.0627	52.5187	50.4016				1				0
80	7.16	38.0768	47.8552	47.7619	55.3487	-.7808	-.4245	189.0426	.2226	.032	.2249	.3343	81.8199	.3309	.0476	52.1198	50.3047				1				0
80	7.17	37.6802	47.956	47.6027	55.6065	-.8228	-.4347	188.8454	.1806	.0218	.1819	.2704	83.1179	.2685	.0324	51.7201	50.2076				1				0
80	7.18	37.2837	48.0568	47.4434	55.8642	-.8648	-.445	188.6481	.1386	.0116	.139	.2067	85.222	.206	.0172	51.3196	50.1103				1				0
80	7.19	37.1945	48.1315	47.31	55.8608	-.8788	-.4423	188.4967	.1246	.0143	.1254	.1864	83.4733	.1852	.0212	51.1867	50.1358				1				0
80	7.2	37.1052	48.2062	47.1766	55.8573	-.8927	-.4396	188.3452	.1106	.0169	.1119	.1664	81.2971	.1645	.0252	51.0536	50.1613				1				0
80	7.21	37.0159	48.2809	47.0431	55.8539	-.9067	-.4369	188.1938	.0966	.0196	.0986	.1466	78.5247	.1437	.0292	50.9203	50.1868				1				0
80	7.22	36.9653	48.4744	46.8225	55.821	-.9268	-.4273	188.0832	.0766	.0292	.082	.1218	69.1255	.1138	.0434	50.7294	50.2782				1				0
80	7.23	36.9147	48.6679	46.6019	55.7881	-.9469	-.4177	187.9726	.0565	.0388	.0686	.1019	55.5226	.084	.0577	50.5382	50.3696				1				0
80	7.24	36.9533	48.7867	46.5147	55.7587	-.9529	-.4108	188.0135	.0505	.0457	.0681	.1012	47.8412	.075	.0679	50.4807	50.4353				1				0
80	7.25	36.9919	48.9055	46.4276	55.7293	-.9589	-.4039	188.0543	.0445	.0526	.0689	.1024	40.1991	.0661	.0782	50.4233	50.501				1				0
80	7.26	37.0305	49.0243	46.3404	55.6999	-.965	-.397	188.0951	.0384	.0595	.0708	.1053	32.856	.0571	.0884	50.3659	50.5666				1				0
80	7.27	37.0691	49.1431	46.2532	55.6705	-.971	-.3902	188.136	.0324	.0664	.0739	.1098	26.0157	.0482	.0987	50.3086	50.6322				1				0
80	7.28	37.1352	49.3241	46.1242	55.6238	-.9795	-.3795	188.2073	.0239	.077	.0806	.1199	17.2159	.0355	.1145	50.2273	50.7336				1				0
80	7.29	37.2013	49.505	45.9952	55.5771	-.988	-.3689	188.2786	.0153	.0877	.089	.1323	9.9261	.0228	.1303	50.1461	50.8348				1				0
80	7.3	37.2288	49.5671	45.9534	55.5598	-.9905	-.3651	188.3091	.0128	.0914	.0923	.1372	7.99	.0191	.1359	50.1222	50.8705				1				0
80	7.31	37.2562	49.6292	45.9116	55.5425	-.9931	-.3614	188.3395	.0103	.0952	.0957	.1423	6.1905	.0153	.1414	50.0983	50.9062				1				0
80	7.32	37.2837	49.6913	45.8698	55.5252	-.9956	-.3576	188.37	.0078	.0989	.0992	.1475	4.5165	.0116	.147	50.0744	50.9419				1				0
80	7.33	37.3112	49.7534	45.828	55.5079	-.9981	-.3539	188.4004	.0053	.1026	.1028	.1528	2.9586	.0079	.1526	50.0505	50.9776				1				0
80	7.34	37.4571	49.9235	45.7355	55.4058	-.9981	-.341	188.5219	.0053	.1155	.1156	.1719	2.62	.0079	.1717	50.0503	51.1002				1				0
80	7.35	37.603	50.0936	45.643	55.3038	-.9981	-.3281	188.6433	.0053	.1284	.1285	.191	2.3499	.0078	.1909	50.0502	51.2228				1				0
80	7.36	37.7214	50.2016	45.5923	55.219	-.9956	-.319	188.7343	.0078	.1375	.1377	.2047	3.2275	.0115	.2044	50.0738	51.3096				1				0
80	7.37	37.8399	50.3096	45.5416	55.1342	-.9931	-.3099	188.8253	.0102	.1466	.147	.2185	3.994	.0152	.2179	50.0975	51.3963				1				0
80	7.38	37.9583	50.4176	45.4909	55.0495	-.9907	-.3008	188.9163	.0127	.1557	.1562	.2322	4.6689	.0189	.2315	50.1211	51.483				1				0
80	7.39	38.0768	50.5256	45.4402	54.9647	-.9882	-.2917	189.0073	.0152	.1648	.1655	.246	5.2676	.0226	.245	50.1447	51.5696				1				0
80	7.4	38.4905	50.8596	45.2035	54.5764	-.9771	-.2576	189.1299	.0262	.1989	.2006	.2982	7.5154	.039	.2957	50.2499	51.8943				1				0
80	7.41	38.9041	51.1935	44.9669	54.188	-.9661	-.2236	189.2525	.0373	.233	.2359	.3507	9.0899	.0554	.3463	50.355	52.2186				1				0
80	7.42	39.1994	51.4194	44.781	53.8844	-.9575	-.1986	189.2842	.0458	.2579	.262	.3894	10.0752	.0681	.3834	50.4365	52.4565				1				0
80	7.43	39.4946	51.6453	44.5951	53.5808	-.949	-.1736	189.3159	.0544	.2829	.2881	.4283	10.8818	.0808	.4206	50.518	52.6944				1				0
80	7.44	39.7899	51.8712	44.4092	53.2772	-.9404	-.1487	189.3475	.0629	.3079	.3142	.4671	11.5541	.0936	.4577	50.5994	52.9321				1				0
80	7.45	40.0851	52.0971	44.2232	52.9736	-.9319	-.1237	189.3792	.0715	.3328	.3404	.5061	12.1228	.1063	.4948	50.6809	53.1698				1				0
80	7.46	40.5993	52.5139	43.831	52.4097	-.9199	-.0772	189.3538	.0834	.3794	.3884	.5774	12.4046	.124	.564	50.7947	53.6131				1				0
80	7.47	41.1134	52.9306	43.4387	51.8458	-.908	-.0306	189.3284	.0954	.4259	.4365	.6489	12.6245	.1418	.6332	50.9085	54.0565				1				0
80	7.48	41.3322	53.1214	43.2323	51.5854	-.9046	-.009	189.2713	.0988	.4476	.4583	.6813	12.4496	.1469	.6653	50.941	54.2624				1				0
80	7.49	41.5511	53.3122	43.0259	51.3251	-.9012	.0126	189.2143	.1022	.4692	.4802	.7138	12.2906	.152	.6975	50.9735	54.4685				1				0
80	7.5	41.7699	53.503	42.8195	51.0647	-.8977	.0343	189.1572	.1056	.4908	.5021	.7464	12.1453	.157	.7297	51.006	54.6746				1				0
80	7.51	42.0618	53.7532	42.4619	50.6279	-.8935	.0674	188.9049	.1099	.5239	.5353	.7958	11.8432	.1633	.7789	51.0464	54.9899				1				0
80	7.52	42.3536	54.0035	42.1043	50.1912	-.8893	.1006	188.6525	.1141	.5571	.5687	.8454	11.5758	.1696	.8282	51.0868	55.3059				1				0
80	7.53	42.6454	54.2537	41.7467	49.7544	-.885	.1339	188.4001	.1184	.5904	.6021	.8951	11.3374	.176	.8777	51.1274	55.6228				1				0
80	7.54	42.7183	54.3131	41.5955	49.5779	-.8842	.1454	188.2048	.1192	.602	.6136	.9122	11.2015	.1772	.8949	51.1353	55.7329				1				0
80	7.55	42.7913	54.3725	41.4443	49.4015	-.8833	.157	188.0095	.12	.6135	.6252	.9294	11.0703	.1785	.9121	51.1432	55.8432				1				0
80	7.56	42.8643	54.4319	41.2931	49.225	-.8825	.1686	187.8142	.1209	.6251	.6367	.9465	10.9436	.1797	.9293	51.1512	55.9537				1				0
80	7.57	42.9724	54.548	41.1276	49.0512	-.883	.1827	187.6992	.1204	.6393	.6505	.967	10.6622	.1789	.9503	51.1462	56.0883				1				0
80	7.58	43.0805	54.6641	40.9621	48.8773	-.8835	.1969	187.5841	.1198	.6534	.6643	.9876	10.3922	.1781	.9714	51.1413	56.2231				1				0
80	7.59	43.1157	54.7208	40.9479	48.8799	-.8849	.1994	187.6644	.1185	.6559	.6665	.9909	10.2387	.1761	.9751	51.1283	56.2468				1				0
80	7.6	43.1509	54.7775	40.9337	48.8825	-.8863	.2019	187.7446	.1171	.6584	.6687	.9942	10.0862	.1741	.9788	51.1154	56.2705				1				0
80	7.61	43.1861	54.8342	40.9194	48.8851	-.8876	.2044	187.8249	.1158	.6609	.671	.9974	9.935	.1721	.9825	51.1025	56.2942				1				0
80	7.62	43.2213	54.8909	40.9052	48.8877	-.889	.2068	187.9051	.1144	.6634	.6732	1.0007	9.7848	.1701	.9862	51.0896	56.3179				1				0
80	7.63	43.2505	54.9962	40.8945	48.937	-.8943	.209	188.0782	.1091	.6656	.6744	1.0026	9.3068	.1621	.9894	51.0388	56.3388				1				0
80	7.64	43.2797	55.1015	40.8839	48.9863	-.8996	.2112	188.2514	.1037	.6678	.6758	1.0046	8.8314	.1542	.9927	50.9881	56.3596				1				0
80	7.65	43.2737	55.1501	40.8874	49.033	-.9036	.2109	188.3442	.0998	.6675	.6749	1.0033	8.5024	.1483	.9923	50.9503	56.3568				1				0
80	7.66	43.2676	55.1987	40.891	49.0797	-.9076	.2106	188.4371	.0958	.6672	.674	1.002	8.1727	.1424	.9918	50.9125	56.354				1				0
80	7.67	43.2616	55.2473	40.8945	49.1264	-.9115	.2103	188.5299	.0919	.6669	.6732	1.0007	7.8427	.1366	.9914	50.8748	56.3512				1				0
80	7.68	43.2556	55.2959	40.8981	49.1731	-.9155	.21	188.6228	.0879	.6666	.6724	.9995	7.512	.1307	.9909	50.8371	56.3484				1				0
80	7.69	43.2024	55.3337	40.891	49.2345	-.9225	.2083	188.6617	.0809	.6648	.6697	.9956	6.9382	.1203	.9883	50.7705	56.3316				1				0
80	7.7	43.1492	55.3715	40.8839	49.2959	-.9295	.2065	188.7006	.0739	.663	.6672	.9918	6.36	.1099	.9857	50.7038	56.3147				1				0
80	7.71	43.102	55.3607	40.8732	49.3106	-.9325	.205	188.6466	.0709	.6616	.6654	.9891	6.1131	.1053	.9835	50.6748	56.3006				1				0
80	7.72	43.0548	55.3499	40.8625	49.3254	-.9356	.2036	188.5926	.0678	.6601	.6636	.9865	5.8647	.1008	.9813	50.6457	56.2866				1				0
80	7.73	43.0076	55.3391	40.8518	49.3401	-.9386	.2021	188.5386	.0647	.6586	.6618	.9838	5.6148	.0963	.9791	50.6167	56.2725				1				0
80	7.74	42.9604	55.3283	40.8412	49.3548	-.9417	.2006	188.4846	.0617	.6571	.66	.9812	5.3634	.0917	.9769	50.5876	56.2584				1				0
80	7.75	42.8574	55.286	40.8794	49.4438	-.9468	.1939	188.4667	.0566	.6504	.6528	.9705	4.9714	.0841	.9669	50.5388	56.1942				1				0
80	7.76	42.7544	55.2437	40.9177	49.5329	-.9519	.1871	188.4487	.0515	.6437	.6457	.9599	4.5705	.0765	.9569	50.49	56.13				1				0
80	7.77	42.6986	55.2122	40.9666	49.6073	-.954	.1819	188.4848	.0494	.6384	.6403	.9519	4.4241	.0734	.949	50.4704	56.0799				1				0
80	7.78	42.6428	55.1807	41.0155	49.6817	-.956	.1766	188.5208	.0473	.6331	.6349	.9439	4.2753	.0704	.9412	50.4508	56.0299				1				0
80	7.79	42.587	55.1492	41.0644	49.7561	-.9581	.1714	188.5568	.0453	.6279	.6295	.9358	4.124	.0673	.9334	50.4312	55.9799				1				0
80	7.8	42.5312	55.1177	41.1134	49.8305	-.9602	.1661	188.5928	.0432	.6226	.6241	.9278	3.9701	.0642	.9256	50.4116	55.9299				1				0
80	7.81	42.5038	54.9701	41.2406	49.8798	-.9512	.1574	188.5942	.0521	.6139	.6161	.9159	4.855	.0775	.9127	50.4966	55.8469				1				0
80	7.82	42.4763	54.8225	41.3678	49.9291	-.9423	.1487	188.5957	.0611	.6052	.6083	.9043	5.7629	.0908	.8997	50.5817	55.764				1				0
80	7.83	42.5046	54.7064	41.4461	49.904	-.9313	.1452	188.5611	.0721	.6018	.6061	.901	6.8302	.1071	.8946	50.6864	55.731				1				0
80	7.84	42.533	54.5903	41.5243	49.8789	-.9203	.1417	188.5265	.0831	.5983	.604	.8979	7.9056	.1235	.8894	50.7912	55.698				1				0
80	7.85	42.5613	54.4742	41.6026	49.8538	-.9093	.1383	188.4919	.0941	.5948	.6022	.8952	8.9881	.1399	.8843	50.896	55.6649				1				0
80	7.86	42.5896	54.3581	41.6809	49.8287	-.8983	.1348	188.4573	.1051	.5913	.6006	.8929	10.0773	.1562	.8791	51.0009	55.6319				1				0
80	7.87	42.6754	54.1187	41.898	49.8132	-.8729	.126	188.5052	.1305	.5825	.5969	.8874	12.6252	.194	.866	51.2426	55.5478				1				0
80	7.88	42.7613	53.8792	42.115	49.7976	-.8475	.1171	188.5531	.1558	.5737	.5945	.8837	15.1981	.2317	.8528	51.4843	55.4637				1				0
80	7.89	42.8188	53.7559	42.2538	49.8071	-.8332	.1118	188.6356	.1702	.5683	.5933	.8819	16.6706	.253	.8449	51.6208	55.4127				1				0
80	7.9	42.8763	53.6326	42.3925	49.8166	-.8189	.1064	188.7181	.1845	.563	.5924	.8807	18.1467	.2743	.8369	51.7573	55.3617				1				0
80	7.91	42.9338	53.5093	42.5313	49.8261	-.8045	.1011	188.8006	.1988	.5576	.592	.8801	19.6247	.2956	.829	51.8937	55.3108				1				0
80	7.92	42.9192	53.3554	42.7475	49.9524	-.7935	.0884	188.9745	.2099	.5449	.5839	.8681	21.0654	.312	.8101	51.9989	55.1897				1				0
80	7.93	42.9046	53.2015	42.9636	50.0787	-.7825	.0757	189.1484	.2209	.5322	.5762	.8566	22.5428	.3284	.7912	52.104	55.0687				1				0
80	7.94	42.89	53.0476	43.1798	50.205	-.7715	.063	189.3224	.2319	.5195	.569	.8458	24.0564	.3448	.7723	52.2088	54.9479				1				0
80	7.95	42.8179	53.017	43.2572	50.3218	-.7747	.0556	189.4138	.2287	.5122	.5609	.8338	24.0588	.3399	.7614	52.1778	54.8779				1				0
80	7.96	42.7458	52.9864	43.3346	50.4385	-.778	.0483	189.5053	.2254	.5048	.5529	.8219	24.0613	.3351	.7505	52.1468	54.808				1				0
80	7.97	42.6737	52.9558	43.412	50.5553	-.7812	.041	189.5968	.2222	.4975	.5449	.81	24.0639	.3303	.7396	52.1159	54.7381				1				0
80	7.98	42.4377	52.8775	43.4867	50.7758	-.7949	.0259	189.5777	.2085	.4825	.5256	.7813	23.3688	.3099	.7172	51.9855	54.595				1				0
80	7.99	42.2017	52.7992	43.5614	50.9964	-.8086	.0109	189.5587	.1948	.4675	.5064	.7528	22.6209	.2896	.6949	51.8551	54.452				1				0
80	8	42.0377	52.7515	43.5587	51.1002	-.8191	.0032	189.4482	.1843	.4598	.4953	.7363	21.8466	.274	.6835	51.7554	54.3786				1				0
80	8.01	41.8738	52.7038	43.5561	51.204	-.8295	-.0045	189.3376	.1738	.452	.4843	.72	21.0359	.2584	.672	51.6557	54.3051				1				0
80	8.02	41.7099	52.6561	43.5534	51.3078	-.84	-.0122	189.2271	.1634	.4443	.4734	.7037	20.1868	.2428	.6605	51.5558	54.2315				1				0
80	8.03	41.5459	52.6084	43.5507	51.4116	-.8505	-.02	189.1166	.1529	.4366	.4626	.6876	19.2966	.2272	.649	51.4558	54.1579				1				0
80	8.04	41.3408	52.5211	43.4645	51.4375	-.8625	-.0257	188.7638	.1409	.4308	.4533	.6738	18.1124	.2095	.6404	51.342	54.1028				1				0
80	8.05	41.1357	52.4338	43.3782	51.4635	-.8745	-.0315	188.4111	.1289	.425	.4441	.6602	16.8744	.1916	.6318	51.2278	54.0476				1				0
80	8.06	41.0945	52.3942	43.2945	51.3856	-.8759	-.0296	188.1688	.1275	.427	.4456	.6624	16.6217	.1895	.6347	51.2139	54.0662				1				0
80	8.07	41.0533	52.3545	43.2109	51.3078	-.8774	-.0276	187.9265	.126	.4289	.447	.6646	16.37	.1873	.6376	51.1999	54.085				1				0
80	8.08	41.0121	52.3149	43.1273	51.2299	-.8789	-.0256	187.6843	.1245	.4309	.4485	.6668	16.1193	.1851	.6406	51.186	54.1038				1				0
80	8.09	40.9709	52.2753	43.0437	51.1521	-.8803	-.0237	187.442	.1231	.4329	.45	.669	15.8696	.1829	.6435	51.172	54.1226				1				0
80	8.1	41.0026	52.2555	43.017	51.0872	-.8766	-.0211	187.3624	.1268	.4354	.4535	.6742	16.23	.1884	.6473	51.2072	54.1471				1				0
80	8.11	41.0344	52.2357	42.9903	51.0224	-.8729	-.0185	187.2828	.1305	.438	.457	.6794	16.5853	.1939	.6511	51.2424	54.1716				1				0
80	8.12	41.1074	52.2555	43.0473	51.0353	-.8678	-.0179	187.4455	.1356	.4386	.4591	.6825	17.1817	.2016	.652	51.2916	54.1772				1				0
80	8.13	41.1803	52.2753	43.1042	51.0483	-.8626	-.0174	187.6081	.1408	.4392	.4612	.6856	17.7719	.2093	.6529	51.3407	54.1827				1				0
80	8.14	41.2533	52.2951	43.1611	51.0613	-.8575	-.0168	187.7708	.1459	.4398	.4633	.6888	18.3554	.2169	.6537	51.3896	54.1883				1				0
80	8.15	41.3262	52.3149	43.218	51.0742	-.8523	-.0162	187.9335	.151	.4404	.4655	.6921	18.9326	.2245	.6546	51.4385	54.1938				1				0
80	8.16	41.4	52.3104	43.3524	51.1521	-.845	-.0197	188.2149	.1584	.4368	.4647	.6908	19.9323	.2355	.6494	51.5087	54.1603				1				0
80	8.17	41.4738	52.3059	43.4867	51.2299	-.8376	-.0232	188.4964	.1657	.4333	.4639	.6897	20.9323	.2464	.6442	51.5786	54.1268				1				0
80	8.18	41.4747	52.2816	43.5641	51.2948	-.8354	-.0273	188.6152	.168	.4292	.4609	.6852	21.3723	.2497	.6381	51.5998	54.0879				1				0
80	8.19	41.4756	52.2573	43.6415	51.3597	-.8332	-.0314	188.734	.1702	.4251	.4579	.6808	21.8176	.253	.632	51.6209	54.049				1				0
80	8.2	41.4764	52.233	43.7189	51.4245	-.831	-.0355	188.8529	.1724	.4211	.455	.6764	22.2681	.2563	.6259	51.6421	54.0101				1				0
80	8.21	41.4773	52.2087	43.7963	51.4894	-.8287	-.0395	188.9717	.1746	.417	.4521	.672	22.7238	.2596	.6199	51.6632	53.9713				1				0
80	8.22	41.6506	52.1133	43.8745	51.3692	-.8076	-.0366	189.0077	.1958	.42	.4634	.6888	24.9973	.2911	.6243	51.8648	53.9996				1				0
80	8.23	41.824	52.0179	43.9528	51.249	-.7864	-.0336	189.0437	.217	.4229	.4753	.7066	27.1586	.3225	.6287	52.0664	54.0279				1				0
80	8.24	41.9965	51.9468	43.9537	51.0639	-.7674	-.0266	188.9609	.236	.43	.4905	.7291	28.7559	.3508	.6392	52.2472	54.095				1				0
80	8.25	42.169	51.8757	43.9546	50.8788	-.7484	-.0195	188.8781	.2549	.437	.506	.7521	30.2578	.379	.6497	52.4281	54.1622				1				0
80	8.26	42.3416	51.8046	43.9555	50.6937	-.7294	-.0124	188.7953	.274	.4441	.5218	.7757	31.6706	.4073	.6602	52.6092	54.2294				1				0
80	8.27	42.466	51.5625	44.0996	50.5795	-.7016	-.0161	188.7076	.3018	.4404	.5339	.7937	34.4176	.4486	.6547	52.874	54.1946				1				0
80	8.28	42.5905	51.3204	44.2437	50.4653	-.6738	-.0198	188.6199	.3296	.4368	.5472	.8134	37.0395	.49	.6493	53.1391	54.1597				1				0
80	8.29	42.7149	51.0783	44.3878	50.3512	-.6459	-.0234	188.5322	.3575	.4331	.5616	.8348	39.5343	.5314	.6438	53.4044	54.1248				1				0
80	8.3	42.6669	50.9073	44.531	50.4221	-.6371	-.0342	188.5272	.3662	.4224	.559	.8311	40.9294	.5445	.6279	53.488	54.0225				1				0
80	8.31	42.6188	50.7362	44.6742	50.493	-.6283	-.0449	188.5223	.375	.4116	.5569	.8278	42.3363	.5575	.6119	53.5717	53.9203				1				0
80	8.32	42.5707	50.5652	44.8175	50.5639	-.6196	-.0556	188.5173	.3838	.4009	.555	.8251	43.7535	.5706	.596	53.6554	53.818				1				0
80	8.33	42.4909	50.5202	44.9189	50.6971	-.6222	-.0645	188.6271	.3812	.392	.5468	.8128	44.1964	.5666	.5828	53.6302	53.7335				1				0
80	8.34	42.4111	50.4752	45.0203	50.8303	-.6248	-.0734	188.7369	.3785	.3832	.5386	.8007	44.6522	.5627	.5696	53.6051	53.6492				1				0
80	8.35	42.3793	50.6012	44.9785	50.8926	-.6362	-.0715	188.8516	.3671	.385	.532	.7909	43.6368	.5458	.5724	53.4965	53.667				1				0
80	8.36	42.3476	50.7272	44.9367	50.9549	-.6476	-.0696	188.9664	.3557	.3869	.5256	.7813	42.5974	.5288	.5752	53.388	53.6848				1				0
80	8.37	42.3158	50.8533	44.8949	51.0172	-.659	-.0678	189.0811	.3444	.3888	.5193	.7721	41.534	.5119	.5779	53.2796	53.7025				1				0
80	8.38	42.2841	50.9793	44.853	51.0794	-.6704	-.0659	189.1958	.333	.3906	.5133	.7631	40.4465	.495	.5807	53.1714	53.7203				1				0
80	8.39	42.0283	51.1332	44.7685	51.3	-.7024	-.0718	189.23	.301	.3848	.4885	.7262	38.0371	.4475	.572	52.8668	53.6644				1				0
80	8.4	41.7725	51.2871	44.684	51.5205	-.7343	-.0776	189.2642	.269	.3789	.4647	.6908	35.3764	.3999	.5633	52.5623	53.6086				1				0
80	8.41	41.5485	51.315	44.6413	51.6788	-.755	-.0854	189.1837	.2484	.3712	.4466	.6639	33.7892	.3692	.5518	52.3655	53.535				1				0
80	8.42	41.3245	51.3429	44.5986	51.8371	-.7757	-.0931	189.1031	.2277	.3634	.4289	.6376	32.0677	.3385	.5403	52.1686	53.4613				1				0
80	8.43	41.1005	51.3708	44.5559	51.9954	-.7964	-.1008	189.0226	.207	.3557	.4115	.6118	30.1981	.3077	.5288	51.9715	53.3876				1				0
80	8.44	40.8765	51.3987	44.5132	52.1537	-.8171	-.1086	188.9421	.1863	.3479	.3947	.5867	28.1646	.2769	.5172	51.7742	53.3138				1				0
80	8.45	40.5289	51.4374	44.4323	52.395	-.8496	-.1203	188.7935	.1537	.3362	.3697	.5496	24.5717	.2286	.4999	51.4642	53.2024				1				0
80	8.46	40.1813	51.4761	44.3513	52.6363	-.8822	-.132	188.645	.1211	.3245	.3464	.515	20.4709	.1801	.4824	51.1538	53.0908				1				0
80	8.47	40.0577	51.4869	44.3131	52.7193	-.8941	-.136	188.577	.1093	.3206	.3387	.5035	18.8276	.1625	.4766	51.041	53.0531				1				0
80	8.48	39.9341	51.4977	44.2748	52.8024	-.9059	-.1399	188.509	.0975	.3166	.3313	.4925	17.1081	.1449	.4707	50.9282	53.0155				1				0
80	8.49	39.8105	51.5085	44.2366	52.8854	-.9178	-.1439	188.441	.0856	.3127	.3242	.4819	15.3102	.1272	.4648	50.8152	52.9778				1				0
80	8.5	39.6869	51.5193	44.1983	52.9684	-.9297	-.1478	188.373	.0737	.3087	.3174	.4718	13.4321	.1096	.4589	50.7022	52.9401				1				0
80	8.51	39.4852	51.5445	44.1885	53.1726	-.9495	-.157	188.3908	.0539	.2995	.3043	.4524	10.2062	.0802	.4453	50.5136	52.8526				1				0
80	8.52	39.2835	51.5697	44.1788	53.3767	-.9693	-.1662	188.4087	.0341	.2903	.2923	.4346	6.7043	.0507	.4316	50.325	52.7652				1				0
80	8.53	39.2054	51.5841	44.2072	53.4978	-.9772	-.1714	188.4945	.0262	.2851	.2863	.4257	5.2545	.039	.4239	50.2497	52.7156				1				0
80	8.54	39.1273	51.5985	44.2357	53.6189	-.9851	-.1766	188.5804	.0183	.2799	.2805	.417	3.7451	.0272	.4161	50.1745	52.666				1				0
80	8.55	39.0492	51.6129	44.2642	53.74	-.9929	-.1818	188.6662	.0104	.2747	.2749	.4087	2.1745	.0155	.4084	50.0993	52.6165				1				0
80	8.56	38.9711	51.6273	44.2926	53.8611	-1.0008	-.187	188.7521	.0025	.2695	.2695	.4007	.5413	.0038	.4007	50.0243	52.567				1				0
80	8.57	38.8981	51.7371	44.2437	53.97	-1.0157	-.1875	188.849	-.0123	.2691	.2693	.4004	357.3881	-.0182	.4	49.8831	52.5624				1				0
80	8.58	38.8252	51.8469	44.1948	54.079	-1.0305	-.188	188.9459	-.0271	.2686	.2699	.4013	354.2428	-.0403	.3993	49.7421	52.5579				1				0
80	8.59	38.8303	51.9423	44.1174	54.0669	-1.0374	-.1832	188.957	-.034	.2733	.2754	.4094	352.9052	-.0506	.4063	49.6761	52.6028				1				0
80	8.6	38.8355	52.0377	44.04	54.0548	-1.0443	-.1785	188.968	-.041	.278	.281	.4177	351.6203	-.0609	.4133	49.61	52.6476				1				0
80	8.61	38.8406	52.1331	43.9626	54.0427	-1.0513	-.1738	188.9791	-.0479	.2827	.2867	.4262	350.3865	-.0712	.4203	49.544	52.6925				1				0
80	8.62	38.8458	52.2285	43.8852	54.0306	-1.0582	-.1691	188.9901	-.0548	.2874	.2926	.435	349.2017	-.0815	.4273	49.4779	52.7373				1				0
80	8.63	38.8175	52.341	43.7304	53.977	-1.0698	-.162	188.8659	-.0664	.2945	.3019	.4488	347.2948	-.0987	.4378	49.3676	52.8052				1				0
80	8.64	38.7891	52.4536	43.5756	53.9233	-1.0814	-.1549	188.7417	-.078	.3017	.3116	.4632	345.5021	-.116	.4485	49.2571	52.8731				1				0
80	8.65	38.7557	52.4707	43.4983	53.8818	-1.0861	-.1524	188.6064	-.0827	.3041	.3151	.4685	344.7903	-.1229	.4521	49.2126	52.8963				1				0
80	8.66	38.7222	52.4878	43.4209	53.8403	-1.0907	-.15	188.4711	-.0874	.3065	.3187	.4738	344.0935	-.1299	.4557	49.168	52.9194				1				0
80	8.67	38.6887	52.5049	43.3435	53.7988	-1.0954	-.1476	188.3358	-.092	.309	.3224	.4793	343.4114	-.1368	.4593	49.1234	52.9426				1				0
80	8.68	38.7282	52.6219	43.1718	53.6699	-1.1017	-.1363	188.1918	-.0983	.3202	.335	.4979	342.9315	-.1462	.476	49.0637	53.0496				1				0
80	8.69	38.7677	52.7389	43.0001	53.541	-1.108	-.1251	188.0477	-.1046	.3315	.3476	.5167	342.4856	-.1555	.4927	49.0038	53.1567				1				0
80	8.7	38.8072	52.8559	42.8284	53.4122	-1.1143	-.1138	187.9036	-.1109	.3427	.3602	.5355	342.0705	-.1649	.5095	48.9439	53.2641				1				0
80	8.71	38.8801	52.9558	42.7341	53.3248	-1.1159	-.105	187.8948	-.1125	.3515	.3691	.5487	342.2573	-.1672	.5226	48.9288	53.348				1				0
80	8.72	38.9531	53.0557	42.6398	53.2374	-1.1174	-.0962	187.886	-.1141	.3603	.378	.5619	342.4355	-.1696	.5357	48.9137	53.4319				1				0
80	8.73	39.026	53.1556	42.5455	53.1501	-1.119	-.0874	187.8773	-.1156	.3692	.3868	.5751	342.6054	-.1719	.5488	48.8986	53.5158				1				0
80	8.74	39.1736	53.305	42.4326	53.0082	-1.1176	-.0736	187.9195	-.1142	.3829	.3996	.594	343.3965	-.1697	.5692	48.9126	53.6466				1				0
80	8.75	39.3213	53.4544	42.3196	52.8664	-1.1161	-.0599	187.9617	-.1127	.3966	.4123	.613	344.1384	-.1675	.5896	48.9267	53.7774				1				0
80	8.76	39.3959	53.5039	42.3009	52.8119	-1.113	-.055	188.0127	-.1096	.4015	.4162	.6188	344.7286	-.163	.5969	48.9558	53.8243				1				0
80	8.77	39.4706	53.5534	42.2822	52.7574	-1.11	-.0501	188.0637	-.1066	.4065	.4202	.6247	345.3074	-.1584	.6042	48.985	53.8711				1				0
80	8.78	39.5453	53.6029	42.2636	52.7029	-1.1069	-.0452	188.1147	-.1035	.4114	.4242	.6306	345.8751	-.1539	.6115	49.0141	53.9179				1				0
80	8.79	39.62	53.6524	42.2449	52.6484	-1.1038	-.0402	188.1657	-.1005	.4163	.4282	.6366	346.4318	-.1494	.6188	49.0432	53.9647				1				0
80	8.8	39.7899	53.6974	42.2493	52.5247	-1.0919	-.0319	188.2614	-.0885	.4246	.4337	.6448	348.229	-.1315	.6312	49.1573	54.0439				1				0
80	8.81	39.9598	53.7424	42.2538	52.4011	-1.0799	-.0236	188.3571	-.0765	.4329	.4396	.6535	349.978	-.1137	.6436	49.2714	54.123				1				0
80	8.82	40.0551	53.7379	42.2769	52.3319	-1.071	-.0202	188.4018	-.0676	.4363	.4415	.6563	351.1951	-.1005	.6486	49.3564	54.1553				1				0
80	8.83	40.1504	53.7334	42.3	52.2627	-1.062	-.0168	188.4465	-.0587	.4397	.4436	.6594	352.4007	-.0872	.6537	49.4413	54.1877				1				0
80	8.84	40.2456	53.7289	42.3232	52.1935	-1.0531	-.0134	188.4912	-.0497	.4431	.4459	.6628	353.5939	-.074	.6587	49.5262	54.22				1				0
80	8.85	40.3409	53.7244	42.3463	52.1243	-1.0442	-.01	188.5359	-.0408	.4465	.4484	.6665	354.7738	-.0607	.6637	49.611	54.2524				1				0
80	8.86	40.6756	53.7559	42.3739	51.8786	-1.0174	.0044	188.6841	-.0141	.461	.4612	.6856	358.254	-.0209	.6853	49.8662	54.3902				1				0
80	8.87	41.0104	53.7874	42.4014	51.633	-.9907	.0189	188.8322	.0127	.4754	.4756	.707	1.5295	.0189	.7068	50.1209	54.5279				1				0
80	8.88	41.2498	53.8234	42.4059	51.4565	-.9729	.0299	188.9357	.0305	.4865	.4874	.7246	3.5909	.0454	.7232	50.2907	54.6331				1				0
80	8.89	41.4893	53.8594	42.4103	51.2801	-.955	.041	189.0392	.0483	.4975	.4999	.7431	5.5498	.0719	.7396	50.4604	54.7383				1				0
80	8.9	41.7287	53.8955	42.4148	51.1037	-.9372	.052	189.1426	.0661	.5086	.5128	.7624	7.4098	.0983	.756	50.6299	54.8433				1				0
80	8.91	41.9682	53.9315	42.4192	50.9272	-.9195	.063	189.2461	.0839	.5196	.5263	.7824	9.1744	.1247	.7724	50.7992	54.9483				1				0
80	8.92	42.2935	54.0152	42.3676	50.6634	-.8986	.0809	189.3397	.1047	.5374	.5475	.8139	11.0285	.1557	.7989	50.9975	55.1182				1				0
80	8.93	42.6188	54.0989	42.316	50.3996	-.8778	.0987	189.4333	.1255	.5552	.5693	.8462	12.741	.1866	.8254	51.1957	55.288				1				0
80	8.94	42.7046	54.1466	42.26	50.3122	-.8748	.1055	189.4234	.1286	.5621	.5766	.8572	12.8888	.1912	.8356	51.2249	55.3531				1				0
80	8.95	42.7904	54.1943	42.204	50.2249	-.8717	.1124	189.4135	.1317	.5689	.584	.8681	13.0329	.1958	.8457	51.2542	55.4182				1				0
80	8.96	42.8763	54.242	42.1479	50.1375	-.8686	.1192	189.4037	.1348	.5757	.5913	.879	13.1734	.2003	.8559	51.2834	55.4833				1				0
80	8.97	42.9621	54.2897	42.0919	50.0502	-.8656	.126	189.3938	.1378	.5826	.5987	.89	13.3105	.2049	.8661	51.3127	55.5484				1				0
80	8.98	42.9956	54.3743	41.9495	49.9395	-.8699	.1353	189.2589	.1335	.5918	.6067	.9019	12.7111	.1985	.8798	51.2714	55.6365				1				0
80	8.99	43.029	54.4589	41.8072	49.8287	-.8742	.1446	189.1239	.1292	.6011	.6148	.914	12.1265	.192	.8936	51.2301	55.7247				1				0
80	9	42.9767	54.4958	41.7209	49.8054	-.8816	.147	188.9988	.1217	.6035	.6157	.9153	11.4038	.181	.8972	51.1594	55.7478				1				0
80	9.01	42.9243	54.5327	41.6346	49.782	-.8891	.1494	188.8737	.1143	.6059	.6166	.9167	10.6821	.1699	.9008	51.0886	55.7709				1				0
80	9.02	42.872	54.5696	41.5484	49.7587	-.8965	.1518	188.7486	.1069	.6084	.6177	.9183	9.9619	.1589	.9044	51.0177	55.7941				1				0
80	9.03	42.7467	54.5435	41.4879	49.7803	-.9056	.1492	188.5583	.0978	.6057	.6136	.9122	9.1695	.1454	.9005	50.9312	55.769				1				0
80	9.04	42.6214	54.5174	41.4274	49.8019	-.9147	.1466	188.3681	.0887	.6031	.6096	.9062	8.365	.1318	.8966	50.8446	55.7438				1				0
80	9.05	42.4961	54.4913	41.3669	49.8236	-.9238	.1439	188.1778	.0796	.6005	.6057	.9004	7.5483	.1183	.8926	50.7578	55.7186				1				0
80	9.06	42.4231	54.4283	41.3927	49.8685	-.9254	.1388	188.1126	.0779	.5954	.6005	.8926	7.4572	.1159	.8851	50.7422	55.6702				1				0
80	9.07	42.3501	54.3653	41.4185	49.9135	-.9271	.1337	188.0474	.0763	.5903	.5952	.8848	7.3644	.1134	.8775	50.7266	55.6218				1				0
80	9.08	42.2772	54.3023	41.4443	49.9585	-.9287	.1287	187.9822	.0747	.5852	.5899	.877	7.27	.111	.8699	50.711	55.5733				1				0
80	9.09	42.2197	54.2645	41.4763	50.0216	-.931	.1239	187.9821	.0724	.5805	.585	.8696	7.1053	.1076	.8629	50.6891	55.5282				1				0
80	9.1	42.1622	54.2267	41.5083	50.0848	-.9333	.1192	187.9819	.0701	.5757	.58	.8622	6.9379	.1041	.8559	50.6672	55.4831				1				0
80	9.11	42.1776	54.2519	41.5146	50.1029	-.934	.1196	188.047	.0694	.5761	.5803	.8626	6.869	.1032	.8564	50.6609	55.4866				1				0
80	9.12	42.1931	54.2771	41.5208	50.1211	-.9346	.1199	188.112	.0687	.5765	.5805	.863	6.8004	.1022	.8569	50.6547	55.49				1				0
80	9.13	42.2085	54.3023	41.527	50.1393	-.9353	.1203	188.1771	.0681	.5768	.5808	.8634	6.7319	.1012	.8575	50.6484	55.4935				1				0
80	9.14	42.224	54.3275	41.5332	50.1574	-.936	.1206	188.2421	.0674	.5772	.5811	.8639	6.6634	.1002	.858	50.6422	55.4969				1				0
80	9.15	42.2068	54.3644	41.5706	50.2448	-.9399	.1179	188.3866	.0635	.5745	.578	.8592	6.3027	.0943	.854	50.6043	55.4712				1				0
80	9.16	42.1896	54.4013	41.608	50.3321	-.9439	.1152	188.531	.0595	.5718	.5749	.8546	5.9388	.0884	.85	50.5665	55.4456				1				0
80	9.17	42.157	54.413	41.6391	50.4013	-.9472	.1122	188.6104	.0562	.5687	.5715	.8496	5.6399	.0835	.8455	50.5349	55.4165				1				0
80	9.18	42.1244	54.4247	41.6702	50.4705	-.9505	.1091	188.6898	.0529	.5657	.5682	.8446	5.3377	.0786	.8409	50.5034	55.3875				1				0
80	9.19	42.0918	54.4364	41.7014	50.5397	-.9538	.1061	188.7693	.0495	.5626	.5648	.8396	5.0322	.0737	.8364	50.4718	55.3585				1				0
80	9.2	42.0592	54.4481	41.7325	50.6089	-.9571	.1031	188.8487	.0462	.5596	.5615	.8347	4.7233	.0687	.8319	50.4403	55.3295				1				0
80	9.21	42.1261	54.4724	41.7111	50.5466	-.9533	.1074	188.8563	.05	.5639	.5661	.8416	5.0706	.0744	.8383	50.4765	55.3707				1				0
80	9.22	42.1931	54.4967	41.6898	50.4844	-.9495	.1117	188.8639	.0538	.5682	.5708	.8485	5.4122	.08	.8447	50.5127	55.4118				1				0
80	9.23	42.2926	54.5093	41.6373	50.3529	-.9424	.1191	188.7921	.0609	.5756	.5788	.8605	6.0441	.0906	.8557	50.5804	55.482				1				0
80	9.24	42.3922	54.5219	41.5848	50.2214	-.9353	.1264	188.7203	.0681	.583	.5869	.8725	6.659	.1012	.8667	50.6482	55.5522				1				0
80	9.25	42.4918	54.5345	41.5323	50.09	-.9282	.1338	188.6485	.0752	.5904	.5951	.8847	7.2576	.1118	.8776	50.716	55.6225				1				0
80	9.26	42.5913	54.5471	41.4799	49.9585	-.9211	.1412	188.5768	.0823	.5978	.6034	.897	7.8403	.1224	.8886	50.7839	55.6929				1				0
80	9.27	43.1149	54.6299	41.3011	49.4067	-.885	.1745	188.4525	.1184	.631	.642	.9544	10.6281	.176	.938	51.1277	56.0094				1				0
80	9.28	43.6384	54.7127	41.1223	48.8548	-.8488	.2077	188.3282	.1546	.6643	.682	1.0139	13.0976	.2298	.9875	51.4719	56.3264				1				0
80	9.29	44.0624	54.7829	40.9959	48.4345	-.8198	.2336	188.2757	.1836	.6902	.7142	1.0617	14.8942	.2729	1.026	51.7482	56.5729				1				0
80	9.3	44.4864	54.8531	40.8696	48.0141	-.7908	.2595	188.2233	.2126	.7161	.747	1.1104	16.5355	.316	1.0645	52.0247	56.8196				1				0
80	9.31	44.9104	54.9233	40.7433	47.5938	-.7617	.2854	188.1708	.2416	.742	.7803	1.1601	18.0384	.3592	1.103	52.3013	57.0664				1				0
80	9.32	45.3344	54.9935	40.617	47.1734	-.7327	.3114	188.1183	.2707	.7679	.8142	1.2104	19.4179	.4024	1.1416	52.578	57.3134				1				0
80	9.33	45.9712	55.0241	40.5672	46.6501	-.6836	.342	188.2126	.3198	.7985	.8602	1.2788	21.8264	.4755	1.1872	53.0459	57.6052				1				0
80	9.34	46.6081	55.0547	40.5174	46.1268	-.6345	.3726	188.307	.3689	.8291	.9075	1.3492	23.985	.5484	1.2327	53.5133	57.8967				1				0
80	9.35	46.8209	55.0151	40.5939	46.0239	-.6145	.3773	188.4538	.3889	.8338	.92	1.3678	25.0035	.5781	1.2396	53.7036	57.941				1				0
80	9.36	47.0338	54.9755	40.6704	45.921	-.5946	.3819	188.6006	.4088	.8385	.9328	1.3868	25.993	.6078	1.2465	53.8935	57.9853				1				0
80	9.37	47.2466	54.9359	40.7469	45.8181	-.5747	.3866	188.7475	.4287	.8431	.9459	1.4062	26.9538	.6374	1.2534	54.0831	58.0296				1				0
80	9.38	47.4595	54.8963	40.8234	45.7151	-.5548	.3912	188.8943	.4486	.8477	.9591	1.4259	27.8869	.6669	1.2603	54.2725	58.0738				1				0
80	9.39	47.5582	54.6974	41.0689	45.7662	-.5321	.381	189.0906	.4713	.8375	.961	1.4288	29.3678	.7007	1.2452	54.4886	57.9765				1				0
80	9.4	47.6569	54.4985	41.3144	45.8172	-.5094	.3708	189.287	.494	.8273	.9636	1.4325	30.8387	.7344	1.23	54.7043	57.8795				1				0
80	9.41	47.5427	54.3392	41.4834	45.9711	-.5066	.356	189.3365	.4968	.8125	.9524	1.4159	31.4421	.7386	1.208	54.7314	57.7384				1				0
80	9.42	47.4286	54.1799	41.6524	46.1251	-.5038	.3412	189.386	.4996	.7977	.9413	1.3994	32.0595	.7428	1.186	54.7584	57.5974				1				0
80	9.43	47.3144	54.0206	41.8214	46.2791	-.5009	.3264	189.4355	.5025	.7829	.9303	1.383	32.6912	.747	1.164	54.7854	57.4565				1				0
80	9.44	47.0999	53.7685	42.0456	46.4979	-.4991	.304	189.4119	.5043	.7605	.9126	1.3567	33.5488	.7498	1.1307	54.803	57.2432				1				0
80	9.45	46.8853	53.5165	42.2698	46.7167	-.4972	.2816	189.3883	.5062	.7381	.895	1.3306	34.4405	.7525	1.0974	54.8207	57.0299				1				0
80	9.46	46.6707	53.2645	42.494	46.9355	-.4953	.2592	189.3647	.508	.7157	.8777	1.3048	35.3677	.7553	1.064	54.8384	56.8165				1				0
80	9.47	46.5703	53.1718	42.5491	47.0004	-.4963	.2516	189.2916	.5071	.7081	.8709	1.2948	35.606	.7538	1.0527	54.8292	56.7438				1				0
80	9.48	46.4699	53.0791	42.6043	47.0653	-.4973	.2439	189.2185	.5061	.7005	.8642	1.2847	35.8481	.7524	1.0414	54.8199	56.6711				1				0
80	9.49	46.3695	52.9864	42.6594	47.1302	-.4983	.2363	189.1454	.5051	.6928	.8574	1.2747	36.0943	.7509	1.03	54.8106	56.5983				1				0
80	9.5	46.0433	52.8703	42.7466	47.3896	-.5157	.2169	189.0498	.4877	.6734	.8315	1.2361	35.9097	.725	1.0012	54.6445	56.4138				1				0
80	9.51	45.7172	52.7542	42.8338	47.6491	-.5332	.1975	188.9542	.4702	.6541	.8055	1.1975	35.7129	.699	.9723	54.4782	56.2291				1				0
80	9.52	45.4915	52.7308	42.8658	47.8437	-.5497	.1858	188.9317	.4537	.6423	.7864	1.1691	35.2373	.6745	.9549	54.3212	56.1173				1				0
80	9.53	45.2657	52.7074	42.8978	48.0383	-.5661	.174	188.9092	.4372	.6306	.7673	1.1407	34.7379	.65	.9374	54.1642	56.0054				1				0
80	9.54	45.04	52.684	42.9298	48.2329	-.5826	.1623	188.8867	.4208	.6188	.7483	1.1125	34.2129	.6255	.92	54.0072	55.8935				1				0
80	9.55	44.8143	52.6606	42.9619	48.4276	-.5991	.1505	188.8642	.4043	.6071	.7294	1.0843	33.6605	.601	.9025	53.8501	55.7816				1				0
80	9.56	44.1791	52.5445	43.0108	48.9007	-.6423	.1192	188.6351	.361	.5757	.6796	1.0102	32.0917	.5367	.8559	53.4384	55.483				1				0
80	9.57	43.544	52.4284	43.0597	49.3738	-.6857	.0878	188.4059	.3177	.5443	.6302	.9369	30.2717	.4723	.8091	53.0257	55.1837				1				0
80	9.58	43.1346	52.3357	43.0766	49.6523	-.7126	.0681	188.1992	.2908	.5246	.5998	.8917	29.0033	.4323	.7799	52.7698	54.9961				1				0
80	9.59	42.7252	52.2429	43.0935	49.9308	-.7395	.0483	187.9925	.2639	.5048	.5697	.8468	27.5971	.3923	.7505	52.5133	54.8081				1				0
80	9.6	42.3158	52.1502	43.1104	50.2093	-.7665	.0285	187.7858	.2369	.4851	.5398	.8025	26.0311	.3522	.7211	52.2562	54.6196				1				0
80	9.61	41.9064	52.0575	43.1273	50.4878	-.7935	.0087	187.5791	.2099	.4652	.5104	.7587	24.2792	.312	.6916	51.9986	54.4307				1				0
80	9.62	41.4189	51.8928	43.2358	50.8779	-.8216	-.02	187.4255	.1818	.4365	.4729	.703	22.6088	.2703	.649	51.7314	54.1576				1				0
80	9.63	40.9314	51.7281	43.3444	51.268	-.8497	-.0487	187.2719	.1537	.4078	.4358	.6479	20.6494	.2285	.6063	51.4637	53.884				1				0
80	9.64	40.8533	51.6561	43.436	51.3796	-.8506	-.0575	187.325	.1527	.399	.4273	.6351	20.9473	.2271	.5932	51.4548	53.8002				1				0
80	9.65	40.7752	51.5841	43.5276	51.4911	-.8516	-.0663	187.3781	.1518	.3902	.4187	.6225	21.2572	.2257	.5801	51.4458	53.7165				1				0
80	9.66	40.6971	51.5121	43.6192	51.6027	-.8525	-.0751	187.4312	.1509	.3814	.4102	.6098	21.5798	.2243	.567	51.4368	53.6328				1				0
80	9.67	40.619	51.4401	43.7109	51.7143	-.8535	-.0839	187.4842	.1499	.3727	.4017	.5971	21.916	.2229	.554	51.4279	53.5491				1				0
80	9.68	40.734	51.4266	43.9039	51.812	-.8415	-.0884	187.8765	.1618	.3681	.4021	.5978	23.7312	.2406	.5472	51.5413	53.506				1				0
80	9.69	40.849	51.4131	44.0969	51.9098	-.8297	-.0929	188.2688	.1737	.3636	.403	.599	25.5331	.2582	.5405	51.6542	53.463				1				0
80	9.7	41.0421	51.4716	44.1983	51.8959	-.8169	-.0887	188.608	.1864	.3678	.4124	.6131	26.8786	.2772	.5468	51.7757	53.5033				1				0
80	9.71	41.2352	51.5301	44.2997	51.8821	-.8042	-.0845	188.9472	.1992	.3721	.422	.6273	28.1587	.2961	.5531	51.8967	53.5435				1				0
80	9.72	41.4284	51.5886	44.4012	51.8683	-.7916	-.0803	189.2864	.2118	.3763	.4318	.6419	29.377	.3149	.5593	52.0173	53.5835				1				0
80	9.73	41.6215	51.6471	44.5026	51.8544	-.7789	-.0761	189.6255	.2244	.3804	.4417	.6566	30.5368	.3336	.5656	52.1374	53.6233				1				0
80	9.74	41.7176	51.7452	44.5524	51.8933	-.7774	-.0734	189.9085	.226	.3832	.4448	.6613	30.5325	.3359	.5696	52.1523	53.6491				1				0
80	9.75	41.8137	51.8433	44.6022	51.9323	-.7758	-.0707	190.1915	.2275	.3859	.448	.6659	30.5283	.3383	.5736	52.1671	53.6748				1				0
80	9.76	41.7167	51.8829	44.5506	51.985	-.7868	-.0721	190.1353	.2165	.3844	.4412	.6559	29.394	.3219	.5714	52.0623	53.6609				1				0
80	9.77	41.6197	51.9225	44.499	52.0378	-.7978	-.0736	190.0791	.2055	.3829	.4346	.6461	28.2241	.3055	.5693	51.9575	53.647				1				0
80	9.78	41.5228	51.9621	44.4474	52.0905	-.8089	-.0751	190.0229	.1945	.3815	.4282	.6366	27.018	.2892	.5671	51.8526	53.6331				1				0
80	9.79	41.4258	52.0017	44.3958	52.1433	-.8199	-.0765	189.9666	.1835	.38	.422	.6273	25.7752	.2728	.5649	51.7477	53.6192				1				0
80	9.8	41.0696	51.981	44.2944	52.3327	-.8492	-.0881	189.6777	.1542	.3684	.3994	.5937	22.7083	.2292	.5477	51.4685	53.509				1				0
80	9.81	40.7134	51.9603	44.193	52.5221	-.8786	-.0997	189.3889	.1248	.3568	.378	.562	19.2738	.1855	.5305	51.1884	53.3985				1				0
80	9.82	40.4542	51.9	44.1432	52.6588	-.897	-.1099	189.1562	.1064	.3467	.3626	.5391	17.0593	.1581	.5154	51.0132	53.3018				1				0
80	9.83	40.195	51.8397	44.0934	52.7955	-.9154	-.12	188.9235	.0879	.3365	.3478	.517	14.6461	.1307	.5002	50.8375	53.2048				1				0
80	9.84	39.9358	51.7794	44.0436	52.9321	-.9339	-.1302	188.6909	.0695	.3263	.3336	.4959	12.0163	.1032	.4851	50.6615	53.1076				1				0
80	9.85	39.4775	51.675	44.0249	53.2634	-.9669	-.1521	188.4407	.0365	.3044	.3066	.4558	6.8305	.0542	.4525	50.3473	52.8992				1				0
80	9.86	39.0192	51.5706	44.0062	53.5947	-1	-.1741	188.1906	.0034	.2825	.2825	.42	.6869	.005	.4199	50.0323	52.6903				1				0
80	9.87	38.5608	51.4662	43.9875	53.9259	-1.0332	-.196	187.9405	-.0298	.2605	.2622	.3898	353.4788	-.0443	.3872	49.7164	52.4809				1				0
80	9.88	38.3617	51.4221	44.0186	54.1205	-1.0477	-.2077	187.923	-.0443	.2488	.2527	.3757	349.9092	-.0658	.3699	49.5783	52.3697				1				0
80	9.89	38.1626	51.378	44.0498	54.3151	-1.0622	-.2194	187.9055	-.0588	.2371	.2443	.3632	346.0776	-.0874	.3525	49.4401	52.2585				1				0
80	9.9	37.9635	51.3339	44.0809	54.5098	-1.0767	-.2311	187.888	-.0733	.2255	.2371	.3524	341.9917	-.109	.3352	49.302	52.1472				1				0
80	9.91	37.6322	51.234	44.1921	54.9068	-1.0996	-.2543	187.965	-.0962	.2022	.2239	.3329	334.5479	-.1431	.3006	49.0834	51.9258				1				0
80	9.92	37.3009	51.1341	44.3033	55.3038	-1.1225	-.2776	188.042	-.1192	.179	.215	.3196	326.3421	-.1771	.266	48.8651	51.7045				1				0
80	9.93	37.1687	51.0783	44.3834	55.5062	-1.131	-.2891	188.1365	-.1276	.1674	.2105	.3129	322.692	-.1897	.2489	48.7849	51.5945				1				0
80	9.94	37.0365	51.0225	44.4634	55.7086	-1.1394	-.3006	188.231	-.136	.1559	.2069	.3075	318.9019	-.2022	.2317	48.7049	51.4847				1				0
80	9.95	36.9044	50.9667	44.5435	55.9109	-1.1478	-.3122	188.3255	-.1444	.1444	.2042	.3035	314.9984	-.2146	.2146	48.6249	51.375				1				0
80	9.96	36.7722	50.9109	44.6235	56.1133	-1.1562	-.3237	188.4199	-.1528	.1329	.2025	.301	311.0139	-.2271	.1975	48.545	51.2654				1				0
80	9.97	36.5576	50.7831	44.7445	56.3936	-1.1669	-.342	188.4788	-.1635	.1145	.1996	.2968	305.0116	-.2431	.1703	48.4428	51.0908				1				0
80	9.98	36.343	50.6552	44.8655	56.6738	-1.1776	-.3603	188.5376	-.1742	.0962	.199	.2959	298.9092	-.259	.143	48.3406	50.9164				1				0
80	9.99	36.2606	50.5832	44.9064	56.7517	-1.18	-.3672	188.502	-.1766	.0894	.1979	.2942	296.8459	-.2625	.1329	48.3182	50.8512				1				0
80	10	36.1782	50.5112	44.9473	56.8295	-1.1823	-.374	188.4663	-.1789	.0825	.1971	.2929	294.7614	-.266	.1227	48.2957	50.7861				1				0
80	10.01	36.0959	50.4392	44.9883	56.9073	-1.1847	-.3808	188.4307	-.1813	.0757	.1965	.2921	292.6607	-.2695	.1125	48.2733	50.7209				1				0
80	10.02	36.0135	50.3672	45.0292	56.9852	-1.187	-.3877	188.3951	-.1837	.0688	.1961	.2916	290.5495	-.273	.1023	48.2508	50.6557				1				0
80	10.03	35.8547	50.1998	45.1831	57.198	-1.1891	-.4048	188.4355	-.1857	.0518	.1928	.2865	285.5752	-.276	.0769	48.2317	50.4929				1				0
80	10.04	35.6959	50.0324	45.337	57.4107	-1.1911	-.4219	188.476	-.1877	.0347	.1909	.2837	280.4651	-.279	.0515	48.2125	50.3302				1				0
80	10.05	35.6195	49.937	45.4499	57.5457	-1.1907	-.4321	188.5521	-.1873	.0244	.1889	.2808	277.4324	-.2785	.0363	48.2158	50.2327				1				0
80	10.06	35.5431	49.8416	45.5629	57.6806	-1.1904	-.4423	188.6282	-.187	.0142	.1875	.2788	274.3482	-.278	.0211	48.2191	50.1354				1				0
80	10.07	35.4667	49.7462	45.6759	57.8155	-1.19	-.4525	188.7043	-.1866	.004	.1867	.2775	271.2295	-.2775	.006	48.2224	50.0382				1				0
80	10.08	35.3903	49.6508	45.7889	57.9505	-1.1897	-.4627	188.7804	-.1863	-.0062	.1864	.2771	268.0945	-.2769	-.0092	48.2258	49.941				1				0
80	10.09	35.2951	49.5293	45.9392	58.1165	-1.1886	-.4757	188.8801	-.1852	-.0191	.1862	.2768	264.0988	-.2753	-.0285	48.2362	49.8177				1				0
80	10.1	35.1998	49.4078	46.0895	58.2826	-1.1875	-.4886	188.9797	-.1841	-.0321	.1869	.2778	260.1173	-.2737	-.0477	48.2467	49.6945				1				0
80	10.11	35.1809	49.3817	46.1269	58.3137	-1.1867	-.4914	189.0032	-.1833	-.0348	.1866	.2774	259.2477	-.2725	-.0518	48.2539	49.6684				1				0
80	10.12	35.162	49.3556	46.1642	58.3449	-1.186	-.4941	189.0267	-.1826	-.0376	.1864	.2771	258.376	-.2714	-.0558	48.261	49.6423				1				0
80	10.13	35.1432	49.3295	46.2016	58.376	-1.1852	-.4968	189.0502	-.1818	-.0403	.1863	.2769	257.5029	-.2703	-.0599	48.2682	49.6162				1				0
80	10.14	35.1243	49.3034	46.239	58.4071	-1.1845	-.4996	189.0738	-.1811	-.043	.1861	.2767	256.6286	-.2692	-.064	48.2754	49.59				1				0
80	10.15	35.1234	49.2521	46.2559	58.3725	-1.1803	-.5006	189.0039	-.1769	-.0441	.1823	.2711	256.0104	-.263	-.0655	48.3149	49.5802				1				0
80	10.16	35.1226	49.2007	46.2728	58.3379	-1.1762	-.5017	188.934	-.1728	-.0451	.1786	.2655	255.3656	-.2569	-.0671	48.3544	49.5703				1				0
80	10.17	35.1406	49.1755	46.2523	58.2722	-1.1728	-.5	188.8407	-.1694	-.0434	.1749	.2599	255.6251	-.2518	-.0645	48.3868	49.5865				1				0
80	10.18	35.1586	49.1503	46.2319	58.2065	-1.1694	-.4982	188.7473	-.166	-.0417	.1711	.2544	255.8961	-.2467	-.062	48.4192	49.6028				1				0
80	10.19	35.1766	49.1251	46.2114	58.1407	-1.166	-.4965	188.6539	-.1626	-.04	.1674	.2489	256.1794	-.2417	-.0595	48.4517	49.6191				1				0
80	10.2	35.3689	49.2206	46.1029	57.8908	-1.1557	-.4807	188.5831	-.1523	-.0242	.1542	.2292	260.9797	-.2264	-.0359	48.5498	49.7698				1				0
80	10.21	35.5611	49.316	45.9943	57.6408	-1.1453	-.4649	188.5123	-.142	-.0083	.1422	.2114	266.6379	-.211	-.0124	48.648	49.9206				1				0
80	10.22	35.7534	49.4114	45.8858	57.3908	-1.135	-.449	188.4414	-.1316	.0075	.1319	.196	273.2627	-.1957	.0112	48.7462	50.0715				1				0
80	10.23	35.9276	49.532	45.7978	57.2066	-1.1281	-.4349	188.464	-.1248	.0216	.1266	.1882	279.8307	-.1854	.0321	48.8119	50.2059				1				0
80	10.24	36.1019	49.6526	45.7097	57.0224	-1.1212	-.4208	188.4865	-.1179	.0357	.1232	.1831	286.863	-.1752	.0531	48.8775	50.3403				1				0
80	10.25	36.2761	49.7732	45.6216	56.8382	-1.1144	-.4067	188.509	-.111	.0498	.1216	.1808	294.1823	-.165	.0741	48.9431	50.4746				1				0
80	10.26	36.61	50.0333	45.4321	56.4939	-1.1037	-.3786	188.5693	-.1003	.0779	.127	.1888	307.8312	-.1491	.1158	49.0446	50.7419				1				0
80	10.27	36.9438	50.2934	45.2427	56.1497	-1.093	-.3506	188.6296	-.0897	.106	.1388	.2063	319.759	-.1333	.1575	49.146	51.0091				1				0
80	10.28	37.1035	50.4329	45.1413	55.9897	-1.0893	-.3366	188.6673	-.0859	.1199	.1475	.2193	324.3817	-.1277	.1782	49.1819	51.1419				1				0
80	10.29	37.2631	50.5724	45.0399	55.8296	-1.0855	-.3227	188.705	-.0821	.1338	.157	.2334	328.4647	-.1221	.199	49.2177	51.2748				1				0
80	10.3	37.4228	50.7119	44.9384	55.6696	-1.0818	-.3087	188.7428	-.0784	.1478	.1673	.2487	332.0626	-.1165	.2197	49.2536	51.4075				1				0
80	10.31	37.5824	50.8515	44.837	55.5096	-1.078	-.2948	188.7805	-.0746	.1617	.1781	.2648	335.2334	-.1109	.2404	49.2894	51.5402				1				0
80	10.32	37.857	51.0945	44.6538	55.2268	-1.0718	-.2704	188.8321	-.0684	.1861	.1983	.2948	339.8205	-.1017	.2767	49.3485	51.7728				1				0
80	10.33	38.1317	51.3375	44.4705	54.944	-1.0656	-.246	188.8837	-.0622	.2105	.2195	.3264	343.5385	-.0925	.313	49.4075	52.0052				1				0
80	10.34	38.2467	51.441	44.3887	54.8211	-1.0632	-.2355	188.8975	-.0598	.221	.229	.3404	344.8674	-.0889	.3286	49.4307	52.1051				1				0
80	10.35	38.3617	51.5445	44.3069	54.6983	-1.0607	-.225	188.9114	-.0573	.2315	.2385	.3546	346.0908	-.0852	.3442	49.454	52.2049				1				0
80	10.36	38.4767	51.648	44.225	54.5755	-1.0583	-.2145	188.9252	-.0549	.242	.2481	.3689	347.2192	-.0816	.3597	49.4772	52.3047				1				0
80	10.37	38.5917	51.7515	44.1432	54.4527	-1.0558	-.2041	188.9391	-.0525	.2525	.2579	.3833	348.2628	-.078	.3753	49.5004	52.4045				1				0
80	10.38	38.8218	51.972	43.9617	54.2096	-1.0525	-.1824	188.9651	-.0491	.2741	.2785	.414	349.8428	-.073	.4075	49.5322	52.6109				1				0
80	10.39	39.0518	52.1925	43.7802	53.9666	-1.0492	-.1607	188.9911	-.0458	.2958	.2993	.4449	351.2038	-.068	.4397	49.5641	52.8171				1				0
80	10.4	39.1668	52.3095	43.6806	53.8464	-1.0482	-.1496	189.0033	-.0449	.307	.3102	.4612	351.6843	-.0667	.4563	49.5727	52.9236				1				0
80	10.41	39.2818	52.4266	43.581	53.7261	-1.0473	-.1384	189.0155	-.044	.3182	.3212	.4774	352.1323	-.0654	.473	49.5813	53.03				1				0
80	10.42	39.3968	52.5436	43.4814	53.6059	-1.0464	-.1272	189.0276	-.0431	.3293	.3321	.4937	352.5508	-.064	.4896	49.5899	53.1365				1				0
80	10.43	39.5118	52.6606	43.3817	53.4857	-1.0455	-.116	189.0398	-.0422	.3405	.3431	.51	352.9423	-.0627	.5062	49.5985	53.2429				1				0
80	10.44	39.6895	52.8982	43.154	53.2591	-1.0485	-.0946	189.0007	-.0451	.362	.3648	.5423	352.8948	-.0671	.5381	49.5703	53.4474				1				0
80	10.45	39.8671	53.1358	42.9263	53.0325	-1.0515	-.0731	188.9617	-.0481	.3835	.3865	.5745	352.8528	-.0715	.57	49.5421	53.652				1				0
80	10.46	39.9298	53.2564	42.7982	52.9261	-1.0553	-.0628	188.9104	-.052	.3938	.3972	.5904	352.4841	-.0772	.5854	49.5052	53.7502				1				0
80	10.47	39.9924	53.377	42.6701	52.8197	-1.0592	-.0525	188.8592	-.0558	.4041	.4079	.6064	352.1345	-.083	.6007	49.4683	53.8485				1				0
80	10.48	40.0551	53.4976	42.542	52.7133	-1.0631	-.0421	188.808	-.0597	.4144	.4187	.6224	351.8027	-.0887	.616	49.4315	53.9468				1				0
80	10.49	40.1178	53.6182	42.4139	52.6069	-1.067	-.0318	188.7568	-.0636	.4247	.4295	.6384	351.4873	-.0945	.6314	49.3945	54.0451				1				0
80	10.5	40.183	53.7649	42.2484	52.4728	-1.0725	-.0191	188.6692	-.0692	.4374	.4428	.6583	351.0156	-.1028	.6502	49.3414	54.1656				1				0
80	10.51	40.2482	53.9117	42.083	52.3388	-1.0781	-.0065	188.5816	-.0747	.4501	.4562	.6782	350.571	-.1111	.669	49.2882	54.2862				1				0
80	10.52	40.2508	53.9378	42.0456	52.3111	-1.0798	-.0042	188.5453	-.0764	.4524	.4588	.682	350.4084	-.1136	.6725	49.272	54.3083				1				0
80	10.53	40.2534	53.9639	42.0083	52.2834	-1.0815	-.0018	188.5089	-.0782	.4547	.4614	.6858	350.2476	-.1162	.6759	49.2557	54.3304				1				0
80	10.54	40.2559	53.99	41.9709	52.2557	-1.0832	.0005	188.4725	-.0799	.457	.4639	.6897	350.0884	-.1187	.6794	49.2395	54.3525				1				0
80	10.55	40.2585	54.0161	41.9335	52.2281	-1.0849	.0028	188.4362	-.0816	.4593	.4665	.6935	349.9311	-.1213	.6828	49.2232	54.3747				1				0
80	10.56	40.1572	53.9522	41.9558	52.2999	-1.0893	-.0036	188.365	-.0859	.4529	.461	.6853	349.2613	-.1277	.6733	49.1819	54.3134				1				0
80	10.57	40.056	53.8882	41.978	52.3716	-1.0936	-.0101	188.2939	-.0902	.4465	.4555	.6771	348.5746	-.1341	.6637	49.1406	54.2522				1				0
80	10.58	39.9521	53.7982	42.0376	52.4711	-1.0962	-.0188	188.2591	-.0929	.4377	.4475	.6652	348.0226	-.138	.6507	49.1156	54.1687				1				0
80	10.59	39.8483	53.7082	42.0972	52.5706	-1.0989	-.0276	188.2243	-.0955	.429	.4395	.6533	347.4503	-.142	.6377	49.0906	54.0853				1				0
80	10.6	39.7444	53.6182	42.1568	52.67	-1.1015	-.0363	188.1895	-.0981	.4202	.4315	.6414	346.8566	-.1459	.6246	49.0656	54.0018				1				0
80	10.61	39.4672	53.4184	42.3383	53.0082	-1.1118	-.0611	188.2321	-.1084	.3955	.4101	.6096	344.6656	-.1612	.5879	48.9672	53.7663				1				0
80	10.62	39.19	53.2186	42.5197	53.3464	-1.1221	-.0858	188.2747	-.1188	.3707	.3893	.5787	342.2384	-.1765	.5511	48.869	53.5309				1				0
80	10.63	38.9127	53.0188	42.7012	53.6846	-1.1325	-.1105	188.3174	-.1291	.346	.3693	.549	339.5441	-.1919	.5144	48.7707	53.2956				1				0
80	10.64	38.7394	52.909	42.8231	53.9233	-1.1401	-.1264	188.3948	-.1367	.3301	.3573	.5312	337.4985	-.2033	.4907	48.6976	53.1439				1				0
80	10.65	38.566	52.7992	42.945	54.1621	-1.1478	-.1423	188.4722	-.1444	.3142	.3458	.5141	335.3157	-.2147	.4671	48.6246	52.9925				1				0
80	10.66	38.3926	52.6894	43.0668	54.4008	-1.1555	-.1582	188.5496	-.1521	.2983	.3348	.4978	332.9882	-.2261	.4435	48.5516	52.8411				1				0
80	10.67	38.1042	52.5337	43.2625	54.8185	-1.1704	-.1843	188.719	-.167	.2723	.3194	.4748	328.4745	-.2483	.4048	48.4093	52.5931				1				0
80	10.68	37.8158	52.378	43.4582	55.2363	-1.1853	-.2103	188.8883	-.1819	.2463	.3062	.4552	323.5465	-.2705	.3661	48.2673	52.3456				1				0
80	10.69	37.7008	52.3321	43.5321	55.4153	-1.1926	-.2204	188.9803	-.1892	.2362	.3026	.4498	321.3004	-.2812	.3511	48.1981	52.2491				1				0
80	10.7	37.5858	52.2861	43.6059	55.5944	-1.1998	-.2305	189.0723	-.1965	.226	.2995	.4452	319.006	-.292	.336	48.129	52.1528				1				0
80	10.71	37.4708	52.2402	43.6797	55.7734	-1.2071	-.2406	189.1642	-.2037	.2159	.2969	.4413	316.6698	-.3028	.321	48.06	52.0565				1				0
80	10.72	37.3558	52.1943	43.7536	55.9525	-1.2143	-.2507	189.2562	-.2109	.2058	.2947	.4381	314.2978	-.3136	.306	47.991	51.9603				1				0
80	10.73	37.1387	52.0251	43.8407	56.1531	-1.2222	-.2675	189.1577	-.2188	.1891	.2892	.4299	310.8248	-.3253	.281	47.9159	51.8005				1				0
80	10.74	36.9215	51.8559	43.9279	56.3538	-1.2301	-.2843	189.0591	-.2267	.1723	.2847	.4233	307.2259	-.337	.2561	47.8407	51.6405				1				0
80	10.75	36.8194	51.7326	43.9413	56.3754	-1.2308	-.291	188.8687	-.2274	.1655	.2813	.4181	306.053	-.338	.2461	47.8344	51.5764				1				0
80	10.76	36.7172	51.6093	43.9546	56.397	-1.2314	-.2978	188.6782	-.228	.1588	.2779	.4131	304.8487	-.339	.236	47.8281	51.5122				1				0
80	10.77	36.6151	51.486	43.9679	56.4187	-1.2321	-.3045	188.4877	-.2287	.152	.2746	.4082	303.6131	-.34	.226	47.8218	51.4479				1				0
80	10.78	36.513	51.3627	43.9813	56.4403	-1.2328	-.3113	188.2972	-.2294	.1453	.2715	.4036	302.3456	-.341	.2159	47.8155	51.3834				1				0
80	10.79	36.4555	51.1611	44.0115	56.3408	-1.2225	-.3165	187.9689	-.2191	.14	.26	.3866	302.5716	-.3258	.2081	47.9129	51.3333				1				0
80	10.8	36.398	50.9595	44.0418	56.2414	-1.2123	-.3218	187.6405	-.2089	.1347	.2486	.3695	302.8195	-.3105	.2003	48.0107	51.283				1				0
80	10.81	36.4426	50.8812	44.0587	56.1203	-1.2013	-.3203	187.5027	-.1979	.1362	.2403	.3572	304.5379	-.2943	.2025	48.1148	51.2975				1				0
80	10.82	36.4872	50.8029	44.0756	55.9992	-1.1904	-.3188	187.3648	-.187	.1378	.2323	.3453	306.3794	-.278	.2048	48.2191	51.312				1				0
80	10.83	36.5319	50.7245	44.0925	55.8781	-1.1794	-.3173	187.227	-.176	.1393	.2245	.3337	308.354	-.2617	.207	48.3236	51.3265				1				0
80	10.84	36.5765	50.6462	44.1094	55.757	-1.1684	-.3157	187.0891	-.165	.1408	.2169	.3225	310.4712	-.2453	.2093	48.4282	51.341				1				0
80	10.85	36.8494	50.4797	44.3451	55.5503	-1.1275	-.3136	187.2245	-.1242	.143	.1894	.2815	319.0295	-.1846	.2125	48.8176	51.3616				1				0
80	10.86	37.1224	50.3132	44.5808	55.3436	-1.0867	-.3114	187.36	-.0833	.1451	.1673	.2488	330.1369	-.1239	.2157	49.2064	51.3822				1				0
80	10.87	37.3507	50.225	44.7997	55.2579	-1.057	-.3108	187.6333	-.0536	.1458	.1553	.2309	339.8046	-.0797	.2167	49.4894	51.3881				1				0
80	10.88	37.579	50.1368	45.0185	55.1723	-1.0274	-.3102	187.9066	-.024	.1464	.1483	.2205	350.6932	-.0357	.2176	49.7715	51.394				1				0
80	10.89	37.8073	50.0486	45.2373	55.0867	-.9978	-.3095	188.1799	.0056	.147	.1471	.2187	2.1639	.0083	.2185	50.0529	51.4				1				0
80	10.9	38.0356	49.9604	45.4562	55.001	-.9684	-.3089	188.4532	.035	.1476	.1517	.2255	13.342	.052	.2194	50.3334	51.4059				1				0
80	10.91	38.3609	49.8254	45.7737	54.9085	-.9271	-.3091	188.8685	.0763	.1474	.166	.2468	27.3655	.1134	.2192	50.7268	51.4042				1				0
80	10.92	38.6861	49.6904	46.0913	54.8159	-.8859	-.3093	189.2838	.1174	.1473	.1883	.28	38.5711	.1746	.2189	51.1184	51.4024				1				0
80	10.93	38.7831	49.6436	46.19	54.809	-.8741	-.3101	189.4258	.1293	.1465	.1954	.2904	41.4366	.1922	.2177	51.2313	51.3949				1				0
80	10.94	38.8801	49.5968	46.2888	54.8021	-.8623	-.3109	189.5678	.1411	.1457	.2028	.3015	44.0934	.2098	.2165	51.3441	51.3873				1				0
80	10.95	38.9771	49.55	46.3875	54.7952	-.8504	-.3117	189.7098	.153	.1449	.2107	.3132	46.5534	.2274	.2154	51.4567	51.3798				1				0
80	10.96	39.1067	49.5338	46.3875	54.6663	-.8382	-.3057	189.6943	.1652	.1508	.2237	.3325	47.6043	.2456	.2242	51.5732	51.4364				1				0
80	10.97	39.2363	49.5176	46.3875	54.5374	-.8259	-.2998	189.6788	.1774	.1568	.2368	.352	48.5396	.2638	.233	51.6898	51.4929				1				0
80	10.98	39.3659	49.5014	46.3875	54.4086	-.8137	-.2938	189.6634	.1897	.1627	.2499	.3715	49.3769	.282	.2419	51.8064	51.5495				1				0
80	10.99	39.3985	49.532	46.2888	54.2866	-.8133	-.2871	189.5059	.1901	.1695	.2547	.3786	48.2901	.2826	.2519	51.8108	51.6139				1				0
80	11	39.4311	49.5626	46.19	54.1646	-.8128	-.2803	189.3484	.1906	.1762	.2596	.3859	47.2421	.2833	.262	51.8151	51.6783				1				0
80	11.01	39.4637	49.5932	46.0913	54.0427	-.8123	-.2735	189.1909	.191	.183	.2645	.3933	46.2314	.284	.272	51.8194	51.7429				1				0
80	11.02	39.3865	49.541	46.0771	54.041	-.8147	-.2766	189.0455	.1887	.18	.2608	.3877	46.3583	.2806	.2676	51.7974	51.7142				1				0
80	11.03	39.3093	49.4888	46.0628	54.0392	-.817	-.2796	188.9001	.1864	.177	.257	.3821	46.489	.2771	.2631	51.7754	51.6854				1				0
80	11.04	39.1994	49.406	46.1473	54.1595	-.8197	-.2894	188.9122	.1836	.1672	.2483	.3691	47.6902	.273	.2485	51.749	51.592				1				0
80	11.05	39.0895	49.3232	46.2319	54.2797	-.8225	-.2992	188.9242	.1809	.1573	.2397	.3564	48.978	.2689	.2339	51.7226	51.4986				1				0
80	11.06	38.9797	49.2404	46.3164	54.3999	-.8253	-.309	188.9363	.1781	.1475	.2313	.3438	50.3606	.2647	.2193	51.6962	51.4051				1				0
80	11.07	38.8698	49.1575	46.4009	54.5201	-.8281	-.3188	188.9484	.1753	.1377	.223	.3314	51.847	.2606	.2047	51.6698	51.3118				1				0
80	11.08	38.5548	49.0081	46.5094	54.8246	-.8445	-.3406	188.8969	.1588	.1159	.1967	.2923	53.8706	.2361	.1724	51.5127	51.1043				1				0
80	11.09	38.2398	48.8587	46.6179	55.129	-.861	-.3624	188.8455	.1423	.0941	.1707	.2537	56.5161	.2116	.14	51.3555	50.8967				1				0
80	11.1	38.0347	48.7921	46.6419	55.3133	-.8748	-.3744	188.782	.1286	.0821	.1526	.2268	57.4278	.1912	.1221	51.2247	50.7824				1				0
80	11.11	37.8296	48.7255	46.666	55.4975	-.8885	-.3864	188.7186	.1148	.0701	.1346	.2	58.5848	.1707	.1043	51.0937	50.668				1				0
80	11.12	37.6245	48.6589	46.69	55.6817	-.9023	-.3984	188.6551	.1011	.0581	.1166	.1733	60.1001	.1503	.0864	50.9627	50.5536				1				0
80	11.13	37.4193	48.5923	46.714	55.866	-.9161	-.4104	188.5916	.0873	.0461	.0987	.1468	62.1667	.1298	.0685	50.8316	50.4391				1				0
80	11.14	37.0022	48.5014	46.6962	56.2111	-.948	-.4315	188.4109	.0553	.025	.0607	.0903	65.6972	.0823	.0372	50.5271	50.238				1				0
80	11.15	36.5851	48.4105	46.6784	56.5562	-.9801	-.4527	188.2302	.0233	.0038	.0236	.0351	80.6347	.0347	.0057	50.2221	50.0366				1				0
80	11.16	36.3731	48.3862	46.6366	56.7171	-.9983	-.4618	188.1129	.0051	-.0053	.0073	.0109	136.0822	.0075	-.0078	50.0483	49.9499				1				0
80	11.17	36.1611	48.3619	46.5948	56.8779	-1.0166	-.4709	187.9957	-.0132	-.0144	.0195	.029	222.56	-.0196	-.0214	49.8742	49.863				1				0
80	11.18	35.9491	48.3376	46.553	57.0388	-1.0349	-.4801	187.8785	-.0315	-.0235	.0393	.0584	233.2634	-.0468	-.035	49.7	49.7761				1				0
80	11.19	35.7371	48.3133	46.5112	57.1997	-1.0532	-.4892	187.7612	-.0498	-.0327	.0596	.0885	236.7581	-.0741	-.0485	49.5255	49.689				1				0
80	11.2	35.4899	48.3556	46.5014	57.5076	-1.0802	-.5015	187.8545	-.0768	-.0449	.0889	.1322	239.6672	-.1141	-.0668	49.2688	49.5722				1				0
80	11.21	35.2427	48.3979	46.4916	57.8155	-1.1071	-.5137	187.9478	-.1037	-.0572	.1184	.176	241.1288	-.1541	-.085	49.0124	49.4555				1				0
80	11.22	35.2075	48.4645	46.5236	57.9626	-1.1156	-.5168	188.1582	-.1123	-.0603	.1274	.1894	241.7691	-.1669	-.0896	48.9309	49.426				1				0
80	11.23	35.1723	48.5311	46.5557	58.1096	-1.1242	-.5199	188.3687	-.1208	-.0634	.1364	.2028	242.3238	-.1796	-.0942	48.8496	49.3967				1				0
80	11.24	35.1372	48.5977	46.5877	58.2566	-1.1327	-.523	188.5792	-.1293	-.0664	.1454	.2161	242.8089	-.1922	-.0987	48.7685	49.3673				1				0
80	11.25	35.102	48.6643	46.6197	58.4037	-1.1412	-.526	188.7897	-.1378	-.0695	.1543	.2294	243.2367	-.2049	-.1033	48.6876	49.3381				1				0
80	11.26	35.0985	48.811	46.5272	58.4469	-1.1535	-.521	188.8837	-.1501	-.0645	.1634	.2428	246.7545	-.2231	-.0958	48.5704	49.3859				1				0
80	11.27	35.0951	48.9577	46.4347	58.4902	-1.1658	-.516	188.9777	-.1624	-.0595	.1729	.2571	249.8906	-.2414	-.0884	48.4534	49.4338				1				0
80	11.28	35.1269	49.0378	46.3101	58.3864	-1.1696	-.5079	188.8612	-.1662	-.0514	.174	.2586	252.8295	-.2471	-.0763	48.417	49.5109				1				0
80	11.29	35.1586	49.1179	46.1856	58.2826	-1.1734	-.4998	188.7447	-.1701	-.0433	.1755	.2608	255.7296	-.2528	-.0643	48.3805	49.5881				1				0
80	11.3	35.1904	49.198	46.0611	58.1788	-1.1773	-.4917	188.6283	-.1739	-.0351	.1774	.2637	258.577	-.2585	-.0522	48.3439	49.6654				1				0
80	11.31	35.2221	49.2782	45.9365	58.075	-1.1811	-.4835	188.5118	-.1777	-.027	.1798	.2672	261.3596	-.2642	-.0401	48.3073	49.7428				1				0
80	11.32	35.4135	49.4672	45.7284	57.7844	-1.178	-.462	188.3934	-.1746	-.0055	.1747	.2597	268.1933	-.2596	-.0082	48.3367	49.9475				1				0
80	11.33	35.6049	49.6562	45.5202	57.4938	-1.1749	-.4405	188.2751	-.1716	.016	.1723	.2561	275.3337	-.255	.0238	48.3661	50.1525				1				0
80	11.34	35.7646	49.7651	45.4366	57.3069	-1.168	-.4272	188.2732	-.1646	.0294	.1672	.2486	280.1216	-.2447	.0437	48.4322	50.2799				1				0
80	11.35	35.9242	49.874	45.353	57.1201	-1.1611	-.4138	188.2713	-.1577	.0428	.1634	.2429	285.1721	-.2344	.0636	48.4983	50.4072				1				0
80	11.36	36.0838	49.9829	45.2694	56.9333	-1.1541	-.4004	188.2694	-.1507	.0561	.1609	.2391	290.4229	-.2241	.0834	48.5644	50.5346				1				0
80	11.37	36.4847	50.2457	45.1306	56.5631	-1.1365	-.371	188.4241	-.1331	.0855	.1582	.2352	302.7194	-.1979	.1271	48.7321	50.8146				1				0
80	11.38	36.8855	50.5085	44.9918	56.1929	-1.1189	-.3417	188.5787	-.1155	.1149	.1629	.2422	314.836	-.1718	.1708	48.8996	51.0941				1				0
80	11.39	37.2863	50.7714	44.853	55.8227	-1.1014	-.3123	188.7334	-.098	.1442	.1743	.2592	325.8006	-.1457	.2143	49.0668	51.3733				1				0
80	11.4	37.5275	50.9253	44.7979	55.6394	-1.0908	-.2964	188.89	-.0874	.1601	.1824	.2712	331.378	-.1299	.238	49.1678	51.525				1				0
80	11.41	37.7686	51.0792	44.7427	55.456	-1.0802	-.2805	189.0465	-.0768	.176	.192	.2855	336.4315	-.1142	.2617	49.2687	51.6764				1				0
80	11.42	38.0098	51.2331	44.6876	55.2726	-1.0696	-.2646	189.2031	-.0662	.1919	.203	.3018	340.9635	-.0984	.2853	49.3694	51.8276				1				0
80	11.43	38.3754	51.4887	44.5195	54.9232	-1.0559	-.2364	189.3068	-.0525	.2202	.2263	.3365	346.5753	-.0781	.3273	49.4995	52.0967				1				0
80	11.44	38.7411	51.7443	44.3513	54.5738	-1.0423	-.2082	189.4105	-.0389	.2484	.2514	.3737	351.0993	-.0578	.3692	49.6296	52.3654				1				0
80	11.45	38.8655	51.846	44.2384	54.4077	-1.0392	-.1958	189.3576	-.0358	.2608	.2632	.3913	352.1865	-.0532	.3877	49.6592	52.4836				1				0
80	11.46	38.99	51.9477	44.1254	54.2416	-1.036	-.1833	189.3047	-.0327	.2732	.2751	.409	353.1808	-.0486	.4061	49.6889	52.6018				1				0
80	11.47	39.1144	52.0494	44.0124	54.0756	-1.0329	-.1709	189.2518	-.0296	.2856	.2871	.4268	354.0927	-.0439	.4246	49.7186	52.7201				1				0
80	11.48	39.2389	52.1511	43.8994	53.9095	-1.0298	-.1585	189.1989	-.0264	.298	.2992	.4448	354.9316	-.0393	.443	49.7483	52.8384				1				0
80	11.49	39.4208	52.2807	43.7313	53.6492	-1.024	-.1403	189.0821	-.0206	.3162	.3169	.4711	356.2778	-.0306	.4701	49.8041	53.0117				1				0
80	11.5	39.6028	52.4104	43.5632	53.3888	-1.0181	-.1221	188.9651	-.0147	.3344	.3348	.4976	357.4828	-.0219	.4972	49.86	53.1851				1				0
80	11.51	39.6603	52.4383	43.508	53.2945	-1.0153	-.1163	188.9011	-.012	.3402	.3404	.506	357.9874	-.0178	.5057	49.8861	53.24				1				0
80	11.52	39.7178	52.4662	43.4529	53.2002	-1.0126	-.1106	188.8371	-.0092	.346	.3461	.5145	358.4758	-.0137	.5143	49.9123	53.2949				1				0
80	11.53	39.7753	52.4941	43.3977	53.106	-1.0098	-.1048	188.7731	-.0065	.3517	.3518	.523	358.9489	-.0096	.5229	49.9385	53.3499				1				0
80	11.54	39.8328	52.522	43.3426	53.0117	-1.0071	-.099	188.709	-.0037	.3575	.3575	.5315	359.4069	-.0055	.5315	49.9648	53.405				1				0
80	11.55	39.6998	52.441	43.3755	53.1345	-1.0138	-.1082	188.6508	-.0104	.3483	.3485	.518	358.2885	-.0155	.5178	49.9009	53.3175				1				0
80	11.56	39.5667	52.36	43.4084	53.2573	-1.0205	-.1174	188.5924	-.0171	.3391	.3396	.5048	357.1105	-.0254	.5041	49.837	53.2299				1				0
80	11.57	39.3762	52.251	43.4965	53.4744	-1.03	-.1324	188.5981	-.0266	.3242	.3253	.4835	355.3124	-.0395	.4819	49.7468	53.0873				1				0
80	11.58	39.1857	52.1421	43.5845	53.6915	-1.0394	-.1473	188.6039	-.036	.3092	.3113	.4627	353.3508	-.0536	.4596	49.6567	52.9447				1				0
80	11.59	38.9951	52.0332	43.6726	53.9086	-1.0489	-.1623	188.6096	-.0455	.2942	.2977	.4426	351.2079	-.0676	.4374	49.5666	52.8021				1				0
80	11.6	38.8046	51.9243	43.7607	54.1257	-1.0583	-.1773	188.6153	-.055	.2793	.2846	.4231	348.8641	-.0817	.4151	49.4765	52.6595				1				0
80	11.61	38.481	51.8874	43.79	54.5184	-1.0873	-.1966	188.6769	-.0839	.2599	.2731	.406	342.11	-.1247	.3864	49.2009	52.4756				1				0
80	11.62	38.1574	51.8505	43.8194	54.9111	-1.1162	-.2159	188.7384	-.1128	.2406	.2658	.3951	334.8794	-.1677	.3577	48.9255	52.2917				1				0
80	11.63	38.0244	51.9225	43.7607	55.0867	-1.1357	-.2202	188.7943	-.1323	.2363	.2708	.4025	330.7601	-.1966	.3513	48.7402	52.2504				1				0
80	11.64	37.8914	51.9945	43.702	55.2622	-1.1551	-.2246	188.8501	-.1517	.232	.2772	.412	326.8129	-.2255	.3448	48.5551	52.2091				1				0
80	11.65	37.7583	52.0665	43.6433	55.4378	-1.1745	-.2289	188.9059	-.1711	.2276	.2848	.4233	323.0622	-.2544	.3384	48.3701	52.1678				1				0
80	11.66	37.6253	52.1385	43.5845	55.6134	-1.1939	-.2332	188.9618	-.1906	.2233	.2935	.4364	319.523	-.2833	.3319	48.1852	52.1266				1				0
80	11.67	37.5635	52.4212	43.3595	55.7111	-1.2233	-.2245	189.0553	-.22	.232	.3197	.4753	316.5269	-.327	.3449	47.9051	52.2096				1				0
80	11.68	37.5017	52.7038	43.1344	55.8089	-1.2527	-.2158	189.1488	-.2493	.2407	.3466	.5152	313.9922	-.3707	.3578	47.6253	52.2926				1				0
80	11.69	37.573	52.9144	42.9681	55.731	-1.2627	-.2028	189.1865	-.2593	.2538	.3628	.5394	314.3773	-.3855	.3772	47.5302	52.4167				1				0
80	11.7	37.6442	53.125	42.8017	55.6532	-1.2727	-.1898	189.2241	-.2693	.2668	.3791	.5635	314.7292	-.4004	.3966	47.4351	52.5408				1				0
80	11.71	37.7154	53.3356	42.6354	55.5754	-1.2827	-.1767	189.2618	-.2793	.2798	.3953	.5877	315.0521	-.4152	.4159	47.3401	52.6648				1				0
80	11.72	37.7867	53.5462	42.469	55.4975	-1.2927	-.1637	189.2995	-.2893	.2928	.4116	.6119	315.3493	-.43	.4353	47.245	52.7888				1				0
80	11.73	37.8536	53.8522	42.2093	55.4171	-1.3112	-.1461	189.3322	-.3078	.3104	.4372	.6499	315.2424	-.4576	.4615	47.0683	52.9566				1				0
80	11.74	37.9206	54.1583	41.9495	55.3366	-1.3298	-.1285	189.365	-.3264	.3281	.4628	.6879	315.1472	-.4852	.4877	46.8916	53.1244				1				0
80	11.75	37.9163	54.2537	41.8561	55.334	-1.3383	-.1239	189.3601	-.335	.3327	.4721	.7018	314.8035	-.498	.4945	46.8098	53.1684				1				0
80	11.76	37.912	54.3491	41.7627	55.3314	-1.3469	-.1192	189.3553	-.3436	.3373	.4815	.7157	314.4729	-.5107	.5014	46.728	53.2123				1				0
80	11.77	37.9077	54.4445	41.6693	55.3288	-1.3555	-.1146	189.3504	-.3521	.3419	.4908	.7296	314.155	-.5235	.5083	46.6463	53.2563				1				0
80	11.78	37.9326	54.656	41.4416	55.2493	-1.3711	-.1013	189.2794	-.3677	.3553	.5113	.7601	314.0174	-.5466	.5282	46.4982	53.3837				1				0
80	11.79	37.9575	54.8675	41.2139	55.1697	-1.3866	-.0879	189.2086	-.3832	.3687	.5318	.7905	313.8901	-.5697	.5481	46.3501	53.5111				1				0
80	11.8	37.9824	55.079	40.9862	55.0901	-1.4022	-.0745	189.1377	-.3988	.3821	.5523	.821	313.7723	-.5929	.568	46.2019	53.6387				1				0
80	11.81	38.0115	55.1951	40.8518	55.0131	-1.4092	-.0657	189.0717	-.4058	.3909	.5634	.8375	313.9267	-.6032	.581	46.1355	53.7224				1				0
80	11.82	38.0407	55.3112	40.7175	54.9362	-1.4161	-.0569	189.0056	-.4128	.3996	.5745	.8541	314.0752	-.6136	.5941	46.069	53.8061				1				0
80	11.83	38.0699	55.4273	40.5832	54.8592	-1.4231	-.0481	188.9396	-.4197	.4084	.5857	.8706	314.2181	-.624	.6072	46.0024	53.8899				1				0
80	11.84	38.0982	55.5678	40.3822	54.7269	-1.4325	-.0357	188.775	-.4291	.4208	.601	.8935	314.4406	-.6379	.6256	45.9131	54.0079				1				0
80	11.85	38.1265	55.7082	40.1811	54.5945	-1.4419	-.0233	188.6104	-.4385	.4332	.6164	.9164	314.6522	-.6519	.644	45.8236	54.126				1				0
80	11.86	38.1257	55.7325	40.1144	54.5392	-1.4443	-.0197	188.5117	-.4409	.4368	.6207	.9227	314.7325	-.6555	.6494	45.8007	54.1602				1				0
80	11.87	38.1248	55.7568	40.0477	54.4838	-1.4467	-.0161	188.4131	-.4433	.4404	.6249	.929	314.8117	-.6591	.6547	45.7778	54.1945				1				0
80	11.88	38.124	55.7811	39.981	54.4285	-1.4491	-.0125	188.3145	-.4457	.444	.6292	.9353	314.89	-.6626	.6601	45.7549	54.2288				1				0
80	11.89	38.1231	55.8054	39.9142	54.3731	-1.4515	-.0089	188.2158	-.4481	.4476	.6334	.9416	314.9673	-.6662	.6654	45.732	54.2632				1				0
80	11.9	38.0047	55.6956	39.8751	54.374	-1.4558	-.0136	187.9493	-.4524	.4429	.6331	.9412	314.3917	-.6725	.6584	45.6914	54.2181				1				0
80	11.91	37.8862	55.5858	39.836	54.3748	-1.4601	-.0184	187.6828	-.4567	.4381	.6329	.9408	313.8141	-.6789	.6513	45.6508	54.1728				1				0
80	11.92	37.7686	55.4516	39.8635	54.431	-1.4619	-.0268	187.5149	-.4585	.4298	.6285	.9343	313.146	-.6816	.6389	45.6331	54.0931				1				0
80	11.93	37.6511	55.3175	39.8911	54.4873	-1.4638	-.0352	187.347	-.4604	.4214	.6241	.9278	312.4672	-.6844	.6264	45.6154	54.0132				1				0
80	11.94	37.5335	55.1834	39.9187	54.5435	-1.4656	-.0436	187.1791	-.4623	.413	.6199	.9215	311.7778	-.6872	.6139	45.5976	53.9331				1				0
80	11.95	37.4159	55.0493	39.9463	54.5997	-1.4675	-.052	187.0112	-.4641	.4046	.6157	.9153	311.0776	-.69	.6014	45.5798	53.8529				1				0
80	11.96	37.2271	54.8486	40.0753	54.8099	-1.471	-.0702	186.9608	-.4677	.3863	.6066	.9018	309.5598	-.6952	.5743	45.5461	53.6794				1				0
80	11.97	37.0382	54.6479	40.2042	55.0201	-1.4746	-.0884	186.9104	-.4712	.3681	.5979	.8889	307.9963	-.7005	.5472	45.5123	53.5057				1				0
80	11.98	36.967	54.5813	40.3057	55.174	-1.4763	-.0982	187.028	-.4729	.3583	.5933	.882	307.1535	-.703	.5327	45.4963	53.4127				1				0
80	11.99	36.8958	54.5147	40.4071	55.328	-1.4779	-.108	187.1455	-.4746	.3486	.5888	.8753	306.2989	-.7055	.5182	45.4804	53.3198				1				0
80	12	36.8245	54.4481	40.5085	55.4819	-1.4796	-.1177	187.263	-.4762	.3388	.5845	.8689	305.4323	-.7079	.5037	45.4646	53.227				1				0
80	12.01	36.7533	54.3815	40.6099	55.6359	-1.4813	-.1274	187.3806	-.4779	.3291	.5802	.8626	304.5541	-.7104	.4892	45.4487	53.1344				1				0
80	12.02	36.5773	54.2132	40.931	56.1064	-1.4848	-.1554	187.8279	-.4815	.3012	.5679	.8442	302.0261	-.7157	.4477	45.4146	52.8682				1				0
80	12.03	36.4014	54.0449	41.2521	56.5769	-1.4884	-.1832	188.2753	-.485	.2733	.5567	.8276	299.4038	-.721	.4063	45.3807	52.6032				1				0
80	12.04	36.2967	53.9432	41.4719	56.8935	-1.4903	-.2013	188.6052	-.4869	.2553	.5498	.8173	297.6653	-.7239	.3795	45.3626	52.4311				1				0
80	12.05	36.192	53.8414	41.6916	57.2101	-1.4922	-.2193	188.9351	-.4888	.2372	.5433	.8077	295.89	-.7267	.3527	45.3446	52.2595				1				0
80	12.06	36.0873	53.7397	41.9113	57.5266	-1.4941	-.2372	189.265	-.4907	.2193	.5375	.799	294.0805	-.7295	.326	45.3267	52.0886				1				0
80	12.07	35.9826	53.638	42.131	57.8432	-1.496	-.2551	189.5948	-.4926	.2014	.5322	.7911	292.2394	-.7323	.2994	45.3088	51.9182				1				0
80	12.08	35.8135	53.4697	42.3596	58.2073	-1.5	-.2777	189.8502	-.4967	.1789	.5279	.7847	289.8056	-.7383	.2659	45.2699	51.7035				1				0
80	12.09	35.6444	53.3014	42.5882	58.5715	-1.5041	-.3002	190.1055	-.5007	.1564	.5246	.7798	287.3433	-.7444	.2325	45.231	51.4893				1				0
80	12.1	35.58	53.2348	42.5971	58.619	-1.5063	-.3049	190.031	-.503	.1517	.5253	.7809	286.7791	-.7477	.2254	45.2099	51.4443				1				0
80	12.11	35.5157	53.1682	42.606	58.6666	-1.5086	-.3096	189.9565	-.5052	.1469	.5261	.7821	286.2161	-.751	.2184	45.1887	51.3993				1				0
80	12.12	35.4513	53.1016	42.6149	58.7142	-1.5108	-.3143	189.882	-.5074	.1422	.527	.7834	285.6544	-.7543	.2114	45.1675	51.3542				1				0
80	12.13	35.3346	52.9549	42.6505	58.7886	-1.5124	-.3238	189.7285	-.509	.1327	.526	.782	284.6159	-.7567	.1973	45.1521	51.2642				1				0
80	12.14	35.2178	52.8082	42.6861	58.863	-1.514	-.3333	189.5751	-.5106	.1233	.5253	.7809	283.5724	-.7591	.1833	45.1367	51.1741				1				0
80	12.15	35.1011	52.6615	42.7217	58.9373	-1.5156	-.3427	189.4216	-.5123	.1138	.5248	.7801	282.5246	-.7615	.1692	45.1213	51.0838				1				0
80	12.16	35.0488	52.5814	42.7484	58.9642	-1.515	-.3475	189.3426	-.5117	.1091	.5232	.7777	282.0332	-.7606	.1621	45.1271	51.0387				1				0
80	12.17	34.9964	52.5013	42.7751	58.991	-1.5144	-.3522	189.2637	-.5111	.1043	.5216	.7754	281.5384	-.7597	.1551	45.1329	50.9936				1				0
80	12.18	34.944	52.4212	42.8017	59.0178	-1.5138	-.3569	189.1847	-.5104	.0996	.5201	.7731	281.0402	-.7588	.148	45.1386	50.9485				1				0
80	12.19	34.9758	52.4518	42.7208	58.9053	-1.5134	-.3509	189.0537	-.51	.1057	.5209	.7743	281.7047	-.7582	.1571	45.1426	51.0063				1				0
80	12.2	35.0076	52.4824	42.6398	58.7929	-1.513	-.3448	188.9227	-.5096	.1117	.5217	.7756	282.368	-.7576	.1661	45.1466	51.0642				1				0
80	12.21	35.0917	52.5931	42.5322	58.6536	-1.5132	-.334	188.8706	-.5098	.1226	.5243	.7794	283.5198	-.7578	.1822	45.1448	51.1674				1				0
80	12.22	35.1758	52.7038	42.4246	58.5144	-1.5134	-.3231	188.8185	-.51	.1334	.5271	.7836	284.6602	-.7581	.1983	45.143	51.2706				1				0
80	12.23	35.2599	52.8145	42.3169	58.3751	-1.5136	-.3123	188.7664	-.5102	.1443	.5302	.7882	285.7887	-.7584	.2144	45.1412	51.3739				1				0
80	12.24	35.344	52.9252	42.2093	58.2359	-1.5137	-.3014	188.7144	-.5104	.1551	.5334	.793	286.9045	-.7587	.2306	45.1393	51.4772				1				0
80	12.25	35.7955	53.2978	41.7796	57.4427	-1.497	-.2513	188.3156	-.4936	.2052	.5346	.7947	292.5781	-.7338	.3051	45.299	51.9547				1				0
80	12.26	36.2469	53.6704	41.35	56.6496	-1.4802	-.2009	187.9169	-.4768	.2556	.541	.8042	298.196	-.7088	.38	45.4593	52.4343				1				0
80	12.27	36.6143	53.9324	41.028	55.9957	-1.4631	-.1613	187.5703	-.4597	.2952	.5463	.8122	302.7081	-.6834	.4389	45.6219	52.8115				1				0
80	12.28	36.9816	54.1943	40.706	55.3418	-1.4459	-.1216	187.2236	-.4426	.335	.555	.8251	307.122	-.6579	.498	45.7852	53.1902				1				0
80	12.29	37.3489	54.4562	40.3839	54.6879	-1.4287	-.0817	186.877	-.4253	.3749	.567	.8428	311.3909	-.6323	.5573	45.9491	53.5702				1				0
80	12.3	37.7163	54.7181	40.0619	54.034	-1.4115	-.0416	186.5303	-.4081	.4149	.582	.8651	315.4769	-.6066	.6168	46.1136	53.9516				1				0
80	12.31	38.3772	54.9098	39.9223	53.202	-1.3594	.0041	186.4112	-.356	.4606	.5822	.8654	322.2997	-.5292	.6847	46.6094	54.3868				1				0
80	12.32	39.038	55.1015	39.7826	52.3699	-1.3073	.0498	186.2921	-.3039	.5064	.5906	.8779	329.0315	-.4517	.7528	47.1059	54.8226				1				0
80	12.33	39.3316	55.0313	39.965	52.1917	-1.2727	.0553	186.5196	-.2693	.5118	.5783	.8597	332.2493	-.4003	.7608	47.4354	54.8743				1				0
80	12.34	39.6251	54.9611	40.1473	52.0136	-1.2381	.0607	186.7471	-.2348	.5172	.568	.8444	335.5869	-.349	.7689	47.7642	54.9258				1				0
80	12.35	39.9186	54.8909	40.3297	51.8354	-1.2037	.0661	186.9746	-.2003	.5226	.5597	.832	339.0272	-.2978	.7769	48.0921	54.9773				1				0
80	12.36	40.2122	54.8207	40.512	51.6572	-1.1694	.0715	187.2021	-.166	.528	.5535	.8228	342.5492	-.2467	.7849	48.4192	55.0286				1				0
80	12.37	40.6808	54.9287	40.7744	51.5309	-1.131	.0821	187.9149	-.1277	.5387	.5536	.823	346.6687	-.1898	.8008	48.7843	55.1303				1				0
80	12.38	41.1494	55.0367	41.0369	51.4047	-1.093	.0927	188.6276	-.0896	.5493	.5565	.8274	350.7343	-.1332	.8166	49.1466	55.2313				1				0
80	12.39	41.3245	55.2149	41.1169	51.4565	-1.0891	.098	189.1129	-.0857	.5545	.5611	.8341	351.2164	-.1274	.8243	49.184	55.2811				1				0
80	12.4	41.4996	55.3931	41.197	51.5084	-1.0852	.1032	189.5982	-.0818	.5597	.5657	.8409	351.6882	-.1216	.8321	49.2212	55.3306				1				0
80	12.41	41.6747	55.5714	41.277	51.5603	-1.0813	.1084	190.0834	-.0779	.5649	.5702	.8477	352.1502	-.1158	.8398	49.2583	55.38				1				0
80	12.42	41.8498	55.7496	41.3571	51.6122	-1.0774	.1135	190.5687	-.074	.57	.5748	.8545	352.6025	-.11	.8474	49.2951	55.429				1				0
80	12.43	41.8695	55.8009	41.3918	51.6572	-1.0784	.1132	190.7194	-.075	.5697	.5747	.8543	352.4984	-.1115	.847	49.2855	55.4261				1				0
80	12.44	41.8892	55.8522	41.4265	51.7022	-1.0794	.1129	190.8701	-.076	.5694	.5745	.854	352.3944	-.113	.8465	49.2758	55.4233				1				0
80	12.45	41.7339	55.7253	41.3811	51.6953	-1.0843	.1075	190.5356	-.0809	.564	.5698	.847	351.8357	-.1203	.8384	49.2294	55.3715				1				0
80	12.46	41.5785	55.5984	41.3358	51.6883	-1.0892	.102	190.201	-.0858	.5585	.5651	.8401	351.2656	-.1276	.8303	49.1827	55.3195				1				0
80	12.47	41.4232	55.4715	41.2904	51.6814	-1.0941	.0965	189.8665	-.0907	.5531	.5605	.8332	350.684	-.1349	.8222	49.1359	55.2673				1				0
80	12.48	41.2679	55.3445	41.245	51.6745	-1.099	.091	189.5319	-.0957	.5476	.5559	.8263	350.0906	-.1422	.814	49.089	55.2149				1				0
80	12.49	40.9529	55.0322	41.2931	51.7852	-1.1047	.0718	189.0634	-.1013	.5284	.538	.7998	349.1449	-.1506	.7855	49.0351	55.0321				1				0
80	12.5	40.6379	54.7199	41.3411	51.8959	-1.1104	.0525	188.5948	-.107	.5091	.5202	.7733	348.1292	-.1591	.7568	48.9809	54.8483				1				0
80	12.51	40.4782	54.5345	41.4345	52.0136	-1.1111	.0388	188.4608	-.1077	.4953	.5069	.7536	347.7298	-.1601	.7363	48.974	54.7174				1				0
80	12.52	40.3186	54.3491	41.5279	52.1312	-1.1118	.025	188.3268	-.1084	.4816	.4936	.7338	347.3084	-.1612	.7159	48.9671	54.5863				1				0
80	12.53	40.159	54.1637	41.6213	52.2488	-1.1126	.0112	188.1927	-.1092	.4678	.4803	.7141	346.8632	-.1623	.6954	48.9603	54.455				1				0
80	12.54	39.9221	53.9081	41.7725	52.4607	-1.1152	-.01	188.0634	-.1118	.4465	.4603	.6843	345.9394	-.1663	.6638	48.9349	54.2526				1				0
80	12.55	39.6852	53.6524	41.9237	52.6726	-1.1179	-.0313	187.934	-.1145	.4252	.4404	.6547	344.9305	-.1702	.6322	48.9095	54.05				1				0
80	12.56	39.4483	53.3968	42.075	52.8845	-1.1205	-.0526	187.8046	-.1172	.4039	.4206	.6252	343.8247	-.1742	.6005	48.8841	53.847				1				0
80	12.57	39.3711	53.3266	42.1328	52.9788	-1.1225	-.06	187.8093	-.1191	.3965	.414	.6154	343.2794	-.1771	.5894	48.8656	53.7761				1				0
80	12.58	39.2938	53.2564	42.1906	53.0731	-1.1244	-.0675	187.8139	-.121	.389	.4074	.6057	342.7166	-.1799	.5783	48.8472	53.7051				1				0
80	12.59	39.2166	53.1862	42.2484	53.1674	-1.1264	-.0749	187.8186	-.123	.3816	.4009	.596	342.1356	-.1828	.5673	48.8287	53.6342				1				0
80	12.6	39.3573	53.1052	42.2262	52.9304	-1.1078	-.0671	187.6191	-.1044	.3895	.4032	.5994	344.9922	-.1552	.5789	49.0056	53.7091				1				0
80	12.61	39.4981	53.0242	42.204	52.6934	-1.0892	-.0592	187.4196	-.0858	.3973	.4065	.6043	347.8158	-.1275	.5907	49.1829	53.7841				1				0
80	12.62	39.7161	53.0134	42.1239	52.3621	-1.0686	-.0438	187.2155	-.0652	.4127	.4178	.6211	351.0242	-.0969	.6135	49.3792	53.9305				1				0
80	12.63	39.9341	53.0026	42.0438	52.0309	-1.0479	-.0284	187.0114	-.0445	.4281	.4304	.6398	354.061	-.0662	.6364	49.5759	54.0772				1				0
80	12.64	40.1521	52.9918	41.9638	51.6996	-1.0272	-.013	186.8073	-.0238	.4435	.4442	.6603	356.9235	-.0354	.6594	49.773	54.2243				1				0
80	12.65	40.3701	52.981	41.8837	51.3683	-1.0065	.0025	186.6031	-.0031	.459	.459	.6824	359.6134	-.0046	.6824	49.9705	54.3716				1				0
80	12.66	40.8936	52.6201	42.3143	51.0595	-.9311	.0035	186.8875	.0723	.46	.4657	.6923	8.9301	.1075	.6839	50.6885	54.3813				1				0
80	12.67	41.4172	52.2591	42.7448	50.7508	-.8559	.0045	187.1719	.1474	.4611	.4841	.7196	17.7342	.2192	.6854	51.4042	54.391				1				0
80	12.68	41.7227	51.909	43.2554	50.7733	-.8019	-.0099	187.6604	.2015	.4467	.49	.7284	24.2792	.2995	.664	51.9188	54.2539				1				0
80	12.69	42.0283	51.5589	43.766	50.7957	-.7481	-.0242	188.149	.2552	.4323	.5021	.7463	30.5557	.3794	.6427	52.4308	54.1175				1				0
80	12.7	42.3338	51.2088	44.2766	50.8182	-.6947	-.0384	188.6375	.3087	.4181	.5197	.7726	36.4411	.4589	.6215	52.9401	53.9819				1				0
80	12.71	42.6394	50.8587	44.7872	50.8407	-.6415	-.0526	189.126	.3619	.4039	.5423	.8062	41.8599	.538	.6005	53.4468	53.8469				1				0
80	12.72	43.0333	50.558	45.3601	50.8917	-.5846	-.0655	189.8432	.4188	.3911	.573	.8518	46.9611	.6226	.5814	53.9885	53.7244				1				0
80	12.73	43.4273	50.2574	45.933	50.9428	-.5281	-.0782	190.5605	.4753	.3783	.6074	.903	51.4801	.7065	.5624	54.5262	53.6029				1				0
80	12.74	43.5157	50.3069	45.9952	50.9713	-.5243	-.077	190.7892	.4791	.3796	.6112	.9087	51.6145	.7123	.5642	54.5631	53.6148				1				0
80	12.75	43.6041	50.3564	46.0575	50.9999	-.5204	-.0757	191.0179	.483	.3808	.615	.9143	51.7469	.718	.5661	54.5999	53.6266				1				0
80	12.76	43.6925	50.4059	46.1198	51.0284	-.5165	-.0745	191.2466	.4868	.382	.6188	.92	51.8774	.7237	.5679	54.6365	53.6385				1				0
80	12.77	43.7809	50.4554	46.182	51.0569	-.5127	-.0733	191.4753	.4907	.3833	.6226	.9256	52.0059	.7294	.5698	54.6731	53.6502				1				0
80	12.78	43.5749	50.6084	46.0353	51.2005	-.5417	-.0745	191.4191	.4617	.382	.5993	.8909	50.3929	.6863	.5679	54.397	53.6385				1				0
80	12.79	43.3689	50.7614	45.8885	51.3441	-.5707	-.0757	191.363	.4327	.3808	.5764	.8569	48.6495	.6432	.5661	54.1208	53.6267				1				0
80	12.8	43.0745	50.865	45.6794	51.4591	-.6037	-.0782	191.0781	.3997	.3783	.5504	.8182	46.5755	.5942	.5624	53.8069	53.6031				1				0
80	12.81	42.7801	50.9685	45.4704	51.5742	-.6367	-.0807	190.7932	.3667	.3758	.5251	.7805	44.2919	.5451	.5587	53.4919	53.5793				1				0
80	12.82	42.4858	51.072	45.2614	51.6892	-.6699	-.0832	190.5083	.3335	.3733	.5006	.7442	41.7735	.4958	.555	53.1761	53.5556				1				0
80	12.83	42.1914	51.1755	45.0523	51.8042	-.7032	-.0857	190.2234	.3002	.3708	.4771	.7093	38.9936	.4463	.5513	52.8593	53.5317				1				0
80	12.84	41.4266	51.1728	44.8059	52.2324	-.7697	-.1094	189.6377	.2337	.3472	.4185	.6221	33.9415	.3474	.5161	52.2254	53.3065				1				0
80	12.85	40.6619	51.1701	44.5595	52.6605	-.8367	-.1331	189.052	.1667	.3234	.3638	.5408	27.2685	.2478	.4807	51.5875	53.0799				1				0
80	12.86	40.1916	51.0639	44.5221	52.9736	-.8702	-.1545	188.7512	.1332	.3021	.3301	.4908	23.7906	.198	.4491	51.2683	52.877				1				0
80	12.87	39.7212	50.9577	44.4848	53.2867	-.9038	-.1758	188.4504	.0996	.2807	.2978	.4427	19.5273	.148	.4173	50.9481	52.6734				1				0
80	12.88	39.2509	50.8515	44.4474	53.5998	-.9376	-.1973	188.1496	.0658	.2593	.2675	.3976	14.2461	.0979	.3854	50.6269	52.4692				1				0
80	12.89	38.6295	50.7254	44.3727	53.9994	-.9836	-.2244	187.7271	.0198	.2321	.233	.3463	4.8773	.0294	.3451	50.1886	52.2108				1				0
80	12.9	38.0081	50.5994	44.298	54.399	-1.0298	-.2517	187.3046	-.0264	.2049	.2066	.3071	352.6528	-.0393	.3046	49.7484	51.9512				1				0
80	12.91	37.3867	50.4734	44.2232	54.7986	-1.0762	-.279	186.882	-.0729	.1775	.1919	.2852	337.6862	-.1083	.2639	49.3062	51.6905				1				0
80	12.92	37.2356	50.4536	44.1859	54.8851	-1.0885	-.2847	186.7603	-.0852	.1718	.1918	.2851	333.6349	-.1266	.2554	49.1889	51.6364				1				0
80	12.93	37.0846	50.4338	44.1485	54.9716	-1.1009	-.2904	186.6386	-.0975	.1661	.1926	.2863	329.5938	-.1449	.247	49.0715	51.5822				1				0
80	12.94	36.9335	50.414	44.1112	55.0581	-1.1132	-.2961	186.5168	-.1098	.1604	.1944	.289	325.603	-.1633	.2385	48.9539	51.5279				1				0
80	12.95	36.6546	50.2385	44.3807	55.4724	-1.1231	-.3242	186.7462	-.1198	.1323	.1785	.2653	317.8501	-.178	.1967	48.8594	51.2601				1				0
80	12.96	36.3757	50.063	44.6502	55.8867	-1.1331	-.3523	186.9756	-.1297	.1043	.1664	.2473	308.8032	-.1928	.155	48.765	50.993				1				0
80	12.97	36.2478	49.9073	44.9571	56.2145	-1.1306	-.3745	187.3267	-.1272	.082	.1514	.225	302.8105	-.1891	.1219	48.7883	50.7812				1				0
80	12.98	36.1199	49.7516	45.264	56.5423	-1.1282	-.3967	187.6778	-.1248	.0599	.1384	.2058	295.6276	-.1855	.089	48.8114	50.5702				1				0
80	12.99	35.992	49.5959	45.5709	56.8702	-1.1258	-.4187	188.0289	-.1224	.0378	.1281	.1904	287.1616	-.1819	.0562	48.8344	50.36				1				0
80	13	35.8641	49.4402	45.8778	57.198	-1.1234	-.4407	188.3801	-.12	.0158	.121	.1799	277.5027	-.1783	.0235	48.8574	50.1505				1				0
80	13.01	35.6161	49.0189	46.3715	57.6079	-1.1104	-.4792	188.6145	-.107	-.0226	.1094	.1626	258.0672	-.1591	-.0336	48.9809	49.7846				1				0
80	13.02	35.368	48.5977	46.8652	58.0179	-1.0974	-.5175	188.8489	-.0941	-.0609	.1121	.1666	237.0655	-.1398	-.0906	49.1042	49.4197				1				0
80	13.03	35.2479	48.3322	47.052	58.1001	-1.0869	-.534	188.7322	-.0835	-.0775	.1139	.1693	227.1436	-.1241	-.1151	49.205	49.2623				1				0
80	13.04	35.1277	48.0667	47.2388	58.1823	-1.0763	-.5505	188.6155	-.0729	-.094	.1189	.1768	217.789	-.1083	-.1397	49.3058	49.1047				1				0
80	13.05	35.0076	47.8012	47.4256	58.2644	-1.0657	-.5671	188.4988	-.0623	-.1106	.1269	.1886	209.3913	-.0926	-.1644	49.4069	48.947				1				0
80	13.06	34.8874	47.5356	47.6124	58.3466	-1.055	-.5837	188.3821	-.0517	-.1272	.1372	.204	202.1106	-.0768	-.189	49.508	48.789				1				0
80	13.07	34.9432	47.0136	48.0972	58.3302	-1.0063	-.6069	188.3842	-.003	-.1503	.1504	.2235	181.1277	-.0044	-.2235	49.9718	48.5683				1				0
80	13.08	34.999	46.4916	48.5821	58.3137	-.9576	-.63	188.3863	.0457	-.1735	.1794	.2667	165.231	.068	-.2579	50.4356	48.3476				1				0
80	13.09	35.1749	46.2351	48.8801	58.2151	-.9197	-.6366	188.5052	.0837	-.18	.1986	.2952	155.0592	.1245	-.2676	50.7974	48.2853				1				0
80	13.1	35.3509	45.9785	49.1781	58.1165	-.8817	-.6431	188.624	.1217	-.1866	.2227	.3311	146.8911	.1809	-.2773	51.1587	48.2231				1				0
80	13.11	35.5268	45.722	49.4761	58.0179	-.8438	-.6496	188.7428	.1596	-.1931	.2505	.3724	140.4327	.2372	-.287	51.5196	48.161				1				0
80	13.12	35.7028	45.4655	49.7741	57.9193	-.806	-.6562	188.8616	.1974	-.1996	.2807	.4173	135.319	.2934	-.2967	51.88	48.0989				1				0
80	13.13	36.0212	45.146	50.1752	57.7541	-.7508	-.6612	189.0965	.2525	-.2047	.3251	.4832	129.0211	.3754	-.3042	52.4051	48.0509				1				0
80	13.14	36.3396	44.8265	50.5764	57.5889	-.6958	-.6662	189.3314	.3075	-.2097	.3722	.5533	124.2869	.4572	-.3117	52.9289	48.003				1				0
80	13.15	36.4821	44.7635	50.6796	57.5223	-.6786	-.6648	189.4475	.3248	-.2082	.3858	.5735	122.6626	.4828	-.3095	53.0934	48.0169				1				0
80	13.16	36.6246	44.7005	50.7828	57.4557	-.6613	-.6633	189.5635	.342	-.2068	.3997	.5941	121.1518	.5085	-.3074	53.2576	48.0309				1				0
80	13.17	36.767	44.6375	50.886	57.3891	-.6441	-.6618	189.6796	.3593	-.2053	.4138	.6151	119.7448	.5341	-.3052	53.4216	48.0448				1				0
80	13.18	36.9095	44.5745	50.9892	57.3225	-.6269	-.6604	189.7957	.3765	-.2038	.4281	.6364	118.4329	.5596	-.303	53.5854	48.0587				1				0
80	13.19	37.4476	44.8346	50.6627	56.7214	-.6026	-.6183	189.6663	.4008	-.1618	.4322	.6425	111.9799	.5958	-.2405	53.8172	48.4593				1				0
80	13.2	37.9858	45.0947	50.3363	56.1203	-.5782	-.5762	189.537	.4252	-.1197	.4417	.6566	105.7177	.6321	-.1779	54.0494	48.8604				1				0
80	13.21	38.3815	45.4178	49.9066	55.5857	-.571	-.5354	189.2916	.4324	-.0789	.4395	.6534	100.3365	.6428	-.1172	54.1181	49.2489				1				0
80	13.22	38.7771	45.7409	49.4769	55.0512	-.5637	-.4945	189.0462	.4396	-.038	.4413	.656	94.936	.6535	-.0564	54.187	49.6384				1				0
80	13.23	39.1728	46.064	49.0473	54.5167	-.5565	-.4535	188.8008	.4469	.003	.4469	.6643	89.6111	.6643	.0045	54.2561	50.0289				1				0
80	13.24	39.5685	46.3872	48.6176	53.9821	-.5492	-.4124	188.5554	.4542	.0441	.4563	.6783	84.4485	.6751	.0656	54.3254	50.4204				1				0
80	13.25	40.1375	46.9497	48.083	53.3767	-.5458	-.3561	188.5469	.4576	.1004	.4685	.6965	77.6244	.6803	.1493	54.3583	50.9563				1				0
80	13.26	40.7065	47.5122	47.5484	52.7712	-.5423	-.2999	188.5384	.4611	.1567	.487	.7239	71.2313	.6854	.2329	54.3913	51.4922				1				0
80	13.27	40.8799	47.7517	47.4434	52.7003	-.5461	-.2849	188.7753	.4573	.1716	.4884	.7261	69.4266	.6798	.2551	54.3549	51.6346				1				0
80	13.28	41.0533	47.9911	47.3385	52.6294	-.5499	-.27	189.0122	.4534	.1865	.4903	.7289	67.6387	.6741	.2773	54.3185	51.7766				1				0
80	13.29	41.2267	48.2305	47.2335	52.5585	-.5537	-.2551	189.2491	.4496	.2014	.4927	.7324	65.8707	.6684	.2994	54.2823	51.9182				1				0
80	13.3	41.2061	48.6103	46.9773	52.6	-.5846	-.2408	189.3936	.4187	.2158	.471	.7002	62.7391	.6225	.3207	53.9879	52.0549				1				0
80	13.31	41.1855	48.9901	46.7211	52.6415	-.6155	-.2264	189.5382	.3879	.2301	.451	.6704	59.3228	.5766	.342	53.694	52.1913				1				0
80	13.32	41.1649	49.37	46.4649	52.683	-.6463	-.2121	189.6828	.3571	.2444	.4327	.6432	55.6088	.5308	.3633	53.4005	52.3276				1				0
80	13.33	40.9709	49.5104	46.3137	52.7955	-.6735	-.2126	189.5904	.3299	.2439	.4103	.6099	53.5226	.4905	.3626	53.1421	52.3231				1				0
80	13.34	40.7769	49.6508	46.1625	52.9079	-.7006	-.2131	189.4981	.3028	.2435	.3885	.5775	51.1967	.4501	.3619	52.8835	52.3187				1				0
80	13.35	40.5829	49.7912	46.0112	53.0203	-.7278	-.2135	189.4057	.2756	.243	.3674	.5462	48.5967	.4097	.3612	52.6247	52.3142				1				0
80	13.36	40.3366	49.9073	45.7124	52.9797	-.7575	-.2089	188.936	.2459	.2476	.349	.5187	44.7932	.3655	.3681	52.3415	52.3585				1				0
80	13.37	40.0903	50.0234	45.4135	52.939	-.7874	-.2042	188.4662	.216	.2523	.3321	.4937	40.5637	.3211	.3751	52.0569	52.4029				1				0
80	13.38	40.0379	49.9991	45.2658	52.7859	-.79	-.1991	188.0888	.2134	.2575	.3344	.4971	39.6504	.3172	.3827	52.0321	52.452				1				0
80	13.39	39.9856	49.9748	45.1181	52.6329	-.7926	-.1939	187.7114	.2108	.2626	.3367	.5006	38.7459	.3133	.3904	52.0072	52.5013				1				0
80	13.4	39.9332	49.9505	44.9705	52.4798	-.7952	-.1887	187.334	.2081	.2678	.3392	.5042	37.8508	.3094	.3982	51.9823	52.5508				1				0
80	13.41	39.8809	49.9262	44.8228	52.3267	-.7979	-.1835	186.9565	.2055	.2731	.3417	.508	36.9651	.3055	.4059	51.9572	52.6006				1				0
80	13.42	39.983	49.865	44.9215	52.2696	-.783	-.1834	187.0391	.2204	.2731	.3509	.5217	38.8974	.3276	.406	52.0987	52.6012				1				0
80	13.43	40.0851	49.8038	45.0203	52.2125	-.7682	-.1834	187.1217	.2352	.2732	.3605	.5359	40.7276	.3496	.4061	52.24	52.6018				1				0
80	13.44	40.2396	49.7669	45.2667	52.3085	-.7508	-.1885	187.5817	.2526	.268	.3683	.5475	43.2992	.3755	.3984	52.4055	52.5527				1				0
80	13.45	40.3941	49.73	45.5131	52.4045	-.7335	-.1936	188.0417	.2699	.2629	.3768	.5601	45.7476	.4012	.3908	52.5701	52.5039				1				0
80	13.46	40.5486	49.6931	45.7595	52.5005	-.7163	-.1987	188.5017	.2871	.2578	.3858	.5736	48.0733	.4267	.3832	52.7339	52.4553				1				0
80	13.47	40.7031	49.6562	46.0059	52.5965	-.6992	-.2038	188.9617	.3042	.2527	.3955	.5879	50.278	.4522	.3757	52.897	52.407				1				0
80	13.48	40.8645	49.6724	46.1892	52.6666	-.686	-.2052	189.3926	.3174	.2513	.4048	.6018	51.6236	.4718	.3736	53.0226	52.3936				1				0
80	13.49	41.0258	49.6886	46.3724	52.7366	-.6729	-.2066	189.8235	.3305	.2499	.4144	.616	52.902	.4913	.3715	53.1476	52.3803				1				0
80	13.5	41.0327	49.7417	46.3092	52.7107	-.6767	-.203	189.7943	.3267	.2536	.4135	.6147	52.179	.4856	.3769	53.111	52.415				1				0
80	13.51	41.0396	49.7948	46.2461	52.6847	-.6806	-.1993	189.7652	.3228	.2572	.4128	.6136	51.453	.4799	.3824	53.0744	52.4496				1				0
80	13.52	41.0464	49.8479	46.1829	52.6588	-.6844	-.1957	189.736	.319	.2608	.412	.6125	50.7241	.4742	.3878	53.0378	52.4843				1				0
80	13.53	41.0533	49.901	46.1198	52.6329	-.6883	-.192	189.7069	.3151	.2645	.4114	.6116	49.9926	.4685	.3932	53.0012	52.519				1				0
80	13.54	40.9614	49.838	46.1198	52.6649	-.6914	-.1968	189.5841	.312	.2598	.4059	.6035	50.2159	.4637	.3862	52.971	52.4739				1				0
80	13.55	40.8696	49.775	46.1198	52.6969	-.6946	-.2015	189.4612	.3088	.255	.4005	.5953	50.4456	.459	.3791	52.9407	52.4288				1				0
80	13.56	40.7709	49.6589	46.1829	52.7548	-.6939	-.2099	189.3675	.3094	.2466	.3957	.5882	51.4438	.46	.3666	52.9471	52.3489				1				0
80	13.57	40.6722	49.5428	46.2461	52.8128	-.6933	-.2183	189.2738	.3101	.2382	.3911	.5813	52.4671	.461	.3542	52.9535	52.269				1				0
80	13.58	40.5735	49.4267	46.3092	52.8707	-.6926	-.2267	189.1801	.3108	.2298	.3865	.5746	53.5157	.462	.3417	52.9599	52.1889				1				0
80	13.59	40.4748	49.3106	46.3724	52.9287	-.6919	-.2351	189.0864	.3115	.2214	.3822	.5681	54.5899	.463	.3292	52.9663	52.1088				1				0
80	13.6	40.2139	49.1215	46.5405	53.1864	-.6993	-.2568	189.0623	.3041	.1998	.3639	.5409	56.7011	.4521	.2969	52.8963	51.9024				1				0
80	13.61	39.953	48.9325	46.7087	53.4442	-.7066	-.2785	189.0383	.2968	.1781	.3461	.5145	59.033	.4411	.2647	52.8263	51.696				1				0
80	13.62	39.7908	48.8596	46.8136	53.644	-.7146	-.2917	189.1079	.2887	.1648	.3325	.4943	60.278	.4292	.245	52.75	51.5699				1				0
80	13.63	39.6285	48.7867	46.9186	53.8438	-.7226	-.3049	189.1776	.2807	.1516	.3191	.4743	61.6274	.4173	.2254	52.6736	51.444				1				0
80	13.64	39.4663	48.7138	47.0236	54.0436	-.7307	-.3181	189.2473	.2727	.1384	.3058	.4546	63.0934	.4054	.2057	52.5974	51.3181				1				0
80	13.65	39.105	48.7939	47.0565	54.5124	-.7692	-.3371	189.4677	.2342	.1195	.2629	.3909	62.9755	.3482	.1776	52.2307	51.1378				1				0
80	13.66	38.7436	48.874	47.0894	54.9811	-.8076	-.356	189.6882	.1958	.1006	.2201	.3272	62.8121	.2911	.1495	51.8648	50.9579				1				0
80	13.67	38.3823	48.9541	47.1223	55.4499	-.8459	-.3748	189.9087	.1575	.0817	.1774	.2637	62.5704	.2341	.1215	51.4997	50.7784				1				0
80	13.68	38.1832	49.1071	47.0502	55.7189	-.8762	-.3805	190.0595	.1271	.0761	.1482	.2202	59.1137	.189	.1131	51.2109	50.7243				1				0
80	13.69	37.9841	49.2602	46.9782	55.9879	-.9065	-.3862	190.2103	.0969	.0704	.1197	.178	53.9958	.144	.1046	50.9225	50.6703				1				0
80	13.7	37.785	49.4132	46.9061	56.2569	-.9368	-.3918	190.3612	.0666	.0647	.0929	.1381	45.8296	.099	.0962	50.6345	50.6164				1				0
80	13.71	37.4279	49.6796	46.5414	56.4809	-.9921	-.3911	190.1298	.0113	.0655	.0664	.0988	9.7865	.0168	.0973	50.1076	50.6236				1				0
80	13.72	37.0709	49.946	46.1767	56.705	-1.0476	-.3903	189.8985	-.0442	.0662	.0796	.1183	326.2989	-.0657	.0985	49.5793	50.6308				1				0
80	13.73	36.9129	50.0594	45.884	56.66	-1.0729	-.3839	189.5163	-.0696	.0727	.1006	.1495	316.2521	-.1034	.108	49.3375	50.6921				1				0
80	13.74	36.755	50.1728	45.5914	56.615	-1.0984	-.3774	189.1342	-.0951	.0791	.1237	.1839	309.778	-.1413	.1176	49.0947	50.7537				1				0
80	13.75	36.5971	50.2862	45.2987	56.57	-1.124	-.3709	188.752	-.1207	.0856	.148	.2199	305.3633	-.1794	.1273	48.8509	50.8155				1				0
80	13.76	36.4392	50.3996	45.0061	56.525	-1.1497	-.3644	188.3699	-.1464	.0921	.1729	.2571	302.1945	-.2176	.137	48.6061	50.8776				1				0
80	13.77	36.0538	50.3159	44.7596	56.6297	-1.183	-.3737	187.7591	-.1796	.0828	.1978	.2941	294.7496	-.267	.1231	48.2891	50.7887				1				0
80	13.78	35.6684	50.2322	44.5132	56.7344	-1.2165	-.3831	187.1482	-.2132	.0734	.2254	.3351	289.0074	-.3169	.1091	47.97	50.6993				1				0
80	13.79	35.441	50.0351	44.5595	56.884	-1.2241	-.3991	186.9196	-.2207	.0574	.2281	.339	284.589	-.3281	.0854	47.8979	50.5471				1				0
80	13.8	35.2135	49.838	44.6058	57.0336	-1.2317	-.4151	186.6909	-.2283	.0414	.232	.3449	280.286	-.3394	.0616	47.8256	50.3946				1				0
80	13.81	34.9861	49.6409	44.652	57.1833	-1.2393	-.4312	186.4622	-.2359	.0254	.2373	.3527	276.1401	-.3507	.0377	47.7532	50.2417				1				0
80	13.82	34.7587	49.4438	44.6983	57.3329	-1.2469	-.4473	186.2336	-.2435	.0093	.2437	.3623	272.1833	-.362	.0138	47.6806	50.0884				1				0
80	13.83	34.4282	49.1269	44.9198	57.7065	-1.2548	-.4786	186.1815	-.2515	-.022	.2524	.3752	264.9962	-.3738	-.0327	47.6052	49.7903				1				0
80	13.84	34.0978	48.8101	45.1413	58.0802	-1.2628	-.5099	186.1294	-.2594	-.0533	.2648	.3936	258.3803	-.3856	-.0793	47.5298	49.492				1				0
80	13.85	33.9948	48.6904	45.3165	58.3042	-1.263	-.525	186.3059	-.2596	-.0684	.2685	.3992	255.2314	-.386	-.1018	47.5272	49.3481				1				0
80	13.86	33.8918	48.5707	45.4917	58.5282	-1.2633	-.5401	186.4825	-.2599	-.0835	.273	.4058	252.1829	-.3864	-.1242	47.5247	49.2044				1				0
80	13.87	33.7888	48.451	45.667	58.7523	-1.2636	-.5551	186.659	-.2602	-.0986	.2782	.4136	249.2464	-.3868	-.1466	47.5222	49.0611				1				0
80	13.88	33.6858	48.3313	45.8422	58.9763	-1.2638	-.5702	186.8356	-.2604	-.1136	.2841	.4224	246.4306	-.3872	-.1689	47.5196	48.9179				1				0
80	13.89	33.4996	48.0748	46.1918	59.3646	-1.2604	-.5987	187.1308	-.257	-.1422	.2937	.4366	241.046	-.3821	-.2114	47.5523	48.6458				1				0
80	13.9	33.3133	47.8183	46.5414	59.753	-1.257	-.6272	187.426	-.2536	-.1707	.3057	.4544	236.0577	-.377	-.2537	47.5848	48.3744				1				0
80	13.91	33.2301	47.6815	46.7158	59.9173	-1.2533	-.6407	187.5446	-.2499	-.1842	.3105	.4615	233.6079	-.3715	-.2738	47.6198	48.2457				1				0
80	13.92	33.1468	47.5446	46.8901	60.0816	-1.2496	-.6542	187.6632	-.2463	-.1977	.3158	.4694	231.2397	-.3661	-.2939	47.6548	48.117				1				0
80	13.93	33.0635	47.4078	47.0645	60.246	-1.246	-.6677	187.7818	-.2426	-.2112	.3216	.4781	228.9565	-.3606	-.314	47.6897	47.9886				1				0
80	13.94	32.9803	47.271	47.2388	60.4103	-1.2423	-.6812	187.9005	-.2389	-.2247	.328	.4875	226.7609	-.3552	-.334	47.7246	47.8603				1				0
80	13.95	32.9073	47.0415	47.471	60.5167	-1.2293	-.697	187.9366	-.2259	-.2405	.3299	.4905	223.2118	-.3358	-.3575	47.8484	47.7098				1				0
80	13.96	32.8344	46.812	47.7032	60.6231	-1.2163	-.7128	187.9726	-.2129	-.2563	.3332	.4953	219.7196	-.3165	-.381	47.9723	47.5593				1				0
80	13.97	32.8447	46.7193	47.761	60.5651	-1.2069	-.7152	187.8901	-.2035	-.2586	.3291	.4893	218.2033	-.3026	-.3845	48.0615	47.5368				1				0
80	13.98	32.855	46.6266	47.8188	60.5072	-1.1976	-.7175	187.8076	-.1942	-.261	.3253	.4836	216.6488	-.2886	-.388	48.1507	47.5144				1				0
80	13.99	32.8653	46.5339	47.8766	60.4492	-1.1882	-.7199	187.7251	-.1848	-.2634	.3217	.4783	215.0573	-.2747	-.3915	48.24	47.4919				1				0
80	14	32.8756	46.4412	47.9345	60.3913	-1.1788	-.7223	187.6425	-.1754	-.2657	.3184	.4733	213.4297	-.2608	-.395	48.3294	47.4693				1				0
80	14.01	33.0232	46.3863	48.1417	60.3593	-1.1571	-.7233	187.9105	-.1537	-.2667	.3079	.4577	209.9578	-.2285	-.3965	48.5358	47.4596				1				0
80	14.02	33.1708	46.3314	48.349	60.3273	-1.1355	-.7243	188.1785	-.1321	-.2678	.2986	.4439	206.266	-.1964	-.398	48.7415	47.4499				1				0
80	14.03	33.3082	46.3692	48.4984	60.3532	-1.1234	-.723	188.529	-.12	-.2664	.2922	.4343	204.2424	-.1783	-.396	48.8574	47.4627				1				0
80	14.04	33.4455	46.407	48.6479	60.3792	-1.1112	-.7216	188.8795	-.1079	-.2651	.2862	.4254	202.1391	-.1603	-.3941	48.9728	47.4754				1				0
80	14.05	33.5828	46.4448	48.7973	60.4051	-1.0992	-.7203	189.23	-.0958	-.2638	.2806	.4171	199.957	-.1424	-.3921	49.0879	47.488				1				0
80	14.06	33.7888	46.5852	48.8089	60.2979	-1.0894	-.7084	189.4807	-.086	-.2519	.2662	.3957	198.8598	-.1279	-.3745	49.1805	47.6009				1				0
80	14.07	33.9948	46.7256	48.8205	60.1906	-1.0797	-.6966	189.7314	-.0763	-.2401	.2519	.3745	197.6411	-.1135	-.3569	49.2729	47.7135				1				0
80	14.08	34.2008	46.866	48.832	60.0834	-1.0701	-.6848	189.9822	-.0667	-.2283	.2378	.3535	196.2809	-.0991	-.3394	49.365	47.8258				1				0
80	14.09	34.2694	46.9686	48.6941	59.9502	-1.0723	-.6743	189.8824	-.069	-.2178	.2284	.3396	197.5725	-.1025	-.3237	49.3432	47.926				1				0
80	14.1	34.3381	47.0712	48.5563	59.817	-1.0746	-.6638	189.7825	-.0713	-.2072	.2191	.3258	198.9762	-.1059	-.3081	49.3213	48.0264				1				0
80	14.11	34.4068	47.1738	48.4184	59.6838	-1.0769	-.6532	189.6827	-.0736	-.1967	.21	.3122	200.5044	-.1093	-.2924	49.2995	48.1268				1				0
80	14.12	34.672	47.3988	48.0928	59.2349	-1.0712	-.623	189.3985	-.0678	-.1665	.1798	.2672	202.1698	-.1008	-.2475	49.354	48.4146				1				0
80	14.13	34.9372	47.6238	47.7672	58.786	-1.0655	-.5927	189.1142	-.0621	-.1362	.1497	.2225	204.514	-.0923	-.2024	49.4086	48.7032				1				0
80	14.14	35.1337	47.7463	47.5795	58.4703	-1.0574	-.5729	188.9298	-.054	-.1164	.1283	.1908	204.9018	-.0803	-.173	49.4853	48.8914				1				0
80	14.15	35.3303	47.8687	47.3918	58.1546	-1.0493	-.5532	188.7453	-.046	-.0966	.107	.159	205.4458	-.0683	-.1436	49.5622	49.0799				1				0
80	14.16	35.5268	47.9911	47.2041	57.8389	-1.0413	-.5333	188.5609	-.0379	-.0768	.0856	.1273	206.2623	-.0563	-.1141	49.6392	49.2688				1				0
80	14.17	35.7234	48.1135	47.0164	57.5232	-1.0332	-.5134	188.3764	-.0298	-.0569	.0642	.0955	207.6253	-.0443	-.0846	49.7164	49.458				1				0
80	14.18	36.1877	48.3574	46.6668	56.858	-1.0106	-.4715	188.07	-.0072	-.0149	.0166	.0247	205.8605	-.0108	-.0222	49.931	49.8577				1				0
80	14.19	36.652	48.6013	46.3172	56.1929	-.988	-.4294	187.7635	.0154	.0272	.0312	.0464	29.507	.0228	.0404	50.1464	50.2587				1				0
80	14.2	36.9198	48.7228	46.1554	55.8435	-.9735	-.4072	187.6414	.0298	.0493	.0576	.0857	31.1915	.0444	.0733	50.2843	50.4696				1				0
80	14.21	37.1876	48.8443	45.9935	55.494	-.959	-.3851	187.5194	.0443	.0715	.0841	.125	31.8169	.0659	.1063	50.4223	50.6807				1				0
80	14.22	37.4554	48.9658	45.8316	55.1446	-.9445	-.3629	187.3974	.0589	.0937	.1106	.1645	32.143	.0875	.1393	50.5606	50.8922				1				0
80	14.23	37.7232	49.0873	45.6697	54.7952	-.93	-.3406	187.2753	.0734	.1159	.1372	.2039	32.3435	.1091	.1723	50.699	51.1039				1				0
80	14.24	38.5317	49.2764	45.466	53.9856	-.8744	-.2905	187.2596	.1289	.166	.2102	.3125	37.8304	.1917	.2468	51.228	51.5814				1				0
80	14.25	39.3402	49.4654	45.2622	53.176	-.8189	-.2403	187.2438	.1845	.2162	.2842	.4225	40.4763	.2743	.3214	51.7571	52.059				1				0
80	14.26	39.8809	49.5329	45.2204	52.7159	-.778	-.2125	187.3501	.2254	.244	.3322	.4938	42.7299	.3351	.3627	52.1467	52.3239				1				0
80	14.27	40.4216	49.6004	45.1786	52.2557	-.7371	-.1847	187.4563	.2663	.2718	.3805	.5656	44.4112	.3958	.4041	52.5359	52.5886				1				0
80	14.28	40.9623	49.6679	45.1368	51.7956	-.6963	-.157	187.5626	.3071	.2996	.429	.6377	45.7115	.4565	.4453	52.9247	52.853				1				0
80	14.29	41.503	49.7354	45.095	51.3355	-.6555	-.1293	187.6689	.3479	.3273	.4776	.71	46.7462	.5171	.4865	53.313	53.117				1				0
80	14.3	42.5012	49.8002	45.2605	50.7343	-.5766	-.0916	188.2962	.4268	.3649	.5615	.8347	49.4701	.6345	.5425	54.0647	53.4752				1				0
80	14.31	43.4994	49.865	45.4259	50.1332	-.4982	-.0543	188.9235	.5052	.4023	.6458	.96	51.471	.751	.598	54.8113	53.8311				1				0
80	14.32	43.9568	49.8623	45.6332	49.9922	-.4605	-.0445	189.4445	.5428	.412	.6815	1.0131	52.8026	.807	.6125	55.1698	53.9238				1				0
80	14.33	44.4143	49.8596	45.8405	49.8512	-.4231	-.0349	189.9656	.5803	.4217	.7173	1.0663	53.9948	.8626	.6269	55.5264	54.0159				1				0
80	14.34	44.8718	49.8569	46.0477	49.7102	-.3859	-.0252	190.4866	.6175	.4313	.7532	1.1197	55.0675	.918	.6412	55.8809	54.1076				1				0
80	14.35	45.3292	49.8542	46.255	49.5693	-.3489	-.0157	191.0077	.6545	.4409	.7892	1.1732	56.0373	.973	.6554	56.2336	54.1987				1				0
80	14.36	45.6708	49.7588	46.416	49.398	-.3142	-.0094	191.2436	.6891	.4471	.8215	1.2213	57.0228	1.0245	.6648	56.5633	54.2586				1				0
80	14.37	46.0124	49.6634	46.577	49.2267	-.2797	-.0031	191.4796	.7237	.4534	.854	1.2696	57.9312	1.0759	.6741	56.8922	54.3183				1				0
80	14.38	45.8966	49.5707	46.5307	49.1965	-.2819	-.0064	191.1945	.7215	.4502	.8505	1.2643	58.0385	1.0727	.6693	56.8717	54.2875				1				0
80	14.39	45.7807	49.478	46.4845	49.1662	-.284	-.0096	190.9094	.7194	.4469	.8469	1.259	58.147	1.0694	.6645	56.8511	54.2566				1				0
80	14.4	45.6648	49.3853	46.4382	49.1359	-.2862	-.0128	190.6242	.7172	.4437	.8433	1.2538	58.2568	1.0662	.6596	56.8304	54.2257				1				0
80	14.41	45.549	49.2926	46.392	49.1057	-.2884	-.0161	190.3391	.715	.4404	.8398	1.2485	58.3679	1.063	.6548	56.8097	54.1946				1				0
80	14.42	45.0743	49.1098	46.3484	49.2882	-.3123	-.0357	189.8207	.691	.4208	.8091	1.2028	58.6614	1.0273	.6256	56.5813	54.0075				1				0
80	14.43	44.5997	48.9271	46.3048	49.4707	-.3365	-.0555	189.3023	.6669	.401	.7782	1.1569	58.9799	.9915	.5962	56.3516	53.8195				1				0
80	14.44	44.2409	48.8371	46.3075	49.6834	-.3584	-.072	189.069	.645	.3846	.7509	1.1163	59.1947	.9588	.5717	56.1426	53.6625				1				0
80	14.45	43.8822	48.7471	46.3101	49.8962	-.3804	-.0885	188.8356	.623	.368	.7236	1.0757	59.4263	.9261	.5471	55.9331	53.5052				1				0
80	14.46	43.5234	48.6571	46.3128	50.109	-.4025	-.1051	188.6023	.6009	.3515	.6962	1.0349	59.6768	.8933	.5225	55.7231	53.3474				1				0
80	14.47	43.1629	48.4627	46.424	50.3572	-.4165	-.1278	188.4069	.5868	.3287	.6726	.9999	60.7459	.8724	.4886	55.5889	53.1304				1				0
80	14.48	42.8025	48.2683	46.5352	50.6055	-.4307	-.1507	188.2114	.5727	.3059	.6493	.9652	61.8946	.8514	.4547	55.4544	52.913				1				0
80	14.49	42.442	48.0739	46.6464	50.8537	-.4448	-.1735	188.0159	.5586	.283	.6262	.9308	63.1311	.8304	.4207	55.3196	52.6952				1				0
80	14.5	42.4403	47.9695	46.7549	50.8892	-.4368	-.1797	188.0538	.5666	.2768	.6306	.9374	63.9618	.8423	.4115	55.3961	52.6363				1				0
80	14.51	42.4385	47.8651	46.8634	50.9246	-.4288	-.1859	188.0916	.5746	.2706	.6352	.9442	64.7804	.8542	.4023	55.4726	52.5775				1				0
80	14.52	42.4368	47.7607	46.972	50.9601	-.4207	-.1921	188.1295	.5827	.2645	.6399	.9512	65.5868	.8662	.3932	55.5491	52.5187				1				0
80	14.53	42.4858	47.4762	47.1757	50.9315	-.3953	-.2023	188.0692	.6081	.2542	.6591	.9798	67.3131	.904	.3779	55.7912	52.421				1				0
80	14.54	42.5347	47.1918	47.3794	50.903	-.3699	-.2126	188.0089	.6335	.2439	.6789	1.0092	68.9413	.9418	.3626	56.0335	52.3232				1				0
80	14.55	42.5853	47.0118	47.4746	50.839	-.3524	-.2167	187.9107	.651	.2398	.6937	1.0313	69.7751	.9677	.3565	56.1996	52.2841				1				0
80	14.56	42.636	46.8318	47.5697	50.775	-.335	-.2208	187.8125	.6684	.2357	.7088	1.0537	70.5746	.9937	.3504	56.3659	52.245				1				0
80	14.57	42.6866	46.6518	47.6649	50.711	-.3175	-.2249	187.7143	.6859	.2316	.7239	1.0762	71.3415	1.0197	.3443	56.5324	52.2058				1				0
80	14.58	42.7372	46.4718	47.7601	50.647	-.3	-.229	187.6161	.7034	.2275	.7393	1.099	72.0775	1.0457	.3382	56.699	52.1666				1				0
80	14.59	42.6608	46.0316	48.1426	50.7992	-.273	-.2552	187.6343	.7303	.2013	.7576	1.1262	74.5872	1.0857	.2993	56.9556	51.9175				1				0
80	14.6	42.5845	45.5915	48.5251	50.9514	-.2461	-.2813	187.6525	.7573	.1752	.7773	1.1555	76.9737	1.1258	.2605	57.2121	51.6685				1				0
80	14.61	42.4574	45.3314	48.8124	51.1677	-.2367	-.3033	187.769	.7667	.1532	.7818	1.1623	78.6991	1.1397	.2278	57.3015	51.4591				1				0
80	14.62	42.3304	45.0713	49.0998	51.3839	-.2273	-.3253	187.8854	.776	.1312	.7871	1.1701	80.4008	1.1537	.1951	57.3909	51.25				1				0
80	14.63	42.2034	44.8112	49.3871	51.6001	-.218	-.3472	188.0018	.7854	.1093	.793	1.1789	82.0764	1.1676	.1625	57.4802	51.0411				1				0
80	14.64	42.0764	44.5511	49.6744	51.8164	-.2086	-.3691	188.1182	.7948	.0874	.7996	1.1887	83.7238	1.1815	.1299	57.5693	50.8325				1				0
80	14.65	41.9073	44.1586	50.1299	52.1459	-.1926	-.4021	188.3417	.8108	.0544	.8126	1.2081	86.1582	1.2054	.0809	57.7218	50.5185				1				0
80	14.66	41.7382	43.7662	50.5853	52.4754	-.1766	-.435	188.5652	.8268	.0216	.827	1.2295	88.506	1.2291	.0321	57.8739	50.2054				1				0
80	14.67	41.6961	43.6339	50.7535	52.5887	-.17	-.446	188.6722	.8334	.0105	.8335	1.2391	89.2766	1.239	.0156	57.9371	50.1002				1				0
80	14.68	41.6541	43.5016	50.9216	52.702	-.1634	-.457	188.7793	.84	-.0005	.84	1.2488	90.0343	1.2488	-.0007	58.0002	49.9952				1				0
80	14.69	41.612	43.3693	51.0897	52.8154	-.1567	-.4681	188.8864	.8466	-.0115	.8467	1.2588	90.7794	1.2587	-.0171	58.0633	49.8903				1				0
80	14.7	41.57	43.237	51.2578	52.9287	-.1501	-.4791	188.9934	.8533	-.0225	.8536	1.2689	91.5118	1.2685	-.0335	58.1263	49.7855				1				0
80	14.71	41.3013	42.8958	51.5905	53.2305	-.1455	-.5098	189.0182	.8579	-.0532	.8596	1.2779	93.5492	1.2754	-.0791	58.1707	49.4932				1				0
80	14.72	41.0327	42.5547	51.9232	53.5324	-.1408	-.5404	189.043	.8626	-.0839	.8667	1.2884	95.5552	1.2824	-.1247	58.2151	49.201				1				0
80	14.73	40.8061	42.3459	52.0878	53.7209	-.1427	-.5602	188.9607	.8607	-.1036	.8669	1.2887	96.8657	1.2795	-.1541	58.1967	49.0131				1				0
80	14.74	40.5795	42.1371	52.2523	53.9095	-.1447	-.5799	188.8784	.8587	-.1234	.8675	1.2897	98.176	1.2766	-.1834	58.1782	48.825				1				0
80	14.75	40.3529	41.9283	52.4169	54.098	-.1466	-.5997	188.7962	.8568	-.1431	.8686	1.2914	99.4848	1.2737	-.2128	58.1597	48.6368				1				0
80	14.76	40.1263	41.7195	52.5815	54.2866	-.1486	-.6195	188.7139	.8548	-.1629	.8702	1.2937	100.7907	1.2708	-.2422	58.1412	48.4484				1				0
80	14.77	39.5444	41.39	52.8617	54.7779	-.1696	-.6616	188.5741	.8338	-.2051	.8587	1.2765	103.8175	1.2396	-.3049	57.9411	48.0469				1				0
80	14.78	38.9625	41.0606	53.1419	55.2692	-.1906	-.7038	188.4342	.8128	-.2473	.8496	1.263	106.9223	1.2083	-.3676	57.7407	47.6449				1				0
80	14.79	38.6072	40.94	53.2575	55.5719	-.2097	-.7262	188.3766	.7937	-.2697	.8383	1.2462	108.7669	1.1799	-.4009	57.5589	47.4316				1				0
80	14.8	38.2519	40.8194	53.3732	55.8746	-.2288	-.7486	188.3191	.7746	-.2921	.8278	1.2307	110.6611	1.1515	-.4342	57.377	47.2182				1				0
80	14.81	37.8965	40.6988	53.4888	56.1773	-.2479	-.7711	188.2615	.7555	-.3145	.8183	1.2166	112.6026	1.1231	-.4676	57.195	47.0047				1				0
80	14.82	37.4167	40.7519	53.5431	56.6487	-.2906	-.7943	188.3605	.7127	-.3377	.7887	1.1725	115.3539	1.0596	-.5021	56.7879	46.7836				1				0
80	14.83	36.937	40.805	53.5974	57.1201	-.3333	-.8175	188.4594	.67	-.3609	.7611	1.1314	118.3093	.9961	-.5365	56.3813	46.5627				1				0
80	14.84	36.4572	40.8581	53.6516	57.5915	-.376	-.8406	188.5584	.6274	-.3841	.7356	1.0936	121.4749	.9327	-.571	55.9751	46.3421				1				0
80	14.85	36.3327	41.0318	53.5902	57.7602	-.3995	-.8414	188.715	.6039	-.3848	.7161	1.0646	122.5063	.8978	-.5721	55.7515	46.335				1				0
80	14.86	36.2083	41.2055	53.5289	57.9288	-.4229	-.8421	188.8715	.5805	-.3856	.6968	1.0359	123.5932	.8629	-.5732	55.5282	46.328				1				0
80	14.87	36.0838	41.3792	53.4675	58.0975	-.4463	-.8428	189.0281	.5571	-.3863	.6779	1.0078	124.7396	.8281	-.5743	55.3054	46.321				1				0
80	14.88	36.0692	41.5881	53.3705	58.1624	-.4632	-.8365	189.1902	.5401	-.38	.6604	.9818	125.1263	.803	-.5649	55.1442	46.3811				1				0
80	14.89	36.0547	41.7969	53.2736	58.2272	-.4801	-.8302	189.3523	.5232	-.3737	.643	.9559	125.5335	.7779	-.5555	54.9833	46.4411				1				0
80	14.9	36.1645	41.832	53.238	58.1234	-.4737	-.8232	189.3579	.5297	-.3666	.6442	.9577	124.6915	.7874	-.5451	55.0445	46.5081				1				0
80	14.91	36.2744	41.8671	53.2024	58.0197	-.4673	-.8161	189.3635	.5361	-.3596	.6455	.9597	123.8528	.797	-.5346	55.1058	46.5752				1				0
80	14.92	36.3842	41.9022	53.1668	57.9159	-.4608	-.8091	189.3691	.5425	-.3526	.647	.9619	123.018	.8065	-.5241	55.167	46.6422				1				0
80	14.93	36.4941	41.9373	53.1312	57.8121	-.4544	-.8021	189.3747	.549	-.3455	.6487	.9643	122.1871	.8161	-.5137	55.2283	46.7092				1				0
80	14.94	36.7378	42.1407	52.771	57.3813	-.4503	-.7729	189.0308	.5531	-.3164	.6372	.9473	119.7697	.8223	-.4703	55.2678	46.9868				1				0
80	14.95	36.9816	42.3441	52.4107	56.9506	-.4461	-.7437	188.687	.5573	-.2871	.6269	.932	117.2593	.8285	-.4269	55.3076	47.2653				1				0
80	14.96	37.1155	42.5124	52.086	56.6236	-.4484	-.7214	188.3376	.555	-.2649	.615	.9142	115.5109	.8251	-.3937	55.2859	47.4775				1				0
80	14.97	37.2494	42.6807	51.7613	56.2967	-.4507	-.699	187.9881	.5527	-.2425	.6036	.8973	113.6883	.8217	-.3605	55.2641	47.6905				1				0
80	14.98	37.3833	42.849	51.4366	55.9698	-.4529	-.6766	187.6387	.5504	-.22	.5928	.8812	111.7903	.8183	-.3271	55.2422	47.9043				1				0
80	14.99	37.5172	43.0174	51.1119	55.6428	-.4553	-.6541	187.2893	.5481	-.1975	.5826	.8661	109.8166	.8148	-.2936	55.2203	48.1189				1				0
80	15	37.8201	43.2865	50.8255	55.283	-.4506	-.6239	187.2151	.5528	-.1674	.5776	.8586	106.8446	.8218	-.2488	55.2649	48.406				1				0
80	15.01	38.1231	43.5556	50.5391	54.9232	-.4459	-.5937	187.141	.5575	-.1372	.5741	.8535	103.826	.8288	-.204	55.3096	48.6933				1				0
80	15.02	38.2922	43.6564	50.5773	54.8903	-.4389	-.5863	187.4162	.5645	-.1297	.5792	.861	102.9439	.8392	-.1929	55.376	48.7644				1				0
80	15.03	38.4613	43.7572	50.6156	54.8575	-.4319	-.5788	187.6915	.5714	-.1223	.5844	.8687	102.0799	.8495	-.1818	55.4423	48.8353				1				0
80	15.04	38.6304	43.858	50.6538	54.8246	-.425	-.5714	187.9668	.5784	-.1149	.5897	.8766	101.2336	.8598	-.1708	55.5084	48.906				1				0
80	15.05	38.7994	43.9588	50.6921	54.7917	-.4181	-.564	188.2421	.5853	-.1075	.5951	.8846	100.4051	.8701	-.1598	55.5742	48.9764				1				0
80	15.06	38.9548	44.0065	50.7641	54.7623	-.4081	-.5593	188.4877	.5953	-.1028	.6041	.898	99.7947	.8849	-.1528	55.6692	49.0213				1				0
80	15.07	39.1101	44.0542	50.8362	54.7329	-.3982	-.5546	188.7334	.6052	-.0981	.6131	.9114	99.2038	.8997	-.1458	55.764	49.0661				1				0
80	15.08	39.0964	44.0011	50.87	54.7364	-.3951	-.5573	188.7039	.6083	-.1007	.6166	.9166	99.4024	.9043	-.1497	55.7933	49.0407				1				0
80	15.09	39.0827	43.948	50.9038	54.7398	-.392	-.5599	188.6743	.6114	-.1034	.6201	.9218	99.5989	.9089	-.1537	55.8226	49.0153				1				0
80	15.1	39.0689	43.8949	50.9376	54.7433	-.3889	-.5626	188.6447	.6145	-.1061	.6235	.9269	99.7932	.9134	-.1577	55.8519	48.9899				1				0
80	15.11	39.0552	43.8418	50.9714	54.7467	-.3858	-.5653	188.6152	.6175	-.1087	.627	.9321	99.9855	.918	-.1616	55.8813	48.9645				1				0
80	15.12	39.1376	43.8049	50.9972	54.6784	-.3762	-.5631	188.6181	.6272	-.1065	.6361	.9457	99.641	.9323	-.1584	55.9729	48.9854				1				0
80	15.13	39.22	43.768	51.023	54.6101	-.3666	-.5609	188.6211	.6368	-.1043	.6453	.9593	99.3063	.9466	-.1551	56.0646	49.0062				1				0
80	15.14	39.3161	43.7842	51.015	54.5383	-.3601	-.556	188.6536	.6433	-.0995	.651	.9677	98.7915	.9564	-.1479	56.1268	49.0524				1				0
80	15.15	39.4123	43.8004	51.007	54.4665	-.3535	-.5512	188.6861	.6499	-.0946	.6567	.9763	98.2859	.9661	-.1407	56.1891	49.0987				1				0
80	15.16	39.5084	43.8166	50.999	54.3947	-.347	-.5463	188.7187	.6564	-.0898	.6625	.9849	97.7893	.9758	-.1335	56.2513	49.1449				1				0
80	15.17	39.6045	43.8328	50.991	54.3229	-.3405	-.5415	188.7512	.6629	-.0849	.6683	.9936	97.3015	.9855	-.1263	56.3135	49.1911				1				0
80	15.18	39.7599	43.9381	50.9456	54.2261	-.3357	-.5312	188.8696	.6677	-.0746	.6719	.9988	96.3779	.9926	-.1109	56.3591	49.2892				1				0
80	15.19	39.9152	44.0434	50.9002	54.1292	-.3309	-.5209	188.988	.6725	-.0643	.6756	1.0043	95.4653	.9997	-.0956	56.4046	49.3872				1				0
80	15.2	39.9744	44.1325	50.8629	54.1041	-.3326	-.5154	189.0739	.6707	-.0589	.6733	1.001	95.0182	.9971	-.0876	56.388	49.4391				1				0
80	15.21	40.0336	44.2216	50.8255	54.079	-.3344	-.51	189.1598	.669	-.0535	.6711	.9977	94.5686	.9945	-.0795	56.3714	49.4909				1				0
80	15.22	40.0929	44.3107	50.7881	54.0539	-.3361	-.5046	189.2457	.6672	-.048	.669	.9945	94.1165	.9919	-.0714	56.3548	49.5426				1				0
80	15.23	40.0173	44.4889	50.7036	54.1577	-.3558	-.5022	189.3677	.6476	-.0456	.6492	.9651	94.0312	.9628	-.0678	56.1679	49.5653				1				0
80	15.24	39.9418	44.6672	50.6191	54.2615	-.3754	-.4998	189.4896	.628	-.0433	.6295	.9358	93.9405	.9336	-.0643	55.9812	49.588				1				0
80	15.25	39.8663	44.8454	50.5346	54.3653	-.3949	-.4974	189.6116	.6085	-.0409	.6098	.9066	93.8442	.9045	-.0608	55.7948	49.6106				1				0
80	15.26	39.7315	44.9345	50.4875	54.4942	-.4128	-.5005	189.6477	.5906	-.0439	.5922	.8804	94.2537	.878	-.0653	55.6248	49.5816				1				0
80	15.27	39.5968	45.0236	50.4403	54.6231	-.4306	-.5035	189.6838	.5728	-.047	.5747	.8543	94.6881	.8515	-.0698	55.4549	49.5527				1				0
80	15.28	39.462	45.1127	50.3932	54.7519	-.4485	-.5065	189.7198	.5549	-.05	.5572	.8283	95.1496	.8249	-.0743	55.285	49.5237				1				0
80	15.29	39.3762	45.1793	50.2562	54.7355	-.4611	-.5037	189.5472	.5423	-.0472	.5443	.8092	94.9707	.8061	-.0701	55.1646	49.5508				1				0
80	15.3	39.2904	45.2459	50.1192	54.7191	-.4738	-.5009	189.3745	.5296	-.0443	.5315	.7901	94.7828	.7873	-.0659	55.0439	49.578				1				0
80	15.31	39.3393	45.2234	50.0294	54.5738	-.4686	-.4949	189.1658	.5348	-.0384	.5362	.797	94.1076	.795	-.0571	55.0932	49.6342				1				0
80	15.32	39.3882	45.2009	49.9395	54.4285	-.4634	-.489	188.9571	.54	-.0325	.541	.8042	93.4427	.8027	-.0483	55.1426	49.6906				1				0
80	15.33	39.4371	45.1784	49.8497	54.2831	-.4582	-.4831	188.7483	.5452	-.0266	.5458	.8114	92.7882	.8104	-.0395	55.1922	49.7471				1				0
80	15.34	39.4861	45.1559	49.7598	54.1378	-.453	-.4771	188.5396	.5504	-.0206	.5508	.8188	92.1439	.8182	-.0306	55.2418	49.8038				1				0
80	15.35	39.5959	44.9111	49.8381	53.9501	-.4256	-.4784	188.2952	.5778	-.0219	.5782	.8596	92.1663	.859	-.0325	55.503	49.7918				1				0
80	15.36	39.7058	44.6663	49.9164	53.7625	-.3981	-.4797	188.0509	.6053	-.0231	.6058	.9005	92.1867	.8999	-.0344	55.7649	49.7799				1				0
80	15.37	39.7667	44.4439	50.0845	53.7201	-.3758	-.4869	188.0152	.6276	-.0303	.6283	.934	92.7677	.9329	-.0451	55.9768	49.7111				1				0
80	15.38	39.8277	44.2216	50.2526	53.6777	-.3536	-.4941	187.9796	.6498	-.0376	.6509	.9676	93.3087	.966	-.0558	56.1888	49.6422				1				0
80	15.39	39.8886	43.9993	50.4208	53.6353	-.3313	-.5013	187.944	.6721	-.0448	.6736	1.0013	93.8134	.9991	-.0666	56.4008	49.5734				1				0
80	15.4	39.9495	43.777	50.5889	53.5929	-.309	-.5086	187.9083	.6944	-.052	.6963	1.0351	94.2854	1.0322	-.0773	56.6129	49.5045				1				0
80	15.41	39.8088	43.4467	50.7979	53.6751	-.295	-.528	187.7285	.7084	-.0715	.712	1.0585	95.7627	1.0531	-.1063	56.7466	49.3192				1				0
80	15.42	39.668	43.1164	51.007	53.7573	-.2809	-.5475	187.5486	.7224	-.091	.7282	1.0825	97.178	1.074	-.1353	56.8805	49.1335				1				0
80	15.43	39.4663	43.0084	51.0479	53.8818	-.2892	-.5598	187.4044	.7142	-.1033	.7216	1.0728	98.2264	1.0617	-.1535	56.8018	49.0167				1				0
80	15.44	39.2646	42.9003	51.0888	54.0064	-.2975	-.5721	187.2601	.7059	-.1155	.7153	1.0634	99.2952	1.0494	-.1718	56.723	48.8996				1				0
80	15.45	39.0629	42.7923	51.1297	54.1309	-.3057	-.5844	187.1159	.6976	-.1278	.7092	1.0544	100.3844	1.0371	-.1901	56.6441	48.7824				1				0
80	15.46	38.8612	42.6843	51.1707	54.2555	-.314	-.5967	186.9717	.6893	-.1402	.7034	1.0457	101.4936	1.0248	-.2084	56.5651	48.6651				1				0
80	15.47	38.499	42.5385	51.3797	54.6603	-.3326	-.6244	187.0775	.6708	-.1678	.6915	1.0279	104.0481	.9972	-.2495	56.3885	48.4015				1				0
80	15.48	38.1368	42.3927	51.5887	55.065	-.3511	-.652	187.1833	.6523	-.1955	.6809	1.0123	106.6842	.9697	-.2906	56.212	48.1382				1				0
80	15.49	37.9763	42.3549	51.7569	55.3453	-.3613	-.6673	187.4334	.6421	-.2107	.6758	1.0046	108.1705	.9545	-.3133	56.1151	47.993				1				0
80	15.5	37.8158	42.3171	51.925	55.6255	-.3715	-.6825	187.6835	.6319	-.2259	.6711	.9977	109.6747	.9394	-.3359	56.0184	47.8481				1				0
80	15.51	37.6553	42.2793	52.0931	55.9058	-.3816	-.6977	187.9335	.6218	-.2411	.6669	.9914	111.1947	.9244	-.3584	55.9219	47.7037				1				0
80	15.52	37.4949	42.2415	52.2612	56.186	-.3917	-.7128	188.1836	.6117	-.2562	.6632	.9859	112.7288	.9094	-.3809	55.8258	47.5596				1				0
80	15.53	37.2906	42.102	52.5913	56.5873	-.397	-.738	188.5712	.6064	-.2814	.6685	.9938	114.8957	.9014	-.4184	55.775	47.3199				1				0
80	15.54	37.0863	41.9625	52.9213	56.9887	-.4023	-.763	188.9587	.6011	-.3065	.6747	1.003	117.0168	.8936	-.4556	55.7245	47.0811				1				0
80	15.55	37.0425	41.8608	53.0832	57.1097	-.3976	-.7731	189.0963	.6058	-.3165	.6835	1.0161	117.5858	.9006	-.4705	55.7695	46.9856				1				0
80	15.56	36.9988	41.7591	53.2451	57.2308	-.3929	-.7831	189.2338	.6105	-.3265	.6924	1.0293	118.1394	.9076	-.4854	55.8145	46.8902				1				0
80	15.57	36.955	41.6574	53.407	57.3519	-.3881	-.7931	189.3713	.6152	-.3365	.7013	1.0425	118.6783	.9146	-.5003	55.8594	46.7949				1				0
80	15.58	36.8983	41.4864	53.5182	57.3779	-.3794	-.8025	189.2808	.624	-.3459	.7135	1.0607	119.0011	.9277	-.5142	55.9431	46.7056				1				0
80	15.59	36.8417	41.3153	53.6294	57.4038	-.3706	-.8118	189.1902	.6328	-.3553	.7257	1.0789	119.3133	.9407	-.5282	56.0267	46.6161				1				0
80	15.6	36.7851	41.1443	53.7406	57.4298	-.3618	-.8212	189.0997	.6416	-.3647	.738	1.0971	119.6154	.9538	-.5422	56.1105	46.5266				1				0
80	15.61	36.7722	41.075	53.6899	57.3346	-.3577	-.8207	188.8717	.6457	-.3641	.7413	1.102	119.4195	.9599	-.5413	56.1496	46.5321				1				0
80	15.62	36.7593	41.0057	53.6392	57.2395	-.3536	-.8201	188.6437	.6498	-.3635	.7446	1.1069	119.2248	.966	-.5404	56.1887	46.5377				1				0
80	15.63	36.7464	40.9364	53.5885	57.1443	-.3494	-.8195	188.4156	.6539	-.363	.7479	1.1119	119.0314	.9722	-.5396	56.228	46.5433				1				0
80	15.64	36.6949	40.7717	53.7041	57.1798	-.3408	-.8289	188.3506	.6625	-.3723	.76	1.1298	119.3358	.985	-.5535	56.31	46.4538				1				0
80	15.65	36.6434	40.607	53.8197	57.2153	-.3322	-.8383	188.2854	.6712	-.3817	.7721	1.1479	119.6308	.9978	-.5675	56.392	46.3643				1				0
80	15.66	36.6048	40.5116	53.9861	57.3459	-.3278	-.8482	188.4484	.6756	-.3917	.781	1.161	120.1042	1.0044	-.5823	56.4345	46.2694				1				0
80	15.67	36.5662	40.4162	54.1524	57.4765	-.3233	-.8582	188.6113	.6801	-.4017	.7898	1.1742	120.5661	1.011	-.5971	56.4769	46.1748				1				0
80	15.68	36.5276	40.3208	54.3188	57.6071	-.3189	-.8681	188.7742	.6845	-.4116	.7987	1.1874	121.017	1.0176	-.6119	56.5192	46.0802				1				0
80	15.69	36.4889	40.2254	54.4851	57.7377	-.3144	-.878	188.9371	.689	-.4215	.8077	1.2007	121.4572	1.0242	-.6266	56.5615	45.9859				1				0
80	15.7	36.2864	40.0283	54.7813	58.0646	-.3157	-.9022	189.1606	.6877	-.4457	.8195	1.2183	122.9479	1.0224	-.6626	56.5495	45.7551				1				0
80	15.71	36.0838	39.8312	55.0776	58.3916	-.3169	-.9264	189.3841	.6865	-.4699	.8319	1.2367	124.3917	1.0205	-.6985	56.5376	45.525				1				0
80	15.72	35.9199	39.7294	55.2074	58.5879	-.3226	-.9407	189.4447	.6808	-.4842	.8354	1.2419	125.4208	1.0121	-.7198	56.4836	45.3888				1				0
80	15.73	35.756	39.6277	55.3373	58.7843	-.3283	-.955	189.5053	.6751	-.4985	.8392	1.2476	126.4403	1.0037	-.741	56.4296	45.2527				1				0
80	15.74	35.592	39.526	55.4672	58.9806	-.3339	-.9693	189.5659	.6694	-.5127	.8432	1.2536	127.4496	.9952	-.7623	56.3757	45.1167				1				0
80	15.75	35.4281	39.4243	55.5971	59.1769	-.3396	-.9836	189.6264	.6638	-.527	.8476	1.26	128.4483	.9868	-.7835	56.3217	44.9808				1				0
80	15.76	34.9586	39.2542	55.7252	59.5947	-.3662	-1.0133	189.5327	.6372	-.5567	.8461	1.2579	131.1441	.9473	-.8277	56.0685	44.6978				1				0
80	15.77	34.4892	39.0841	55.8533	60.0125	-.3928	-1.043	189.439	.6106	-.5865	.8466	1.2586	133.8455	.9077	-.8719	55.8151	44.4146				1				0
80	15.78	34.1836	39.0157	55.8515	60.2339	-.4138	-1.0585	189.2847	.5896	-.602	.8426	1.2527	135.5948	.8765	-.8949	55.6152	44.267				1				0
80	15.79	33.8781	38.9473	55.8497	60.4553	-.4348	-1.074	189.1303	.5686	-.6175	.8394	1.2479	137.362	.8453	-.918	55.4149	44.1191				1				0
80	15.8	33.5725	38.8789	55.8479	60.6767	-.4559	-1.0896	188.976	.5475	-.633	.837	1.2443	139.1441	.814	-.9411	55.2143	43.971				1				0
80	15.81	33.267	38.8105	55.8461	60.8981	-.477	-1.1052	188.8217	.5264	-.6486	.8354	1.2419	140.9377	.7826	-.9643	55.0134	43.8227				1				0
80	15.82	32.7717	38.6719	55.8559	61.2502	-.5092	-1.1314	188.5497	.4942	-.6749	.8365	1.2436	143.7846	.7347	-1.0033	54.7068	43.5725				1				0
80	15.83	32.2765	38.5333	55.8657	61.6022	-.5414	-1.1578	188.2777	.4619	-.7012	.8397	1.2483	146.6251	.6867	-1.0425	54.3994	43.3217				1				0
80	15.84	32.0868	38.4631	55.8773	61.7328	-.5526	-1.1685	188.16	.4508	-.7119	.8427	1.2527	147.6567	.6702	-1.0584	54.2935	43.2197				1				0
80	15.85	31.8971	38.3929	55.8888	61.8634	-.5637	-1.1792	188.0423	.4397	-.7227	.8459	1.2576	148.682	.6537	-1.0743	54.1875	43.1176				1				0
80	15.86	31.7075	38.3227	55.9004	61.994	-.5748	-1.1899	187.9245	.4285	-.7334	.8494	1.2628	149.7004	.6371	-1.0903	54.0814	43.0154				1				0
80	15.87	31.5178	38.2524	55.912	62.1246	-.586	-1.2007	187.8068	.4174	-.7441	.8532	1.2684	150.7114	.6205	-1.1063	53.9752	42.913				1				0
80	15.88	31.3487	38.2074	55.9502	62.2803	-.597	-1.211	187.7867	.4064	-.7544	.8569	1.2739	151.6889	.6042	-1.1215	53.8705	42.8151				1				0
80	15.89	31.1796	38.1624	55.9885	62.436	-.608	-1.2212	187.7665	.3954	-.7647	.8609	1.2798	152.6579	.5878	-1.1368	53.7657	42.7172				1				0
80	15.9	31.2002	38.1876	56.0152	62.4611	-.6078	-1.2207	187.8641	.3956	-.7642	.8605	1.2793	152.6323	.5881	-1.1361	53.7674	42.7218				1				0
80	15.91	31.2208	38.2128	56.0418	62.4862	-.6076	-1.2203	187.9617	.3958	-.7637	.8602	1.2788	152.6068	.5884	-1.1354	53.7692	42.7264				1				0
80	15.92	31.2414	38.238	56.0685	62.5112	-.6074	-1.2198	188.0592	.3959	-.7632	.8598	1.2783	152.5813	.5886	-1.1347	53.7709	42.7311				1				0
80	15.93	31.262	38.2632	56.0952	62.5363	-.6073	-1.2193	188.1568	.3961	-.7628	.8595	1.2777	152.5558	.5889	-1.134	53.7726	42.7357				1				0
80	15.94	31.3375	38.4235	56.0472	62.5536	-.6134	-1.2114	188.3618	.39	-.7548	.8496	1.2631	152.6748	.5798	-1.1222	53.7144	42.8112				1				0
80	15.95	31.4131	38.5837	55.9991	62.5709	-.6195	-1.2034	188.5668	.3839	-.7469	.8398	1.2485	152.7962	.5708	-1.1104	53.6563	42.8867				1				0
80	15.96	31.468	38.7187	55.9244	62.5631	-.6257	-1.196	188.6742	.3776	-.7395	.8303	1.2344	152.9466	.5614	-1.0993	53.5966	42.9574				1				0
80	15.97	31.5229	38.8537	55.8497	62.5554	-.632	-1.1886	188.7817	.3714	-.732	.8209	1.2203	153.1003	.5521	-1.0883	53.537	43.0281				1				0
80	15.98	31.5779	38.9887	55.775	62.5476	-.6383	-1.1812	188.8891	.3651	-.7246	.8114	1.2063	153.2574	.5428	-1.0773	53.4774	43.0988				1				0
80	15.99	31.8783	39.3784	55.3115	62.1073	-.644	-1.143	188.6755	.3593	-.6865	.7749	1.1519	152.3712	.5342	-1.0206	53.4222	43.4619				1				0
80	16	32.1787	39.7681	54.8481	61.6671	-.6499	-1.1048	188.4619	.3535	-.6483	.7384	1.0977	151.3952	.5256	-.9638	53.3669	43.8258				1				0
80	16.01	32.4791	40.1579	54.3846	61.2268	-.6557	-1.0665	188.2484	.3477	-.61	.7021	1.0438	150.3156	.5169	-.9068	53.3115	44.1906				1				0
80	16.02	32.7245	40.4126	53.9959	60.7944	-.6552	-1.0355	187.9273	.3481	-.579	.6756	1.0043	148.9799	.5176	-.8607	53.3157	44.4861				1				0
80	16.03	32.97	40.6673	53.6071	60.3619	-.6548	-1.0044	187.6063	.3486	-.5478	.6493	.9653	147.5306	.5182	-.8144	53.3199	44.7826				1				0
80	16.04	33.2155	40.922	53.2184	59.9294	-.6543	-.9731	187.2853	.349	-.5166	.6234	.9268	145.9548	.5189	-.7679	53.3241	45.0802				1				0
80	16.05	34.1278	41.5413	52.6002	58.952	-.625	-.8954	187.2213	.3784	-.4389	.5795	.8615	139.2306	.5626	-.6524	53.604	45.8202				1				0
80	16.06	35.0402	42.1605	51.9819	57.9747	-.5955	-.8177	187.1573	.4078	-.3611	.5447	.8098	131.524	.6063	-.5368	53.8841	46.5607				1				0
80	16.07	35.7071	42.525	51.7524	57.4298	-.5667	-.7715	187.4143	.4367	-.315	.5384	.8004	125.8047	.6491	-.4683	54.1587	47.0001				1				0
80	16.08	36.3739	42.8895	51.5229	56.8849	-.538	-.7255	187.6712	.4654	-.269	.5376	.7991	120.0245	.6919	-.3999	54.4326	47.4383				1				0
80	16.09	37.0408	43.2541	51.2934	56.34	-.5093	-.6796	187.9283	.4941	-.2231	.5421	.8059	114.2999	.7345	-.3316	54.7057	47.8753				1				0
80	16.1	37.7077	43.6186	51.0639	55.795	-.4807	-.6339	188.1852	.5227	-.1773	.552	.8205	108.7403	.777	-.2636	54.9781	48.3111				1				0
80	16.11	38.5625	44.146	50.8673	55.2571	-.4489	-.5793	188.8329	.5545	-.1228	.5679	.8442	102.487	.8242	-.1825	55.2805	48.8306				1				0
80	16.12	39.4174	44.6735	50.6707	54.7191	-.4174	-.5252	189.4807	.586	-.0686	.59	.8771	96.6783	.8711	-.102	55.5808	49.3465				1				0
80	16.13	39.6054	44.8364	50.7036	54.726	-.4142	-.5164	189.8713	.5891	-.0599	.5922	.8803	95.8035	.8758	-.089	55.6108	49.4297				1				0
80	16.14	39.7933	44.9993	50.7365	54.7329	-.4111	-.5077	190.2621	.5923	-.0512	.5945	.8837	94.9389	.8805	-.0761	55.6406	49.5126				1				0
80	16.15	39.9813	45.1622	50.7695	54.7398	-.408	-.4991	190.6528	.5954	-.0425	.5969	.8873	94.0847	.8851	-.0632	55.6703	49.5951				1				0
80	16.16	40.1693	45.3251	50.8024	54.7467	-.4049	-.4904	191.0435	.5985	-.0339	.5994	.8911	93.2411	.8897	-.0504	55.6999	49.6772				1				0
80	16.17	40.0328	45.3989	50.7953	54.9154	-.4218	-.4957	191.1424	.5815	-.0391	.5828	.8664	93.8483	.8645	-.0582	55.5384	49.6275				1				0
80	16.18	39.8963	45.4727	50.7881	55.0841	-.4388	-.5009	191.2413	.5646	-.0443	.5663	.8419	94.4904	.8393	-.0659	55.377	49.5777				1				0
80	16.19	39.5719	45.3836	50.7481	55.2458	-.4589	-.5147	190.9494	.5445	-.0582	.5476	.814	96.1014	.8094	-.0865	55.1853	49.4457				1				0
80	16.2	39.2475	45.2945	50.7081	55.4076	-.4791	-.5286	190.6576	.5243	-.0721	.5292	.7867	97.8308	.7794	-.1072	54.9931	49.3133				1				0
80	16.21	38.923	45.2054	50.6681	55.5693	-.4994	-.5426	190.3658	.504	-.086	.5113	.7601	99.6884	.7493	-.1279	54.8002	49.1805				1				0
80	16.22	38.5986	45.1163	50.628	55.731	-.5197	-.5566	190.0739	.4837	-.1	.4939	.7343	101.6849	.7191	-.1487	54.6068	49.0473				1				0
80	16.23	38.2416	44.9561	50.4732	55.7535	-.5382	-.568	189.4244	.4651	-.1114	.4783	.711	103.4733	.6915	-.1657	54.4299	48.9387				1				0
80	16.24	37.8845	44.7959	50.3185	55.776	-.5569	-.5795	188.7749	.4464	-.1229	.4631	.6884	105.3943	.6637	-.1827	54.2518	48.8293				1				0
80	16.25	37.8519	44.7248	50.2037	55.6368	-.5552	-.5768	188.4171	.4482	-.1203	.4641	.6899	105.0232	.6663	-.1788	54.2688	48.8543				1				0
80	16.26	37.8193	44.6537	50.089	55.4975	-.5534	-.5742	188.0594	.45	-.1177	.4651	.6915	104.6524	.669	-.1749	54.2859	48.8794				1				0
80	16.27	37.7867	44.5826	49.9742	55.3583	-.5516	-.5716	187.7017	.4518	-.115	.4662	.6931	104.2818	.6717	-.171	54.303	48.9046				1				0
80	16.28	37.7541	44.5114	49.8595	55.219	-.5498	-.5689	187.344	.4536	-.1124	.4673	.6947	103.9117	.6743	-.167	54.3202	48.9299				1				0
80	16.29	37.9386	44.5817	49.7056	54.9578	-.5402	-.5527	187.1836	.4632	-.0961	.4731	.7033	101.7237	.6886	-.1429	54.4116	49.0845				1				0
80	16.3	38.1231	44.6519	49.5517	54.6966	-.5306	-.5364	187.0232	.4728	-.0799	.4795	.7128	99.5877	.7029	-.1187	54.5031	49.2394				1				0
80	16.31	38.3403	44.7932	49.5125	54.5746	-.5228	-.5229	187.2206	.4806	-.0663	.4851	.7212	97.8592	.7144	-.0986	54.577	49.3682				1				0
80	16.32	38.5574	44.9345	49.4734	54.4527	-.515	-.5094	187.4179	.4883	-.0528	.4912	.7302	96.1752	.7259	-.0785	54.6508	49.4968				1				0
80	16.33	38.7745	45.0758	49.4342	54.3307	-.5073	-.4959	187.6153	.4961	-.0394	.4976	.7397	94.5369	.7374	-.0585	54.7244	49.6251				1				0
80	16.34	38.9917	45.2171	49.3951	54.2088	-.4996	-.4825	187.8126	.5038	-.0259	.5044	.7499	92.9451	.7489	-.0385	54.7979	49.7532				1				0
80	16.35	39.238	45.4592	49.3346	54.1197	-.4972	-.4657	188.1515	.5062	-.0092	.5062	.7526	91.0421	.7524	-.0137	54.8205	49.9123				1				0
80	16.36	39.4843	45.7013	49.2741	54.0306	-.4948	-.4491	188.4904	.5085	.0074	.5086	.756	89.1613	.756	.0111	54.8431	50.0709				1				0
80	16.37	39.5135	45.8021	49.2528	54.0635	-.5001	-.4458	188.6319	.5032	.0107	.5033	.7483	88.7802	.7481	.0159	54.7927	50.1021				1				0
80	16.38	39.5427	45.9029	49.2314	54.0963	-.5054	-.4426	188.7734	.4979	.014	.4981	.7405	88.3916	.7402	.0208	54.7423	50.1332				1				0
80	16.39	39.5719	46.0037	49.2101	54.1292	-.5107	-.4393	188.9149	.4927	.0172	.493	.7328	87.9955	.7324	.0256	54.692	50.1642				1				0
80	16.4	39.5607	46.0055	49.2323	54.1707	-.512	-.441	188.9693	.4914	.0156	.4916	.7308	88.186	.7304	.0231	54.6796	50.1482				1				0
80	16.41	39.5496	46.0073	49.2546	54.2122	-.5133	-.4427	189.0237	.4901	.0139	.4902	.7288	88.3774	.7285	.0206	54.6672	50.1322				1				0
80	16.42	39.5384	46.0091	49.2768	54.2537	-.5146	-.4443	189.0781	.4888	.0122	.4889	.7268	88.5698	.7266	.0181	54.6548	50.1162				1				0
80	16.43	39.4981	45.9101	49.3204	54.2624	-.5107	-.4493	188.991	.4927	.0073	.4928	.7325	89.1557	.7325	.0108	54.6926	50.0692				1				0
80	16.44	39.4577	45.8111	49.364	54.271	-.5067	-.4542	188.9039	.4967	.0023	.4967	.7384	89.7328	.7384	.0034	54.7305	50.0221				1				0
80	16.45	39.4174	45.7121	49.4076	54.2797	-.5027	-.4592	188.8168	.5007	-.0026	.5007	.7443	90.3013	.7443	-.0039	54.7684	49.9749				1				0
80	16.46	39.5101	45.731	49.3488	54.1508	-.4964	-.452	188.7408	.507	.0046	.507	.7537	89.4816	.7536	.0068	54.8282	50.0437				1				0
80	16.47	39.6028	45.7499	49.2901	54.0219	-.4901	-.4447	188.6648	.5132	.0118	.5134	.7632	88.6814	.763	.0176	54.8881	50.1125				1				0
80	16.48	39.7358	45.8678	49.1878	53.8844	-.4878	-.4325	188.6759	.5155	.024	.5161	.7672	87.3355	.7664	.0357	54.9099	50.2285				1				0
80	16.49	39.8689	45.9857	49.0855	53.7469	-.4855	-.4204	188.687	.5178	.0362	.5191	.7717	86.0046	.7698	.0538	54.9318	50.3445				1				0
80	16.5	40.0019	46.1036	48.9832	53.6094	-.4832	-.4082	188.6981	.5201	.0483	.5224	.7766	84.6899	.7732	.0719	54.9537	50.4604				1				0
80	16.51	40.1349	46.2216	48.8809	53.4718	-.4809	-.396	188.7093	.5224	.0605	.5259	.7818	83.3924	.7766	.09	54.9756	50.5764				1				0
80	16.52	40.1392	46.4151	48.8374	53.5592	-.4947	-.3917	188.9508	.5086	.0648	.5128	.7623	82.7361	.7561	.0964	54.8442	50.6175				1				0
80	16.53	40.1435	46.6086	48.7938	53.6466	-.5085	-.3874	189.1924	.4949	.0691	.4997	.7428	82.0472	.7357	.1028	54.7133	50.6584				1				0
80	16.54	40.0148	46.6842	48.8525	53.8714	-.5245	-.3952	189.4229	.4789	.0613	.4828	.7177	82.7051	.7119	.0911	54.5608	50.5838				1				0
80	16.55	39.886	46.7598	48.9112	54.0963	-.5405	-.4031	189.6533	.4629	.0535	.466	.6927	83.4089	.6882	.0795	54.4087	50.5094				1				0
80	16.56	39.7573	46.8354	48.9699	54.3212	-.5564	-.4108	189.8838	.447	.0457	.4493	.6679	84.1633	.6645	.0679	54.257	50.4352				1				0
80	16.57	39.6285	46.911	49.0286	54.5461	-.5723	-.4186	190.1142	.4311	.0379	.4328	.6433	84.9736	.6408	.0564	54.1057	50.3611				1				0
80	16.58	39.0217	46.803	49.114	55.1109	-.6162	-.4523	190.0496	.3871	.0042	.3872	.5756	89.3757	.5755	.0063	53.6871	50.0402				1				0
80	16.59	38.4149	46.695	49.1994	55.6757	-.6602	-.486	189.985	.3432	-.0295	.3444	.512	94.9136	.5101	-.0439	53.2683	49.719				1				0
80	16.6	37.9369	46.5114	49.2261	56.0156	-.6885	-.5121	189.6899	.3149	-.0556	.3198	.4754	100.0098	.4681	-.0826	52.9992	49.4706				1				0
80	16.61	37.4588	46.3278	49.2528	56.3555	-.7168	-.5383	189.3949	.2866	-.0817	.298	.443	105.9211	.426	-.1215	52.7293	49.2215				1				0
80	16.62	36.9807	46.1442	49.2795	56.6954	-.7452	-.5645	189.0998	.2581	-.108	.2798	.416	112.7016	.3837	-.1605	52.4585	48.9715				1				0
80	16.63	36.5027	45.9605	49.3061	57.0354	-.7738	-.5909	188.8047	.2296	-.1343	.266	.3954	120.326	.3413	-.1997	52.1868	48.7208				1				0
80	16.64	35.9311	45.7985	49.17	57.3147	-.8135	-.6145	188.2144	.1899	-.1579	.247	.3672	129.7456	.2823	-.2348	51.8088	48.4958				1				0
80	16.65	35.3594	45.6365	49.0339	57.5941	-.8534	-.6382	187.624	.15	-.1817	.2356	.3502	140.4619	.223	-.2701	51.4285	48.2695				1				0
80	16.66	35.2659	45.6581	48.8712	57.5336	-.8646	-.6355	187.3287	.1388	-.1789	.2264	.3366	142.2034	.2063	-.266	51.3217	48.2958				1				0
80	16.67	35.1723	45.6797	48.7084	57.473	-.8758	-.6327	187.0334	.1275	-.1762	.2175	.3233	144.096	.1896	-.2619	51.2146	48.3223				1				0
80	16.68	35.0788	45.7013	48.5456	57.4125	-.8871	-.6299	186.7382	.1163	-.1734	.2087	.3103	146.1559	.1728	-.2577	51.1072	48.3488				1				0
80	16.69	34.9852	45.7229	48.3828	57.3519	-.8984	-.6271	186.4429	.1049	-.1706	.2003	.2977	148.4001	.156	-.2536	50.9994	48.3755				1				0
80	16.7	35.0187	45.8489	48.2262	57.2568	-.9059	-.6171	186.3506	.0975	-.1606	.1878	.2792	148.7418	.1449	-.2387	50.9283	48.4707				1				0
80	16.71	35.0522	45.9749	48.0697	57.1616	-.9134	-.6071	186.2584	.09	-.1506	.1754	.2608	149.1326	.1338	-.2238	50.8571	48.566				1				0
80	16.72	35.1792	46.0793	48.0759	57.127	-.9095	-.5999	186.4615	.0939	-.1434	.1714	.2548	146.787	.1396	-.2132	50.8941	48.6343				1				0
80	16.73	35.3062	46.1838	48.0821	57.0924	-.9056	-.5928	186.6646	.0978	-.1362	.1677	.2493	144.3382	.1453	-.2025	50.9311	48.7024				1				0
80	16.74	35.4333	46.2882	48.0884	57.0578	-.9017	-.5856	186.8676	.1016	-.1291	.1643	.2442	141.7895	.1511	-.1919	50.9679	48.7704				1				0
80	16.75	35.9903	46.4448	48.1319	56.7041	-.8636	-.5588	187.2711	.1398	-.1023	.1732	.2575	126.1986	.2078	-.1521	51.3313	49.0257				1				0
80	16.76	36.5473	46.6014	48.1755	56.3503	-.8256	-.5322	187.6746	.1778	-.0756	.1932	.2872	113.0421	.2643	-.1124	51.6931	49.2799				1				0
80	16.77	37.1043	46.758	48.2191	55.9966	-.7878	-.5056	188.078	.2156	-.049	.2211	.3287	102.8147	.3205	-.0729	52.0533	49.5329				1				0
80	16.78	37.5343	46.8102	48.2565	55.6774	-.7538	-.4861	188.2784	.2496	-.0295	.2513	.3736	96.7511	.371	-.0439	52.377	49.7186				1				0
80	16.79	37.9643	46.8624	48.2938	55.3583	-.7199	-.4666	188.4788	.2835	-.0101	.2837	.4217	92.0385	.4214	-.015	52.7	49.9039				1				0
80	16.8	38.3943	46.9146	48.3312	55.0391	-.686	-.4472	188.6792	.3174	.0093	.3175	.472	88.3174	.4718	.0139	53.0224	50.0888				1				0
80	16.81	39.3822	47.0343	48.3223	54.2771	-.6119	-.4	189.0159	.3915	.0565	.3955	.588	81.7806	.582	.0841	53.7284	50.5386				1				0
80	16.82	40.3701	47.154	48.3134	53.5151	-.538	-.3529	189.3526	.4653	.1036	.4767	.7087	77.448	.6918	.154	54.4319	50.9867				1				0
80	16.83	40.928	47.2215	48.2672	53.0722	-.4979	-.3252	189.4889	.5055	.1313	.5223	.7764	75.436	.7515	.1952	54.8145	51.2509				1				0
80	16.84	41.4859	47.289	48.2209	52.6294	-.4577	-.2975	189.6252	.5456	.159	.5683	.8449	73.7507	.8111	.2364	55.1966	51.5146				1				0
80	16.85	42.0437	47.3565	48.1746	52.1866	-.4177	-.2699	189.7615	.5857	.1867	.6147	.9139	72.321	.8707	.2775	55.5781	51.7779				1				0
80	16.86	42.6016	47.424	48.1284	51.7437	-.3777	-.2422	189.8977	.6257	.2143	.6614	.9832	71.0941	.9302	.3186	55.959	52.0409				1				0
80	16.87	43.2222	47.3592	48.1159	51.1979	-.3231	-.2148	189.8953	.6802	.2417	.7219	1.0732	70.4392	1.0113	.3593	56.4785	52.3019				1				0
80	16.88	43.8427	47.2944	48.1035	50.6522	-.2686	-.1874	189.8927	.7348	.2691	.7825	1.1633	69.8857	1.0924	.4001	56.998	52.5629				1				0
80	16.89	43.9053	47.1621	48.1373	50.5492	-.2539	-.1876	189.754	.7495	.269	.7962	1.1837	70.2586	1.1142	.3998	57.1376	52.5615				1				0
80	16.9	43.968	47.0298	48.1711	50.4463	-.2392	-.1877	189.6152	.7641	.2688	.81	1.2042	70.6195	1.136	.3996	57.2775	52.56				1				0
80	16.91	44.0307	46.8975	48.2049	50.3434	-.2245	-.1879	189.4764	.7788	.2687	.8239	1.2248	70.9687	1.1579	.3994	57.4175	52.5586				1				0
80	16.92	44.0933	46.7652	48.2387	50.2405	-.2098	-.188	189.3376	.7936	.2685	.8378	1.2454	71.3069	1.1797	.3992	57.5578	52.5571				1				0
80	16.93	43.8066	46.2774	48.6417	50.5337	-.1959	-.2244	189.2593	.8074	.2321	.8401	1.249	73.9614	1.2004	.3451	57.6899	52.2107				1				0
80	16.94	43.52	45.7895	49.0446	50.8269	-.182	-.2608	189.181	.8213	.1957	.8443	1.2552	76.5974	1.221	.291	57.8222	51.8639				1				0
80	16.95	43.1707	45.434	49.4138	51.223	-.1829	-.297	189.2415	.8205	.1595	.8358	1.2426	78.9989	1.2197	.2371	57.8139	51.519				1				0
80	16.96	42.8213	45.0785	49.783	51.6192	-.1838	-.3332	189.3019	.8196	.1233	.8288	1.2321	81.4438	1.2184	.1833	57.8055	51.1744				1				0
80	16.97	42.472	44.723	50.1521	52.0153	-.1847	-.3694	189.3624	.8187	.0871	.8233	1.224	83.9242	1.2171	.1296	57.7972	50.83				1				0
80	16.98	42.1227	44.3674	50.5213	52.4114	-.1855	-.4055	189.4229	.8178	.051	.8194	1.2182	86.4314	1.2158	.0758	57.7889	50.4857				1				0
80	16.99	41.4678	43.7482	50.9945	52.9572	-.1907	-.4627	189.1678	.8127	-.0062	.8127	1.2083	90.4354	1.2082	-.0092	57.7402	49.9412				1				0
80	17	40.813	43.129	51.4678	53.503	-.1958	-.52	188.9127	.8076	-.0635	.8101	1.2043	94.4966	1.2006	-.0944	57.6914	49.3951				1				0
80	17.01	40.5074	42.8652	51.5718	53.6526	-.2	-.5413	188.5971	.8033	-.0848	.8078	1.2009	96.0236	1.1943	-.126	57.6508	49.1927				1				0
80	17.02	40.2019	42.6015	51.6759	53.8022	-.2043	-.5626	188.2816	.7991	-.1061	.8061	1.1983	97.5633	1.1879	-.1577	57.61	48.9896				1				0
80	17.03	39.8963	42.3378	51.78	53.9519	-.2086	-.584	187.966	.7948	-.1275	.8049	1.1966	99.1138	1.1815	-.1895	57.5691	48.7858				1				0
80	17.04	39.5908	42.0741	51.8841	54.1015	-.2129	-.6055	187.6505	.7904	-.149	.8044	1.1958	100.6727	1.1751	-.2215	57.5281	48.5813				1				0
80	17.05	39.1316	41.6493	52.183	54.4466	-.2169	-.6444	187.4104	.7865	-.1878	.8086	1.2022	103.4315	1.1693	-.2792	57.4907	48.2111				1				0
80	17.06	38.6724	41.2244	52.4819	54.7917	-.2208	-.6833	187.1704	.7826	-.2268	.8148	1.2113	106.162	1.1634	-.3372	57.4532	47.84				1				0
80	17.07	38.5188	41.0633	52.6767	54.9872	-.2204	-.7007	187.246	.783	-.2441	.8202	1.2193	107.3161	1.164	-.3629	57.457	47.6751				1				0
80	17.08	38.3651	40.9022	52.8715	55.1827	-.22	-.718	187.3215	.7834	-.2614	.8258	1.2277	108.4539	1.1646	-.3886	57.4608	47.5103				1				0
80	17.09	38.2115	40.7411	53.0663	55.3781	-.2196	-.7352	187.3971	.7838	-.2787	.8319	1.2367	109.5748	1.1652	-.4143	57.4646	47.3457				1				0
80	17.1	38.0579	40.58	53.2611	55.5736	-.2192	-.7525	187.4726	.7842	-.296	.8382	1.2461	110.6783	1.1658	-.44	57.4684	47.1812				1				0
80	17.11	37.8158	40.3424	53.6009	55.9274	-.2198	-.7809	187.6865	.7836	-.3243	.8481	1.2608	112.4842	1.1649	-.4822	57.4628	46.9112				1				0
80	17.12	37.5738	40.1048	53.9407	56.2811	-.2204	-.8091	187.9004	.783	-.3526	.8587	1.2767	114.2428	1.1641	-.5242	57.4573	46.6419				1				0
80	17.13	37.4854	40.0283	54.0857	56.4394	-.2213	-.8202	188.0388	.782	-.3636	.8624	1.2822	114.938	1.1626	-.5406	57.448	46.5368				1				0
80	17.14	37.397	39.9518	54.2307	56.5977	-.2223	-.8312	188.1772	.7811	-.3747	.8663	1.2879	115.6261	1.1612	-.557	57.4387	46.4318				1				0
80	17.15	37.3086	39.8753	54.3757	56.756	-.2233	-.8422	188.3156	.7801	-.3857	.8702	1.2937	116.3071	1.1597	-.5733	57.4294	46.327				1				0
80	17.16	36.9481	39.6664	54.6364	57.1435	-.2358	-.872	188.3944	.7676	-.4155	.8729	1.2976	118.4262	1.1412	-.6177	57.3106	46.0428				1				0
80	17.17	36.5876	39.4576	54.897	57.531	-.2482	-.9019	188.4732	.7552	-.4453	.8767	1.3033	120.5278	1.1227	-.662	57.192	45.7589				1				0
80	17.18	36.2272	39.2488	55.1576	57.9185	-.2607	-.9316	188.5521	.7427	-.4751	.8817	1.3107	122.6068	1.1041	-.7063	57.0734	45.4752				1				0
80	17.19	35.9551	39.1165	55.2733	58.1477	-.2722	-.9505	188.4925	.7312	-.494	.8824	1.3118	124.0414	1.087	-.7344	56.9638	45.2955				1				0
80	17.2	35.683	38.9842	55.3889	58.3769	-.2837	-.9694	188.433	.7197	-.5128	.8837	1.3138	125.4735	1.0699	-.7624	56.8541	45.1158				1				0
80	17.21	35.4109	38.8519	55.5046	58.6061	-.2952	-.9883	188.3735	.7082	-.5317	.8856	1.3165	126.9015	1.0528	-.7905	56.7444	44.9359				1				0
80	17.22	35.0668	38.7502	55.7367	59.0394	-.3149	-1.0147	188.5931	.6885	-.5581	.8863	1.3176	129.0284	1.0236	-.8297	56.5573	44.6846				1				0
80	17.23	34.7226	38.6485	55.9689	59.4727	-.3345	-1.041	188.8127	.6689	-.5844	.8883	1.3205	131.144	.9944	-.8688	56.3706	44.434				1				0
80	17.24	34.6505	38.6791	56.0854	59.6769	-.3425	-1.0484	189.0919	.6608	-.5918	.8871	1.3189	131.847	.9825	-.8799	56.2938	44.3634				1				0
80	17.25	34.5784	38.7097	56.202	59.881	-.3506	-1.0558	189.371	.6528	-.5992	.8861	1.3174	132.5495	.9705	-.8909	56.2173	44.293				1				0
80	17.26	34.5063	38.7403	56.3185	60.0851	-.3586	-1.0631	189.6502	.6448	-.6066	.8853	1.3161	133.2515	.9586	-.9018	56.1409	44.2229				1				0
80	17.27	34.4342	38.7709	56.435	60.2892	-.3666	-1.0705	189.9294	.6368	-.6139	.8846	1.315	133.9527	.9467	-.9127	56.0649	44.1529				1				0
80	17.28	34.2917	38.9797	56.4021	60.5487	-.3948	-1.0728	190.2223	.6086	-.6162	.8661	1.2876	135.3564	.9048	-.9161	55.7963	44.1311				1				0
80	17.29	34.1493	39.1885	56.3692	60.8082	-.4229	-1.075	190.5152	.5805	-.6185	.8483	1.2611	136.8158	.863	-.9195	55.5286	44.1094				1				0
80	17.3	34.0789	39.3667	56.2198	60.8635	-.4431	-1.07	190.5289	.5603	-.6135	.8308	1.2352	137.594	.833	-.912	55.3362	44.1573				1				0
80	17.31	34.0085	39.5449	56.0703	60.9189	-.4633	-1.065	190.5426	.5401	-.6085	.8136	1.2095	138.4052	.803	-.9046	55.1439	44.2052				1				0
80	17.32	33.9381	39.7231	55.9209	60.9743	-.4835	-1.06	190.5564	.5199	-.6034	.7965	1.1841	139.2514	.7729	-.8971	54.9516	44.2531				1				0
80	17.33	33.8678	39.9014	55.7714	61.0296	-.5036	-1.0549	190.5701	.4997	-.5984	.7796	1.159	140.1343	.7429	-.8896	54.7594	44.301				1				0
80	17.34	33.5519	40.22	55.3133	61.1498	-.5587	-1.0484	190.235	.4447	-.5919	.7403	1.1006	143.0845	.661	-.8799	54.2348	44.3629				1				0
80	17.35	33.2361	40.5386	54.8552	61.2701	-.614	-1.0419	189.8999	.3894	-.5854	.703	1.0451	146.3681	.5789	-.8702	53.7084	44.4251				1				0
80	17.36	32.9906	40.679	54.5465	61.3349	-.6492	-1.0404	189.5511	.3542	-.5839	.6829	1.0152	148.757	.5266	-.868	53.3733	44.4394				1				0
80	17.37	32.7451	40.8194	54.2378	61.3998	-.6845	-1.0389	189.2022	.3189	-.5824	.6639	.987	151.2959	.4741	-.8657	53.037	44.4538				1				0
80	17.38	32.4997	40.9598	53.9292	61.4647	-.7199	-1.0374	188.8533	.2834	-.5808	.6463	.9608	153.9885	.4214	-.8635	52.6994	44.4682				1				0
80	17.39	32.2542	41.1002	53.6205	61.5295	-.7555	-1.0359	188.5044	.2479	-.5793	.6301	.9367	156.8363	.3685	-.8612	52.3606	44.4827				1				0
80	17.4	31.8242	41.219	53.2682	61.7665	-.8087	-1.0431	188.078	.1947	-.5865	.618	.9187	161.6351	.2895	-.8719	51.8544	44.414				1				0
80	17.41	31.3942	41.3378	52.916	62.0035	-.8621	-1.0503	187.6515	.1413	-.5938	.6104	.9074	166.612	.2101	-.8827	51.346	44.3449				1				0
80	17.42	31.2097	41.3162	52.8724	62.1757	-.8796	-1.0591	187.5739	.1238	-.6026	.6151	.9145	168.3885	.1841	-.8958	51.1792	44.2614				1				0
80	17.43	31.0251	41.2946	52.8288	62.3478	-.8971	-1.0679	187.4963	.1063	-.6113	.6205	.9224	170.1374	.158	-.9088	51.0122	44.1778				1				0
80	17.44	30.8406	41.273	52.7852	62.5199	-.9146	-1.0767	187.4187	.0887	-.6201	.6264	.9313	171.8562	.1319	-.9219	50.8451	44.0941				1				0
80	17.45	30.6561	41.2514	52.7416	62.692	-.9322	-1.0854	187.3411	.0712	-.6289	.6329	.9409	173.5426	.1058	-.9349	50.6779	44.0104				1				0
80	17.46	30.5351	41.3918	52.5922	62.8477	-.9578	-1.085	187.3668	.0456	-.6284	.6301	.9367	175.8492	.0678	-.9342	50.4343	44.0149				1				0
80	17.47	30.414	41.5323	52.4427	63.0034	-.9833	-1.0845	187.3924	.02	-.628	.6283	.934	178.1722	.0298	-.9335	50.1908	44.0195				1				0
80	17.48	30.4775	41.6943	52.3369	62.987	-.9913	-1.0752	187.4956	.0121	-.6187	.6188	.9199	178.8832	.0179	-.9197	50.1149	44.1077				1				0
80	17.49	30.5411	41.8563	52.231	62.9705	-.9993	-1.066	187.5989	.0041	-.6094	.6095	.906	179.6154	.0061	-.906	50.039	44.1958				1				0
80	17.5	30.6046	42.0183	52.1251	62.9541	-1.0072	-1.0567	187.7021	-.0039	-.6002	.6002	.8923	180.3693	-.0057	-.8922	49.9632	44.2839				1				0
80	17.51	30.8732	42.3261	51.8903	62.6903	-1.0073	-1.0295	187.7799	-.0039	-.573	.573	.8518	180.3913	-.0058	-.8518	49.9627	44.5428				1				0
80	17.52	31.1419	42.6339	51.6555	62.4265	-1.0073	-1.0024	187.8577	-.004	-.5458	.5459	.8115	180.4155	-.0059	-.8114	49.9623	44.8015				1				0
80	17.53	31.4105	42.9417	51.4206	62.1627	-1.0074	-.9752	187.9355	-.004	-.5187	.5187	.7711	180.4423	-.006	-.7711	49.9619	45.06				1				0
80	17.54	31.6156	43.0876	51.2916	61.9153	-.9995	-.9573	187.9101	.0039	-.5008	.5008	.7444	179.5539	.0058	-.7444	50.0371	45.2309				1				0
80	17.55	31.8208	43.2334	51.1626	61.6679	-.9916	-.9393	187.8847	.0118	-.4828	.4829	.7179	178.5996	.0175	-.7177	50.1124	45.4019				1				0
80	17.56	32.0259	43.3792	51.0337	61.4206	-.9837	-.9214	187.8593	.0197	-.4648	.4653	.6916	177.5721	.0293	-.691	50.1877	45.573				1				0
80	17.57	32.6936	43.7536	50.7944	60.7675	-.9509	-.8726	188.0091	.0525	-.416	.4193	.6234	172.8133	.078	-.6185	50.4996	46.0378				1				0
80	17.58	33.3614	44.128	50.5551	60.1145	-.9182	-.8238	188.159	.0852	-.3673	.377	.5605	166.947	.1266	-.546	50.811	46.5018				1				0
80	17.59	33.824	44.3566	50.4448	59.7089	-.8935	-.7931	188.3343	.1099	-.3366	.3541	.5264	161.9173	.1634	-.5004	51.0467	46.7943				1				0
80	17.6	34.2866	44.5853	50.3345	59.3032	-.8688	-.7625	188.5095	.1346	-.3059	.3342	.4969	156.2522	.2001	-.4548	51.2819	47.0863				1				0
80	17.61	34.7492	44.8139	50.2242	58.8976	-.8441	-.7319	188.6848	.1593	-.2753	.3181	.4728	149.955	.2367	-.4093	51.5167	47.3777				1				0
80	17.62	35.2118	45.0425	50.1139	58.4919	-.8195	-.7013	188.8601	.1839	-.2448	.3062	.4551	143.0905	.2733	-.3639	51.7511	47.6686				1				0
80	17.63	35.8624	45.5033	49.8497	57.9383	-.7967	-.6526	189.1537	.2067	-.1961	.2849	.4235	133.4917	.3072	-.2915	51.9682	48.1328				1				0
80	17.64	36.513	45.9641	49.5855	57.3848	-.774	-.604	189.4474	.2294	-.1475	.2727	.4054	122.7365	.341	-.2192	52.1847	48.5955				1				0
80	17.65	36.7009	46.1964	49.4316	57.2369	-.7758	-.5858	189.5658	.2276	-.1293	.2618	.3892	119.5992	.3384	-.1922	52.1679	48.7685				1				0
80	17.66	36.8889	46.4286	49.2777	57.089	-.7775	-.5677	189.6841	.2259	-.1112	.2517	.3742	116.2042	.3357	-.1652	52.151	48.9414				1				0
80	17.67	37.0769	46.6608	49.1238	56.9411	-.7793	-.5496	189.8025	.2241	-.093	.2426	.3607	112.5458	.3331	-.1383	52.1342	49.114				1				0
80	17.68	37.2648	46.893	48.9699	56.7932	-.781	-.5315	189.9209	.2223	-.0749	.2346	.3488	108.6248	.3305	-.1114	52.1174	49.2864				1				0
80	17.69	37.3258	47.2494	48.6701	56.7421	-.8051	-.5124	189.9875	.1983	-.0559	.206	.3062	105.734	.2947	-.083	51.8882	49.4681				1				0
80	17.7	37.3867	47.6058	48.3703	56.6911	-.8292	-.4933	190.054	.1742	-.0368	.178	.2647	101.9259	.259	-.0547	51.659	49.6496				1				0
80	17.71	37.2597	47.7301	48.2245	56.788	-.8515	-.4923	190.0022	.1519	-.0358	.156	.2319	103.2603	.2258	-.0532	51.4464	49.6591				1				0
80	17.72	37.1327	47.8543	48.0786	56.8849	-.8738	-.4913	189.9503	.1295	-.0348	.1341	.1994	105.033	.1926	-.0517	51.2337	49.6687				1				0
80	17.73	37.0056	47.9785	47.9327	56.9817	-.8962	-.4903	189.8985	.1072	-.0338	.1124	.1671	107.4956	.1593	-.0502	51.0208	49.6782				1				0
80	17.74	36.8786	48.1027	47.7868	57.0786	-.9186	-.4893	189.8467	.0848	-.0328	.0909	.1352	111.131	.1261	-.0487	50.8078	49.6878				1				0
80	17.75	36.5782	48.2233	47.4683	57.166	-.9576	-.4891	189.4358	.0457	-.0326	.0561	.0835	125.4668	.068	-.0484	50.4355	49.6897				1				0
80	17.76	36.2778	48.3439	47.1499	57.2533	-.9969	-.4889	189.0249	.0065	-.0324	.033	.0491	168.7013	.0096	-.0481	50.0616	49.6917				1				0
80	17.77	36.1044	48.3403	46.9773	57.2438	-1.0138	-.4897	188.6658	-.0104	-.0332	.0348	.0517	197.4418	-.0155	-.0493	49.9007	49.684				1				0
80	17.78	35.9311	48.3367	46.8047	57.2343	-1.0308	-.4905	188.3068	-.0274	-.034	.0436	.0649	218.8575	-.0407	-.0505	49.7392	49.6763				1				0
80	17.79	35.7577	48.3331	46.6322	57.2248	-1.0478	-.4913	187.9477	-.0444	-.0348	.0564	.0839	231.917	-.066	-.0517	49.5771	49.6686				1				0
80	17.8	35.5843	48.3295	46.4596	57.2153	-1.0649	-.4921	187.5887	-.0615	-.0356	.0711	.1056	239.9253	-.0914	-.0529	49.4144	49.6609				1				0
80	17.81	35.3749	48.388	46.2238	57.2282	-1.0905	-.4913	187.215	-.0871	-.0348	.0938	.1394	248.2161	-.1294	-.0517	49.1708	49.6686				1				0
80	17.82	35.1655	48.4465	45.9881	57.2412	-1.1161	-.4905	186.8413	-.1128	-.034	.1178	.1751	253.2275	-.1676	-.0505	48.9261	49.6763				1				0
80	17.83	35.1294	48.5086	45.925	57.2637	-1.1246	-.4889	186.8267	-.1212	-.0324	.1254	.1865	255.0544	-.1802	-.0481	48.8457	49.6919				1				0
80	17.84	35.0934	48.5707	45.8618	57.2862	-1.133	-.4873	186.8121	-.1297	-.0307	.1332	.1981	256.669	-.1927	-.0457	48.7652	49.7074				1				0
80	17.85	35.0573	48.6328	45.7986	57.3087	-1.1415	-.4856	186.7975	-.1381	-.0291	.1411	.2098	258.1046	-.2053	-.0432	48.6847	49.7229				1				0
80	17.86	35.0213	48.6949	45.7355	57.3312	-1.1499	-.484	186.7829	-.1466	-.0275	.1491	.2217	259.3874	-.2179	-.0408	48.6042	49.7385				1				0
80	17.87	35.0651	48.9217	45.6599	57.396	-1.163	-.4763	187.0427	-.1597	-.0198	.1609	.2392	262.9443	-.2373	-.0294	48.4794	49.8118				1				0
80	17.88	35.1088	49.1485	45.5843	57.4609	-1.1761	-.4686	187.3025	-.1727	-.0121	.1732	.2574	265.9982	-.2568	-.018	48.3549	49.8849				1				0
80	17.89	35.1886	49.3133	45.5718	57.5033	-1.1807	-.4626	187.577	-.1773	-.0061	.1774	.2638	268.045	-.2636	-.009	48.311	49.9423				1				0
80	17.9	35.2685	49.478	45.5594	57.5457	-1.1853	-.4566	187.8515	-.1819	0	.1819	.2705	269.9873	-.2705	-.0001	48.2672	49.9996				1				0
80	17.91	35.3483	49.6427	45.5469	57.5881	-1.1899	-.4506	188.1259	-.1865	.006	.1866	.2774	271.8286	-.2773	.0089	48.2236	50.0567				1				0
80	17.92	35.483	49.8515	45.5478	57.6252	-1.1925	-.4421	188.5076	-.1891	.0144	.1896	.2819	274.3663	-.2811	.0215	48.1991	50.1375				1				0
80	17.93	35.6178	50.0603	45.5487	57.6624	-1.195	-.4337	188.8892	-.1917	.0229	.193	.2869	276.8101	-.2849	.034	48.1748	50.218				1				0
80	17.94	35.7525	50.2691	45.5496	57.6996	-1.1976	-.4252	189.2709	-.1942	.0313	.1967	.2924	279.1565	-.2887	.0465	48.1505	50.2981				1				0
80	17.95	35.8075	50.3132	45.5629	57.6944	-1.1956	-.4228	189.3781	-.1922	.0338	.1951	.2901	279.9693	-.2857	.0502	48.1695	50.3218				1				0
80	17.96	35.8624	50.3573	45.5763	57.6892	-1.1936	-.4203	189.4852	-.1902	.0363	.1936	.2878	280.7942	-.2828	.0539	48.1885	50.3454				1				0
80	17.97	35.9173	50.4014	45.5896	57.6841	-1.1916	-.4178	189.5924	-.1882	.0387	.1922	.2857	281.631	-.2798	.0576	48.2075	50.369				1				0
80	17.98	36.0435	50.459	45.5238	57.5275	-1.1847	-.4079	189.5538	-.1813	.0487	.1877	.2791	285.0244	-.2695	.0723	48.2732	50.4635				1				0
80	17.99	36.1697	50.5166	45.4579	57.371	-1.1778	-.3979	189.5152	-.1744	.0586	.184	.2735	288.5701	-.2593	.0871	48.3389	50.5581				1				0
80	18	36.2409	50.5301	45.3788	57.2196	-1.1729	-.3905	189.3694	-.1695	.0661	.1819	.2704	291.296	-.252	.0982	48.3858	50.6292				1				0
80	18.01	36.3121	50.5436	45.2996	57.0682	-1.1679	-.383	189.2236	-.1646	.0736	.1802	.2679	294.0829	-.2446	.1093	48.4328	50.7005				1				0
80	18.02	36.3834	50.5571	45.2204	56.9169	-1.163	-.3755	189.0778	-.1596	.081	.179	.2661	296.9191	-.2373	.1205	48.4798	50.7719				1				0
80	18.03	36.4546	50.5706	45.1413	56.7655	-1.158	-.368	188.932	-.1547	.0886	.1782	.2649	299.7921	-.2299	.1316	48.527	50.8433				1				0
80	18.04	36.7009	50.765	44.9616	56.4732	-1.1508	-.3455	188.9007	-.1475	.1111	.1846	.2744	306.9879	-.2192	.1651	48.5957	51.0578				1				0
80	18.05	36.9473	50.9595	44.7819	56.1808	-1.1436	-.323	188.8694	-.1402	.1336	.1937	.2879	313.6085	-.2085	.1986	48.6644	51.2723				1				0
80	18.06	37.1224	51.1404	44.6814	56.0398	-1.1414	-.308	188.9839	-.138	.1486	.2028	.3014	317.1116	-.2051	.2208	48.6858	51.4148				1				0
80	18.07	37.2974	51.3213	44.5808	55.8988	-1.1391	-.293	189.0984	-.1357	.1635	.2125	.3159	320.3006	-.2018	.2431	48.7072	51.5572				1				0
80	18.08	37.4725	51.5022	44.4803	55.7579	-1.1369	-.2781	189.2129	-.1335	.1784	.2228	.3313	323.198	-.1984	.2652	48.7286	51.6993				1				0
80	18.09	37.6476	51.6831	44.3798	55.6169	-1.1346	-.2632	189.3274	-.1313	.1933	.2337	.3474	325.8295	-.1951	.2874	48.75	51.8414				1				0
80	18.1	37.8244	51.8721	44.209	55.4058	-1.1335	-.2448	189.3114	-.1301	.2118	.2485	.3695	328.4384	-.1934	.3148	48.7611	52.0169				1				0
80	18.11	38.0012	52.0611	44.0382	55.1948	-1.1323	-.2263	189.2954	-.1289	.2302	.2638	.3922	330.7493	-.1917	.3422	48.7721	52.1924				1				0
80	18.12	38.003	52.0692	43.9679	55.1247	-1.1334	-.2228	189.1649	-.13	.2338	.2675	.3976	330.9196	-.1933	.3475	48.7619	52.2262				1				0
80	18.13	38.0047	52.0773	43.8977	55.0547	-1.1345	-.2192	189.0343	-.1311	.2373	.2711	.403	331.0857	-.1949	.3528	48.7516	52.2601				1				0
80	18.14	38.0064	52.0854	43.8274	54.9846	-1.1355	-.2157	188.9038	-.1322	.2409	.2748	.4084	331.2475	-.1965	.3581	48.7413	52.294				1				0
80	18.15	38.0081	52.0935	43.7571	54.9145	-1.1366	-.2121	188.7733	-.1332	.2444	.2784	.4139	331.4052	-.1981	.3634	48.731	52.328				1				0
80	18.16	38.0287	52.0053	43.6521	54.7009	-1.1291	-.2063	188.3871	-.1258	.2502	.2801	.4163	333.3167	-.187	.372	48.8023	52.3832				1				0
80	18.17	38.0493	51.9171	43.5472	54.4873	-1.1216	-.2005	188.0009	-.1182	.256	.282	.4193	335.2111	-.1758	.3806	48.8738	52.4385				1				0
80	18.18	38.0682	51.8208	43.5125	54.3437	-1.113	-.1983	187.7452	-.1096	.2583	.2806	.4171	337.0004	-.163	.3839	48.9559	52.4598				1				0
80	18.19	38.0871	51.7245	43.4778	54.2001	-1.1044	-.196	187.4895	-.101	.2605	.2794	.4154	338.8115	-.1501	.3873	49.0382	52.4812				1				0
80	18.2	38.1059	51.6282	43.4431	54.0565	-1.0957	-.1938	187.2338	-.0923	.2628	.2785	.414	340.6408	-.1372	.3906	49.1207	52.5026				1				0
80	18.21	38.1248	51.5319	43.4084	53.913	-1.087	-.1915	186.9781	-.0836	.265	.2779	.4131	342.4851	-.1243	.394	49.2034	52.5241				1				0
80	18.22	38.2081	51.2844	43.6548	53.8792	-1.059	-.2009	187.0265	-.0556	.2557	.2616	.3889	347.7321	-.0826	.3801	49.4705	52.4349				1				0
80	18.23	38.2913	51.0369	43.9012	53.8455	-1.0309	-.2102	187.0749	-.0276	.2463	.2478	.3684	353.615	-.041	.3661	49.7375	52.3457				1				0
80	18.24	38.3557	50.8857	44.1823	53.9553	-1.0117	-.2218	187.379	-.0083	.2347	.2349	.3492	357.9648	-.0124	.3489	49.9206	52.2355				1				0
80	18.25	38.4201	50.7344	44.4634	54.0652	-.9926	-.2333	187.6831	.0108	.2232	.2235	.3322	2.7748	.0161	.3318	50.103	52.1257				1				0
80	18.26	38.4844	50.5832	44.7445	54.175	-.9735	-.2448	187.9872	.0299	.2117	.2138	.3178	8.043	.0445	.3147	50.2849	52.0162				1				0
80	18.27	38.5488	50.432	45.0256	54.2849	-.9544	-.2563	188.2914	.0489	.2002	.2061	.3064	13.7367	.0728	.2977	50.4662	51.907				1				0
80	18.28	38.499	50.1665	45.5282	54.6568	-.936	-.285	188.8506	.0674	.1716	.1843	.274	21.4382	.1001	.255	50.6416	51.6339				1				0
80	18.29	38.4493	49.901	46.0308	55.0287	-.9177	-.3135	189.4098	.0857	.1431	.1668	.2479	30.917	.1274	.2127	50.816	51.3625				1				0
80	18.3	38.3351	49.7867	46.2523	55.2908	-.9183	-.3306	189.6649	.0851	.1259	.152	.2259	34.0473	.1265	.1872	50.8105	51.1994				1				0
80	18.31	38.221	49.6724	46.4738	55.5529	-.9189	-.3477	189.92	.0845	.1089	.1378	.2049	37.8249	.1256	.1618	50.805	51.0369				1				0
80	18.32	38.1068	49.5581	46.6953	55.8149	-.9194	-.3647	190.1751	.084	.0918	.1244	.185	42.4289	.1248	.1365	50.7995	50.8747				1				0
80	18.33	37.9678	49.3601	46.8207	55.9352	-.917	-.3792	190.0837	.0864	.0773	.1159	.1724	48.1571	.1284	.115	50.8226	50.7366				1				0
80	18.34	37.8287	49.162	46.9462	56.0554	-.9146	-.3937	189.9923	.0888	.0628	.1088	.1617	54.7185	.132	.0934	50.8458	50.5984				1				0
80	18.35	37.6897	48.964	47.0716	56.1756	-.9121	-.4082	189.9009	.0912	.0483	.1032	.1535	62.0988	.1356	.0718	50.8689	50.4601				1				0
80	18.36	37.6648	48.8803	46.9755	56.0338	-.9091	-.4058	189.5544	.0943	.0508	.1071	.1591	61.7013	.1401	.0754	50.8977	50.4834				1				0
80	18.37	37.6399	48.7966	46.8794	55.8919	-.9061	-.4033	189.2079	.0973	.0532	.1109	.1648	61.3297	.1446	.0791	50.9266	50.5067				1				0
80	18.38	37.615	48.7129	46.7834	55.7501	-.903	-.4009	188.8614	.1003	.0557	.1147	.1706	60.9819	.1492	.0827	50.9556	50.5301				1				0
80	18.39	37.7918	48.5554	46.762	55.4491	-.8768	-.3931	188.5583	.1266	.0635	.1416	.2105	63.363	.1881	.0944	51.2054	50.6046				1				0
80	18.4	37.9686	48.3979	46.7407	55.1481	-.8505	-.3852	188.2553	.1529	.0713	.1687	.2508	64.9875	.2273	.106	51.456	50.6793				1				0
80	18.41	38.1703	48.3241	46.8154	54.9889	-.8273	-.3799	188.2987	.1761	.0767	.192	.2855	66.4648	.2617	.114	51.6768	50.7303				1				0
80	18.42	38.372	48.2503	46.8901	54.8298	-.8041	-.3745	188.3422	.1992	.082	.2155	.3203	67.6207	.2962	.122	51.8976	50.7813				1				0
80	18.43	38.5737	48.1765	46.9648	54.6706	-.781	-.3691	188.3857	.2224	.0874	.239	.3552	68.5493	.3306	.1299	52.1182	50.8323				1				0
80	18.44	38.7754	48.1027	47.0396	54.5115	-.7578	-.3638	188.4291	.2456	.0927	.2625	.3902	69.311	.3651	.1379	52.3388	50.8832				1				0
80	18.45	38.9934	48.0496	47.1552	54.393	-.7344	-.3593	188.5912	.269	.0972	.286	.4252	70.1314	.3999	.1445	52.5619	50.9258				1				0
80	18.46	39.2114	47.9965	47.2709	54.2745	-.711	-.3549	188.7532	.2924	.1017	.3096	.4602	70.8259	.4346	.1511	52.7845	50.9683				1				0
80	18.47	39.2277	48.0172	47.3118	54.3151	-.7107	-.3557	188.8718	.2926	.1008	.3095	.4601	70.9955	.435	.1498	52.787	50.9599				1				0
80	18.48	39.244	48.0379	47.3527	54.3558	-.7105	-.3566	188.9904	.2929	.0999	.3095	.46	71.165	.4354	.1485	52.7895	50.9515				1				0
80	18.49	39.2603	48.0586	47.3936	54.3965	-.7102	-.3575	189.109	.2932	.099	.3094	.46	71.3343	.4358	.1472	52.792	50.9432				1				0
80	18.5	39.2766	48.0793	47.4345	54.4371	-.71	-.3584	189.2276	.2934	.0982	.3094	.4599	71.5033	.4362	.1459	52.7945	50.9348				1				0
80	18.51	39.1402	48.1684	47.4141	54.6084	-.7283	-.3631	189.331	.2751	.0935	.2905	.4319	71.2334	.4089	.1389	52.6197	50.8901				1				0
80	18.52	39.0037	48.2575	47.3936	54.7796	-.7466	-.3678	189.4344	.2567	.0888	.2717	.4038	70.9262	.3817	.132	52.4452	50.8455				1				0
80	18.53	38.8509	48.3259	47.3322	54.9102	-.7652	-.3716	189.4193	.2381	.085	.2528	.3759	70.3665	.354	.1263	52.2681	50.8091				1				0
80	18.54	38.6982	48.3943	47.2709	55.0408	-.7838	-.3754	189.4041	.2195	.0811	.2341	.3479	69.7167	.3264	.1206	52.0909	50.7727				1				0
80	18.55	38.5454	48.4627	47.2095	55.1714	-.8024	-.3792	189.389	.2009	.0773	.2153	.3201	68.9535	.2987	.1149	51.9137	50.7364				1				0
80	18.56	38.3926	48.5311	47.1481	55.302	-.8211	-.383	189.3738	.1823	.0735	.1966	.2922	68.0447	.271	.1093	51.7365	50.7				1				0
80	18.57	38.1017	48.73	46.9008	55.4802	-.8629	-.3839	189.2127	.1405	.0726	.1582	.2351	62.6724	.2089	.1079	51.3382	50.6915				1				0
80	18.58	37.8107	48.9289	46.6535	55.6584	-.9048	-.3848	189.0515	.0986	.0717	.1219	.1813	53.9759	.1466	.1066	50.9392	50.683				1				0
80	18.59	37.6725	49.0594	46.4676	55.706	-.9281	-.3819	188.9055	.0753	.0746	.106	.1576	45.2578	.112	.111	50.7174	50.7109				1				0
80	18.6	37.5343	49.1899	46.2817	55.7535	-.9514	-.379	188.7595	.052	.0776	.0934	.1388	33.8263	.0773	.1153	50.4952	50.7389				1				0
80	18.61	37.3961	49.3205	46.0958	55.8011	-.9748	-.376	188.6135	.0286	.0805	.0855	.127	19.5673	.0425	.1197	50.2726	50.767				1				0
80	18.62	37.258	49.451	45.9098	55.8487	-.9982	-.3731	188.4674	.0052	.0835	.0836	.1243	3.5781	.0078	.1241	50.0497	50.795				1				0
80	18.63	37.1575	49.8434	45.4802	55.8296	-1.0398	-.355	188.3108	-.0364	.1015	.1079	.1603	340.2834	-.0541	.1509	49.6534	50.9671				1				0
80	18.64	37.0571	50.2358	45.0505	55.8106	-1.0815	-.3369	188.1541	-.0781	.1196	.1429	.2124	326.8731	-.1161	.1778	49.2565	51.1394				1				0
80	18.65	37.0949	50.4977	44.8068	55.744	-1.0996	-.3218	188.1434	-.0963	.1348	.1656	.2462	324.4622	-.1431	.2003	49.0832	51.2835				1				0
80	18.66	37.1327	50.7596	44.5631	55.6774	-1.1178	-.3066	188.1328	-.1145	.1499	.1886	.2804	322.6363	-.1701	.2228	48.9099	51.4276				1				0
80	18.67	37.1704	51.0216	44.3193	55.6108	-1.136	-.2915	188.1221	-.1327	.165	.2117	.3148	321.2079	-.1972	.2453	48.7367	51.5717				1				0
80	18.68	37.161	51.3204	44.016	55.5754	-1.1624	-.276	188.0727	-.159	.1806	.2406	.3576	318.6349	-.2363	.2684	48.4858	51.7196				1				0
80	18.69	37.1515	51.6192	43.7126	55.5399	-1.1887	-.2604	188.0233	-.1853	.1961	.2698	.4011	316.6151	-.2755	.2915	48.2349	51.8676				1				0
80	18.7	37.1421	51.918	43.4093	55.5044	-1.2151	-.2449	187.9738	-.2117	.2116	.2993	.445	314.9911	-.3147	.3146	47.9838	52.0156				1				0
80	18.71	37.0949	51.9549	43.3497	55.5356	-1.2232	-.2445	187.9351	-.2199	.212	.3055	.4541	313.9622	-.3268	.3152	47.9061	52.0194				1				0
80	18.72	37.0477	51.9918	43.2901	55.5667	-1.2314	-.2441	187.8963	-.228	.2124	.3117	.4633	312.9735	-.339	.3158	47.8283	52.0232				1				0
80	18.73	37.0005	52.0287	43.2305	55.5978	-1.2396	-.2437	187.8575	-.2362	.2128	.3179	.4726	312.0236	-.3511	.3164	47.7506	52.0271				1				0
80	18.74	36.8632	51.9081	43.3479	55.7907	-1.2434	-.2578	187.9099	-.24	.1988	.3116	.4633	309.6318	-.3568	.2955	47.7142	51.8932				1				0
80	18.75	36.7258	51.7875	43.4653	55.9836	-1.2472	-.2718	187.9623	-.2438	.1847	.3059	.4547	307.1476	-.3625	.2746	47.6778	51.7593				1				0
80	18.76	36.6357	51.63	43.6424	56.1453	-1.2429	-.2862	188.0534	-.2395	.1703	.2939	.4368	305.4149	-.356	.2531	47.7191	51.6218				1				0
80	18.77	36.5456	51.4725	43.8194	56.3071	-1.2385	-.3007	188.1446	-.2352	.1559	.2821	.4194	303.5379	-.3496	.2317	47.7604	51.4845				1				0
80	18.78	36.4555	51.315	43.9964	56.4688	-1.2342	-.3151	188.2357	-.2308	.1415	.2707	.4024	301.5024	-.3431	.2103	47.8017	51.3473				1				0
80	18.79	36.3654	51.1575	44.1734	56.6306	-1.2299	-.3295	188.3268	-.2265	.1271	.2597	.3861	299.2932	-.3367	.1889	47.8429	51.2102				1				0
80	18.8	36.2606	50.9685	44.4439	56.8814	-1.2237	-.3493	188.5544	-.2203	.1073	.2451	.3643	295.9605	-.3275	.1595	47.9016	51.0217				1				0
80	18.81	36.1559	50.7794	44.7143	57.1322	-1.2176	-.369	188.7819	-.2142	.0875	.2314	.3439	292.228	-.3184	.1301	47.9602	50.8336				1				0
80	18.82	36.1413	50.7479	44.8077	57.2213	-1.2157	-.3744	188.9183	-.2123	.0821	.2277	.3384	291.1479	-.3157	.1221	47.9777	50.7823				1				0
80	18.83	36.1268	50.7164	44.9011	57.3104	-1.2139	-.3798	189.0547	-.2105	.0768	.2241	.3331	290.0339	-.3129	.1141	47.9951	50.7311				1				0
80	18.84	36.1122	50.6849	44.9945	57.3995	-1.2121	-.3851	189.1911	-.2087	.0714	.2206	.3279	288.8858	-.3102	.1061	48.0126	50.6799				1				0
80	18.85	36.0976	50.6534	45.0879	57.4886	-1.2102	-.3905	189.3275	-.2069	.066	.2171	.3228	287.7027	-.3075	.0982	48.0299	50.6288				1				0
80	18.86	36.1705	50.7092	45.055	57.4151	-1.2075	-.3847	189.3498	-.2041	.0719	.2164	.3217	289.3983	-.3034	.1068	48.056	50.6845				1				0
80	18.87	36.2435	50.765	45.0221	57.3415	-1.2048	-.3788	189.3721	-.2014	.0777	.2159	.3209	291.1038	-.2994	.1155	48.082	50.7402				1				0
80	18.88	36.331	50.8524	44.8957	57.1789	-1.2039	-.3676	189.2581	-.2005	.0889	.2193	.326	293.9254	-.298	.1322	48.0907	50.8471				1				0
80	18.89	36.4186	50.9397	44.7694	57.0163	-1.2029	-.3564	189.144	-.1996	.1002	.2233	.3319	296.6567	-.2966	.1489	48.0995	50.9541				1				0
80	18.9	36.5061	51.027	44.6431	56.8537	-1.202	-.3451	189.0299	-.1986	.1114	.2278	.3386	299.2898	-.2953	.1656	48.1082	51.0612				1				0
80	18.91	36.5937	51.1143	44.5168	56.6911	-1.2011	-.3339	188.9158	-.1977	.1227	.2327	.3459	301.8193	-.2939	.1824	48.1169	51.1684				1				0
80	18.92	36.9069	51.3294	44.2517	56.2266	-1.189	-.3031	188.7147	-.1856	.1535	.2408	.358	309.5872	-.2759	.2281	48.2324	51.4616				1				0
80	18.93	37.2202	51.5445	43.9866	55.7622	-1.1768	-.2722	188.5135	-.1735	.1843	.2531	.3762	316.7404	-.2578	.274	48.3481	51.7555				1				0
80	18.94	37.4459	51.6723	43.8479	55.4603	-1.1656	-.2527	188.4264	-.1622	.2039	.2605	.3873	321.4927	-.2412	.3031	48.455	51.9418				1				0
80	18.95	37.6717	51.8001	43.7091	55.1585	-1.1544	-.2331	188.3393	-.151	.2235	.2697	.4009	325.9563	-.2244	.3322	48.5621	52.1283				1				0
80	18.96	37.8974	51.9279	43.5703	54.8566	-1.1431	-.2135	188.2522	-.1397	.2431	.2804	.4168	330.1074	-.2077	.3613	48.6692	52.315				1				0
80	18.97	38.1231	52.0557	43.4315	54.5547	-1.1318	-.1938	188.1651	-.1285	.2627	.2924	.4347	333.9391	-.191	.3905	48.7765	52.5018				1				0
80	18.98	38.3909	52.2402	43.283	54.2563	-1.1213	-.1715	188.1705	-.1179	.285	.3084	.4585	337.5265	-.1753	.4237	48.8771	52.7145				1				0
80	18.99	38.6587	52.4248	43.1344	53.9579	-1.1107	-.1492	188.1758	-.1073	.3074	.3256	.484	340.748	-.1596	.4569	48.9777	52.9272				1				0
80	19	38.7007	52.4815	43.1246	53.9614	-1.1114	-.1465	188.2682	-.1081	.31	.3283	.4881	340.7846	-.1606	.4609	48.9709	52.9527				1				0
80	19.01	38.7428	52.5382	43.1149	53.9649	-1.1122	-.1438	188.3607	-.1088	.3127	.3311	.4922	340.8207	-.1617	.4649	48.9641	52.9782				1				0
80	19.02	38.7848	52.5949	43.1051	53.9683	-1.1129	-.1411	188.4531	-.1095	.3154	.3339	.4963	340.8561	-.1628	.4688	48.9573	53.0037				1				0
80	19.03	38.8269	52.6516	43.0953	53.9718	-1.1136	-.1385	188.5455	-.1102	.3181	.3366	.5004	340.8907	-.1638	.4728	48.9505	53.0292				1				0
80	19.04	38.9076	52.8469	42.9708	53.9251	-1.1216	-.1273	188.6503	-.1182	.3292	.3498	.52	340.2423	-.1758	.4894	48.8738	53.1354				1				0
80	19.05	38.9883	53.0422	42.8462	53.8784	-1.1297	-.1162	188.755	-.1263	.3404	.363	.5397	339.6417	-.1877	.506	48.7972	53.2415				1				0
80	19.06	39.0269	53.1808	42.7315	53.8282	-1.137	-.1077	188.7673	-.1336	.3488	.3736	.5553	339.039	-.1987	.5186	48.7273	53.3222				1				0
80	19.07	39.0655	53.3194	42.6167	53.778	-1.1443	-.0992	188.7797	-.141	.3573	.3841	.571	338.4692	-.2096	.5312	48.6575	53.4029				1				0
80	19.08	39.1041	53.458	42.502	53.7279	-1.1517	-.0908	188.792	-.1483	.3658	.3947	.5867	337.9302	-.2205	.5437	48.5876	53.4836				1				0
80	19.09	39.0595	53.5687	42.3925	53.7555	-1.1649	-.0871	188.7763	-.1616	.3694	.4032	.5994	336.3785	-.2402	.5492	48.4613	53.5184				1				0
80	19.1	39.0149	53.6794	42.2831	53.7832	-1.1782	-.0835	188.7607	-.1748	.3731	.412	.6125	334.8916	-.2599	.5546	48.335	53.5531				1				0
80	19.11	38.9702	53.7901	42.1737	53.8109	-1.1915	-.0798	188.745	-.1881	.3767	.4211	.626	333.4678	-.2796	.56	48.2086	53.5879				1				0
80	19.12	38.887	53.7622	42.1791	53.8887	-1.1974	-.0846	188.717	-.194	.3719	.4195	.6236	332.448	-.2884	.5529	48.1521	53.542				1				0
80	19.13	38.8037	53.7343	42.1844	53.9666	-1.2033	-.0895	188.689	-.2	.3671	.418	.6214	331.4206	-.2973	.5457	48.0955	53.496				1				0
80	19.14	38.7205	53.7064	42.1897	54.0444	-1.2093	-.0943	188.6611	-.2059	.3623	.4167	.6194	330.386	-.3061	.5385	48.039	53.4501				1				0
80	19.15	38.6424	53.7595	42.1364	54.1301	-1.2214	-.0957	188.6683	-.218	.3608	.4216	.6267	328.8581	-.3241	.5364	47.9235	53.4366				1				0
80	19.16	38.5643	53.8126	42.083	54.2157	-1.2335	-.0971	188.6756	-.2302	.3594	.4268	.6345	327.3665	-.3422	.5343	47.808	53.4231				1				0
80	19.17	38.5694	53.8937	42.0243	54.2235	-1.2397	-.0937	188.7108	-.2363	.3628	.433	.6437	326.9211	-.3513	.5394	47.7491	53.4556				1				0
80	19.18	38.5746	53.9747	41.9656	54.2312	-1.2459	-.0903	188.746	-.2425	.3663	.4393	.653	326.4885	-.3605	.5445	47.6903	53.4881				1				0
80	19.19	38.5797	54.0557	41.9068	54.239	-1.2521	-.0869	188.7812	-.2487	.3697	.4455	.6623	326.0683	-.3697	.5495	47.6314	53.5206				1				0
80	19.2	38.5849	54.1367	41.8481	54.2468	-1.2583	-.0835	188.8165	-.2549	.3731	.4518	.6717	325.6598	-.3789	.5546	47.5726	53.553				1				0
80	19.21	38.614	54.2501	41.7094	54.1621	-1.265	-.0744	188.7355	-.2616	.3821	.4631	.6884	325.5988	-.3889	.568	47.5082	53.639				1				0
80	19.22	38.6432	54.3635	41.5706	54.0773	-1.2718	-.0654	188.6546	-.2684	.3911	.4744	.7052	325.5406	-.399	.5814	47.4437	53.7251				1				0
80	19.23	38.6673	54.3959	41.4905	53.9847	-1.2724	-.0598	188.5384	-.269	.3968	.4794	.7126	325.8627	-.3999	.5898	47.438	53.7787				1				0
80	19.24	38.6913	54.4283	41.4105	53.8922	-1.273	-.0541	188.4223	-.2696	.4024	.4844	.7201	326.1786	-.4008	.5982	47.4323	53.8325				1				0
80	19.25	38.7153	54.4607	41.3304	53.7996	-1.2736	-.0485	188.3061	-.2702	.4081	.4894	.7275	326.4884	-.4017	.6066	47.4266	53.8863				1				0
80	19.26	38.7394	54.4931	41.2504	53.7071	-1.2742	-.0428	188.1899	-.2708	.4137	.4945	.7351	326.7922	-.4026	.615	47.4209	53.9401				1				0
80	19.27	38.9702	54.5858	41.1151	53.3741	-1.26	-.0232	188.0453	-.2566	.4334	.5036	.7487	329.369	-.3815	.6442	47.5562	54.1272				1				0
80	19.28	39.2011	54.6785	40.9799	53.0411	-1.2458	-.0035	187.9007	-.2424	.453	.5138	.7638	331.8526	-.3603	.6734	47.6917	54.3145				1				0
80	19.29	39.408	54.7388	40.9248	52.8007	-1.2309	.0105	187.8722	-.2275	.467	.5195	.7723	334.0229	-.3383	.6943	47.8329	54.4478				1				0
80	19.3	39.6148	54.7991	40.8696	52.5602	-1.2161	.0245	187.8437	-.2127	.481	.5259	.7819	336.1436	-.3162	.7151	47.9741	54.5811				1				0
80	19.31	39.8216	54.8594	40.8145	52.3197	-1.2013	.0385	187.8153	-.1979	.495	.5331	.7925	338.2107	-.2942	.7359	48.1154	54.7144				1				0
80	19.32	40.0285	54.9197	40.7593	52.0793	-1.1864	.0525	187.7868	-.183	.509	.5409	.8041	340.2212	-.2721	.7567	48.2567	54.8478				1				0
80	19.33	40.431	54.9881	40.7922	51.7472	-1.1537	.0716	187.9586	-.1503	.5281	.5491	.8163	344.1095	-.2235	.7851	48.5682	55.0297				1				0
80	19.34	40.8336	55.0565	40.8251	51.415	-1.1211	.0906	188.1303	-.1177	.5472	.5597	.832	347.8603	-.175	.8134	48.879	55.2112				1				0
80	19.35	41.0293	55.0646	40.9132	51.3233	-1.1033	.0957	188.3304	-.0999	.5522	.5612	.8343	349.7429	-.1486	.8209	49.0483	55.2593				1				0
80	19.36	41.2249	55.0727	41.0013	51.2317	-1.0856	.1007	188.5306	-.0822	.5573	.5633	.8374	351.6093	-.1222	.8284	49.2172	55.3073				1				0
80	19.37	41.4206	55.0808	41.0893	51.14	-1.0679	.1058	188.7308	-.0645	.5623	.566	.8414	353.4561	-.0959	.8359	49.3857	55.3552				1				0
80	19.38	41.6163	55.0889	41.1774	51.0483	-1.0502	.1108	188.931	-.0468	.5673	.5692	.8462	355.2797	-.0696	.8434	49.5539	55.4029				1				0
80	19.39	41.8129	54.9746	41.4185	51.0275	-1.0228	.1072	189.2335	-.0194	.5637	.5641	.8385	358.0248	-.0289	.838	49.8148	55.3688				1				0
80	19.4	42.0094	54.8603	41.6595	51.0068	-.9955	.1036	189.536	.0079	.5601	.5602	.8328	.8054	.0117	.8327	50.075	55.3347				1				0
80	19.41	42.0103	54.7379	41.8126	51.0777	-.9858	.095	189.6384	.0176	.5516	.5519	.8204	1.8292	.0262	.82	50.1678	55.2532				1				0
80	19.42	42.0111	54.6155	41.9656	51.1486	-.976	.0865	189.7408	.0273	.543	.5437	.8083	2.883	.0407	.8072	50.2604	55.1716				1				0
80	19.43	42.012	54.4931	42.1186	51.2196	-.9663	.0779	189.8432	.0371	.5345	.5358	.7964	3.9673	.0551	.7945	50.353	55.0902				1				0
80	19.44	42.0446	54.4013	42.1764	51.1867	-.9569	.0759	189.8089	.0465	.5324	.5344	.7945	4.9942	.0692	.7915	50.4431	55.0706				1				0
80	19.45	42.0772	54.3095	42.2342	51.1538	-.9474	.0738	189.7747	.056	.5304	.5333	.7928	6.0261	.0832	.7884	50.5332	55.051				1				0
80	19.46	42.1098	54.2177	42.292	51.121	-.9379	.0718	189.7405	.0655	.5283	.5323	.7914	7.0626	.0973	.7854	50.6234	55.0314				1				0
80	19.47	42.1416	54.2483	42.1968	51.0172	-.9382	.0783	189.6039	.0652	.5348	.5388	.8009	6.9526	.0969	.795	50.6211	55.0933				1				0
80	19.48	42.1733	54.2789	42.1017	50.9134	-.9384	.0848	189.4672	.065	.5413	.5452	.8105	6.8451	.0966	.8047	50.6188	55.1552				1				0
80	19.49	42.2051	54.3095	42.0065	50.8096	-.9386	.0913	189.3306	.0647	.5478	.5516	.82	6.7398	.0962	.8144	50.6166	55.2172				1				0
80	19.5	42.23	54.3797	41.8063	50.6245	-.9428	.1033	189.0405	.0606	.5598	.5631	.8371	6.1765	.0901	.8322	50.577	55.3316				1				0
80	19.51	42.2549	54.4499	41.6062	50.4394	-.947	.1153	188.7503	.0564	.5719	.5746	.8542	5.6341	.0839	.8501	50.5373	55.4463				1				0
80	19.52	42.248	54.4895	41.5012	50.3581	-.9509	.1208	188.5968	.0525	.5774	.5798	.8619	5.1939	.078	.8583	50.4998	55.4989				1				0
80	19.53	42.2411	54.5291	41.3962	50.2768	-.9548	.1264	188.4433	.0485	.5829	.5849	.8695	4.7607	.0722	.8665	50.4623	55.5515				1				0
80	19.54	42.2343	54.5687	41.2913	50.1955	-.9588	.1319	188.2897	.0446	.5884	.5901	.8773	4.3344	.0663	.8748	50.4248	55.6042				1				0
80	19.55	42.2274	54.6083	41.1863	50.1142	-.9627	.1375	188.1362	.0406	.594	.5954	.8851	3.9149	.0604	.883	50.3871	55.6571				1				0
80	19.56	42.2575	54.6704	41.0689	49.9965	-.9649	.1457	187.9933	.0385	.6022	.6035	.8971	3.6558	.0572	.8953	50.3665	55.7355				1				0
80	19.57	42.2875	54.7325	40.9515	49.8789	-.9671	.1539	187.8504	.0363	.6105	.6116	.9091	3.4032	.054	.9075	50.3457	55.8141				1				0
80	19.58	42.3244	54.755	40.939	49.8426	-.9653	.1566	187.861	.0381	.6132	.6143	.9133	3.5546	.0566	.9115	50.3628	55.8396				1				0
80	19.59	42.3613	54.7775	40.9266	49.8063	-.9635	.1593	187.8716	.0399	.6158	.6171	.9174	3.7047	.0593	.9155	50.3798	55.8651				1				0
80	19.6	42.3982	54.8	40.9141	49.7699	-.9617	.162	187.8822	.0417	.6185	.6199	.9216	3.8534	.0619	.9195	50.3968	55.8907				1				0
80	19.61	42.4351	54.8225	40.9017	49.7336	-.9599	.1647	187.8929	.0434	.6212	.6227	.9257	4.0008	.0646	.9235	50.4138	55.9162				1				0
80	19.62	42.5124	54.8018	40.9897	49.7448	-.9512	.1635	188.0487	.0521	.62	.6222	.9249	4.8074	.0775	.9217	50.4966	55.9048				1				0
80	19.63	42.5896	54.7811	41.0778	49.7561	-.9426	.1623	188.2046	.0608	.6188	.6218	.9243	5.6137	.0904	.9199	50.5793	55.8934				1				0
80	19.64	42.6299	54.7379	41.1783	49.8037	-.9357	.1584	188.3498	.0677	.6149	.6187	.9197	6.2835	.1007	.9142	50.6449	55.8565				1				0
80	19.65	42.6703	54.6947	41.2788	49.8512	-.9288	.1545	188.495	.0746	.6111	.6156	.9152	6.959	.1109	.9084	50.7103	55.8197				1				0
80	19.66	42.7106	54.6515	41.3793	49.8988	-.9219	.1507	188.6403	.0815	.6072	.6127	.9108	7.64	.1211	.9027	50.7757	55.783				1				0
80	19.67	42.751	54.6083	41.4799	49.9464	-.9151	.1468	188.7855	.0883	.6034	.6098	.9065	8.3265	.1313	.897	50.841	55.7463				1				0
80	19.68	42.6814	54.4832	41.6684	50.1211	-.9111	.1329	188.9542	.0922	.5894	.5966	.8869	8.8947	.1371	.8763	50.8785	55.6137				1				0
80	19.69	42.6119	54.3581	41.857	50.2958	-.9072	.119	189.1228	.0962	.5755	.5835	.8674	9.4874	.143	.8556	50.916	55.4813				1				0
80	19.7	42.5021	54.2762	41.9451	50.423	-.9101	.1089	189.1463	.0933	.5655	.5731	.852	9.3674	.1387	.8406	50.8884	55.3854				1				0
80	19.71	42.3922	54.1943	42.0332	50.5501	-.913	.0989	189.1697	.0904	.5554	.5627	.8365	9.2429	.1344	.8257	50.8608	55.2896				1				0
80	19.72	42.2823	54.1124	42.1212	50.6772	-.9159	.0888	189.1932	.0875	.5453	.5523	.8211	9.1137	.1301	.8107	50.8332	55.1937				1				0
80	19.73	42.1725	54.0305	42.2093	50.8044	-.9188	.0787	189.2166	.0846	.5353	.5419	.8056	8.9797	.1257	.7957	50.8056	55.0979				1				0
80	19.74	41.7382	53.7397	42.5091	51.3259	-.9347	.0405	189.3129	.0686	.4971	.5018	.746	7.8631	.1021	.7389	50.6538	54.7341				1				0
80	19.75	41.3039	53.449	42.8089	51.8475	-.9507	.0024	189.4093	.0527	.4589	.4619	.6867	6.5545	.0784	.6822	50.5022	54.3707				1				0
80	19.76	40.9795	53.2402	43.0206	52.2419	-.9637	-.0257	189.4821	.0397	.4308	.4327	.6432	5.2666	.059	.6405	50.3782	54.1031				1				0
80	19.77	40.655	53.0314	43.2323	52.6363	-.9767	-.0538	189.555	.0267	.4028	.4036	.6	3.7938	.0397	.5987	50.2544	53.8358				1				0
80	19.78	40.3306	52.8226	43.444	53.0307	-.9897	-.0818	189.6279	.0137	.3747	.375	.5574	2.0956	.0204	.557	50.1306	53.5686				1				0
80	19.79	40.0062	52.6138	43.6557	53.4251	-1.0027	-.1099	189.7008	.0007	.3467	.3467	.5154	.1195	.0011	.5154	50.0069	53.3017				1				0
80	19.8	39.438	52.4176	43.8034	54.0366	-1.0401	-.1474	189.6956	-.0368	.3092	.3113	.4628	353.2198	-.0546	.4596	49.6499	52.9443				1				0
80	19.81	38.8698	52.2213	43.951	54.6481	-1.0776	-.1849	189.6903	-.0742	.2716	.2816	.4186	344.7141	-.1104	.4038	49.293	52.5869				1				0
80	19.82	38.6261	52.2339	43.887	54.8652	-1.1022	-.1945	189.6123	-.0988	.2621	.2801	.4163	339.349	-.1468	.3896	49.0593	52.496				1				0
80	19.83	38.3823	52.2465	43.8229	55.0823	-1.1267	-.204	189.5341	-.1233	.2525	.281	.4178	333.9693	-.1833	.3754	48.8254	52.4051				1				0
80	19.84	38.1386	52.2591	43.7589	55.2994	-1.1513	-.2136	189.456	-.1479	.243	.2845	.4229	328.6682	-.2199	.3612	48.5913	52.314				1				0
80	19.85	37.6751	52.2006	43.7126	55.7752	-1.1935	-.2371	189.3635	-.1901	.2194	.2903	.4315	319.0942	-.2826	.3261	48.1897	52.0895				1				0
80	19.86	37.2116	52.1421	43.6664	56.2509	-1.2357	-.2607	189.271	-.2323	.1958	.3038	.4516	310.1263	-.3453	.2911	47.7877	51.8647				1				0
80	19.87	36.7481	52.0836	43.6201	56.7266	-1.2779	-.2844	189.1785	-.2745	.1722	.3241	.4817	302.092	-.4081	.2559	47.3853	51.6397				1				0
80	19.88	36.5284	52.0125	43.6379	56.9852	-1.2955	-.2984	189.1641	-.2921	.1581	.3322	.4938	298.4269	-.4343	.2351	47.2177	51.5061				1				0
80	19.89	36.3087	51.9414	43.6557	57.2438	-1.3131	-.3124	189.1497	-.3097	.1441	.3416	.5078	294.9499	-.4605	.2142	47.0501	51.3724				1				0
80	19.9	36.089	51.8703	43.6735	57.5024	-1.3307	-.3265	189.1352	-.3273	.1301	.3522	.5236	291.6704	-.4866	.1934	46.8824	51.2388				1				0
80	19.91	35.7508	51.7515	43.6806	57.8752	-1.3576	-.3473	189.0582	-.3542	.1093	.3707	.551	287.1435	-.5265	.1624	46.6267	51.0406				1				0
80	19.92	35.4127	51.6327	43.6877	58.248	-1.3844	-.3681	188.9811	-.3811	.0884	.3912	.5815	283.0648	-.5665	.1315	46.3709	50.8422				1				0
80	19.93	35.2942	51.585	43.6771	58.3622	-1.3937	-.3749	188.9185	-.3903	.0816	.3988	.5928	281.8135	-.5802	.1214	46.2827	50.7775				1				0
80	19.94	35.1758	51.5373	43.6664	58.4763	-1.403	-.3817	188.8558	-.3996	.0748	.4065	.6043	280.6088	-.594	.1113	46.1945	50.7128				1				0
80	19.95	35.0573	51.4896	43.6557	58.5905	-1.4122	-.3885	188.7932	-.4089	.068	.4145	.6161	279.4489	-.6078	.1011	46.1062	50.648				1				0
80	19.96	34.9389	51.4419	43.645	58.7047	-1.4215	-.3953	188.7305	-.4181	.0612	.4226	.6282	278.3324	-.6216	.091	46.0178	50.5832				1				0
80	19.97	34.8616	51.4374	43.5552	58.722	-1.4308	-.3958	188.5762	-.4274	.0607	.4317	.6417	278.0817	-.6354	.0902	45.9295	50.578				1				0
80	19.98	34.7844	51.4329	43.4653	58.7393	-1.4401	-.3964	188.4219	-.4367	.0601	.4408	.6553	277.8409	-.6492	.0894	45.8411	50.5727				1				0
[truncated: 1,005 more rows]
