# Supplementary material for: Dual-Stream deep learning for multimodal feature fusion and classification of balance control in elite freestyle aerial skiers
Source: PLoS One. 2026 Jul 28;21(7):e0337296. doi: 10.1371/journal.pone.0337296 (PMC13411871; doi:10.1371/journal.pone.0337296)
Supplement: S1 Data — (ZIP) [file pone.0337296.s001.zip › data/16.CSV]

Status	Time	Gauge[0]	Gauge[1]	Gauge[2]	Gauge[3]	Platform.COP.X	Platform.COP.Y	Weight	Patient COP.X	Patient COP.Y	Patient COP Len	Tilt Angle	Tilt Direction	Tilt Projection.X	Tilt Projection.Y	Pct Right	Pct Front	EndOfRep	IsomFreeze	Stimulus	TestRunning	OnTarget	GoalMet	TargetSkipped	TargetNbr	PatientFell
C0	0	.8857	.1809	-.1539	.8398	0	0	1.7526	0	0	0	0	0	0	0	50	50			1	1				0
80	.01	.8857	.1782	-.1548	.839	0	0	1.7482	0	0	0	0	0	0	0	50	50				1				0
80	.02	.8857	.1773	-.1548	.839	0	0	1.7473	0	0	0	0	0	0	0	50	50				1				0
80	.03	.8857	.1764	-.1548	.839	0	0	1.7464	0	0	0	0	0	0	0	50	50				1				0
80	.04	.8857	.1782	-.1539	.8398	0	0	1.7499	0	0	0	0	0	0	0	50	50				1				0
80	.05	.8857	.18	-.153	.8407	0	0	1.7535	0	0	0	0	0	0	0	50	50				1				0
80	.06	.8857	.1818	-.1521	.8416	0	0	1.757	0	0	0	0	0	0	0	50	50				1				0
80	.07	.8857	.1836	-.1512	.8424	0	0	1.7606	0	0	0	0	0	0	0	50	50				1				0
80	.08	.8849	.1845	-.1503	.8424	0	0	1.7615	0	0	0	0	0	0	0	50	50				1				0
80	.09	.884	.1854	-.1494	.8424	0	0	1.7624	0	0	0	0	0	0	0	50	50				1				0
80	.1	.8832	.1845	-.1494	.8416	0	0	1.7598	0	0	0	0	0	0	0	50	50				1				0
80	.11	.8823	.1836	-.1494	.8407	0	0	1.7572	0	0	0	0	0	0	0	50	50				1				0
80	.12	.8815	.1827	-.1494	.8398	0	0	1.7546	0	0	0	0	0	0	0	50	50				1				0
80	.13	.8806	.1818	-.1494	.839	0	0	1.7519	0	0	0	0	0	0	0	50	50				1				0
80	.14	.8797	.1827	-.1521	.8381	0	0	1.7485	0	0	0	0	0	0	0	50	50				1				0
80	.15	.8789	.1836	-.1548	.8373	0	0	1.745	0	0	0	0	0	0	0	50	50				1				0
80	.16	.8789	.1854	-.1575	.8373	0	0	1.7441	0	0	0	0	0	0	0	50	50				1				0
80	.17	.8789	.1872	-.1601	.8373	0	0	1.7432	0	0	0	0	0	0	0	50	50				1				0
80	.18	.8789	.189	-.1628	.8373	0	0	1.7424	0	0	0	0	0	0	0	50	50				1				0
80	.19	.8789	.1908	-.1655	.8373	0	0	1.7415	0	0	0	0	0	0	0	50	50				1				0
80	.2	.8806	.1908	-.1655	.8381	0	0	1.7441	0	0	0	0	0	0	0	50	50				1				0
80	.21	.8823	.1908	-.1655	.839	0	0	1.7467	0	0	0	0	0	0	0	50	50				1				0
80	.22	.884	.189	-.1628	.8398	0	0	1.7501	0	0	0	0	0	0	0	50	50				1				0
80	.23	.8857	.1872	-.1601	.8407	0	0	1.7536	0	0	0	0	0	0	0	50	50				1				0
80	.24	.8875	.1854	-.1575	.8416	0	0	1.757	0	0	0	0	0	0	0	50	50				1				0
80	.25	.8883	.1836	-.1548	.8424	0	0	1.7596	0	0	0	0	0	0	0	50	50				1				0
80	.26	.8892	.1818	-.1521	.8433	0	0	1.7622	0	0	0	0	0	0	0	50	50				1				0
80	.27	.89	.18	-.1494	.8442	0	0	1.7648	0	0	0	0	0	0	0	50	50				1				0
80	.28	.8892	.18	-.1494	.8442	0	0	1.7639	0	0	0	0	0	0	0	50	50				1				0
80	.29	.8883	.18	-.1494	.8442	0	0	1.7631	0	0	0	0	0	0	0	50	50				1				0
80	.3	.8875	.18	-.1494	.8442	0	0	1.7622	0	0	0	0	0	0	0	50	50				1				0
80	.31	.8857	.1818	-.1486	.8442	0	0	1.7632	0	0	0	0	0	0	0	50	50				1				0
80	.32	.884	.1836	-.1477	.8442	0	0	1.7641	0	0	0	0	0	0	0	50	50				1				0
80	.33	.8832	.1854	-.1468	.8442	0	0	1.766	0	0	0	0	0	0	0	50	50				1				0
80	.34	.8823	.1872	-.1459	.8442	0	0	1.7678	0	0	0	0	0	0	0	50	50				1				0
80	.35	.8815	.189	-.145	.8442	0	0	1.7696	0	0	0	0	0	0	0	50	50				1				0
80	.36	.8806	.1908	-.1441	.8442	0	0	1.7715	0	0	0	0	0	0	0	50	50				1				0
80	.37	.8797	.1926	-.1441	.8433	0	0	1.7716	0	0	0	0	0	0	0	50	50				1				0
80	.38	.8789	.1944	-.1441	.8424	0	0	1.7716	0	0	0	0	0	0	0	50	50				1				0
80	.39	.8789	.1944	-.145	.8416	0	0	1.7699	0	0	0	0	0	0	0	50	50				1				0
80	.4	.8789	.1944	-.1459	.8407	0	0	1.7681	0	0	0	0	0	0	0	50	50				1				0
80	.41	.8789	.1944	-.1468	.8398	0	0	1.7664	0	0	0	0	0	0	0	50	50				1				0
80	.42	.8789	.1944	-.1477	.839	0	0	1.7646	0	0	0	0	0	0	0	50	50				1				0
80	.43	.8789	.1944	-.1486	.8373	0	0	1.762	0	0	0	0	0	0	0	50	50				1				0
80	.44	.8789	.1944	-.1494	.8355	0	0	1.7594	0	0	0	0	0	0	0	50	50				1				0
80	.45	.8789	.1944	-.1494	.8347	0	0	1.7585	0	0	0	0	0	0	0	50	50				1				0
80	.46	.8789	.1944	-.1494	.8338	0	0	1.7576	0	0	0	0	0	0	0	50	50				1				0
80	.47	.8789	.1944	-.1494	.8329	0	0	1.7568	0	0	0	0	0	0	0	50	50				1				0
80	.48	.8789	.1944	-.1494	.8321	0	0	1.7559	0	0	0	0	0	0	0	50	50				1				0
80	.49	.8797	.1935	-.1486	.8312	0	0	1.7559	0	0	0	0	0	0	0	50	50				1				0
80	.5	.8806	.1926	-.1477	.8303	0	0	1.7559	0	0	0	0	0	0	0	50	50				1				0
80	.51	.8815	.1917	-.1468	.8303	0	0	1.7567	0	0	0	0	0	0	0	50	50				1				0
80	.52	.8823	.1908	-.1459	.8303	0	0	1.7576	0	0	0	0	0	0	0	50	50				1				0
80	.53	.8832	.1899	-.145	.8303	0	0	1.7584	0	0	0	0	0	0	0	50	50				1				0
80	.54	.884	.189	-.1441	.8303	0	0	1.7593	0	0	0	0	0	0	0	50	50				1				0
80	.55	.8832	.1881	-.1459	.8312	0	0	1.7566	0	0	0	0	0	0	0	50	50				1				0
80	.56	.8823	.1872	-.1477	.8321	0	0	1.7539	0	0	0	0	0	0	0	50	50				1				0
80	.57	.8806	.1872	-.1503	.8329	0	0	1.7504	0	0	0	0	0	0	0	50	50				1				0
80	.58	.8789	.1872	-.153	.8338	0	0	1.7469	0	0	0	0	0	0	0	50	50				1				0
80	.59	.8772	.1872	-.1557	.8347	0	0	1.7434	0	0	0	0	0	0	0	50	50				1				0
80	.6	.8772	.1872	-.1557	.8355	0	0	1.7442	0	0	0	0	0	0	0	50	50				1				0
80	.61	.8772	.1872	-.1557	.8364	0	0	1.7451	0	0	0	0	0	0	0	50	50				1				0
80	.62	.8772	.1872	-.1557	.8373	0	0	1.746	0	0	0	0	0	0	0	50	50				1				0
80	.63	.8789	.1872	-.153	.8373	0	0	1.7503	0	0	0	0	0	0	0	50	50				1				0
80	.64	.8806	.1872	-.1503	.8373	0	0	1.7547	0	0	0	0	0	0	0	50	50				1				0
80	.65	.8823	.1872	-.1477	.8373	0	0	1.7591	0	0	0	0	0	0	0	50	50				1				0
80	.66	.884	.189	-.1477	.8355	0	0	1.7609	0	0	0	0	0	0	0	50	50				1				0
80	.67	.8857	.1908	-.1477	.8338	0	0	1.7627	0	0	0	0	0	0	0	50	50				1				0
80	.68	.8857	.1926	-.1503	.8321	0	0	1.7601	0	0	0	0	0	0	0	50	50				1				0
80	.69	.8857	.1944	-.153	.8303	0	0	1.7575	0	0	0	0	0	0	0	50	50				1				0
80	.7	.8857	.1962	-.1557	.8286	0	0	1.7549	0	0	0	0	0	0	0	50	50				1				0
80	.71	.8857	.198	-.1583	.8269	0	0	1.7523	0	0	0	0	0	0	0	50	50				1				0
80	.72	.8849	.1989	-.1575	.8251	0	0	1.7515	0	0	0	0	0	0	0	50	50				1				0
80	.73	.884	.1998	-.1566	.8234	0	0	1.7507	0	0	0	0	0	0	0	50	50				1				0
80	.74	.8832	.1989	-.153	.8234	0	0	1.7525	0	0	0	0	0	0	0	50	50				1				0
80	.75	.8823	.198	-.1494	.8234	0	0	1.7543	0	0	0	0	0	0	0	50	50				1				0
80	.76	.8815	.1971	-.1459	.8234	0	0	1.7561	0	0	0	0	0	0	0	50	50				1				0
80	.77	.8806	.1962	-.1423	.8234	0	0	1.7579	0	0	0	0	0	0	0	50	50				1				0
80	.78	.8823	.1944	-.1405	.8243	0	0	1.7605	0	0	0	0	0	0	0	50	50				1				0
80	.79	.884	.1926	-.1388	.8251	0	0	1.763	0	0	0	0	0	0	0	50	50				1				0
80	.8	.8866	.1917	-.1405	.826	0	0	1.7638	0	0	0	0	0	0	0	50	50				1				0
80	.81	.8892	.1908	-.1423	.8269	0	0	1.7645	0	0	0	0	0	0	0	50	50				1				0
80	.82	.8918	.1899	-.1441	.8277	0	0	1.7653	0	0	0	0	0	0	0	50	50				1				0
80	.83	.8943	.189	-.1459	.8286	0	0	1.7661	0	0	0	0	0	0	0	50	50				1				0
80	.84	.8943	.1881	-.1468	.8286	0	0	1.7643	0	0	0	0	0	0	0	50	50				1				0
80	.85	.8943	.1872	-.1477	.8286	0	0	1.7625	0	0	0	0	0	0	0	50	50				1				0
80	.86	.8918	.1872	-.1468	.8277	0	0	1.7599	0	0	0	0	0	0	0	50	50				1				0
80	.87	.8892	.1872	-.1459	.8269	0	0	1.7574	0	0	0	0	0	0	0	50	50				1				0
80	.88	.8866	.1872	-.145	.826	0	0	1.7548	0	0	0	0	0	0	0	50	50				1				0
80	.89	.884	.1872	-.1441	.8251	0	0	1.7523	0	0	0	0	0	0	0	50	50				1				0
80	.9	.8815	.189	-.1423	.8251	0	0	1.7533	0	0	0	0	0	0	0	50	50				1				0
80	.91	.8789	.1908	-.1405	.8251	0	0	1.7543	0	0	0	0	0	0	0	50	50				1				0
80	.92	.8789	.1926	-.1397	.826	0	0	1.7578	0	0	0	0	0	0	0	50	50				1				0
80	.93	.8789	.1944	-.1388	.8269	0	0	1.7614	0	0	0	0	0	0	0	50	50				1				0
80	.94	.8789	.1962	-.1379	.8277	0	0	1.765	0	0	0	0	0	0	0	50	50				1				0
80	.95	.8789	.1962	-.1379	.8286	0	0	1.7658	0	0	0	0	0	0	0	50	50				1				0
80	.96	.8789	.1962	-.1379	.8295	0	0	1.7667	0	0	0	0	0	0	0	50	50				1				0
80	.97	.8789	.1962	-.1379	.8303	0	0	1.7675	0	0	0	0	0	0	0	50	50				1				0
80	.98	.8789	.1944	-.1388	.8303	0	0	1.7649	0	0	0	0	0	0	0	50	50				1				0
80	.99	.8789	.1926	-.1397	.8303	0	0	1.7622	0	0	0	0	0	0	0	50	50				1				0
80	1	.8789	.1908	-.1405	.8303	0	0	1.7595	0	0	0	0	0	0	0	50	50				1				0
80	1.01	.8789	.189	-.1432	.8295	0	0	1.7541	0	0	0	0	0	0	0	50	50				1				0
80	1.02	.8789	.1872	-.1459	.8286	0	0	1.7488	0	0	0	0	0	0	0	50	50				1				0
80	1.03	.8789	.1872	-.1477	.8277	0	0	1.7462	0	0	0	0	0	0	0	50	50				1				0
80	1.04	.8789	.1872	-.1494	.8269	0	0	1.7435	0	0	0	0	0	0	0	50	50				1				0
80	1.05	.8789	.1872	-.1512	.826	0	0	1.7409	0	0	0	0	0	0	0	50	50				1				0
80	1.06	.8789	.1872	-.153	.8251	0	0	1.7382	0	0	0	0	0	0	0	50	50				1				0
80	1.07	.8763	.1872	-.1539	.8234	0	0	1.733	0	0	0	0	0	0	0	50	50				1				0
80	1.08	.8737	.1872	-.1548	.8217	0	0	1.7278	0	0	0	0	0	0	0	50	50				1				0
80	1.09	.8712	.1872	-.1539	.8208	0	0	1.7253	0	0	0	0	0	0	0	50	50				1				0
80	1.1	.8686	.1872	-.153	.82	0	0	1.7227	0	0	0	0	0	0	0	50	50				1				0
80	1.11	.866	.1872	-.1521	.8191	0	0	1.7202	0	0	0	0	0	0	0	50	50				1				0
80	1.12	.8634	.1872	-.1512	.8182	0	0	1.7176	0	0	0	0	0	0	0	50	50				1				0
80	1.13	.8634	.1863	-.1494	.8191	0	0	1.7194	0	0	0	0	0	0	0	50	50				1				0
80	1.14	.8634	.1854	-.1477	.82	0	0	1.7211	0	0	0	0	0	0	0	50	50				1				0
80	1.15	.866	.1845	-.1468	.8217	0	0	1.7254	0	0	0	0	0	0	0	50	50				1				0
80	1.16	.8686	.1836	-.1459	.8234	0	0	1.7297	0	0	0	0	0	0	0	50	50				1				0
80	1.17	.8712	.1827	-.145	.8251	0	0	1.734	0	0	0	0	0	0	0	50	50				1				0
80	1.18	.8737	.1818	-.1441	.8269	0	0	1.7383	0	0	0	0	0	0	0	50	50				1				0
80	1.19	.8772	.1809	-.145	.8286	0	0	1.7417	0	0	0	0	0	0	0	50	50				1				0
80	1.2	.8806	.18	-.1459	.8303	0	0	1.7451	0	0	0	0	0	0	0	50	50				1				0
80	1.21	.8815	.18	-.1477	.8303	0	0	1.7441	0	0	0	0	0	0	0	50	50				1				0
80	1.22	.8823	.18	-.1494	.8303	0	0	1.7432	0	0	0	0	0	0	0	50	50				1				0
80	1.23	.8832	.18	-.1512	.8303	0	0	1.7423	0	0	0	0	0	0	0	50	50				1				0
80	1.24	.884	.18	-.153	.8303	0	0	1.7414	0	0	0	0	0	0	0	50	50				1				0
80	1.25	.884	.18	-.1521	.8321	0	0	1.744	0	0	0	0	0	0	0	50	50				1				0
80	1.26	.884	.18	-.1512	.8338	0	0	1.7466	0	0	0	0	0	0	0	50	50				1				0
80	1.27	.8832	.18	-.1486	.8355	0	0	1.7502	0	0	0	0	0	0	0	50	50				1				0
80	1.28	.8823	.18	-.1459	.8373	0	0	1.7537	0	0	0	0	0	0	0	50	50				1				0
80	1.29	.8815	.18	-.1432	.839	0	0	1.7572	0	0	0	0	0	0	0	50	50				1				0
80	1.3	.8823	.1809	-.1423	.8398	0	0	1.7607	0	0	0	0	0	0	0	50	50				1				0
80	1.31	.8832	.1818	-.1414	.8407	0	0	1.7643	0	0	0	0	0	0	0	50	50				1				0
80	1.32	.884	.1827	-.1405	.8416	0	0	1.7678	0	0	0	0	0	0	0	50	50				1				0
80	1.33	.8857	.1836	-.1423	.8407	0	0	1.7677	0	0	0	0	0	0	0	50	50				1				0
80	1.34	.8875	.1845	-.1441	.8398	0	0	1.7677	0	0	0	0	0	0	0	50	50				1				0
80	1.35	.8892	.1854	-.1459	.839	0	0	1.7677	0	0	0	0	0	0	0	50	50				1				0
80	1.36	.8883	.1854	-.1486	.8364	0	0	1.7616	0	0	0	0	0	0	0	50	50				1				0
80	1.37	.8875	.1854	-.1512	.8338	0	0	1.7554	0	0	0	0	0	0	0	50	50				1				0
80	1.38	.8849	.1845	-.1521	.8321	0	0	1.7494	0	0	0	0	0	0	0	50	50				1				0
80	1.39	.8823	.1836	-.153	.8303	0	0	1.7433	0	0	0	0	0	0	0	50	50				1				0
80	1.4	.8797	.1827	-.1539	.8286	0	0	1.7372	0	0	0	0	0	0	0	50	50				1				0
80	1.41	.8772	.1818	-.1548	.8269	0	0	1.7311	0	0	0	0	0	0	0	50	50				1				0
80	1.42	.8754	.1827	-.1557	.826	0	0	1.7285	0	0	0	0	0	0	0	50	50				1				0
80	1.43	.8737	.1836	-.1566	.8251	0	0	1.7259	0	0	0	0	0	0	0	50	50				1				0
80	1.44	.8746	.1854	-.1566	.826	0	0	1.7294	0	0	0	0	0	0	0	50	50				1				0
80	1.45	.8754	.1872	-.1566	.8269	0	0	1.733	0	0	0	0	0	0	0	50	50				1				0
80	1.46	.8763	.189	-.1566	.8277	0	0	1.7365	0	0	0	0	0	0	0	50	50				1				0
80	1.47	.8772	.1908	-.1566	.8286	0	0	1.74	0	0	0	0	0	0	0	50	50				1				0
80	1.48	.8789	.1908	-.1557	.8286	0	0	1.7426	0	0	0	0	0	0	0	50	50				1				0
80	1.49	.8806	.1908	-.1548	.8286	0	0	1.7452	0	0	0	0	0	0	0	50	50				1				0
80	1.5	.8815	.189	-.1539	.8277	0	0	1.7443	0	0	0	0	0	0	0	50	50				1				0
80	1.51	.8823	.1872	-.153	.8269	0	0	1.7434	0	0	0	0	0	0	0	50	50				1				0
80	1.52	.8832	.1854	-.1521	.826	0	0	1.7425	0	0	0	0	0	0	0	50	50				1				0
80	1.53	.884	.1836	-.1512	.8251	0	0	1.7416	0	0	0	0	0	0	0	50	50				1				0
80	1.54	.8823	.1827	-.1503	.8243	0	0	1.739	0	0	0	0	0	0	0	50	50				1				0
80	1.55	.8806	.1818	-.1494	.8234	0	0	1.7364	0	0	0	0	0	0	0	50	50				1				0
80	1.56	.878	.1827	-.1494	.8234	0	0	1.7347	0	0	0	0	0	0	0	50	50				1				0
80	1.57	.8754	.1836	-.1494	.8234	0	0	1.733	0	0	0	0	0	0	0	50	50				1				0
80	1.58	.8729	.1845	-.1494	.8234	0	0	1.7314	0	0	0	0	0	0	0	50	50				1				0
80	1.59	.8703	.1854	-.1494	.8234	0	0	1.7297	0	0	0	0	0	0	0	50	50				1				0
80	1.6	.8694	.1863	-.1494	.8243	0	0	1.7306	0	0	0	0	0	0	0	50	50				1				0
80	1.61	.8686	.1872	-.1494	.8251	0	0	1.7315	0	0	0	0	0	0	0	50	50				1				0
80	1.62	.8703	.1872	-.1494	.826	0	0	1.7341	0	0	0	0	0	0	0	50	50				1				0
80	1.63	.872	.1872	-.1494	.8269	0	0	1.7367	0	0	0	0	0	0	0	50	50				1				0
80	1.64	.8737	.1872	-.1494	.8277	0	0	1.7392	0	0	0	0	0	0	0	50	50				1				0
80	1.65	.8746	.1881	-.1503	.8295	0	0	1.7418	0	0	0	0	0	0	0	50	50				1				0
80	1.66	.8754	.189	-.1512	.8312	0	0	1.7444	0	0	0	0	0	0	0	50	50				1				0
80	1.67	.8763	.1899	-.1521	.8329	0	0	1.747	0	0	0	0	0	0	0	50	50				1				0
80	1.68	.8754	.1908	-.153	.8338	0	0	1.7471	0	0	0	0	0	0	0	50	50				1				0
80	1.69	.8746	.1917	-.1539	.8347	0	0	1.7471	0	0	0	0	0	0	0	50	50				1				0
80	1.7	.8737	.1926	-.1548	.8355	0	0	1.7471	0	0	0	0	0	0	0	50	50				1				0
80	1.71	.8737	.1908	-.1539	.8355	0	0	1.7462	0	0	0	0	0	0	0	50	50				1				0
80	1.72	.8737	.189	-.153	.8355	0	0	1.7453	0	0	0	0	0	0	0	50	50				1				0
80	1.73	.8746	.1863	-.1512	.8347	0	0	1.7443	0	0	0	0	0	0	0	50	50				1				0
80	1.74	.8754	.1836	-.1494	.8338	0	0	1.7434	0	0	0	0	0	0	0	50	50				1				0
80	1.75	.8763	.1809	-.1477	.8329	0	0	1.7425	0	0	0	0	0	0	0	50	50				1				0
80	1.76	.8772	.1782	-.1459	.8321	0	0	1.7416	0	0	0	0	0	0	0	50	50				1				0
80	1.77	.8797	.1764	-.145	.8303	0	0	1.7415	0	0	0	0	0	0	0	50	50				1				0
80	1.78	.8823	.1746	-.1441	.8286	0	0	1.7414	0	0	0	0	0	0	0	50	50				1				0
80	1.79	.884	.1755	-.145	.8277	0	0	1.7423	0	0	0	0	0	0	0	50	50				1				0
80	1.8	.8857	.1764	-.1459	.8269	0	0	1.7431	0	0	0	0	0	0	0	50	50				1				0
80	1.81	.8875	.1773	-.1468	.826	0	0	1.744	0	0	0	0	0	0	0	50	50				1				0
80	1.82	.8892	.1782	-.1477	.8251	0	0	1.7449	0	0	0	0	0	0	0	50	50				1				0
80	1.83	.8883	.1782	-.1486	.8243	0	0	1.7423	0	0	0	0	0	0	0	50	50				1				0
80	1.84	.8875	.1782	-.1494	.8234	0	0	1.7396	0	0	0	0	0	0	0	50	50				1				0
80	1.85	.8849	.1773	-.1494	.8234	0	0	1.7362	0	0	0	0	0	0	0	50	50				1				0
80	1.86	.8823	.1764	-.1494	.8234	0	0	1.7327	0	0	0	0	0	0	0	50	50				1				0
80	1.87	.8797	.1755	-.1494	.8234	0	0	1.7292	0	0	0	0	0	0	0	50	50				1				0
80	1.88	.8772	.1746	-.1494	.8234	0	0	1.7257	0	0	0	0	0	0	0	50	50				1				0
80	1.89	.8737	.1728	-.1503	.8243	0	0	1.7205	0	0	0	0	0	0	0	50	50				1				0
80	1.9	.8703	.171	-.1512	.8251	0	0	1.7152	0	0	0	0	0	0	0	50	50				1				0
80	1.91	.8694	.1701	-.1521	.826	0	0	1.7134	0	0	0	0	0	0	0	50	50				1				0
80	1.92	.8686	.1692	-.153	.8269	0	0	1.7117	0	0	0	0	0	0	0	50	50				1				0
80	1.93	.8677	.1683	-.1539	.8277	0	0	1.7099	0	0	0	0	0	0	0	50	50				1				0
80	1.94	.8669	.1674	-.1548	.8286	0	0	1.7081	0	0	0	0	0	0	0	50	50				1				0
80	1.95	.8686	.1683	-.1548	.8295	0	0	1.7116	0	0	0	0	0	0	0	50	50				1				0
80	1.96	.8703	.1692	-.1548	.8303	0	0	1.7151	0	0	0	0	0	0	0	50	50				1				0
80	1.97	.8729	.171	-.1539	.8303	0	0	1.7203	0	0	0	0	0	0	0	50	50				1				0
80	1.98	.8754	.1728	-.153	.8303	0	0	1.7256	0	0	0	0	0	0	0	50	50				1				0
80	1.99	.878	.1746	-.1521	.8303	0	0	1.7309	0	0	0	0	0	0	0	50	50				1				0
80	2	.8772	.1782	-.1512	.8321	0	0	1.7362	0	0	0	0	0	0	0	50	50				1				0
80	2.01	.8763	.1818	-.1503	.8338	0	0	1.7416	0	0	0	0	0	0	0	50	50				1				0
80	2.02	.8754	.1854	-.1494	.8355	0	0	1.7469	0	0	0	0	0	0	0	50	50				1				0
80	2.03	.872	.1872	-.1494	.8373	0	0	1.747	0	0	0	0	0	0	0	50	50				1				0
80	2.04	.8686	.189	-.1494	.839	0	0	1.7471	0	0	0	0	0	0	0	50	50				1				0
80	2.05	.8651	.1908	-.1494	.8407	0	0	1.7472	0	0	0	0	0	0	0	50	50				1				0
80	2.06	.8643	.1917	-.1503	.8407	0	0	1.7464	0	0	0	0	0	0	0	50	50				1				0
80	2.07	.8634	.1926	-.1512	.8407	0	0	1.7455	0	0	0	0	0	0	0	50	50				1				0
80	2.08	.866	.1917	-.1521	.839	0	0	1.7446	0	0	0	0	0	0	0	50	50				1				0
80	2.09	.8686	.1908	-.153	.8373	0	0	1.7436	0	0	0	0	0	0	0	50	50				1				0
80	2.1	.8712	.1899	-.1539	.8355	0	0	1.7427	0	0	0	0	0	0	0	50	50				1				0
80	2.11	.8737	.189	-.1548	.8338	0	0	1.7418	0	0	0	0	0	0	0	50	50				1				0
80	2.12	3.9627	4.0305	1.8912	3.5064	-1.0683	.9055	13.3908	-1.0683	.9055	1.4005	.8197	310.2856	-.6253	.53	39.8255	58.6242				1				0
80	2.13	7.0516	7.8719	3.9372	6.1791	-1.0395	.8969	25.0398	-1.0395	.8969	1.373	.8036	310.7897	-.6084	.5249	40.1001	58.5423				1				0
80	2.14	10.138	11.7142	5.984	8.8534	-1.0299	.8932	36.6897	-1.0299	.8932	1.3633	.7979	310.9339	-.6028	.5228	40.1911	58.5069				1				0
80	2.15	13.2244	15.5566	8.0309	11.5278	-1.025	.8913	48.3397	-1.025	.8913	1.3583	.795	311.0094	-.5999	.5216	40.2382	58.4886				1				0
80	2.16	16.3108	19.3989	10.0777	14.2022	-1.022	.8901	59.9896	-1.022	.8901	1.3553	.7932	311.0558	-.5981	.521	40.267	58.4774				1				0
80	2.17	19.3971	23.2413	12.1246	16.8766	-1.0199	.8893	71.6396	-1.0199	.8893	1.3532	.792	311.0873	-.5969	.5205	40.2865	58.4699				1				0
80	2.18	29.391	37.7592	30.8844	43.5268	-1.2616	-.2396	141.5614	-1.2616	-.2396	1.2841	.7516	259.245	-.7384	-.1403	37.985	47.7178				1				0
80	2.19	39.3848	52.2771	49.6442	70.1771	-1.3434	-.6221	211.4832	-1.3434	-.6221	1.4805	.8665	245.1539	-.7863	-.3641	37.2053	44.0755				1				0
80	2.2	46.2922	62.9527	66.3571	94.1531	-1.4008	-.8879	269.7551	-1.4008	-.8879	1.6585	.9707	237.633	-.8199	-.5196	36.6588	41.5442				1				0
80	2.21	53.1997	73.6283	83.07	118.129	-1.4378	-1.0592	328.027	-1.4378	-1.0592	1.7859	1.0452	233.6216	-.8415	-.6199	36.3065	39.9122				1				0
80	2.22	60.1071	84.3039	99.783	142.1049	-1.4637	-1.1789	386.2989	-1.4637	-1.1789	1.8794	1.1	231.1509	-.8567	-.69	36.0604	38.7726				1				0
80	2.23	67.0146	94.9795	116.4959	166.0808	-1.4827	-1.2672	444.5707	-1.4827	-1.2672	1.9504	1.1416	229.4819	-.8678	-.7417	35.8789	37.9317				1				0
80	2.24	74.9408	106.9818	119.0898	171.4028	-1.5178	-1.0737	472.4151	-1.5178	-1.0737	1.8591	1.0881	234.7237	-.8883	-.6284	35.5452	39.7744				1				0
80	2.25	82.867	118.984	121.6837	176.7247	-1.5489	-.9017	500.2594	-1.5489	-.9017	1.7923	1.049	239.7925	-.9065	-.5278	35.2488	41.412				1				0
80	2.26	83.8858	120.3107	107.5648	158.0707	-1.5727	-.6109	469.8319	-1.5727	-.6109	1.6872	.9875	248.771	-.9205	-.3576	35.0218	44.1816				1				0
80	2.27	84.9046	121.6374	93.4458	139.4167	-1.5999	-.2798	439.4044	-1.5999	-.2798	1.6241	.9506	260.0782	-.9364	-.1638	34.7633	47.3348				1				0
80	2.28	85.9233	122.9641	79.3268	120.7627	-1.631	.1005	408.9769	-1.631	.1005	1.6341	.9564	273.526	-.9546	.0588	34.4664	50.9572				1				0
80	2.29	86.9421	124.2908	65.2078	102.1087	-1.6672	.542	378.5494	-1.6672	.542	1.7531	1.0261	288.0089	-.9758	.3172	34.1218	55.1619				1				0
80	2.3	85.5938	121.992	53.3429	85.2399	-1.677	.9313	346.1686	-1.677	.9313	1.9182	1.1227	299.0446	-.9815	.545	34.029	58.8691				1				0
80	2.31	84.2454	119.6933	41.4781	68.3712	-1.6887	1.4009	313.7879	-1.6887	1.4009	2.1941	1.2842	309.6772	-.9884	.8199	33.917	63.3416				1				0
80	2.32	81.8783	116.0678	43.7322	70.1564	-1.6522	1.2593	311.8347	-1.6522	1.2593	2.0774	1.2159	307.3152	-.967	.7371	34.2647	61.9937				1				0
80	2.33	79.5111	112.4424	45.9863	71.9416	-1.6152	1.116	309.8814	-1.6152	1.116	1.9633	1.1491	304.642	-.9454	.6532	34.6167	60.6289				1				0
80	2.34	77.144	108.817	48.2405	73.7268	-1.5778	.9709	307.9282	-1.5778	.9709	1.8526	1.0843	301.606	-.9235	.5683	34.9732	59.2468				1				0
80	2.35	72.8586	102.1187	50.0881	73.7493	-1.5054	.7996	298.8147	-1.5054	.7996	1.7045	.9976	297.9742	-.8811	.468	35.663	57.6148				1				0
80	2.36	68.5732	95.4205	51.9357	73.7718	-1.4284	.6174	289.7012	-1.4284	.6174	1.5561	.9108	293.3763	-.836	.3614	36.3962	55.8802				1				0
80	2.37	64.2878	88.7223	53.7833	73.7943	-1.3464	.4235	280.5876	-1.3464	.4235	1.4114	.8261	287.4589	-.788	.2478	37.177	54.033				1				0
80	2.38	62.3695	85.6495	53.3767	72.0316	-1.3036	.3863	273.4273	-1.3036	.3863	1.3597	.7958	286.5075	-.763	.2261	37.5846	53.6794				1				0
80	2.39	60.4513	82.5767	52.9702	70.2688	-1.2585	.3472	266.267	-1.2585	.3472	1.3055	.7641	285.4236	-.7366	.2032	38.014	53.3068				1				0
80	2.4	58.533	79.5039	52.5637	68.5061	-1.2109	.3059	259.1067	-1.2109	.3059	1.249	.731	284.1784	-.7087	.179	38.4672	52.9136				1				0
80	2.41	55.1377	74.0531	52.2141	65.8395	-1.1187	.2104	247.2444	-1.1187	.2104	1.1383	.6662	280.6536	-.6547	.1232	39.3455	52.0042				1				0
80	2.42	51.7423	68.6024	51.8645	63.1729	-1.0172	.1053	235.3821	-1.0172	.1053	1.0226	.5985	275.9123	-.5953	.0616	40.3123	51.0032				1				0
80	2.43	50.2652	66.2244	51.9214	62.2691	-.9693	.0466	230.6801	-.9693	.0466	.9705	.568	272.7502	-.5673	.0272	40.7682	50.4435				1				0
80	2.44	48.7881	63.8465	51.9784	61.3652	-.9195	-.0147	225.9782	-.9195	-.0147	.9196	.5382	269.0867	-.5381	-.0086	41.243	49.8604				1				0
80	2.45	47.311	61.4685	52.0353	60.4614	-.8675	-.0785	221.2762	-.8675	-.0785	.8711	.5098	264.8307	-.5077	-.0459	41.738	49.2526				1				0
80	2.46	45.8339	59.0906	52.0922	59.5575	-.8133	-.1451	216.5742	-.8133	-.1451	.8261	.4835	259.8859	-.476	-.0849	42.2544	48.6183				1				0
80	2.47	43.5243	55.1537	52.5165	58.3526	-.7085	-.2718	209.5472	-.7085	-.2718	.7588	.4441	249.0107	-.4146	-.1591	43.2527	47.4114				1				0
80	2.48	41.2146	51.2169	52.9409	57.1478	-.5964	-.4073	202.5202	-.5964	-.4073	.7222	.4227	235.6667	-.349	-.2384	44.3202	46.1207				1				0
80	2.49	40.3821	49.658	53.3083	56.8468	-.5441	-.4694	200.1951	-.5441	-.4694	.7186	.4206	229.2135	-.3184	-.2747	44.8183	45.5294				1				0
80	2.5	39.5496	48.0991	53.6756	56.5458	-.4906	-.533	197.8701	-.4906	-.533	.7244	.4239	222.6277	-.2871	-.3119	45.328	44.9242				1				0
80	2.51	38.717	46.5402	54.043	56.2448	-.4358	-.598	195.545	-.4358	-.598	.7399	.4331	216.0801	-.255	-.35	45.8498	44.3046				1				0
80	2.52	37.8845	44.9813	54.4104	55.9438	-.3797	-.6646	193.22	-.3797	-.6646	.7654	.448	209.7355	-.2222	-.389	46.3843	43.6701				1				0
80	2.53	36.5198	42.8886	54.841	55.7207	-.3243	-.7661	189.9701	-.3243	-.7661	.832	.4869	202.9442	-.1898	-.4484	46.9112	42.7034				1				0
80	2.54	35.1552	40.796	55.2715	55.4975	-.2671	-.8712	186.7202	-.2671	-.8712	.9112	.5333	197.0441	-.1563	-.5099	47.4564	41.7032				1				0
80	2.55	34.623	40.2623	55.3347	55.5754	-.269	-.9059	185.7953	-.269	-.9059	.9449	.553	196.5394	-.1574	-.5302	47.4381	41.3729				1				0
80	2.56	34.0909	39.7285	55.3978	55.6532	-.271	-.9409	184.8705	-.271	-.9409	.9791	.573	196.0651	-.1586	-.5507	47.4195	41.0392				1				0
80	2.57	33.5588	39.1948	55.461	55.731	-.2729	-.9763	183.9456	-.2729	-.9763	1.0137	.5933	195.6184	-.1597	-.5714	47.4008	40.7022				1				0
80	2.58	33.0266	38.6611	55.5241	55.8089	-.2749	-1.012	183.0207	-.2749	-1.012	1.0487	.6137	195.1973	-.1609	-.5923	47.3819	40.3619				1				0
80	2.59	32.1443	37.9392	55.235	55.9732	-.3063	-1.0598	181.2918	-.3063	-1.0598	1.1032	.6456	196.1209	-.1793	-.6202	47.0828	39.9069				1				0
80	2.6	31.262	37.2174	54.9459	56.1376	-.3383	-1.1085	179.5629	-.3383	-1.1085	1.159	.6783	196.9728	-.198	-.6487	46.7779	39.4431				1				0
80	2.61	30.9118	37.0293	54.5937	56.2241	-.3684	-1.1206	178.7588	-.3684	-1.1206	1.1796	.6904	198.1991	-.2156	-.6558	46.4913	39.3278				1				0
80	2.62	30.5617	36.8412	54.2414	56.3105	-.3988	-1.1328	177.9548	-.3988	-1.1328	1.2009	.7029	199.3933	-.2334	-.663	46.2022	39.2114				1				0
80	2.63	30.2115	36.653	53.8891	56.397	-.4294	-1.1451	177.1507	-.4294	-1.1451	1.223	.7158	200.5555	-.2513	-.6702	45.9104	39.094				1				0
80	2.64	29.8613	36.4649	53.5369	56.4835	-.4603	-1.1576	176.3466	-.4603	-1.1576	1.2457	.7291	201.6862	-.2694	-.6775	45.6159	38.9755				1				0
80	2.65	29.1129	35.9735	53.0654	56.7188	-.5111	-1.1942	174.8706	-.5111	-1.1942	1.2989	.7602	203.1693	-.2991	-.6989	45.1328	38.6271				1				0
80	2.66	28.3645	35.4821	52.5939	56.9541	-.5627	-1.2314	173.3945	-.5627	-1.2314	1.3538	.7923	204.5573	-.3293	-.7207	44.6414	38.2727				1				0
80	2.67	27.9662	35.1788	52.4747	57.1028	-.5827	-1.2559	172.7225	-.5827	-1.2559	1.3845	.8103	204.8893	-.341	-.7351	44.4505	38.0388				1				0
80	2.68	27.568	34.8754	52.3555	57.2516	-.6029	-1.2807	172.0505	-.6029	-1.2807	1.4155	.8285	205.2094	-.3529	-.7495	44.2581	37.803				1				0
80	2.69	27.1697	34.5721	52.2363	57.4004	-.6233	-1.3056	171.3785	-.6233	-1.3056	1.4468	.8468	205.5181	-.3648	-.7642	44.0641	37.5653				1				0
80	2.7	26.7715	34.2688	52.1171	57.5491	-.6438	-1.3308	170.7066	-.6438	-1.3308	1.4783	.8652	205.8161	-.3768	-.7789	43.8687	37.3258				1				0
80	2.71	26.0917	33.7252	51.6795	57.6737	-.6847	-1.368	169.17	-.6847	-1.368	1.5298	.8954	206.5891	-.4007	-.8007	43.4788	36.9713				1				0
80	2.72	25.412	33.1815	51.2418	57.7982	-.7264	-1.4059	167.6335	-.7264	-1.4059	1.5825	.9262	207.3244	-.4251	-.8229	43.0818	36.6102				1				0
80	2.73	25.1305	32.9412	50.9234	57.774	-.7473	-1.4182	166.769	-.7473	-1.4182	1.6031	.9382	207.785	-.4374	-.8301	42.8831	36.493				1				0
80	2.74	24.8489	32.7009	50.6049	57.7498	-.7684	-1.4307	165.9045	-.7684	-1.4307	1.6239	.9504	208.2384	-.4497	-.8373	42.6824	36.3746				1				0
80	2.75	24.5674	32.4606	50.2864	57.7256	-.7897	-1.4432	165.04	-.7897	-1.4432	1.6451	.9629	208.685	-.4622	-.8447	42.4795	36.2549				1				0
80	2.76	24.0825	32.0177	49.7767	57.5413	-.8166	-1.4642	163.4183	-.8166	-1.4642	1.6766	.9812	209.1485	-.4779	-.857	42.2228	36.0549				1				0
80	2.77	23.5976	31.5749	49.267	57.3571	-.8441	-1.4857	161.7966	-.8441	-1.4857	1.7087	1.0001	209.6038	-.494	-.8695	41.9609	35.8508				1				0
80	2.78	23.1126	31.1321	48.7573	57.1729	-.8722	-1.5075	160.1749	-.8722	-1.5075	1.7416	1.0193	210.0509	-.5105	-.8823	41.6937	35.6426				1				0
80	2.79	22.9092	30.9296	48.566	57.0129	-.878	-1.5163	159.4177	-.878	-1.5163	1.7522	1.0255	210.0732	-.5139	-.8875	41.638	35.5592				1				0
80	2.8	22.7058	30.7271	48.3748	56.8529	-.8839	-1.5251	158.6605	-.8839	-1.5251	1.7628	1.0317	210.0954	-.5173	-.8926	41.5817	35.4749				1				0
80	2.81	22.5024	30.5246	48.1835	56.6928	-.8899	-1.5341	157.9033	-.8899	-1.5341	1.7735	1.038	210.1176	-.5208	-.8979	41.5248	35.3899				1				0
80	2.82	22.3342	30.4111	47.7921	56.474	-.9073	-1.533	157.0115	-.9073	-1.533	1.7814	1.0426	210.6179	-.531	-.8972	41.3594	35.4				1				0
80	2.83	22.166	30.2977	47.4007	56.2552	-.9248	-1.5319	156.1196	-.9248	-1.5319	1.7894	1.0473	211.1194	-.5413	-.8966	41.1922	35.4102				1				0
80	2.84	22.2011	30.3868	47.2006	56.1964	-.9363	-1.5218	155.9849	-.9363	-1.5218	1.7867	1.0457	211.6017	-.548	-.8907	41.0832	35.507				1				0
80	2.85	22.2363	30.476	47.0004	56.1376	-.9477	-1.5116	155.8503	-.9477	-1.5116	1.7841	1.0442	212.0863	-.5547	-.8847	40.9741	35.6039				1				0
80	2.86	22.2715	30.5651	46.8003	56.0787	-.9592	-1.5014	155.7156	-.9592	-1.5014	1.7816	1.0428	212.5732	-.5614	-.8787	40.8648	35.7009				1				0
80	2.87	22.3067	30.6542	46.6001	56.0199	-.9707	-1.4912	155.5809	-.9707	-1.4912	1.7793	1.0414	213.0621	-.5681	-.8728	40.7553	35.7981				1				0
80	2.88	22.7899	31.3481	46.1509	55.7769	-.9904	-1.4306	156.0658	-.9904	-1.4306	1.74	1.0184	214.6944	-.5796	-.8373	40.5678	36.3752				1				0
80	2.89	23.2731	32.042	45.7017	55.5338	-1.01	-1.3704	156.5507	-1.01	-1.3704	1.7023	.9963	216.3898	-.5911	-.8021	40.3814	36.9488				1				0
80	2.9	23.7212	32.6469	45.4526	55.3496	-1.018	-1.3208	157.1703	-1.018	-1.3208	1.6676	.976	217.6219	-.5958	-.773	40.3051	37.4209				1				0
80	2.91	24.1692	33.2517	45.2035	55.1654	-1.0259	-1.2716	157.7898	-1.0259	-1.2716	1.6339	.9563	218.8957	-.6004	-.7442	40.2295	37.8894				1				0
80	2.92	24.6172	33.8566	44.9545	54.9811	-1.0338	-1.2228	158.4094	-1.0338	-1.2228	1.6012	.9372	220.2118	-.605	-.7157	40.1544	38.3542				1				0
80	2.93	25.0652	34.4614	44.7054	54.7969	-1.0416	-1.1744	159.0289	-1.0416	-1.1744	1.5698	.9187	221.571	-.6096	-.6873	40.0799	38.8154				1				0
80	2.94	26.3046	35.9888	43.9626	53.9787	-1.045	-1.0394	160.2347	-1.045	-1.0394	1.4739	.8626	225.1561	-.6116	-.6083	40.0472	40.1013				1				0
80	2.95	27.5439	37.5162	43.2198	53.1605	-1.0484	-.9064	161.4404	-1.0484	-.9064	1.3859	.8111	229.1568	-.6136	-.5305	40.0149	41.368				1				0
80	2.96	28.3353	38.4388	42.7261	52.5265	-1.0442	-.8212	162.0266	-1.0442	-.8212	1.3284	.7775	231.8178	-.6111	-.4806	40.0556	42.1795				1				0
80	2.97	29.1266	39.3613	42.2324	51.8925	-1.0399	-.7366	162.6128	-1.0399	-.7366	1.2743	.7458	234.6911	-.6086	-.4311	40.0959	42.9852				1				0
80	2.98	29.9179	40.2839	41.7387	51.2585	-1.0357	-.6526	163.199	-1.0357	-.6526	1.2242	.7165	237.7868	-.6062	-.3819	40.136	43.7851				1				0
80	2.99	30.7093	41.2064	41.245	50.6245	-1.0315	-.5692	163.7852	-1.0315	-.5692	1.1781	.6895	241.1116	-.6037	-.3331	40.1758	44.5793				1				0
80	3	31.904	42.5817	40.4925	49.6039	-1.022	-.4431	164.5821	-1.022	-.4431	1.114	.652	246.5596	-.5982	-.2593	40.2664	45.7797				1				0
80	3.01	33.0987	43.957	39.7399	48.5832	-1.0126	-.3183	165.3789	-1.0126	-.3183	1.0615	.6212	252.5502	-.5926	-.1863	40.3561	46.9686				1				0
80	3.02	33.5021	44.4097	39.481	48.1966	-1.0073	-.2755	165.5895	-1.0073	-.2755	1.0443	.6112	254.7019	-.5895	-.1613	40.4067	47.3759				1				0
80	3.03	33.9055	44.8625	39.2222	47.81	-1.002	-.2329	165.8002	-1.002	-.2329	1.0287	.6021	256.9166	-.5864	-.1363	40.4572	47.7822				1				0
80	3.04	34.3089	45.3152	38.9633	47.4234	-.9967	-.1903	166.0108	-.9967	-.1903	1.0147	.5939	259.19	-.5833	-.1114	40.5076	48.1875				1				0
80	3.05	34.7123	45.7679	38.7045	47.0367	-.9914	-.1479	166.2214	-.9914	-.1479	1.0024	.5867	261.5172	-.5802	-.0865	40.5578	48.5917				1				0
80	3.06	35.1929	46.1856	38.6591	46.8041	-.975	-.1144	166.8417	-.975	-.1144	.9817	.5745	263.3091	-.5706	-.0669	40.7143	48.9107				1				0
80	3.07	35.6736	46.6032	38.6137	46.5714	-.9587	-.0811	167.4619	-.9587	-.0811	.9621	.5631	265.1623	-.5611	-.0475	40.8697	49.2273				1				0
80	3.08	35.7508	46.5681	38.8272	46.7254	-.9476	-.09	167.8715	-.9476	-.09	.9519	.5571	264.5751	-.5546	-.0527	40.9749	49.1429				1				0
80	3.09	35.8281	46.533	39.0407	46.8793	-.9366	-.0988	168.2811	-.9366	-.0988	.9418	.5512	263.9782	-.5482	-.0578	41.0796	49.059				1				0
80	3.1	35.9053	46.4979	39.2542	47.0333	-.9257	-.1076	168.6907	-.9257	-.1076	.9319	.5454	263.3715	-.5418	-.063	41.1837	48.9755				1				0
80	3.11	35.9568	46.2315	39.5442	47.0912	-.8973	-.1231	168.8237	-.8973	-.1231	.9057	.5301	262.1904	-.5251	-.072	41.4543	48.8279				1				0
80	3.12	36.0083	45.965	39.8342	47.1492	-.8689	-.1385	168.9567	-.8689	-.1385	.8799	.515	260.9414	-.5085	-.0811	41.7246	48.6806				1				0
80	3.13	36.0598	45.6986	40.1242	47.2071	-.8406	-.154	169.0898	-.8406	-.154	.8546	.5001	259.6198	-.492	-.0901	41.9944	48.5336				1				0
80	3.14	36.0341	45.4673	40.2007	47.1111	-.8229	-.1608	168.8132	-.8229	-.1608	.8385	.4907	258.9435	-.4816	-.0941	42.1626	48.4685				1				0
80	3.15	36.0083	45.236	40.2772	47.0151	-.8052	-.1677	168.5366	-.8052	-.1677	.8225	.4814	258.2386	-.4713	-.0981	42.3313	48.4033				1				0
80	3.16	35.9826	45.0047	40.3537	46.9191	-.7874	-.1745	168.26	-.7874	-.1745	.8065	.472	257.5032	-.4609	-.1021	42.5006	48.3379				1				0
80	3.17	35.8538	44.5772	40.5165	46.8897	-.7646	-.1942	167.8372	-.7646	-.1942	.7888	.4617	255.7508	-.4475	-.1136	42.7185	48.1509				1				0
80	3.18	35.7251	44.1496	40.6793	46.8603	-.7416	-.2139	167.4143	-.7416	-.2139	.7718	.4517	253.9102	-.434	-.1252	42.9375	47.9629				1				0
80	3.19	35.6221	43.9534	40.7655	46.9269	-.7365	-.2267	167.2679	-.7365	-.2267	.7706	.451	252.8899	-.431	-.1327	42.986	47.8409				1				0
80	3.2	35.5191	43.7572	40.8518	46.9935	-.7314	-.2395	167.1216	-.7314	-.2395	.7696	.4504	251.8648	-.428	-.1402	43.0345	47.7186				1				0
80	3.21	35.4161	43.561	40.9381	47.0601	-.7263	-.2524	166.9753	-.7263	-.2524	.7689	.45	250.8356	-.425	-.1477	43.0832	47.5961				1				0
80	3.22	35.3131	43.3648	41.0244	47.1267	-.7211	-.2653	166.829	-.7211	-.2653	.7684	.4497	249.803	-.4221	-.1553	43.1319	47.4734				1				0
80	3.23	35.1741	43.0543	41.3375	47.33	-.7065	-.2922	166.8958	-.7065	-.2922	.7646	.4475	247.53	-.4135	-.171	43.2711	47.2169				1				0
80	3.24	35.035	42.7437	41.6507	47.5332	-.6919	-.3191	166.9626	-.6919	-.3191	.762	.4459	245.2397	-.405	-.1868	43.4102	46.9606				1				0
80	3.25	34.999	42.6294	41.8775	47.6699	-.6825	-.3331	167.1758	-.6825	-.3331	.7594	.4445	243.9852	-.3994	-.1949	43.5002	46.8278				1				0
80	3.26	34.9629	42.5151	42.1043	47.8065	-.6731	-.347	167.3889	-.6731	-.347	.7572	.4432	242.726	-.3939	-.2031	43.5899	46.6952				1				0
80	3.27	34.9269	42.4008	42.3312	47.9432	-.6637	-.3609	167.6021	-.6637	-.3609	.7554	.4421	241.4635	-.3884	-.2112	43.6794	46.563				1				0
80	3.28	34.8908	42.2865	42.558	48.0798	-.6543	-.3747	167.8152	-.6543	-.3747	.754	.4413	240.1987	-.3829	-.2193	43.7687	46.4311				1				0
80	3.29	34.8153	42.1623	42.8453	48.284	-.6465	-.3933	168.1069	-.6465	-.3933	.7567	.4429	238.6855	-.3784	-.2302	43.843	46.2544				1				0
80	3.3	34.7398	42.0381	43.1327	48.4881	-.6387	-.4118	168.3986	-.6387	-.4118	.7599	.4448	237.1893	-.3738	-.241	43.9171	46.0782				1				0
80	3.31	34.7003	42.0282	43.1931	48.5556	-.6403	-.4165	168.4772	-.6403	-.4165	.7638	.447	236.9543	-.3747	-.2438	43.9024	46.0332				1				0
80	3.32	34.6608	42.0183	43.2536	48.623	-.6418	-.4212	168.5558	-.6418	-.4212	.7677	.4493	236.7218	-.3756	-.2465	43.8877	45.9883				1				0
80	3.33	34.6213	42.0084	43.3141	48.6905	-.6433	-.4259	168.6343	-.6433	-.4259	.7716	.4516	236.4919	-.3765	-.2493	43.873	45.9433				1				0
80	3.34	34.5818	41.9985	43.3746	48.758	-.6449	-.4307	168.7129	-.6449	-.4307	.7755	.4538	236.2645	-.3774	-.252	43.8583	45.8985				1				0
80	3.35	34.6153	42.1461	43.202	48.6568	-.6546	-.4183	168.6202	-.6546	-.4183	.7768	.4546	237.4206	-.3831	-.2448	43.7658	46.0162				1				0
80	3.36	34.6488	42.2937	43.0295	48.5556	-.6643	-.4059	168.5275	-.6643	-.4059	.7785	.4556	238.5734	-.3888	-.2376	43.6733	46.1341				1				0
80	3.37	34.7217	42.4512	42.7964	48.3869	-.6725	-.3888	168.3563	-.6725	-.3888	.7768	.4546	239.967	-.3936	-.2275	43.5952	46.2973				1				0
80	3.38	34.7947	42.6087	42.5633	48.2182	-.6807	-.3716	168.185	-.6807	-.3716	.7755	.4539	241.3687	-.3984	-.2175	43.517	46.4608				1				0
80	3.39	34.8677	42.7662	42.3303	48.0496	-.6889	-.3544	168.0137	-.6889	-.3544	.7748	.4534	242.7769	-.4032	-.2074	43.4386	46.6246				1				0
80	3.4	34.9406	42.9237	42.0972	47.8809	-.6972	-.3372	167.8425	-.6972	-.3372	.7744	.4532	244.19	-.408	-.1973	43.3601	46.7887				1				0
80	3.41	35.0522	43.2757	41.7556	47.7866	-.7218	-.3121	167.8701	-.7218	-.3121	.7864	.4602	246.6158	-.4224	-.1827	43.126	47.0276				1				0
80	3.42	35.1638	43.6276	41.414	47.6924	-.7463	-.287	167.8977	-.7463	-.287	.7996	.468	248.9645	-.4368	-.168	42.892	47.2664				1				0
80	3.43	35.2024	43.822	41.3055	47.7667	-.7626	-.2793	168.0966	-.7626	-.2793	.8121	.4753	249.8872	-.4463	-.1634	42.7373	47.3404				1				0
80	3.44	35.241	44.0164	41.197	47.8411	-.7788	-.2715	168.2955	-.7788	-.2715	.8248	.4827	250.7797	-.4558	-.1589	42.583	47.4142				1				0
80	3.45	35.2796	44.2108	41.0885	47.9155	-.795	-.2638	168.4944	-.795	-.2638	.8376	.4902	251.643	-.4652	-.1544	42.429	47.4878				1				0
80	3.46	35.3182	44.4052	40.9799	47.9899	-.8111	-.2561	168.6933	-.8111	-.2561	.8505	.4978	252.4782	-.4747	-.1499	42.2754	47.5612				1				0
80	3.47	35.2977	44.705	40.8171	48.2944	-.8486	-.2516	169.1141	-.8486	-.2516	.8852	.5181	253.484	-.4967	-.1473	41.9176	47.6034				1				0
80	3.48	35.2771	45.0047	40.6544	48.5988	-.886	-.2472	169.5349	-.886	-.2472	.9199	.5384	254.4095	-.5186	-.1447	41.5616	47.6455				1				0
80	3.49	35.2178	45.11	40.6001	48.8289	-.9073	-.2505	169.7568	-.9073	-.2505	.9413	.5509	254.5678	-.531	-.1466	41.3586	47.6145				1				0
80	3.5	35.1586	45.2153	40.5458	49.059	-.9286	-.2537	169.9787	-.9286	-.2537	.9626	.5634	254.7188	-.5435	-.1485	41.1561	47.5837				1				0
80	3.51	35.0994	45.3206	40.4916	49.289	-.9498	-.2569	170.2006	-.9498	-.2569	.984	.5759	254.8628	-.5559	-.1504	40.9542	47.5529				1				0
80	3.52	34.9973	45.3962	40.4062	49.5364	-.9745	-.2619	170.336	-.9745	-.2619	1.0091	.5906	254.9571	-.5704	-.1533	40.7187	47.5056				1				0
80	3.53	34.8951	45.4718	40.3208	49.7838	-.9992	-.2669	170.4715	-.9992	-.2669	1.0342	.6053	255.0467	-.5848	-.1562	40.4837	47.4584				1				0
80	3.54	34.793	45.5474	40.2354	50.0311	-1.0239	-.2718	170.6069	-1.0239	-.2718	1.0593	.62	255.132	-.5992	-.1591	40.249	47.4113				1				0
80	3.55	34.7501	45.5177	40.2042	50.0484	-1.0274	-.2736	170.5204	-1.0274	-.2736	1.0632	.6223	255.0906	-.6013	-.1601	40.2148	47.3946				1				0
80	3.56	34.7072	45.488	40.1731	50.0657	-1.031	-.2753	170.434	-1.031	-.2753	1.0672	.6246	255.0494	-.6034	-.1611	40.1806	47.378				1				0
80	3.57	34.6642	45.4583	40.142	50.083	-1.0346	-.2771	170.3476	-1.0346	-.2771	1.0711	.6269	255.0086	-.6055	-.1622	40.1463	47.3613				1				0
80	3.58	34.5415	45.3737	40.1011	50.16	-1.0435	-.284	170.1763	-1.0435	-.284	1.0814	.6329	254.7734	-.6107	-.1662	40.0621	47.295				1				0
80	3.59	34.4188	45.2891	40.0601	50.237	-1.0523	-.291	170.005	-1.0523	-.291	1.0918	.639	254.5422	-.6159	-.1703	39.9778	47.2286				1				0
80	3.6	34.339	45.2342	40.0504	50.2967	-1.0576	-.2962	169.9202	-1.0576	-.2962	1.0983	.6428	254.3526	-.619	-.1734	39.9279	47.1788				1				0
80	3.61	34.2591	45.1793	40.0406	50.3564	-1.0628	-.3014	169.8353	-1.0628	-.3014	1.1047	.6466	254.1651	-.622	-.1764	39.8778	47.1291				1				0
80	3.62	34.1793	45.1244	40.0308	50.416	-1.0681	-.3067	169.7505	-1.0681	-.3067	1.1112	.6504	253.9796	-.6251	-.1795	39.8278	47.0792				1				0
80	3.63	34.0995	45.0695	40.021	50.4757	-1.0733	-.3119	169.6657	-1.0733	-.3119	1.1177	.6542	253.796	-.6282	-.1826	39.7777	47.0294				1				0
80	3.64	34.0446	45.0362	39.9116	50.4204	-1.0787	-.3103	169.4127	-1.0787	-.3103	1.1225	.6569	253.9535	-.6313	-.1816	39.7262	47.045				1				0
80	3.65	33.9896	45.0029	39.8022	50.365	-1.0842	-.3086	169.1597	-1.0842	-.3086	1.1272	.6597	254.1102	-.6345	-.1806	39.6746	47.0607				1				0
80	3.66	34.0145	45.0245	39.7025	50.25	-1.0843	-.3017	168.9915	-1.0843	-.3017	1.1255	.6587	254.4506	-.6346	-.1766	39.6733	47.1266				1				0
80	3.67	34.0394	45.0461	39.6029	50.1349	-1.0844	-.2948	168.8233	-1.0844	-.2948	1.1238	.6577	254.7927	-.6347	-.1725	39.672	47.1925				1				0
80	3.68	34.0643	45.0677	39.5033	50.0199	-1.0846	-.2878	168.6552	-1.0846	-.2878	1.1221	.6567	255.1366	-.6348	-.1685	39.6707	47.2586				1				0
80	3.69	34.0892	45.0893	39.4036	49.9049	-1.0847	-.2809	168.487	-1.0847	-.2809	1.1205	.6558	255.4821	-.6348	-.1644	39.6693	47.3249				1				0
80	3.7	34.1132	45.0983	39.2142	49.6687	-1.0841	-.2688	168.0944	-1.0841	-.2688	1.117	.6537	256.075	-.6345	-.1573	39.6749	47.44				1				0
80	3.71	34.1373	45.1073	39.0247	49.4326	-1.0835	-.2567	167.7018	-1.0835	-.2567	1.1135	.6517	256.6744	-.6342	-.1502	39.6805	47.5557				1				0
80	3.72	34.1364	45.0947	38.9348	49.3115	-1.0828	-.2515	167.4774	-1.0828	-.2515	1.1116	.6506	256.9247	-.6337	-.1472	39.6875	47.6049				1				0
80	3.73	34.1355	45.0821	38.845	49.1904	-1.0821	-.2463	167.2531	-1.0821	-.2463	1.1098	.6495	257.1766	-.6333	-.1442	39.6944	47.6542				1				0
80	3.74	34.1347	45.0695	38.7552	49.0693	-1.0813	-.2411	167.0287	-1.0813	-.2411	1.1079	.6484	257.4301	-.6329	-.1411	39.7014	47.7037				1				0
80	3.75	34.1338	45.0569	38.6653	48.9482	-1.0806	-.2359	166.8043	-1.0806	-.2359	1.1061	.6473	257.685	-.6324	-.1381	39.7084	47.7533				1				0
80	3.76	34.1527	45.0416	38.5337	48.7606	-1.0781	-.2273	166.4885	-1.0781	-.2273	1.1018	.6448	258.0943	-.6309	-.133	39.7328	47.8353				1				0
80	3.77	34.1716	45.0263	38.402	48.5729	-1.0755	-.2186	166.1727	-1.0755	-.2186	1.0975	.6423	258.5084	-.6294	-.128	39.7572	47.9176				1				0
80	3.78	34.1913	45.0236	38.3602	48.5063	-1.0737	-.2152	166.0814	-1.0737	-.2152	1.095	.6409	258.6641	-.6284	-.126	39.7746	47.9501				1				0
80	3.79	34.2111	45.0209	38.3184	48.4397	-1.0718	-.2118	165.99	-1.0718	-.2118	1.0926	.6394	258.8207	-.6273	-.124	39.792	47.9826				1				0
80	3.8	34.2308	45.0182	38.2766	48.3731	-1.07	-.2084	165.8986	-1.07	-.2084	1.0901	.638	258.9782	-.6262	-.122	39.8095	48.0151				1				0
80	3.81	34.2505	45.0155	38.2348	48.3065	-1.0682	-.205	165.8073	-1.0682	-.205	1.0877	.6366	259.1366	-.6252	-.12	39.8269	48.0477				1				0
80	3.82	34.187	44.9444	38.2721	48.3099	-1.0667	-.2101	165.7135	-1.0667	-.2101	1.0871	.6363	258.8595	-.6243	-.1229	39.8414	47.9995				1				0
80	3.83	34.1235	44.8733	38.3095	48.3134	-1.0651	-.2151	165.6197	-1.0651	-.2151	1.0866	.636	258.5818	-.6234	-.1259	39.8559	47.9512				1				0
80	3.84	34.0403	44.8049	38.3887	48.3834	-1.0654	-.2236	165.6172	-1.0654	-.2236	1.0886	.6371	258.147	-.6236	-.1309	39.853	47.8704				1				0
80	3.85	33.957	44.7365	38.4678	48.4535	-1.0657	-.2321	165.6148	-1.0657	-.2321	1.0907	.6384	257.7138	-.6237	-.1358	39.85	47.7895				1				0
80	3.86	33.8738	44.6681	38.547	48.5236	-1.0661	-.2406	165.6124	-1.0661	-.2406	1.0929	.6396	257.2823	-.6239	-.1408	39.8471	47.7086				1				0
80	3.87	33.7905	44.5997	38.6262	48.5936	-1.0664	-.2491	165.61	-1.0664	-.2491	1.0951	.6409	256.8524	-.6241	-.1458	39.8441	47.6278				1				0
80	3.88	33.636	44.5276	38.7534	48.8384	-1.0757	-.2657	165.7554	-1.0757	-.2657	1.108	.6485	256.1237	-.6296	-.1555	39.7553	47.4692				1				0
80	3.89	33.4815	44.4556	38.8806	49.0832	-1.085	-.2824	165.9009	-1.085	-.2824	1.1211	.6562	255.4131	-.635	-.1653	39.6667	47.3109				1				0
80	3.9	33.4103	44.452	38.9286	49.2579	-1.094	-.2905	166.0488	-1.094	-.2905	1.1319	.6624	255.1298	-.6403	-.17	39.5812	47.2336				1				0
80	3.91	33.3391	44.4484	38.9767	49.4326	-1.1029	-.2986	166.1968	-1.1029	-.2986	1.1426	.6687	254.8522	-.6455	-.1748	39.4958	47.1563				1				0
80	3.92	33.2678	44.4448	39.0247	49.6073	-1.1119	-.3067	166.3447	-1.1119	-.3067	1.1534	.675	254.5804	-.6507	-.1795	39.4106	47.0793				1				0
80	3.93	33.2077	44.4844	39.1546	49.9671	-1.1256	-.3201	166.8139	-1.1256	-.3201	1.1702	.6849	254.1246	-.6587	-.1873	39.2804	46.9514				1				0
80	3.94	33.1477	44.5241	39.2844	50.3269	-1.1392	-.3335	167.2831	-1.1392	-.3335	1.187	.6947	253.6842	-.6667	-.1952	39.151	46.8243				1				0
80	3.95	33.0876	44.5637	39.4143	50.6868	-1.1527	-.3467	167.7523	-1.1527	-.3467	1.2037	.7045	253.2585	-.6746	-.2029	39.0222	46.6978				1				0
80	3.96	33.0987	44.6069	39.4962	50.8719	-1.1573	-.352	168.0736	-1.1573	-.352	1.2096	.708	253.0838	-.6773	-.206	38.978	46.6479				1				0
80	3.97	33.1099	44.6501	39.578	51.0569	-1.1619	-.3572	168.3949	-1.1619	-.3572	1.2156	.7114	252.9116	-.68	-.2091	38.934	46.5981				1				0
80	3.98	33.1211	44.6933	39.6598	51.242	-1.1665	-.3624	168.7162	-1.1665	-.3624	1.2215	.7149	252.7416	-.6827	-.2121	38.8902	46.5485				1				0
80	3.99	33.2352	44.7932	39.9347	51.5517	-1.1621	-.3709	169.5148	-1.1621	-.3709	1.2198	.7139	252.298	-.6801	-.2171	38.9327	46.4676				1				0
80	4	33.3494	44.8931	40.2096	51.8613	-1.1576	-.3793	170.3134	-1.1576	-.3793	1.2182	.713	251.8573	-.6775	-.222	38.9749	46.3873				1				0
80	4.01	33.4523	44.9498	40.4026	51.9859	-1.1487	-.3826	170.7906	-1.1487	-.3826	1.2107	.7086	251.5789	-.6723	-.2239	39.0601	46.3563				1				0
80	4.02	33.5553	45.0065	40.5956	52.1104	-1.1398	-.3858	171.2679	-1.1398	-.3858	1.2033	.7043	251.2986	-.6671	-.2258	39.1448	46.3254				1				0
80	4.03	33.6583	45.0632	40.7887	52.235	-1.1309	-.3891	171.7452	-1.1309	-.3891	1.196	.7	251.0165	-.6619	-.2277	39.2291	46.2947				1				0
80	4.04	33.7613	45.1199	40.9817	52.3595	-1.1221	-.3923	172.2225	-1.1221	-.3923	1.1887	.6957	250.7325	-.6568	-.2296	39.3129	46.2642				1				0
80	4.05	33.9776	45.1946	41.4594	52.6787	-1.1004	-.4034	173.3103	-1.1004	-.4034	1.172	.6859	249.8657	-.644	-.2361	39.5201	46.1578				1				0
80	4.06	34.1939	45.2693	41.9371	52.9979	-1.0789	-.4145	174.3981	-1.0789	-.4145	1.1558	.6764	248.9854	-.6314	-.2426	39.7248	46.0527				1				0
80	4.07	34.3072	45.2873	42.2217	53.1925	-1.0661	-.4223	175.0087	-1.0661	-.4223	1.1467	.6711	248.3908	-.624	-.2472	39.8464	45.978				1				0
80	4.08	34.4205	45.3053	42.5064	53.3871	-1.0535	-.4301	175.6193	-1.0535	-.4301	1.1379	.666	247.7911	-.6165	-.2517	39.9671	45.9038				1				0
80	4.09	34.5338	45.3233	42.7911	53.5817	-1.0409	-.4378	176.2298	-1.0409	-.4378	1.1292	.6609	247.1863	-.6092	-.2562	40.087	45.8302				1				0
80	4.1	34.6471	45.3413	43.0757	53.7763	-1.0284	-.4455	176.8404	-1.0284	-.4455	1.1207	.6559	246.5764	-.6019	-.2607	40.2061	45.757				1				0
80	4.11	34.7913	45.3701	43.4645	54.073	-1.0135	-.4568	177.6988	-1.0135	-.4568	1.1117	.6506	245.736	-.5931	-.2674	40.3479	45.6492				1				0
80	4.12	34.9355	45.3989	43.8532	54.3696	-.9987	-.468	178.5572	-.9987	-.468	1.103	.6455	244.8902	-.5845	-.2739	40.4884	45.5424				1				0
80	4.13	34.9664	45.4097	43.9573	54.4717	-.9963	-.4717	178.805	-.9963	-.4717	1.1023	.6451	244.6648	-.5831	-.2761	40.5116	45.5077				1				0
80	4.14	34.9973	45.4205	44.0613	54.5738	-.9939	-.4753	179.0529	-.9939	-.4753	1.1017	.6448	244.4397	-.5817	-.2782	40.5347	45.4731				1				0
80	4.15	35.0282	45.4313	44.1654	54.6758	-.9914	-.479	179.3007	-.9914	-.479	1.1011	.6444	244.2151	-.5802	-.2803	40.5577	45.4385				1				0
80	4.16	35.0591	45.4421	44.2695	54.7779	-.989	-.4826	179.5486	-.989	-.4826	1.1005	.6441	243.9908	-.5788	-.2824	40.5807	45.404				1				0
80	4.17	34.9809	45.3755	44.5399	55.0979	-.9895	-.5005	179.9943	-.9895	-.5005	1.1088	.6489	243.17	-.5791	-.2929	40.5766	45.2337				1				0
80	4.18	34.9028	45.3089	44.8103	55.4179	-.9899	-.5183	180.44	-.9899	-.5183	1.1174	.6539	242.3656	-.5793	-.3033	40.5725	45.0642				1				0
80	4.19	34.7938	45.2315	44.9767	55.6359	-.9927	-.5325	180.6379	-.9927	-.5325	1.1265	.6593	241.7928	-.581	-.3116	40.5455	44.929				1				0
80	4.2	34.6848	45.1541	45.143	55.8539	-.9955	-.5466	180.8358	-.9955	-.5466	1.1357	.6647	241.2306	-.5827	-.3199	40.5186	44.7942				1				0
80	4.21	34.5758	45.0767	45.3094	56.0718	-.9984	-.5607	181.0337	-.9984	-.5607	1.1451	.6702	240.6787	-.5843	-.3282	40.4917	44.6596				1				0
80	4.22	34.4668	44.9993	45.4757	56.2898	-1.0012	-.5748	181.2316	-1.0012	-.5748	1.1545	.6757	240.1369	-.5859	-.3364	40.465	44.5253				1				0
80	4.23	34.3226	44.8859	45.7444	56.5484	-1.0007	-.5942	181.5013	-1.0007	-.5942	1.1638	.6811	239.2982	-.5856	-.3478	40.4699	44.341				1				0
80	4.24	34.1785	44.7725	46.013	56.807	-1.0001	-.6135	181.771	-1.0001	-.6135	1.1733	.6867	238.4754	-.5853	-.3591	40.4748	44.1573				1				0
80	4.25	34.1433	44.7365	46.1153	56.8477	-.9968	-.6187	181.8427	-.9968	-.6187	1.1733	.6867	238.1718	-.5834	-.3621	40.5063	44.1072				1				0
80	4.26	34.1081	44.7005	46.2176	56.8883	-.9935	-.624	181.9145	-.9935	-.624	1.1732	.6866	237.8684	-.5815	-.3652	40.5379	44.0572				1				0
80	4.27	34.0729	44.6645	46.3199	56.929	-.9902	-.6293	181.9862	-.9902	-.6293	1.1732	.6866	237.5653	-.5795	-.3683	40.5694	44.0071				1				0
80	4.28	34.1785	44.7527	46.3057	56.788	-.9833	-.6202	182.0248	-.9833	-.6202	1.1625	.6804	237.76	-.5755	-.363	40.6355	44.0937				1				0
80	4.29	34.284	44.8409	46.2915	56.647	-.9763	-.6111	182.0634	-.9763	-.6111	1.1518	.6741	237.9583	-.5714	-.3576	40.7015	44.1803				1				0
80	4.3	34.3896	44.9291	46.2772	56.506	-.9694	-.602	182.1019	-.9694	-.602	1.1411	.6678	238.1602	-.5674	-.3523	40.7676	44.2668				1				0
80	4.31	34.5303	45.0533	46.1607	56.3244	-.9658	-.5877	182.0687	-.9658	-.5877	1.1305	.6616	238.6804	-.5652	-.3439	40.8022	44.4033				1				0
80	4.32	34.6711	45.1775	46.0442	56.1427	-.9621	-.5733	182.0355	-.9621	-.5733	1.12	.6555	239.2106	-.5631	-.3355	40.8368	44.54				1				0
80	4.33	34.8119	45.3017	45.9276	55.9611	-.9585	-.559	182.0023	-.9585	-.559	1.1096	.6494	239.7511	-.561	-.3271	40.8715	44.6766				1				0
80	4.34	34.9638	45.4169	45.8227	55.8305	-.9554	-.546	182.0339	-.9554	-.546	1.1004	.644	240.255	-.5592	-.3195	40.9008	44.8004				1				0
80	4.35	35.1157	45.5321	45.7177	55.6999	-.9523	-.533	182.0654	-.9523	-.533	1.0913	.6387	240.7672	-.5574	-.3119	40.9301	44.9242				1				0
80	4.36	35.1269	45.5231	45.7293	55.7509	-.9529	-.5343	182.1302	-.9529	-.5343	1.0925	.6394	240.7193	-.5577	-.3127	40.9247	44.9112				1				0
80	4.37	35.138	45.5141	45.7408	55.802	-.9535	-.5357	182.1949	-.9535	-.5357	1.0936	.6401	240.6716	-.558	-.3135	40.9194	44.8983				1				0
80	4.38	35.1492	45.5051	45.7524	55.853	-.954	-.537	182.2597	-.954	-.537	1.0948	.6407	240.624	-.5584	-.3143	40.914	44.8853				1				0
80	4.39	35.1603	45.4961	45.764	55.904	-.9546	-.5384	182.3244	-.9546	-.5384	1.096	.6414	240.5765	-.5587	-.3151	40.9087	44.8724				1				0
80	4.4	35.1947	45.5672	45.7702	55.8867	-.9547	-.5351	182.4188	-.9547	-.5351	1.0945	.6405	240.7284	-.5588	-.3132	40.9075	44.9035				1				0
80	4.41	35.229	45.6383	45.7764	55.8694	-.9548	-.5319	182.5131	-.9548	-.5319	1.093	.6397	240.8806	-.5588	-.3113	40.9063	44.9345				1				0
80	4.42	35.2522	45.7184	45.7711	55.8011	-.9544	-.5273	182.5428	-.9544	-.5273	1.0904	.6381	241.0813	-.5586	-.3086	40.9105	44.9785				1				0
80	4.43	35.2753	45.7985	45.7657	55.7328	-.954	-.5226	182.5724	-.954	-.5226	1.0878	.6366	241.2829	-.5583	-.3059	40.9146	45.0224				1				0
80	4.44	35.2985	45.8786	45.7604	55.6644	-.9535	-.518	182.602	-.9535	-.518	1.0852	.6351	241.4854	-.5581	-.3032	40.9188	45.0663				1				0
80	4.45	35.3217	45.9587	45.7551	55.5961	-.9531	-.5134	182.6316	-.9531	-.5134	1.0826	.6336	241.6887	-.5578	-.3005	40.923	45.1102				1				0
80	4.46	35.4418	46.1514	45.49	55.2441	-.954	-.4905	182.3273	-.954	-.4905	1.0727	.6278	242.7921	-.5583	-.287	40.9142	45.329				1				0
80	4.47	35.562	46.344	45.2249	54.8921	-.9549	-.4674	182.0229	-.9549	-.4674	1.0632	.6222	243.9194	-.5589	-.2736	40.9055	45.5485				1				0
80	4.48	35.659	46.4565	44.9651	54.6084	-.9563	-.4489	181.689	-.9563	-.4489	1.0564	.6183	244.8532	-.5597	-.2627	40.8925	45.7247				1				0
80	4.49	35.756	46.569	44.7054	54.3247	-.9576	-.4303	181.355	-.9576	-.4303	1.0499	.6145	245.8023	-.5605	-.2519	40.8795	45.9015				1				0
80	4.5	35.853	46.6815	44.4456	54.041	-.959	-.4117	181.021	-.959	-.4117	1.0437	.6108	246.7665	-.5613	-.241	40.8665	46.079				1				0
80	4.51	35.9499	46.794	44.1859	53.7573	-.9604	-.393	180.6871	-.9604	-.393	1.0377	.6073	247.7457	-.5621	-.23	40.8534	46.2572				1				0
80	4.52	35.9705	46.8021	43.7482	53.2781	-.9626	-.3704	179.799	-.9626	-.3704	1.0314	.6036	248.9552	-.5634	-.2168	40.8325	46.4727				1				0
80	4.53	35.9911	46.8102	43.3106	52.7989	-.9648	-.3475	178.9108	-.9648	-.3475	1.0255	.6002	250.1913	-.5647	-.2034	40.8114	46.6903				1				0
80	4.54	35.9148	46.7058	43.1327	52.6034	-.9656	-.3435	178.3566	-.9656	-.3435	1.0249	.5998	250.4155	-.5651	-.2011	40.8036	46.7281				1				0
80	4.55	35.8384	46.6014	42.9547	52.408	-.9665	-.3396	177.8025	-.9665	-.3396	1.0244	.5995	250.6413	-.5656	-.1987	40.7957	46.7661				1				0
80	4.56	35.762	46.497	42.7768	52.2125	-.9673	-.3355	177.2483	-.9673	-.3355	1.0238	.5992	250.8688	-.5661	-.1964	40.7877	46.8043				1				0
80	4.57	35.6856	46.3926	42.5989	52.017	-.9681	-.3315	176.6941	-.9681	-.3315	1.0233	.5989	251.0979	-.5666	-.194	40.7797	46.8428				1				0
80	4.58	35.3706	46.0091	42.1212	51.4946	-.972	-.3267	174.9956	-.972	-.3267	1.0255	.6002	251.4242	-.5689	-.1912	40.7426	46.8889				1				0
80	4.59	35.0556	45.6257	41.6435	50.9722	-.976	-.3217	173.2971	-.976	-.3217	1.0277	.6015	251.7555	-.5712	-.1883	40.7047	46.9358				1				0
80	4.6	34.817	45.3467	41.3438	50.6452	-.9792	-.3209	172.1527	-.9792	-.3209	1.0304	.6031	251.8537	-.5731	-.1878	40.6747	46.9437				1				0
80	4.61	34.5784	45.0677	41.044	50.3183	-.9824	-.3201	171.0084	-.9824	-.3201	1.0332	.6047	251.9528	-.5749	-.1873	40.6443	46.9516				1				0
80	4.62	34.3398	44.7887	40.7442	49.9914	-.9856	-.3192	169.864	-.9856	-.3192	1.036	.6063	252.0526	-.5768	-.1868	40.6134	46.9597				1				0
80	4.63	34.1012	44.5096	40.4444	49.6644	-.9889	-.3184	168.7197	-.9889	-.3184	1.0389	.608	252.1533	-.5787	-.1863	40.5822	46.9678				1				0
80	4.64	33.6455	43.9309	39.6065	48.7519	-.9953	-.3036	165.9347	-.9953	-.3036	1.0406	.609	253.0391	-.5825	-.1777	40.5205	47.1089				1				0
80	4.65	33.1897	43.3522	38.7685	47.8394	-1.002	-.2882	163.1498	-1.002	-.2882	1.0427	.6102	253.9518	-.5865	-.1687	40.4567	47.2548				1				0
80	4.66	32.9726	43.0525	38.2303	47.2538	-1.0054	-.2736	161.5092	-1.0054	-.2736	1.042	.6098	254.7755	-.5884	-.1601	40.4249	47.3941				1				0
80	4.67	32.7554	42.7527	37.6921	46.6683	-1.0088	-.2587	159.8686	-1.0088	-.2587	1.0414	.6095	255.6172	-.5904	-.1514	40.3924	47.5363				1				0
80	4.68	32.5383	42.453	37.154	46.0827	-1.0123	-.2435	158.228	-1.0123	-.2435	1.0411	.6093	256.477	-.5924	-.1425	40.3593	47.6814				1				0
80	4.69	32.1555	41.9139	36.3569	45.223	-1.0171	-.2254	155.6493	-1.0171	-.2254	1.0418	.6097	257.5027	-.5953	-.1319	40.3135	47.853				1				0
80	4.7	31.7727	41.3747	35.5599	44.3632	-1.0221	-.2068	153.0706	-1.0221	-.2068	1.0428	.6103	258.5612	-.5982	-.121	40.2662	48.0305				1				0
80	4.71	31.3899	40.8356	34.7628	43.5035	-1.0272	-.1875	150.4919	-1.0272	-.1875	1.0442	.6111	259.6536	-.6012	-.1098	40.2172	48.214				1				0
80	4.72	31.2243	40.5962	34.504	43.2293	-1.0286	-.1847	149.5537	-1.0286	-.1847	1.045	.6116	259.8194	-.602	-.1081	40.2041	48.2409				1				0
80	4.73	31.0586	40.3568	34.2451	42.9551	-1.03	-.1819	148.6156	-1.03	-.1819	1.0459	.6121	259.987	-.6028	-.1064	40.1908	48.2681				1				0
80	4.74	30.893	40.1174	33.9863	42.6809	-1.0314	-.179	147.6775	-1.0314	-.179	1.0468	.6126	260.1564	-.6036	-.1047	40.1773	48.2956				1				0
80	4.75	30.6003	39.6556	33.8164	42.5685	-1.0322	-.1953	146.6408	-1.0322	-.1953	1.0505	.6148	259.2879	-.6041	-.1143	40.1695	48.1403				1				0
80	4.76	30.3076	39.1939	33.6465	42.4561	-1.033	-.2118	145.604	-1.033	-.2118	1.0545	.6172	258.4135	-.6046	-.124	40.1615	47.9828				1				0
80	4.77	30.1806	38.9716	33.7354	42.6178	-1.0324	-.2312	145.5054	-1.0324	-.2312	1.058	.6192	257.377	-.6042	-.1353	40.1673	47.798				1				0
80	4.78	30.0536	38.7493	33.8244	42.7795	-1.0318	-.2506	145.4067	-1.0318	-.2506	1.0618	.6214	256.3463	-.6039	-.1467	40.1732	47.6129				1				0
80	4.79	29.9265	38.527	33.9133	42.9413	-1.0312	-.2701	145.3081	-1.0312	-.2701	1.066	.6239	255.3219	-.6035	-.1581	40.1791	47.4275				1				0
80	4.8	29.7995	38.3047	34.0023	43.103	-1.0306	-.2896	145.2095	-1.0306	-.2896	1.0705	.6265	254.3044	-.6032	-.1695	40.1849	47.2419				1				0
80	4.81	29.845	37.9617	34.3074	43.2449	-.9973	-.3132	145.359	-.9973	-.3132	1.0453	.6118	252.5633	-.5837	-.1833	40.5023	47.0169				1				0
80	4.82	29.8905	37.6188	34.6125	43.3867	-.964	-.3368	145.5085	-.964	-.3368	1.0212	.5976	250.7417	-.5642	-.1971	40.819	46.7924				1				0
80	4.83	30.063	37.4982	34.8287	43.3668	-.9315	-.3409	145.7567	-.9315	-.3409	.9919	.5805	249.9014	-.5452	-.1995	41.1285	46.7537				1				0
80	4.84	30.2355	37.3776	35.0448	43.3469	-.8991	-.3449	146.0049	-.8991	-.3449	.963	.5636	249.0135	-.5262	-.2019	41.437	46.7153				1				0
80	4.85	30.408	37.257	35.261	43.327	-.8668	-.3489	146.2531	-.8668	-.3489	.9344	.5469	248.074	-.5073	-.2042	41.7444	46.6769				1				0
80	4.86	30.5805	37.1364	35.4772	43.3072	-.8347	-.3529	146.5012	-.8347	-.3529	.9062	.5304	247.0791	-.4885	-.2066	42.0508	46.6387				1				0
80	4.87	30.9204	36.9861	35.511	42.969	-.7853	-.3374	146.3864	-.7853	-.3374	.8547	.5002	246.7454	-.4596	-.1975	42.5214	46.7862				1				0
80	4.88	31.2603	36.8358	35.5448	42.6308	-.7358	-.3219	146.2716	-.7358	-.3219	.8031	.47	246.3683	-.4306	-.1884	42.9927	46.9339				1				0
80	4.89	31.4277	36.8061	35.3624	42.3125	-.7182	-.3023	145.9086	-.7182	-.3023	.7792	.456	247.1733	-.4203	-.1769	43.16	47.121				1				0
80	4.9	31.595	36.7764	35.18	41.9942	-.7005	-.2826	145.5456	-.7005	-.2826	.7554	.4421	248.0335	-.41	-.1654	43.3281	47.3089				1				0
80	4.91	31.7624	36.7467	34.9977	41.6759	-.6828	-.2627	145.1826	-.6828	-.2627	.7316	.4282	248.9542	-.3996	-.1538	43.4971	47.4978				1				0
80	4.92	31.9298	36.7169	34.8153	41.3576	-.665	-.2428	144.8196	-.665	-.2428	.7079	.4143	249.9417	-.3892	-.1421	43.667	47.6877				1				0
80	4.93	32.1014	36.6278	34.351	40.6743	-.6415	-.2046	143.7545	-.6415	-.2046	.6734	.3941	252.3101	-.3755	-.1198	43.8902	48.0513				1				0
80	4.94	32.2731	36.5387	33.8866	39.991	-.6177	-.1659	142.6895	-.6177	-.1659	.6396	.3743	254.9706	-.3615	-.0971	44.1167	48.4203				1				0
80	4.95	32.2774	36.4793	33.6046	39.626	-.612	-.1472	141.9874	-.612	-.1472	.6295	.3684	256.4755	-.3582	-.0862	44.1713	48.598				1				0
80	4.96	32.2817	36.4199	33.3227	39.261	-.6062	-.1284	141.2852	-.6062	-.1284	.6197	.3627	258.0443	-.3548	-.0751	44.2264	48.7774				1				0
80	4.97	32.2859	36.3605	33.0407	38.896	-.6004	-.1093	140.5831	-.6004	-.1093	.6103	.3572	259.6786	-.3514	-.064	44.282	48.9587				1				0
80	4.98	32.2902	36.3011	32.7587	38.531	-.5945	-.0901	139.881	-.5945	-.0901	.6013	.3519	261.3799	-.3479	-.0527	44.3382	49.1417				1				0
80	4.99	32.6971	36.6242	32.6573	38.3779	-.5843	-.057	140.3565	-.5843	-.057	.5871	.3436	264.4234	-.3419	-.0334	44.4355	49.4567				1				0
80	5	33.1039	36.9474	32.5559	38.2248	-.5741	-.0242	140.8319	-.5741	-.0242	.5746	.3363	267.5866	-.336	-.0142	44.5321	49.7695				1				0
80	5.01	33.5064	37.3299	32.7364	38.4367	-.57	-.0111	142.0095	-.57	-.0111	.5702	.3337	268.8863	-.3336	-.0065	44.571	49.8945				1				0
80	5.02	33.909	37.7124	32.917	38.6486	-.566	.0018	143.187	-.566	.0018	.566	.3313	270.184	-.3313	.0011	44.6092	50.0173				1				0
80	5.03	34.3115	38.0949	33.0976	38.8605	-.5621	.0145	144.3646	-.5621	.0145	.5623	.3291	271.4785	-.329	.0085	44.6469	50.1382				1				0
80	5.04	35.1698	39.0859	33.8012	39.8517	-.5728	.019	147.9087	-.5728	.019	.5731	.3354	271.9036	-.3352	.0111	44.5451	50.1813				1				0
80	5.05	36.028	40.0769	34.5049	40.843	-.5829	.0234	151.4528	-.5829	.0234	.5834	.3414	272.2941	-.3412	.0137	44.4481	50.2224				1				0
80	5.06	36.8863	41.0678	35.2085	41.8342	-.5927	.0275	154.9969	-.5927	.0275	.5933	.3472	272.6541	-.3469	.0161	44.3556	50.2616				1				0
80	5.07	37.3421	41.6763	35.7316	42.6135	-.6058	.02	157.3634	-.6058	.02	.6062	.3548	271.8897	-.3546	.0117	44.2301	50.1904				1				0
80	5.08	37.7978	42.2847	36.2546	43.3928	-.6186	.0127	159.7299	-.6186	.0127	.6188	.3621	271.1785	-.3621	.0074	44.1083	50.1212				1				0
80	5.09	38.2536	42.8931	36.7777	44.1721	-.631	.0057	162.0965	-.631	.0057	.6311	.3693	270.5154	-.3693	.0033	43.9901	50.0541				1				0
80	5.1	38.6329	43.4197	38.2419	45.7826	-.6309	-.0555	166.0771	-.6309	-.0555	.6334	.3707	264.9756	-.3693	-.0325	43.9911	49.4717				1				0
80	5.11	39.0123	43.9462	39.7061	47.3931	-.6308	-.1138	170.0577	-.6308	-.1138	.641	.3752	259.778	-.3692	-.0666	43.9921	48.9166				1				0
80	5.12	38.9359	43.8643	40.6472	48.2243	-.6192	-.1652	171.6718	-.6192	-.1652	.6408	.3751	255.0591	-.3624	-.0967	44.103	48.4264				1				0
80	5.13	38.8595	43.7824	41.5884	49.0555	-.6078	-.2157	173.2858	-.6078	-.2157	.6449	.3774	250.4564	-.3557	-.1263	44.2119	47.9454				1				0
80	5.14	38.7831	43.7005	42.5295	49.8867	-.5965	-.2653	174.8999	-.5965	-.2653	.6529	.3821	246.0222	-.3491	-.1553	44.3187	47.4732				1				0
80	5.15	38.7067	43.6186	43.4707	50.7179	-.5855	-.314	176.5139	-.5855	-.314	.6644	.3888	241.7971	-.3427	-.1838	44.4236	47.0096				1				0
80	5.16	38.4364	43.0219	45.3103	52.0153	-.5368	-.4146	178.7838	-.5368	-.4146	.6783	.397	232.3161	-.3142	-.2427	44.8877	46.0511				1				0
80	5.17	38.166	42.4251	47.1499	53.3127	-.4893	-.5128	181.0537	-.4893	-.5128	.7087	.4148	223.6579	-.2864	-.3001	45.3402	45.1166				1				0
80	5.18	37.9721	41.9103	48.0483	53.7789	-.4523	-.5642	181.7095	-.4523	-.5642	.7231	.4232	218.7163	-.2647	-.3302	45.6925	44.6265				1				0
80	5.19	37.7781	41.3955	48.9468	54.2451	-.4156	-.6153	182.3654	-.4156	-.6153	.7425	.4345	214.0338	-.2432	-.3601	46.0423	44.1399				1				0
80	5.2	37.5841	40.8806	49.8452	54.7113	-.3791	-.666	183.0212	-.3791	-.666	.7664	.4485	209.6477	-.2219	-.3898	46.3896	43.6569				1				0
80	5.21	37.3901	40.3658	50.7437	55.1775	-.3429	-.7164	183.6771	-.3429	-.7164	.7942	.4648	205.5772	-.2007	-.4193	46.7344	43.1772				1				0
80	5.22	37.3867	39.9041	51.8209	55.6445	-.2917	-.763	184.7562	-.2917	-.763	.8169	.4781	200.9234	-.1707	-.4466	47.2217	42.7332				1				0
80	5.23	37.3833	39.4423	52.8982	56.1116	-.2412	-.8091	185.8354	-.2412	-.8091	.8443	.4941	196.5972	-.1411	-.4735	47.7032	42.2942				1				0
80	5.24	37.5738	39.4954	53.077	56.1125	-.2262	-.8057	186.2587	-.2262	-.8057	.8368	.4898	195.6841	-.1324	-.4715	47.8455	42.327				1				0
80	5.25	37.7644	39.5485	53.2558	56.1133	-.2113	-.8022	186.682	-.2113	-.8022	.8296	.4855	194.7592	-.1237	-.4695	47.9872	42.3597				1				0
80	5.26	37.9549	39.6016	53.4346	56.1142	-.1965	-.7988	187.1053	-.1965	-.7988	.8226	.4815	193.8226	-.115	-.4675	48.1282	42.3922				1				0
80	5.27	38.1454	39.6547	53.6134	56.1151	-.1818	-.7954	187.5286	-.1818	-.7954	.8159	.4775	192.8746	-.1064	-.4655	48.2685	42.4245				1				0
80	5.28	38.4638	39.5179	53.0485	55.0313	-.1387	-.7557	186.0616	-.1387	-.7557	.7684	.4497	190.4024	-.0812	-.4423	48.6787	42.8025				1				0
80	5.29	38.7823	39.3811	52.4836	53.9476	-.095	-.7154	184.5946	-.095	-.7154	.7217	.4224	187.5627	-.0556	-.4187	49.0954	43.1864				1				0
80	5.3	38.9102	39.1912	51.74	52.8629	-.0653	-.6777	182.7043	-.0653	-.6777	.6808	.3984	185.5057	-.0382	-.3966	49.3779	43.5461				1				0
80	5.31	39.038	39.0013	50.9963	51.7783	-.035	-.6391	180.8139	-.035	-.6391	.6401	.3746	183.1377	-.0205	-.374	49.6663	43.9132				1				0
80	5.32	39.1659	38.8114	50.2526	50.6937	-.0041	-.5997	178.9236	-.0041	-.5997	.5998	.351	180.3926	-.0024	-.351	49.9609	44.2882				1				0
80	5.33	39.2938	38.6215	49.509	49.6091	.0275	-.5595	177.0333	.0275	-.5595	.5602	.3279	177.1888	.0161	-.3275	50.2617	44.6711				1				0
80	5.34	39.2878	38.1651	47.8286	47.4182	.0755	-.4814	172.6997	.0755	-.4814	.4872	.2852	171.0911	.0442	-.2817	50.7186	45.4156				1				0
80	5.35	39.2818	37.7088	46.1482	45.2273	.1259	-.3992	168.3661	.1259	-.3992	.4185	.245	162.4933	.0737	-.2336	51.1991	46.1985				1				0
80	5.36	39.1479	37.4424	45.2115	44.1211	.1432	-.3588	165.9229	.1432	-.3588	.3863	.2261	158.237	.0838	-.21	51.3641	46.583				1				0
80	5.37	39.014	37.176	44.2748	43.0148	.1611	-.3172	163.4796	.1611	-.3172	.3558	.2082	153.0779	.0943	-.1856	51.5341	46.979				1				0
80	5.38	38.8801	36.9096	43.3381	41.9086	.1795	-.2744	161.0364	.1795	-.2744	.3278	.1919	146.8096	.105	-.1606	51.7092	47.387				1				0
80	5.39	38.7462	36.6431	42.4014	40.8023	.1984	-.2302	158.5931	.1984	-.2302	.3039	.1779	139.2396	.1161	-.1347	51.8898	47.8076				1				0
80	5.4	38.7076	36.581	41.3509	39.7021	.2053	-.1723	156.3416	.2053	-.1723	.268	.1568	130.0037	.1201	-.1008	51.9548	48.3595				1				0
80	5.41	38.669	36.5189	40.3003	38.6019	.2123	-.1126	154.0901	.2123	-.1126	.2403	.1406	117.945	.1242	-.0659	52.0218	48.9275				1				0
80	5.42	38.7642	36.7233	40.1865	38.608	.1994	-.1001	154.2819	.1994	-.1001	.2231	.1306	116.6644	.1167	-.0586	51.8992	49.0463				1				0
80	5.43	38.8595	36.9276	40.0726	38.614	.1866	-.0877	154.4737	.1866	-.0877	.2061	.1206	115.1754	.1092	-.0513	51.7768	49.1648				1				0
80	5.44	38.9548	37.1319	39.9587	38.6201	.1738	-.0753	154.6655	.1738	-.0753	.1894	.1108	113.425	.1017	-.0441	51.6548	49.2831				1				0
80	5.45	39.3848	37.8762	40.383	39.3977	.135	-.075	157.0417	.135	-.075	.1544	.0904	119.0439	.079	-.0439	51.2856	49.2861				1				0
80	5.46	39.8148	38.6206	40.8074	40.1752	.0974	-.0746	159.4179	.0974	-.0746	.1227	.0718	127.4732	.057	-.0437	50.9274	49.2891				1				0
80	5.47	40.2448	39.3649	41.2317	40.9528	.0609	-.0743	161.7942	.0609	-.0743	.0961	.0562	140.6897	.0356	-.0435	50.5798	49.2919				1				0
80	5.48	40.5795	39.905	41.7699	41.7243	.0373	-.0857	163.9787	.0373	-.0857	.0935	.0547	156.4769	.0218	-.0502	50.3555	49.1833				1				0
80	5.49	40.9142	40.445	42.308	42.4958	.0144	-.0969	166.1631	.0144	-.0969	.0979	.0573	171.5448	.0084	-.0567	50.1371	49.0776				1				0
80	5.5	41.249	40.985	42.8462	43.2674	-.0079	-.1077	168.3476	-.0079	-.1077	.108	.0632	184.2166	-.0046	-.063	49.9244	48.9746				1				0
80	5.51	41.9107	42.1218	43.4404	44.3719	-.0565	-.1028	171.8448	-.0565	-.1028	.1173	.0686	208.8087	-.0331	-.0601	49.4618	49.0213				1				0
80	5.52	42.5724	43.2586	44.0347	45.4764	-.1032	-.0981	175.3421	-.1032	-.0981	.1423	.0833	226.452	-.0604	-.0574	49.0176	49.0662				1				0
80	5.53	42.8994	43.8553	44.0907	45.8094	-.1287	-.0832	176.6549	-.1287	-.0832	.1532	.0897	237.1222	-.0753	-.0487	48.7744	49.2078				1				0
80	5.54	43.2264	44.452	44.1467	46.1424	-.1539	-.0685	177.9677	-.1539	-.0685	.1684	.0986	245.9896	-.09	-.0401	48.5347	49.3473				1				0
80	5.55	43.5535	45.0488	44.2028	46.4754	-.1786	-.0541	179.2804	-.1786	-.0541	.1867	.1092	253.1527	-.1046	-.0317	48.2986	49.4848				1				0
80	5.56	43.8805	45.6455	44.2588	46.8084	-.2031	-.0399	180.5932	-.2031	-.0399	.207	.1211	258.8921	-.1189	-.0233	48.0659	49.6203				1				0
80	5.57	44.3611	46.6257	43.5098	46.4027	-.2423	.0277	180.8994	-.2423	.0277	.2439	.1428	276.5306	-.1418	.0162	47.692	50.2642				1				0
80	5.58	44.8417	47.6058	42.7608	45.9971	-.2815	.0951	181.2055	-.2815	.0951	.2971	.1739	288.6737	-.1647	.0557	47.3194	50.906				1				0
80	5.59	44.9954	47.9893	41.9558	45.2584	-.297	.1496	180.1988	-.297	.1496	.3326	.1946	296.7347	-.1738	.0876	47.1713	51.4248				1				0
80	5.6	45.149	48.3727	41.1507	44.5198	-.3127	.2047	179.1922	-.3127	.2047	.3738	.2187	303.2065	-.183	.1198	47.0216	51.9495				1				0
80	5.61	45.3026	48.7561	40.3457	43.7811	-.3286	.2604	178.1856	-.3286	.2604	.4193	.2454	308.3938	-.1923	.1524	46.8702	52.4801				1				0
80	5.62	45.4563	49.1395	39.5406	43.0425	-.3447	.3168	177.1789	-.3447	.3168	.4681	.274	312.5805	-.2017	.1854	46.7171	53.0167				1				0
80	5.63	45.4245	49.3331	37.8781	41.3438	-.3603	.4172	173.9794	-.3603	.4172	.5512	.3226	319.1861	-.2109	.2442	46.5688	53.9732				1				0
80	5.64	45.3927	49.5266	36.2155	39.645	-.3764	.5214	170.7798	-.3764	.5214	.6431	.3764	324.1701	-.2203	.3051	46.4148	54.9655				1				0
80	5.65	45.2074	49.3367	35.358	38.685	-.3759	.5681	168.5869	-.3759	.5681	.6812	.3987	326.5066	-.22	.3325	46.4196	55.4107				1				0
80	5.66	45.022	49.1467	34.5004	37.7249	-.3754	.6161	166.394	-.3754	.6161	.7215	.4222	328.644	-.2197	.3606	46.4245	55.8677				1				0
80	5.67	44.8366	48.9568	33.6429	36.7648	-.3749	.6654	164.2011	-.3749	.6654	.7637	.447	330.6015	-.2194	.3894	46.4296	56.3369				1				0
80	5.68	44.6512	48.7669	32.7854	35.8047	-.3744	.716	162.0082	-.3744	.716	.8079	.4728	332.3967	-.2191	.419	46.4347	56.8188				1				0
80	5.69	44.3997	48.5599	31.733	34.7201	-.3811	.7768	159.4128	-.3811	.7768	.8653	.5064	333.868	-.223	.4546	46.3705	57.3983				1				0
80	5.7	44.1482	48.3529	30.6807	33.6355	-.3881	.8397	156.8173	-.3881	.8397	.925	.5414	335.1956	-.2271	.4914	46.3041	57.997				1				0
80	5.71	44.0822	48.3358	30.4859	33.5109	-.3955	.8489	156.4148	-.3955	.8489	.9365	.5481	335.0168	-.2315	.4968	46.2329	58.0847				1				0
80	5.72	44.0161	48.3187	30.2911	33.3864	-.4031	.8582	156.0122	-.4031	.8582	.9481	.5549	334.8414	-.2359	.5022	46.1613	58.1729				1				0
80	5.73	43.95	48.3016	30.0963	33.2618	-.4106	.8675	155.6096	-.4106	.8675	.9597	.5617	334.6694	-.2403	.5077	46.0894	58.2616				1				0
80	5.74	43.8839	48.2845	29.9014	33.1373	-.4182	.8768	155.2071	-.4182	.8768	.9715	.5686	334.5007	-.2448	.5132	46.017	58.3508				1				0
80	5.75	43.8075	48.4618	30.1238	33.6805	-.4472	.8521	156.0736	-.4472	.8521	.9623	.5632	332.3087	-.2617	.4987	45.7411	58.1149				1				0
80	5.76	43.7311	48.6391	30.3462	34.2236	-.4758	.8276	156.9401	-.4758	.8276	.9546	.5587	330.1027	-.2785	.4843	45.4683	57.8817				1				0
80	5.77	43.7208	48.8335	30.7634	34.8914	-.4965	.7943	158.2091	-.4965	.7943	.9367	.5482	327.9943	-.2906	.4649	45.2717	57.5651				1				0
80	5.78	43.7105	49.0279	31.1806	35.5591	-.5168	.7616	159.4782	-.5168	.7616	.9204	.5387	325.8423	-.3025	.4457	45.0783	57.2536				1				0
80	5.79	43.7002	49.2224	31.5978	36.2268	-.5368	.7294	160.7472	-.5368	.7294	.9056	.53	323.6516	-.3142	.4269	44.8879	56.947				1				0
80	5.8	43.7045	49.7075	32.4803	37.6617	-.5813	.6647	163.554	-.5813	.6647	.883	.5168	318.8312	-.3402	.389	44.4642	56.3305				1				0
80	5.81	43.7088	50.1926	33.3627	39.0967	-.6243	.6022	166.3608	-.6243	.6022	.8673	.5076	313.9677	-.3653	.3524	44.0547	55.7348				1				0
80	5.82	43.7131	50.6777	34.2451	40.5316	-.6658	.5417	169.1675	-.6658	.5417	.8583	.5023	309.1304	-.3897	.317	43.6589	55.1589				1				0
80	5.83	43.7277	50.9685	34.7104	41.2988	-.6886	.5114	170.7053	-.6886	.5114	.8577	.502	306.6014	-.403	.2993	43.4419	54.8707				1				0
80	5.84	43.7423	51.2592	35.1756	42.066	-.711	.4817	172.243	-.711	.4817	.8588	.5026	304.1189	-.4161	.2819	43.2287	54.5878				1				0
80	5.85	43.7569	51.5499	35.6408	42.8332	-.733	.4525	173.7808	-.733	.4525	.8614	.5041	301.6908	-.429	.2648	43.0194	54.3098				1				0
80	5.86	43.3457	51.6606	36.0385	43.7803	-.7807	.4059	174.8251	-.7807	.4059	.8799	.515	297.4692	-.4569	.2375	42.565	53.8653				1				0
80	5.87	42.9346	51.7713	36.4361	44.7274	-.8278	.3597	175.8694	-.8278	.3597	.9026	.5283	293.4886	-.4845	.2105	42.116	53.4262				1				0
80	5.88	42.5089	51.5913	36.3685	44.9073	-.8541	.3416	175.376	-.8541	.3416	.9198	.5383	291.8021	-.4998	.1999	41.8662	53.2536				1				0
80	5.89	42.0832	51.4113	36.3009	45.0872	-.8804	.3234	174.8826	-.8804	.3234	.938	.5489	290.1702	-.5153	.1893	41.6149	53.0801				1				0
80	5.9	41.6575	51.2313	36.2333	45.2671	-.907	.3051	174.3892	-.907	.3051	.9569	.56	288.5925	-.5308	.1786	41.3623	52.9057				1				0
80	5.91	41.2318	51.0513	36.1657	45.447	-.9336	.2867	173.8958	-.9336	.2867	.9767	.5716	287.0688	-.5464	.1678	41.1081	52.7302				1				0
80	5.92	40.0242	50.3951	35.8792	45.6105	-.9939	.2427	171.909	-.9939	.2427	1.0231	.5988	283.7206	-.5817	.142	40.5338	52.3112				1				0
80	5.93	38.8166	49.739	35.5928	45.7739	-1.0557	.1977	169.9223	-1.0557	.1977	1.074	.6286	280.6047	-.6178	.1157	39.9461	51.8824				1				0
80	5.94	38.0347	49.2629	35.374	45.7575	-1.0907	.171	168.429	-1.0907	.171	1.104	.6461	278.9124	-.6383	.1001	39.6127	51.6289				1				0
80	5.95	37.2528	48.7867	35.1551	45.7411	-1.1263	.1439	166.9357	-1.1263	.1439	1.1355	.6645	277.283	-.6592	.0842	39.2734	51.3709				1				0
80	5.96	36.4709	48.3106	34.9363	45.7246	-1.1626	.1164	165.4425	-1.1626	.1164	1.1684	.6838	275.7156	-.6804	.0681	38.9279	51.1082				1				0
80	5.97	35.689	47.8345	34.7175	45.7082	-1.1995	.0883	163.9492	-1.1995	.0883	1.2027	.7039	274.209	-.702	.0517	38.5762	50.8407				1				0
80	5.98	34.5467	47.1576	34.7566	46.1415	-1.2544	.0232	162.6024	-1.2544	.0232	1.2546	.7343	271.0578	-.7341	.0136	38.0535	50.2206				1				0
80	5.99	33.4043	46.4808	34.7958	46.5749	-1.3102	-.043	161.2557	-1.3102	-.043	1.3109	.7672	268.1185	-.7668	-.0252	37.5222	49.5901				1				0
80	6	33.0438	46.2801	35.0537	47.0246	-1.3275	-.0797	161.4022	-1.3275	-.0797	1.3299	.7783	266.5629	-.7769	-.0467	37.3572	49.2407				1				0
80	6.01	32.6833	46.0793	35.3117	47.4744	-1.3448	-.1164	161.5488	-1.3448	-.1164	1.3498	.79	265.0549	-.7871	-.0681	37.1925	48.8919				1				0
80	6.02	32.3228	45.8786	35.5697	47.9242	-1.3621	-.1529	161.6953	-1.3621	-.1529	1.3706	.8022	263.5945	-.7972	-.0895	37.0281	48.5437				1				0
80	6.03	31.9624	45.6779	35.8276	48.3739	-1.3793	-.1894	161.8419	-1.3793	-.1894	1.3922	.8148	262.181	-.8072	-.1109	36.864	48.1962				1				0
80	6.04	31.2534	45.2099	36.703	49.5373	-1.3996	-.2807	162.7036	-1.3996	-.2807	1.4275	.8355	258.6581	-.8191	-.1643	36.6704	47.3263				1				0
80	6.05	30.5445	44.7419	37.5783	50.7006	-1.4197	-.3711	163.5652	-1.4197	-.3711	1.4674	.8588	255.3512	-.8309	-.2172	36.4788	46.4657				1				0
80	6.06	30.196	44.4745	38.1956	51.4142	-1.4227	-.4248	164.2804	-1.4227	-.4248	1.4848	.869	253.3735	-.8327	-.2487	36.4503	45.9538				1				0
80	6.07	29.8476	44.2072	38.813	52.1277	-1.4257	-.4781	164.9955	-1.4257	-.4781	1.5037	.8801	251.4603	-.8344	-.2798	36.422	45.4464				1				0
80	6.08	29.4991	43.9399	39.4303	52.8413	-1.4286	-.5309	165.7107	-1.4286	-.5309	1.5241	.892	249.6126	-.8361	-.3108	36.3939	44.9434				1				0
80	6.09	29.1506	43.6726	40.0477	53.5549	-1.4316	-.5833	166.4258	-1.4316	-.5833	1.5458	.9047	247.8307	-.8378	-.3414	36.3661	44.4446				1				0
80	6.1	28.7155	43.1713	41.2521	54.969	-1.4245	-.6763	168.1079	-1.4245	-.6763	1.5769	.9229	244.604	-.8337	-.3958	36.4334	43.5593				1				0
80	6.11	28.2803	42.6699	42.4566	56.3832	-1.4176	-.7674	169.7901	-1.4176	-.7674	1.6119	.9434	241.5711	-.8297	-.4491	36.4994	42.6915				1				0
80	6.12	28.1937	42.4359	43.0437	57.0838	-1.4078	-.8071	170.7571	-1.4078	-.8071	1.6228	.9498	240.1763	-.824	-.4724	36.5919	42.3137				1				0
80	6.13	28.107	42.2019	43.6308	57.7844	-1.3982	-.8463	171.7241	-1.3982	-.8463	1.6344	.9566	238.8161	-.8184	-.4953	36.6834	41.9403				1				0
80	6.14	28.0203	41.9679	44.2179	58.485	-1.3888	-.885	172.6911	-1.3888	-.885	1.6468	.9638	237.4908	-.8128	-.518	36.7738	41.571				1				0
80	6.15	27.9336	41.7339	44.805	59.1856	-1.3794	-.9234	173.6581	-1.3794	-.9234	1.6599	.9715	236.2005	-.8073	-.5404	36.8632	41.2059				1				0
80	6.16	27.7113	41.2811	45.4891	60.0228	-1.3689	-.9777	174.5044	-1.3689	-.9777	1.6822	.9846	234.4646	-.8012	-.5722	36.9628	40.6885				1				0
80	6.17	27.489	40.8284	46.1731	60.8601	-1.3586	-1.0315	175.3507	-1.3586	-1.0315	1.7058	.9984	232.7918	-.7951	-.6037	37.0614	40.1761				1				0
80	6.18	27.3534	40.6097	46.2701	60.9967	-1.3574	-1.0479	175.2299	-1.3574	-1.0479	1.7148	1.0036	232.3321	-.7944	-.6133	37.0725	40.0201				1				0
80	6.19	27.2178	40.391	46.3671	61.1334	-1.3562	-1.0643	175.1093	-1.3562	-1.0643	1.724	1.009	231.8767	-.7938	-.6229	37.0837	39.8638				1				0
80	6.2	27.0822	40.1723	46.464	61.2701	-1.355	-1.0807	174.9886	-1.355	-1.0807	1.7332	1.0144	231.4254	-.7931	-.6325	37.0948	39.7073				1				0
80	6.21	26.847	39.7159	46.2968	61.0979	-1.352	-1.0966	173.9577	-1.352	-1.0966	1.7408	1.0189	230.9554	-.7913	-.6418	37.1235	39.5562				1				0
80	6.22	26.6119	39.2596	46.1296	60.9258	-1.349	-1.1126	172.9268	-1.349	-1.1126	1.7486	1.0234	230.484	-.7895	-.6512	37.1526	39.4034				1				0
80	6.23	26.3767	38.8033	45.9623	60.7537	-1.3459	-1.1289	171.896	-1.3459	-1.1289	1.7566	1.0281	230.0112	-.7877	-.6607	37.182	39.2487				1				0
80	6.24	26.2771	38.5657	45.6981	60.4449	-1.344	-1.1285	170.9858	-1.344	-1.1285	1.7549	1.0271	229.9818	-.7866	-.6605	37.2003	39.2528				1				0
80	6.25	26.1776	38.3281	45.4339	60.1361	-1.342	-1.128	170.0757	-1.342	-1.128	1.7531	1.0261	229.9521	-.7855	-.6602	37.2187	39.257				1				0
80	6.26	26.078	38.0904	45.1697	59.8274	-1.3401	-1.1276	169.1655	-1.3401	-1.1276	1.7514	1.025	229.9221	-.7843	-.6599	37.2373	39.2612				1				0
80	6.27	26.0076	37.7592	44.7801	59.3292	-1.3317	-1.1227	167.8761	-1.3317	-1.1227	1.7418	1.0194	229.8665	-.7794	-.6571	37.3174	39.3076				1				0
80	6.28	25.9372	37.428	44.3905	58.831	-1.3231	-1.1178	166.5867	-1.3231	-1.1178	1.7321	1.0137	229.8094	-.7744	-.6542	37.3988	39.3547				1				0
80	6.29	25.9664	37.3344	44.2651	58.6415	-1.3166	-1.1133	166.2074	-1.3166	-1.1133	1.7242	1.0091	229.7833	-.7706	-.6516	37.461	39.3975				1				0
80	6.3	25.9956	37.2408	44.1396	58.4521	-1.31	-1.1088	165.8281	-1.31	-1.1088	1.7163	1.0045	229.7568	-.7667	-.6489	37.5235	39.4404				1				0
80	6.31	26.0248	37.1472	44.0142	58.2627	-1.3034	-1.1042	165.4489	-1.3034	-1.1042	1.7083	.9998	229.7299	-.7629	-.6463	37.5863	39.4835				1				0
80	6.32	26.054	37.0536	43.8888	58.0733	-1.2968	-1.0997	165.0696	-1.2968	-1.0997	1.7003	.9951	229.7026	-.759	-.6436	37.6494	39.5269				1				0
80	6.33	26.2505	37.0005	43.9315	57.9548	-1.2751	-1.093	165.1372	-1.2751	-1.093	1.6795	.983	229.3974	-.7463	-.6397	37.8558	39.5902				1				0
80	6.34	26.4471	36.9474	43.9742	57.8363	-1.2535	-1.0864	165.2049	-1.2535	-1.0864	1.6587	.9708	229.0848	-.7336	-.6358	38.0621	39.6535				1				0
80	6.35	26.6144	36.9879	44.1423	57.9072	-1.2386	-1.0843	165.6518	-1.2386	-1.0843	1.6462	.9635	228.7996	-.7249	-.6346	38.2038	39.6731				1				0
80	6.36	26.7818	37.0284	44.3104	57.9781	-1.2238	-1.0823	166.0987	-1.2238	-1.0823	1.6337	.9562	228.5116	-.7163	-.6334	38.3448	39.6925				1				0
80	6.37	26.9492	37.0689	44.4785	58.0491	-1.2091	-1.0803	166.5456	-1.2091	-1.0803	1.6214	.9489	228.2207	-.7076	-.6322	38.485	39.7118				1				0
80	6.38	27.1165	37.1094	44.6467	58.12	-1.1944	-1.0782	166.9925	-1.1944	-1.0782	1.6091	.9418	227.927	-.6991	-.6311	38.6244	39.7311				1				0
80	6.39	27.4547	37.2237	44.9473	58.2281	-1.1672	-1.0715	167.8538	-1.1672	-1.0715	1.5845	.9273	227.4487	-.6831	-.6271	38.8836	39.7953				1				0
80	6.4	27.7928	37.338	45.248	58.3362	-1.1403	-1.0648	168.7151	-1.1403	-1.0648	1.5602	.9131	226.9604	-.6674	-.6232	39.1401	39.859				1				0
80	6.41	27.9636	37.4118	45.3806	58.3734	-1.1278	-1.0601	169.1294	-1.1278	-1.0601	1.5479	.9059	226.7721	-.6601	-.6205	39.2588	39.9035				1				0
80	6.42	28.1344	37.4856	45.5131	58.4106	-1.1154	-1.0555	169.5437	-1.1154	-1.0555	1.5356	.8988	226.5818	-.6528	-.6177	39.3769	39.9478				1				0
80	6.43	28.3052	37.5594	45.6456	58.4478	-1.1031	-1.0508	169.9581	-1.1031	-1.0508	1.5235	.8917	226.3893	-.6456	-.615	39.4944	39.9919				1				0
80	6.44	28.476	37.6332	45.7782	58.485	-1.0908	-1.0462	170.3724	-1.0908	-1.0462	1.5114	.8846	226.1948	-.6384	-.6123	39.6113	40.0358				1				0
80	6.45	28.7936	37.7079	45.8574	58.248	-1.0615	-1.0297	170.6069	-1.0615	-1.0297	1.4789	.8655	225.869	-.6212	-.6027	39.8909	40.193				1				0
80	6.46	29.1112	37.7826	45.9365	58.011	-1.0322	-1.0133	170.8413	-1.0322	-1.0133	1.4464	.8465	225.5296	-.6041	-.593	40.1696	40.3497				1				0
80	6.47	29.2579	37.7835	45.8831	57.7368	-1.015	-1.0013	170.6614	-1.015	-1.0013	1.4258	.8345	225.3885	-.5941	-.5861	40.3332	40.4634				1				0
80	6.48	29.4047	37.7844	45.8298	57.4626	-.9978	-.9894	170.4815	-.9978	-.9894	1.4052	.8224	225.243	-.584	-.5791	40.4971	40.5774				1				0
80	6.49	29.5515	37.7853	45.7764	57.1885	-.9806	-.9774	170.3016	-.9806	-.9774	1.3845	.8103	225.0928	-.5739	-.572	40.6614	40.6916				1				0
80	6.5	29.6982	37.7862	45.723	56.9143	-.9633	-.9654	170.1217	-.9633	-.9654	1.3638	.7982	224.9378	-.5638	-.565	40.826	40.806				1				0
80	6.51	29.9694	37.7853	45.5131	56.3114	-.933	-.9386	169.5793	-.933	-.9386	1.3234	.7746	224.8287	-.5461	-.5493	41.1141	41.0608				1				0
80	6.52	30.2407	37.7844	45.3032	55.7086	-.9026	-.9117	169.0368	-.9026	-.9117	1.2829	.7508	224.712	-.5282	-.5336	41.4041	41.3172				1				0
80	6.53	30.3651	37.7826	45.1466	55.3799	-.8895	-.8968	168.6742	-.8895	-.8968	1.2631	.7393	224.7646	-.5206	-.5249	41.5288	41.4589				1				0
80	6.54	30.4896	37.7808	44.99	55.0512	-.8763	-.8819	168.3116	-.8763	-.8819	1.2432	.7276	224.8192	-.5129	-.5161	41.654	41.6012				1				0
80	6.55	30.614	37.779	44.8335	54.7225	-.8631	-.8669	167.9491	-.8631	-.8669	1.2233	.7159	224.8758	-.5051	-.5073	41.7798	41.7441				1				0
80	6.56	30.7385	37.7772	44.6769	54.3939	-.8499	-.8518	167.5865	-.8499	-.8518	1.2032	.7042	224.9345	-.4974	-.4985	41.9062	41.8877				1				0
80	6.57	31.0226	37.8375	44.435	53.8879	-.8271	-.8233	167.1829	-.8271	-.8233	1.167	.683	225.131	-.4841	-.4819	42.1229	42.1588				1				0
80	6.58	31.3066	37.8978	44.193	53.3819	-.8042	-.7947	166.7794	-.8042	-.7947	1.1307	.6617	225.3411	-.4707	-.4651	42.3406	42.4312				1				0
80	6.59	31.4663	37.9599	44.1076	53.2046	-.7948	-.7813	166.7384	-.7948	-.7813	1.1145	.6523	225.4885	-.4652	-.4573	42.4307	42.5586				1				0
80	6.6	31.6259	38.022	44.0222	53.0273	-.7853	-.768	166.6974	-.7853	-.768	1.0984	.6428	225.6403	-.4596	-.4495	42.5208	42.6861				1				0
80	6.61	31.7856	38.0841	43.9368	52.85	-.7758	-.7546	166.6565	-.7758	-.7546	1.0823	.6334	225.7966	-.4541	-.4416	42.611	42.8137				1				0
80	6.62	32.0825	38.2903	43.806	52.6614	-.7674	-.7307	166.8402	-.7674	-.7307	1.0597	.6202	226.4038	-.4491	-.4277	42.6913	43.0409				1				0
80	6.63	32.3795	38.4964	43.6753	52.4728	-.759	-.7069	167.024	-.759	-.7069	1.0372	.607	227.0359	-.4442	-.4137	42.7713	43.2676				1				0
80	6.64	32.6765	38.7025	43.5445	52.2843	-.7506	-.6831	167.2077	-.7506	-.6831	1.0149	.594	227.6945	-.4393	-.3998	42.8513	43.4939				1				0
80	6.65	32.8138	38.8465	43.4991	52.273	-.7517	-.6728	167.4325	-.7517	-.6728	1.0088	.5904	228.1698	-.4399	-.3938	42.8411	43.5924				1				0
80	6.66	32.9511	38.9905	43.4538	52.2618	-.7527	-.6625	167.6572	-.7527	-.6625	1.0027	.5869	228.6495	-.4405	-.3877	42.831	43.6907				1				0
80	6.67	33.0884	39.1345	43.4084	52.2506	-.7538	-.6522	167.8819	-.7538	-.6522	.9968	.5834	229.1338	-.4412	-.3817	42.8209	43.7887				1				0
80	6.68	33.3099	39.3811	43.2972	52.1961	-.7566	-.6334	168.1843	-.7566	-.6334	.9867	.5775	230.0641	-.4428	-.3707	42.7944	43.9675				1				0
80	6.69	33.5313	39.6277	43.186	52.1416	-.7594	-.6147	168.4866	-.7594	-.6147	.977	.5718	231.0099	-.4444	-.3598	42.768	44.1457				1				0
80	6.7	33.6154	39.7303	43.1202	52.0983	-.7611	-.6062	168.5643	-.7611	-.6062	.973	.5695	231.4618	-.4454	-.3548	42.7516	44.2265				1				0
80	6.71	33.6995	39.833	43.0544	52.0551	-.7628	-.5977	168.6419	-.7628	-.5977	.9691	.5672	231.9171	-.4464	-.3498	42.7352	44.3072				1				0
80	6.72	33.7836	39.9356	42.9885	52.0118	-.7645	-.5893	168.7196	-.7645	-.5893	.9653	.5649	232.3755	-.4474	-.3449	42.7189	44.3878				1				0
80	6.73	33.8678	40.0382	42.9227	51.9686	-.7662	-.5808	168.7972	-.7662	-.5808	.9615	.5627	232.8371	-.4484	-.3399	42.7025	44.4684				1				0
80	6.74	33.969	40.1876	42.7412	51.8155	-.7705	-.5649	168.7133	-.7705	-.5649	.9554	.5591	233.7514	-.4509	-.3306	42.6622	44.62				1				0
80	6.75	34.0703	40.337	42.5598	51.6624	-.7747	-.549	168.6295	-.7747	-.549	.9495	.5557	234.6781	-.4534	-.3213	42.6218	44.7717				1				0
80	6.76	34.0875	40.3838	42.4441	51.5526	-.7772	-.5415	168.468	-.7772	-.5415	.9473	.5544	235.1367	-.4549	-.3169	42.5977	44.8431				1				0
80	6.77	34.1046	40.4306	42.3285	51.4427	-.7798	-.534	168.3064	-.7798	-.534	.9451	.5531	235.5984	-.4564	-.3125	42.5736	44.9147				1				0
80	6.78	34.1218	40.4774	42.2129	51.3329	-.7823	-.5264	168.1449	-.7823	-.5264	.9429	.5519	236.0632	-.4579	-.3081	42.5494	44.9864				1				0
80	6.79	34.139	40.5242	42.0972	51.223	-.7849	-.5189	167.9834	-.7849	-.5189	.9409	.5507	236.5308	-.4593	-.3037	42.5251	45.0583				1				0
80	6.8	34.1896	40.6205	41.9086	51.0457	-.7888	-.5053	167.7644	-.7888	-.5053	.9367	.5482	237.3569	-.4616	-.2957	42.4879	45.1878				1				0
80	6.81	34.2402	40.7168	41.72	50.8684	-.7927	-.4916	167.5455	-.7927	-.4916	.9328	.5459	238.1923	-.4639	-.2877	42.4506	45.3177				1				0
80	6.82	34.2737	40.7663	41.6471	50.8009	-.7941	-.4856	167.4881	-.7941	-.4856	.9308	.5447	238.5536	-.4647	-.2842	42.4376	45.3755				1				0
80	6.83	34.3072	40.8158	41.5742	50.7335	-.7954	-.4795	167.4306	-.7954	-.4795	.9288	.5436	238.9168	-.4655	-.2806	42.4246	45.4333				1				0
80	6.84	34.3407	40.8653	41.5012	50.666	-.7968	-.4734	167.3732	-.7968	-.4734	.9268	.5424	239.2818	-.4663	-.2771	42.4116	45.4911				1				0
80	6.85	34.3741	40.9148	41.4283	50.5985	-.7981	-.4674	167.3158	-.7981	-.4674	.9249	.5413	239.6486	-.4671	-.2735	42.3986	45.5489				1				0
80	6.86	34.4093	40.9976	41.3349	50.5242	-.8018	-.4595	167.266	-.8018	-.4595	.9241	.5408	240.1817	-.4692	-.2689	42.3641	45.6236				1				0
80	6.87	34.4445	41.0804	41.2415	50.4498	-.8054	-.4517	167.2162	-.8054	-.4517	.9234	.5404	240.7161	-.4714	-.2643	42.3295	45.6984				1				0
80	6.88	34.4462	41.1137	41.221	50.4428	-.8077	-.4499	167.2238	-.8077	-.4499	.9245	.5411	240.8799	-.4727	-.2633	42.308	45.7152				1				0
80	6.89	34.448	41.147	41.2005	50.4359	-.8099	-.4481	167.2315	-.8099	-.4481	.9256	.5417	241.0432	-.474	-.2623	42.2865	45.732				1				0
80	6.9	34.4497	41.1803	41.1801	50.429	-.8122	-.4464	167.2391	-.8122	-.4464	.9268	.5424	241.2061	-.4753	-.2612	42.265	45.7488				1				0
80	6.91	34.4514	41.2136	41.1596	50.4221	-.8144	-.4446	167.2467	-.8144	-.4446	.9279	.5431	241.3687	-.4766	-.2602	42.2436	45.7656				1				0
80	6.92	34.4763	41.3117	41.1552	50.4913	-.821	-.4425	167.4345	-.821	-.4425	.9326	.5458	241.6758	-.4805	-.259	42.1813	45.7858				1				0
80	6.93	34.5012	41.4099	41.1507	50.5605	-.8275	-.4404	167.6222	-.8275	-.4404	.9374	.5486	241.9791	-.4843	-.2577	42.1191	45.806				1				0
80	6.94	34.5243	41.4747	41.1667	50.6366	-.8318	-.44	167.8023	-.8318	-.44	.941	.5507	242.1203	-.4868	-.2575	42.0785	45.8094				1				0
80	6.95	34.5475	41.5395	41.1828	50.7127	-.836	-.4397	167.9824	-.836	-.4397	.9446	.5528	242.2602	-.4893	-.2573	42.0379	45.8128				1				0
80	6.96	34.5707	41.6043	41.1988	50.7888	-.8403	-.4393	168.1625	-.8403	-.4393	.9482	.5549	242.3986	-.4918	-.2571	41.9975	45.8161				1				0
80	6.97	34.5982	41.7132	41.1934	50.8762	-.848	-.4372	168.3809	-.848	-.4372	.954	.5584	242.7235	-.4963	-.2559	41.9241	45.8359				1				0
80	6.98	34.6256	41.8221	41.1881	50.9635	-.8556	-.4352	168.5993	-.8556	-.4352	.9599	.5618	243.0435	-.5008	-.2547	41.851	45.8557				1				0
80	6.99	34.6531	41.931	41.1828	51.0509	-.8633	-.4331	168.8177	-.8633	-.4331	.9658	.5653	243.3588	-.5053	-.2535	41.778	45.8754				1				0
80	7	34.6574	41.9751	41.1614	51.0621	-.8668	-.4314	168.856	-.8668	-.4314	.9682	.5666	243.5412	-.5073	-.2525	41.7452	45.8917				1				0
80	7.01	34.6617	42.0192	41.1401	51.0734	-.8702	-.4297	168.8943	-.8702	-.4297	.9705	.568	243.7225	-.5093	-.2515	41.7124	45.908				1				0
80	7.02	34.666	42.0633	41.1187	51.0846	-.8736	-.4279	168.9326	-.8736	-.4279	.9728	.5694	243.903	-.5113	-.2505	41.6795	45.9244				1				0
80	7.03	34.6668	42.1092	41.0466	51.0388	-.8776	-.4236	168.8615	-.8776	-.4236	.9745	.5703	244.2363	-.5136	-.2479	41.6419	45.9661				1				0
80	7.04	34.6677	42.1551	40.9746	50.9929	-.8816	-.4192	168.7903	-.8816	-.4192	.9761	.5713	244.5688	-.5159	-.2453	41.6042	46.0078				1				0
80	7.05	34.6642	42.1569	40.9239	50.9359	-.8821	-.4165	168.6809	-.8821	-.4165	.9755	.5709	244.7233	-.5162	-.2438	41.5993	46.0332				1				0
80	7.06	34.6608	42.1587	40.8732	50.8788	-.8826	-.4138	168.5715	-.8826	-.4138	.9748	.5705	244.8782	-.5165	-.2422	41.5944	46.0586				1				0
80	7.07	34.6574	42.1605	40.8225	50.8217	-.8831	-.4112	168.462	-.8831	-.4112	.9741	.5701	245.0335	-.5168	-.2406	41.5895	46.0841				1				0
80	7.08	34.6539	42.1623	40.7718	50.7646	-.8836	-.4085	168.3526	-.8836	-.4085	.9735	.5697	245.1893	-.5171	-.2391	41.5846	46.1096				1				0
80	7.09	34.6265	42.1749	40.6659	50.6859	-.8881	-.4043	168.1532	-.8881	-.4043	.9758	.5711	245.5243	-.5197	-.2366	41.5422	46.1499				1				0
80	7.1	34.599	42.1875	40.5601	50.6072	-.8925	-.4	167.9538	-.8925	-.4	.9781	.5724	245.8585	-.5224	-.2341	41.4998	46.1903				1				0
80	7.11	34.575	42.1983	40.5049	50.5856	-.8965	-.3985	167.8637	-.8965	-.3985	.981	.5742	246.0355	-.5247	-.2332	41.4623	46.2051				1				0
80	7.12	34.5509	42.2091	40.4498	50.5639	-.9004	-.3969	167.7738	-.9004	-.3969	.984	.5759	246.2115	-.527	-.2323	41.4247	46.2199				1				0
80	7.13	34.5269	42.2199	40.3946	50.5423	-.9044	-.3954	167.6837	-.9044	-.3954	.987	.5776	246.3867	-.5293	-.2314	41.3871	46.2347				1				0
80	7.14	34.5029	42.2307	40.3395	50.5207	-.9083	-.3938	167.5937	-.9083	-.3938	.99	.5794	246.561	-.5316	-.2305	41.3494	46.2496				1				0
80	7.15	34.4634	42.2298	40.2896	50.5129	-.9129	-.3935	167.4958	-.9129	-.3935	.9941	.5818	246.6802	-.5343	-.2303	41.3054	46.252				1				0
80	7.16	34.4239	42.2289	40.2398	50.5051	-.9176	-.3933	167.3978	-.9176	-.3933	.9983	.5843	246.7985	-.537	-.2302	41.2613	46.2543				1				0
80	7.17	34.4085	42.2172	40.2452	50.519	-.9182	-.3946	167.3898	-.9182	-.3946	.9994	.5849	246.7444	-.5374	-.2309	41.255	46.2418				1				0
80	7.18	34.393	42.2055	40.2505	50.5328	-.9189	-.3959	167.3818	-.9189	-.3959	1.0006	.5856	246.6905	-.5378	-.2317	41.2487	46.2294				1				0
80	7.19	34.3776	42.1938	40.2558	50.5466	-.9196	-.3972	167.3739	-.9196	-.3972	1.0017	.5862	246.6366	-.5382	-.2325	41.2423	46.2169				1				0
80	7.2	34.3621	42.1821	40.2612	50.5605	-.9202	-.3985	167.3659	-.9202	-.3985	1.0028	.5869	246.5829	-.5386	-.2333	41.236	46.2044				1				0
80	7.21	34.4145	42.2694	40.2985	50.6305	-.9223	-.3971	167.613	-.9223	-.3971	1.0041	.5877	246.7077	-.5398	-.2324	41.2162	46.2185				1				0
80	7.22	34.4668	42.3567	40.3359	50.7006	-.9244	-.3956	167.86	-.9244	-.3956	1.0054	.5884	246.8319	-.541	-.2315	41.1965	46.2326				1				0
80	7.23	34.5346	42.4557	40.3679	50.7568	-.9258	-.3928	168.1151	-.9258	-.3928	1.0056	.5886	247.009	-.5418	-.2299	41.1832	46.2591				1				0
80	7.24	34.6024	42.5547	40.3999	50.813	-.9272	-.39	168.3701	-.9272	-.39	1.0058	.5887	247.1856	-.5426	-.2283	41.1699	46.2856				1				0
80	7.25	34.6702	42.6537	40.432	50.8693	-.9285	-.3872	168.6252	-.9285	-.3872	1.0061	.5888	247.3615	-.5434	-.2266	41.1567	46.3119				1				0
80	7.26	34.7381	42.7527	40.464	50.9255	-.9299	-.3845	168.8802	-.9299	-.3845	1.0063	.5889	247.5368	-.5443	-.225	41.1435	46.3382				1				0
80	7.27	34.8745	42.8877	40.4675	50.8952	-.9268	-.3757	169.125	-.9268	-.3757	1.0001	.5853	247.9341	-.5424	-.2199	41.1732	46.4219				1				0
80	7.28	35.011	43.0228	40.4711	50.8649	-.9237	-.3669	169.3698	-.9237	-.3669	.9939	.5817	248.3352	-.5406	-.2148	41.2028	46.5054				1				0
80	7.29	35.0796	43.0588	40.4426	50.7784	-.9192	-.3609	169.3595	-.9192	-.3609	.9875	.578	248.5644	-.538	-.2112	41.2456	46.5629				1				0
80	7.3	35.1483	43.0948	40.4142	50.6919	-.9147	-.3549	169.3492	-.9147	-.3549	.9811	.5742	248.7966	-.5353	-.2077	41.2884	46.6204				1				0
80	7.31	35.217	43.1308	40.3857	50.6055	-.9102	-.3488	169.3389	-.9102	-.3488	.9748	.5705	249.0319	-.5327	-.2042	41.3313	46.6779				1				0
80	7.32	35.2856	43.1668	40.3572	50.519	-.9057	-.3428	169.3286	-.9057	-.3428	.9684	.5668	249.2703	-.5301	-.2006	41.3741	46.7354				1				0
80	7.33	35.3526	43.1929	40.2149	50.2958	-.9011	-.3307	169.0562	-.9011	-.3307	.9598	.5617	249.8484	-.5274	-.1935	41.4185	46.8508				1				0
80	7.34	35.4195	43.219	40.0726	50.0727	-.8964	-.3185	168.7838	-.8964	-.3185	.9513	.5568	250.439	-.5246	-.1864	41.463	46.9666				1				0
80	7.35	35.4178	43.2091	39.9587	49.936	-.8962	-.3124	168.5216	-.8962	-.3124	.9491	.5555	250.7841	-.5245	-.1828	41.4646	47.025				1				0
80	7.36	35.4161	43.1992	39.8449	49.7993	-.8961	-.3062	168.2595	-.8961	-.3062	.9469	.5542	251.132	-.5244	-.1792	41.4662	47.0835				1				0
80	7.37	35.4144	43.1893	39.731	49.6627	-.8959	-.3001	167.9973	-.8959	-.3001	.9448	.5529	251.4825	-.5243	-.1756	41.4678	47.1423				1				0
80	7.38	35.3981	43.1767	39.5816	49.4715	-.8959	-.292	167.6278	-.8959	-.292	.9423	.5515	251.9461	-.5243	-.1709	41.4673	47.2187				1				0
80	7.39	35.3818	43.1641	39.4321	49.2804	-.896	-.284	167.2583	-.896	-.284	.9399	.5501	252.4142	-.5244	-.1662	41.4669	47.2955				1				0
80	7.4	35.3655	43.1515	39.2827	49.0892	-.896	-.2759	166.8888	-.896	-.2759	.9375	.5487	252.8868	-.5244	-.1615	41.4664	47.3726				1				0
80	7.41	35.3509	43.1488	39.2471	49.0347	-.8962	-.274	166.7814	-.8962	-.274	.9372	.5485	252.9995	-.5245	-.1604	41.4643	47.3903				1				0
80	7.42	35.3363	43.1461	39.2115	48.9802	-.8965	-.2722	166.6741	-.8965	-.2722	.9369	.5483	253.1124	-.5247	-.1593	41.4622	47.4081				1				0
80	7.43	35.3217	43.1434	39.1759	48.9258	-.8967	-.2703	166.5667	-.8967	-.2703	.9365	.5481	253.2256	-.5248	-.1582	41.4601	47.4258				1				0
80	7.44	35.3045	43.0975	39.2222	48.9214	-.8928	-.2733	166.5456	-.8928	-.2733	.9336	.5464	252.9808	-.5225	-.1599	41.4976	47.3974				1				0
80	7.45	35.2874	43.0516	39.2684	48.9171	-.8888	-.2762	166.5244	-.8888	-.2762	.9308	.5447	252.7344	-.5202	-.1617	41.5351	47.3691				1				0
80	7.46	35.2848	43.0084	39.3503	48.9673	-.8847	-.2811	166.6107	-.8847	-.2811	.9282	.5433	252.373	-.5178	-.1645	41.5746	47.3229				1				0
80	7.47	35.2822	42.9651	39.4321	49.0174	-.8805	-.2859	166.6969	-.8805	-.2859	.9258	.5418	252.01	-.5153	-.1673	41.6141	47.2769				1				0
80	7.48	35.2796	42.9219	39.514	49.0676	-.8764	-.2908	166.7831	-.8764	-.2908	.9234	.5404	251.6455	-.5129	-.1702	41.6535	47.2309				1				0
80	7.49	35.2771	42.8787	39.5958	49.1178	-.8722	-.2956	166.8694	-.8722	-.2956	.921	.539	251.2795	-.5105	-.173	41.6929	47.1849				1				0
80	7.5	35.2779	42.795	39.8102	49.2786	-.8637	-.3079	167.1618	-.8637	-.3079	.9169	.5366	250.3809	-.5055	-.1802	41.7743	47.0679				1				0
80	7.51	35.2788	42.7113	40.0246	49.4395	-.8552	-.3201	167.4542	-.8552	-.3201	.9131	.5344	249.4778	-.5005	-.1874	41.8554	46.9513				1				0
80	7.52	35.2822	42.6708	40.1571	49.5502	-.8508	-.3275	167.6604	-.8508	-.3275	.9117	.5336	248.9446	-.4979	-.1917	41.8972	46.8806				1				0
80	7.53	35.2856	42.6303	40.2896	49.6609	-.8464	-.3349	167.8666	-.8464	-.3349	.9103	.5327	248.411	-.4954	-.196	41.9388	46.8102				1				0
80	7.54	35.2891	42.5898	40.4222	49.7717	-.8421	-.3423	168.0727	-.8421	-.3423	.909	.532	247.8772	-.4928	-.2003	41.9804	46.7399				1				0
80	7.55	35.2925	42.5493	40.5547	49.8824	-.8377	-.3497	168.2789	-.8377	-.3497	.9078	.5313	247.3431	-.4903	-.2047	42.0219	46.6697				1				0
80	7.56	35.2573	42.4161	40.7807	50.0484	-.8286	-.3648	168.5025	-.8286	-.3648	.9054	.5299	246.2415	-.485	-.2135	42.1083	46.5262				1				0
80	7.57	35.2221	42.2829	41.0066	50.2145	-.8196	-.3798	168.7262	-.8196	-.3798	.9033	.5287	245.1373	-.4797	-.2223	42.1945	46.383				1				0
80	7.58	35.1835	42.1902	41.1	50.2699	-.8148	-.3875	168.7436	-.8148	-.3875	.9023	.5281	244.5666	-.4769	-.2268	42.2395	46.3095				1				0
80	7.59	35.1449	42.0975	41.1934	50.3252	-.8101	-.3952	168.761	-.8101	-.3952	.9014	.5275	243.9948	-.4741	-.2313	42.2845	46.236				1				0
80	7.6	35.1063	42.0048	41.2868	50.3806	-.8054	-.4029	168.7784	-.8054	-.4029	.9006	.5271	243.422	-.4714	-.2358	42.3295	46.1626				1				0
80	7.61	35.0676	41.9121	41.3802	50.4359	-.8007	-.4106	168.7959	-.8007	-.4106	.8998	.5266	242.8484	-.4686	-.2403	42.3745	46.0892				1				0
80	7.62	34.9973	41.7267	41.5217	50.4965	-.7911	-.4234	168.7421	-.7911	-.4234	.8973	.5251	241.8406	-.463	-.2478	42.4661	45.9672				1				0
80	7.63	34.9269	41.5413	41.6631	50.557	-.7814	-.4363	168.6883	-.7814	-.4363	.895	.5238	240.8267	-.4573	-.2553	42.5577	45.8452				1				0
80	7.64	34.8951	41.4486	41.7111	50.5622	-.7765	-.4414	168.617	-.7765	-.4414	.8932	.5228	240.3874	-.4545	-.2583	42.6044	45.7965				1				0
80	7.65	34.8634	41.3558	41.7592	50.5674	-.7716	-.4465	168.5458	-.7716	-.4465	.8915	.5218	239.9459	-.4516	-.2613	42.6511	45.7478				1				0
80	7.66	34.8316	41.2631	41.8072	50.5726	-.7667	-.4516	168.4745	-.7667	-.4516	.8898	.5208	239.5024	-.4487	-.2643	42.6979	45.6991				1				0
80	7.67	34.7999	41.1704	41.8553	50.5778	-.7618	-.4567	168.4033	-.7618	-.4567	.8882	.5198	239.0569	-.4459	-.2673	42.7447	45.6504				1				0
80	7.68	34.7698	41.0057	41.9576	50.5657	-.7497	-.4649	168.2988	-.7497	-.4649	.8822	.5163	238.1962	-.4388	-.2721	42.86	45.5723				1				0
80	7.69	34.7398	40.841	42.0598	50.5536	-.7376	-.4731	168.1942	-.7376	-.4731	.8763	.5128	237.3226	-.4317	-.2769	42.9754	45.4942				1				0
80	7.7	34.7415	40.769	42.1141	50.5363	-.7304	-.4762	168.1609	-.7304	-.4762	.8719	.5103	236.8972	-.4275	-.2787	43.0439	45.4649				1				0
80	7.71	34.7432	40.697	42.1684	50.519	-.7232	-.4793	168.1275	-.7232	-.4793	.8676	.5078	236.4674	-.4232	-.2805	43.1125	45.4356				1				0
80	7.72	34.7449	40.625	42.2226	50.5017	-.716	-.4823	168.0942	-.716	-.4823	.8633	.5052	236.0331	-.419	-.2823	43.1811	45.4063				1				0
80	7.73	34.732	40.4378	42.3436	50.4999	-.7013	-.4914	168.0134	-.7013	-.4914	.8564	.5012	234.9786	-.4104	-.2876	43.321	45.3196				1				0
80	7.74	34.7192	40.2506	42.4646	50.4982	-.6866	-.5006	167.9325	-.6866	-.5006	.8497	.4973	233.9061	-.4018	-.293	43.4609	45.2327				1				0
80	7.75	34.7063	40.0634	42.5856	50.4965	-.6719	-.5097	167.8517	-.6719	-.5097	.8433	.4936	232.8161	-.3932	-.2983	43.6011	45.1458				1				0
80	7.76	34.6917	39.9482	42.6523	50.512	-.6644	-.5157	167.8042	-.6644	-.5157	.8411	.4922	232.1791	-.3888	-.3018	43.6725	45.0882				1				0
80	7.77	34.6771	39.833	42.719	50.5276	-.6569	-.5218	167.7567	-.6569	-.5218	.8389	.491	231.5384	-.3844	-.3054	43.7439	45.0305				1				0
80	7.78	34.6625	39.7177	42.7857	50.5432	-.6494	-.5279	167.7092	-.6494	-.5279	.8369	.4898	230.894	-.3801	-.3089	43.8154	44.9728				1				0
80	7.79	34.6333	39.4756	42.9663	50.6115	-.633	-.5424	167.6868	-.633	-.5424	.8336	.4879	229.4063	-.3705	-.3175	43.9715	44.8341				1				0
80	7.8	34.6042	39.2335	43.1469	50.6798	-.6166	-.557	167.6644	-.6166	-.557	.8309	.4863	227.9074	-.3609	-.326	44.1277	44.6954				1				0
80	7.81	34.5896	39.1066	43.2607	50.7326	-.6077	-.5655	167.6895	-.6077	-.5655	.8301	.4858	227.061	-.3557	-.331	44.2123	44.6144				1				0
80	7.82	34.575	38.9797	43.3746	50.7854	-.5988	-.574	167.7146	-.5988	-.574	.8295	.4855	226.2134	-.3505	-.3359	44.2969	44.5335				1				0
80	7.83	34.5604	38.8528	43.4885	50.8381	-.5899	-.5825	167.7398	-.5899	-.5825	.829	.4852	225.3649	-.3453	-.3409	44.3815	44.4526				1				0
80	7.84	34.5458	38.7259	43.6023	50.8909	-.5811	-.591	167.7649	-.5811	-.591	.8288	.4851	224.516	-.3401	-.3459	44.466	44.3717				1				0
80	7.85	34.4557	38.4352	43.8407	51.0587	-.5672	-.6128	167.7903	-.5672	-.6128	.835	.4887	222.7894	-.332	-.3586	44.5977	44.1638				1				0
80	7.86	34.3656	38.1444	44.0791	51.2265	-.5534	-.6346	167.8156	-.5534	-.6346	.842	.4928	221.0904	-.3239	-.3714	44.7293	43.9561				1				0
80	7.87	34.29	37.9806	44.2037	51.3415	-.5485	-.6479	167.8158	-.5485	-.6479	.8489	.4968	220.247	-.321	-.3792	44.7765	43.8291				1				0
80	7.88	34.2145	37.8168	44.3282	51.4565	-.5435	-.6613	167.8161	-.5435	-.6613	.856	.501	219.4174	-.3181	-.387	44.8237	43.7021				1				0
80	7.89	34.139	37.653	44.4527	51.5716	-.5386	-.6746	167.8163	-.5386	-.6746	.8632	.5052	218.6014	-.3152	-.3948	44.8708	43.5751				1				0
80	7.9	34.0634	37.4892	44.5773	51.6866	-.5336	-.6879	167.8165	-.5336	-.6879	.8706	.5095	217.7993	-.3123	-.4026	44.918	43.4482				1				0
80	7.91	33.927	37.1994	44.8299	51.9219	-.5248	-.7131	167.8782	-.5248	-.7131	.8854	.5182	216.3481	-.3071	-.4174	45.0022	43.2083				1				0
80	7.92	33.7905	36.9096	45.0826	52.1571	-.5159	-.7383	167.9398	-.5159	-.7383	.9007	.5271	214.9464	-.302	-.4321	45.0863	42.9686				1				0
80	7.93	33.7296	36.7836	45.2106	52.2774	-.5121	-.7501	168.0011	-.5121	-.7501	.9082	.5316	214.3182	-.2997	-.439	45.1233	42.8559				1				0
80	7.94	33.6686	36.6575	45.3387	52.3976	-.5082	-.762	168.0625	-.5082	-.762	.9159	.536	213.7009	-.2974	-.4459	45.1602	42.7432				1				0
80	7.95	33.6077	36.5315	45.4668	52.5178	-.5043	-.7738	168.1239	-.5043	-.7738	.9236	.5405	213.0942	-.2951	-.4529	45.1971	42.6307				1				0
80	7.96	33.5468	36.4055	45.5949	52.638	-.5004	-.7856	168.1853	-.5004	-.7856	.9314	.5451	212.4981	-.2929	-.4598	45.2339	42.5182				1				0
80	7.97	33.3657	36.1265	45.8102	52.8802	-.4969	-.8111	168.1826	-.4969	-.8111	.9512	.5567	211.4908	-.2908	-.4747	45.268	42.2754				1				0
80	7.98	33.1846	35.8475	46.0255	53.1224	-.4933	-.8366	168.1799	-.4933	-.8366	.9712	.5684	210.5247	-.2887	-.4896	45.3022	42.0325				1				0
80	7.99	33.0644	35.6945	46.1127	53.2444	-.4936	-.8503	168.1159	-.4936	-.8503	.9832	.5754	210.1329	-.2889	-.4977	45.2994	41.9018				1				0
80	8	32.9442	35.5415	46.1998	53.3663	-.4938	-.864	168.0519	-.4938	-.864	.9952	.5825	209.7502	-.289	-.5057	45.2967	41.771				1				0
80	8.01	32.8241	35.3885	46.287	53.4883	-.4941	-.8778	167.9878	-.4941	-.8778	1.0073	.5895	209.3764	-.2892	-.5137	45.294	41.6401				1				0
80	8.02	32.7039	35.2355	46.3742	53.6102	-.4944	-.8915	167.9238	-.4944	-.8915	1.0195	.5966	209.0113	-.2894	-.5218	45.2913	41.5092				1				0
80	8.03	32.4945	35.0563	46.553	53.8827	-.5005	-.9146	167.9865	-.5005	-.9146	1.0426	.6102	208.6902	-.2929	-.5353	45.2333	41.2899				1				0
80	8.04	32.2851	34.8772	46.7318	54.1551	-.5066	-.9376	168.0492	-.5066	-.9376	1.0657	.6237	208.3834	-.2965	-.5487	45.1754	41.0708				1				0
80	8.05	32.1958	34.8511	46.8234	54.3056	-.5124	-.9468	168.176	-.5124	-.9468	1.0765	.6301	208.4209	-.2999	-.5541	45.1202	40.983				1				0
80	8.06	32.1066	34.825	46.915	54.4561	-.5182	-.956	168.3028	-.5182	-.956	1.0874	.6364	208.4577	-.3033	-.5595	45.0652	40.8952				1				0
80	8.07	32.0173	34.7989	47.0067	54.6066	-.5239	-.9652	168.4295	-.5239	-.9652	1.0982	.6427	208.4936	-.3066	-.5649	45.0103	40.8077				1				0
80	8.08	31.928	34.7728	47.0983	54.7571	-.5297	-.9744	168.5563	-.5297	-.9744	1.109	.6491	208.5289	-.31	-.5703	44.9554	40.7202				1				0
80	8.09	31.7564	34.7143	47.2273	55.0036	-.5408	-.9903	168.7016	-.5408	-.9903	1.1284	.6604	208.6406	-.3165	-.5796	44.8491	40.5685				1				0
80	8.1	31.5847	34.6558	47.3563	55.2501	-.552	-1.0062	168.8469	-.552	-1.0062	1.1477	.6717	208.7484	-.3231	-.5889	44.7429	40.417				1				0
80	8.11	31.5023	34.6234	47.3936	55.3461	-.5574	-1.013	168.8655	-.5574	-1.013	1.1562	.6767	208.8223	-.3262	-.5929	44.6914	40.3526				1				0
80	8.12	31.4199	34.591	47.431	55.4422	-.5628	-1.0197	168.8841	-.5628	-1.0197	1.1647	.6817	208.8952	-.3294	-.5968	44.6399	40.2883				1				0
80	8.13	31.3375	34.5586	47.4683	55.5382	-.5682	-1.0265	168.9026	-.5682	-1.0265	1.1733	.6867	208.9669	-.3326	-.6008	44.5885	40.224				1				0
80	8.14	31.1994	34.492	47.5217	55.6722	-.5759	-1.0374	168.8853	-.5759	-1.0374	1.1866	.6945	209.037	-.3371	-.6072	44.5149	40.1197				1				0
80	8.15	31.0612	34.4254	47.5751	55.8063	-.5837	-1.0484	168.868	-.5837	-1.0484	1.1999	.7023	209.1055	-.3416	-.6136	44.4413	40.0153				1				0
80	8.16	30.923	34.3588	47.6285	55.9404	-.5914	-1.0594	168.8506	-.5914	-1.0594	1.2132	.7101	209.1725	-.3461	-.62	44.3678	39.9109				1				0
80	8.17	30.8672	34.3246	47.6445	55.9784	-.5937	-1.0636	168.8147	-.5937	-1.0636	1.2181	.7129	209.1713	-.3475	-.6225	44.3456	39.8708				1				0
80	8.18	30.8114	34.2904	47.6605	56.0165	-.596	-1.0678	168.7788	-.596	-1.0678	1.2229	.7157	209.1701	-.3488	-.6249	44.3235	39.8307				1				0
80	8.19	30.7556	34.2562	47.6765	56.0545	-.5984	-1.072	168.7428	-.5984	-1.072	1.2277	.7185	209.1689	-.3502	-.6274	44.3014	39.7905				1				0
80	8.2	30.7059	34.2607	47.6685	56.1133	-.6044	-1.0746	168.7484	-.6044	-1.0746	1.2329	.7216	209.3562	-.3538	-.6289	44.2435	39.7655				1				0
80	8.21	30.6561	34.2652	47.6605	56.1722	-.6105	-1.0772	168.7539	-.6105	-1.0772	1.2382	.7247	209.5419	-.3573	-.6305	44.1856	39.7405				1				0
80	8.22	30.6621	34.3039	47.6365	56.1929	-.6143	-1.0757	168.7953	-.6143	-1.0757	1.2387	.725	209.7292	-.3595	-.6295	44.1498	39.7557				1				0
80	8.23	30.6681	34.3426	47.6124	56.2137	-.618	-1.0741	168.8368	-.618	-1.0741	1.2392	.7252	209.9162	-.3617	-.6286	44.1141	39.7709				1				0
80	8.24	30.6741	34.3813	47.5884	56.2344	-.6218	-1.0725	168.8783	-.6218	-1.0725	1.2397	.7255	210.103	-.3639	-.6277	44.0784	39.786				1				0
80	8.25	30.6801	34.42	47.5644	56.2552	-.6255	-1.0709	168.9197	-.6255	-1.0709	1.2402	.7258	210.2895	-.3661	-.6267	44.0428	39.8011				1				0
80	8.26	30.6784	34.4992	47.4505	56.2561	-.6355	-1.0658	168.8842	-.6355	-1.0658	1.2409	.7263	210.8049	-.3719	-.6238	43.9477	39.8492				1				0
80	8.27	30.6767	34.5784	47.3367	56.2569	-.6455	-1.0608	168.8487	-.6455	-1.0608	1.2417	.7267	211.3198	-.3778	-.6208	43.8527	39.8973				1				0
80	8.28	30.6689	34.6189	47.2468	56.237	-.6517	-1.0573	168.7717	-.6517	-1.0573	1.242	.7269	211.6489	-.3814	-.6188	43.7932	39.9302				1				0
80	8.29	30.6612	34.6594	47.157	56.2171	-.658	-1.0539	168.6948	-.658	-1.0539	1.2424	.7271	211.9782	-.3851	-.6168	43.7336	39.9632				1				0
80	8.3	30.6535	34.6999	47.0671	56.1972	-.6642	-1.0504	168.6178	-.6642	-1.0504	1.2428	.7274	212.3076	-.3887	-.6148	43.674	39.9962				1				0
80	8.31	30.6458	34.7404	46.9773	56.1773	-.6705	-1.0469	168.5408	-.6705	-1.0469	1.2432	.7276	212.637	-.3924	-.6127	43.6144	40.0293				1				0
80	8.32	30.6707	34.9051	46.7932	56.1246	-.6844	-1.0354	168.4935	-.6844	-1.0354	1.2411	.7264	213.4633	-.4005	-.606	43.4823	40.1391				1				0
80	8.33	30.6956	35.0698	46.609	56.0718	-.6982	-1.0239	168.4462	-.6982	-1.0239	1.2393	.7253	214.2928	-.4087	-.5992	43.3501	40.249				1				0
80	8.34	30.7282	35.1941	46.5147	56.039	-.7058	-1.0158	168.4759	-.7058	-1.0158	1.237	.7239	214.7937	-.4131	-.5945	43.2778	40.3257				1				0
80	8.35	30.7608	35.3183	46.4204	56.0061	-.7134	-1.0077	168.5056	-.7134	-1.0077	1.2347	.7226	215.2963	-.4175	-.5898	43.2054	40.4024				1				0
80	8.36	30.7934	35.4425	46.3261	55.9732	-.721	-.9997	168.5352	-.721	-.9997	1.2326	.7214	215.8006	-.422	-.5851	43.1331	40.4791				1				0
80	8.37	30.826	35.5667	46.2319	55.9404	-.7286	-.9917	168.5649	-.7286	-.9917	1.2305	.7202	216.3064	-.4264	-.5804	43.0609	40.5557				1				0
80	8.38	30.9041	35.8223	46.0184	55.8331	-.7429	-.9734	168.5779	-.7429	-.9734	1.2245	.7167	217.3484	-.4348	-.5697	42.9251	40.7292				1				0
80	8.39	30.9822	36.0779	45.8049	55.7259	-.7571	-.9552	168.5909	-.7571	-.9552	1.2189	.7134	218.4003	-.4431	-.5591	42.7894	40.9026				1				0
80	8.4	31.0277	36.2093	45.6857	55.6515	-.7638	-.9451	168.5742	-.7638	-.9451	1.2151	.7112	218.9446	-.447	-.5531	42.7259	40.9995				1				0
80	8.41	31.0732	36.3407	45.5665	55.5771	-.7704	-.9349	168.5575	-.7704	-.9349	1.2114	.709	219.4924	-.4509	-.5472	42.6624	41.0964				1				0
80	8.42	31.1187	36.4721	45.4473	55.5027	-.7771	-.9247	168.5408	-.7771	-.9247	1.2079	.7069	220.0435	-.4548	-.5412	42.5989	41.1933				1				0
80	8.43	31.1642	36.6035	45.3281	55.4283	-.7838	-.9145	168.5241	-.7838	-.9145	1.2044	.7049	220.598	-.4587	-.5352	42.5354	41.2903				1				0
80	8.44	31.2526	36.8007	45.1164	55.2276	-.7904	-.8958	168.3972	-.7904	-.8958	1.1947	.6992	221.4224	-.4626	-.5243	42.4722	41.4681				1				0
80	8.45	31.341	36.9978	44.9046	55.027	-.7971	-.8771	168.2704	-.7971	-.8771	1.1852	.6937	222.2615	-.4665	-.5134	42.4089	41.6462				1				0
80	8.46	31.3839	37.0635	44.8121	54.9007	-.797	-.8686	168.1602	-.797	-.8686	1.1789	.69	222.5389	-.4665	-.5084	42.4092	41.7274				1				0
80	8.47	31.4268	37.1292	44.7196	54.7744	-.797	-.8601	168.05	-.797	-.8601	1.1726	.6863	222.8196	-.4665	-.5034	42.4095	41.8086				1				0
80	8.48	31.4697	37.1949	44.6271	54.6481	-.797	-.8515	167.9398	-.797	-.8515	1.1663	.6826	223.1037	-.4664	-.4984	42.4098	41.89				1				0
80	8.49	31.5126	37.2606	44.5346	54.5219	-.7969	-.843	167.8297	-.7969	-.843	1.1601	.6789	223.3912	-.4664	-.4934	42.4101	41.9715				1				0
80	8.5	31.5513	37.3335	44.3807	54.3575	-.7991	-.8321	167.623	-.7991	-.8321	1.1537	.6752	223.8435	-.4677	-.487	42.3893	42.0757				1				0
80	8.51	31.5899	37.4064	44.2268	54.1932	-.8013	-.8211	167.4163	-.8013	-.8211	1.1473	.6715	224.302	-.469	-.4806	42.3683	42.1801				1				0
80	8.52	31.5856	37.4136	44.1654	54.1551	-.8036	-.8187	167.3197	-.8036	-.8187	1.1472	.6714	224.4649	-.4703	-.4792	42.3471	42.2028				1				0
80	8.53	31.5813	37.4208	44.104	54.1171	-.8058	-.8163	167.2232	-.8058	-.8163	1.147	.6713	224.628	-.4716	-.4778	42.3258	42.2255				1				0
80	8.54	31.577	37.428	44.0427	54.079	-.808	-.8139	167.1267	-.808	-.8139	1.1469	.6712	224.7914	-.4729	-.4764	42.3045	42.2483				1				0
80	8.55	31.5822	37.4604	44.008	54.0963	-.812	-.8123	167.1469	-.812	-.8123	1.1485	.6722	224.988	-.4752	-.4754	42.2671	42.2638				1				0
80	8.56	31.5873	37.4928	43.9733	54.1136	-.8159	-.8107	167.167	-.8159	-.8107	1.1502	.6731	225.1841	-.4775	-.4745	42.2296	42.2794				1				0
80	8.57	31.5925	37.5252	43.9386	54.1309	-.8198	-.809	167.1872	-.8198	-.809	1.1518	.6741	225.3795	-.4798	-.4735	42.1922	42.295				1				0
80	8.58	31.6019	37.5504	43.9653	54.1863	-.8215	-.8098	167.3038	-.8215	-.8098	1.1535	.6751	225.4115	-.4808	-.4739	42.1762	42.2877				1				0
80	8.59	31.6113	37.5756	43.992	54.2416	-.8232	-.8105	167.4205	-.8232	-.8105	1.1553	.6761	225.4433	-.4818	-.4744	42.1601	42.2805				1				0
80	8.6	31.6208	37.6008	44.0186	54.297	-.8249	-.8113	167.5372	-.8249	-.8113	1.157	.6771	225.475	-.4828	-.4748	42.1441	42.2733				1				0
80	8.61	31.6585	37.6773	44.104	54.438	-.828	-.8128	167.8779	-.828	-.8128	1.1602	.679	225.5305	-.4846	-.4757	42.1146	42.2593				1				0
80	8.62	31.6963	37.7538	44.1894	54.579	-.8311	-.8142	168.2185	-.8311	-.8142	1.1635	.6809	225.5855	-.4864	-.4765	42.0851	42.2453				1				0
80	8.63	31.7246	37.8051	44.2481	54.6646	-.8325	-.815	168.4425	-.8325	-.815	1.165	.6818	225.6091	-.4872	-.477	42.0717	42.2385				1				0
80	8.64	31.753	37.8564	44.3069	54.7502	-.8339	-.8157	168.6664	-.8339	-.8157	1.1665	.6827	225.6326	-.488	-.4774	42.0583	42.2317				1				0
80	8.65	31.7813	37.9077	44.3656	54.8358	-.8353	-.8164	168.8904	-.8353	-.8164	1.168	.6836	225.656	-.4889	-.4778	42.0449	42.225				1				0
80	8.66	31.8096	37.959	44.4243	54.9215	-.8367	-.8171	169.1144	-.8367	-.8171	1.1695	.6845	225.6792	-.4897	-.4782	42.0315	42.2183				1				0
80	8.67	31.8757	38.0688	44.4483	54.963	-.8386	-.8129	169.3558	-.8386	-.8129	1.1679	.6835	225.8914	-.4908	-.4757	42.0136	42.2583				1				0
80	8.68	31.9418	38.1786	44.4723	55.0045	-.8404	-.8087	169.5972	-.8404	-.8087	1.1663	.6826	226.1035	-.4919	-.4733	41.9958	42.2983				1				0
80	8.69	31.9795	38.2371	44.4376	54.9604	-.8409	-.8038	169.6147	-.8409	-.8038	1.1633	.6808	226.2941	-.4922	-.4704	41.9912	42.345				1				0
80	8.7	32.0173	38.2957	44.4029	54.9163	-.8414	-.7989	169.6322	-.8414	-.7989	1.1602	.679	226.4855	-.4924	-.4675	41.9866	42.3917				1				0
80	8.71	32.0551	38.3542	44.3682	54.8722	-.8419	-.794	169.6496	-.8419	-.794	1.1572	.6773	226.678	-.4927	-.4647	41.982	42.4384				1				0
80	8.72	32.0928	38.4127	44.3335	54.8281	-.8424	-.7891	169.6671	-.8424	-.7891	1.1542	.6755	226.8714	-.493	-.4618	41.9775	42.4851				1				0
80	8.73	32.1701	38.4874	44.1761	54.5945	-.8396	-.7752	169.4281	-.8396	-.7752	1.1428	.6688	227.284	-.4914	-.4537	42.0037	42.6171				1				0
80	8.74	32.2473	38.5621	44.0186	54.361	-.8368	-.7613	169.189	-.8368	-.7613	1.1313	.6621	227.7062	-.4898	-.4456	42.03	42.7495				1				0
80	8.75	32.2868	38.5783	43.8959	54.1716	-.8336	-.7523	168.9325	-.8336	-.7523	1.1229	.6572	227.9348	-.4879	-.4403	42.061	42.8353				1				0
80	8.76	32.3263	38.5945	43.7731	53.9821	-.8303	-.7432	168.676	-.8303	-.7432	1.1144	.6522	228.1676	-.486	-.435	42.0921	42.9215				1				0
80	8.77	32.3658	38.6107	43.6504	53.7927	-.8271	-.7342	168.4195	-.8271	-.7342	1.1059	.6472	228.4046	-.484	-.4297	42.1233	43.0079				1				0
80	8.78	32.4052	38.6269	43.5276	53.6033	-.8238	-.7251	168.163	-.8238	-.7251	1.0974	.6423	228.6461	-.4821	-.4244	42.1546	43.0946				1				0
80	8.79	32.4885	38.662	43.3186	53.2833	-.8177	-.7088	167.7523	-.8177	-.7088	1.0822	.6333	229.0806	-.4786	-.4148	42.2122	43.2494				1				0
80	8.8	32.5718	38.6971	43.1095	52.9633	-.8116	-.6925	167.3416	-.8116	-.6925	1.0669	.6244	229.5298	-.475	-.4053	42.27	43.4049				1				0
80	8.81	32.6155	38.716	43.0232	52.8327	-.8089	-.6853	167.1874	-.8089	-.6853	1.0602	.6205	229.7276	-.4734	-.4011	42.2964	43.4733				1				0
80	8.82	32.6593	38.7349	42.937	52.702	-.8061	-.6781	167.0332	-.8061	-.6781	1.0534	.6165	229.9283	-.4718	-.3969	42.3228	43.5417				1				0
80	8.83	32.7031	38.7538	42.8507	52.5714	-.8033	-.6709	166.879	-.8033	-.6709	1.0466	.6126	230.1319	-.4702	-.3927	42.3493	43.6103				1				0
80	8.84	32.7468	38.7727	42.7644	52.4408	-.8005	-.6637	166.7247	-.8005	-.6637	1.0399	.6086	230.3387	-.4685	-.3884	42.3758	43.679				1				0
80	8.85	32.8782	38.8582	42.6977	52.3085	-.7948	-.652	166.7425	-.7948	-.652	1.028	.6016	230.6366	-.4651	-.3816	42.4307	43.7906				1				0
80	8.86	33.0095	38.9437	42.6309	52.1762	-.789	-.6403	166.7603	-.789	-.6403	1.0161	.5947	230.9413	-.4618	-.3747	42.4856	43.9022				1				0
80	8.87	33.097	39.0103	42.6505	52.1744	-.786	-.6358	166.9323	-.786	-.6358	1.011	.5917	231.0324	-.46	-.3721	42.5139	43.9449				1				0
80	8.88	33.1846	39.0769	42.6701	52.1727	-.7831	-.6313	167.1043	-.7831	-.6313	1.0059	.5887	231.1242	-.4583	-.3695	42.542	43.9874				1				0
80	8.89	33.2721	39.1435	42.6897	52.171	-.7801	-.6269	167.2762	-.7801	-.6269	1.0008	.5857	231.2168	-.4566	-.3669	42.5701	44.0298				1				0
80	8.9	33.4051	39.2407	42.735	52.1917	-.7757	-.6212	167.5726	-.7757	-.6212	.9938	.5816	231.3117	-.454	-.3636	42.6125	44.084				1				0
80	8.91	33.5382	39.3379	42.7804	52.2125	-.7713	-.6155	167.869	-.7713	-.6155	.9868	.5775	231.4076	-.4514	-.3602	42.6547	44.1379				1				0
80	8.92	33.6712	39.4351	42.8258	52.2333	-.7668	-.6099	168.1653	-.7668	-.6099	.9798	.5734	231.5046	-.4488	-.3569	42.6967	44.1917				1				0
80	8.93	33.7167	39.4657	42.8516	52.2557	-.7654	-.6087	168.2897	-.7654	-.6087	.9779	.5723	231.5065	-.4479	-.3562	42.7109	44.2033				1				0
80	8.94	33.7622	39.4963	42.8773	52.2782	-.7639	-.6074	168.4141	-.7639	-.6074	.976	.5712	231.5083	-.4471	-.3555	42.725	44.2149				1				0
80	8.95	33.8077	39.5269	42.9031	52.3007	-.7624	-.6062	168.5385	-.7624	-.6062	.974	.5701	231.5103	-.4462	-.3548	42.7391	44.2265				1				0
80	8.96	33.8635	39.5404	42.92	52.2929	-.7587	-.6043	168.6169	-.7587	-.6043	.9699	.5676	231.4632	-.444	-.3537	42.7746	44.2451				1				0
80	8.97	33.9193	39.5539	42.937	52.2852	-.7549	-.6023	168.6953	-.7549	-.6023	.9658	.5652	231.4158	-.4418	-.3525	42.8101	44.2636				1				0
80	8.98	33.9296	39.5368	42.9281	52.2549	-.7527	-.6016	168.6493	-.7527	-.6016	.9636	.5639	231.3663	-.4405	-.3521	42.8316	44.2706				1				0
80	8.99	33.9398	39.5197	42.9192	52.2246	-.7504	-.6009	168.6033	-.7504	-.6009	.9613	.5626	231.3166	-.4392	-.3517	42.853	44.2776				1				0
80	9	33.9501	39.5026	42.9103	52.1943	-.7482	-.6001	168.5574	-.7482	-.6001	.9591	.5613	231.2666	-.4379	-.3512	42.8745	44.2846				1				0
80	9.01	33.9604	39.4855	42.9014	52.1641	-.7459	-.5994	168.5114	-.7459	-.5994	.9569	.56	231.2163	-.4366	-.3508	42.896	44.2916				1				0
80	9.02	33.9459	39.4243	42.8667	52.094	-.7426	-.5992	168.3309	-.7426	-.5992	.9542	.5585	231.0982	-.4346	-.3507	42.9278	44.2931				1				0
80	9.03	33.9313	39.3631	42.832	52.0239	-.7392	-.5991	168.1503	-.7392	-.5991	.9515	.5569	230.9792	-.4326	-.3506	42.9597	44.2946				1				0
80	9.04	33.9064	39.319	42.8062	51.9842	-.7381	-.5996	168.0157	-.7381	-.5996	.951	.5566	230.9111	-.432	-.3509	42.97	44.2892				1				0
80	9.05	33.8815	39.2749	42.7804	51.9444	-.7371	-.6002	167.8812	-.7371	-.6002	.9505	.5563	230.8427	-.4314	-.3513	42.9804	44.2837				1				0
80	9.06	33.8566	39.2308	42.7546	51.9046	-.736	-.6008	167.7466	-.736	-.6008	.9501	.556	230.7742	-.4307	-.3516	42.9908	44.2782				1				0
80	9.07	33.8317	39.1867	42.7288	51.8648	-.7349	-.6014	167.612	-.7349	-.6014	.9496	.5557	230.7055	-.4301	-.352	43.0012	44.2727				1				0
80	9.08	33.7579	39.0652	42.7386	51.8432	-.7318	-.6072	167.4048	-.7318	-.6072	.9509	.5565	230.3135	-.4283	-.3554	43.0308	44.2168				1				0
80	9.09	33.6841	38.9437	42.7484	51.8215	-.7287	-.6131	167.1977	-.7287	-.6131	.9523	.5573	229.9216	-.4264	-.3588	43.0605	44.1608				1				0
80	9.1	33.6352	38.8663	42.7839	51.8397	-.7266	-.6184	167.1251	-.7266	-.6184	.9542	.5584	229.6	-.4253	-.3619	43.0797	44.1104				1				0
80	9.11	33.5862	38.7889	42.8195	51.8579	-.7246	-.6237	167.0525	-.7246	-.6237	.9561	.5596	229.2795	-.4241	-.365	43.0989	44.0598				1				0
80	9.12	33.5373	38.7115	42.8551	51.876	-.7226	-.629	166.9799	-.7226	-.629	.958	.5607	228.96	-.4229	-.3681	43.1182	44.0093				1				0
80	9.13	33.4884	38.6341	42.8907	51.8942	-.7206	-.6343	166.9074	-.7206	-.6343	.96	.5618	228.6414	-.4217	-.3713	43.1375	43.9587				1				0
80	9.14	33.3777	38.4721	43.0401	52.049	-.7181	-.6504	166.9389	-.7181	-.6504	.9688	.567	227.8333	-.4203	-.3806	43.161	43.806				1				0
80	9.15	33.267	38.3101	43.1896	52.2038	-.7156	-.6664	166.9704	-.7156	-.6664	.9778	.5723	227.0402	-.4188	-.39	43.1846	43.6534				1				0
80	9.16	33.2052	38.2254	43.3034	52.3405	-.7152	-.6771	167.0746	-.7152	-.6771	.9848	.5764	226.5676	-.4186	-.3963	43.1888	43.5517				1				0
80	9.17	33.1434	38.1408	43.4173	52.4772	-.7147	-.6877	167.1787	-.7147	-.6877	.9919	.5805	226.1023	-.4183	-.4025	43.1931	43.4501				1				0
80	9.18	33.0816	38.0562	43.5312	52.6138	-.7143	-.6984	167.2828	-.7143	-.6984	.999	.5847	225.6441	-.418	-.4087	43.1973	43.3486				1				0
80	9.19	33.0198	37.9716	43.645	52.7505	-.7138	-.709	167.3869	-.7138	-.709	1.0061	.5888	225.193	-.4178	-.415	43.2015	43.2472				1				0
80	9.2	32.9168	37.7835	43.9128	53.0385	-.7094	-.7315	167.6516	-.7094	-.7315	1.019	.5964	224.1212	-.4152	-.4281	43.2436	43.0331				1				0
80	9.21	32.8138	37.5954	44.1805	53.3265	-.705	-.7539	167.9163	-.705	-.7539	1.0322	.6041	223.0798	-.4126	-.4412	43.2855	42.8197				1				0
80	9.22	32.7726	37.4919	44.3344	53.4779	-.7011	-.7657	168.0768	-.7011	-.7657	1.0382	.6076	222.4762	-.4103	-.4481	43.3231	42.7074				1				0
80	9.23	32.7314	37.3884	44.4883	53.6293	-.6971	-.7775	168.2374	-.6971	-.7775	1.0443	.6112	221.8806	-.408	-.455	43.3607	42.5954				1				0
80	9.24	32.6902	37.2849	44.6422	53.7806	-.6932	-.7892	168.3979	-.6932	-.7892	1.0504	.6148	221.2932	-.4057	-.4619	43.3982	42.4835				1				0
80	9.25	32.649	37.1814	44.7961	53.932	-.6893	-.8009	168.5585	-.6893	-.8009	1.0567	.6184	220.7137	-.4034	-.4688	43.4356	42.3719				1				0
80	9.26	32.5752	37.0149	45.0301	54.1724	-.684	-.8196	168.7926	-.684	-.8196	1.0675	.6248	219.8445	-.4003	-.4797	43.4861	42.1941				1				0
80	9.27	32.5014	36.8484	45.264	54.4129	-.6787	-.8382	169.0266	-.6787	-.8382	1.0785	.6312	218.9953	-.3972	-.4906	43.5364	42.0168				1				0
80	9.28	32.4688	36.7854	45.3441	54.502	-.6773	-.8452	169.1002	-.6773	-.8452	1.0831	.6339	218.7076	-.3964	-.4947	43.5494	41.9506				1				0
80	9.29	32.4361	36.7224	45.4241	54.5911	-.6759	-.8521	169.1737	-.6759	-.8521	1.0877	.6366	218.4226	-.3956	-.4987	43.5625	41.8844				1				0
80	9.3	32.4035	36.6593	45.5042	54.6801	-.6746	-.8591	169.2472	-.6746	-.8591	1.0923	.6393	218.1403	-.3948	-.5028	43.5755	41.8184				1				0
80	9.31	32.2662	36.482	45.5994	54.7736	-.673	-.8736	169.1212	-.673	-.8736	1.1028	.6454	217.6085	-.3939	-.5113	43.5907	41.6799				1				0
80	9.32	32.1289	36.3047	45.6946	54.867	-.6714	-.8882	168.9951	-.6714	-.8882	1.1134	.6516	217.086	-.3929	-.5198	43.6059	41.5412				1				0
80	9.33	31.9916	36.1274	45.7897	54.9604	-.6698	-.9028	168.8691	-.6698	-.9028	1.1241	.6579	216.5726	-.392	-.5284	43.6211	41.4023				1				0
80	9.34	31.8868	36.0131	45.8049	54.9647	-.6695	-.9104	168.6695	-.6695	-.9104	1.1301	.6614	216.3312	-.3919	-.5328	43.6234	41.3292				1				0
80	9.35	31.7821	35.8988	45.82	54.969	-.6693	-.9181	168.47	-.6693	-.9181	1.1362	.665	216.0918	-.3917	-.5373	43.6256	41.2559				1				0
80	9.36	31.6774	35.7845	45.8351	54.9734	-.6691	-.9258	168.2704	-.6691	-.9258	1.1423	.6685	215.8544	-.3916	-.5419	43.6279	41.1825				1				0
80	9.37	31.4826	35.5874	45.9027	55.033	-.6696	-.9417	168.0057	-.6696	-.9417	1.1555	.6763	215.4144	-.3919	-.5512	43.6228	41.0311				1				0
80	9.38	31.2878	35.3903	45.9703	55.0927	-.6702	-.9577	167.7411	-.6702	-.9577	1.1689	.6841	214.9829	-.3922	-.5605	43.6176	40.8792				1				0
80	9.39	31.1976	35.3075	46.0228	55.1481	-.6709	-.9659	167.676	-.6709	-.9659	1.176	.6883	214.785	-.3927	-.5653	43.6102	40.8012				1				0
80	9.4	31.1075	35.2247	46.0753	55.2034	-.6717	-.9741	167.6109	-.6717	-.9741	1.1832	.6925	214.5894	-.3931	-.5701	43.6028	40.7231				1				0
80	9.41	31.0174	35.1418	46.1278	55.2588	-.6725	-.9823	167.5458	-.6725	-.9823	1.1904	.6967	214.3959	-.3936	-.5749	43.5954	40.6449				1				0
80	9.42	30.9273	35.059	46.1803	55.3141	-.6733	-.9905	167.4807	-.6733	-.9905	1.1976	.7009	214.2047	-.394	-.5797	43.588	40.5667				1				0
80	9.43	30.7462	34.9123	46.3413	55.5044	-.6764	-1.0093	167.5042	-.6764	-1.0093	1.215	.7111	213.8285	-.3959	-.5907	43.5581	40.3876				1				0
80	9.44	30.5651	34.7656	46.5023	55.6947	-.6795	-1.0281	167.5277	-.6795	-1.0281	1.2324	.7213	213.4631	-.3977	-.6017	43.5283	40.2086				1				0
80	9.45	30.4741	34.7017	46.6108	55.8296	-.6819	-1.0387	167.6163	-.6819	-1.0387	1.2425	.7272	213.2851	-.3991	-.6079	43.5059	40.108				1				0
80	9.46	30.3831	34.6378	46.7193	55.9646	-.6842	-1.0492	167.7048	-.6842	-1.0492	1.2526	.7331	213.1102	-.4005	-.6141	43.4835	40.0076				1				0
80	9.47	30.2922	34.5739	46.8279	56.0995	-.6866	-1.0597	167.7934	-.6866	-1.0597	1.2627	.739	212.9383	-.4018	-.6202	43.4611	39.9072				1				0
80	9.48	30.2012	34.51	46.9364	56.2344	-.6889	-1.0703	167.882	-.6889	-1.0703	1.2728	.7449	212.7693	-.4032	-.6264	43.4388	39.807				1				0
80	9.49	30.0587	34.3939	47.1374	56.4905	-.6922	-1.0889	168.0805	-.6922	-1.0889	1.2903	.7552	212.4448	-.4051	-.6373	43.4074	39.6296				1				0
80	9.5	29.9162	34.2778	47.3385	56.7465	-.6955	-1.1075	168.279	-.6955	-1.1075	1.3078	.7654	212.1297	-.4071	-.6482	43.376	39.4526				1				0
80	9.51	29.8647	34.2256	47.431	56.8676	-.6965	-1.1156	168.3889	-.6965	-1.1156	1.3151	.7697	211.9776	-.4076	-.6529	43.3669	39.3756				1				0
80	9.52	29.8132	34.1734	47.5235	56.9887	-.6974	-1.1236	168.4988	-.6974	-1.1236	1.3225	.774	211.8274	-.4082	-.6576	43.3579	39.2988				1				0
80	9.53	29.7617	34.1212	47.616	57.1097	-.6984	-1.1317	168.6087	-.6984	-1.1317	1.3298	.7783	211.6791	-.4087	-.6623	43.3488	39.222				1				0
80	9.54	29.7102	34.069	47.7085	57.2308	-.6993	-1.1397	168.7186	-.6993	-1.1397	1.3372	.7826	211.5326	-.4093	-.6671	43.3398	39.1454				1				0
80	9.55	29.5935	33.9556	47.8348	57.409	-.7018	-1.154	168.7929	-.7018	-1.154	1.3507	.7905	211.3048	-.4107	-.6754	43.3162	39.0092				1				0
80	9.56	29.4768	33.8422	47.9611	57.5872	-.7043	-1.1683	168.8673	-.7043	-1.1683	1.3642	.7984	211.0817	-.4122	-.6838	43.2927	38.8732				1				0
80	9.57	29.4116	33.781	47.9949	57.6443	-.7058	-1.1746	168.8318	-.7058	-1.1746	1.3703	.802	211.0011	-.4131	-.6874	43.2782	38.8136				1				0
80	9.58	29.3463	33.7198	48.0288	57.7014	-.7073	-1.1808	168.7962	-.7073	-1.1808	1.3765	.8056	210.9212	-.414	-.6911	43.2637	38.7539				1				0
80	9.59	29.2811	33.6586	48.0626	57.7584	-.7088	-1.1871	168.7607	-.7088	-1.1871	1.3826	.8092	210.842	-.4149	-.6948	43.2492	38.6943				1				0
80	9.6	29.2159	33.5974	48.0964	57.8155	-.7104	-1.1934	168.7251	-.7104	-1.1934	1.3888	.8128	210.7634	-.4157	-.6984	43.2347	38.6346				1				0
80	9.61	29.124	33.5316	48.1444	57.9029	-.7138	-1.2016	168.703	-.7138	-1.2016	1.3976	.818	210.7095	-.4177	-.7033	43.2024	38.5558				1				0
80	9.62	29.0322	33.4659	48.1924	57.9902	-.7171	-1.2099	168.6808	-.7171	-1.2099	1.4065	.8232	210.6562	-.4197	-.7081	43.1701	38.477				1				0
80	9.63	29.0056	33.4614	48.2067	58.0205	-.719	-1.2119	168.6942	-.719	-1.2119	1.4091	.8247	210.6801	-.4208	-.7093	43.1523	38.458				1				0
80	9.64	28.979	33.4569	48.2209	58.0508	-.7209	-1.2139	168.7076	-.7209	-1.2139	1.4118	.8263	210.7038	-.4219	-.7105	43.1345	38.439				1				0
80	9.65	28.9524	33.4524	48.2351	58.0811	-.7227	-1.2159	168.721	-.7227	-1.2159	1.4145	.8279	210.7274	-.423	-.7116	43.1168	38.42				1				0
80	9.66	28.9344	33.4758	48.2218	58.0932	-.7261	-1.2157	168.7252	-.7261	-1.2157	1.416	.8288	210.8484	-.425	-.7115	43.0849	38.422				1				0
80	9.67	28.9163	33.4992	48.2084	58.1053	-.7294	-1.2155	168.7293	-.7294	-1.2155	1.4176	.8297	210.9691	-.4269	-.7114	43.053	38.424				1				0
80	9.68	28.8983	33.5226	48.1951	58.1174	-.7328	-1.2153	168.7334	-.7328	-1.2153	1.4191	.8306	211.0895	-.4289	-.7113	43.021	38.4261				1				0
80	9.69	28.9069	33.5505	48.1675	58.0992	-.7343	-1.2131	168.7242	-.7343	-1.2131	1.418	.8299	211.1871	-.4297	-.71	43.0069	38.4471				1				0
80	9.7	28.9155	33.5784	48.1399	58.0811	-.7358	-1.2108	168.7149	-.7358	-1.2108	1.4169	.8292	211.2849	-.4306	-.7087	42.9927	38.4682				1				0
80	9.71	28.9241	33.6063	48.1124	58.0629	-.7373	-1.2086	168.7057	-.7373	-1.2086	1.4157	.8286	211.3828	-.4315	-.7074	42.9785	38.4892				1				0
80	9.72	28.9592	33.6964	48.0145	57.9954	-.7417	-1.2009	168.6656	-.7417	-1.2009	1.4115	.8261	211.7017	-.4341	-.7028	42.936	38.5631				1				0
80	9.73	28.9944	33.7864	47.9167	57.928	-.7462	-1.1931	168.6254	-.7462	-1.1931	1.4072	.8236	212.0226	-.4367	-.6983	42.8934	38.637				1				0
80	9.74	29.021	33.8485	47.8464	57.8787	-.7492	-1.1876	168.5946	-.7492	-1.1876	1.4041	.8218	212.246	-.4385	-.695	42.865	38.6899				1				0
80	9.75	29.0477	33.9106	47.7761	57.8294	-.7522	-1.182	168.5637	-.7522	-1.182	1.401	.82	212.4705	-.4402	-.6918	42.8365	38.7428				1				0
80	9.76	29.0743	33.9727	47.7058	57.7801	-.7551	-1.1764	168.5328	-.7551	-1.1764	1.398	.8182	212.696	-.442	-.6885	42.8081	38.7958				1				0
80	9.77	29.1009	34.0348	47.6356	57.7308	-.7581	-1.1709	168.502	-.7581	-1.1709	1.3949	.8164	212.9226	-.4437	-.6853	42.7797	38.8487				1				0
80	9.78	29.1524	34.1455	47.4995	57.6019	-.762	-1.1597	168.3992	-.762	-1.1597	1.3877	.8121	213.3048	-.4459	-.6788	42.7433	38.9548				1				0
80	9.79	29.2039	34.2562	47.3634	57.473	-.7658	-1.1486	168.2964	-.7658	-1.1486	1.3805	.8079	213.6915	-.4482	-.6722	42.7069	39.061				1				0
80	9.8	29.2287	34.3048	47.2975	57.3934	-.7666	-1.143	168.2245	-.7666	-1.143	1.3763	.8055	213.8493	-.4487	-.669	42.699	39.1142				1				0
80	9.81	29.2536	34.3534	47.2317	57.3139	-.7674	-1.1374	168.1526	-.7674	-1.1374	1.3721	.803	214.0082	-.4492	-.6657	42.6911	39.1674				1				0
80	9.82	29.2785	34.402	47.1659	57.2343	-.7683	-1.1318	168.0807	-.7683	-1.1318	1.3679	.8006	214.1683	-.4496	-.6624	42.6832	39.2208				1				0
80	9.83	29.3034	34.4506	47.1001	57.1547	-.7691	-1.1262	168.0088	-.7691	-1.1262	1.3638	.7982	214.3294	-.4501	-.6591	42.6752	39.2741				1				0
80	9.84	29.3412	34.5262	46.9969	57.0241	-.7702	-1.1174	167.8884	-.7702	-1.1174	1.3571	.7943	214.5778	-.4508	-.654	42.665	39.3584				1				0
80	9.85	29.3789	34.6018	46.8937	56.8935	-.7713	-1.1085	167.7679	-.7713	-1.1085	1.3504	.7904	214.8291	-.4514	-.6488	42.6547	39.4429				1				0
80	9.86	29.3918	34.6288	46.8563	56.8425	-.7715	-1.1052	167.7194	-.7715	-1.1052	1.3479	.7889	214.9166	-.4515	-.6469	42.6523	39.4738				1				0
80	9.87	29.4047	34.6558	46.819	56.7914	-.7718	-1.102	167.6709	-.7718	-1.102	1.3454	.7874	215.0045	-.4517	-.645	42.65	39.5048				1				0
80	9.88	29.4176	34.6828	46.7816	56.7404	-.772	-1.0987	167.6224	-.772	-1.0987	1.3428	.7859	215.0929	-.4518	-.6431	42.6476	39.5358				1				0
80	9.89	29.4304	34.7098	46.7442	56.6894	-.7722	-1.0955	167.5739	-.7722	-1.0955	1.3403	.7844	215.1815	-.452	-.6411	42.6453	39.5669				1				0
80	9.9	29.4613	34.7629	46.7184	56.6496	-.7726	-1.0912	167.5923	-.7726	-1.0912	1.337	.7825	215.2991	-.4522	-.6386	42.6421	39.6077				1				0
80	9.91	29.4922	34.816	46.6926	56.6098	-.7729	-1.0869	167.6107	-.7729	-1.0869	1.3337	.7806	215.4172	-.4524	-.6361	42.6389	39.6486				1				0
80	9.92	29.5103	34.8421	46.7042	56.6211	-.773	-1.0859	167.6777	-.773	-1.0859	1.3329	.7801	215.4458	-.4524	-.6355	42.6381	39.6584				1				0
80	9.93	29.5283	34.8682	46.7158	56.6323	-.7731	-1.0848	167.7446	-.7731	-1.0848	1.3321	.7796	215.4744	-.4525	-.6349	42.6373	39.6681				1				0
80	9.94	29.5463	34.8943	46.7273	56.6435	-.7732	-1.0838	167.8115	-.7732	-1.0838	1.3313	.7792	215.503	-.4525	-.6343	42.6365	39.6779				1				0
80	9.95	29.5643	34.9204	46.7389	56.6548	-.7732	-1.0828	167.8785	-.7732	-1.0828	1.3305	.7787	215.5316	-.4526	-.6337	42.6357	39.6877				1				0
80	9.96	29.6098	34.9618	46.7674	56.6764	-.7721	-1.0809	168.0154	-.7721	-1.0809	1.3283	.7774	215.5378	-.4519	-.6326	42.647	39.7058				1				0
80	9.97	29.6553	35.0032	46.7958	56.698	-.7709	-1.079	168.1524	-.7709	-1.079	1.3261	.7761	215.5441	-.4512	-.6315	42.6582	39.724				1				0
80	9.98	29.6828	35.0185	46.8127	56.7084	-.7696	-1.0781	168.2225	-.7696	-1.0781	1.3246	.7753	215.5217	-.4504	-.631	42.6703	39.7323				1				0
80	9.99	29.7102	35.0338	46.8296	56.7188	-.7684	-1.0772	168.2925	-.7684	-1.0772	1.3232	.7744	215.4992	-.4497	-.6305	42.6823	39.7407				1				0
80	10	29.7377	35.0491	46.8465	56.7292	-.7671	-1.0763	168.3625	-.7671	-1.0763	1.3217	.7736	215.4767	-.449	-.63	42.6944	39.7491				1				0
80	10.01	29.7652	35.0644	46.8634	56.7396	-.7658	-1.0755	168.4326	-.7658	-1.0755	1.3203	.7727	215.4542	-.4482	-.6294	42.7064	39.7574				1				0
80	10.02	29.7815	35.0716	46.8581	56.7447	-.7658	-1.0747	168.456	-.7658	-1.0747	1.3196	.7723	215.4733	-.4482	-.629	42.7067	39.7651				1				0
80	10.03	29.7978	35.0788	46.8528	56.7499	-.7658	-1.0739	168.4793	-.7658	-1.0739	1.3189	.7719	215.4924	-.4482	-.6285	42.707	39.7728				1				0
80	10.04	29.7866	35.0707	46.8305	56.7447	-.767	-1.0739	168.4326	-.767	-1.0739	1.3197	.7724	215.5339	-.4489	-.6285	42.6954	39.7721				1				0
80	10.05	29.7755	35.0626	46.8083	56.7396	-.7682	-1.074	168.386	-.7682	-1.074	1.3205	.7728	215.5755	-.4496	-.6286	42.6837	39.7714				1				0
80	10.06	29.7643	35.0545	46.786	56.7344	-.7694	-1.0741	168.3393	-.7694	-1.0741	1.3212	.7733	215.617	-.4503	-.6286	42.672	39.7707				1				0
80	10.07	29.7901	35.0689	46.7505	56.7024	-.7692	-1.0713	168.3118	-.7692	-1.0713	1.3188	.7718	215.6788	-.4502	-.627	42.6745	39.7975				1				0
80	10.08	29.8158	35.0833	46.7149	56.6704	-.7689	-1.0684	168.2844	-.7689	-1.0684	1.3164	.7704	215.7409	-.45	-.6253	42.677	39.8244				1				0
80	10.09	29.8416	35.0977	46.6793	56.6384	-.7686	-1.0656	168.257	-.7686	-1.0656	1.3139	.769	215.8032	-.4499	-.6237	42.6796	39.8512				1				0
80	10.1	29.8785	35.1202	46.666	56.6115	-.7671	-1.0627	168.2762	-.7671	-1.0627	1.3107	.7671	215.824	-.449	-.622	42.6938	39.8787				1				0
80	10.11	29.9154	35.1427	46.6526	56.5847	-.7657	-1.0599	168.2955	-.7657	-1.0599	1.3075	.7652	215.8448	-.4481	-.6203	42.7081	39.9062				1				0
80	10.12	29.9523	35.1653	46.6393	56.5579	-.7642	-1.057	168.3147	-.7642	-1.057	1.3043	.7633	215.8658	-.4472	-.6186	42.7223	39.9336				1				0
80	10.13	29.9978	35.1869	46.6055	56.5078	-.7622	-1.0529	168.2978	-.7622	-1.0529	1.2998	.7607	215.9015	-.4461	-.6162	42.741	39.9726				1				0
80	10.14	30.0433	35.2085	46.5717	56.4576	-.7602	-1.0488	168.281	-.7602	-1.0488	1.2954	.7581	215.9374	-.4449	-.6138	42.7596	40.0115				1				0
80	10.15	30.0518	35.2076	46.5512	56.4342	-.7598	-1.0476	168.2448	-.7598	-1.0476	1.2941	.7574	215.9521	-.4447	-.6131	42.764	40.023				1				0
80	10.16	30.0604	35.2067	46.5307	56.4109	-.7593	-1.0464	168.2087	-.7593	-1.0464	1.2929	.7567	215.9669	-.4444	-.6124	42.7684	40.0344				1				0
80	10.17	30.069	35.2058	46.5103	56.3875	-.7589	-1.0452	168.1726	-.7589	-1.0452	1.2916	.7559	215.9817	-.4441	-.6117	42.7728	40.0459				1				0
80	10.18	30.0776	35.2049	46.4898	56.3642	-.7584	-1.044	168.1364	-.7584	-1.044	1.2904	.7552	215.9966	-.4439	-.611	42.7772	40.0574				1				0
80	10.19	30.0656	35.1688	46.4925	56.3538	-.7568	-1.0454	168.0807	-.7568	-1.0454	1.2906	.7553	215.9001	-.4429	-.6119	42.7926	40.0434				1				0
80	10.2	30.0536	35.1329	46.4952	56.3434	-.7552	-1.0469	168.025	-.7552	-1.0469	1.2908	.7555	215.8036	-.442	-.6127	42.8081	40.0295				1				0
80	10.21	30.033	35.0977	46.5183	56.3564	-.754	-1.0496	168.0054	-.754	-1.0496	1.2923	.7564	215.6925	-.4413	-.6143	42.8191	40.004				1				0
80	10.22	30.0124	35.0626	46.5414	56.3694	-.7528	-1.0523	167.9858	-.7528	-1.0523	1.2938	.7572	215.5816	-.4406	-.6158	42.8302	39.9785				1				0
80	10.23	29.9918	35.0275	46.5645	56.3823	-.7517	-1.0549	167.9662	-.7517	-1.0549	1.2953	.7581	215.471	-.4399	-.6174	42.8412	39.953				1				0
80	10.24	29.9712	34.9924	46.5877	56.3953	-.7505	-1.0576	167.9466	-.7505	-1.0576	1.2968	.759	215.3607	-.4392	-.619	42.8523	39.9275				1				0
80	10.25	29.9343	34.9141	46.6544	56.4169	-.7463	-1.0634	167.9197	-.7463	-1.0634	1.2992	.7603	215.0586	-.4368	-.6224	42.8928	39.872				1				0
80	10.26	29.8974	34.8358	46.7211	56.4386	-.742	-1.0693	167.8929	-.742	-1.0693	1.3015	.7617	214.7576	-.4343	-.6258	42.9334	39.8164				1				0
80	10.27	29.881	34.7926	46.7647	56.4472	-.7389	-1.0724	167.8856	-.7389	-1.0724	1.3023	.7622	214.5665	-.4324	-.6277	42.9629	39.7864				1				0
80	10.28	29.8647	34.7494	46.8083	56.4559	-.7358	-1.0756	167.8783	-.7358	-1.0756	1.3032	.7627	214.3755	-.4306	-.6295	42.9924	39.7563				1				0
80	10.29	29.8484	34.7062	46.8519	56.4645	-.7327	-1.0787	167.871	-.7327	-1.0787	1.304	.7632	214.1849	-.4288	-.6314	43.0219	39.7262				1				0
80	10.3	29.8321	34.663	46.8955	56.4732	-.7296	-1.0819	167.8638	-.7296	-1.0819	1.3049	.7637	213.9944	-.427	-.6332	43.0515	39.6962				1				0
80	10.31	29.8064	34.5793	46.996	56.493	-.7225	-1.0882	167.8747	-.7225	-1.0882	1.3063	.7645	213.5823	-.4229	-.6369	43.1187	39.6359				1				0
80	10.32	29.7806	34.4956	47.0965	56.5129	-.7155	-1.0946	167.8857	-.7155	-1.0946	1.3076	.7653	213.1712	-.4187	-.6406	43.186	39.5757				1				0
80	10.33	29.7712	34.4551	47.1534	56.5242	-.7115	-1.0977	167.9039	-.7115	-1.0977	1.3081	.7656	212.95	-.4164	-.6425	43.2237	39.5455				1				0
80	10.34	29.7617	34.4146	47.2104	56.5354	-.7075	-1.1009	167.9221	-.7075	-1.1009	1.3087	.7659	212.729	-.4141	-.6443	43.2615	39.5154				1				0
80	10.35	29.7523	34.3741	47.2673	56.5467	-.7036	-1.1041	167.9404	-.7036	-1.1041	1.3092	.7662	212.5082	-.4118	-.6462	43.2992	39.4852				1				0
80	10.36	29.7429	34.3336	47.3242	56.5579	-.6996	-1.1072	167.9586	-.6996	-1.1072	1.3097	.7665	212.2877	-.4095	-.648	43.3369	39.455				1				0
80	10.37	29.7669	34.3039	47.4141	56.5743	-.6928	-1.1097	168.0592	-.6928	-1.1097	1.3082	.7656	211.9768	-.4055	-.6495	43.4022	39.4317				1				0
80	10.38	29.7909	34.2742	47.5039	56.5908	-.6859	-1.1121	168.1598	-.6859	-1.1121	1.3066	.7647	211.6655	-.4015	-.6509	43.4673	39.4084				1				0
80	10.39	29.8244	34.285	47.5368	56.596	-.683	-1.1114	168.2422	-.683	-1.1114	1.3045	.7635	211.5743	-.3998	-.6505	43.4948	39.4152				1				0
80	10.4	29.8579	34.2958	47.5697	56.6012	-.6802	-1.1107	168.3246	-.6802	-1.1107	1.3024	.7623	211.4828	-.3981	-.65	43.5222	39.4221				1				0
80	10.41	29.8913	34.3066	47.6027	56.6064	-.6773	-1.11	168.407	-.6773	-1.11	1.3003	.761	211.3912	-.3964	-.6496	43.5496	39.4289				1				0
80	10.42	29.9583	34.3399	47.6276	56.5891	-.673	-1.1067	168.5148	-.673	-1.1067	1.2953	.7581	211.3059	-.3939	-.6477	43.5901	39.4601				1				0
80	10.43	30.0252	34.3732	47.6525	56.5718	-.6688	-1.1034	168.6227	-.6688	-1.1034	1.2903	.7551	211.22	-.3914	-.6458	43.6307	39.4913				1				0
80	10.44	30.0922	34.4065	47.6774	56.5545	-.6645	-1.1001	168.7305	-.6645	-1.1001	1.2853	.7522	211.1336	-.3889	-.6439	43.6711	39.5224				1				0
80	10.45	30.1257	34.429	47.6694	56.532	-.6632	-1.0976	168.756	-.6632	-1.0976	1.2824	.7505	211.1399	-.3881	-.6424	43.6843	39.5468				1				0
80	10.46	30.1591	34.4515	47.6614	56.5095	-.6618	-1.095	168.7815	-.6618	-1.095	1.2795	.7488	211.1462	-.3873	-.6409	43.6975	39.5712				1				0
80	10.47	30.1926	34.474	47.6534	56.487	-.6604	-1.0925	168.8069	-.6604	-1.0925	1.2766	.7471	211.1525	-.3865	-.6394	43.7106	39.5955				1				0
80	10.48	30.2381	34.5118	47.5947	56.429	-.6602	-1.0872	168.7736	-.6602	-1.0872	1.2719	.7444	211.2681	-.3864	-.6363	43.7127	39.6462				1				0
80	10.49	30.2836	34.5496	47.5359	56.3711	-.66	-1.0818	168.7402	-.66	-1.0818	1.2672	.7417	211.3845	-.3862	-.6332	43.7148	39.6969				1				0
80	10.5	30.2956	34.5649	47.4852	56.3356	-.6611	-1.0791	168.6814	-.6611	-1.0791	1.2655	.7406	211.4947	-.3869	-.6315	43.7037	39.7232				1				0
80	10.51	30.3076	34.5802	47.4345	56.3002	-.6623	-1.0763	168.6225	-.6623	-1.0763	1.2637	.7396	211.6053	-.3876	-.6299	43.6926	39.7496				1				0
80	10.52	30.3196	34.5955	47.3838	56.2647	-.6634	-1.0735	168.5637	-.6634	-1.0735	1.262	.7386	211.7162	-.3883	-.6283	43.6815	39.7759				1				0
80	10.53	30.3316	34.6108	47.3331	56.2292	-.6646	-1.0708	168.5048	-.6646	-1.0708	1.2602	.7376	211.8276	-.389	-.6267	43.6704	39.8023				1				0
80	10.54	30.3926	34.699	47.2326	56.1298	-.6662	-1.0614	168.454	-.6662	-1.0614	1.2532	.7334	212.1166	-.3899	-.6212	43.6549	39.8915				1				0
80	10.55	30.4535	34.7872	47.1321	56.0303	-.6679	-1.052	168.4031	-.6679	-1.052	1.2461	.7293	212.409	-.3909	-.6157	43.6393	39.9807				1				0
80	10.56	30.5024	34.8601	47.0823	55.9663	-.6683	-1.0454	168.4111	-.6683	-1.0454	1.2408	.7262	212.59	-.3911	-.6119	43.6349	40.0434				1				0
80	10.57	30.5514	34.933	47.0325	55.9023	-.6688	-1.0389	168.4191	-.6688	-1.0389	1.2355	.7231	212.7726	-.3914	-.608	43.6305	40.1061				1				0
80	10.58	30.6003	35.0059	46.9826	55.8383	-.6693	-1.0323	168.4271	-.6693	-1.0323	1.2302	.72	212.9568	-.3917	-.6042	43.6261	40.1688				1				0
80	10.59	30.6492	35.0788	46.9328	55.7743	-.6697	-1.0257	168.4352	-.6697	-1.0257	1.225	.7169	213.1425	-.392	-.6003	43.6217	40.2316				1				0
80	10.6	30.7573	35.2409	46.811	55.6324	-.6714	-1.0108	168.4416	-.6714	-1.0108	1.2135	.7102	213.5923	-.3929	-.5916	43.6057	40.373				1				0
80	10.61	30.8655	35.4029	46.6891	55.4906	-.6731	-.996	168.448	-.6731	-.996	1.2021	.7035	214.0507	-.3939	-.5829	43.5896	40.5143				1				0
80	10.62	30.9247	35.492	46.617	55.4127	-.6743	-.9877	168.4465	-.6743	-.9877	1.196	.6999	214.3208	-.3946	-.5781	43.578	40.593				1				0
80	10.63	30.9839	35.5811	46.545	55.3349	-.6755	-.9795	168.4449	-.6755	-.9795	1.1898	.6964	214.5938	-.3954	-.5732	43.5664	40.6717				1				0
80	10.64	31.0432	35.6702	46.4729	55.2571	-.6768	-.9712	168.4433	-.6768	-.9712	1.1837	.6928	214.8695	-.3961	-.5684	43.5547	40.7504				1				0
80	10.65	31.1024	35.7593	46.4009	55.1792	-.678	-.9629	168.4417	-.678	-.9629	1.1777	.6892	215.1481	-.3968	-.5636	43.5431	40.8291				1				0
80	10.66	31.1848	35.8556	46.271	55.0045	-.6769	-.9503	168.3159	-.6769	-.9503	1.1667	.6828	215.4646	-.3962	-.5561	43.5531	40.95				1				0
80	10.67	31.2672	35.9519	46.1411	54.8298	-.6759	-.9375	168.19	-.6759	-.9375	1.1558	.6764	215.7876	-.3956	-.5487	43.5632	41.0711				1				0
80	10.68	31.2903	35.9591	46.0833	54.7329	-.6736	-.9331	168.0656	-.6736	-.9331	1.1508	.6735	215.825	-.3942	-.5461	43.5849	41.1135				1				0
80	10.69	31.3135	35.9663	46.0255	54.636	-.6713	-.9286	167.9413	-.6713	-.9286	1.1459	.6706	215.8628	-.3929	-.5435	43.6067	41.1559				1				0
80	10.7	31.3367	35.9735	45.9677	54.5392	-.669	-.9242	167.817	-.669	-.9242	1.1409	.6677	215.901	-.3915	-.5409	43.6285	41.1984				1				0
80	10.71	31.3599	35.9807	45.9098	54.4423	-.6667	-.9197	167.6927	-.6667	-.9197	1.1359	.6648	215.9395	-.3902	-.5383	43.6503	41.241				1				0
80	10.72	31.4139	35.9879	45.8502	54.3074	-.661	-.9133	167.5594	-.661	-.9133	1.1274	.6598	215.8972	-.3869	-.5345	43.7043	41.302				1				0
80	10.73	31.468	35.9951	45.7906	54.1724	-.6554	-.9069	167.4262	-.6554	-.9069	1.1189	.6548	215.8542	-.3836	-.5308	43.7584	41.363				1				0
80	10.74	31.4989	35.9951	45.7889	54.1344	-.652	-.905	167.4172	-.652	-.905	1.1154	.6528	215.7715	-.3816	-.5296	43.7906	41.3814				1				0
80	10.75	31.5298	35.9951	45.7871	54.0963	-.6486	-.903	167.4083	-.6486	-.903	1.1118	.6507	215.6884	-.3796	-.5285	43.8227	41.3997				1				0
80	10.76	31.5607	35.9951	45.7853	54.0583	-.6452	-.9011	167.3994	-.6452	-.9011	1.1083	.6486	215.6047	-.3776	-.5274	43.8549	41.4181				1				0
80	10.77	31.5916	35.9951	45.7835	54.0202	-.6419	-.8992	167.3904	-.6419	-.8992	1.1048	.6466	215.5205	-.3757	-.5263	43.887	41.4364				1				0
80	10.78	31.6337	35.987	45.8253	54.0116	-.6365	-.8988	167.4575	-.6365	-.8988	1.1013	.6446	215.3049	-.3725	-.526	43.9381	41.44				1				0
80	10.79	31.6757	35.9789	45.8671	54.0029	-.6311	-.8984	167.5247	-.6311	-.8984	1.0979	.6426	215.0882	-.3694	-.5258	43.9892	41.4437				1				0
80	10.8	31.6869	35.9708	45.9107	54.0323	-.6292	-.9	167.6007	-.6292	-.9	1.0981	.6427	214.9573	-.3682	-.5267	44.008	41.429				1				0
80	10.81	31.698	35.9627	45.9543	54.0617	-.6272	-.9015	167.6768	-.6272	-.9015	1.0982	.6427	214.8265	-.3671	-.5276	44.0269	41.4143				1				0
80	10.82	31.7092	35.9546	45.9979	54.0911	-.6252	-.903	167.7528	-.6252	-.903	1.0983	.6428	214.6959	-.3659	-.5285	44.0457	41.3997				1				0
80	10.83	31.7306	35.915	46.1127	54.1638	-.6193	-.9078	167.9221	-.6193	-.9078	1.099	.6432	214.3024	-.3625	-.5313	44.1015	41.3539				1				0
80	10.84	31.7521	35.8754	46.2274	54.2364	-.6135	-.9126	168.0913	-.6135	-.9126	1.0997	.6436	213.9101	-.3591	-.5341	44.1571	41.3082				1				0
80	10.85	31.7736	35.8358	46.3422	54.3091	-.6077	-.9174	168.2606	-.6077	-.9174	1.1004	.644	213.5192	-.3556	-.5369	44.2126	41.2626				1				0
80	10.86	31.7838	35.8043	46.4133	54.3523	-.6038	-.9207	168.3538	-.6038	-.9207	1.101	.6444	213.2583	-.3534	-.5388	44.2493	41.2315				1				0
80	10.87	31.7941	35.7728	46.4845	54.3956	-.6	-.9239	168.447	-.6	-.9239	1.1016	.6447	212.998	-.3511	-.5407	44.286	41.2006				1				0
80	10.88	31.8044	35.7413	46.5557	54.4388	-.5961	-.9272	168.5402	-.5961	-.9272	1.1023	.6451	212.7383	-.3489	-.5426	44.3227	41.1696				1				0
80	10.89	31.8233	35.6981	46.6499	54.4778	-.5898	-.931	168.6491	-.5898	-.931	1.1021	.645	212.3567	-.3452	-.5449	44.3827	41.1338				1				0
80	10.9	31.8422	35.6549	46.7442	54.5167	-.5835	-.9347	168.758	-.5835	-.9347	1.1019	.6449	211.9755	-.3415	-.5471	44.4427	41.098				1				0
80	10.91	31.8508	35.6432	46.7674	54.5124	-.5811	-.9352	168.7737	-.5811	-.9352	1.101	.6444	211.8527	-.3401	-.5474	44.4661	41.093				1				0
80	10.92	31.8594	35.6315	46.7905	54.508	-.5786	-.9358	168.7894	-.5786	-.9358	1.1002	.6439	211.7297	-.3386	-.5477	44.4895	41.0881				1				0
80	10.93	31.868	35.6198	46.8136	54.5037	-.5761	-.9363	168.8051	-.5761	-.9363	1.0993	.6434	211.6065	-.3372	-.548	44.5129	41.0831				1				0
80	10.94	31.8765	35.6081	46.8368	54.4994	-.5737	-.9368	168.8207	-.5737	-.9368	1.0985	.6429	211.4831	-.3358	-.5483	44.5363	41.0782				1				0
80	10.95	31.874	35.5568	46.8581	54.4518	-.568	-.938	168.7406	-.568	-.938	1.0966	.6418	211.1982	-.3324	-.549	44.5902	41.0666				1				0
80	10.96	31.8714	35.5055	46.8794	54.4042	-.5624	-.9392	168.6606	-.5624	-.9392	1.0947	.6407	210.912	-.3291	-.5497	44.6441	41.0551				1				0
80	10.97	31.8602	35.4659	46.8777	54.361	-.5592	-.9399	168.5648	-.5592	-.9399	1.0937	.6401	210.7492	-.3273	-.5501	44.6746	41.0485				1				0
80	10.98	31.8491	35.4263	46.8759	54.3177	-.556	-.9406	168.469	-.556	-.9406	1.0926	.6395	210.586	-.3254	-.5505	44.7052	41.0419				1				0
80	10.99	31.8379	35.3867	46.8741	54.2745	-.5527	-.9413	168.3732	-.5527	-.9413	1.0916	.6389	210.4222	-.3235	-.5509	44.7358	41.0353				1				0
80	11	31.8268	35.3471	46.8723	54.2312	-.5495	-.942	168.2774	-.5495	-.942	1.0906	.6383	210.258	-.3216	-.5513	44.7664	41.0287				1				0
80	11.01	31.7856	35.2481	46.8732	54.1646	-.5439	-.9452	168.0715	-.5439	-.9452	1.0905	.6382	209.9156	-.3183	-.5532	44.8203	40.998				1				0
80	11.02	31.7444	35.1491	46.8741	54.098	-.5382	-.9484	167.8656	-.5382	-.9484	1.0905	.6382	209.5724	-.315	-.5551	44.8744	40.9672				1				0
80	11.03	31.7143	35.0896	46.8768	54.0747	-.5357	-.951	167.7554	-.5357	-.951	1.0915	.6388	209.3946	-.3135	-.5566	44.8978	40.943				1				0
80	11.04	31.6843	35.0302	46.8794	54.0513	-.5333	-.9535	167.6453	-.5333	-.9535	1.0925	.6394	209.217	-.3121	-.5581	44.9212	40.9188				1				0
80	11.05	31.6543	34.9708	46.8821	54.028	-.5308	-.9561	167.5352	-.5308	-.9561	1.0935	.64	209.0395	-.3107	-.5596	44.9446	40.8946				1				0
80	11.06	31.6242	34.9114	46.8848	54.0046	-.5284	-.9586	167.4251	-.5284	-.9586	1.0946	.6406	208.862	-.3092	-.561	44.968	40.8703				1				0
80	11.07	31.5985	34.8079	46.9462	54.0289	-.5227	-.9649	167.3814	-.5227	-.9649	1.0973	.6422	208.444	-.3059	-.5647	45.0223	40.8108				1				0
80	11.08	31.5727	34.7044	47.0075	54.0531	-.517	-.9711	167.3378	-.517	-.9711	1.1001	.6439	208.0279	-.3026	-.5684	45.0766	40.7513				1				0
80	11.09	31.577	34.6603	47.0663	54.1006	-.5137	-.9748	167.4042	-.5137	-.9748	1.1019	.6449	207.7896	-.3007	-.5705	45.1073	40.7161				1				0
80	11.1	31.5813	34.6162	47.125	54.1482	-.5105	-.9785	167.4707	-.5105	-.9785	1.1037	.6459	207.5521	-.2988	-.5727	45.1381	40.681				1				0
80	11.11	31.5856	34.5721	47.1837	54.1958	-.5073	-.9822	167.5372	-.5073	-.9822	1.1054	.647	207.3157	-.2969	-.5748	45.1688	40.6459				1				0
80	11.12	31.5899	34.528	47.2424	54.2434	-.5041	-.9859	167.6036	-.5041	-.9859	1.1073	.648	207.0802	-.295	-.577	45.1994	40.6108				1				0
80	11.13	31.5959	34.4587	47.3901	54.3696	-.4985	-.994	167.8143	-.4985	-.994	1.112	.6508	206.6352	-.2918	-.5818	45.2521	40.5332				1				0
80	11.14	31.6019	34.3894	47.5377	54.4959	-.493	-1.0021	168.0249	-.493	-1.0021	1.1169	.6536	206.1953	-.2885	-.5865	45.3046	40.4558				1				0
80	11.15	31.6036	34.3642	47.6267	54.5746	-.4907	-1.0066	168.1691	-.4907	-1.0066	1.1198	.6554	205.9891	-.2872	-.5891	45.3266	40.4134				1				0
80	11.16	31.6053	34.339	47.7156	54.6533	-.4884	-1.011	168.3133	-.4884	-1.011	1.1228	.6571	205.7843	-.2858	-.5917	45.3484	40.3711				1				0
80	11.17	31.607	34.3138	47.8046	54.732	-.4861	-1.0155	168.4575	-.4861	-1.0155	1.1258	.6589	205.5811	-.2845	-.5943	45.3703	40.3288				1				0
80	11.18	31.6088	34.2886	47.8935	54.8108	-.4838	-1.0199	168.6017	-.4838	-1.0199	1.1288	.6607	205.3792	-.2832	-.5969	45.3921	40.2866				1				0
80	11.19	31.607	34.2301	48.0092	54.9033	-.4794	-1.0264	168.7496	-.4794	-1.0264	1.1329	.663	205.0343	-.2806	-.6007	45.4344	40.2244				1				0
80	11.2	31.6053	34.1716	48.1248	54.9958	-.4749	-1.033	168.8976	-.4749	-1.033	1.1369	.6654	204.6924	-.278	-.6046	45.4767	40.1622				1				0
80	11.21	31.6019	34.1383	48.1515	55.0097	-.4728	-1.0351	168.9014	-.4728	-1.0351	1.1379	.666	204.5491	-.2767	-.6058	45.4973	40.1421				1				0
80	11.22	31.5985	34.105	48.1782	55.0235	-.4706	-1.0372	168.9052	-.4706	-1.0372	1.139	.6666	204.406	-.2754	-.607	45.5179	40.122				1				0
80	11.23	31.595	34.0717	48.2049	55.0374	-.4685	-1.0393	168.909	-.4685	-1.0393	1.14	.6672	204.2633	-.2742	-.6083	45.5384	40.1018				1				0
80	11.24	31.5667	33.9907	48.2182	55.0201	-.4646	-1.0429	168.7957	-.4646	-1.0429	1.1417	.6682	204.0112	-.2719	-.6104	45.5754	40.0674				1				0
80	11.25	31.5384	33.9097	48.2316	55.0028	-.4607	-1.0465	168.6824	-.4607	-1.0465	1.1435	.6692	203.7595	-.2696	-.6125	45.6124	40.033				1				0
80	11.26	31.5101	33.8287	48.2449	54.9855	-.4568	-1.0502	168.5691	-.4568	-1.0502	1.1452	.6702	203.5082	-.2673	-.6146	45.6495	39.9984				1				0
80	11.27	31.4852	33.781	48.2316	54.9543	-.4551	-1.0517	168.452	-.4551	-1.0517	1.1459	.6707	203.3987	-.2663	-.6155	45.666	39.9841				1				0
80	11.28	31.4603	33.7333	48.2182	54.9232	-.4533	-1.0532	168.335	-.4533	-1.0532	1.1466	.6711	203.2892	-.2653	-.6164	45.6825	39.9697				1				0
80	11.29	31.4354	33.6856	48.2049	54.8921	-.4516	-1.0547	168.2179	-.4516	-1.0547	1.1473	.6715	203.1797	-.2643	-.6173	45.699	39.9553				1				0
80	11.3	31.371	33.5919	48.1782	54.8592	-.4504	-1.0588	168.0004	-.4504	-1.0588	1.1506	.6734	203.044	-.2636	-.6197	45.7105	39.9162				1				0
80	11.31	31.3066	33.4983	48.1515	54.8263	-.4492	-1.0629	167.7828	-.4492	-1.0629	1.1539	.6754	202.9088	-.2629	-.6221	45.7221	39.877				1				0
80	11.32	31.2672	33.4524	48.1382	54.8246	-.4497	-1.0655	167.6824	-.4497	-1.0655	1.1565	.6769	202.883	-.2632	-.6236	45.717	39.8523				1				0
80	11.33	31.2277	33.4065	48.1248	54.8229	-.4502	-1.0681	167.5819	-.4502	-1.0681	1.1591	.6784	202.8573	-.2635	-.6251	45.7119	39.8275				1				0
80	11.34	31.1882	33.3606	48.1115	54.8211	-.4508	-1.0707	167.4814	-.4508	-1.0707	1.1617	.6799	202.8317	-.2638	-.6266	45.7068	39.8028				1				0
80	11.35	31.1487	33.3147	48.0981	54.8194	-.4513	-1.0733	167.381	-.4513	-1.0733	1.1643	.6814	202.8062	-.2641	-.6282	45.7017	39.7779				1				0
80	11.36	31.0646	33.2247	48.1426	54.9379	-.4548	-1.0828	167.3698	-.4548	-1.0828	1.1744	.6874	202.7838	-.2662	-.6337	45.6685	39.6877				1				0
80	11.37	30.9805	33.1347	48.1871	55.0564	-.4583	-1.0923	167.3587	-.4583	-1.0923	1.1845	.6933	202.7619	-.2682	-.6393	45.6353	39.5973				1				0
80	11.38	30.9359	33.0906	48.2449	55.1766	-.4612	-1.0991	167.448	-.4612	-1.0991	1.192	.6976	202.7651	-.2699	-.6433	45.6072	39.532				1				0
80	11.39	30.8912	33.0465	48.3027	55.2968	-.4642	-1.106	167.5373	-.4642	-1.106	1.1995	.702	202.7682	-.2717	-.6473	45.5791	39.4667				1				0
80	11.4	30.8466	33.0024	48.3606	55.4171	-.4671	-1.1128	167.6266	-.4671	-1.1128	1.2069	.7064	202.7713	-.2734	-.6513	45.5511	39.4015				1				0
80	11.41	30.802	32.9583	48.4184	55.5373	-.4701	-1.1197	167.716	-.4701	-1.1197	1.2144	.7107	202.7743	-.2751	-.6553	45.5231	39.3364				1				0
80	11.42	30.7771	32.9178	48.5536	55.7596	-.4729	-1.1295	168.0081	-.4729	-1.1295	1.2245	.7166	202.7173	-.2768	-.6611	45.4964	39.2429				1				0
80	11.43	30.7522	32.8773	48.6888	55.9819	-.4757	-1.1393	168.3002	-.4757	-1.1393	1.2346	.7226	202.6614	-.2784	-.6668	45.4699	39.1498				1				0
80	11.44	30.7719	32.8809	48.7662	56.0839	-.4755	-1.1422	168.503	-.4755	-1.1422	1.2373	.7241	202.6026	-.2783	-.6685	45.4712	39.1217				1				0
80	11.45	30.7917	32.8845	48.8436	56.186	-.4754	-1.1452	168.7058	-.4754	-1.1452	1.2399	.7257	202.5441	-.2782	-.6702	45.4726	39.0936				1				0
80	11.46	30.8114	32.8881	48.921	56.2881	-.4752	-1.1481	168.9086	-.4752	-1.1481	1.2426	.7272	202.4861	-.2781	-.672	45.4739	39.0655				1				0
80	11.47	30.8312	32.8917	48.9984	56.3901	-.4751	-1.1511	169.1113	-.4751	-1.1511	1.2452	.7288	202.4284	-.2781	-.6737	45.4753	39.0376				1				0
80	11.48	30.7745	32.8458	49.0535	56.5008	-.4783	-1.158	169.1747	-.4783	-1.158	1.2529	.7333	202.4399	-.2799	-.6778	45.4452	38.9711				1				0
80	11.49	30.7179	32.7999	49.1087	56.6115	-.4814	-1.165	169.238	-.4814	-1.165	1.2606	.7378	202.4512	-.2817	-.6818	45.4152	38.9046				1				0
80	11.5	30.6415	32.7504	49.0864	56.6202	-.4847	-1.1691	169.0985	-.4847	-1.1691	1.2656	.7407	202.5191	-.2837	-.6842	45.3838	38.8659				1				0
80	11.51	30.5651	32.7009	49.0642	56.6288	-.488	-1.1731	168.959	-.488	-1.1731	1.2706	.7436	202.5865	-.2856	-.6866	45.3523	38.8272				1				0
80	11.52	30.4887	32.6514	49.042	56.6375	-.4913	-1.1772	168.8195	-.4913	-1.1772	1.2756	.7466	202.6536	-.2876	-.689	45.3207	38.7883				1				0
80	11.53	30.4123	32.6019	49.0197	56.6461	-.4946	-1.1813	168.6801	-.4946	-1.1813	1.2807	.7495	202.7202	-.2895	-.6914	45.2891	38.7494				1				0
80	11.54	30.2252	32.4534	48.9921	56.6548	-.4995	-1.1926	168.3255	-.4995	-1.1926	1.293	.7567	202.7242	-.2923	-.698	45.2432	38.642				1				0
80	11.55	30.0381	32.3049	48.9646	56.6634	-.5043	-1.2039	167.971	-.5043	-1.2039	1.3053	.7639	202.7281	-.2951	-.7046	45.1971	38.5342				1				0
80	11.56	29.9274	32.2059	48.9592	56.6634	-.5058	-1.2111	167.7559	-.5058	-1.2111	1.3125	.7682	202.6669	-.296	-.7088	45.1828	38.4653				1				0
80	11.57	29.8167	32.1069	48.9539	56.6634	-.5073	-1.2184	167.5408	-.5073	-1.2184	1.3198	.7724	202.6062	-.2969	-.7131	45.1683	38.3962				1				0
80	11.58	29.706	32.0078	48.9485	56.6634	-.5088	-1.2257	167.3258	-.5088	-1.2257	1.3271	.7767	202.546	-.2978	-.7173	45.1539	38.3269				1				0
80	11.59	29.5412	31.8197	49.0651	56.8062	-.5093	-1.2435	167.2321	-.5093	-1.2435	1.3437	.7864	202.2721	-.2981	-.7278	45.1498	38.1575				1				0
80	11.6	29.3764	31.6316	49.1816	56.9489	-.5097	-1.2613	167.1385	-.5097	-1.2613	1.3604	.7962	202.0046	-.2983	-.7382	45.1457	37.9879				1				0
80	11.61	29.2116	31.4435	49.2981	57.0916	-.5101	-1.2791	167.0448	-.5101	-1.2791	1.3771	.806	201.7434	-.2986	-.7486	45.1416	37.8181				1				0
80	11.62	29.1575	31.3544	49.42	57.2343	-.509	-1.2896	167.1662	-.509	-1.2896	1.3864	.8114	201.5412	-.2979	-.7547	45.152	37.7184				1				0
80	11.63	29.1034	31.2653	49.5419	57.377	-.508	-1.3	167.2876	-.508	-1.3	1.3957	.8169	201.342	-.2973	-.7609	45.1623	37.6189				1				0
80	11.64	29.0494	31.1762	49.6637	57.5197	-.5069	-1.3105	167.409	-.5069	-1.3105	1.4051	.8223	201.1458	-.2966	-.767	45.1727	37.5195				1				0
80	11.65	28.9944	31.1222	49.9093	57.8363	-.5091	-1.3256	167.8622	-.5091	-1.3256	1.42	.8311	201.0111	-.298	-.7758	45.151	37.3753				1				0
80	11.66	28.9395	31.0682	50.1548	58.1529	-.5114	-1.3406	168.3153	-.5114	-1.3406	1.4349	.8398	200.8799	-.2993	-.7846	45.1295	37.2319				1				0
80	11.67	28.9387	31.1033	50.2784	58.3267	-.5147	-1.3453	168.6471	-.5147	-1.3453	1.4404	.843	200.938	-.3013	-.7874	45.0977	37.1876				1				0
80	11.68	28.9378	31.1384	50.4021	58.5006	-.5181	-1.3499	168.9788	-.5181	-1.3499	1.4459	.8463	200.9953	-.3032	-.7901	45.066	37.1434				1				0
80	11.69	28.9369	31.1735	50.5257	58.6744	-.5214	-1.3546	169.3106	-.5214	-1.3546	1.4514	.8495	201.052	-.3051	-.7928	45.0345	37.0994				1				0
80	11.7	28.9361	31.2086	50.6494	58.8483	-.5247	-1.3592	169.6423	-.5247	-1.3592	1.4569	.8527	201.108	-.3071	-.7955	45.0031	37.0556				1				0
80	11.71	28.9344	31.2437	50.7659	59.0178	-.5282	-1.3636	169.9618	-.5282	-1.3636	1.4623	.8558	201.1742	-.3091	-.798	44.9697	37.0138				1				0
80	11.72	28.9326	31.2788	50.8824	59.1873	-.5317	-1.3679	170.2812	-.5317	-1.3679	1.4676	.859	201.2397	-.3112	-.8006	44.9365	36.9722				1				0
80	11.73	28.9318	31.2788	50.8753	59.183	-.5319	-1.3677	170.2689	-.5319	-1.3677	1.4675	.8589	201.2504	-.3113	-.8005	44.9344	36.974				1				0
80	11.74	28.9309	31.2788	50.8682	59.1787	-.5321	-1.3675	170.2566	-.5321	-1.3675	1.4674	.8588	201.2611	-.3114	-.8004	44.9323	36.9758				1				0
80	11.75	28.9301	31.2788	50.8611	59.1743	-.5323	-1.3673	170.2443	-.5323	-1.3673	1.4673	.8588	201.2719	-.3116	-.8003	44.9301	36.9776				1				0
80	11.76	28.9292	31.2788	50.854	59.17	-.5326	-1.3672	170.232	-.5326	-1.3672	1.4672	.8587	201.2826	-.3117	-.8002	44.9281	36.9795				1				0
80	11.77	28.9026	31.2482	50.6947	58.9996	-.533	-1.3628	169.8452	-.533	-1.3628	1.4633	.8564	201.3614	-.312	-.7976	44.9237	37.0212				1				0
80	11.78	28.876	31.2176	50.5355	58.8292	-.5335	-1.3584	169.4583	-.5335	-1.3584	1.4594	.8541	201.441	-.3122	-.795	44.9194	37.0631				1				0
80	11.79	28.8502	31.187	50.3834	58.6632	-.5337	-1.3542	169.0838	-.5337	-1.3542	1.4555	.8519	201.5105	-.3124	-.7925	44.9171	37.1033				1				0
80	11.8	28.8245	31.1564	50.2313	58.4971	-.5339	-1.3499	168.7093	-.5339	-1.3499	1.4517	.8496	201.5806	-.3125	-.7901	44.9149	37.1437				1				0
80	11.81	28.7987	31.1258	50.0792	58.331	-.5342	-1.3456	168.3347	-.5342	-1.3456	1.4478	.8473	201.6515	-.3126	-.7876	44.9126	37.1843				1				0
80	11.82	28.773	31.0952	49.9271	58.165	-.5344	-1.3414	167.9602	-.5344	-1.3414	1.4439	.8451	201.723	-.3128	-.7851	44.9103	37.2251				1				0
80	11.83	28.7284	31.0772	49.6851	57.928	-.5377	-1.3341	167.4186	-.5377	-1.3341	1.4384	.8418	201.9536	-.3147	-.7808	44.8786	37.2944				1				0
80	11.84	28.6837	31.0592	49.4431	57.691	-.5411	-1.3268	166.877	-.5411	-1.3268	1.4329	.8386	202.1876	-.3167	-.7765	44.8466	37.3642				1				0
80	11.85	28.6649	31.0718	49.3533	57.6201	-.5442	-1.3238	166.71	-.5442	-1.3238	1.4313	.8377	202.3483	-.3185	-.7748	44.817	37.3928				1				0
80	11.86	28.646	31.0844	49.2635	57.5491	-.5473	-1.3208	166.543	-.5473	-1.3208	1.4297	.8367	202.5097	-.3203	-.773	44.7873	37.4214				1				0
80	11.87	28.6271	31.097	49.1736	57.4782	-.5505	-1.3177	166.3759	-.5505	-1.3177	1.4281	.8358	202.6717	-.3222	-.7712	44.7575	37.4501				1				0
80	11.88	28.6082	31.1096	49.0838	57.4073	-.5536	-1.3147	166.2088	-.5536	-1.3147	1.4265	.8349	202.8345	-.324	-.7695	44.7277	37.4788				1				0
80	11.89	28.573	31.1672	49.0606	57.4592	-.562	-1.3145	166.26	-.562	-1.3145	1.4296	.8367	203.1486	-.3289	-.7693	44.6476	37.481				1				0
80	11.9	28.5378	31.2248	49.0375	57.5111	-.5704	-1.3143	166.3112	-.5704	-1.3143	1.4327	.8385	203.4612	-.3338	-.7692	44.5676	37.4831				1				0
80	11.91	28.5215	31.2698	49.1042	57.6339	-.5756	-1.3171	166.5294	-.5756	-1.3171	1.4374	.8412	203.6087	-.3369	-.7708	44.5176	37.4566				1				0
80	11.92	28.5052	31.3148	49.1709	57.7567	-.5809	-1.3198	166.7477	-.5809	-1.3198	1.442	.844	203.7549	-.34	-.7725	44.4678	37.4301				1				0
80	11.93	28.4889	31.3598	49.2377	57.8795	-.5861	-1.3226	166.9659	-.5861	-1.3226	1.4467	.8467	203.8998	-.343	-.7741	44.4181	37.4036				1				0
80	11.94	28.4726	31.4048	49.3044	58.0024	-.5913	-1.3254	167.1841	-.5913	-1.3254	1.4513	.8494	204.0434	-.3461	-.7757	44.3685	37.3773				1				0
80	11.95	28.4451	31.4822	49.4858	58.2748	-.5995	-1.3327	167.688	-.5995	-1.3327	1.4613	.8552	204.2191	-.3508	-.78	44.2909	37.308				1				0
80	11.96	28.4177	31.5596	49.6673	58.5473	-.6076	-1.3399	168.1919	-.6076	-1.3399	1.4712	.861	204.3914	-.3556	-.7842	44.2137	37.2391				1				0
80	11.97	28.4065	31.592	49.7821	58.6969	-.6105	-1.3444	168.4775	-.6105	-1.3444	1.4765	.8641	204.4232	-.3573	-.7868	44.1859	37.1966				1				0
80	11.98	28.3954	31.6244	49.8968	58.8465	-.6134	-1.3488	168.7631	-.6134	-1.3488	1.4817	.8672	204.4547	-.359	-.7894	44.1581	37.1541				1				0
80	11.99	28.3842	31.6568	50.0116	58.9962	-.6163	-1.3533	169.0488	-.6163	-1.3533	1.487	.8703	204.4858	-.3607	-.792	44.1304	37.1118				1				0
80	12	28.3327	31.6766	50.1023	59.1493	-.6222	-1.3592	169.2609	-.6222	-1.3592	1.4948	.8749	204.5991	-.3642	-.7955	44.0738	37.0556				1				0
80	12.01	28.2812	31.6964	50.193	59.3023	-.6282	-1.3651	169.473	-.6282	-1.3651	1.5027	.8795	204.711	-.3676	-.7989	44.0174	36.9994				1				0
80	12.02	28.2297	31.7162	50.2838	59.4554	-.6341	-1.3709	169.6852	-.6341	-1.3709	1.5105	.884	204.8214	-.3711	-.8024	43.9611	36.9434				1				0
80	12.03	28.1894	31.7036	50.2598	59.4589	-.6371	-1.3724	169.6116	-.6371	-1.3724	1.5131	.8856	204.9023	-.3729	-.8032	43.9321	36.9293				1				0
80	12.04	28.149	31.691	50.2357	59.4624	-.6402	-1.3739	169.5381	-.6402	-1.3739	1.5157	.8871	204.983	-.3747	-.8041	43.9031	36.9151				1				0
80	12.05	28.1087	31.6784	50.2117	59.4658	-.6432	-1.3754	169.4647	-.6432	-1.3754	1.5184	.8887	205.0635	-.3765	-.805	43.8741	36.9009				1				0
80	12.06	28.0091	31.6415	50.0872	59.4001	-.6506	-1.3766	169.1379	-.6506	-1.3766	1.5226	.8911	205.2953	-.3808	-.8057	43.8041	36.8898				1				0
80	12.07	27.9096	31.6046	49.9626	59.3344	-.6579	-1.3777	168.8112	-.6579	-1.3777	1.5268	.8936	205.5267	-.3851	-.8064	43.7339	36.8786				1				0
80	12.08	27.8503	31.5803	49.8621	59.2652	-.6623	-1.3774	168.558	-.6623	-1.3774	1.5284	.8945	205.6783	-.3876	-.8062	43.6927	36.8816				1				0
80	12.09	27.7911	31.556	49.7616	59.196	-.6666	-1.3771	168.3047	-.6666	-1.3771	1.53	.8954	205.83	-.3901	-.806	43.6513	36.8847				1				0
80	12.1	27.7319	31.5317	49.6611	59.1268	-.671	-1.3768	168.0515	-.671	-1.3768	1.5316	.8964	205.9819	-.3927	-.8058	43.6099	36.8877				1				0
80	12.11	27.6727	31.5074	49.5606	59.0576	-.6753	-1.3765	167.7982	-.6753	-1.3765	1.5332	.8973	206.1339	-.3953	-.8056	43.5683	36.8908				1				0
80	12.12	27.5723	31.4786	49.4316	59.0238	-.685	-1.3779	167.5063	-.685	-1.3779	1.5388	.9006	206.4323	-.4009	-.8065	43.4764	36.8769				1				0
80	12.13	27.4718	31.4498	49.3026	58.9901	-.6947	-1.3794	167.2144	-.6947	-1.3794	1.5444	.9039	206.7295	-.4066	-.8073	43.3842	36.8629				1				0
80	12.14	27.4307	31.4453	49.2741	59.0256	-.6999	-1.3812	167.1757	-.6999	-1.3812	1.5484	.9062	206.8741	-.4096	-.8084	43.334	36.8458				1				0
80	12.15	27.3895	31.4408	49.2457	59.061	-.7052	-1.383	167.137	-.7052	-1.383	1.5524	.9086	207.018	-.4127	-.8094	43.2837	36.8287				1				0
80	12.16	27.3483	31.4363	49.2172	59.0965	-.7105	-1.3848	167.0983	-.7105	-1.3848	1.5564	.9109	207.1613	-.4158	-.8105	43.2334	36.8116				1				0
80	12.17	27.3071	31.4318	49.1887	59.132	-.7158	-1.3866	167.0596	-.7158	-1.3866	1.5604	.9133	207.3038	-.4189	-.8115	43.1831	36.7946				1				0
80	12.18	27.2556	31.4507	49.2225	59.279	-.7245	-1.3913	167.2078	-.7245	-1.3913	1.5686	.9181	207.5069	-.424	-.8143	43.1002	36.7495				1				0
80	12.19	27.2041	31.4696	49.2563	59.426	-.7332	-1.396	167.356	-.7332	-1.396	1.5768	.9229	207.7075	-.4291	-.8171	43.0175	36.7045				1				0
80	12.2	27.1938	31.493	49.3186	59.5376	-.7366	-1.399	167.543	-.7366	-1.399	1.581	.9253	207.7671	-.4311	-.8188	42.9852	36.6766				1				0
80	12.21	27.1835	31.5164	49.3809	59.6492	-.7399	-1.4019	167.7299	-.7399	-1.4019	1.5852	.9278	207.8262	-.4331	-.8205	42.9529	36.6488				1				0
80	12.22	27.1732	31.5398	49.4431	59.7608	-.7433	-1.4048	167.9169	-.7433	-1.4048	1.5893	.9302	207.8849	-.435	-.8222	42.9207	36.6211				1				0
80	12.23	27.1629	31.5632	49.5054	59.8723	-.7467	-1.4077	168.1038	-.7467	-1.4077	1.5935	.9326	207.9432	-.437	-.8239	42.8886	36.5934				1				0
80	12.24	27.1551	31.6055	49.6148	60.0384	-.7507	-1.4118	168.4139	-.7507	-1.4118	1.599	.9358	208.0014	-.4394	-.8263	42.8505	36.5545				1				0
80	12.25	27.1474	31.6478	49.7242	60.2045	-.7547	-1.4159	168.724	-.7547	-1.4159	1.6044	.939	208.059	-.4417	-.8287	42.8124	36.5156				1				0
80	12.26	27.15	31.6667	49.7714	60.259	-.7553	-1.417	168.8471	-.7553	-1.417	1.6058	.9398	208.0593	-.4421	-.8294	42.8063	36.5043				1				0
80	12.27	27.1526	31.6856	49.8185	60.3135	-.756	-1.4182	168.9702	-.756	-1.4182	1.6071	.9406	208.0596	-.4425	-.8301	42.8002	36.4931				1				0
80	12.28	27.1551	31.7045	49.8657	60.3679	-.7566	-1.4194	169.0933	-.7566	-1.4194	1.6085	.9414	208.0599	-.4428	-.8307	42.7941	36.4818				1				0
80	12.29	27.1577	31.7234	49.9128	60.4224	-.7573	-1.4206	169.2164	-.7573	-1.4206	1.6098	.9422	208.0602	-.4432	-.8314	42.788	36.4706				1				0
80	12.3	27.1586	31.754	49.9048	60.4406	-.7599	-1.4197	169.258	-.7599	-1.4197	1.6102	.9424	208.1582	-.4447	-.8309	42.7631	36.4795				1				0
80	12.31	27.1594	31.7846	49.8968	60.4588	-.7625	-1.4187	169.2996	-.7625	-1.4187	1.6106	.9427	208.2561	-.4463	-.8303	42.7381	36.4884				1				0
80	12.32	27.1577	31.7963	49.8417	60.4224	-.7645	-1.4166	169.2181	-.7645	-1.4166	1.6097	.9421	208.3541	-.4474	-.8291	42.7192	36.5086				1				0
80	12.33	27.156	31.808	49.7865	60.3861	-.7665	-1.4145	169.1366	-.7665	-1.4145	1.6088	.9416	208.4523	-.4486	-.8279	42.7002	36.5288				1				0
80	12.34	27.1543	31.8197	49.7314	60.3498	-.7685	-1.4124	169.0552	-.7685	-1.4124	1.6079	.9411	208.5507	-.4498	-.8266	42.6813	36.549				1				0
80	12.35	27.1277	31.8089	49.613	60.2252	-.7702	-1.409	168.7749	-.7702	-1.409	1.6058	.9398	208.6628	-.4508	-.8247	42.6645	36.5808				1				0
80	12.36	27.1011	31.7981	49.4947	60.1007	-.772	-1.4057	168.4946	-.772	-1.4057	1.6037	.9386	208.7755	-.4518	-.8227	42.6477	36.6127				1				0
80	12.37	27.0745	31.7873	49.3764	59.9761	-.7738	-1.4023	168.2144	-.7738	-1.4023	1.6016	.9374	208.8889	-.4529	-.8207	42.6309	36.6448				1				0
80	12.38	27.0496	31.7648	49.3133	59.8879	-.7735	-1.4011	168.0156	-.7735	-1.4011	1.6004	.9367	208.903	-.4527	-.82	42.6331	36.6565				1				0
80	12.39	27.0247	31.7423	49.2501	59.7997	-.7733	-1.3998	167.8168	-.7733	-1.3998	1.5992	.936	208.9171	-.4526	-.8193	42.6353	36.6683				1				0
80	12.4	26.9998	31.7198	49.187	59.7115	-.7731	-1.3986	167.618	-.7731	-1.3986	1.598	.9353	208.9312	-.4524	-.8186	42.6375	36.6801				1				0
80	12.41	26.9809	31.7036	49.1496	59.6492	-.7726	-1.3979	167.4833	-.7726	-1.3979	1.5972	.9348	208.9271	-.4522	-.8182	42.6424	36.6865				1				0
80	12.42	26.962	31.6874	49.1122	59.5869	-.772	-1.3972	167.3486	-.772	-1.3972	1.5963	.9343	208.9229	-.4519	-.8178	42.6472	36.693				1				0
80	12.43	26.968	31.6937	49.138	59.6129	-.7718	-1.3978	167.4126	-.7718	-1.3978	1.5967	.9345	208.9045	-.4517	-.8181	42.6498	36.6876				1				0
80	12.44	26.974	31.7	49.1638	59.6388	-.7715	-1.3984	167.4767	-.7715	-1.3984	1.5971	.9347	208.8861	-.4515	-.8184	42.6524	36.6822				1				0
80	12.45	26.9801	31.7063	49.1896	59.6648	-.7712	-1.3989	167.5408	-.7712	-1.3989	1.5974	.9349	208.8678	-.4514	-.8188	42.655	36.6768				1				0
80	12.46	26.9861	31.7126	49.2154	59.6907	-.771	-1.3995	167.6048	-.771	-1.3995	1.5978	.9352	208.8495	-.4512	-.8191	42.6576	36.6714				1				0
80	12.47	27.0015	31.7297	49.2884	59.7832	-.7711	-1.4015	167.8028	-.7711	-1.4015	1.5997	.9362	208.8193	-.4513	-.8203	42.656	36.6519				1				0
80	12.48	27.017	31.7468	49.3613	59.8758	-.7713	-1.4036	168.0009	-.7713	-1.4036	1.6015	.9373	208.7892	-.4514	-.8215	42.6544	36.6324				1				0
80	12.49	27.0264	31.7576	49.4084	59.9424	-.7717	-1.4051	168.1349	-.7717	-1.4051	1.6031	.9382	208.7775	-.4517	-.8224	42.6502	36.6184				1				0
80	12.5	27.0358	31.7684	49.4556	60.009	-.7722	-1.4066	168.2689	-.7722	-1.4066	1.6046	.9391	208.7657	-.4519	-.8232	42.6461	36.6043				1				0
80	12.51	27.0453	31.7792	49.5027	60.0756	-.7726	-1.408	168.4028	-.7726	-1.408	1.6061	.94	208.7541	-.4522	-.8241	42.6419	36.5902				1				0
80	12.52	27.0547	31.79	49.5499	60.1422	-.773	-1.4095	168.5368	-.773	-1.4095	1.6076	.9409	208.7424	-.4524	-.8249	42.6378	36.5762				1				0
80	12.53	27.0607	31.7909	49.5855	60.188	-.7729	-1.4108	168.6252	-.7729	-1.4108	1.6087	.9415	208.7151	-.4523	-.8257	42.6392	36.5636				1				0
80	12.54	27.0667	31.7918	49.6211	60.2339	-.7727	-1.4121	168.7135	-.7727	-1.4121	1.6098	.9421	208.688	-.4523	-.8265	42.6405	36.551				1				0
80	12.55	27.0633	31.7819	49.6095	60.2131	-.7722	-1.412	168.6678	-.7722	-1.412	1.6093	.9419	208.6723	-.4519	-.8264	42.6461	36.5523				1				0
80	12.56	27.0599	31.772	49.5979	60.1924	-.7716	-1.4119	168.6222	-.7716	-1.4119	1.6089	.9417	208.6566	-.4516	-.8263	42.6516	36.5537				1				0
80	12.57	27.0564	31.7621	49.5864	60.1716	-.771	-1.4117	168.5765	-.771	-1.4117	1.6085	.9414	208.641	-.4512	-.8262	42.6571	36.5551				1				0
80	12.58	27.053	31.7522	49.5748	60.1508	-.7704	-1.4116	168.5309	-.7704	-1.4116	1.6081	.9412	208.6252	-.4509	-.8262	42.6626	36.5564				1				0
80	12.59	27.0676	31.7477	49.5437	60.0877	-.7682	-1.4094	168.4467	-.7682	-1.4094	1.6052	.9395	208.594	-.4496	-.8249	42.6835	36.5773				1				0
80	12.6	27.0822	31.7432	49.5125	60.0246	-.766	-1.4072	168.3625	-.766	-1.4072	1.6022	.9377	208.5625	-.4483	-.8236	42.7044	36.5982				1				0
80	12.61	27.1002	31.7486	49.493	59.9822	-.7644	-1.4051	168.324	-.7644	-1.4051	1.5996	.9362	208.5468	-.4474	-.8224	42.7198	36.6177				1				0
80	12.62	27.1182	31.754	49.4734	59.9398	-.7628	-1.4031	168.2855	-.7628	-1.4031	1.597	.9347	208.531	-.4464	-.8212	42.7352	36.6372				1				0
80	12.63	27.1363	31.7594	49.4538	59.8974	-.7612	-1.401	168.2469	-.7612	-1.401	1.5945	.9332	208.5152	-.4455	-.82	42.7506	36.6567				1				0
80	12.64	27.1543	31.7648	49.4342	59.855	-.7596	-1.399	168.2084	-.7596	-1.399	1.5919	.9317	208.4993	-.4446	-.8188	42.766	36.6762				1				0
80	12.65	27.2066	31.7693	49.4102	59.7746	-.7545	-1.3949	168.1608	-.7545	-1.3949	1.5859	.9282	208.4092	-.4416	-.8164	42.8141	36.7151				1				0
80	12.66	27.259	31.7738	49.3862	59.6942	-.7495	-1.3908	168.1132	-.7495	-1.3908	1.5799	.9247	208.3184	-.4386	-.814	42.8623	36.7541				1				0
80	12.67	27.2933	31.7729	49.3818	59.6561	-.746	-1.3888	168.1041	-.746	-1.3888	1.5765	.9227	208.2434	-.4366	-.8128	42.8951	36.7734				1				0
80	12.68	27.3277	31.772	49.3773	59.618	-.7426	-1.3868	168.095	-.7426	-1.3868	1.5731	.9207	208.1681	-.4346	-.8116	42.9278	36.7928				1				0
80	12.69	27.362	31.7711	49.3729	59.58	-.7391	-1.3847	168.086	-.7391	-1.3847	1.5696	.9187	208.0924	-.4326	-.8104	42.9606	36.8122				1				0
80	12.7	27.3963	31.7702	49.3684	59.5419	-.7357	-1.3827	168.0769	-.7357	-1.3827	1.5662	.9167	208.0164	-.4306	-.8092	42.9934	36.8316				1				0
80	12.71	27.4633	31.7711	49.3818	59.49	-.7289	-1.3795	168.1062	-.7289	-1.3795	1.5602	.9132	207.8522	-.4266	-.8074	43.0578	36.8621				1				0
80	12.72	27.5302	31.772	49.3951	59.4381	-.7222	-1.3763	168.1355	-.7222	-1.3763	1.5542	.9097	207.6868	-.4227	-.8055	43.1222	36.8925				1				0
80	12.73	27.5628	31.7738	49.4129	59.4243	-.7188	-1.3751	168.1739	-.7188	-1.3751	1.5517	.9082	207.5982	-.4207	-.8048	43.1539	36.9036				1				0
80	12.74	27.5954	31.7756	49.4307	59.4105	-.7155	-1.374	168.2122	-.7155	-1.374	1.5491	.9067	207.5092	-.4188	-.8041	43.1855	36.9146				1				0
80	12.75	27.6281	31.7774	49.4485	59.3966	-.7122	-1.3728	168.2506	-.7122	-1.3728	1.5466	.9052	207.42	-.4168	-.8035	43.2171	36.9256				1				0
80	12.76	27.6555	31.7702	49.4538	59.3741	-.709	-1.3717	168.2537	-.709	-1.3717	1.5442	.9038	207.3338	-.415	-.8028	43.2473	36.9358				1				0
80	12.77	27.683	31.763	49.4592	59.3516	-.7059	-1.3707	168.2568	-.7059	-1.3707	1.5418	.9023	207.2473	-.4131	-.8022	43.2775	36.9459				1				0
80	12.78	27.7105	31.7558	49.4645	59.3292	-.7027	-1.3696	168.2599	-.7027	-1.3696	1.5394	.9009	207.1606	-.4113	-.8016	43.3077	36.9561				1				0
80	12.79	27.7053	31.7468	49.452	59.3205	-.7028	-1.3697	168.2247	-.7028	-1.3697	1.5395	.901	207.1638	-.4114	-.8017	43.3063	36.9552				1				0
80	12.8	27.7002	31.7378	49.4396	59.3119	-.703	-1.3698	168.1894	-.703	-1.3698	1.5397	.9011	207.167	-.4114	-.8017	43.3049	36.9543				1				0
80	12.81	27.695	31.7288	49.4271	59.3032	-.7031	-1.3699	168.1542	-.7031	-1.3699	1.5398	.9012	207.1702	-.4115	-.8018	43.3035	36.9534				1				0
80	12.82	27.6469	31.6694	49.4289	59.2876	-.7022	-1.3735	168.0329	-.7022	-1.3735	1.5426	.9028	207.0781	-.411	-.8039	43.3125	36.9191				1				0
80	12.83	27.5989	31.61	49.4307	59.2721	-.7012	-1.3771	167.9117	-.7012	-1.3771	1.5454	.9045	206.9861	-.4104	-.806	43.3215	36.8849				1				0
80	12.84	27.556	31.5596	49.4449	59.2652	-.7001	-1.3806	167.8257	-.7001	-1.3806	1.548	.906	206.8912	-.4098	-.808	43.3319	36.8515				1				0
80	12.85	27.513	31.5092	49.4592	59.2582	-.6991	-1.3841	167.7397	-.6991	-1.3841	1.5506	.9075	206.7966	-.4091	-.8101	43.3423	36.818				1				0
80	12.86	27.4701	31.4588	49.4734	59.2513	-.698	-1.3876	167.6536	-.698	-1.3876	1.5533	.9091	206.7021	-.4085	-.8121	43.3527	36.7846				1				0
80	12.87	27.4272	31.4084	49.4876	59.2444	-.6969	-1.3911	167.5676	-.6969	-1.3911	1.5559	.9106	206.6079	-.4079	-.8142	43.3631	36.7511				1				0
80	12.88	27.35	31.2977	49.5721	59.2989	-.6939	-1.4007	167.5187	-.6939	-1.4007	1.5631	.9148	206.3526	-.4061	-.8198	43.3919	36.6604				1				0
80	12.89	27.2727	31.187	49.6566	59.3534	-.6908	-1.4102	167.4697	-.6908	-1.4102	1.5703	.9191	206.0996	-.4043	-.8253	43.4206	36.5696				1				0
80	12.9	27.2384	31.1267	49.7269	59.4148	-.6889	-1.4162	167.5068	-.6889	-1.4162	1.5749	.9217	205.9408	-.4032	-.8289	43.4389	36.5124				1				0
80	12.91	27.2041	31.0664	49.7972	59.4762	-.687	-1.4222	167.5438	-.687	-1.4222	1.5794	.9244	205.783	-.4021	-.8324	43.4572	36.4553				1				0
80	12.92	27.1697	31.0061	49.8675	59.5376	-.6851	-1.4282	167.5809	-.6851	-1.4282	1.584	.9271	205.6262	-.401	-.8359	43.4755	36.3982				1				0
80	12.93	27.1354	30.9458	49.9377	59.599	-.6832	-1.4342	167.6179	-.6832	-1.4342	1.5886	.9298	205.4703	-.3998	-.8394	43.4938	36.3412				1				0
80	12.94	27.0848	30.7757	50.1192	59.7469	-.675	-1.4486	167.7266	-.675	-1.4486	1.5981	.9353	204.983	-.395	-.8478	43.5718	36.2041				1				0
80	12.95	27.0341	30.6056	50.3007	59.8948	-.6668	-1.4629	167.8352	-.6668	-1.4629	1.6077	.941	204.5021	-.3902	-.8562	43.6498	36.0672				1				0
80	12.96	27.0178	30.4958	50.4119	59.9813	-.6605	-1.4713	167.9068	-.6605	-1.4713	1.6128	.9439	204.176	-.3866	-.8611	43.7095	35.9873				1				0
80	12.97	27.0015	30.3859	50.5231	60.0678	-.6542	-1.4797	167.9783	-.6542	-1.4797	1.6179	.9469	203.8521	-.3829	-.866	43.7691	35.9075				1				0
80	12.98	26.9852	30.2761	50.6343	60.1543	-.648	-1.4881	168.0499	-.648	-1.4881	1.623	.9499	203.5306	-.3792	-.8709	43.8287	35.8278				1				0
80	12.99	26.9689	30.1663	50.7454	60.2408	-.6417	-1.4964	168.1215	-.6417	-1.4964	1.6282	.953	203.2114	-.3756	-.8758	43.8883	35.7481				1				0
80	13	26.8839	29.9134	50.9598	60.4268	-.6316	-1.5164	168.1839	-.6316	-1.5164	1.6427	.9614	202.6113	-.3696	-.8875	43.9851	35.5581				1				0
80	13.01	26.799	29.6605	51.1742	60.6127	-.6214	-1.5363	168.2464	-.6214	-1.5363	1.6573	.9699	202.0222	-.3637	-.8992	44.0818	35.3682				1				0
80	13.02	26.7303	29.5174	51.2774	60.7122	-.6175	-1.5479	168.2373	-.6175	-1.5479	1.6665	.9754	201.748	-.3614	-.906	44.1191	35.2578				1				0
80	13.03	26.6616	29.3743	51.3806	60.8117	-.6136	-1.5595	168.2281	-.6136	-1.5595	1.6759	.9809	201.4767	-.3591	-.9128	44.1564	35.1474				1				0
80	13.04	26.593	29.2312	51.4838	60.9111	-.6097	-1.5711	168.219	-.6097	-1.5711	1.6853	.9863	201.2085	-.3568	-.9195	44.1937	35.037				1				0
80	13.05	26.5243	29.0881	51.587	61.0106	-.6057	-1.5827	168.2099	-.6057	-1.5827	1.6947	.9919	200.9432	-.3545	-.9263	44.231	34.9266				1				0
80	13.06	26.4179	28.8468	51.7969	61.1991	-.5977	-1.6029	168.2608	-.5977	-1.6029	1.7107	1.0013	200.4485	-.3498	-.9382	44.3078	34.7338				1				0
80	13.07	26.3115	28.6056	52.0068	61.3877	-.5896	-1.6232	168.3116	-.5896	-1.6232	1.7269	1.0107	199.9632	-.3451	-.95	44.3847	34.5412				1				0
80	13.08	26.2737	28.5075	52.1136	61.4768	-.5855	-1.6318	168.3716	-.5855	-1.6318	1.7336	1.0147	199.7371	-.3427	-.9551	44.4242	34.459				1				0
80	13.09	26.2359	28.4094	52.2203	61.5659	-.5813	-1.6404	168.4315	-.5813	-1.6404	1.7404	1.0186	199.5128	-.3402	-.9601	44.4637	34.3769				1				0
80	13.1	26.1982	28.3113	52.3271	61.655	-.5772	-1.649	168.4915	-.5772	-1.649	1.7471	1.0226	199.2904	-.3378	-.9651	44.5031	34.2949				1				0
80	13.11	26.1604	28.2132	52.4338	61.744	-.573	-1.6576	168.5515	-.573	-1.6576	1.7539	1.0265	199.0699	-.3354	-.9702	44.5425	34.2129				1				0
80	13.12	26.084	28.0881	52.5877	61.911	-.5708	-1.6709	168.6708	-.5708	-1.6709	1.7658	1.0335	198.8614	-.3341	-.978	44.5635	34.0863				1				0
80	13.13	26.0076	27.963	52.7416	62.0779	-.5686	-1.6842	168.7901	-.5686	-1.6842	1.7776	1.0404	198.6559	-.3328	-.9857	44.5845	33.9599				1				0
80	13.14	25.969	27.936	52.7887	62.1558	-.5706	-1.6889	168.8495	-.5706	-1.6889	1.7827	1.0434	198.6666	-.3339	-.9885	44.5661	33.9153				1				0
80	13.15	25.9304	27.909	52.8359	62.2336	-.5725	-1.6936	168.9089	-.5725	-1.6936	1.7877	1.0463	198.6772	-.3351	-.9912	44.5477	33.8707				1				0
80	13.16	25.8918	27.882	52.883	62.3114	-.5744	-1.6982	168.9682	-.5744	-1.6982	1.7928	1.0493	198.6877	-.3362	-.994	44.5294	33.8262				1				0
80	13.17	25.836	27.8532	52.9115	62.3953	-.5785	-1.7034	168.996	-.5785	-1.7034	1.799	1.0529	198.7572	-.3386	-.997	44.4908	33.777				1				0
80	13.18	25.7802	27.8244	52.94	62.4792	-.5825	-1.7086	169.0238	-.5825	-1.7086	1.8052	1.0565	198.8262	-.3409	-1	44.4522	33.7278				1				0
80	13.19	25.7244	27.7956	52.9684	62.5631	-.5866	-1.7137	169.0515	-.5866	-1.7137	1.8113	1.0601	198.8947	-.3433	-1.003	44.4137	33.6787				1				0
80	13.2	25.7072	27.7938	52.9498	62.5692	-.5887	-1.7142	169.02	-.5887	-1.7142	1.8125	1.0608	198.9532	-.3445	-1.0033	44.3934	33.6739				1				0
80	13.21	25.6901	27.792	52.9311	62.5752	-.5908	-1.7147	168.9884	-.5908	-1.7147	1.8137	1.0615	199.0117	-.3458	-1.0036	44.3731	33.6692				1				0
80	13.22	25.6729	27.7902	52.9124	62.5813	-.5929	-1.7152	168.9568	-.5929	-1.7152	1.8148	1.0622	199.0701	-.347	-1.0039	44.3529	33.6645				1				0
80	13.23	25.6085	27.7533	52.8332	62.5346	-.5968	-1.7169	168.7296	-.5968	-1.7169	1.8176	1.0638	199.1671	-.3493	-1.0048	44.3165	33.649				1				0
80	13.24	25.5441	27.7164	52.7541	62.4879	-.6006	-1.7185	168.5025	-.6006	-1.7185	1.8204	1.0655	199.264	-.3515	-1.0058	44.2801	33.6334				1				0
80	13.25	25.4969	27.6813	52.6936	62.4351	-.6023	-1.7196	168.3069	-.6023	-1.7196	1.8221	1.0664	199.3026	-.3525	-1.0065	44.2639	33.6226				1				0
80	13.26	25.4497	27.6462	52.6331	62.3824	-.604	-1.7208	168.1114	-.604	-1.7208	1.8237	1.0674	199.3413	-.3535	-1.0071	44.2477	33.6117				1				0
80	13.27	25.4025	27.6111	52.5726	62.3296	-.6057	-1.7219	167.9158	-.6057	-1.7219	1.8253	1.0683	199.38	-.3545	-1.0078	44.2314	33.6009				1				0
80	13.28	25.3553	27.576	52.5121	62.2768	-.6074	-1.7231	167.7202	-.6074	-1.7231	1.827	1.0693	199.4187	-.3555	-1.0085	44.2151	33.59				1				0
80	13.29	25.2858	27.549	52.465	62.2794	-.6126	-1.726	167.5792	-.6126	-1.726	1.8314	1.0719	199.5417	-.3585	-1.0102	44.1657	33.5623				1				0
80	13.3	25.2163	27.522	52.4178	62.282	-.6178	-1.7289	167.4381	-.6178	-1.7289	1.8359	1.0745	199.6643	-.3616	-1.0119	44.1161	33.5347				1				0
80	13.31	25.194	27.5301	52.4311	62.3374	-.6213	-1.7306	167.4926	-.6213	-1.7306	1.8387	1.0762	199.7479	-.3636	-1.0129	44.083	33.518				1				0
80	13.32	25.1717	27.5382	52.4445	62.3927	-.6248	-1.7324	167.5471	-.6248	-1.7324	1.8416	1.0778	199.8312	-.3657	-1.0139	44.05	33.5014				1				0
80	13.33	25.1493	27.5463	52.4578	62.4481	-.6282	-1.7341	167.6015	-.6282	-1.7341	1.8444	1.0795	199.9142	-.3677	-1.0149	44.0169	33.4847				1				0
80	13.34	25.127	27.5544	52.4712	62.5035	-.6317	-1.7359	167.656	-.6317	-1.7359	1.8472	1.0811	199.9969	-.3697	-1.016	43.9839	33.4681				1				0
80	13.35	25.0446	27.549	52.5174	62.6574	-.6406	-1.7427	167.7684	-.6406	-1.7427	1.8567	1.0867	200.1836	-.3749	-1.02	43.8988	33.4028				1				0
80	13.36	24.9622	27.5436	52.5637	62.8114	-.6495	-1.7496	167.8809	-.6495	-1.7496	1.8662	1.0923	200.3681	-.3802	-1.024	43.8138	33.3375				1				0
80	13.37	24.9022	27.5301	52.5966	62.91	-.655	-1.7547	167.9388	-.655	-1.7547	1.8729	1.0962	200.4703	-.3834	-1.027	43.7619	33.289				1				0
80	13.38	24.8421	27.5166	52.6295	63.0086	-.6605	-1.7598	167.9967	-.6605	-1.7598	1.8796	1.1001	200.5717	-.3866	-1.03	43.7099	33.2404				1				0
80	13.39	24.782	27.5031	52.6624	63.1072	-.6659	-1.7649	168.0547	-.6659	-1.7649	1.8863	1.104	200.6724	-.3897	-1.0329	43.658	33.1919				1				0
80	13.4	24.7219	27.4896	52.6953	63.2058	-.6714	-1.7699	168.1126	-.6714	-1.7699	1.893	1.1079	200.7722	-.3929	-1.0359	43.6061	33.1434				1				0
80	13.41	24.6078	27.4716	52.7514	63.3684	-.6813	-1.7788	168.1991	-.6813	-1.7788	1.9048	1.1148	200.9564	-.3987	-1.0411	43.5118	33.0592				1				0
80	13.42	24.4936	27.4536	52.8074	63.531	-.6911	-1.7876	168.2856	-.6911	-1.7876	1.9166	1.1217	201.1381	-.4045	-1.0463	43.4177	32.9752				1				0
80	13.43	24.4395	27.4491	52.8306	63.595	-.6956	-1.7913	168.3142	-.6956	-1.7913	1.9217	1.1247	201.2217	-.4071	-1.0484	43.3753	32.9396				1				0
80	13.44	24.3855	27.4446	52.8537	63.659	-.7	-1.7951	168.3427	-.7	-1.7951	1.9268	1.1277	201.3047	-.4097	-1.0506	43.3329	32.904				1				0
80	13.45	24.3314	27.4401	52.8768	63.723	-.7045	-1.7988	168.3713	-.7045	-1.7988	1.9319	1.1307	201.3873	-.4123	-1.0528	43.2906	32.8684				1				0
80	13.46	24.2773	27.4356	52.8999	63.787	-.7089	-1.8026	168.3998	-.7089	-1.8026	1.937	1.1337	201.4695	-.4149	-1.055	43.2482	32.8328				1				0
80	13.47	24.2765	27.4743	52.9177	63.8718	-.7137	-1.8029	168.5403	-.7137	-1.8029	1.939	1.1349	201.5978	-.4177	-1.0552	43.2027	32.83				1				0
80	13.48	24.2756	27.513	52.9355	63.9565	-.7185	-1.8031	168.6806	-.7185	-1.8031	1.941	1.1361	201.7257	-.4205	-1.0554	43.1572	32.8272				1				0
80	13.49	24.3288	27.5562	52.9302	63.9773	-.7188	-1.7997	168.7925	-.7188	-1.7997	1.938	1.1343	201.7725	-.4207	-1.0533	43.154	32.8599				1				0
80	13.5	24.382	27.5994	52.9249	63.9981	-.7192	-1.7963	168.9043	-.7192	-1.7963	1.9349	1.1325	201.8194	-.4209	-1.0513	43.1508	32.8926				1				0
80	13.51	24.4353	27.6426	52.9195	64.0188	-.7195	-1.7928	169.0161	-.7195	-1.7928	1.9318	1.1307	201.8663	-.4211	-1.0493	43.1477	32.9253				1				0
80	13.52	24.4979	27.7038	52.8226	63.9652	-.7217	-1.7855	168.9894	-.7217	-1.7855	1.9259	1.1272	202.0085	-.4224	-1.0451	43.1265	32.9948				1				0
80	13.53	24.5606	27.765	52.7256	63.9116	-.7239	-1.7782	168.9627	-.7239	-1.7782	1.92	1.1237	202.1517	-.4237	-1.0408	43.1054	33.0644				1				0
80	13.54	24.6232	27.8262	52.6286	63.8579	-.7262	-1.7709	168.936	-.7262	-1.7709	1.914	1.1203	202.2958	-.425	-1.0365	43.0842	33.134				1				0
80	13.55	24.6327	27.8442	52.537	63.7836	-.7281	-1.767	168.7974	-.7281	-1.767	1.9111	1.1186	202.3927	-.4261	-1.0342	43.0662	33.1712				1				0
80	13.56	24.6421	27.8622	52.4454	63.7092	-.73	-1.7631	168.6588	-.73	-1.7631	1.9083	1.1169	202.4901	-.4272	-1.0319	43.0481	33.2084				1				0
80	13.57	24.6515	27.8802	52.3538	63.6348	-.7319	-1.7592	168.5203	-.7319	-1.7592	1.9054	1.1152	202.588	-.4283	-1.0296	43.03	33.2456				1				0
80	13.58	24.6404	27.9018	52.1856	63.5128	-.7371	-1.7538	168.2406	-.7371	-1.7538	1.9024	1.1134	202.7954	-.4314	-1.0265	42.9804	33.2973				1				0
80	13.59	24.6292	27.9234	52.0175	63.3909	-.7423	-1.7483	167.961	-.7423	-1.7483	1.8994	1.1117	203.0042	-.4344	-1.0233	42.9307	33.3491				1				0
80	13.6	24.6086	27.927	51.941	63.3433	-.7456	-1.7468	167.8199	-.7456	-1.7468	1.8993	1.1116	203.114	-.4364	-1.0224	42.8991	33.3635				1				0
80	13.61	24.588	27.9306	51.8645	63.2957	-.7489	-1.7453	167.6789	-.7489	-1.7453	1.8992	1.1116	203.2241	-.4383	-1.0215	42.8675	33.3779				1				0
80	13.62	24.5674	27.9342	51.788	63.2482	-.7522	-1.7438	167.5378	-.7522	-1.7438	1.8991	1.1115	203.3344	-.4403	-1.0206	42.8358	33.3923				1				0
80	13.63	24.5468	27.9378	51.7115	63.2006	-.7556	-1.7423	167.3967	-.7556	-1.7423	1.8991	1.1115	203.4448	-.4422	-1.0197	42.8041	33.4068				1				0
80	13.64	24.5348	27.9729	51.643	63.1997	-.7616	-1.7402	167.3504	-.7616	-1.7402	1.8996	1.1118	203.637	-.4458	-1.0185	42.7466	33.4268				1				0
80	13.65	24.5228	28.008	51.5745	63.1989	-.7677	-1.7381	167.3042	-.7677	-1.7381	1.9001	1.1121	203.8293	-.4493	-1.0173	42.689	33.4468				1				0
80	13.66	24.5314	28.0395	51.5825	63.2456	-.7703	-1.7375	167.399	-.7703	-1.7375	1.9006	1.1124	203.9106	-.4509	-1.0169	42.6634	33.4523				1				0
80	13.67	24.54	28.071	51.5905	63.2923	-.773	-1.7369	167.4938	-.773	-1.7369	1.9012	1.1127	203.9918	-.4524	-1.0166	42.6378	33.4577				1				0
80	13.68	24.5485	28.1025	51.5985	63.339	-.7757	-1.7364	167.5886	-.7757	-1.7364	1.9018	1.1131	204.0728	-.454	-1.0163	42.6121	33.4632				1				0
80	13.69	24.5571	28.134	51.6065	63.3857	-.7784	-1.7358	167.6833	-.7784	-1.7358	1.9023	1.1134	204.1537	-.4556	-1.0159	42.5866	33.4687				1				0
80	13.7	24.5443	28.1745	51.6394	63.5267	-.7856	-1.7378	167.8849	-.7856	-1.7378	1.9071	1.1162	204.3277	-.4598	-1.0171	42.5176	33.4498				1				0
80	13.71	24.5314	28.215	51.6724	63.6677	-.7929	-1.7398	168.0864	-.7929	-1.7398	1.9119	1.119	204.5005	-.4641	-1.0183	42.4488	33.4309				1				0
80	13.72	24.5099	28.224	51.6973	63.7619	-.7974	-1.7423	168.1931	-.7974	-1.7423	1.9161	1.1215	204.5924	-.4667	-1.0198	42.4056	33.4066				1				0
80	13.73	24.4885	28.233	51.7222	63.8562	-.8019	-1.7449	168.2999	-.8019	-1.7449	1.9203	1.1239	204.6838	-.4694	-1.0212	42.3624	33.3823				1				0
80	13.74	24.467	28.242	51.7471	63.9505	-.8065	-1.7474	168.4066	-.8065	-1.7474	1.9245	1.1264	204.7747	-.472	-1.0227	42.3192	33.358				1				0
80	13.75	24.4456	28.251	51.772	64.0448	-.811	-1.7499	168.5133	-.811	-1.7499	1.9287	1.1289	204.8651	-.4747	-1.0242	42.2761	33.3338				1				0
80	13.76	24.3743	28.2546	51.78	64.1754	-.8206	-1.7549	168.5843	-.8206	-1.7549	1.9373	1.1339	205.0611	-.4803	-1.0271	42.1846	33.2864				1				0
80	13.77	24.3031	28.2582	51.788	64.306	-.8302	-1.7599	168.6553	-.8302	-1.7599	1.9459	1.1389	205.2553	-.4859	-1.03	42.0931	33.239				1				0
80	13.78	24.2533	28.2528	51.7711	64.3423	-.8353	-1.7623	168.6195	-.8353	-1.7623	1.9503	1.1415	205.3601	-.4889	-1.0315	42.0446	33.2158				1				0
80	13.79	24.2035	28.2474	51.7542	64.3786	-.8404	-1.7648	168.5838	-.8404	-1.7648	1.9547	1.144	205.4645	-.4919	-1.0329	41.996	33.1925				1				0
80	13.8	24.1537	28.242	51.7373	64.415	-.8455	-1.7672	168.548	-.8455	-1.7672	1.9591	1.1466	205.5685	-.4949	-1.0343	41.9474	33.1693				1				0
80	13.81	24.104	28.2366	51.7204	64.4513	-.8506	-1.7697	168.5122	-.8506	-1.7697	1.9635	1.1492	205.672	-.4979	-1.0358	41.8988	33.146				1				0
80	13.82	24.0293	28.2285	51.7062	64.4945	-.8572	-1.7733	168.4585	-.8572	-1.7733	1.9696	1.1528	205.7971	-.5017	-1.0379	41.8366	33.1111				1				0
80	13.83	23.9546	28.2204	51.6919	64.5378	-.8637	-1.777	168.4047	-.8637	-1.777	1.9758	1.1564	205.9214	-.5055	-1.0401	41.7744	33.0762				1				0
80	13.84	23.9297	28.2177	51.6946	64.5447	-.8651	-1.7782	168.3867	-.8651	-1.7782	1.9775	1.1574	205.9431	-.5063	-1.0408	41.7608	33.0645				1				0
80	13.85	23.9048	28.215	51.6973	64.5516	-.8665	-1.7794	168.3687	-.8665	-1.7794	1.9792	1.1584	205.9648	-.5072	-1.0415	41.7472	33.0529				1				0
80	13.86	23.8799	28.2123	51.6999	64.5585	-.868	-1.7807	168.3507	-.868	-1.7807	1.9809	1.1594	205.9865	-.508	-1.0422	41.7336	33.0413				1				0
80	13.87	23.8551	28.2096	51.7026	64.5655	-.8694	-1.7819	168.3327	-.8694	-1.7819	1.9827	1.1604	206.0081	-.5088	-1.0429	41.72	33.0296				1				0
80	13.88	23.8036	28.206	51.6955	64.6035	-.8742	-1.7845	168.3086	-.8742	-1.7845	1.9872	1.1631	206.0997	-.5117	-1.0445	41.6741	33.0044				1				0
80	13.89	23.7521	28.2024	51.6884	64.6416	-.879	-1.7872	168.2844	-.879	-1.7872	1.9917	1.1657	206.1909	-.5145	-1.046	41.6281	32.9793				1				0
80	13.9	23.7255	28.2015	51.6786	64.6727	-.8824	-1.7886	168.2783	-.8824	-1.7886	1.9944	1.1673	206.2605	-.5165	-1.0468	41.5957	32.9657				1				0
80	13.91	23.6988	28.2006	51.6688	64.7038	-.8858	-1.79	168.2721	-.8858	-1.79	1.9972	1.169	206.3298	-.5185	-1.0477	41.5634	32.9522				1				0
80	13.92	23.6722	28.1997	51.659	64.735	-.8892	-1.7914	168.2659	-.8892	-1.7914	2	1.1706	206.399	-.5205	-1.0485	41.531	32.9386				1				0
80	13.93	23.6319	28.1907	51.6368	64.7557	-.8933	-1.7933	168.2151	-.8933	-1.7933	2.0035	1.1726	206.4783	-.5228	-1.0496	41.4927	32.9208				1				0
80	13.94	23.5916	28.1817	51.6145	64.7765	-.8973	-1.7952	168.1643	-.8973	-1.7952	2.0069	1.1746	206.5574	-.5252	-1.0507	41.4543	32.903				1				0
80	13.95	23.5512	28.1727	51.5923	64.7973	-.9013	-1.7971	168.1135	-.9013	-1.7971	2.0104	1.1767	206.6363	-.5275	-1.0518	41.416	32.8852				1				0
80	13.96	23.5375	28.1646	51.5798	64.7869	-.902	-1.7975	168.0688	-.902	-1.7975	2.0111	1.1771	206.6466	-.5279	-1.0521	41.41	32.8809				1				0
80	13.97	23.5238	28.1565	51.5674	64.7765	-.9026	-1.798	168.0242	-.9026	-1.798	2.0118	1.1775	206.6569	-.5283	-1.0523	41.404	32.8766				1				0
80	13.98	23.51	28.1484	51.5549	64.7661	-.9032	-1.7984	167.9795	-.9032	-1.7984	2.0125	1.1779	206.6671	-.5286	-1.0526	41.398	32.8723				1				0
80	13.99	23.498	28.1556	51.5158	64.7722	-.9067	-1.798	167.9416	-.9067	-1.798	2.0137	1.1786	206.7601	-.5307	-1.0524	41.365	32.8759				1				0
80	14	23.486	28.1628	51.4767	64.7782	-.9101	-1.7976	167.9037	-.9101	-1.7976	2.0149	1.1793	206.8529	-.5327	-1.0521	41.332	32.8795				1				0
80	14.01	23.4877	28.1781	51.45	64.7947	-.913	-1.7968	167.9104	-.913	-1.7968	2.0155	1.1796	206.9355	-.5344	-1.0517	41.305	32.8875				1				0
80	14.02	23.4894	28.1934	51.4233	64.8111	-.9158	-1.796	167.9172	-.9158	-1.796	2.016	1.1799	207.018	-.536	-1.0512	41.278	32.8954				1				0
80	14.03	23.4911	28.2087	51.3966	64.8275	-.9186	-1.7952	167.924	-.9186	-1.7952	2.0166	1.1803	207.1004	-.5377	-1.0507	41.251	32.9033				1				0
80	14.04	23.4929	28.224	51.3699	64.844	-.9215	-1.7943	167.9307	-.9215	-1.7943	2.0171	1.1806	207.1828	-.5393	-1.0502	41.224	32.9112				1				0
80	14.05	23.5126	28.278	51.3414	64.8794	-.926	-1.7916	168.0115	-.926	-1.7916	2.0168	1.1804	207.3324	-.542	-1.0486	41.1809	32.9371				1				0
80	14.06	23.5323	28.332	51.313	64.9149	-.9305	-1.7889	168.0922	-.9305	-1.7889	2.0164	1.1802	207.482	-.5446	-1.047	41.1379	32.963				1				0
80	14.07	23.5504	28.3707	51.3112	64.9339	-.9322	-1.787	168.1662	-.9322	-1.787	2.0155	1.1797	207.5492	-.5456	-1.0459	41.1218	32.9809				1				0
80	14.08	23.5684	28.4094	51.3094	64.9529	-.9339	-1.7851	168.2402	-.9339	-1.7851	2.0147	1.1792	207.6165	-.5466	-1.0448	41.1058	32.9988				1				0
80	14.09	23.5864	28.4481	51.3076	64.972	-.9356	-1.7832	168.3141	-.9356	-1.7832	2.0138	1.1786	207.6838	-.5476	-1.0437	41.0897	33.0167				1				0
80	14.1	23.6044	28.4868	51.3059	64.991	-.9373	-1.7814	168.3881	-.9373	-1.7814	2.0129	1.1781	207.7511	-.5486	-1.0426	41.0737	33.0346				1				0
80	14.11	23.6207	28.5633	51.2721	65.0187	-.9429	-1.7777	168.4748	-.9429	-1.7777	2.0123	1.1778	207.9421	-.5519	-1.0405	41.0198	33.0695				1				0
80	14.12	23.6371	28.6398	51.2383	65.0464	-.9486	-1.774	168.5615	-.9486	-1.774	2.0117	1.1774	208.1331	-.5552	-1.0383	40.966	33.1043				1				0
80	14.13	23.6353	28.6776	51.2062	65.055	-.9525	-1.7723	168.5742	-.9525	-1.7723	2.012	1.1776	208.2568	-.5575	-1.0373	40.9282	33.1213				1				0
80	14.14	23.6336	28.7154	51.1742	65.0637	-.9565	-1.7705	168.5869	-.9565	-1.7705	2.0123	1.1778	208.3804	-.5598	-1.0362	40.8903	33.1382				1				0
80	14.15	23.6319	28.7532	51.1422	65.0723	-.9605	-1.7687	168.5996	-.9605	-1.7687	2.0127	1.178	208.5039	-.5622	-1.0352	40.8525	33.1552				1				0
80	14.16	23.6302	28.791	51.1102	65.081	-.9645	-1.7669	168.6123	-.9645	-1.7669	2.013	1.1782	208.6274	-.5645	-1.0342	40.8147	33.1722				1				0
80	14.17	23.6637	28.9459	51.0007	65.0671	-.975	-1.7576	168.6774	-.975	-1.7576	2.0099	1.1764	209.0188	-.5707	-1.0287	40.7142	33.2608				1				0
80	14.18	23.6971	29.1007	50.8913	65.0533	-.9856	-1.7483	168.7424	-.9856	-1.7483	2.007	1.1747	209.411	-.5768	-1.0233	40.6137	33.3494				1				0
80	14.19	23.7323	29.2177	50.8139	65.0308	-.9921	-1.7408	168.7947	-.9921	-1.7408	2.0037	1.1727	209.6805	-.5807	-1.0189	40.551	33.421				1				0
80	14.2	23.7675	29.3347	50.7365	65.0083	-.9987	-1.7333	168.847	-.9987	-1.7333	2.0004	1.1708	209.9507	-.5845	-1.0145	40.4884	33.4926				1				0
80	14.21	23.8027	29.4517	50.6592	64.9858	-1.0053	-1.7258	168.8994	-1.0053	-1.7258	1.9972	1.1689	210.2216	-.5884	-1.0101	40.4258	33.5641				1				0
80	14.22	23.8379	29.5687	50.5818	64.9633	-1.0119	-1.7183	168.9517	-1.0119	-1.7183	1.9941	1.1671	210.4932	-.5922	-1.0057	40.3633	33.6356				1				0
80	14.23	23.9314	29.7523	50.4039	64.7843	-1.0168	-1.7015	168.8719	-1.0168	-1.7015	1.9822	1.1602	210.862	-.5951	-.9959	40.3161	33.7949				1				0
80	14.24	24.025	29.9359	50.2259	64.6052	-1.0218	-1.6848	168.7921	-1.0218	-1.6848	1.9704	1.1533	211.2355	-.598	-.9861	40.2688	33.9544				1				0
80	14.25	24.0834	30.0025	50.1254	64.4487	-1.0202	-1.6755	168.66	-1.0202	-1.6755	1.9617	1.1481	211.3357	-.5971	-.9807	40.2842	34.0426				1				0
80	14.26	24.1417	30.0691	50.0249	64.2921	-1.0186	-1.6662	168.5279	-1.0186	-1.6662	1.9529	1.143	211.4369	-.5961	-.9752	40.2995	34.131				1				0
80	14.27	24.2001	30.1357	49.9244	64.1356	-1.0169	-1.657	168.3958	-1.0169	-1.657	1.9441	1.1379	211.5391	-.5952	-.9698	40.3149	34.2195				1				0
80	14.28	24.2988	30.2158	49.75	63.8502	-1.0121	-1.642	168.1148	-1.0121	-1.642	1.9288	1.1289	211.6489	-.5924	-.961	40.3611	34.3621				1				0
80	14.29	24.3975	30.2959	49.5757	63.5647	-1.0072	-1.6269	167.8338	-1.0072	-1.6269	1.9135	1.1199	211.7608	-.5895	-.9522	40.4075	34.5052				1				0
80	14.3	24.4962	30.376	49.4013	63.2793	-1.0023	-1.6119	167.5529	-1.0023	-1.6119	1.8981	1.1109	211.8748	-.5866	-.9434	40.4541	34.6488				1				0
80	14.31	24.5365	30.3895	49.3275	63.1504	-.9991	-1.6061	167.404	-.9991	-1.6061	1.8915	1.1071	211.8824	-.5847	-.9401	40.4852	34.7034				1				0
80	14.32	24.5769	30.403	49.2537	63.0216	-.9958	-1.6004	167.2551	-.9958	-1.6004	1.8849	1.1032	211.8901	-.5828	-.9367	40.5164	34.758				1				0
80	14.33	24.6172	30.4165	49.1798	62.8927	-.9925	-1.5947	167.1063	-.9925	-1.5947	1.8783	1.0993	211.8978	-.5809	-.9333	40.5476	34.8127				1				0
80	14.34	24.7168	30.4588	49.1273	62.7517	-.9854	-1.5858	167.0547	-.9854	-1.5858	1.867	1.0927	211.8566	-.5767	-.9281	40.6153	34.8974				1				0
80	14.35	24.8163	30.5012	49.0749	62.6107	-.9783	-1.5769	167.0031	-.9783	-1.5769	1.8557	1.0861	211.8149	-.5726	-.9229	40.6831	34.982				1				0
80	14.36	24.8755	30.53	49.0962	62.5986	-.9745	-1.5738	167.1003	-.9745	-1.5738	1.851	1.0834	211.7654	-.5703	-.9211	40.7194	35.0118				1				0
80	14.37	24.9348	30.5588	49.1176	62.5865	-.9706	-1.5706	167.1976	-.9706	-1.5706	1.8464	1.0806	211.7157	-.5681	-.9193	40.7557	35.0414				1				0
80	14.38	24.994	30.5876	49.1389	62.5744	-.9668	-1.5675	167.2948	-.9668	-1.5675	1.8417	1.0779	211.6658	-.5659	-.9175	40.792	35.0711				1				0
80	14.39	25.0532	30.6164	49.1603	62.5623	-.963	-1.5644	167.3921	-.963	-1.5644	1.8371	1.0752	211.6157	-.5636	-.9156	40.8283	35.1007				1				0
80	14.4	25.1365	30.6686	49.2101	62.5813	-.9587	-1.5607	167.5964	-.9587	-1.5607	1.8316	1.072	211.5626	-.5611	-.9134	40.8693	35.1366				1				0
80	14.41	25.2197	30.7208	49.2599	62.6003	-.9544	-1.5569	167.8007	-.9544	-1.5569	1.8262	1.0688	211.5093	-.5586	-.9112	40.9103	35.1723				1				0
80	14.42	25.2438	30.7442	49.2884	62.6315	-.9539	-1.5563	167.9077	-.9539	-1.5563	1.8253	1.0683	211.5065	-.5583	-.9108	40.9151	35.1785				1				0
80	14.43	25.2678	30.7676	49.3168	62.6626	-.9534	-1.5556	168.0148	-.9534	-1.5556	1.8245	1.0679	211.5037	-.558	-.9105	40.9199	35.1848				1				0
80	14.44	25.2918	30.791	49.3453	62.6937	-.9529	-1.5549	168.1218	-.9529	-1.5549	1.8237	1.0674	211.5009	-.5577	-.9101	40.9247	35.191				1				0
80	14.45	25.3158	30.8144	49.3738	62.7249	-.9524	-1.5543	168.2289	-.9524	-1.5543	1.8229	1.0669	211.4982	-.5574	-.9097	40.9295	35.1972				1				0
80	14.46	25.3528	30.8144	49.436	62.7206	-.9466	-1.554	168.3237	-.9466	-1.554	1.8196	1.065	211.3482	-.554	-.9095	40.9844	35.2				1				0
80	14.47	25.3897	30.8144	49.4983	62.7162	-.9409	-1.5537	168.4186	-.9409	-1.5537	1.8164	1.0631	211.1979	-.5507	-.9094	41.0392	35.2027				1				0
80	14.48	25.4025	30.791	49.5321	62.6808	-.9356	-1.5541	168.4064	-.9356	-1.5541	1.814	1.0617	211.05	-.5476	-.9096	41.0893	35.1993				1				0
80	14.49	25.4154	30.7676	49.5659	62.6453	-.9304	-1.5544	168.3942	-.9304	-1.5544	1.8116	1.0603	210.9016	-.5445	-.9098	41.1394	35.1959				1				0
80	14.5	25.4283	30.7442	49.5997	62.6098	-.9251	-1.5548	168.382	-.9251	-1.5548	1.8092	1.0589	210.7528	-.5414	-.91	41.1895	35.1925				1				0
80	14.51	25.4412	30.7208	49.6335	62.5744	-.9198	-1.5551	168.3698	-.9198	-1.5551	1.8068	1.0575	210.6037	-.5384	-.9102	41.2396	35.1891				1				0
80	14.52	25.4686	30.6677	49.6815	62.4983	-.9098	-1.5556	168.3161	-.9098	-1.5556	1.8021	1.0547	210.3218	-.5325	-.9105	41.3352	35.185				1				0
80	14.53	25.4961	30.6146	49.7296	62.4222	-.8997	-1.556	168.2624	-.8997	-1.556	1.7974	1.052	210.0384	-.5266	-.9107	41.431	35.1809				1				0
80	14.54	25.5107	30.5849	49.7438	62.3815	-.895	-1.5561	168.2208	-.895	-1.5561	1.7951	1.0506	209.9049	-.5238	-.9107	41.4766	35.1802				1				0
80	14.55	25.5253	30.5552	49.758	62.3409	-.8902	-1.5561	168.1793	-.8902	-1.5561	1.7928	1.0493	209.7711	-.521	-.9108	41.5222	35.1796				1				0
80	14.56	25.5399	30.5255	49.7723	62.3002	-.8854	-1.5562	168.1378	-.8854	-1.5562	1.7904	1.0479	209.6368	-.5182	-.9108	41.5679	35.1789				1				0
80	14.57	25.5544	30.4958	49.7865	62.2595	-.8806	-1.5563	168.0963	-.8806	-1.5563	1.7881	1.0466	209.5021	-.5154	-.9109	41.6135	35.1782				1				0
80	14.58	25.5999	30.4634	49.8319	62.2189	-.8722	-1.5559	168.1141	-.8722	-1.5559	1.7837	1.044	209.2741	-.5105	-.9106	41.6934	35.182				1				0
80	14.59	25.6454	30.4309	49.8772	62.1782	-.8638	-1.5555	168.1319	-.8638	-1.5555	1.7793	1.0414	209.045	-.5056	-.9104	41.7732	35.1858				1				0
80	14.6	25.6763	30.4282	49.9084	62.1782	-.8602	-1.555	168.1912	-.8602	-1.555	1.7771	1.0401	208.9515	-.5035	-.9101	41.8072	35.1903				1				0
80	14.61	25.7072	30.4255	49.9395	62.1782	-.8567	-1.5546	168.2505	-.8567	-1.5546	1.775	1.0389	208.8578	-.5014	-.9099	41.8413	35.1947				1				0
80	14.62	25.7381	30.4228	49.9706	62.1782	-.8531	-1.5541	168.3099	-.8531	-1.5541	1.7728	1.0376	208.764	-.4993	-.9096	41.8753	35.1992				1				0
80	14.63	25.769	30.4201	50.0018	62.1782	-.8495	-1.5536	168.3692	-.8495	-1.5536	1.7707	1.0364	208.6701	-.4972	-.9093	41.9092	35.2036				1				0
80	14.64	25.7922	30.3895	50.0276	62.1627	-.8447	-1.5541	168.372	-.8447	-1.5541	1.7688	1.0353	208.5259	-.4944	-.9096	41.9551	35.1992				1				0
80	14.65	25.8154	30.3589	50.0534	62.1471	-.8399	-1.5546	168.3748	-.8399	-1.5546	1.7669	1.0342	208.3815	-.4916	-.9098	42.001	35.1948				1				0
80	14.66	25.8076	30.331	50.048	62.1315	-.8386	-1.5555	168.3183	-.8386	-1.5555	1.7672	1.0343	208.3314	-.4908	-.9104	42.0129	35.1859				1				0
80	14.67	25.7999	30.3031	50.0427	62.116	-.8374	-1.5564	168.2617	-.8374	-1.5564	1.7674	1.0344	208.2813	-.4901	-.9109	42.0249	35.177				1				0
80	14.68	25.7922	30.2752	50.0374	62.1004	-.8361	-1.5573	168.2052	-.8361	-1.5573	1.7676	1.0345	208.2312	-.4894	-.9115	42.0368	35.1681				1				0
80	14.69	25.7785	30.2581	50.008	62.0779	-.8367	-1.5575	168.1225	-.8367	-1.5575	1.768	1.0348	208.2451	-.4897	-.9116	42.0312	35.1664				1				0
80	14.7	25.7647	30.241	49.9787	62.0554	-.8373	-1.5577	168.0398	-.8373	-1.5577	1.7685	1.0351	208.2592	-.4901	-.9117	42.0256	35.1647				1				0
80	14.71	25.751	30.2239	49.9493	62.0329	-.8379	-1.5579	167.9572	-.8379	-1.5579	1.7689	1.0353	208.2732	-.4904	-.9118	42.02	35.1629				1				0
80	14.72	25.745	30.2347	49.9253	62.026	-.8397	-1.5571	167.931	-.8397	-1.5571	1.7691	1.0354	208.3374	-.4915	-.9114	42.0024	35.1701				1				0
80	14.73	25.739	30.2455	49.9013	62.0191	-.8416	-1.5564	167.9049	-.8416	-1.5564	1.7694	1.0356	208.4016	-.4926	-.9109	41.9848	35.1772				1				0
80	14.74	25.733	30.2563	49.8772	62.0122	-.8434	-1.5556	167.8787	-.8434	-1.5556	1.7696	1.0357	208.4658	-.4936	-.9105	41.9672	35.1844				1				0
80	14.75	25.775	30.3229	49.8301	62.0208	-.8472	-1.5509	167.9489	-.8472	-1.5509	1.7672	1.0343	208.6449	-.4958	-.9077	41.9319	35.2296				1				0
80	14.76	25.8171	30.3895	49.783	62.0295	-.8509	-1.5462	168.0191	-.8509	-1.5462	1.7648	1.0329	208.8244	-.498	-.9049	41.8965	35.2747				1				0
80	14.77	25.8651	30.4453	49.7598	62.045	-.8527	-1.5422	168.1154	-.8527	-1.5422	1.7622	1.0314	208.9398	-.4991	-.9026	41.8788	35.3126				1				0
80	14.78	25.9132	30.5012	49.7367	62.0606	-.8546	-1.5382	168.2117	-.8546	-1.5382	1.7596	1.0299	209.0555	-.5002	-.9003	41.8611	35.3505				1				0
80	14.79	25.9613	30.557	49.7136	62.0762	-.8564	-1.5342	168.308	-.8564	-1.5342	1.7571	1.0284	209.1713	-.5013	-.8979	41.8434	35.3884				1				0
80	14.8	26.0093	30.6128	49.6904	62.0918	-.8583	-1.5303	168.4043	-.8583	-1.5303	1.7545	1.0269	209.2873	-.5023	-.8956	41.8258	35.4262				1				0
80	14.81	26.0934	30.7343	49.6148	62.0788	-.8627	-1.521	168.5213	-.8627	-1.521	1.7487	1.0235	209.5623	-.5049	-.8902	41.7834	35.514				1				0
80	14.82	26.1776	30.8558	49.5392	62.0658	-.8672	-1.5118	168.6384	-.8672	-1.5118	1.7429	1.0201	209.8386	-.5075	-.8848	41.7411	35.6016				1				0
80	14.83	26.2136	30.9215	49.4867	62.0373	-.8698	-1.5066	168.6591	-.8698	-1.5066	1.7396	1.0182	209.9988	-.5091	-.8818	41.7164	35.6516				1				0
80	14.84	26.2497	30.9872	49.4342	62.0087	-.8724	-1.5013	168.6798	-.8724	-1.5013	1.7364	1.0163	210.1595	-.5106	-.8787	41.6917	35.7016				1				0
80	14.85	26.2857	31.0529	49.3818	61.9802	-.875	-1.4961	168.7005	-.875	-1.4961	1.7332	1.0144	210.3207	-.5121	-.8756	41.667	35.7516				1				0
80	14.86	26.3218	31.1186	49.3293	61.9516	-.8776	-1.4908	168.7213	-.8776	-1.4908	1.7299	1.0125	210.4826	-.5136	-.8726	41.6423	35.8015				1				0
80	14.87	26.3535	31.2266	49.1807	61.8522	-.8844	-1.4811	168.613	-.8844	-1.4811	1.725	1.0096	210.8445	-.5176	-.8668	41.5767	35.8947				1				0
80	14.88	26.3853	31.3346	49.0322	61.7527	-.8913	-1.4713	168.5047	-.8913	-1.4713	1.7202	1.0068	211.2089	-.5217	-.8611	41.5111	35.9881				1				0
80	14.89	26.381	31.3769	48.9361	61.6818	-.8956	-1.4667	168.3757	-.8956	-1.4667	1.7185	1.0058	211.4104	-.5242	-.8584	41.4701	36.0315				1				0
80	14.9	26.3767	31.4192	48.84	61.6109	-.8999	-1.4621	168.2468	-.8999	-1.4621	1.7169	1.0049	211.6126	-.5267	-.8558	41.4291	36.075				1				0
80	14.91	26.3724	31.4615	48.744	61.5399	-.9043	-1.4575	168.1178	-.9043	-1.4575	1.7153	1.0039	211.8156	-.5292	-.8531	41.3879	36.1186				1				0
80	14.92	26.3681	31.5038	48.6479	61.469	-.9086	-1.453	167.9888	-.9086	-1.453	1.7137	1.003	212.0192	-.5318	-.8504	41.3468	36.1622				1				0
80	14.93	26.3501	31.5416	48.5011	61.3592	-.9146	-1.4473	167.752	-.9146	-1.4473	1.7121	1.002	212.2892	-.5353	-.8471	41.2898	36.216				1				0
80	14.94	26.3321	31.5794	48.3543	61.2493	-.9206	-1.4417	167.5151	-.9206	-1.4417	1.7105	1.0011	212.5604	-.5388	-.8438	41.2326	36.2699				1				0
80	14.95	26.3183	31.5749	48.3036	61.2104	-.9222	-1.4406	167.4073	-.9222	-1.4406	1.7105	1.0011	212.6264	-.5398	-.8431	41.2168	36.2801				1				0
80	14.96	26.3046	31.5704	48.2529	61.1715	-.9239	-1.4395	167.2994	-.9239	-1.4395	1.7105	1.0011	212.6925	-.5407	-.8425	41.201	36.2902				1				0
80	14.97	26.2909	31.5659	48.2022	61.1325	-.9256	-1.4385	167.1915	-.9256	-1.4385	1.7105	1.0011	212.7587	-.5417	-.8419	41.1851	36.3004				1				0
80	14.98	26.2771	31.5614	48.1515	61.0936	-.9272	-1.4374	167.0837	-.9272	-1.4374	1.7105	1.0011	212.825	-.5427	-.8413	41.1693	36.3105				1				0
80	14.99	26.2557	31.529	48.1649	61.1161	-.9272	-1.4401	167.0656	-.9272	-1.4401	1.7128	1.0024	212.777	-.5427	-.8428	41.1692	36.2852				1				0
90	15	26.2342	31.4966	48.1782	61.1386	-.9272	-1.4427	167.0476	-.9272	-1.4427	1.715	1.0038	212.729	-.5427	-.8444	41.1691	36.2598	1			1				0
0	15.01	0	0	0	0	0	0	0	0	0	0	0	0	0	0	0	0								0
