# Supplementary material for: Dual-Stream deep learning for multimodal feature fusion and classification of balance control in elite freestyle aerial skiers
Source: PLoS One. 2026 Jul 28;21(7):e0337296. doi: 10.1371/journal.pone.0337296 (PMC13411871; doi:10.1371/journal.pone.0337296)
Supplement: S1 Data — (ZIP) [file pone.0337296.s001.zip › data/17.CSV]

Status	Time	Gauge[0]	Gauge[1]	Gauge[2]	Gauge[3]	Platform.COP.X	Platform.COP.Y	Weight	Patient COP.X	Patient COP.Y	Patient COP Len	Tilt Angle	Tilt Direction	Tilt Projection.X	Tilt Projection.Y	Pct Right	Pct Front	EndOfRep	IsomFreeze	Stimulus	TestRunning	OnTarget	GoalMet	TargetSkipped	TargetNbr	PatientFell
C0	0	.7622	.1917	-.0552	.7127	0	0	1.6114	0	0	0	0	0	0	0	50	50			1	1				0
80	.01	.7622	.1926	-.0534	.711	0	0	1.6124	0	0	0	0	0	0	0	50	50				1				0
80	.02	.7622	.1935	-.0516	.7092	0	0	1.6133	0	0	0	0	0	0	0	50	50				1				0
80	.03	.7622	.1944	-.0498	.7075	0	0	1.6143	0	0	0	0	0	0	0	50	50				1				0
80	.04	.7622	.1944	-.0498	.7058	0	0	1.6125	0	0	0	0	0	0	0	50	50				1				0
80	.05	.7622	.1944	-.0498	.7041	0	0	1.6108	0	0	0	0	0	0	0	50	50				1				0
80	.06	.7622	.1944	-.0498	.7023	0	0	1.6091	0	0	0	0	0	0	0	50	50				1				0
80	.07	.7622	.1944	-.0507	.7032	0	0	1.6091	0	0	0	0	0	0	0	50	50				1				0
80	.08	.7622	.1944	-.0516	.7041	0	0	1.609	0	0	0	0	0	0	0	50	50				1				0
80	.09	.7622	.1944	-.0525	.7066	0	0	1.6107	0	0	0	0	0	0	0	50	50				1				0
80	.1	.7622	.1944	-.0534	.7092	0	0	1.6124	0	0	0	0	0	0	0	50	50				1				0
80	.11	.7622	.1944	-.0543	.7118	0	0	1.6141	0	0	0	0	0	0	0	50	50				1				0
80	.12	.7622	.1944	-.0552	.7144	0	0	1.6158	0	0	0	0	0	0	0	50	50				1				0
80	.13	.7604	.1935	-.0552	.717	0	0	1.6158	0	0	0	0	0	0	0	50	50				1				0
80	.14	.7587	.1926	-.0552	.7196	0	0	1.6158	0	0	0	0	0	0	0	50	50				1				0
80	.15	.757	.1917	-.0543	.7196	0	0	1.6141	0	0	0	0	0	0	0	50	50				1				0
80	.16	.7553	.1908	-.0534	.7196	0	0	1.6123	0	0	0	0	0	0	0	50	50				1				0
80	.17	.7536	.1899	-.0525	.7196	0	0	1.6106	0	0	0	0	0	0	0	50	50				1				0
80	.18	.7519	.189	-.0516	.7196	0	0	1.6089	0	0	0	0	0	0	0	50	50				1				0
80	.19	.7519	.1908	-.0507	.7205	0	0	1.6125	0	0	0	0	0	0	0	50	50				1				0
80	.2	.7519	.1926	-.0498	.7214	0	0	1.616	0	0	0	0	0	0	0	50	50				1				0
80	.21	.7536	.1953	-.0498	.7222	0	0	1.6213	0	0	0	0	0	0	0	50	50				1				0
80	.22	.7553	.198	-.0498	.7231	0	0	1.6266	0	0	0	0	0	0	0	50	50				1				0
80	.23	.757	.2007	-.0498	.7239	0	0	1.6318	0	0	0	0	0	0	0	50	50				1				0
80	.24	.7587	.2034	-.0498	.7248	0	0	1.6371	0	0	0	0	0	0	0	50	50				1				0
80	.25	.7622	.2034	-.0498	.7222	0	0	1.638	0	0	0	0	0	0	0	50	50				1				0
80	.26	.7656	.2034	-.0498	.7196	0	0	1.6388	0	0	0	0	0	0	0	50	50				1				0
80	.27	.7673	.2007	-.0498	.7162	0	0	1.6344	0	0	0	0	0	0	0	50	50				1				0
80	.28	.769	.198	-.0498	.7127	0	0	1.6299	0	0	0	0	0	0	0	50	50				1				0
80	.29	.7707	.1953	-.0498	.7092	0	0	1.6255	0	0	0	0	0	0	0	50	50				1				0
80	.3	.7725	.1926	-.0498	.7058	0	0	1.621	0	0	0	0	0	0	0	50	50				1				0
80	.31	.7716	.1917	-.0507	.7032	0	0	1.6158	0	0	0	0	0	0	0	50	50				1				0
80	.32	.7707	.1908	-.0516	.7006	0	0	1.6105	0	0	0	0	0	0	0	50	50				1				0
80	.33	.7682	.1926	-.0525	.7015	0	0	1.6098	0	0	0	0	0	0	0	50	50				1				0
80	.34	.7656	.1944	-.0534	.7023	0	0	1.609	0	0	0	0	0	0	0	50	50				1				0
80	.35	.763	.1962	-.0543	.7032	0	0	1.6082	0	0	0	0	0	0	0	50	50				1				0
80	.36	.7622	.1962	-.056	.7032	0	0	1.6055	0	0	0	0	0	0	0	50	50				1				0
80	.37	.7613	.1962	-.0578	.7032	0	0	1.6029	0	0	0	0	0	0	0	50	50				1				0
80	.38	.7604	.1962	-.0596	.7032	0	0	1.6002	0	0	0	0	0	0	0	50	50				1				0
80	.39	.7622	.1944	-.0605	.7023	0	0	1.5984	0	0	0	0	0	0	0	50	50				1				0
80	.4	.7639	.1926	-.0614	.7015	0	0	1.5966	0	0	0	0	0	0	0	50	50				1				0
80	.41	.7656	.1908	-.0623	.7006	0	0	1.5947	0	0	0	0	0	0	0	50	50				1				0
80	.42	.7682	.189	-.0614	.7023	0	0	1.5981	0	0	0	0	0	0	0	50	50				1				0
80	.43	.7707	.1872	-.0605	.7041	0	0	1.6015	0	0	0	0	0	0	0	50	50				1				0
80	.44	.7716	.1872	-.0587	.7066	0	0	1.6067	0	0	0	0	0	0	0	50	50				1				0
80	.45	.7725	.1872	-.0569	.7092	0	0	1.612	0	0	0	0	0	0	0	50	50				1				0
80	.46	.7733	.1872	-.0552	.7118	0	0	1.6172	0	0	0	0	0	0	0	50	50				1				0
80	.47	.7742	.1872	-.0534	.7144	0	0	1.6224	0	0	0	0	0	0	0	50	50				1				0
80	.48	.775	.189	-.0507	.7153	0	0	1.6286	0	0	0	0	0	0	0	50	50				1				0
80	.49	.7759	.1908	-.048	.7162	0	0	1.6348	0	0	0	0	0	0	0	50	50				1				0
80	.5	.7759	.1926	-.0471	.7144	0	0	1.6358	0	0	0	0	0	0	0	50	50				1				0
80	.51	.7759	.1944	-.0463	.7127	0	0	1.6367	0	0	0	0	0	0	0	50	50				1				0
80	.52	.7759	.1962	-.0454	.711	0	0	1.6377	0	0	0	0	0	0	0	50	50				1				0
80	.53	.7759	.198	-.0445	.7092	0	0	1.6387	0	0	0	0	0	0	0	50	50				1				0
80	.54	.7742	.1998	-.0445	.7075	0	0	1.637	0	0	0	0	0	0	0	50	50				1				0
80	.55	.7725	.2016	-.0445	.7058	0	0	1.6354	0	0	0	0	0	0	0	50	50				1				0
80	.56	.7707	.2016	-.0454	.7058	0	0	1.6328	0	0	0	0	0	0	0	50	50				1				0
80	.57	.769	.2016	-.0463	.7058	0	0	1.6302	0	0	0	0	0	0	0	50	50				1				0
80	.58	.7673	.2016	-.0471	.7058	0	0	1.6276	0	0	0	0	0	0	0	50	50				1				0
80	.59	.7656	.2016	-.048	.7058	0	0	1.6249	0	0	0	0	0	0	0	50	50				1				0
80	.6	.763	.2007	-.0471	.7058	0	0	1.6224	0	0	0	0	0	0	0	50	50				1				0
80	.61	.7604	.1998	-.0463	.7058	0	0	1.6198	0	0	0	0	0	0	0	50	50				1				0
80	.62	.7596	.1989	-.0445	.7058	0	0	1.6198	0	0	0	0	0	0	0	50	50				1				0
80	.63	.7587	.198	-.0427	.7058	0	0	1.6198	0	0	0	0	0	0	0	50	50				1				0
80	.64	.7579	.1971	-.0409	.7058	0	0	1.6198	0	0	0	0	0	0	0	50	50				1				0
80	.65	.757	.1962	-.0391	.7058	0	0	1.6199	0	0	0	0	0	0	0	50	50				1				0
80	.66	.7579	.1962	-.04	.7058	0	0	1.6198	0	0	0	0	0	0	0	50	50				1				0
80	.67	.7587	.1962	-.0409	.7058	0	0	1.6198	0	0	0	0	0	0	0	50	50				1				0
80	.68	.7604	.1971	-.0436	.7058	0	0	1.6197	0	0	0	0	0	0	0	50	50				1				0
80	.69	.7622	.198	-.0463	.7058	0	0	1.6197	0	0	0	0	0	0	0	50	50				1				0
80	.7	.7639	.1989	-.0489	.7058	0	0	1.6196	0	0	0	0	0	0	0	50	50				1				0
80	.71	.7656	.198	-.0498	.7066	0	0	1.6204	0	0	0	0	0	0	0	50	50				1				0
80	.72	.7673	.1971	-.0507	.7075	0	0	1.6212	0	0	0	0	0	0	0	50	50				1				0
80	.73	.769	.1962	-.0516	.7084	0	0	1.622	0	0	0	0	0	0	0	50	50				1				0
80	.74	.769	.1944	-.0498	.7092	0	0	1.6229	0	0	0	0	0	0	0	50	50				1				0
80	.75	.769	.1926	-.048	.7101	0	0	1.6237	0	0	0	0	0	0	0	50	50				1				0
80	.76	.769	.1908	-.0463	.711	0	0	1.6245	0	0	0	0	0	0	0	50	50				1				0
80	.77	.769	.1899	-.0445	.7101	0	0	1.6246	0	0	0	0	0	0	0	50	50				1				0
80	.78	.769	.189	-.0427	.7092	0	0	1.6246	0	0	0	0	0	0	0	50	50				1				0
80	.79	.769	.1899	-.0427	.7075	0	0	1.6237	0	0	0	0	0	0	0	50	50				1				0
80	.8	.769	.1908	-.0427	.7058	0	0	1.6229	0	0	0	0	0	0	0	50	50				1				0
80	.81	.769	.1917	-.0427	.7041	0	0	1.6221	0	0	0	0	0	0	0	50	50				1				0
80	.82	.769	.1926	-.0427	.7023	0	0	1.6213	0	0	0	0	0	0	0	50	50				1				0
80	.83	.7682	.1917	-.0418	.7006	0	0	1.6187	0	0	0	0	0	0	0	50	50				1				0
80	.84	.7673	.1908	-.0409	.6989	0	0	1.6161	0	0	0	0	0	0	0	50	50				1				0
80	.85	.7664	.189	-.04	.6989	0	0	1.6143	0	0	0	0	0	0	0	50	50				1				0
80	.86	.7656	.1872	-.0391	.6989	0	0	1.6125	0	0	0	0	0	0	0	50	50				1				0
80	.87	.7647	.1854	-.0383	.6989	0	0	1.6108	0	0	0	0	0	0	0	50	50				1				0
80	.88	.7639	.1836	-.0374	.6989	0	0	1.609	0	0	0	0	0	0	0	50	50				1				0
80	.89	.763	.1836	-.0374	.6989	0	0	1.6081	0	0	0	0	0	0	0	50	50				1				0
80	.9	.7622	.1836	-.0374	.6989	0	0	1.6073	0	0	0	0	0	0	0	50	50				1				0
80	.91	.7622	.1854	-.0383	.6989	0	0	1.6082	0	0	0	0	0	0	0	50	50				1				0
80	.92	.7622	.1872	-.0391	.6989	0	0	1.6091	0	0	0	0	0	0	0	50	50				1				0
80	.93	.7622	.189	-.04	.6989	0	0	1.61	0	0	0	0	0	0	0	50	50				1				0
80	.94	.7622	.1908	-.0409	.6989	0	0	1.6109	0	0	0	0	0	0	0	50	50				1				0
80	.95	.7622	.1926	-.0418	.7006	0	0	1.6136	0	0	0	0	0	0	0	50	50				1				0
80	.96	.7622	.1944	-.0427	.7023	0	0	1.6162	0	0	0	0	0	0	0	50	50				1				0
80	.97	.7622	.1944	-.0427	.7041	0	0	1.6179	0	0	0	0	0	0	0	50	50				1				0
80	.98	.7622	.1944	-.0427	.7058	0	0	1.6197	0	0	0	0	0	0	0	50	50				1				0
80	.99	.7622	.1944	-.0427	.7075	0	0	1.6214	0	0	0	0	0	0	0	50	50				1				0
80	1	.7622	.1944	-.0427	.7092	0	0	1.6231	0	0	0	0	0	0	0	50	50				1				0
80	1.01	.7622	.1926	-.0445	.7101	0	0	1.6204	0	0	0	0	0	0	0	50	50				1				0
80	1.02	.7622	.1908	-.0463	.711	0	0	1.6177	0	0	0	0	0	0	0	50	50				1				0
80	1.03	.7622	.189	-.048	.7101	0	0	1.6132	0	0	0	0	0	0	0	50	50				1				0
80	1.04	.7622	.1872	-.0498	.7092	0	0	1.6088	0	0	0	0	0	0	0	50	50				1				0
80	1.05	.7622	.1854	-.0516	.7084	0	0	1.6044	0	0	0	0	0	0	0	50	50				1				0
80	1.06	.7613	.1854	-.0525	.7075	0	0	1.6017	0	0	0	0	0	0	0	50	50				1				0
80	1.07	.7604	.1854	-.0534	.7066	0	0	1.5991	0	0	0	0	0	0	0	50	50				1				0
80	1.08	.7596	.1854	-.0543	.7058	0	0	1.5965	0	0	0	0	0	0	0	50	50				1				0
80	1.09	.7587	.1872	-.0534	.7058	0	0	1.5983	0	0	0	0	0	0	0	50	50				1				0
80	1.1	.7579	.189	-.0525	.7058	0	0	1.6002	0	0	0	0	0	0	0	50	50				1				0
80	1.11	.757	.1908	-.0516	.7058	0	0	1.602	0	0	0	0	0	0	0	50	50				1				0
80	1.12	.757	.1917	-.048	.7058	0	0	1.6065	0	0	0	0	0	0	0	50	50				1				0
80	1.13	.757	.1926	-.0445	.7058	0	0	1.6109	0	0	0	0	0	0	0	50	50				1				0
80	1.14	.7579	.1917	-.0418	.7058	0	0	1.6135	0	0	0	0	0	0	0	50	50				1				0
80	1.15	.7587	.1908	-.0391	.7058	0	0	1.6162	0	0	0	0	0	0	0	50	50				1				0
80	1.16	.7596	.1899	-.0365	.7058	0	0	1.6188	0	0	0	0	0	0	0	50	50				1				0
80	1.17	.7604	.189	-.0338	.7058	0	0	1.6214	0	0	0	0	0	0	0	50	50				1				0
80	1.18	.7613	.1863	-.0329	.7058	0	0	1.6205	0	0	0	0	0	0	0	50	50				1				0
80	1.19	.7622	.1836	-.032	.7058	0	0	1.6195	0	0	0	0	0	0	0	50	50				1				0
80	1.2	.7622	.1818	-.0338	.7058	0	0	1.6159	0	0	0	0	0	0	0	50	50				1				0
80	1.21	.7622	.18	-.0356	.7058	0	0	1.6124	0	0	0	0	0	0	0	50	50				1				0
80	1.22	.7622	.1782	-.0374	.7058	0	0	1.6088	0	0	0	0	0	0	0	50	50				1				0
80	1.23	.7622	.1764	-.0391	.7058	0	0	1.6052	0	0	0	0	0	0	0	50	50				1				0
80	1.24	.7613	.1755	-.04	.7041	0	0	1.6008	0	0	0	0	0	0	0	50	50				1				0
80	1.25	.7604	.1746	-.0409	.7023	0	0	1.5965	0	0	0	0	0	0	0	50	50				1				0
80	1.26	.7596	.1755	-.04	.7006	0	0	1.5957	0	0	0	0	0	0	0	50	50				1				0
80	1.27	.7587	.1764	-.0391	.6989	0	0	1.5949	0	0	0	0	0	0	0	50	50				1				0
80	1.28	.7579	.1773	-.0383	.6971	0	0	1.5941	0	0	0	0	0	0	0	50	50				1				0
80	1.29	.757	.1782	-.0374	.6954	0	0	1.5933	0	0	0	0	0	0	0	50	50				1				0
80	1.3	.7579	.1809	-.0356	.6945	0	0	1.5977	0	0	0	0	0	0	0	50	50				1				0
80	1.31	.7587	.1836	-.0338	.6937	0	0	1.6022	0	0	0	0	0	0	0	50	50				1				0
80	1.32	.7604	.1854	-.0329	.6945	0	0	1.6075	0	0	0	0	0	0	0	50	50				1				0
80	1.33	.7622	.1872	-.032	.6954	0	0	1.6127	0	0	0	0	0	0	0	50	50				1				0
80	1.34	.7639	.189	-.0311	.6963	0	0	1.618	0	0	0	0	0	0	0	50	50				1				0
80	1.35	.7656	.1908	-.0302	.6971	0	0	1.6233	0	0	0	0	0	0	0	50	50				1				0
80	1.36	.7647	.1935	-.0311	.6989	0	0	1.626	0	0	0	0	0	0	0	50	50				1				0
80	1.37	.7639	.1962	-.032	.7006	0	0	1.6287	0	0	0	0	0	0	0	50	50				1				0
80	1.38	.7613	.1971	-.0338	.7015	0	0	1.6261	0	0	0	0	0	0	0	50	50				1				0
80	1.39	.7587	.198	-.0356	.7023	0	0	1.6235	0	0	0	0	0	0	0	50	50				1				0
80	1.4	.7561	.1989	-.0374	.7032	0	0	1.6209	0	0	0	0	0	0	0	50	50				1				0
80	1.41	.7561	.1971	-.0383	.7032	0	0	1.6182	0	0	0	0	0	0	0	50	50				1				0
80	1.42	.7561	.1953	-.0391	.7032	0	0	1.6155	0	0	0	0	0	0	0	50	50				1				0
80	1.43	.7561	.1935	-.04	.7032	0	0	1.6128	0	0	0	0	0	0	0	50	50				1				0
80	1.44	.7587	.1908	-.0391	.7023	0	0	1.6127	0	0	0	0	0	0	0	50	50				1				0
80	1.45	.7613	.1881	-.0383	.7015	0	0	1.6126	0	0	0	0	0	0	0	50	50				1				0
80	1.46	.7639	.1854	-.0374	.7006	0	0	1.6125	0	0	0	0	0	0	0	50	50				1				0
80	1.47	.7664	.1827	-.0374	.7015	0	0	1.6133	0	0	0	0	0	0	0	50	50				1				0
80	1.48	.769	.18	-.0374	.7023	0	0	1.614	0	0	0	0	0	0	0	50	50				1				0
80	1.49	.769	.18	-.0383	.7041	0	0	1.6148	0	0	0	0	0	0	0	50	50				1				0
80	1.5	.769	.18	-.0391	.7058	0	0	1.6157	0	0	0	0	0	0	0	50	50				1				0
80	1.51	.769	.18	-.04	.7075	0	0	1.6165	0	0	0	0	0	0	0	50	50				1				0
80	1.52	.769	.18	-.0409	.7092	0	0	1.6174	0	0	0	0	0	0	0	50	50				1				0
80	1.53	.769	.1827	-.0418	.7092	0	0	1.6192	0	0	0	0	0	0	0	50	50				1				0
80	1.54	.769	.1854	-.0427	.7092	0	0	1.621	0	0	0	0	0	0	0	50	50				1				0
80	1.55	.769	.1881	-.0427	.7075	0	0	1.6219	0	0	0	0	0	0	0	50	50				1				0
80	1.56	.769	.1908	-.0427	.7058	0	0	1.6229	0	0	0	0	0	0	0	50	50				1				0
80	1.57	.769	.1935	-.0427	.7041	0	0	1.6239	0	0	0	0	0	0	0	50	50				1				0
80	1.58	.769	.1962	-.0427	.7023	0	0	1.6249	0	0	0	0	0	0	0	50	50				1				0
80	1.59	.7682	.1971	-.0436	.7015	0	0	1.6231	0	0	0	0	0	0	0	50	50				1				0
80	1.6	.7673	.198	-.0445	.7006	0	0	1.6214	0	0	0	0	0	0	0	50	50				1				0
80	1.61	.7664	.1962	-.0454	.7015	0	0	1.6188	0	0	0	0	0	0	0	50	50				1				0
80	1.62	.7656	.1944	-.0463	.7023	0	0	1.6161	0	0	0	0	0	0	0	50	50				1				0
80	1.63	.7647	.1926	-.0471	.7032	0	0	1.6134	0	0	0	0	0	0	0	50	50				1				0
80	1.64	.7639	.1908	-.048	.7041	0	0	1.6107	0	0	0	0	0	0	0	50	50				1				0
80	1.65	.7622	.1899	-.048	.7023	0	0	1.6064	0	0	0	0	0	0	0	50	50				1				0
80	1.66	.7604	.189	-.048	.7006	0	0	1.602	0	0	0	0	0	0	0	50	50				1				0
80	1.67	.7596	.1899	-.0471	.698	0	0	1.6003	0	0	0	0	0	0	0	50	50				1				0
80	1.68	.7587	.1908	-.0463	.6954	0	0	1.5987	0	0	0	0	0	0	0	50	50				1				0
80	1.69	.7579	.1917	-.0454	.6928	0	0	1.597	0	0	0	0	0	0	0	50	50				1				0
80	1.7	.757	.1926	-.0445	.6902	0	0	1.5954	0	0	0	0	0	0	0	50	50				1				0
80	1.71	.7561	.1935	-.0445	.6894	0	0	1.5945	0	0	0	0	0	0	0	50	50				1				0
80	1.72	.7553	.1944	-.0445	.6885	0	0	1.5937	0	0	0	0	0	0	0	50	50				1				0
80	1.73	.7553	.1944	-.0454	.6902	0	0	1.5945	0	0	0	0	0	0	0	50	50				1				0
80	1.74	.7553	.1944	-.0463	.6919	0	0	1.5954	0	0	0	0	0	0	0	50	50				1				0
80	1.75	.7553	.1944	-.0471	.6937	0	0	1.5962	0	0	0	0	0	0	0	50	50				1				0
80	1.76	.7553	.1926	-.0471	.6945	0	0	1.5953	0	0	0	0	0	0	0	50	50				1				0
80	1.77	.7553	.1908	-.0471	.6954	0	0	1.5944	0	0	0	0	0	0	0	50	50				1				0
80	1.78	.7553	.189	-.0471	.6963	0	0	1.5934	0	0	0	0	0	0	0	50	50				1				0
80	1.79	.7553	.1872	-.0463	.6954	0	0	1.5916	0	0	0	0	0	0	0	50	50				1				0
80	1.8	.7553	.1854	-.0454	.6945	0	0	1.5899	0	0	0	0	0	0	0	50	50				1				0
80	1.81	.7553	.1836	-.0445	.6937	0	0	1.5881	0	0	0	0	0	0	0	50	50				1				0
80	1.82	.7561	.1827	-.0454	.6937	0	0	1.5872	0	0	0	0	0	0	0	50	50				1				0
80	1.83	.757	.1818	-.0463	.6937	0	0	1.5862	0	0	0	0	0	0	0	50	50				1				0
80	1.84	.7579	.1827	-.048	.6945	0	0	1.5871	0	0	0	0	0	0	0	50	50				1				0
80	1.85	.7587	.1836	-.0498	.6954	0	0	1.5879	0	0	0	0	0	0	0	50	50				1				0
80	1.86	.7596	.1845	-.0516	.6963	0	0	1.5888	0	0	0	0	0	0	0	50	50				1				0
80	1.87	.7604	.1854	-.0534	.6971	0	0	1.5896	0	0	0	0	0	0	0	50	50				1				0
80	1.88	.7604	.1845	-.0534	.6997	0	0	1.5913	0	0	0	0	0	0	0	50	50				1				0
80	1.89	.7604	.1836	-.0534	.7023	0	0	1.593	0	0	0	0	0	0	0	50	50				1				0
80	1.9	.7596	.1818	-.0516	.7041	0	0	1.5939	0	0	0	0	0	0	0	50	50				1				0
80	1.91	.7587	.18	-.0498	.7058	0	0	1.5947	0	0	0	0	0	0	0	50	50				1				0
80	1.92	.7579	.1782	-.048	.7075	0	0	1.5956	0	0	0	0	0	0	0	50	50				1				0
80	1.93	.757	.1764	-.0463	.7092	0	0	1.5964	0	0	0	0	0	0	0	50	50				1				0
80	1.94	.7579	.1764	-.0436	.7101	0	0	1.6008	0	0	0	0	0	0	0	50	50				1				0
80	1.95	.7587	.1764	-.0409	.711	0	0	1.6052	0	0	0	0	0	0	0	50	50				1				0
80	1.96	.7604	.1782	-.04	.7101	0	0	1.6087	0	0	0	0	0	0	0	50	50				1				0
80	1.97	.7622	.18	-.0391	.7092	0	0	1.6123	0	0	0	0	0	0	0	50	50				1				0
80	1.98	.7639	.1818	-.0383	.7084	0	0	1.6158	0	0	0	0	0	0	0	50	50				1				0
80	1.99	.7656	.1836	-.0374	.7075	0	0	1.6194	0	0	0	0	0	0	0	50	50				1				0
80	2	4.9377	5.6317	5.5268	6.9601	-.7843	-.3886	23.0563	-.7843	-.3886	.8752	.5122	243.6442	-.459	-.2274	42.5309	46.2995				1				0
80	2.01	9.1098	11.0797	11.0909	13.2127	-.7817	-.432	44.4932	-.7817	-.432	.8931	.5227	241.0727	-.4575	-.2528	42.5555	45.8858				1				0
80	2.02	13.2802	16.526	16.6542	19.4662	-.781	-.4475	65.9265	-.781	-.4475	.9001	.5268	240.1913	-.4571	-.2619	42.5616	45.7385				1				0
80	2.03	17.4506	21.9722	22.2175	25.7196	-.7807	-.4553	87.3599	-.7807	-.4553	.9038	.5289	239.7478	-.4569	-.2665	42.5647	45.6635				1				0
80	2.04	21.6209	27.4185	27.7807	31.9731	-.7805	-.4601	108.7932	-.7805	-.4601	.906	.5303	239.4807	-.4568	-.2693	42.5666	45.618				1				0
80	2.05	25.7913	32.8647	33.344	38.2265	-.7804	-.4633	130.2266	-.7804	-.4633	.9075	.5311	239.3023	-.4567	-.2712	42.5679	45.5875				1				0
80	2.06	32.8859	44.7176	52.3386	67.0046	-1.1436	-.9901	196.9467	-1.1436	-.9901	1.5127	.8853	229.1141	-.6693	-.5795	39.1085	40.5702				1				0
80	2.07	39.9804	56.5704	71.3333	95.7826	-1.323	-1.2503	263.6667	-1.323	-1.2503	1.8204	1.0654	226.6178	-.7743	-.7318	37.3999	38.0921				1				0
80	2.08	42.9046	62.977	84.7646	118.3072	-1.4751	-1.4697	308.9534	-1.4751	-1.4697	2.0822	1.2187	225.105	-.8633	-.8602	35.9517	36.0031				1				0
80	2.09	45.8288	69.3836	98.196	140.8317	-1.5882	-1.6329	354.2401	-1.5882	-1.6329	2.2779	1.3333	224.2052	-.9296	-.9558	34.8739	34.4483				1				0
80	2.1	48.7529	75.7903	111.6273	163.3563	-1.6758	-1.7592	399.5268	-1.6758	-1.7592	2.4296	1.4221	223.6089	-.9808	-1.0297	34.0403	33.2459				1				0
80	2.11	53.0769	83.0591	113.2801	168.2198	-1.7284	-1.6261	417.636	-1.7284	-1.6261	2.3731	1.389	226.7464	-1.0116	-.9518	33.5392	34.5132				1				0
80	2.12	57.401	90.328	114.9329	173.0833	-1.7766	-1.5041	435.7452	-1.7766	-1.5041	2.3278	1.3625	229.7486	-1.0399	-.8804	33.0797	35.6752				1				0
80	2.13	61.725	97.5968	116.5857	177.9468	-1.821	-1.3918	453.8544	-1.821	-1.3918	2.292	1.3415	232.6089	-1.0658	-.8146	32.6569	36.7445				1				0
80	2.14	63.1248	98.4591	104.8071	160.2858	-1.8091	-1.1334	426.6768	-1.8091	-1.1334	2.1348	1.2495	237.9339	-1.0589	-.6634	32.7703	39.206				1				0
80	2.15	64.5247	99.3214	93.0286	142.6247	-1.7956	-.8397	399.4993	-1.7956	-.8397	1.9823	1.1602	244.9361	-1.0509	-.4915	32.8991	42.0025				1				0
80	2.16	65.9245	100.1836	81.25	124.9637	-1.7801	-.5032	372.3218	-1.7801	-.5032	1.8499	1.0827	254.2141	-1.0419	-.2945	33.0467	45.2072				1				0
80	2.17	65.3933	97.2305	70.3307	105.7371	-1.6876	-.1854	338.6916	-1.6876	-.1854	1.6977	.9937	263.729	-.9877	-.1085	33.9278	48.2339				1				0
80	2.18	64.862	94.2774	59.4115	86.5105	-1.5747	.2024	305.0614	-1.5747	.2024	1.5876	.9292	277.325	-.9216	.1185	35.0031	51.9278				1				0
80	2.19	62.9309	90.4621	60.2708	84.945	-1.486	.1279	298.6087	-1.486	.1279	1.4915	.873	274.9206	-.8697	.0749	35.8472	51.2184				1				0
80	2.2	60.9997	86.6467	61.1301	83.3795	-1.3935	.0502	292.156	-1.3935	.0502	1.3944	.8161	272.0616	-.8156	.0294	36.7286	50.4777				1				0
80	2.21	59.0686	82.8314	61.9894	81.8139	-1.2968	-.0311	285.7033	-1.2968	-.0311	1.2971	.7592	268.6251	-.759	-.0182	37.6498	49.7036				1				0
80	2.22	57.1375	79.0161	62.8487	80.2484	-1.1956	-.1162	279.2506	-1.1956	-.1162	1.2012	.703	264.4503	-.6997	-.068	38.6136	48.8937				1				0
80	2.23	54.5575	73.8695	62.0001	76.5024	-1.0768	-.1763	266.9295	-1.0768	-.1763	1.0911	.6386	260.6992	-.6302	-.1032	39.745	48.3205				1				0
80	2.24	51.9775	68.723	61.1514	72.7564	-.9465	-.2423	254.6083	-.9465	-.2423	.977	.5718	255.6379	-.5539	-.1418	40.986	47.692				1				0
80	2.25	51.3286	67.3918	59.4435	70.5759	-.9293	-.2122	248.7398	-.9293	-.2122	.9533	.5579	257.1367	-.5439	-.1242	41.1492	47.9789				1				0
80	2.26	50.6798	66.0606	57.7356	68.3954	-.9114	-.1806	242.8713	-.9114	-.1806	.9291	.5438	258.7891	-.5334	-.1057	41.3203	48.2797				1				0
80	2.27	50.0309	64.7294	56.0276	66.2149	-.8925	-.1475	237.0028	-.8925	-.1475	.9046	.5294	260.6166	-.5224	-.0863	41.4998	48.5953				1				0
80	2.28	49.382	63.3983	54.3197	64.0344	-.8727	-.1127	231.1344	-.8727	-.1127	.88	.515	262.6441	-.5108	-.0659	41.6885	48.927				1				0
80	2.29	48.0491	61.1103	52.2906	61.117	-.8359	-.0892	222.567	-.8359	-.0892	.8406	.492	263.9109	-.4892	-.0522	42.039	49.1507				1				0
80	2.3	46.7162	58.8224	50.2615	58.1996	-.7961	-.0638	213.9997	-.7961	-.0638	.7987	.4674	265.4182	-.4659	-.0373	42.4176	49.3924				1				0
80	2.31	46.0322	57.8656	49.9404	57.4626	-.7786	-.0775	211.3008	-.7786	-.0775	.7825	.4579	264.3157	-.4557	-.0454	42.5846	49.2619				1				0
80	2.32	45.3481	56.9088	49.6193	56.7257	-.7606	-.0916	208.6019	-.7606	-.0916	.7661	.4484	263.1365	-.4452	-.0536	42.7558	49.128				1				0
80	2.33	44.6641	55.9521	49.2981	55.9888	-.7422	-.106	205.9031	-.7422	-.106	.7497	.4388	261.8735	-.4344	-.062	42.9316	48.9907				1				0
80	2.34	43.98	54.9953	48.977	55.2519	-.7232	-.1208	203.2042	-.7232	-.1208	.7333	.4291	260.5189	-.4233	-.0707	43.112	48.8497				1				0
80	2.35	42.4506	52.8766	48.9174	54.3584	-.6791	-.187	198.603	-.6791	-.187	.7044	.4122	254.6055	-.3974	-.1094	43.5325	48.2192				1				0
80	2.36	40.9211	50.7579	48.8578	53.4649	-.6328	-.2563	194.0017	-.6328	-.2563	.6828	.3996	247.9507	-.3704	-.15	43.9729	47.5589				1				0
80	2.37	40.0757	49.5959	49.1193	53.3084	-.6066	-.3102	192.0993	-.6066	-.3102	.6813	.3988	242.9138	-.355	-.1816	44.2228	47.0454				1				0
80	2.38	39.2303	48.4339	49.3809	53.1518	-.5798	-.3652	190.1969	-.5798	-.3652	.6853	.4011	237.7946	-.3394	-.2137	44.4777	46.5217				1				0
80	2.39	38.3849	47.2719	49.6424	52.9953	-.5525	-.4213	188.2945	-.5525	-.4213	.6948	.4067	232.6736	-.3234	-.2466	44.7378	45.9874				1				0
80	2.4	37.5395	46.11	49.9039	52.8387	-.5247	-.4786	186.3921	-.5247	-.4786	.7101	.4156	227.6312	-.3071	-.2801	45.0031	45.4422				1				0
80	2.41	36.1774	44.29	50.4119	52.9875	-.4941	-.5827	183.8668	-.4941	-.5827	.764	.4471	220.2978	-.2892	-.341	45.2942	44.4507				1				0
80	2.42	34.8153	42.4701	50.9198	53.1362	-.4627	-.6897	181.3415	-.4627	-.6897	.8305	.4861	213.8567	-.2708	-.4036	45.5934	43.4315				1				0
80	2.43	34.2986	41.8122	51.1662	53.4416	-.4604	-.7367	180.7186	-.4604	-.7367	.8687	.5084	212.0044	-.2695	-.4312	45.6151	42.9839				1				0
80	2.44	33.7819	41.1542	51.4126	53.7469	-.4581	-.784	180.0957	-.4581	-.784	.9081	.5314	210.2987	-.2681	-.4589	45.6369	42.5331				1				0
80	2.45	33.2652	40.4963	51.659	54.0522	-.4558	-.8317	179.4727	-.4558	-.8317	.9484	.5551	208.7253	-.2668	-.4868	45.6589	42.0792				1				0
80	2.46	32.7486	39.8383	51.9054	54.3575	-.4535	-.8797	178.8499	-.4535	-.8797	.9897	.5792	207.2718	-.2654	-.5148	45.6811	41.6221				1				0
80	2.47	32.1752	39.1516	51.571	54.5755	-.478	-.9166	177.4733	-.478	-.9166	1.0338	.605	207.5431	-.2798	-.5365	45.4473	41.2704				1				0
80	2.48	31.6019	38.4649	51.2365	54.7935	-.503	-.9541	176.0967	-.503	-.9541	1.0786	.6312	207.796	-.2944	-.5584	45.2099	40.9132				1				0
80	2.49	31.5452	38.4361	50.6556	54.7061	-.5304	-.9427	175.343	-.5304	-.9427	1.0817	.633	209.364	-.3104	-.5517	44.9486	41.0221				1				0
80	2.5	31.4886	38.4073	50.0747	54.6187	-.5581	-.9312	174.5893	-.5581	-.9312	1.0856	.6353	210.9354	-.3266	-.545	44.6851	41.1318				1				0
80	2.51	31.432	38.3785	49.4938	54.5314	-.586	-.9195	173.8356	-.586	-.9195	1.0904	.6382	212.5077	-.3429	-.5382	44.4192	41.2426				1				0
80	2.52	31.3873	38.2497	48.8382	54.2217	-.6027	-.9042	172.6971	-.6027	-.9042	1.0867	.636	213.688	-.3528	-.5292	44.2597	41.3889				1				0
80	2.53	31.3427	38.121	48.1826	53.9121	-.6197	-.8886	171.5585	-.6197	-.8886	1.0834	.634	214.8917	-.3627	-.5201	44.098	41.5371				1				0
80	2.54	31.2981	37.9923	47.527	53.6024	-.6369	-.8728	170.4199	-.6369	-.8728	1.0805	.6324	216.1184	-.3728	-.5108	43.9342	41.6873				1				0
80	2.55	31.3101	37.8924	47.4523	53.3802	-.6254	-.8691	170.035	-.6254	-.8691	1.0707	.6266	215.7389	-.366	-.5086	44.044	41.7232				1				0
80	2.56	31.3221	37.7925	47.3776	53.1579	-.6138	-.8653	169.6501	-.6138	-.8653	1.0609	.6209	215.3506	-.3592	-.5064	44.1543	41.7593				1				0
80	2.57	31.3341	37.6926	47.3029	52.9356	-.6022	-.8615	169.2652	-.6022	-.8615	1.0511	.6151	214.9533	-.3524	-.5042	44.2651	41.7955				1				0
80	2.58	31.2775	37.3947	47.2815	52.5948	-.5764	-.8649	168.5485	-.5764	-.8649	1.0394	.6083	213.6823	-.3374	-.5062	44.51	41.7626				1				0
80	2.59	31.2208	37.0968	47.2602	52.254	-.5505	-.8684	167.8318	-.5505	-.8684	1.0282	.6018	212.3719	-.3222	-.5082	44.757	41.7294				1				0
80	2.6	31.1522	36.8988	47.3135	52.1355	-.5363	-.8758	167.5	-.5363	-.8758	1.0269	.601	211.4836	-.3139	-.5125	44.8922	41.6595				1				0
80	2.61	31.0835	36.7007	47.3669	52.017	-.5221	-.8831	167.1682	-.5221	-.8831	1.0259	.6004	210.5898	-.3055	-.5169	45.028	41.5893				1				0
80	2.62	31.0148	36.5027	47.4203	51.8985	-.5078	-.8905	166.8364	-.5078	-.8905	1.0251	.6	209.6908	-.2972	-.5212	45.1642	41.5188				1				0
80	2.63	30.9462	36.3047	47.4737	51.78	-.4934	-.898	166.5046	-.4934	-.898	1.0246	.5996	208.7871	-.2888	-.5255	45.301	41.4481				1				0
80	2.64	30.7779	35.843	47.7966	51.6114	-.4546	-.9226	166.0289	-.4546	-.9226	1.0285	.6019	206.232	-.2661	-.54	45.6704	41.2134				1				0
80	2.65	30.6097	35.3813	48.1195	51.4427	-.4156	-.9474	165.5532	-.4156	-.9474	1.0345	.6055	203.6869	-.2432	-.5545	46.0418	40.9774				1				0
80	2.66	30.5102	35.1175	48.389	51.3925	-.3911	-.9647	165.4093	-.3911	-.9647	1.0409	.6092	202.0695	-.2289	-.5646	46.2752	40.8128				1				0
80	2.67	30.4106	34.8538	48.6586	51.3424	-.3666	-.982	165.2654	-.3666	-.982	1.0482	.6134	200.4703	-.2145	-.5747	46.5089	40.648				1				0
80	2.68	30.311	34.5901	48.9281	51.2922	-.342	-.9993	165.1214	-.342	-.9993	1.0562	.6181	198.8915	-.2001	-.5849	46.7431	40.4828				1				0
80	2.69	30.2115	34.3264	49.1976	51.242	-.3173	-1.0167	164.9775	-.3173	-1.0167	1.0651	.6233	197.3351	-.1857	-.595	46.9777	40.3174				1				0
80	2.7	29.839	33.8845	49.9306	51.7186	-.2998	-1.0714	165.3727	-.2998	-1.0714	1.1126	.6512	195.6341	-.1755	-.6271	47.1444	39.796				1				0
80	2.71	29.4665	33.4425	50.6636	52.1952	-.2824	-1.1259	165.7679	-.2824	-1.1259	1.1608	.6794	194.081	-.1653	-.659	47.3104	39.277				1				0
80	2.72	29.1936	33.2643	51.1271	52.7219	-.2896	-1.1628	166.3069	-.2896	-1.1628	1.1983	.7013	193.9845	-.1695	-.6805	47.2422	38.9261				1				0
80	2.73	28.9206	33.0861	51.5905	53.2487	-.2967	-1.1994	166.8459	-.2967	-1.1994	1.2355	.7231	193.8944	-.1736	-.7019	47.1744	38.5775				1				0
80	2.74	28.6477	32.9079	52.054	53.7754	-.3038	-1.2357	167.385	-.3038	-1.2357	1.2725	.7448	193.8102	-.1778	-.7232	47.1071	38.2312				1				0
80	2.75	28.3748	32.7297	52.5174	54.3022	-.3108	-1.2719	167.9241	-.3108	-1.2719	1.3093	.7663	193.7312	-.1819	-.7444	47.0402	37.8871				1				0
80	2.76	27.8735	32.5398	53.0983	55.0884	-.3356	-1.3238	168.6	-.3356	-1.3238	1.3657	.7993	194.2248	-.1964	-.7748	46.804	37.3925				1				0
80	2.77	27.3723	32.3499	53.6792	55.8746	-.3602	-1.3753	169.276	-.3602	-1.3753	1.4217	.8321	194.6758	-.2108	-.8049	46.5697	36.9018				1				0
80	2.78	27.144	32.3382	53.7966	56.1341	-.3779	-1.3912	169.4129	-.3779	-1.3912	1.4416	.8437	195.1963	-.2212	-.8142	46.4011	36.7504				1				0
80	2.79	26.9157	32.3265	53.914	56.3936	-.3956	-1.4071	169.5498	-.3956	-1.4071	1.4616	.8554	195.7019	-.2315	-.8235	46.2327	36.5992				1				0
80	2.8	26.6874	32.3148	54.0315	56.6531	-.4132	-1.4229	169.6867	-.4132	-1.4229	1.4817	.8672	196.1929	-.2418	-.8328	46.0647	36.4482				1				0
80	2.81	26.4591	32.3031	54.1489	56.9125	-.4308	-1.4388	169.8236	-.4308	-1.4388	1.5019	.879	196.6701	-.2521	-.8421	45.8969	36.2975				1				0
80	2.82	26.1166	32.6343	53.9203	57.428	-.501	-1.4446	170.0992	-.501	-1.4446	1.529	.8949	199.1261	-.2932	-.8455	45.2288	36.2417				1				0
80	2.83	25.7742	32.9655	53.6916	57.9435	-.5709	-1.4505	170.3749	-.5709	-1.4505	1.5588	.9123	201.4847	-.3341	-.8489	44.5628	36.1861				1				0
80	2.84	25.66	33.3084	53.3456	58.1996	-.6232	-1.4405	170.5136	-.6232	-1.4405	1.5696	.9186	203.3952	-.3648	-.8431	44.0644	36.2806				1				0
80	2.85	25.5459	33.6514	52.9996	58.4556	-.6755	-1.4306	170.6524	-.6755	-1.4306	1.5821	.926	205.2745	-.3953	-.8373	43.5668	36.3748				1				0
80	2.86	25.4317	33.9943	52.6535	58.7116	-.7276	-1.4208	170.7911	-.7276	-1.4208	1.5963	.9342	207.1193	-.4259	-.8315	43.0701	36.469				1				0
80	2.87	25.2352	34.6594	51.8467	59.1371	-.8314	-1.3968	170.8784	-.8314	-1.3968	1.6255	.9514	210.763	-.4866	-.8175	42.0815	36.6972				1				0
80	2.88	25.0386	35.3246	51.0399	59.5627	-.9351	-1.3729	170.9658	-.9351	-1.3729	1.6611	.9722	214.2607	-.5473	-.8035	41.0941	36.9251				1				0
80	2.89	24.8421	35.9897	50.2331	59.9882	-1.0387	-1.3489	171.0531	-1.0387	-1.3489	1.7025	.9964	217.5967	-.6079	-.7895	40.1076	37.1529				1				0
80	2.9	24.7597	36.3119	49.7723	60.1578	-1.0905	-1.3348	171.0016	-1.0905	-1.3348	1.7236	1.0088	219.2461	-.6382	-.7813	39.6147	37.2872				1				0
80	2.91	24.6773	36.6341	49.3115	60.3273	-1.1422	-1.3207	170.9502	-1.1422	-1.3207	1.7462	1.022	220.8552	-.6685	-.773	39.1214	37.4216				1				0
80	2.92	24.5949	36.9564	48.8507	60.4968	-1.1941	-1.3066	170.8988	-1.1941	-1.3066	1.77	1.036	222.4231	-.6989	-.7647	38.6279	37.5561				1				0
80	2.93	24.4052	37.3686	48.0323	60.7658	-1.2805	-1.288	170.5719	-1.2805	-1.288	1.8162	1.063	224.8341	-.7495	-.7538	37.8044	37.7336				1				0
80	2.94	24.2155	37.7808	47.2139	61.0348	-1.3673	-1.2693	170.2451	-1.3673	-1.2693	1.8656	1.0919	227.1303	-.8003	-.7429	36.9777	37.9118				1				0
80	2.95	24.1082	37.8708	46.8563	61.1343	-1.4023	-1.2647	169.9697	-1.4023	-1.2647	1.8883	1.1052	227.9531	-.8207	-.7402	36.645	37.9553				1				0
80	2.96	24.001	37.9608	46.4987	61.2337	-1.4373	-1.2601	169.6942	-1.4373	-1.2601	1.9115	1.1188	228.7587	-.8412	-.7375	36.3111	37.9989				1				0
80	2.97	23.8937	38.0508	46.1411	61.3332	-1.4725	-1.2555	169.4188	-1.4725	-1.2555	1.9351	1.1326	229.5474	-.8618	-.7348	35.9762	38.0426				1				0
80	2.98	23.7864	38.1408	45.7835	61.4327	-1.5078	-1.2509	169.1434	-1.5078	-1.2509	1.9591	1.1467	230.3195	-.8825	-.7321	35.6402	38.0865				1				0
80	2.99	23.6276	38.2335	45.2187	61.6117	-1.562	-1.2454	168.6915	-1.562	-1.2454	1.9977	1.1692	231.4335	-.9142	-.7289	35.1241	38.1389				1				0
80	3	23.4688	38.3263	44.6538	61.7908	-1.6165	-1.2399	168.2396	-1.6165	-1.2399	2.0372	1.1924	232.5106	-.9461	-.7257	34.6052	38.1916				1				0
80	3.01	23.4173	38.329	44.4465	61.8703	-1.6354	-1.239	168.0631	-1.6354	-1.239	2.0517	1.2009	232.8523	-.9572	-.7252	34.4247	38.2001				1				0
80	3.02	23.3658	38.3317	44.2393	61.9499	-1.6544	-1.2381	167.8866	-1.6544	-1.2381	2.0664	1.2094	233.19	-.9683	-.7246	34.2439	38.2086				1				0
80	3.03	23.3143	38.3344	44.032	62.0295	-1.6734	-1.2372	167.7102	-1.6734	-1.2372	2.0811	1.2181	233.5235	-.9794	-.7241	34.0627	38.2171				1				0
80	3.04	23.2628	38.3371	43.8247	62.1091	-1.6925	-1.2363	167.5337	-1.6925	-1.2363	2.0959	1.2267	233.8531	-.9906	-.7236	33.8811	38.2257				1				0
80	3.05	23.2105	38.2533	43.5054	62.1246	-1.7124	-1.2349	167.0938	-1.7124	-1.2349	2.1112	1.2357	234.203	-1.0022	-.7228	33.6916	38.2394				1				0
80	3.06	23.1581	38.1696	43.186	62.1402	-1.7324	-1.2334	166.654	-1.7324	-1.2334	2.1266	1.2447	234.5498	-1.014	-.7219	33.5011	38.2531				1				0
80	3.07	23.1573	38.0832	43.0739	62.0762	-1.7332	-1.2329	166.3906	-1.7332	-1.2329	2.127	1.2449	234.5746	-1.0144	-.7216	33.4932	38.2583				1				0
80	3.08	23.1564	37.9968	42.9619	62.0122	-1.734	-1.2323	166.1273	-1.734	-1.2323	2.1273	1.2451	234.5995	-1.0149	-.7213	33.4853	38.2634				1				0
80	3.09	23.1556	37.9104	42.8498	61.9482	-1.7349	-1.2318	165.8639	-1.7349	-1.2318	2.1277	1.2453	234.6245	-1.0154	-.721	33.4774	38.2686				1				0
80	3.1	23.1547	37.824	42.7377	61.8842	-1.7357	-1.2312	165.6006	-1.7357	-1.2312	2.1281	1.2455	234.6495	-1.0159	-.7206	33.4694	38.2738				1				0
80	3.11	23.1616	37.617	42.5544	61.6074	-1.7268	-1.2288	164.9404	-1.7268	-1.2288	2.1194	1.2405	234.564	-1.0107	-.7192	33.5542	38.297				1				0
80	3.12	23.1684	37.41	42.3712	61.3306	-1.7178	-1.2264	164.2802	-1.7178	-1.2264	2.1107	1.2354	234.4772	-1.0054	-.7178	33.6395	38.3204				1				0
80	3.13	23.1762	37.2894	42.3	61.1178	-1.708	-1.2245	163.8834	-1.708	-1.2245	2.1016	1.23	234.3636	-.9997	-.7167	33.7333	38.3385				1				0
80	3.14	23.1839	37.1688	42.2289	60.9051	-1.6981	-1.2225	163.4866	-1.6981	-1.2225	2.0924	1.2247	234.2484	-.9939	-.7155	33.8275	38.3568				1				0
80	3.15	23.1916	37.0482	42.1577	60.6923	-1.6882	-1.2206	163.0898	-1.6882	-1.2206	2.0832	1.2193	234.1317	-.9881	-.7144	33.9221	38.3751				1				0
80	3.16	23.1993	36.9276	42.0865	60.4795	-1.6782	-1.2187	162.6929	-1.6782	-1.2187	2.074	1.2139	234.0134	-.9822	-.7133	34.0172	38.3935				1				0
80	3.17	23.1616	36.7052	42.1025	60.329	-1.6639	-1.2253	162.2984	-1.6639	-1.2253	2.0663	1.2094	233.6328	-.9739	-.7171	34.1534	38.3309				1				0
80	3.18	23.1238	36.4829	42.1186	60.1785	-1.6495	-1.2319	161.9038	-1.6495	-1.2319	2.0587	1.205	233.2474	-.9654	-.721	34.2904	38.2679				1				0
80	3.19	23.0783	36.3812	42.2057	60.2408	-1.6452	-1.2404	161.9061	-1.6452	-1.2404	2.0604	1.206	232.9858	-.9629	-.726	34.3311	38.1866				1				0
80	3.2	23.0328	36.2795	42.2929	60.3031	-1.6409	-1.249	161.9083	-1.6409	-1.249	2.0622	1.207	232.7247	-.9604	-.731	34.3719	38.1052				1				0
80	3.21	22.9873	36.1778	42.3801	60.3653	-1.6367	-1.2575	161.9106	-1.6367	-1.2575	2.064	1.208	232.464	-.9579	-.736	34.4127	38.0239				1				0
80	3.22	22.9418	36.0761	42.4673	60.4276	-1.6324	-1.266	161.9128	-1.6324	-1.266	2.0658	1.2091	232.2038	-.9554	-.741	34.4535	37.9425				1				0
80	3.23	22.8903	36.0734	42.6345	60.7269	-1.6377	-1.2778	162.3251	-1.6377	-1.2778	2.0772	1.2158	232.0372	-.9585	-.7479	34.4028	37.8304				1				0
80	3.24	22.8389	36.0707	42.8017	61.0262	-1.643	-1.2895	162.7375	-1.643	-1.2895	2.0886	1.2225	231.8733	-.9616	-.7547	34.3523	37.7189				1				0
80	3.25	22.8328	36.1697	42.8818	61.2631	-1.6525	-1.2927	163.1475	-1.6525	-1.2927	2.0981	1.228	231.9656	-.9672	-.7566	34.2617	37.6886				1				0
80	3.26	22.8268	36.2687	42.9619	61.5001	-1.662	-1.2959	163.5576	-1.662	-1.2959	2.1075	1.2335	232.0565	-.9728	-.7585	34.1715	37.6586				1				0
80	3.27	22.8208	36.3677	43.0419	61.7371	-1.6714	-1.299	163.9676	-1.6714	-1.299	2.1168	1.239	232.1463	-.9783	-.7603	34.0818	37.6286				1				0
80	3.28	22.8552	36.653	43.1851	62.2085	-1.6918	-1.3	164.9019	-1.6918	-1.3	2.1336	1.2488	232.461	-.9902	-.7609	33.8876	37.6191				1				0
80	3.29	22.8895	36.9384	43.3284	62.6799	-1.712	-1.301	165.8361	-1.712	-1.301	2.1502	1.2585	232.7674	-1.002	-.7615	33.6957	37.6097				1				0
80	3.3	22.9238	37.2237	43.4716	63.1513	-1.7319	-1.302	166.7704	-1.7319	-1.302	2.1667	1.2681	233.0658	-1.0137	-.762	33.5059	37.6005				1				0
80	3.31	22.9642	37.41	43.5347	63.3857	-1.7426	-1.2999	167.2946	-1.7426	-1.2999	2.174	1.2724	233.2793	-1.0199	-.7608	33.4041	37.6204				1				0
80	3.32	23.0045	37.5963	43.5979	63.6201	-1.7532	-1.2978	167.8188	-1.7532	-1.2978	2.1813	1.2767	233.4901	-1.0261	-.7596	33.3029	37.6403				1				0
80	3.33	23.0448	37.7826	43.661	63.8545	-1.7638	-1.2957	168.343	-1.7638	-1.2957	2.1885	1.2809	233.6982	-1.0323	-.7584	33.2024	37.6601				1				0
80	3.34	23.0878	38.1201	43.6842	64.2126	-1.7875	-1.2899	169.1046	-1.7875	-1.2899	2.2043	1.2901	234.1847	-1.0462	-.755	32.9766	37.7154				1				0
80	3.35	23.1307	38.4577	43.7073	64.5706	-1.8109	-1.2841	169.8663	-1.8109	-1.2841	2.22	1.2994	234.66	-1.0599	-.7516	32.7529	37.7703				1				0
80	3.36	23.1332	38.6089	43.6673	64.6943	-1.824	-1.2804	170.1037	-1.824	-1.2804	2.2286	1.3044	234.9325	-1.0676	-.7494	32.6284	37.8057				1				0
80	3.37	23.1358	38.7601	43.6272	64.818	-1.8371	-1.2767	170.3412	-1.8371	-1.2767	2.2371	1.3094	235.2022	-1.0752	-.7472	32.5041	37.841				1				0
80	3.38	23.1384	38.9113	43.5872	64.9417	-1.8501	-1.273	170.5786	-1.8501	-1.273	2.2457	1.3144	235.469	-1.0828	-.7451	32.3803	37.8763				1				0
80	3.39	23.141	39.0625	43.5472	65.0654	-1.863	-1.2693	170.816	-1.863	-1.2693	2.2543	1.3195	235.7331	-1.0904	-.7429	32.2567	37.9114				1				0
80	3.4	23.1281	39.211	43.4271	65.1406	-1.8798	-1.2637	170.9068	-1.8798	-1.2637	2.2651	1.3257	236.089	-1.1002	-.7396	32.0972	37.9648				1				0
80	3.41	23.1152	39.3595	43.307	65.2159	-1.8965	-1.2581	170.9976	-1.8965	-1.2581	2.2759	1.3321	236.441	-1.11	-.7364	31.9378	38.0181				1				0
80	3.42	23.0998	39.3568	43.2269	65.1674	-1.9004	-1.2562	170.851	-1.9004	-1.2562	2.278	1.3333	236.535	-1.1123	-.7352	31.9013	38.0366				1				0
80	3.43	23.0843	39.3541	43.1469	65.119	-1.9042	-1.2542	170.7043	-1.9042	-1.2542	2.2801	1.3346	236.6289	-1.1145	-.7341	31.8647	38.0551				1				0
80	3.44	23.0689	39.3514	43.0668	65.0706	-1.9081	-1.2523	170.5577	-1.9081	-1.2523	2.2823	1.3358	236.7228	-1.1168	-.733	31.828	38.0736				1				0
80	3.45	23.0534	39.3487	42.9868	65.0221	-1.9119	-1.2503	170.411	-1.9119	-1.2503	2.2845	1.3371	236.8167	-1.119	-.7318	31.7913	38.0921				1				0
80	3.46	22.9762	39.2227	42.9814	65.0663	-1.9138	-1.2582	170.2466	-1.9138	-1.2582	2.2903	1.3405	236.6781	-1.1201	-.7364	31.7734	38.0174				1				0
80	3.47	22.8989	39.0967	42.9761	65.1104	-1.9157	-1.266	170.0821	-1.9157	-1.266	2.2962	1.344	236.5399	-1.1212	-.741	31.7555	37.9425				1				0
80	3.48	22.8371	38.9734	43.0508	65.2029	-1.9137	-1.2759	170.0643	-1.9137	-1.2759	2.3	1.3462	236.3088	-1.1201	-.7468	31.7743	37.849				1				0
80	3.49	22.7753	38.8501	43.1255	65.2955	-1.9117	-1.2857	170.0464	-1.9117	-1.2857	2.3038	1.3484	236.0783	-1.1189	-.7525	31.7932	37.7556				1				0
80	3.5	22.7135	38.7268	43.2003	65.388	-1.9097	-1.2955	170.0286	-1.9097	-1.2955	2.3077	1.3507	235.8486	-1.1178	-.7583	31.8121	37.6621				1				0
80	3.51	22.6517	38.6035	43.275	65.4806	-1.9077	-1.3053	170.0108	-1.9077	-1.3053	2.3116	1.353	235.6196	-1.1166	-.764	31.831	37.5685				1				0
80	3.52	22.4706	38.2155	43.4822	65.5965	-1.8956	-1.3317	169.7649	-1.8956	-1.3317	2.3166	1.3559	234.9099	-1.1095	-.7795	31.9469	37.3167				1				0
80	3.53	22.2895	37.8276	43.6895	65.7124	-1.8834	-1.3583	169.519	-1.8834	-1.3583	2.3221	1.3591	234.2013	-1.1023	-.795	32.0631	37.0641				1				0
80	3.54	22.1702	37.563	43.8221	65.7357	-1.8731	-1.375	169.291	-1.8731	-1.375	2.3236	1.36	233.7191	-1.0963	-.8048	32.1606	36.9048				1				0
80	3.55	22.0509	37.2984	43.9546	65.7591	-1.8629	-1.3918	169.063	-1.8629	-1.3918	2.3254	1.361	233.2362	-1.0903	-.8146	32.2584	36.7451				1				0
80	3.56	21.9316	37.0338	44.0871	65.7824	-1.8526	-1.4086	168.835	-1.8526	-1.4086	2.3273	1.3621	232.7528	-1.0843	-.8245	32.3565	36.5849				1				0
80	3.57	21.8123	36.7692	44.2197	65.8058	-1.8422	-1.4254	168.6069	-1.8422	-1.4254	2.3293	1.3634	232.2689	-1.0783	-.8343	32.4549	36.4243				1				0
80	3.58	21.633	36.2651	44.5043	65.7556	-1.8138	-1.4548	168.158	-1.8138	-1.4548	2.3251	1.3609	231.2691	-1.0616	-.8515	32.7255	36.1452				1				0
80	3.59	21.4536	35.7611	44.789	65.7054	-1.7853	-1.4842	167.7091	-1.7853	-1.4842	2.3216	1.3589	230.2607	-1.0449	-.8687	32.9976	35.8646				1				0
80	3.6	21.3935	35.5217	44.9411	65.6319	-1.7671	-1.4967	167.4882	-1.7671	-1.4967	2.3157	1.3554	229.735	-1.0343	-.876	33.1709	35.7455				1				0
80	3.61	21.3334	35.2823	45.0932	65.5584	-1.7488	-1.5093	167.2673	-1.7488	-1.5093	2.31	1.3521	229.2052	-1.0236	-.8834	33.3447	35.6261				1				0
80	3.62	21.2733	35.0428	45.2453	65.4849	-1.7305	-1.5218	167.0464	-1.7305	-1.5218	2.3045	1.3488	228.6714	-1.0129	-.8907	33.5189	35.5064				1				0
80	3.63	21.2133	34.8034	45.3975	65.4114	-1.7122	-1.5344	166.8255	-1.7122	-1.5344	2.2991	1.3457	228.1337	-1.0021	-.8981	33.6936	35.3864				1				0
80	3.64	21.1643	34.3867	45.731	65.1934	-1.6688	-1.554	166.4755	-1.6688	-1.554	2.2803	1.3347	227.0413	-.9768	-.9095	34.1063	35.2003				1				0
80	3.65	21.1154	33.97	46.0646	64.9754	-1.6253	-1.5736	166.1254	-1.6253	-1.5736	2.2623	1.3241	225.9263	-.9513	-.921	34.5208	35.0134				1				0
80	3.66	21.1266	33.7927	46.2461	64.831	-1.6002	-1.5805	165.9963	-1.6002	-1.5805	2.2492	1.3164	225.3549	-.9366	-.9251	34.7596	34.9473				1				0
80	3.67	21.1377	33.6154	46.4276	64.6865	-1.5751	-1.5875	165.8672	-1.5751	-1.5875	2.2363	1.3089	224.776	-.9219	-.9292	34.9988	34.8811				1				0
80	3.68	21.1489	33.438	46.609	64.5421	-1.55	-1.5944	165.7381	-1.55	-1.5944	2.2237	1.3015	224.1896	-.9072	-.9332	35.2384	34.8148				1				0
80	3.69	21.2176	33.1833	47.165	64.5914	-1.5036	-1.6127	166.1573	-1.5036	-1.6127	2.2049	1.2905	222.9953	-.88	-.9439	35.68	34.6412				1				0
80	3.7	21.2862	32.9286	47.721	64.6407	-1.4575	-1.6308	166.5765	-1.4575	-1.6308	2.1872	1.2801	221.7872	-.853	-.9545	36.1195	34.4685				1				0
80	3.71	21.3549	32.6739	48.2769	64.69	-1.4115	-1.6489	166.9957	-1.4115	-1.6489	2.1705	1.2704	220.5661	-.8262	-.9651	36.5567	34.2966				1				0
80	3.72	21.4124	32.5965	48.6514	64.8838	-1.3909	-1.6599	167.5441	-1.3909	-1.6599	2.1656	1.2675	219.9621	-.8141	-.9715	36.7532	34.1918				1				0
80	3.73	21.4699	32.5191	49.0259	65.0775	-1.3704	-1.6708	168.0924	-1.3704	-1.6708	2.1609	1.2648	219.3593	-.8021	-.9779	36.9484	34.0877				1				0
80	3.74	21.5274	32.4417	49.4004	65.2712	-1.35	-1.6817	168.6408	-1.35	-1.6817	2.1565	1.2622	218.7579	-.7902	-.9843	37.1424	33.9843				1				0
80	3.75	21.6046	32.3616	49.9671	65.5991	-1.3231	-1.6975	169.5323	-1.3231	-1.6975	2.1522	1.2597	217.9334	-.7744	-.9936	37.3992	33.833				1				0
80	3.76	21.6819	32.2815	50.5337	65.9269	-1.2964	-1.7133	170.424	-1.2964	-1.7133	2.1485	1.2575	217.1145	-.7588	-1.0028	37.6533	33.6833				1				0
80	3.77	21.7016	32.2788	50.7259	66.0609	-1.2898	-1.7183	170.7672	-1.2898	-1.7183	2.1485	1.2575	216.8931	-.7549	-1.0057	37.7163	33.6355				1				0
80	3.78	21.7214	32.2761	50.918	66.195	-1.2832	-1.7233	171.1104	-1.2832	-1.7233	2.1485	1.2575	216.6727	-.751	-1.0086	37.779	33.588				1				0
80	3.79	21.7411	32.2734	51.1102	66.3291	-1.2766	-1.7282	171.4537	-1.2766	-1.7282	2.1486	1.2576	216.4531	-.7472	-1.0115	37.8415	33.5406				1				0
80	3.8	21.7608	32.2707	51.3023	66.4631	-1.2701	-1.7332	171.7969	-1.2701	-1.7332	2.1487	1.2577	216.2345	-.7434	-1.0144	37.9038	33.4934				1				0
80	3.81	21.8887	32.4723	51.7364	66.8809	-1.2643	-1.7355	172.9783	-1.2643	-1.7355	2.1471	1.2567	216.0726	-.74	-1.0158	37.9595	33.4718				1				0
80	3.82	22.0166	32.6739	52.1705	67.2986	-1.2585	-1.7377	174.1597	-1.2585	-1.7377	2.1455	1.2558	215.9128	-.7366	-1.0171	38.0145	33.4505				1				0
80	3.83	22.1248	32.8782	52.4125	67.5823	-1.2591	-1.7351	174.9978	-1.2591	-1.7351	2.1438	1.2548	215.9685	-.737	-1.0155	38.0081	33.4755				1				0
80	3.84	22.2329	33.0825	52.6544	67.866	-1.2598	-1.7325	175.8359	-1.2598	-1.7325	2.1421	1.2538	216.0239	-.7374	-1.014	38.0018	33.5003				1				0
80	3.85	22.341	33.2868	52.8964	68.1497	-1.2605	-1.7299	176.674	-1.2605	-1.7299	2.1404	1.2528	216.0788	-.7377	-1.0125	37.9955	33.5249				1				0
80	3.86	22.4492	33.4911	53.1383	68.4334	-1.2611	-1.7273	177.5121	-1.2611	-1.7273	2.1387	1.2518	216.1332	-.7381	-1.011	37.9893	33.5492				1				0
80	3.87	22.8019	33.9979	53.7931	69.0925	-1.2534	-1.7182	179.6854	-1.2534	-1.7182	2.1268	1.2448	216.1086	-.7336	-1.0057	38.0632	33.6357				1				0
80	3.88	23.1547	34.5046	54.4478	69.7516	-1.2458	-1.7094	181.8587	-1.2458	-1.7094	2.1152	1.238	216.0842	-.7291	-1.0005	38.1354	33.7201				1				0
80	3.89	23.3993	34.807	54.8605	70.127	-1.2377	-1.7031	183.1938	-1.2377	-1.7031	2.1053	1.2322	216.0065	-.7244	-.9968	38.2128	33.7802				1				0
80	3.9	23.6439	35.1094	55.2733	70.5023	-1.2296	-1.6969	184.529	-1.2296	-1.6969	2.0956	1.2265	215.9292	-.7197	-.9932	38.2891	33.8394				1				0
80	3.91	23.8885	35.4119	55.686	70.8777	-1.2217	-1.6907	185.8642	-1.2217	-1.6907	2.086	1.2209	215.8523	-.7151	-.9896	38.3644	33.8978				1				0
80	3.92	24.1331	35.7143	56.0988	71.2531	-1.214	-1.6847	187.1993	-1.214	-1.6847	2.0765	1.2154	215.7758	-.7105	-.986	38.4385	33.9554				1				0
80	3.93	24.7502	36.3623	56.6343	71.747	-1.1988	-1.6585	189.4939	-1.1988	-1.6585	2.0464	1.1977	215.8601	-.7016	-.9707	38.5831	34.205				1				0
80	3.94	25.3673	37.0104	57.1698	72.2409	-1.184	-1.6329	191.7884	-1.184	-1.6329	2.017	1.1805	215.9447	-.693	-.9557	38.7242	34.4487				1				0
80	3.95	25.7398	37.356	57.2926	72.3594	-1.1767	-1.6132	192.7477	-1.1767	-1.6132	1.9968	1.1687	216.1075	-.6887	-.9442	38.7934	34.6361				1				0
80	3.96	26.1123	37.7016	57.4153	72.4779	-1.1695	-1.5937	193.7071	-1.1695	-1.5937	1.9768	1.157	216.272	-.6845	-.9328	38.8619	34.8218				1				0
80	3.97	26.4848	38.0472	57.5381	72.5964	-1.1624	-1.5744	194.6665	-1.1624	-1.5744	1.957	1.1454	216.4381	-.6803	-.9215	38.9297	35.0056				1				0
80	3.98	26.8573	38.3929	57.6608	72.7149	-1.1553	-1.5553	195.6259	-1.1553	-1.5553	1.9375	1.134	216.606	-.6762	-.9103	38.9969	35.1876				1				0
80	3.99	27.4993	39.0373	57.5941	72.4744	-1.1422	-1.5097	196.6051	-1.1422	-1.5097	1.8931	1.108	217.1095	-.6685	-.8836	39.1222	35.622				1				0
80	4	28.1413	39.6817	57.5274	72.2339	-1.1291	-1.4645	197.5844	-1.1291	-1.4645	1.8493	1.0823	217.6318	-.6609	-.8572	39.2463	36.0521				1				0
80	4.01	28.4108	39.9806	57.3379	71.875	-1.123	-1.438	197.6043	-1.123	-1.438	1.8245	1.0679	217.9881	-.6573	-.8416	39.3048	36.305				1				0
80	4.02	28.6803	40.2794	57.1484	71.5161	-1.1169	-1.4114	197.6242	-1.1169	-1.4114	1.7999	1.0534	218.3542	-.6537	-.8261	39.3633	36.5578				1				0
80	4.03	28.9498	40.5782	56.959	71.1571	-1.1107	-1.3849	197.6441	-1.1107	-1.3849	1.7753	1.039	218.7303	-.6501	-.8106	39.4218	36.8105				1				0
80	4.04	29.2107	40.8284	56.4733	70.2238	-1.096	-1.3455	196.7363	-1.096	-1.3455	1.7354	1.0157	219.1671	-.6415	-.7875	39.5616	37.1862				1				0
80	4.05	29.4716	41.0786	55.9876	69.2906	-1.0812	-1.3056	195.8284	-1.0812	-1.3056	1.6952	.9922	219.6288	-.6328	-.7642	39.7026	37.5653				1				0
80	4.06	29.7326	41.3288	55.5019	68.3573	-1.0663	-1.2655	194.9206	-1.0663	-1.2655	1.6548	.9685	220.1175	-.6241	-.7406	39.845	37.948				1				0
80	4.07	29.724	41.2802	55.2057	67.783	-1.0574	-1.2519	193.9929	-1.0574	-1.2519	1.6387	.9591	220.1861	-.6189	-.7327	39.9292	38.0769				1				0
80	4.08	29.7154	41.2316	54.9094	67.2087	-1.0485	-1.2383	193.0652	-1.0485	-1.2383	1.6226	.9496	220.2567	-.6137	-.7247	40.0141	38.207				1				0
80	4.09	29.7068	41.183	54.6132	66.6344	-1.0395	-1.2245	192.1375	-1.0395	-1.2245	1.6062	.9401	220.3295	-.6084	-.7166	40.1	38.3385				1				0
80	4.1	29.4339	40.814	54.0208	65.7582	-1.0341	-1.2177	190.0269	-1.0341	-1.2177	1.5976	.935	220.3367	-.6052	-.7127	40.1518	38.4025				1				0
80	4.11	29.1609	40.445	53.4283	64.882	-1.0285	-1.2109	187.9163	-1.0285	-1.2109	1.5887	.9298	220.3442	-.6019	-.7087	40.2048	38.468				1				0
80	4.12	28.8966	40.1246	53.1321	64.5802	-1.0322	-1.2182	186.7334	-1.0322	-1.2182	1.5967	.9345	220.2751	-.6041	-.713	40.1695	38.3981				1				0
80	4.13	28.6322	39.8041	52.8359	64.2783	-1.036	-1.2256	185.5506	-1.036	-1.2256	1.6048	.9392	220.2058	-.6063	-.7173	40.1338	38.3273				1				0
80	4.14	28.3679	39.4837	52.5397	63.9764	-1.0398	-1.2332	184.3677	-1.0398	-1.2332	1.613	.944	220.1364	-.6085	-.7217	40.0976	38.2556				1				0
80	4.15	28.1035	39.1633	52.2435	63.6746	-1.0436	-1.2408	183.1849	-1.0436	-1.2408	1.6213	.9489	220.0667	-.6108	-.7262	40.0609	38.183				1				0
80	4.16	27.6075	38.5747	51.7231	63.089	-1.0488	-1.2553	180.9942	-1.0488	-1.2553	1.6358	.9574	219.8806	-.6139	-.7347	40.0112	38.0452				1				0
80	4.17	27.1114	37.986	51.2027	62.5035	-1.0542	-1.2701	178.8035	-1.0542	-1.2701	1.6506	.966	219.6932	-.617	-.7433	39.9602	37.904				1				0
80	4.18	26.8796	37.7178	50.9785	62.2198	-1.0556	-1.2771	177.7957	-1.0556	-1.2771	1.6568	.9697	219.5756	-.6178	-.7474	39.947	37.8375				1				0
80	4.19	26.6479	37.4496	50.7543	61.9361	-1.057	-1.2841	176.7879	-1.057	-1.2841	1.6632	.9734	219.4576	-.6186	-.7516	39.9336	37.7701				1				0
80	4.2	26.4162	37.1814	50.5302	61.6524	-1.0584	-1.2913	175.7801	-1.0584	-1.2913	1.6696	.9772	219.3392	-.6194	-.7558	39.9201	37.702				1				0
80	4.21	26.1844	36.9132	50.306	61.3687	-1.0598	-1.2985	174.7723	-1.0598	-1.2985	1.6761	.981	219.2203	-.6203	-.76	39.9065	37.6331				1				0
80	4.22	25.7931	36.3956	49.8853	60.8246	-1.059	-1.3111	172.8986	-1.059	-1.3111	1.6854	.9864	218.9298	-.6198	-.7674	39.9139	37.5135				1				0
80	4.23	25.4017	35.8781	49.4645	60.2806	-1.0582	-1.3239	171.0248	-1.0582	-1.3239	1.6949	.992	218.6362	-.6194	-.7749	39.9215	37.3912				1				0
80	4.24	25.242	35.6288	49.2679	60.0202	-1.056	-1.3293	170.159	-1.056	-1.3293	1.6977	.9936	218.462	-.618	-.778	39.9432	37.3396				1				0
80	4.25	25.0824	35.3795	49.0713	59.7599	-1.0537	-1.3348	169.2931	-1.0537	-1.3348	1.7006	.9953	218.2865	-.6167	-.7812	39.9651	37.2874				1				0
80	4.26	24.9228	35.1301	48.8747	59.4995	-1.0513	-1.3404	168.4272	-1.0513	-1.3404	1.7035	.997	218.1098	-.6153	-.7845	39.9873	37.2348				1				0
80	4.27	24.7631	34.8808	48.6781	59.2392	-1.049	-1.3459	167.5613	-1.049	-1.3459	1.7064	.9987	217.9319	-.6139	-.7877	40.0096	37.1815				1				0
80	4.28	24.4215	34.4128	48.172	58.741	-1.0544	-1.3552	165.7473	-1.0544	-1.3552	1.717	1.005	217.8846	-.6171	-.7932	39.9582	37.0935				1				0
80	4.29	24.0799	33.9448	47.6658	58.2428	-1.0599	-1.3646	163.9333	-1.0599	-1.3646	1.7279	1.0113	217.8368	-.6203	-.7987	39.9056	37.0036				1				0
80	4.3	23.898	33.7261	47.3563	58.0049	-1.0679	-1.3684	162.9852	-1.0679	-1.3684	1.7357	1.0159	217.9695	-.625	-.8009	39.8295	36.968				1				0
80	4.31	23.716	33.5073	47.0467	57.7671	-1.076	-1.3721	162.0371	-1.076	-1.3721	1.7437	1.0206	218.1025	-.6297	-.8031	39.7525	36.9321				1				0
80	4.32	23.5341	33.2886	46.7371	57.5292	-1.0842	-1.376	161.0891	-1.0842	-1.376	1.7518	1.0253	218.2359	-.6345	-.8053	39.6746	36.8957				1				0
80	4.33	23.3521	33.0699	46.4276	57.2914	-1.0924	-1.3798	160.1409	-1.0924	-1.3798	1.7599	1.03	218.3696	-.6394	-.8076	39.5958	36.8589				1				0
80	4.34	22.8534	32.52	45.6092	56.756	-1.1216	-1.3918	157.7386	-1.1216	-1.3918	1.7875	1.0462	218.8632	-.6564	-.8146	39.3185	36.7448				1				0
80	4.35	22.3548	31.97	44.7908	56.2206	-1.1516	-1.4041	155.3362	-1.1516	-1.4041	1.816	1.0629	219.3565	-.674	-.8218	39.0325	36.6272				1				0
80	4.36	22.0381	31.6388	44.282	55.9231	-1.1733	-1.4126	153.8819	-1.1733	-1.4126	1.8363	1.0748	219.7139	-.6867	-.8268	38.8253	36.5467				1				0
80	4.37	21.7214	31.3076	43.7731	55.6255	-1.1955	-1.4212	152.4276	-1.1955	-1.4212	1.8572	1.087	220.07	-.6997	-.8318	38.6142	36.4646				1				0
80	4.38	21.4047	30.9764	43.2643	55.328	-1.2181	-1.43	150.9733	-1.2181	-1.43	1.8785	1.0994	220.4248	-.7129	-.837	38.399	36.3809				1				0
80	4.39	21.088	30.6452	42.7555	55.0304	-1.2411	-1.439	149.519	-1.2411	-1.439	1.9003	1.1122	220.7784	-.7264	-.8422	38.1797	36.2956				1				0
80	4.4	20.488	29.9818	41.7761	54.4968	-1.2868	-1.4582	146.7427	-1.2868	-1.4582	1.9448	1.1383	221.4255	-.7531	-.8535	37.7451	36.112				1				0
80	4.41	19.8881	29.3185	40.7967	53.9631	-1.3342	-1.4783	143.9664	-1.3342	-1.4783	1.9913	1.1655	222.0668	-.7809	-.8652	37.2938	35.9214				1				0
80	4.42	19.6048	28.9864	40.3261	53.727	-1.3576	-1.489	142.6443	-1.3576	-1.489	2.015	1.1793	222.3572	-.7946	-.8715	37.0707	35.8194				1				0
80	4.43	19.3216	28.6542	39.8555	53.4909	-1.3814	-1.4999	141.3223	-1.3814	-1.4999	2.0391	1.1935	222.6461	-.8085	-.8779	36.8435	35.7155				1				0
80	4.44	19.0384	28.3221	39.385	53.2547	-1.4057	-1.511	140.0002	-1.4057	-1.511	2.0638	1.2079	222.9335	-.8228	-.8844	36.6119	35.6096				1				0
80	4.45	18.8058	28.1016	38.6991	52.9191	-1.4429	-1.5079	138.5257	-1.4429	-1.5079	2.0871	1.2215	223.7388	-.8445	-.8826	36.2577	35.639				1				0
80	4.46	18.5732	27.8811	38.0133	52.5836	-1.4809	-1.5048	137.0511	-1.4809	-1.5048	2.1113	1.2357	224.543	-.8668	-.8807	35.8958	35.669				1				0
80	4.47	18.3406	27.6606	37.3274	52.248	-1.5198	-1.5015	135.5766	-1.5198	-1.5015	2.1364	1.2504	225.3456	-.8895	-.8788	35.5261	35.6996				1				0
80	4.48	18.3912	27.7722	37.1122	52.1485	-1.5326	-1.4868	135.4241	-1.5326	-1.4868	2.1352	1.2497	225.869	-.897	-.8702	35.4041	35.8403				1				0
80	4.49	18.4419	27.8838	36.8969	52.049	-1.5454	-1.472	135.2716	-1.5454	-1.472	2.1342	1.2492	226.394	-.9045	-.8615	35.2819	35.9812				1				0
80	4.5	18.4925	27.9954	36.6816	51.9496	-1.5583	-1.4571	135.1191	-1.5583	-1.4571	2.1334	1.2487	226.9208	-.912	-.8529	35.1593	36.1224				1				0
80	4.51	19.0624	28.8378	36.1408	51.5603	-1.5793	-1.3713	135.6014	-1.5793	-1.3713	2.0916	1.2242	229.0335	-.9244	-.8026	34.9589	36.9404				1				0
80	4.52	19.6323	29.6803	35.5999	51.1711	-1.6002	-1.286	136.0836	-1.6002	-1.286	2.0529	1.2015	231.2136	-.9366	-.7527	34.7599	37.7526				1				0
80	4.53	20.1516	30.4111	35.2743	50.8814	-1.6082	-1.2163	136.7184	-1.6082	-1.2163	2.0163	1.1801	232.8996	-.9412	-.7119	34.6841	38.4165				1				0
80	4.54	20.6708	31.142	34.9488	50.5916	-1.616	-1.1472	137.3532	-1.616	-1.1472	1.9818	1.1599	234.6299	-.9459	-.6714	34.6091	39.0743				1				0
80	4.55	21.1901	31.8728	34.6232	50.3019	-1.6239	-1.0788	137.988	-1.6239	-1.0788	1.9495	1.141	236.4031	-.9504	-.6314	34.5347	39.7261				1				0
80	4.56	21.7094	32.6037	34.2976	50.0121	-1.6316	-1.011	138.6228	-1.6316	-1.011	1.9194	1.1234	238.2172	-.9549	-.5917	34.4611	40.3719				1				0
80	4.57	22.7908	34.1869	33.6269	49.1792	-1.6387	-.8632	139.7838	-1.6387	-.8632	1.8522	1.084	242.2202	-.9591	-.5052	34.3935	41.7787				1				0
80	4.58	23.8722	35.7701	32.9562	48.3462	-1.6457	-.718	140.9447	-1.6457	-.718	1.7955	1.0508	246.4295	-.9632	-.4202	34.327	43.1622				1				0
80	4.59	24.4344	36.6224	32.611	47.8031	-1.6451	-.6392	141.4709	-1.6451	-.6392	1.7649	1.033	248.7648	-.9628	-.3741	34.3326	43.9119				1				0
80	4.6	24.9966	37.4748	32.2659	47.2599	-1.6445	-.5611	141.9971	-1.6445	-.5611	1.7376	1.017	251.1602	-.9625	-.3284	34.3381	44.6561				1				0
80	4.61	25.5587	38.3272	31.9207	46.7167	-1.6439	-.4836	142.5233	-1.6439	-.4836	1.7136	1.0029	253.609	-.9622	-.283	34.3436	45.3947				1				0
80	4.62	26.1209	39.1795	31.5756	46.1735	-1.6434	-.4066	143.0495	-1.6434	-.4066	1.6929	.9908	256.1041	-.9618	-.238	34.349	46.128				1				0
80	4.63	27.0384	40.5107	31.1584	45.3008	-1.6299	-.2891	144.0083	-1.6299	-.2891	1.6554	.9689	259.9435	-.954	-.1692	34.4767	47.2471				1				0
80	4.64	27.9559	41.8419	30.7412	44.4281	-1.6167	-.1731	144.9671	-1.6167	-.1731	1.6259	.9516	263.8884	-.9462	-.1013	34.6028	48.3514				1				0
80	4.65	28.3112	42.3207	30.6691	44.0986	-1.6041	-.1329	145.3996	-1.6041	-.1329	1.6096	.942	265.2642	-.9388	-.0778	34.7232	48.7344				1				0
80	4.66	28.6666	42.7995	30.5971	43.769	-1.5915	-.0929	145.8322	-1.5915	-.0929	1.5942	.933	266.6591	-.9315	-.0544	34.8429	49.1152				1				0
80	4.67	29.0219	43.2784	30.525	43.4395	-1.579	-.0532	146.2648	-1.579	-.0532	1.5799	.9247	268.0718	-.9242	-.0311	34.9618	49.4937				1				0
80	4.68	29.3772	43.7572	30.453	43.11	-1.5666	-.0136	146.6973	-1.5666	-.0136	1.5666	.9169	269.5009	-.9169	-.008	35.0801	49.87				1				0
80	4.69	30.1814	44.5285	30.9137	43.1368	-1.5182	.0207	148.7605	-1.5182	.0207	1.5183	.8886	270.7816	-.8886	.0121	35.5411	50.1973				1				0
80	4.7	30.9856	45.2999	31.3745	43.1636	-1.4711	.0541	150.8237	-1.4711	.0541	1.4721	.8616	272.1072	-.861	.0317	35.9894	50.5155				1				0
80	4.71	31.4345	45.5924	31.9074	43.5199	-1.4368	.049	152.4543	-1.4368	.049	1.4377	.8414	271.954	-.8409	.0287	36.316	50.4669				1				0
80	4.72	31.8834	45.8849	32.4402	43.8763	-1.4032	.044	154.0849	-1.4032	.044	1.4039	.8217	271.7968	-.8213	.0258	36.6357	50.4192				1				0
80	4.73	32.3323	46.1775	32.9731	44.2326	-1.3704	.0391	155.7155	-1.3704	.0391	1.3709	.8024	271.6353	-.802	.0229	36.9487	50.3726				1				0
80	4.74	32.7812	46.47	33.5059	44.589	-1.3382	.0343	157.346	-1.3382	.0343	1.3386	.7835	271.4696	-.7832	.0201	37.2552	50.327				1				0
80	4.75	33.6695	46.8723	34.9835	45.6909	-1.2607	-.0038	161.2162	-1.2607	-.0038	1.2607	.7378	269.8254	-.7378	-.0023	37.9938	49.9634				1				0
80	4.76	34.5578	47.2746	36.461	46.7928	-1.1867	-.0402	165.0863	-1.1867	-.0402	1.1874	.6949	268.0587	-.6946	-.0235	38.6978	49.6169				1				0
80	4.77	34.9973	47.3844	37.4057	47.5384	-1.144	-.0715	167.3258	-1.144	-.0715	1.1462	.6708	266.4214	-.6695	-.0419	39.1049	49.3186				1				0
80	4.78	35.4367	47.4942	38.3504	48.284	-1.1024	-.102	169.5653	-1.1024	-.102	1.1071	.6479	264.7117	-.6452	-.0597	39.5012	49.0282				1				0
80	4.79	35.8761	47.604	39.2951	49.0295	-1.0618	-.1317	171.8048	-1.0618	-.1317	1.07	.6262	262.9279	-.6215	-.0771	39.8872	48.7454				1				0
80	4.8	36.4323	47.6725	41.0066	50.5224	-1.0045	-.1975	175.6338	-1.0045	-.1975	1.0237	.5992	258.8775	-.5879	-.1156	40.4333	48.1192				1				0
80	4.81	36.9885	47.7409	42.7181	52.0153	-.9496	-.2604	179.4627	-.9496	-.2604	.9847	.5763	254.6638	-.5558	-.1524	40.956	47.5197				1				0
80	4.82	37.5446	47.8093	44.4296	53.5082	-.897	-.3207	183.2917	-.897	-.3207	.9526	.5575	250.3245	-.525	-.1877	41.4569	46.9453				1				0
80	4.83	37.6614	47.7679	45.1964	54.2555	-.8811	-.3543	184.8811	-.8811	-.3543	.9497	.5558	248.0928	-.5157	-.2074	41.6081	46.6253				1				0
80	4.84	37.7781	47.7265	45.9632	55.0028	-.8655	-.3874	186.4705	-.8655	-.3874	.9483	.555	245.8889	-.5066	-.2267	41.7568	46.3107				1				0
80	4.85	37.8948	47.6851	46.73	55.7501	-.8502	-.4198	188.0599	-.8502	-.4198	.9482	.5549	243.7189	-.4976	-.2457	41.9029	46.0015				1				0
80	4.86	37.5936	47.4978	47.141	56.4956	-.8674	-.4591	188.728	-.8674	-.4591	.9814	.5744	242.1094	-.5076	-.2687	41.7391	45.6278				1				0
80	4.87	37.2923	47.3106	47.552	57.2412	-.8845	-.498	189.3961	-.8845	-.498	1.015	.5941	240.6164	-.5176	-.2915	41.5765	45.2568				1				0
80	4.88	36.8743	47.1648	47.1961	57.2395	-.917	-.5056	188.4747	-.917	-.5056	1.0472	.6129	241.131	-.5367	-.2959	41.2663	45.1849				1				0
80	4.89	36.4563	47.019	46.8403	57.2378	-.9499	-.5132	187.5534	-.9499	-.5132	1.0797	.6319	241.6194	-.556	-.3004	40.9531	45.1123				1				0
80	4.9	36.0383	46.8732	46.4845	57.236	-.9831	-.5209	186.632	-.9831	-.5209	1.1126	.6512	242.0837	-.5754	-.3049	40.6368	45.039				1				0
80	4.91	35.6204	46.7274	46.1287	57.2343	-1.0167	-.5287	185.7107	-1.0167	-.5287	1.1459	.6707	242.5255	-.595	-.3094	40.3174	44.965				1				0
80	4.92	34.4728	45.7913	44.9189	56.2275	-1.0602	-.5378	181.4106	-1.0602	-.5378	1.1888	.6958	243.1037	-.6205	-.3147	39.9029	44.8783				1				0
80	4.93	33.3253	44.8553	43.7091	55.2207	-1.1058	-.5473	177.1104	-1.1058	-.5473	1.2339	.7221	243.6669	-.6472	-.3203	39.4683	44.7873				1				0
80	4.94	32.5958	44.065	42.8551	54.2157	-1.117	-.5489	173.7316	-1.117	-.5489	1.2445	.7284	243.8317	-.6537	-.3212	39.3622	44.7728				1				0
80	4.95	31.8662	43.2748	42.0011	53.2106	-1.1286	-.5504	170.3528	-1.1286	-.5504	1.2556	.7349	244	-.6605	-.3222	39.2518	44.7578				1				0
80	4.96	31.1367	42.4845	41.1472	52.2056	-1.1406	-.5521	166.974	-1.1406	-.5521	1.2672	.7416	244.172	-.6676	-.3231	39.137	44.7421				1				0
80	4.97	30.4072	41.6943	40.2932	51.2005	-1.1532	-.5538	163.5952	-1.1532	-.5538	1.2793	.7487	244.3479	-.6749	-.3241	39.0175	44.7258				1				0
80	4.98	29.276	40.5539	39.4277	50.2102	-1.1759	-.5803	159.4677	-1.1759	-.5803	1.3113	.7674	243.7331	-.6882	-.3396	38.8012	44.4733				1				0
80	4.99	28.1447	39.4135	38.5621	49.2198	-1.1998	-.6082	155.3402	-1.1998	-.6082	1.3452	.7873	243.1173	-.7022	-.356	38.5735	44.2073				1				0
80	5	27.7431	39.0634	38.5506	49.2345	-1.2099	-.634	154.5916	-1.2099	-.634	1.3659	.7994	242.3449	-.7081	-.3711	38.4774	43.962				1				0
80	5.01	27.3414	38.7133	38.539	49.2492	-1.2201	-.66	153.8429	-1.2201	-.66	1.3871	.8118	241.5885	-.7141	-.3863	38.3803	43.7143				1				0
80	5.02	26.9397	38.3632	38.5274	49.2639	-1.2304	-.6863	153.0943	-1.2304	-.6863	1.4088	.8245	240.848	-.7201	-.4017	38.2824	43.4641				1				0
80	5.03	26.538	38.013	38.5159	49.2786	-1.2407	-.7128	152.3456	-1.2407	-.7128	1.4309	.8375	240.1231	-.7262	-.4172	38.1834	43.2115				1				0
80	5.04	26.272	37.707	39.5611	50.5164	-1.2354	-.7915	154.0565	-1.2354	-.7915	1.4672	.8587	237.354	-.723	-.4632	38.2345	42.4623				1				0
80	5.05	26.0059	37.401	40.6063	51.7541	-1.2301	-.8684	155.7673	-1.2301	-.8684	1.5058	.8813	234.7804	-.72	-.5082	38.2845	41.7296				1				0
80	5.06	26.1415	37.4451	41.6631	52.9771	-1.215	-.9169	158.2268	-1.215	-.9169	1.5222	.8909	232.9604	-.7111	-.5366	38.4283	41.2676				1				0
80	5.07	26.2771	37.4892	42.7199	54.2001	-1.2004	-.9639	160.6863	-1.2004	-.9639	1.5395	.901	231.2349	-.7025	-.5642	38.5678	40.8197				1				0
80	5.08	26.4127	37.5333	43.7767	55.4231	-1.1862	-1.0095	163.1458	-1.1862	-1.0095	1.5576	.9116	229.5995	-.6942	-.5909	38.7031	40.3854				1				0
80	5.09	26.5483	37.5774	44.8335	56.6461	-1.1724	-1.0538	165.6053	-1.1724	-1.0538	1.5764	.9226	228.0497	-.6862	-.6168	38.8344	39.9639				1				0
80	5.1	27.0187	37.9338	46.5548	58.8102	-1.1564	-1.1085	170.3175	-1.1564	-1.1085	1.6019	.9375	226.2101	-.6768	-.6488	38.987	39.4426				1				0
80	5.11	27.489	38.2903	48.276	60.9743	-1.1412	-1.1603	175.0296	-1.1412	-1.1603	1.6275	.9525	224.5241	-.6679	-.6791	39.1313	38.9493				1				0
80	5.12	27.8237	38.6026	48.9405	61.9153	-1.1389	-1.1708	177.2822	-1.1389	-1.1708	1.6334	.956	224.2076	-.6666	-.6853	39.1534	38.8491				1				0
80	5.13	28.1585	38.9149	49.605	62.8564	-1.1366	-1.1811	179.5348	-1.1366	-1.1811	1.6392	.9594	223.9012	-.6652	-.6913	39.1749	38.7515				1				0
80	5.14	28.4932	39.2272	50.2695	63.7974	-1.1344	-1.1911	181.7873	-1.1344	-1.1911	1.6449	.9627	223.6044	-.664	-.6971	39.1959	38.6563				1				0
80	5.15	28.8279	39.5395	50.934	64.7384	-1.1323	-1.2008	184.0399	-1.1323	-1.2008	1.6505	.966	223.3169	-.6627	-.7028	39.2163	38.5634				1				0
80	5.16	28.876	39.6376	50.8646	64.9798	-1.147	-1.1994	184.358	-1.147	-1.1994	1.6596	.9713	223.7193	-.6713	-.702	39.0765	38.5769				1				0
80	5.17	28.9241	39.7357	50.7953	65.2211	-1.1616	-1.198	184.6761	-1.1616	-1.198	1.6687	.9766	224.1158	-.6799	-.7012	38.9372	38.5904				1				0
80	5.18	28.6374	39.5215	50.0614	64.5213	-1.1788	-1.1868	182.7416	-1.1788	-1.1868	1.6728	.9791	224.8063	-.69	-.6946	38.7729	38.6967				1				0
80	5.19	28.3507	39.3073	49.3275	63.8216	-1.1965	-1.1754	180.8072	-1.1965	-1.1754	1.6773	.9817	225.508	-.7003	-.688	38.605	38.8053				1				0
80	5.2	28.0641	39.0931	48.5936	63.1219	-1.2145	-1.1638	178.8727	-1.2145	-1.1638	1.6821	.9845	226.2209	-.7108	-.6811	38.4335	38.9162				1				0
80	5.21	27.4298	38.5414	47.0947	61.5918	-1.2463	-1.1426	174.6577	-1.2463	-1.1426	1.6908	.9896	227.4857	-.7294	-.6687	38.1306	39.1183				1				0
80	5.22	26.7955	37.9896	45.5958	60.0618	-1.2797	-1.1203	170.4427	-1.2797	-1.1203	1.7008	.9954	228.7986	-.749	-.6557	37.8127	39.3303				1				0
80	5.23	26.1613	37.4379	44.0969	58.5317	-1.3147	-1.0969	166.2278	-1.3147	-1.0969	1.7123	1.0021	230.1607	-.7695	-.642	37.4786	39.553				1				0
80	5.24	25.8137	37.1004	43.3319	57.7014	-1.3302	-1.0863	163.9473	-1.3302	-1.0863	1.7174	1.0051	230.7639	-.7785	-.6358	37.3317	39.6547				1				0
80	5.25	25.466	36.7629	42.5669	56.871	-1.346	-1.0753	161.6668	-1.346	-1.0753	1.7228	1.0083	231.3804	-.7878	-.6293	37.1807	39.7593				1				0
80	5.26	25.1184	36.4253	41.8019	56.0407	-1.3623	-1.064	159.3864	-1.3623	-1.064	1.7286	1.0117	232.0104	-.7973	-.6227	37.0253	39.8669				1				0
80	5.27	24.6206	36.149	41.0351	55.5883	-1.4085	-1.0642	157.3931	-1.4085	-1.0642	1.7654	1.0332	232.9265	-.8244	-.6229	36.5854	39.8644				1				0
80	5.28	24.1228	35.8727	40.2683	55.136	-1.4559	-1.0645	155.3998	-1.4559	-1.0645	1.8036	1.0556	233.8271	-.8521	-.623	36.1341	39.8618				1				0
80	5.29	23.9726	35.9339	40.2665	55.5139	-1.4855	-1.0765	155.687	-1.4855	-1.0765	1.8346	1.0737	234.0701	-.8694	-.6301	35.8523	39.7475				1				0
80	5.3	23.8224	35.9951	40.2647	55.8919	-1.515	-1.0885	155.9742	-1.515	-1.0885	1.8655	1.0918	234.3042	-.8867	-.6371	35.5716	39.6337				1				0
80	5.31	23.6722	36.0563	40.263	56.2699	-1.5444	-1.1004	156.2614	-1.5444	-1.1004	1.8963	1.1099	234.5298	-.9039	-.644	35.2918	39.5203				1				0
80	5.32	23.522	36.1175	40.2612	56.6479	-1.5736	-1.1122	156.5486	-1.5736	-1.1122	1.927	1.1278	234.7474	-.921	-.651	35.0131	39.4073				1				0
80	5.33	23.389	36.3713	40.8919	58.1139	-1.6171	-1.1548	158.7661	-1.6171	-1.1548	1.9871	1.163	234.4673	-.9465	-.6759	34.5993	39.0015				1				0
80	5.34	23.256	36.6251	41.5226	59.58	-1.6593	-1.1963	160.9837	-1.6593	-1.1963	2.0456	1.1973	234.2107	-.9712	-.7002	34.1968	38.6069				1				0
80	5.35	23.2731	36.8178	42.155	60.6681	-1.6726	-1.2254	162.914	-1.6726	-1.2254	2.0735	1.2136	233.7717	-.979	-.7172	34.0705	38.3292				1				0
80	5.36	23.2903	37.0104	42.7875	61.7562	-1.6856	-1.2539	164.8443	-1.6856	-1.2539	2.1008	1.2296	233.3542	-.9865	-.7339	33.9471	38.0581				1				0
80	5.37	23.3075	37.203	43.42	62.8442	-1.6982	-1.2817	166.7747	-1.6982	-1.2817	2.1276	1.2453	232.9567	-.9939	-.7502	33.8266	37.7933				1				0
80	5.38	23.3246	37.3956	44.0524	63.9323	-1.7106	-1.3089	168.705	-1.7106	-1.3089	2.1539	1.2607	232.5779	-1.0012	-.7661	33.7088	37.5345				1				0
80	5.39	23.1839	37.4901	44.966	65.5766	-1.7334	-1.3607	171.2166	-1.7334	-1.3607	2.2037	1.2898	231.8683	-1.0146	-.7964	33.4911	37.0406				1				0
80	5.4	23.0431	37.5846	45.8796	67.2208	-1.7556	-1.4111	173.7281	-1.7556	-1.4111	2.2524	1.3183	231.2095	-1.0276	-.8259	33.2797	36.5611				1				0
80	5.41	22.8852	37.4865	46.1607	67.777	-1.7661	-1.4357	174.3093	-1.7661	-1.4357	2.276	1.3322	230.892	-1.0337	-.8403	33.1799	36.3268				1				0
80	5.42	22.7273	37.3884	46.4418	68.3331	-1.7765	-1.4601	174.8906	-1.7765	-1.4601	2.2996	1.3459	230.5832	-1.0398	-.8546	33.0808	36.0941				1				0
80	5.43	22.5693	37.2903	46.7229	68.8893	-1.7869	-1.4844	175.4718	-1.7869	-1.4844	2.323	1.3596	230.2826	-1.0458	-.8688	32.9824	35.8629				1				0
80	5.44	22.4114	37.1922	47.004	69.4454	-1.7971	-1.5085	176.053	-1.7971	-1.5085	2.3463	1.3733	229.9899	-1.0519	-.8829	32.8846	35.6333				1				0
80	5.45	22.1462	36.9033	47.1134	69.7179	-1.8056	-1.5348	175.8807	-1.8056	-1.5348	2.3698	1.3871	229.6342	-1.0568	-.8984	32.8037	35.3825				1				0
80	5.46	21.881	36.6143	47.2228	69.9903	-1.8141	-1.5612	175.7085	-1.8141	-1.5612	2.3934	1.4009	229.2847	-1.0618	-.9138	32.7226	35.1311				1				0
80	5.47	21.7737	36.4235	47.0511	69.7066	-1.8124	-1.5638	174.955	-1.8124	-1.5638	2.3938	1.4011	229.2126	-1.0608	-.9153	32.7387	35.1071				1				0
80	5.48	21.6664	36.2327	46.8794	69.4229	-1.8107	-1.5663	174.2015	-1.8107	-1.5663	2.3942	1.4013	229.1399	-1.0598	-.9168	32.7549	35.0828				1				0
80	5.49	21.5592	36.0419	46.7078	69.1392	-1.809	-1.5689	173.448	-1.809	-1.5689	2.3946	1.4015	229.0665	-1.0588	-.9183	32.7712	35.0584				1				0
80	5.5	21.4519	35.8511	46.5361	68.8555	-1.8073	-1.5715	172.6946	-1.8073	-1.5715	2.3949	1.4018	228.9926	-1.0578	-.9198	32.7877	35.0337				1				0
80	5.51	21.3403	35.501	46.1794	68.0589	-1.7906	-1.5674	171.0796	-1.7906	-1.5674	2.3797	1.3929	228.8032	-1.0481	-.9174	32.9463	35.0723				1				0
80	5.52	21.2287	35.1508	45.8227	67.2623	-1.7737	-1.5633	169.4645	-1.7737	-1.5633	2.3643	1.3838	228.6077	-1.0381	-.915	33.1078	35.1116				1				0
80	5.53	21.2244	34.9915	45.6376	66.7494	-1.7584	-1.5565	168.603	-1.7584	-1.5565	2.3483	1.3745	228.486	-1.0292	-.911	33.2534	35.1765				1				0
80	5.54	21.2201	34.8322	45.4526	66.2365	-1.743	-1.5496	167.7415	-1.743	-1.5496	2.3322	1.365	228.3613	-1.0202	-.907	33.4004	35.2421				1				0
80	5.55	21.2158	34.6729	45.2676	65.7236	-1.7274	-1.5426	166.8799	-1.7274	-1.5426	2.3159	1.3555	228.2336	-1.011	-.9029	33.549	35.3084				1				0
80	5.56	21.2115	34.5136	45.0826	65.2107	-1.7116	-1.5356	166.0184	-1.7116	-1.5356	2.2995	1.3459	228.1027	-1.0018	-.8988	33.6991	35.3754				1				0
80	5.57	21.2536	34.3633	44.8762	64.6563	-1.6928	-1.5252	165.1494	-1.6928	-1.5252	2.2786	1.3336	227.9811	-.9908	-.8927	33.8782	35.4742				1				0
80	5.58	21.2957	34.213	44.6698	64.1019	-1.6738	-1.5147	164.2803	-1.6738	-1.5147	2.2574	1.3213	227.856	-.9797	-.8866	34.0592	35.5741				1				0
80	5.59	21.342	34.222	44.6484	64.0603	-1.6709	-1.5114	164.2728	-1.6709	-1.5114	2.2531	1.3187	227.8686	-.978	-.8846	34.0868	35.6055				1				0
80	5.6	21.3884	34.231	44.6271	64.0188	-1.668	-1.5081	164.2653	-1.668	-1.5081	2.2487	1.3162	227.8813	-.9763	-.8827	34.1144	35.6368				1				0
80	5.61	21.4347	34.24	44.6058	63.9773	-1.6651	-1.5048	164.2578	-1.6651	-1.5048	2.2443	1.3136	227.894	-.9746	-.8808	34.142	35.6682				1				0
80	5.62	21.4982	34.3327	44.7285	64.2299	-1.6679	-1.5062	164.7893	-1.6679	-1.5062	2.2473	1.3154	227.9167	-.9762	-.8816	34.1151	35.6553				1				0
80	5.63	21.5617	34.4254	44.8513	64.4824	-1.6707	-1.5075	165.3208	-1.6707	-1.5075	2.2503	1.3171	227.9392	-.9779	-.8824	34.0883	35.6424				1				0
80	5.64	21.6252	34.5181	44.974	64.735	-1.6735	-1.5089	165.8524	-1.6735	-1.5089	2.2533	1.3189	227.9615	-.9795	-.8832	34.0617	35.6297				1				0
80	5.65	21.6424	34.6018	45.1181	65.0291	-1.6792	-1.5135	166.3914	-1.6792	-1.5135	2.2606	1.3231	227.9709	-.9828	-.8858	34.008	35.586				1				0
80	5.66	21.6596	34.6855	45.2622	65.3231	-1.6848	-1.518	166.9305	-1.6848	-1.518	2.2678	1.3273	227.9802	-.9861	-.8885	33.9546	35.5427				1				0
80	5.67	21.6767	34.7692	45.4063	65.6172	-1.6903	-1.5225	167.4695	-1.6903	-1.5225	2.2749	1.3315	227.9894	-.9893	-.8911	33.9016	35.4996				1				0
80	5.68	21.6973	34.9573	45.5914	66.1587	-1.7074	-1.5285	168.4047	-1.7074	-1.5285	2.2916	1.3413	228.1651	-.9993	-.8946	33.7392	35.4433				1				0
80	5.69	21.7179	35.1455	45.7764	66.7001	-1.7243	-1.5343	169.3399	-1.7243	-1.5343	2.3081	1.3509	228.3363	-1.0092	-.898	33.5785	35.3877				1				0
80	5.7	21.7214	35.2499	45.8173	66.9475	-1.7356	-1.5357	169.736	-1.7356	-1.5357	2.3175	1.3564	228.4976	-1.0159	-.8988	33.4702	35.3745				1				0
80	5.71	21.7248	35.3543	45.8582	67.1949	-1.7469	-1.5371	170.1322	-1.7469	-1.5371	2.3269	1.3619	228.6568	-1.0225	-.8997	33.3624	35.3613				1				0
80	5.72	21.7282	35.4587	45.8992	67.4422	-1.7582	-1.5384	170.5283	-1.7582	-1.5384	2.3363	1.3674	228.8141	-1.0291	-.9005	33.2551	35.3482				1				0
80	5.73	21.7317	35.5631	45.9401	67.6896	-1.7694	-1.5398	170.9244	-1.7694	-1.5398	2.3456	1.3729	228.9693	-1.0356	-.9013	33.1483	35.3352				1				0
80	5.74	21.7136	35.6531	45.8565	67.8115	-1.7839	-1.5379	171.0347	-1.7839	-1.5379	2.3553	1.3785	229.2351	-1.0441	-.9001	33.0108	35.3534				1				0
80	5.75	21.6956	35.7431	45.7728	67.9335	-1.7983	-1.536	171.1451	-1.7983	-1.536	2.365	1.3842	229.4983	-1.0525	-.899	32.8734	35.3716				1				0
80	5.76	21.6742	35.7287	45.6483	67.8081	-1.8016	-1.5327	170.8593	-1.8016	-1.5327	2.3654	1.3845	229.611	-1.0545	-.8971	32.8418	35.4029				1				0
80	5.77	21.6527	35.7143	45.5238	67.6827	-1.8049	-1.5294	170.5734	-1.8049	-1.5294	2.3658	1.3847	229.724	-1.0564	-.8952	32.8101	35.4343				1				0
80	5.78	21.6312	35.6999	45.3992	67.5573	-1.8083	-1.5261	170.2876	-1.8083	-1.5261	2.3662	1.3849	229.8373	-1.0584	-.8932	32.7783	35.4658				1				0
80	5.79	21.6098	35.6855	45.2747	67.4318	-1.8116	-1.5228	170.0018	-1.8116	-1.5228	2.3666	1.3852	229.951	-1.0603	-.8913	32.7464	35.4974				1				0
80	5.8	21.5926	35.6972	45.0096	67.0781	-1.8153	-1.5115	169.3775	-1.8153	-1.5115	2.3622	1.3826	230.2183	-1.0625	-.8847	32.7114	35.6051				1				0
80	5.81	21.5755	35.7089	44.7445	66.7243	-1.819	-1.5001	168.7532	-1.819	-1.5001	2.3578	1.38	230.4886	-1.0647	-.878	32.6762	35.7135				1				0
80	5.82	21.5798	35.735	44.604	66.496	-1.8193	-1.492	168.4147	-1.8193	-1.492	2.3529	1.3772	230.6451	-1.0649	-.8733	32.6731	35.7903				1				0
80	5.83	21.584	35.7611	44.4634	66.2676	-1.8197	-1.4839	168.0762	-1.8197	-1.4839	2.348	1.3743	230.8028	-1.065	-.8686	32.6699	35.8674				1				0
80	5.84	21.5883	35.7872	44.3229	66.0393	-1.82	-1.4758	167.7377	-1.82	-1.4758	2.3431	1.3715	230.9619	-1.0652	-.8638	32.6668	35.9448				1				0
80	5.85	21.5926	35.8133	44.1823	65.811	-1.8203	-1.4676	167.3992	-1.8203	-1.4676	2.3383	1.3686	231.1223	-1.0654	-.859	32.6637	36.0225				1				0
80	5.86	21.6347	35.8583	44.0391	65.4607	-1.8144	-1.455	166.9927	-1.8144	-1.455	2.3257	1.3612	231.2731	-1.0619	-.8516	32.7204	36.1432				1				0
80	5.87	21.6767	35.9033	43.8959	65.1104	-1.8084	-1.4422	166.5863	-1.8084	-1.4422	2.3131	1.3538	231.4264	-1.0584	-.8441	32.7775	36.2644				1				0
80	5.88	21.7145	35.9222	43.8932	64.9884	-1.8021	-1.4377	166.5183	-1.8021	-1.4377	2.3053	1.3493	231.4159	-1.0547	-.8415	32.8376	36.3072				1				0
80	5.89	21.7523	35.9411	43.8905	64.8665	-1.7957	-1.4332	166.4504	-1.7957	-1.4332	2.2976	1.3448	231.4054	-1.051	-.8389	32.8978	36.3501				1				0
80	5.9	21.79	35.96	43.8879	64.7445	-1.7894	-1.4287	166.3824	-1.7894	-1.4287	2.2898	1.3402	231.3948	-1.0473	-.8362	32.958	36.393				1				0
80	5.91	21.8278	35.9789	43.8852	64.6225	-1.7831	-1.4242	166.3145	-1.7831	-1.4242	2.2821	1.3357	231.3841	-1.0436	-.8336	33.0183	36.436				1				0
80	5.92	21.9428	36.0662	43.9768	64.5162	-1.7695	-1.4165	166.502	-1.7695	-1.4165	2.2667	1.3267	231.3226	-1.0357	-.8291	33.1472	36.5093				1				0
80	5.93	22.0578	36.1535	44.0685	64.4098	-1.756	-1.4089	166.6895	-1.756	-1.4089	2.2513	1.3177	231.2604	-1.0278	-.8246	33.2758	36.5824				1				0
80	5.94	22.1351	36.2219	44.1628	64.4253	-1.7489	-1.4057	166.9451	-1.7489	-1.4057	2.2438	1.3133	231.2091	-1.0236	-.8228	33.3438	36.6124				1				0
80	5.95	22.2123	36.2903	44.257	64.4409	-1.7418	-1.4025	167.2006	-1.7418	-1.4025	2.2363	1.3089	231.1577	-1.0195	-.8209	33.4117	36.6424				1				0
80	5.96	22.2895	36.3587	44.3513	64.4565	-1.7347	-1.3994	167.4561	-1.7347	-1.3994	2.2288	1.3045	231.106	-1.0153	-.8191	33.4793	36.6723				1				0
80	5.97	22.4603	36.4307	44.5417	64.3743	-1.7122	-1.3927	167.8071	-1.7122	-1.3927	2.2071	1.2918	230.8751	-1.0022	-.8152	33.693	36.7359				1				0
80	5.98	22.6311	36.5027	44.7321	64.2921	-1.6899	-1.3861	168.1581	-1.6899	-1.3861	2.1856	1.2792	230.6407	-.9891	-.8113	33.9058	36.7992				1				0
80	5.99	22.8019	36.5747	44.9224	64.21	-1.6676	-1.3795	168.5091	-1.6676	-1.3795	2.1642	1.2667	230.4026	-.9761	-.8074	34.1177	36.8622				1				0
80	6	22.8955	36.5783	45.0185	64.1122	-1.6524	-1.3759	168.6046	-1.6524	-1.3759	2.1503	1.2585	230.2159	-.9671	-.8053	34.2629	36.8957				1				0
80	6.01	22.989	36.5819	45.1146	64.0145	-1.6372	-1.3724	168.7001	-1.6372	-1.3724	2.1363	1.2504	230.0269	-.9582	-.8033	34.408	36.9292				1				0
80	6.02	23.0826	36.5855	45.2106	63.9168	-1.6219	-1.3689	168.7955	-1.6219	-1.3689	2.1224	1.2422	229.8357	-.9493	-.8012	34.5529	36.9627				1				0
80	6.03	23.2594	36.545	45.353	63.6478	-1.5902	-1.3616	168.8052	-1.5902	-1.3616	2.0935	1.2253	229.4291	-.9307	-.7969	34.8553	37.0327				1				0
80	6.04	23.4362	36.5045	45.4953	63.3788	-1.5585	-1.3542	168.8148	-1.5585	-1.3542	2.0646	1.2084	229.0112	-.9121	-.7926	35.1576	37.1028				1				0
80	6.05	23.5195	36.4604	45.5416	63.2075	-1.5419	-1.3504	168.729	-1.5419	-1.3504	2.0496	1.1996	228.7886	-.9024	-.7904	35.3155	37.1395				1				0
80	6.06	23.6027	36.4163	45.5878	63.0363	-1.5253	-1.3465	168.6431	-1.5253	-1.3465	2.0346	1.1908	228.5624	-.8927	-.7881	35.4736	37.1763				1				0
80	6.07	23.686	36.3722	45.6341	62.865	-1.5087	-1.3426	168.5573	-1.5087	-1.3426	2.0196	1.182	228.3326	-.883	-.7858	35.6318	37.2131				1				0
80	6.08	23.7692	36.3281	45.6803	62.6937	-1.492	-1.3388	168.4714	-1.492	-1.3388	2.0046	1.1733	228.0992	-.8733	-.7836	35.7902	37.2499				1				0
80	6.09	23.9649	36.2399	45.7764	62.34	-1.4563	-1.3298	168.3212	-1.4563	-1.3298	1.9721	1.1543	227.5995	-.8524	-.7783	36.1304	37.3351				1				0
80	6.1	24.1606	36.1517	45.8725	61.9862	-1.4205	-1.3209	168.171	-1.4205	-1.3209	1.9397	1.1353	227.0821	-.8314	-.7731	36.4712	37.4204				1				0
80	6.11	24.273	36.1076	45.9223	61.8037	-1.4014	-1.3158	168.1067	-1.4014	-1.3158	1.9223	1.1251	226.805	-.8202	-.7701	36.6533	37.4687				1				0
80	6.12	24.3855	36.0635	45.9721	61.6212	-1.3823	-1.3107	168.0423	-1.3823	-1.3107	1.9049	1.1149	226.5226	-.809	-.7671	36.8355	37.5172				1				0
80	6.13	24.4979	36.0194	46.0219	61.4387	-1.3631	-1.3056	167.978	-1.3631	-1.3056	1.8875	1.1047	226.2347	-.7978	-.7642	37.0178	37.5656				1				0
80	6.14	24.6103	35.9753	46.0717	61.2562	-1.344	-1.3005	167.9136	-1.344	-1.3005	1.8702	1.0946	225.9413	-.7866	-.7612	37.2003	37.6141				1				0
80	6.15	24.8318	35.933	46.158	60.9907	-1.3128	-1.2905	167.9135	-1.3128	-1.2905	1.8409	1.0775	225.4899	-.7684	-.7553	37.4971	37.7091				1				0
80	6.16	25.0532	35.8907	46.2443	60.7252	-1.2816	-1.2806	167.9134	-1.2816	-1.2806	1.8118	1.0604	225.024	-.7501	-.7495	37.7938	37.8041				1				0
80	6.17	25.1622	35.8925	46.2808	60.6421	-1.2697	-1.2757	167.9776	-1.2697	-1.2757	1.7999	1.0534	224.8644	-.7431	-.7467	37.9077	37.8504				1				0
80	6.18	25.2712	35.8943	46.3172	60.5591	-1.2577	-1.2708	168.0419	-1.2577	-1.2708	1.788	1.0465	224.7029	-.7361	-.7438	38.0216	37.8967				1				0
80	6.19	25.3802	35.8961	46.3537	60.4761	-1.2458	-1.266	168.1061	-1.2458	-1.266	1.7762	1.0395	224.5393	-.7291	-.741	38.1353	37.943				1				0
80	6.2	25.4892	35.8979	46.3902	60.393	-1.2339	-1.2611	168.1703	-1.2339	-1.2611	1.7643	1.0326	224.3736	-.7221	-.7381	38.249	37.9892				1				0
80	6.21	25.6806	35.9087	46.4258	60.2157	-1.2135	-1.2511	168.2308	-1.2135	-1.2511	1.743	1.0201	224.1261	-.7103	-.7323	38.4426	38.0845				1				0
80	6.22	25.872	35.9195	46.4614	60.0384	-1.1932	-1.2411	168.2913	-1.1932	-1.2411	1.7217	1.0077	223.8725	-.6984	-.7264	38.636	38.1797				1				0
80	6.23	25.9544	35.9285	46.4605	59.9441	-1.1848	-1.236	168.2875	-1.1848	-1.236	1.7121	1.0021	223.7894	-.6934	-.7234	38.716	38.2288				1				0
80	6.24	26.0368	35.9375	46.4596	59.8498	-1.1764	-1.2308	168.2837	-1.1764	-1.2308	1.7026	.9965	223.7054	-.6885	-.7204	38.7959	38.2778				1				0
80	6.25	26.1192	35.9465	46.4587	59.7556	-1.168	-1.2257	168.28	-1.168	-1.2257	1.6931	.9909	223.6204	-.6836	-.7174	38.8759	38.3269				1				0
80	6.26	26.2016	35.9555	46.4578	59.6613	-1.1596	-1.2205	168.2762	-1.1596	-1.2205	1.6836	.9854	223.5345	-.6787	-.7143	38.9559	38.376				1				0
80	6.27	26.3372	36.0329	46.3591	59.4727	-1.1527	-1.2072	168.2019	-1.1527	-1.2072	1.6691	.9769	223.6769	-.6746	-.7065	39.0223	38.5032				1				0
80	6.28	26.4728	36.1103	46.2603	59.2842	-1.1457	-1.1938	168.1276	-1.1457	-1.1938	1.6546	.9684	223.8219	-.6705	-.6987	39.0887	38.6305				1				0
80	6.29	26.526	36.1787	46.1625	59.1899	-1.1471	-1.1856	168.0571	-1.1471	-1.1856	1.6497	.9655	224.0555	-.6714	-.6939	39.0751	38.7088				1				0
80	6.3	26.5792	36.2471	46.0646	59.0956	-1.1485	-1.1773	167.9866	-1.1485	-1.1773	1.6448	.9627	224.2906	-.6722	-.6891	39.0615	38.7872				1				0
80	6.31	26.6325	36.3155	45.9668	59.0014	-1.15	-1.1691	167.9161	-1.15	-1.1691	1.6399	.9598	224.5273	-.6731	-.6843	39.0478	38.8656				1				0
80	6.32	26.6857	36.3839	45.8689	58.9071	-1.1514	-1.1609	167.8456	-1.1514	-1.1609	1.635	.957	224.7657	-.6739	-.6794	39.0342	38.9441				1				0
80	6.33	26.7114	36.4757	45.6768	58.7626	-1.1587	-1.1497	167.6266	-1.1587	-1.1497	1.6323	.9554	225.2223	-.6781	-.6729	38.9649	39.0502				1				0
80	6.34	26.7372	36.5675	45.4846	58.6182	-1.166	-1.1386	167.4075	-1.166	-1.1386	1.6297	.9538	225.6816	-.6824	-.6664	38.8955	39.1566				1				0
80	6.35	26.7097	36.5909	45.3903	58.568	-1.1718	-1.1357	167.259	-1.1718	-1.1357	1.6318	.9551	225.8985	-.6858	-.6647	38.8396	39.1843				1				0
80	6.36	26.6822	36.6143	45.296	58.5179	-1.1777	-1.1327	167.1105	-1.1777	-1.1327	1.634	.9564	226.1153	-.6893	-.663	38.7837	39.212				1				0
80	6.37	26.6548	36.6377	45.2018	58.4677	-1.1836	-1.1298	166.9619	-1.1836	-1.1298	1.6363	.9577	226.3318	-.6927	-.6613	38.7276	39.2399				1				0
80	6.38	26.623	36.7323	45.0861	58.498	-1.1976	-1.1258	166.9393	-1.1976	-1.1258	1.6437	.962	226.7699	-.7009	-.6589	38.5941	39.2779				1				0
80	6.39	26.5913	36.8268	44.9705	58.5282	-1.2116	-1.1218	166.9167	-1.2116	-1.1218	1.6512	.9664	227.2041	-.7091	-.6566	38.4606	39.3159				1				0
80	6.4	26.5595	36.9213	44.8548	58.5585	-1.2257	-1.1178	166.8941	-1.2257	-1.1178	1.6589	.9709	227.6345	-.7174	-.6542	38.327	39.354				1				0
80	6.41	26.5552	36.9924	44.8335	58.6389	-1.2338	-1.1168	167.02	-1.2338	-1.1168	1.6641	.974	227.8492	-.7221	-.6536	38.2499	39.364				1				0
80	6.42	26.5509	37.0635	44.8121	58.7194	-1.2418	-1.1157	167.1459	-1.2418	-1.1157	1.6694	.9771	228.0622	-.7268	-.653	38.173	39.3741				1				0
80	6.43	26.5466	37.1346	44.7908	58.7998	-1.2499	-1.1147	167.2718	-1.2499	-1.1147	1.6747	.9802	228.2736	-.7315	-.6524	38.0961	39.3842				1				0
80	6.44	26.5535	37.2372	44.8201	58.9546	-1.2589	-1.1148	167.5655	-1.2589	-1.1148	1.6816	.9842	228.4751	-.7368	-.6525	38.0101	39.3829				1				0
80	6.45	26.5604	37.3398	44.8495	59.1095	-1.2679	-1.1149	167.8591	-1.2679	-1.1149	1.6884	.9882	228.6742	-.7421	-.6525	37.9244	39.3817				1				0
80	6.46	26.5715	37.3713	44.9002	59.1838	-1.2689	-1.1161	168.0268	-1.2689	-1.1161	1.6899	.9891	228.6657	-.7427	-.6532	37.9152	39.3705				1				0
80	6.47	26.5827	37.4028	44.9509	59.2582	-1.2699	-1.1173	168.1946	-1.2699	-1.1173	1.6914	.9899	228.6573	-.7432	-.6539	37.9061	39.3593				1				0
80	6.48	26.5938	37.4343	45.0016	59.3326	-1.2708	-1.1185	168.3623	-1.2708	-1.1185	1.6929	.9908	228.6488	-.7438	-.6546	37.897	39.3481				1				0
80	6.49	26.605	37.4658	45.0523	59.407	-1.2718	-1.1196	168.5301	-1.2718	-1.1196	1.6944	.9917	228.6404	-.7443	-.6553	37.8879	39.3369				1				0
80	6.5	26.6668	37.5162	45.1591	59.4511	-1.2661	-1.1189	168.7932	-1.2661	-1.1189	1.6897	.9889	228.5297	-.741	-.6549	37.9423	39.3434				1				0
80	6.51	26.7286	37.5666	45.2658	59.4952	-1.2604	-1.1183	169.0562	-1.2604	-1.1183	1.685	.9862	228.4187	-.7377	-.6545	37.9965	39.3498				1				0
80	6.52	26.7792	37.5855	45.3218	59.465	-1.2537	-1.1164	169.1515	-1.2537	-1.1164	1.6788	.9825	228.3152	-.7338	-.6534	38.0597	39.3673				1				0
80	6.53	26.8299	37.6044	45.3779	59.4347	-1.2471	-1.1146	169.2468	-1.2471	-1.1146	1.6726	.9789	228.211	-.7299	-.6524	38.1229	39.3848				1				0
80	6.54	26.8805	37.6233	45.4339	59.4044	-1.2405	-1.1128	169.3421	-1.2405	-1.1128	1.6664	.9753	228.1062	-.726	-.6513	38.186	39.4022				1				0
80	6.55	26.9311	37.6422	45.49	59.3741	-1.2338	-1.1109	169.4374	-1.2338	-1.1109	1.6603	.9717	228.0007	-.7221	-.6502	38.2491	39.4197				1				0
80	6.56	27.0298	37.7097	45.4766	59.2349	-1.2259	-1.1021	169.451	-1.2259	-1.1021	1.6484	.9648	228.0445	-.7175	-.645	38.3251	39.5043				1				0
80	6.57	27.1285	37.7772	45.4633	59.0956	-1.2179	-1.0932	169.4647	-1.2179	-1.0932	1.6365	.9578	228.0888	-.7128	-.6398	38.4011	39.5888				1				0
80	6.58	27.1766	37.8258	45.3939	58.9866	-1.2165	-1.0861	169.383	-1.2165	-1.0861	1.6308	.9545	228.2412	-.712	-.6357	38.4142	39.656				1				0
80	6.59	27.2247	37.8744	45.3245	58.8777	-1.2151	-1.0791	169.3013	-1.2151	-1.0791	1.6251	.9511	228.3948	-.7112	-.6315	38.4272	39.7233				1				0
80	6.6	27.2727	37.923	45.2551	58.7687	-1.2138	-1.072	169.2196	-1.2138	-1.072	1.6194	.9478	228.5496	-.7104	-.6274	38.4403	39.7907				1				0
80	6.61	27.3208	37.9716	45.1857	58.6597	-1.2124	-1.0649	169.1379	-1.2124	-1.0649	1.6137	.9444	228.7056	-.7096	-.6233	38.4534	39.8581				1				0
80	6.62	27.4169	38.0571	45.0283	58.3916	-1.208	-1.0496	168.8939	-1.208	-1.0496	1.6003	.9366	229.0132	-.707	-.6143	38.4949	40.0034				1				0
80	6.63	27.513	38.1426	44.8708	58.1234	-1.2037	-1.0343	168.65	-1.2037	-1.0343	1.587	.9288	229.3268	-.7045	-.6054	38.5365	40.1492				1				0
80	6.64	27.5611	38.1795	44.7828	57.9643	-1.2007	-1.0261	168.4877	-1.2007	-1.0261	1.5794	.9244	229.4821	-.7027	-.6006	38.565	40.2274				1				0
80	6.65	27.6092	38.2164	44.6947	57.8051	-1.1977	-1.0179	168.3255	-1.1977	-1.0179	1.5718	.9199	229.6393	-.701	-.5957	38.5935	40.3058				1				0
80	6.66	27.6572	38.2533	44.6066	57.646	-1.1947	-1.0096	168.1632	-1.1947	-1.0096	1.5642	.9155	229.7982	-.6992	-.5909	38.6221	40.3843				1				0
80	6.67	27.7053	38.2903	44.5186	57.4869	-1.1917	-1.0014	168.001	-1.1917	-1.0014	1.5566	.911	229.9591	-.6975	-.5861	38.6507	40.463				1				0
80	6.68	27.8117	38.4064	44.3238	57.268	-1.1923	-.9848	167.8099	-1.1923	-.9848	1.5464	.9051	230.4442	-.6978	-.5764	38.6447	40.6208				1				0
80	6.69	27.9182	38.5225	44.129	57.0492	-1.1929	-.9682	167.6188	-1.1929	-.9682	1.5364	.8992	230.9367	-.6982	-.5667	38.6387	40.779				1				0
80	6.7	27.9765	38.6017	44.0222	56.9895	-1.1966	-.9599	167.5899	-1.1966	-.9599	1.534	.8978	231.2635	-.7003	-.5618	38.6039	40.8581				1				0
80	6.71	28.0349	38.6809	43.9155	56.9298	-1.2002	-.9516	167.5611	-1.2002	-.9516	1.5317	.8965	231.5915	-.7025	-.5569	38.5692	40.9373				1				0
80	6.72	28.0932	38.7601	43.8087	56.8702	-1.2039	-.9433	167.5322	-1.2039	-.9433	1.5294	.8951	231.9205	-.7046	-.5521	38.5344	41.0164				1				0
80	6.73	28.1731	38.9365	43.6175	56.7906	-1.2146	-.9287	167.5176	-1.2146	-.9287	1.5289	.8948	232.5984	-.7108	-.5435	38.4327	41.1556				1				0
80	6.74	28.2529	39.1129	43.4262	56.711	-1.2252	-.914	167.503	-1.2252	-.914	1.5286	.8947	233.2768	-.7171	-.535	38.3311	41.2949				1				0
80	6.75	28.3327	39.2893	43.235	56.6314	-1.2359	-.8994	167.4884	-1.2359	-.8994	1.5285	.8946	233.9554	-.7233	-.5264	38.2294	41.4341				1				0
80	6.76	28.3542	39.3865	43.1504	56.6115	-1.2429	-.8931	167.5027	-1.2429	-.8931	1.5305	.8958	234.3006	-.7275	-.5227	38.1626	41.4941				1				0
80	6.77	28.3756	39.4837	43.0659	56.5916	-1.2499	-.8868	167.5169	-1.2499	-.8868	1.5326	.897	234.6449	-.7316	-.519	38.0957	41.5541				1				0
80	6.78	28.3971	39.5809	42.9814	56.5718	-1.257	-.8805	167.5312	-1.257	-.8805	1.5347	.8982	234.9881	-.7357	-.5153	38.0289	41.6141				1				0
80	6.79	28.4417	39.7987	42.8293	56.5787	-1.2729	-.8685	167.6484	-1.2729	-.8685	1.541	.9019	235.6934	-.745	-.5083	37.8769	41.7281				1				0
80	6.8	28.4863	40.0166	42.6772	56.5856	-1.2889	-.8566	167.7657	-1.2889	-.8566	1.5476	.9057	236.3918	-.7543	-.5013	37.725	41.842				1				0
80	6.81	28.5095	40.1372	42.6096	56.6124	-1.2978	-.8509	167.8687	-1.2978	-.8509	1.5519	.9083	236.7483	-.7596	-.498	37.6401	41.8959				1				0
80	6.82	28.5327	40.2578	42.542	56.6392	-1.3067	-.8453	167.9717	-1.3067	-.8453	1.5563	.9108	237.1023	-.7648	-.4947	37.5552	41.9498				1				0
80	6.83	28.5559	40.3784	42.4744	56.666	-1.3156	-.8396	168.0747	-1.3156	-.8396	1.5607	.9134	237.4539	-.77	-.4914	37.4704	42.0036				1				0
80	6.84	28.579	40.499	42.4068	56.6928	-1.3245	-.834	168.1776	-1.3245	-.834	1.5652	.9161	237.8031	-.7752	-.4881	37.3857	42.0573				1				0
80	6.85	28.5996	40.7393	42.2609	56.7162	-1.3431	-.8227	168.316	-1.3431	-.8227	1.575	.9218	238.5115	-.7861	-.4815	37.209	42.1652				1				0
80	6.86	28.6202	40.9796	42.115	56.7396	-1.3616	-.8113	168.4544	-1.3616	-.8113	1.585	.9276	239.2099	-.7969	-.4749	37.0326	42.2729				1				0
80	6.87	28.6177	41.0993	42.0367	56.7361	-1.3712	-.8057	168.4898	-1.3712	-.8057	1.5904	.9308	239.5639	-.8025	-.4715	36.9406	42.3271				1				0
80	6.88	28.6151	41.219	41.9584	56.7326	-1.3809	-.8	168.5252	-1.3809	-.8	1.5959	.934	239.9154	-.8082	-.4682	36.8487	42.3812				1				0
80	6.89	28.6125	41.3387	41.8802	56.7292	-1.3905	-.7943	168.5606	-1.3905	-.7943	1.6014	.9373	240.2643	-.8138	-.4649	36.7568	42.4353				1				0
80	6.9	28.6099	41.4585	41.8019	56.7257	-1.4002	-.7886	168.596	-1.4002	-.7886	1.607	.9405	240.6107	-.8195	-.4616	36.6649	42.4893				1				0
80	6.91	28.6194	41.706	41.6257	56.6617	-1.4177	-.7748	168.6128	-1.4177	-.7748	1.6156	.9456	241.3435	-.8297	-.4535	36.4981	42.6213				1				0
80	6.92	28.6288	41.9535	41.4496	56.5977	-1.4352	-.7609	168.6296	-1.4352	-.7609	1.6244	.9507	242.0684	-.84	-.4453	36.3314	42.7532				1				0
80	6.93	28.6408	42.0813	41.3518	56.5372	-1.4431	-.7527	168.611	-1.4431	-.7527	1.6276	.9526	242.4527	-.8446	-.4406	36.2564	42.8311				1				0
80	6.94	28.6528	42.2091	41.2539	56.4766	-1.451	-.7446	168.5925	-1.451	-.7446	1.6308	.9545	242.8355	-.8492	-.4358	36.1813	42.909				1				0
80	6.95	28.6649	42.3369	41.1561	56.4161	-1.4588	-.7364	168.5739	-1.4588	-.7364	1.6342	.9564	243.2169	-.8538	-.431	36.1063	42.9869				1				0
80	6.96	28.6769	42.4647	41.0582	56.3555	-1.4667	-.7282	168.5553	-1.4667	-.7282	1.6375	.9584	243.5968	-.8584	-.4262	36.0312	43.0649				1				0
80	6.97	28.6631	42.6312	40.8287	56.1903	-1.4812	-.714	168.3134	-1.4812	-.714	1.6443	.9624	244.2625	-.8669	-.4179	35.8935	43.1996				1				0
80	6.98	28.6494	42.7977	40.5992	56.0251	-1.4957	-.6998	168.0715	-1.4957	-.6998	1.6513	.9665	244.9245	-.8754	-.4096	35.7554	43.3348				1				0
80	6.99	28.6237	42.8364	40.4675	55.9205	-1.5023	-.6938	167.8481	-1.5023	-.6938	1.6548	.9685	245.21	-.8793	-.4061	35.6924	43.392				1				0
80	7	28.5979	42.8751	40.3359	55.8158	-1.5089	-.6878	167.6248	-1.5089	-.6878	1.6583	.9706	245.4951	-.8831	-.4026	35.6291	43.4493				1				0
80	7.01	28.5722	42.9138	40.2042	55.7111	-1.5156	-.6818	167.4014	-1.5156	-.6818	1.6619	.9727	245.7797	-.887	-.399	35.5658	43.5069				1				0
80	7.02	28.5464	42.9525	40.0726	55.6065	-1.5223	-.6757	167.178	-1.5223	-.6757	1.6655	.9748	246.0639	-.8909	-.3955	35.5022	43.5645				1				0
80	7.03	28.4709	42.9804	39.9089	55.5183	-1.5341	-.6712	166.8785	-1.5341	-.6712	1.6745	.9801	246.3692	-.8979	-.3929	35.3894	43.6074				1				0
80	7.04	28.3954	43.0084	39.7452	55.43	-1.546	-.6667	166.579	-1.546	-.6667	1.6836	.9854	246.6724	-.9048	-.3902	35.2762	43.6505				1				0
80	7.05	28.3456	42.9976	39.7132	55.4465	-1.5512	-.6683	166.5028	-1.5512	-.6683	1.689	.9885	246.693	-.9079	-.3911	35.2269	43.6356				1				0
80	7.06	28.2958	42.9868	39.6812	55.4629	-1.5563	-.6698	166.4266	-1.5563	-.6698	1.6944	.9917	246.7135	-.9109	-.392	35.1776	43.6206				1				0
80	7.07	28.246	42.976	39.6492	55.4793	-1.5615	-.6714	166.3505	-1.5615	-.6714	1.6998	.9948	246.7339	-.9139	-.393	35.1283	43.6057				1				0
80	7.08	28.1962	42.9651	39.6171	55.4958	-1.5667	-.673	166.2743	-1.5667	-.673	1.7051	.998	246.7542	-.917	-.3939	35.0789	43.5907				1				0
80	7.09	28.1044	42.9309	39.6589	55.674	-1.5757	-.6823	166.3682	-1.5757	-.6823	1.7171	1.005	246.5869	-.9222	-.3993	34.993	43.5018				1				0
80	7.1	28.0126	42.8967	39.7008	55.8521	-1.5848	-.6916	166.4622	-1.5848	-.6916	1.7291	1.012	246.422	-.9275	-.4048	34.9071	43.413				1				0
80	7.11	27.9705	42.8733	39.7746	56.0139	-1.5886	-.6994	166.6323	-1.5886	-.6994	1.7357	1.0159	246.2384	-.9298	-.4093	34.8707	43.3393				1				0
80	7.12	27.9285	42.8499	39.8484	56.1756	-1.5924	-.7071	166.8024	-1.5924	-.7071	1.7423	1.0197	246.0566	-.932	-.4138	34.8344	43.2658				1				0
80	7.13	27.8864	42.8265	39.9223	56.3374	-1.5962	-.7148	166.9725	-1.5962	-.7148	1.7489	1.0236	245.8766	-.9342	-.4184	34.7982	43.1924				1				0
80	7.14	27.8023	42.786	40.0886	56.6781	-1.6036	-.7308	167.3551	-1.6036	-.7308	1.7623	1.0314	245.5004	-.9386	-.4277	34.7275	43.04				1				0
80	7.15	27.7182	42.7455	40.2549	57.0189	-1.611	-.7467	167.7376	-1.611	-.7467	1.7757	1.0393	245.1316	-.9429	-.437	34.6571	42.8883				1				0
80	7.16	27.6341	42.705	40.4213	57.3597	-1.6184	-.7626	168.1201	-1.6184	-.7626	1.789	1.0471	244.77	-.9472	-.4463	34.587	42.7373				1				0
80	7.17	27.592	42.6879	40.5138	57.5387	-1.622	-.7708	168.3325	-1.622	-.7708	1.7958	1.051	244.5816	-.9493	-.4511	34.5528	42.6591				1				0
80	7.18	27.55	42.6708	40.6063	57.7178	-1.6255	-.779	168.5449	-1.6255	-.779	1.8025	1.055	244.3952	-.9514	-.4559	34.5187	42.581				1				0
80	7.19	27.5079	42.6537	40.6988	57.8968	-1.6291	-.7872	168.7573	-1.6291	-.7872	1.8093	1.059	244.2106	-.9535	-.4607	34.4848	42.5032				1				0
80	7.2	27.4564	42.651	40.8251	58.158	-1.6351	-.7978	169.0906	-1.6351	-.7978	1.8194	1.0648	243.991	-.957	-.467	34.4274	42.4017				1				0
80	7.21	27.4049	42.6483	40.9515	58.4193	-1.6411	-.8084	169.424	-1.6411	-.8084	1.8294	1.0707	243.7747	-.9605	-.4732	34.3703	42.3007				1				0
80	7.22	27.3955	42.6627	40.9853	58.5014	-1.6436	-.8109	169.5449	-1.6436	-.8109	1.8327	1.0727	243.739	-.962	-.4746	34.3469	42.277				1				0
80	7.23	27.386	42.6771	41.0191	58.5836	-1.646	-.8134	169.6658	-1.646	-.8134	1.836	1.0746	243.7034	-.9634	-.4761	34.3236	42.2534				1				0
80	7.24	27.3766	42.6915	41.0529	58.6658	-1.6485	-.8159	169.7867	-1.6485	-.8159	1.8393	1.0765	243.6679	-.9648	-.4775	34.3004	42.2298				1				0
80	7.25	27.3671	42.7059	41.0867	58.7479	-1.6509	-.8183	169.9077	-1.6509	-.8183	1.8426	1.0784	243.6327	-.9662	-.479	34.2771	42.2063				1				0
80	7.26	27.3422	42.6528	41.0822	58.7133	-1.6491	-.82	169.7906	-1.6491	-.82	1.8417	1.0779	243.5625	-.9652	-.4799	34.2941	42.1907				1				0
80	7.27	27.3174	42.5997	41.0778	58.6787	-1.6473	-.8216	169.6736	-1.6473	-.8216	1.8409	1.0774	243.4921	-.9642	-.4809	34.3112	42.1751				1				0
80	7.28	27.3019	42.5322	41.0395	58.562	-1.6431	-.8208	169.4356	-1.6431	-.8208	1.8367	1.075	243.4563	-.9617	-.4804	34.3515	42.183				1				0
80	7.29	27.2865	42.4647	41.0013	58.4452	-1.6388	-.8199	169.1977	-1.6388	-.8199	1.8325	1.0725	243.4203	-.9592	-.4799	34.392	42.191				1				0
80	7.3	27.271	42.3972	40.963	58.3284	-1.6346	-.8191	168.9597	-1.6346	-.8191	1.8283	1.0701	243.3841	-.9567	-.4794	34.4325	42.199				1				0
80	7.31	27.2556	42.3297	40.9248	58.2117	-1.6303	-.8183	168.7217	-1.6303	-.8183	1.8241	1.0676	243.3475	-.9542	-.4789	34.4732	42.207				1				0
80	7.32	27.2332	42.165	40.8776	57.9851	-1.6185	-.8181	168.2609	-1.6185	-.8181	1.8135	1.0614	243.1851	-.9473	-.4788	34.5856	42.2086				1				0
80	7.33	27.2109	42.0003	40.8305	57.7584	-1.6067	-.8179	167.8001	-1.6067	-.8179	1.8029	1.0552	243.0199	-.9403	-.4787	34.6985	42.2102				1				0
80	7.34	27.2041	41.9031	40.8216	57.6486	-1.5991	-.8186	167.5773	-1.5991	-.8186	1.7964	1.0514	242.8911	-.9359	-.4791	34.7706	42.2037				1				0
80	7.35	27.1972	41.8059	40.8127	57.5387	-1.5915	-.8193	167.3545	-1.5915	-.8193	1.79	1.0477	242.761	-.9315	-.4795	34.8428	42.1972				1				0
80	7.36	27.1903	41.7087	40.8038	57.4289	-1.5839	-.82	167.1317	-1.5839	-.82	1.7836	1.0439	242.6297	-.927	-.4799	34.9153	42.1907				1				0
80	7.37	27.1835	41.6115	40.7949	57.3191	-1.5763	-.8207	166.9089	-1.5763	-.8207	1.7771	1.0401	242.4971	-.9226	-.4803	34.9879	42.1842				1				0
80	7.38	27.1792	41.4486	40.8687	57.2326	-1.5617	-.8259	166.729	-1.5617	-.8259	1.7666	1.034	242.129	-.914	-.4834	35.1266	42.1346				1				0
80	7.39	27.1749	41.2856	40.9426	57.1461	-1.5471	-.8311	166.5492	-1.5471	-.8311	1.7562	1.0279	241.7557	-.9055	-.4864	35.2655	42.0848				1				0
80	7.4	27.1775	41.2199	41.0253	57.1694	-1.5402	-.8356	166.5921	-1.5402	-.8356	1.7523	1.0256	241.5182	-.9014	-.4891	35.3314	42.0416				1				0
80	7.41	27.18	41.1542	41.108	57.1928	-1.5333	-.8402	166.6351	-1.5333	-.8402	1.7484	1.0233	241.2798	-.8974	-.4917	35.3972	41.9985				1				0
80	7.42	27.1826	41.0885	41.1908	57.2161	-1.5264	-.8447	166.678	-1.5264	-.8447	1.7445	1.021	241.0404	-.8934	-.4944	35.4629	41.9554				1				0
80	7.43	27.1852	41.0228	41.2735	57.2395	-1.5195	-.8492	166.721	-1.5195	-.8492	1.7407	1.0188	240.8002	-.8893	-.497	35.5287	41.9123				1				0
80	7.44	27.2307	40.9166	41.4994	57.3424	-1.5031	-.8587	166.9891	-1.5031	-.8587	1.7311	1.0132	240.2594	-.8797	-.5026	35.6851	41.8215				1				0
80	7.45	27.2762	40.8104	41.7254	57.4453	-1.4867	-.8683	167.2573	-1.4867	-.8683	1.7217	1.0077	239.7145	-.8701	-.5082	35.841	41.7309				1				0
80	7.46	27.3191	40.7699	41.8686	57.5249	-1.4772	-.8732	167.4825	-1.4772	-.8732	1.716	1.0044	239.4116	-.8646	-.5111	35.9311	41.6835				1				0
80	7.47	27.362	40.7294	42.0118	57.6045	-1.4678	-.8782	167.7077	-1.4678	-.8782	1.7105	1.0011	239.1075	-.8591	-.514	36.021	41.6362				1				0
80	7.48	27.4049	40.6889	42.155	57.6841	-1.4584	-.8832	167.9329	-1.4584	-.8832	1.7049	.9979	238.8023	-.8536	-.5169	36.1106	41.589				1				0
80	7.49	27.4744	40.5872	42.4228	57.7688	-1.4377	-.8922	168.2532	-1.4377	-.8922	1.692	.9903	238.179	-.8415	-.5222	36.3075	41.5033				1				0
80	7.5	27.5439	40.4855	42.6905	57.8536	-1.4171	-.9011	168.5736	-1.4171	-.9011	1.6794	.9829	237.5486	-.8294	-.5274	36.5036	41.4179				1				0
80	7.51	27.6135	40.3838	42.9583	57.9383	-1.3966	-.91	168.8939	-1.3966	-.91	1.6669	.9756	236.9111	-.8174	-.5326	36.699	41.3329				1				0
80	7.52	27.6401	40.3226	43.0828	57.9435	-1.3854	-.9141	168.989	-1.3854	-.9141	1.6598	.9714	236.5833	-.8108	-.535	36.8057	41.2945				1				0
80	7.53	27.6667	40.2614	43.2074	57.9487	-1.3742	-.9181	169.0842	-1.3742	-.9181	1.6527	.9673	236.2531	-.8043	-.5373	36.9123	41.2561				1				0
80	7.54	27.6933	40.2002	43.3319	57.9539	-1.363	-.9221	169.1793	-1.363	-.9221	1.6456	.9632	235.9204	-.7977	-.5397	37.0188	41.2178				1				0
80	7.55	27.7439	40.1273	43.476	57.8813	-1.3455	-.9244	169.2285	-1.3455	-.9244	1.6325	.9555	235.5091	-.7875	-.5411	37.1854	41.1957				1				0
80	7.56	27.7946	40.0544	43.6201	57.8086	-1.3281	-.9268	169.2776	-1.3281	-.9268	1.6195	.9478	235.0913	-.7773	-.5424	37.3518	41.1737				1				0
80	7.57	27.8186	40.0427	43.6397	57.7308	-1.3217	-.9251	169.2317	-1.3217	-.9251	1.6133	.9442	235.0121	-.7736	-.5414	37.4121	41.1898				1				0
80	7.58	27.8426	40.031	43.6593	57.6529	-1.3154	-.9234	169.1858	-1.3154	-.9234	1.6071	.9406	234.9323	-.7699	-.5404	37.4724	41.206				1				0
80	7.59	27.8667	40.0193	43.6788	57.5751	-1.3091	-.9217	169.1398	-1.3091	-.9217	1.601	.937	234.8519	-.7662	-.5394	37.5327	41.2222				1				0
80	7.6	27.8907	40.0076	43.6984	57.4972	-1.3027	-.92	169.0939	-1.3027	-.92	1.5948	.9334	234.7708	-.7625	-.5384	37.5931	41.2384				1				0
80	7.61	27.9207	39.9194	43.7162	57.2741	-1.2867	-.9173	168.8304	-1.2867	-.9173	1.5802	.9249	234.5132	-.7531	-.5369	37.7459	41.2635				1				0
80	7.62	27.9508	39.8312	43.734	57.0509	-1.2706	-.9147	168.5668	-1.2706	-.9147	1.5656	.9163	234.2499	-.7436	-.5353	37.8993	41.2887				1				0
80	7.63	27.9568	39.7546	43.7322	56.9056	-1.2608	-.9137	168.3493	-1.2608	-.9137	1.5571	.9113	234.0681	-.7379	-.5348	37.9923	41.2977				1				0
80	7.64	27.9628	39.6781	43.7304	56.7603	-1.251	-.9128	168.1317	-1.251	-.9128	1.5486	.9064	233.8837	-.7322	-.5342	38.0856	41.3067				1				0
80	7.65	27.9688	39.6016	43.7287	56.615	-1.2412	-.9118	167.9141	-1.2412	-.9118	1.5401	.9014	233.6968	-.7264	-.5337	38.1792	41.3157				1				0
80	7.66	27.9748	39.5251	43.7269	56.4697	-1.2313	-.9109	167.6965	-1.2313	-.9109	1.5316	.8964	233.5074	-.7207	-.5331	38.2729	41.3248				1				0
80	7.67	27.9988	39.4351	43.734	56.2872	-1.2177	-.9092	167.4551	-1.2177	-.9092	1.5197	.8894	233.2543	-.7127	-.5321	38.4028	41.3413				1				0
80	7.68	28.0229	39.3451	43.7411	56.1047	-1.204	-.9074	167.2138	-1.204	-.9074	1.5077	.8824	232.9965	-.7047	-.5311	38.5331	41.358				1				0
80	7.69	28.0409	39.3316	43.75	56.0675	-1.2003	-.9066	167.19	-1.2003	-.9066	1.5042	.8804	232.9339	-.7025	-.5306	38.569	41.3655				1				0
80	7.7	28.0589	39.3181	43.7589	56.0303	-1.1965	-.9058	167.1662	-1.1965	-.9058	1.5007	.8783	232.871	-.7003	-.5302	38.605	41.373				1				0
80	7.71	28.0769	39.3046	43.7678	55.9931	-1.1927	-.9051	167.1425	-1.1927	-.9051	1.4972	.8763	232.8078	-.698	-.5297	38.641	41.3805				1				0
80	7.72	28.095	39.2911	43.7767	55.9559	-1.1889	-.9043	167.1187	-1.1889	-.9043	1.4937	.8742	232.7443	-.6958	-.5292	38.6769	41.388				1				0
80	7.73	28.1259	39.2335	43.8621	55.9551	-1.1796	-.9071	167.1765	-1.1796	-.9071	1.488	.8709	232.442	-.6904	-.5309	38.7655	41.3614				1				0
80	7.74	28.1568	39.1759	43.9475	55.9542	-1.1703	-.9099	167.2343	-1.1703	-.9099	1.4824	.8676	232.1375	-.685	-.5325	38.854	41.3348				1				0
80	7.75	28.1696	39.1318	44.024	55.9905	-1.1648	-.9134	167.3159	-1.1648	-.9134	1.4803	.8664	231.8973	-.6817	-.5346	38.9064	41.3007				1				0
80	7.76	28.1825	39.0877	44.1005	56.0268	-1.1593	-.917	167.3976	-1.1593	-.917	1.4782	.8651	231.6567	-.6785	-.5367	38.9588	41.2666				1				0
80	7.77	28.1954	39.0436	44.177	56.0632	-1.1538	-.9206	167.4791	-1.1538	-.9206	1.4761	.8639	231.4156	-.6753	-.5388	39.0111	41.2326				1				0
80	7.78	28.2083	38.9995	44.2535	56.0995	-1.1483	-.9241	167.5607	-1.1483	-.9241	1.474	.8627	231.1741	-.6721	-.5409	39.0634	41.1986				1				0
80	7.79	28.2194	38.9014	44.4118	56.2171	-1.1394	-.9332	167.7498	-1.1394	-.9332	1.4728	.862	230.6824	-.6669	-.5462	39.1481	41.1123				1				0
80	7.8	28.2306	38.8033	44.5702	56.3348	-1.1306	-.9423	167.9388	-1.1306	-.9423	1.4717	.8614	230.1911	-.6617	-.5515	39.2326	41.0261				1				0
80	7.81	28.2289	38.7493	44.652	56.4161	-1.1272	-.9477	168.0462	-1.1272	-.9477	1.4727	.8619	229.9427	-.6597	-.5547	39.265	40.9739				1				0
80	7.82	28.2271	38.6953	44.7338	56.4974	-1.1238	-.9532	168.1536	-1.1238	-.9532	1.4736	.8625	229.6949	-.6577	-.5579	39.2972	40.9218				1				0
80	7.83	28.2254	38.6413	44.8157	56.5787	-1.1204	-.9587	168.261	-1.1204	-.9587	1.4746	.863	229.4478	-.6557	-.5611	39.3295	40.8697				1				0
80	7.84	28.2237	38.5873	44.8975	56.66	-1.117	-.9641	168.3685	-1.117	-.9641	1.4756	.8636	229.2013	-.6538	-.5643	39.3617	40.8177				1				0
80	7.85	28.2083	38.5234	44.9936	56.8001	-1.1158	-.972	168.5253	-1.1158	-.972	1.4798	.8661	228.9392	-.653	-.5689	39.3737	40.7429				1				0
80	7.86	28.1928	38.4595	45.0897	56.9402	-1.1145	-.9798	168.6822	-1.1145	-.9798	1.484	.8685	228.6792	-.6523	-.5735	39.3857	40.6683				1				0
80	7.87	28.1791	38.4496	45.1039	56.999	-1.1166	-.9822	168.7316	-1.1166	-.9822	1.4871	.8704	228.6638	-.6535	-.5749	39.3656	40.6455				1				0
80	7.88	28.1653	38.4397	45.1181	57.0578	-1.1187	-.9846	168.781	-1.1187	-.9846	1.4903	.8722	228.6484	-.6548	-.5763	39.3455	40.6228				1				0
80	7.89	28.1516	38.4298	45.1324	57.1167	-1.1208	-.987	168.8304	-1.1208	-.987	1.4935	.8741	228.6331	-.656	-.5777	39.3254	40.6				1				0
80	7.9	28.1053	38.4208	45.0959	57.1928	-1.1285	-.9897	168.8147	-1.1285	-.9897	1.501	.8785	228.7483	-.6605	-.5793	39.2525	40.5741				1				0
80	7.91	28.0589	38.4118	45.0594	57.2689	-1.1361	-.9924	168.799	-1.1361	-.9924	1.5086	.8829	228.8623	-.6649	-.5808	39.1796	40.5482				1				0
80	7.92	28.0126	38.4028	45.023	57.345	-1.1438	-.9952	168.7833	-1.1438	-.9952	1.5161	.8873	228.9752	-.6694	-.5824	39.1067	40.5223				1				0
80	7.93	27.9799	38.4037	44.9722	57.3623	-1.1494	-.9955	168.7182	-1.1494	-.9955	1.5205	.8899	229.103	-.6727	-.5826	39.0538	40.5191				1				0
80	7.94	27.9473	38.4046	44.9215	57.3796	-1.1549	-.9958	168.653	-1.1549	-.9958	1.525	.8925	229.2302	-.6759	-.5828	39.0008	40.5159				1				0
80	7.95	27.9147	38.4055	44.8708	57.3969	-1.1605	-.9962	168.5879	-1.1605	-.9962	1.5294	.8951	229.3567	-.6792	-.583	38.9478	40.5127				1				0
80	7.96	27.8564	38.4451	44.7258	57.4263	-1.1751	-.9943	168.4536	-1.1751	-.9943	1.5393	.9009	229.7658	-.6878	-.5819	38.8081	40.5307				1				0
80	7.97	27.798	38.4847	44.5808	57.4557	-1.1898	-.9924	168.3192	-1.1898	-.9924	1.5494	.9068	230.1702	-.6964	-.5808	38.6682	40.5487				1				0
80	7.98	27.7722	38.5234	44.4865	57.4678	-1.199	-.9902	168.25	-1.199	-.9902	1.555	.9101	230.4487	-.7017	-.5795	38.5813	40.57				1				0
80	7.99	27.7465	38.5621	44.3923	57.4799	-1.2081	-.9879	168.1808	-1.2081	-.9879	1.5606	.9134	230.7254	-.7071	-.5782	38.4944	40.5913				1				0
80	8	27.7207	38.6008	44.298	57.492	-1.2172	-.9857	168.1115	-1.2172	-.9857	1.5663	.9167	231.0003	-.7124	-.5769	38.4074	40.6126				1				0
80	8.01	27.695	38.6395	44.2037	57.5042	-1.2264	-.9834	168.0423	-1.2264	-.9834	1.572	.92	231.2734	-.7178	-.5756	38.3203	40.6339				1				0
80	8.02	27.6572	38.7295	44.0507	57.5197	-1.242	-.9787	167.9571	-1.242	-.9787	1.5812	.9255	231.7625	-.7269	-.5728	38.1715	40.6794				1				0
80	8.03	27.6195	38.8195	43.8977	57.5353	-1.2576	-.9739	167.8719	-1.2576	-.9739	1.5906	.9309	232.2464	-.7361	-.57	38.0226	40.7249				1				0
80	8.04	27.6075	38.8708	43.839	57.5387	-1.2641	-.9713	167.856	-1.2641	-.9713	1.5942	.933	232.461	-.7398	-.5685	37.961	40.7491				1				0
80	8.05	27.5954	38.9221	43.7802	57.5422	-1.2706	-.9688	167.84	-1.2706	-.9688	1.5978	.9351	232.6747	-.7436	-.567	37.8993	40.7733				1				0
80	8.06	27.5834	38.9734	43.7215	57.5457	-1.2771	-.9663	167.824	-1.2771	-.9663	1.6014	.9373	232.8875	-.7474	-.5655	37.8376	40.7975				1				0
80	8.07	27.5714	39.0247	43.6628	57.5491	-1.2835	-.9637	167.8081	-1.2835	-.9637	1.6051	.9394	233.0993	-.7512	-.564	37.7759	40.8217				1				0
80	8.08	27.5397	39.0931	43.5837	57.5889	-1.2946	-.9616	167.8053	-1.2946	-.9616	1.6127	.9439	233.3962	-.7577	-.5628	37.67	40.8417				1				0
80	8.09	27.5079	39.1615	43.5045	57.6287	-1.3058	-.9595	167.8026	-1.3058	-.9595	1.6204	.9484	233.6903	-.7642	-.5616	37.5641	40.8617				1				0
80	8.1	27.4882	39.1786	43.484	57.665	-1.3104	-.96	167.8158	-1.3104	-.96	1.6244	.9507	233.7747	-.7669	-.5618	37.5199	40.8575				1				0
80	8.11	27.4684	39.1957	43.4636	57.7014	-1.315	-.9604	167.829	-1.315	-.9604	1.6284	.9531	233.8587	-.7697	-.5621	37.4757	40.8533				1				0
80	8.12	27.4487	39.2128	43.4431	57.7377	-1.3197	-.9608	167.8423	-1.3197	-.9608	1.6324	.9554	233.9422	-.7724	-.5624	37.4316	40.8491				1				0
80	8.13	27.4289	39.2299	43.4226	57.774	-1.3243	-.9613	167.8555	-1.3243	-.9613	1.6364	.9578	234.0254	-.7751	-.5626	37.3874	40.8449				1				0
80	8.14	27.4058	39.2371	43.4226	57.8285	-1.3283	-.963	167.894	-1.3283	-.963	1.6407	.9602	234.0581	-.7774	-.5636	37.3494	40.8284				1				0
80	8.15	27.3826	39.2443	43.4226	57.883	-1.3323	-.9648	167.9325	-1.3323	-.9648	1.6449	.9627	234.0906	-.7798	-.5647	37.3114	40.8118				1				0
80	8.16	27.3792	39.2344	43.4431	57.9012	-1.3317	-.9661	167.9578	-1.3317	-.9661	1.6452	.9629	234.0408	-.7794	-.5654	37.3175	40.7994				1				0
80	8.17	27.3757	39.2245	43.4636	57.9193	-1.331	-.9674	167.9831	-1.331	-.9674	1.6454	.963	233.991	-.779	-.5662	37.3236	40.787				1				0
80	8.18	27.3723	39.2146	43.484	57.9375	-1.3304	-.9687	168.0084	-1.3304	-.9687	1.6457	.9632	233.9413	-.7786	-.5669	37.3298	40.7747				1				0
80	8.19	27.3689	39.2047	43.5045	57.9556	-1.3297	-.97	168.0337	-1.3297	-.97	1.6459	.9633	233.8915	-.7783	-.5677	37.3359	40.7623				1				0
80	8.2	27.3774	39.2299	43.5134	57.9773	-1.3307	-.9695	168.098	-1.3307	-.9695	1.6464	.9636	233.9245	-.7788	-.5674	37.3266	40.7667				1				0
80	8.21	27.386	39.2551	43.5223	57.9989	-1.3317	-.969	168.1623	-1.3317	-.969	1.6469	.9639	233.9574	-.7794	-.5672	37.3173	40.7711				1				0
80	8.22	27.398	39.2902	43.5107	58.0024	-1.3333	-.9673	168.2013	-1.3333	-.9673	1.6472	.9641	234.04	-.7803	-.5661	37.3019	40.7878				1				0
80	8.23	27.4101	39.3253	43.4991	58.0058	-1.3349	-.9655	168.2403	-1.3349	-.9655	1.6475	.9642	234.1225	-.7813	-.5651	37.2865	40.8046				1				0
80	8.24	27.4221	39.3604	43.4876	58.0093	-1.3365	-.9638	168.2793	-1.3365	-.9638	1.6478	.9644	234.2049	-.7822	-.5641	37.2711	40.8213				1				0
80	8.25	27.4341	39.3955	43.476	58.0127	-1.3381	-.962	168.3184	-1.3381	-.962	1.6481	.9646	234.2873	-.7832	-.563	37.2558	40.838				1				0
80	8.26	27.465	39.4846	43.4262	58.0006	-1.3425	-.9566	168.3764	-1.3425	-.9566	1.6485	.9648	234.528	-.7857	-.5599	37.2141	40.8893				1				0
80	8.27	27.4959	39.5737	43.3764	57.9885	-1.3469	-.9512	168.4345	-1.3469	-.9512	1.6489	.9651	234.7683	-.7883	-.5567	37.1724	40.9405				1				0
80	8.28	27.5148	39.6277	43.3381	57.9729	-1.3497	-.9476	168.4536	-1.3497	-.9476	1.6491	.9652	234.9265	-.7899	-.5546	37.146	40.975				1				0
80	8.29	27.5336	39.6817	43.2999	57.9574	-1.3524	-.944	168.4727	-1.3524	-.944	1.6493	.9653	235.0846	-.7915	-.5525	37.1197	41.0095				1				0
80	8.3	27.5525	39.7357	43.2616	57.9418	-1.3552	-.9404	168.4917	-1.3552	-.9404	1.6495	.9654	235.2427	-.7932	-.5504	37.0934	41.0439				1				0
80	8.31	27.6126	39.8438	43.1896	57.8717	-1.3575	-.9316	168.5177	-1.3575	-.9316	1.6464	.9636	235.5385	-.7945	-.5453	37.0714	41.1272				1				0
80	8.32	27.6727	39.9518	43.1175	57.8017	-1.3598	-.9229	168.5437	-1.3598	-.9229	1.6434	.9619	235.8354	-.7959	-.5402	37.0494	41.2105				1				0
80	8.33	27.7328	40.0598	43.0455	57.7316	-1.3621	-.9142	168.5696	-1.3621	-.9142	1.6404	.9601	236.1332	-.7972	-.535	37.0274	41.2937				1				0
80	8.34	27.774	40.1138	43.0117	57.6771	-1.3617	-.909	168.5765	-1.3617	-.909	1.6372	.9582	236.2732	-.7969	-.532	37.0318	41.3425				1				0
80	8.35	27.8152	40.1678	42.9779	57.6226	-1.3612	-.9039	168.5835	-1.3612	-.9039	1.634	.9563	236.4138	-.7967	-.529	37.0361	41.3913				1				0
80	8.36	27.8564	40.2218	42.9441	57.5682	-1.3608	-.8988	168.5904	-1.3608	-.8988	1.6308	.9545	236.5549	-.7964	-.526	37.0404	41.4401				1				0
80	8.37	27.937	40.3172	42.8418	57.422	-1.3599	-.8874	168.518	-1.3599	-.8874	1.6238	.9504	236.8728	-.7959	-.5194	37.0488	41.5485				1				0
80	8.38	28.0177	40.4126	42.7395	57.2758	-1.359	-.876	168.4456	-1.359	-.876	1.6169	.9463	237.1938	-.7954	-.5127	37.0573	41.657				1				0
80	8.39	28.0572	40.454	42.671	57.1841	-1.3586	-.8697	168.3663	-1.3586	-.8697	1.6131	.9441	237.3728	-.7951	-.509	37.0614	41.7168				1				0
80	8.4	28.0967	40.4954	42.6025	57.0924	-1.3581	-.8635	168.287	-1.3581	-.8635	1.6094	.9419	237.5528	-.7949	-.5054	37.0655	41.7766				1				0
80	8.41	28.1362	40.5368	42.534	57.0008	-1.3577	-.8572	168.2077	-1.3577	-.8572	1.6056	.9397	237.7339	-.7946	-.5017	37.0697	41.8365				1				0
80	8.42	28.1756	40.5782	42.4655	56.9091	-1.3573	-.8509	168.1284	-1.3573	-.8509	1.6019	.9376	237.916	-.7944	-.498	37.0738	41.8964				1				0
80	8.43	28.234	40.6601	42.3294	56.7508	-1.3586	-.8396	167.9743	-1.3586	-.8396	1.5971	.9347	238.2847	-.7951	-.4914	37.0613	42.0041				1				0
80	8.44	28.2924	40.742	42.1933	56.5925	-1.3599	-.8282	167.8202	-1.3599	-.8282	1.5922	.9319	238.6564	-.7959	-.4847	37.0488	42.112				1				0
80	8.45	28.3112	40.7825	42.1257	56.5259	-1.3616	-.8232	167.7453	-1.3616	-.8232	1.5911	.9313	238.8437	-.7969	-.4818	37.0321	42.1599				1				0
80	8.46	28.3301	40.823	42.0581	56.4593	-1.3634	-.8182	167.6705	-1.3634	-.8182	1.5901	.9306	239.0314	-.798	-.4789	37.0153	42.2077				1				0
80	8.47	28.349	40.8635	41.9905	56.3927	-1.3651	-.8132	167.5957	-1.3651	-.8132	1.589	.93	239.2196	-.799	-.4759	36.9986	42.2556				1				0
80	8.48	28.3679	40.904	41.9229	56.3261	-1.3669	-.8081	167.5209	-1.3669	-.8081	1.5879	.9294	239.4082	-.8	-.473	36.9819	42.3036				1				0
80	8.49	28.4185	40.9985	41.8499	56.2439	-1.3687	-.7998	167.5109	-1.3687	-.7998	1.5853	.9278	239.701	-.8011	-.4681	36.9644	42.3829				1				0
80	8.5	28.4692	41.093	41.777	56.1618	-1.3706	-.7915	167.5009	-1.3706	-.7915	1.5827	.9263	239.9949	-.8022	-.4632	36.9468	42.4622				1				0
80	8.51	28.5009	41.147	41.7716	56.1462	-1.3707	-.7882	167.5658	-1.3707	-.7882	1.5811	.9254	240.0993	-.8022	-.4613	36.9461	42.4934				1				0
80	8.52	28.5327	41.201	41.7663	56.1306	-1.3707	-.7849	167.6306	-1.3707	-.7849	1.5796	.9245	240.2038	-.8023	-.4594	36.9453	42.5247				1				0
80	8.53	28.5644	41.255	41.761	56.1151	-1.3708	-.7816	167.6955	-1.3708	-.7816	1.578	.9236	240.3084	-.8023	-.4575	36.9446	42.5559				1				0
80	8.54	28.5962	41.309	41.7556	56.0995	-1.3709	-.7784	167.7604	-1.3709	-.7784	1.5765	.9227	240.4131	-.8023	-.4556	36.9438	42.587				1				0
80	8.55	28.652	41.3982	41.7441	56.0822	-1.3713	-.773	167.8764	-1.3713	-.773	1.5742	.9213	240.5913	-.8026	-.4524	36.9396	42.6382				1				0
80	8.56	28.7078	41.4873	41.7325	56.0649	-1.3718	-.7676	167.9924	-1.3718	-.7676	1.572	.92	240.7697	-.8029	-.4493	36.9353	42.6893				1				0
80	8.57	28.7318	41.5224	41.7263	56.0632	-1.3722	-.7655	168.0436	-1.3722	-.7655	1.5713	.9196	240.8431	-.8031	-.448	36.9318	42.7093				1				0
80	8.58	28.7558	41.5575	41.72	56.0614	-1.3725	-.7634	168.0948	-1.3725	-.7634	1.5706	.9192	240.9165	-.8033	-.4468	36.9282	42.7293				1				0
80	8.59	28.7799	41.5926	41.7138	56.0597	-1.3729	-.7613	168.146	-1.3729	-.7613	1.5699	.9188	240.9899	-.8035	-.4456	36.9247	42.7492				1				0
80	8.6	28.8039	41.6277	41.7076	56.058	-1.3733	-.7592	168.1971	-1.3733	-.7592	1.5692	.9184	241.0633	-.8037	-.4444	36.9212	42.7692				1				0
80	8.61	28.8803	41.7024	41.7023	56.0087	-1.3702	-.7531	168.2936	-1.3702	-.7531	1.5635	.9151	241.2056	-.8019	-.4408	36.9507	42.8277				1				0
80	8.62	28.9567	41.7771	41.6969	55.9594	-1.3671	-.7469	168.39	-1.3671	-.7469	1.5578	.9118	241.3488	-.8001	-.4372	36.9801	42.8862				1				0
80	8.63	29.009	41.8167	41.6978	55.9118	-1.3636	-.7429	168.4353	-1.3636	-.7429	1.5529	.9089	241.4186	-.7981	-.4348	37.013	42.9247				1				0
80	8.64	29.0614	41.8563	41.6987	55.8642	-1.3602	-.7389	168.4806	-1.3602	-.7389	1.5479	.9059	241.4889	-.7961	-.4324	37.0459	42.9632				1				0
80	8.65	29.1137	41.8959	41.6996	55.8167	-1.3567	-.7348	168.5259	-1.3567	-.7348	1.5429	.903	241.5596	-.7941	-.4301	37.0788	43.0017				1				0
80	8.66	29.2159	41.9625	41.6604	55.6774	-1.35	-.7252	168.5162	-1.35	-.7252	1.5324	.8969	241.7541	-.7901	-.4245	37.1432	43.093				1				0
80	8.67	29.318	42.0291	41.6213	55.5382	-1.3432	-.7157	168.5066	-1.3432	-.7157	1.522	.8908	241.9514	-.7861	-.4189	37.2076	43.1843				1				0
80	8.68	29.4201	42.0957	41.5822	55.3989	-1.3364	-.7061	168.4969	-1.3364	-.7061	1.5115	.8846	242.1514	-.7822	-.4132	37.2721	43.2755				1				0
80	8.69	29.4699	42.1227	41.5421	55.3072	-1.3331	-.7005	168.442	-1.3331	-.7005	1.506	.8814	242.2792	-.7802	-.41	37.3037	43.3284				1				0
80	8.7	29.5197	42.1497	41.5021	55.2155	-1.3298	-.695	168.3871	-1.3298	-.695	1.5004	.8782	242.408	-.7783	-.4067	37.3353	43.3813				1				0
80	8.71	29.5695	42.1767	41.4621	55.1239	-1.3265	-.6894	168.3321	-1.3265	-.6894	1.4949	.8749	242.5379	-.7763	-.4035	37.367	43.4343				1				0
80	8.72	29.6459	42.1731	41.3936	54.9353	-1.3178	-.681	168.1478	-1.3178	-.681	1.4834	.8682	242.6718	-.7713	-.3986	37.4495	43.5144				1				0
80	8.73	29.7223	42.1695	41.3251	54.7467	-1.3091	-.6726	167.9636	-1.3091	-.6726	1.4718	.8614	242.8082	-.7662	-.3936	37.5321	43.5946				1				0
80	8.74	29.7489	42.1389	41.2966	54.6499	-1.3038	-.6697	167.8342	-1.3038	-.6697	1.4657	.8578	242.812	-.7631	-.392	37.5831	43.6219				1				0
80	8.75	29.7755	42.1083	41.2681	54.553	-1.2984	-.6668	167.7049	-1.2984	-.6668	1.4596	.8543	242.8158	-.7599	-.3903	37.6342	43.6491				1				0
80	8.76	29.8021	42.0777	41.2397	54.4561	-1.293	-.664	167.5756	-1.293	-.664	1.4536	.8507	242.8197	-.7568	-.3886	37.6853	43.6765				1				0
80	8.77	29.8287	42.0471	41.2112	54.3593	-1.2877	-.6611	167.4463	-1.2877	-.6611	1.4475	.8472	242.8236	-.7536	-.3869	37.7365	43.7038				1				0
80	8.78	29.8845	42.0345	41.1899	54.2736	-1.2814	-.6572	167.3825	-1.2814	-.6572	1.4401	.8428	242.8495	-.75	-.3846	37.796	43.7413				1				0
80	8.79	29.9403	42.0219	41.1685	54.188	-1.2752	-.6532	167.3187	-1.2752	-.6532	1.4327	.8385	242.8757	-.7463	-.3823	37.8555	43.7789				1				0
80	8.8	29.9694	42.0399	41.1756	54.1992	-1.2743	-.6522	167.3842	-1.2743	-.6522	1.4315	.8378	242.8979	-.7458	-.3817	37.8637	43.789				1				0
80	8.81	29.9986	42.0579	41.1828	54.2105	-1.2735	-.6511	167.4498	-1.2735	-.6511	1.4302	.8371	242.92	-.7453	-.3811	37.8719	43.7991				1				0
80	8.82	30.0278	42.0759	41.1899	54.2217	-1.2726	-.65	167.5153	-1.2726	-.65	1.429	.8364	242.9422	-.7448	-.3805	37.88	43.8092				1				0
80	8.83	30.057	42.0939	41.197	54.233	-1.2717	-.649	167.5808	-1.2717	-.649	1.4278	.8356	242.9644	-.7443	-.3798	37.8882	43.8192				1				0
80	8.84	30.0484	42.0399	41.253	54.2684	-1.2682	-.6532	167.6098	-1.2682	-.6532	1.4265	.8349	242.7496	-.7422	-.3823	37.9221	43.7794				1				0
80	8.85	30.0398	41.9859	41.3091	54.3039	-1.2646	-.6573	167.6387	-1.2646	-.6573	1.4253	.8342	242.5345	-.7401	-.3847	37.9561	43.7396				1				0
80	8.86	30.0021	41.9139	41.358	54.3281	-1.2619	-.6626	167.6021	-1.2619	-.6626	1.4253	.8342	242.2972	-.7385	-.3878	37.9819	43.6896				1				0
80	8.87	29.9643	41.8419	41.4069	54.3523	-1.2592	-.6678	167.5654	-1.2592	-.6678	1.4253	.8342	242.0598	-.737	-.3909	38.0078	43.6397				1				0
80	8.88	29.9265	41.7699	41.4558	54.3766	-1.2565	-.6731	167.5288	-1.2565	-.6731	1.4254	.8342	241.8224	-.7354	-.3939	38.0336	43.5897				1				0
80	8.89	29.8888	41.6979	41.5048	54.4008	-1.2538	-.6783	167.4922	-1.2538	-.6783	1.4255	.8343	241.5848	-.7338	-.397	38.0595	43.5397				1				0
80	8.9	29.8398	41.5629	41.6311	54.4665	-1.2462	-.6888	167.5003	-1.2462	-.6888	1.4239	.8334	241.0712	-.7294	-.4031	38.131	43.4402				1				0
80	8.91	29.7909	41.4279	41.7574	54.5322	-1.2387	-.6992	167.5084	-1.2387	-.6992	1.4225	.8325	240.5565	-.725	-.4092	38.2024	43.3406				1				0
80	8.92	29.7798	41.3648	41.8348	54.5738	-1.234	-.7044	167.5532	-1.234	-.7044	1.4209	.8316	240.2792	-.7222	-.4123	38.248	43.2911				1				0
80	8.93	29.7686	41.3018	41.9122	54.6153	-1.2292	-.7096	167.5979	-1.2292	-.7096	1.4193	.8307	240.0015	-.7194	-.4153	38.2935	43.2416				1				0
80	8.94	29.7575	41.2388	41.9896	54.6568	-1.2244	-.7148	167.6427	-1.2244	-.7148	1.4178	.8298	239.7233	-.7166	-.4184	38.339	43.1922				1				0
80	8.95	29.7463	41.1758	42.067	54.6983	-1.2196	-.72	167.6874	-1.2196	-.72	1.4163	.8289	239.4447	-.7138	-.4214	38.3844	43.1428				1				0
80	8.96	29.7317	41.0813	42.2271	54.7986	-1.2115	-.7296	167.8388	-1.2115	-.7296	1.4142	.8277	238.9401	-.709	-.427	38.4623	43.051				1				0
80	8.97	29.7171	40.9868	42.3872	54.899	-1.2033	-.7393	167.9901	-1.2033	-.7393	1.4122	.8265	238.435	-.7043	-.4327	38.54	42.9594				1				0
80	8.98	29.7137	40.9553	42.4699	54.9578	-1.1999	-.7437	168.0967	-1.1999	-.7437	1.4117	.8262	238.2095	-.7023	-.4353	38.5723	42.9171				1				0
80	8.99	29.7102	40.9238	42.5527	55.0166	-1.1965	-.7481	168.2033	-1.1965	-.7481	1.4112	.8259	237.9842	-.7003	-.4379	38.6046	42.875				1				0
80	9	29.7068	40.8923	42.6354	55.0754	-1.1931	-.7526	168.3099	-1.1931	-.7526	1.4106	.8256	237.7589	-.6983	-.4404	38.6368	42.8328				1				0
80	9.01	29.7034	40.8608	42.7181	55.1342	-1.1898	-.757	168.4166	-1.1898	-.757	1.4102	.8253	237.5338	-.6963	-.443	38.669	42.7907				1				0
80	9.02	29.6862	40.7816	42.8613	55.2	-1.1819	-.7649	168.5291	-1.1819	-.7649	1.4079	.824	237.0895	-.6917	-.4477	38.7435	42.7149				1				0
80	9.03	29.669	40.7024	43.0046	55.2657	-1.1741	-.7729	168.6417	-1.1741	-.7729	1.4057	.8227	236.6443	-.6872	-.4523	38.818	42.6392				1				0
80	9.04	29.6553	40.6547	43.065	55.2726	-1.1697	-.7764	168.6477	-1.1697	-.7764	1.4039	.8217	236.4236	-.6846	-.4544	38.8605	42.6055				1				0
80	9.05	29.6416	40.607	43.1255	55.2795	-1.1652	-.78	168.6537	-1.1652	-.78	1.4022	.8206	236.2024	-.682	-.4565	38.9029	42.5718				1				0
80	9.06	29.6278	40.5593	43.186	55.2865	-1.1607	-.7835	168.6596	-1.1607	-.7835	1.4004	.8196	235.9806	-.6793	-.4586	38.9453	42.5381				1				0
80	9.07	29.6313	40.4855	43.2883	55.2605	-1.1503	-.7875	168.6656	-1.1503	-.7875	1.3941	.8159	235.6041	-.6733	-.4609	39.0443	42.4996				1				0
80	9.08	29.6347	40.4117	43.3906	55.2346	-1.14	-.7916	168.6716	-1.14	-.7916	1.3878	.8123	235.2241	-.6672	-.4633	39.1433	42.4612				1				0
80	9.09	29.6381	40.3379	43.4929	55.2086	-1.1296	-.7956	168.6776	-1.1296	-.7956	1.3816	.8086	234.8408	-.6611	-.4656	39.2423	42.4227				1				0
80	9.1	29.6553	40.3118	43.5347	55.1758	-1.1236	-.7961	168.6776	-1.1236	-.7961	1.3771	.8059	234.6815	-.6576	-.4659	39.2989	42.418				1				0
80	9.11	29.6725	40.2857	43.5765	55.1429	-1.1177	-.7966	168.6776	-1.1177	-.7966	1.3725	.8033	234.5212	-.6541	-.4662	39.3555	42.4133				1				0
80	9.12	29.6896	40.2596	43.6183	55.11	-1.1117	-.7971	168.6776	-1.1117	-.7971	1.368	.8006	234.3599	-.6507	-.4665	39.4121	42.4086				1				0
80	9.13	29.6974	40.1948	43.6521	55.0149	-1.1023	-.7975	168.5592	-1.1023	-.7975	1.3606	.7963	234.1146	-.6452	-.4668	39.5014	42.4044				1				0
80	9.14	29.7051	40.13	43.686	54.9197	-1.093	-.798	168.4408	-1.093	-.798	1.3533	.792	233.8663	-.6397	-.467	39.5909	42.4002				1				0
80	9.15	29.6957	40.0913	43.6779	54.8575	-1.0895	-.7979	168.3223	-1.0895	-.7979	1.3505	.7904	233.7819	-.6377	-.467	39.6237	42.4007				1				0
80	9.16	29.6862	40.0526	43.6699	54.7952	-1.0861	-.7979	168.2039	-1.0861	-.7979	1.3476	.7887	233.6969	-.6356	-.467	39.6566	42.4012				1				0
80	9.17	29.6768	40.0139	43.6619	54.7329	-1.0826	-.7978	168.0855	-1.0826	-.7978	1.3448	.7871	233.6115	-.6336	-.4669	39.6896	42.4017				1				0
80	9.18	29.6673	39.9752	43.6539	54.6706	-1.0791	-.7978	167.9671	-1.0791	-.7978	1.342	.7854	233.5256	-.6316	-.4669	39.7226	42.4022				1				0
80	9.19	29.6321	39.8969	43.6255	54.6058	-1.0764	-.7993	167.7602	-1.0764	-.7993	1.3408	.7847	233.4039	-.63	-.4678	39.7483	42.3875				1				0
80	9.2	29.597	39.8186	43.597	54.5409	-1.0737	-.8009	167.5534	-1.0737	-.8009	1.3395	.784	233.2818	-.6284	-.4687	39.774	42.3727				1				0
80	9.21	29.5712	39.7789	43.5765	54.5383	-1.0745	-.8025	167.465	-1.0745	-.8025	1.3411	.7849	233.2466	-.6289	-.4697	39.7667	42.3575				1				0
80	9.22	29.5455	39.7393	43.5561	54.5357	-1.0753	-.8041	167.3766	-1.0753	-.8041	1.3427	.7858	233.2114	-.6293	-.4706	39.7593	42.3422				1				0
80	9.23	29.5197	39.6997	43.5356	54.5331	-1.076	-.8057	167.2882	-1.076	-.8057	1.3442	.7867	233.1763	-.6298	-.4715	39.752	42.3269				1				0
80	9.24	29.494	39.6601	43.5152	54.5305	-1.0768	-.8073	167.1998	-1.0768	-.8073	1.3458	.7877	233.1412	-.6302	-.4725	39.7446	42.3116				1				0
80	9.25	29.4468	39.5827	43.5463	54.6032	-1.0775	-.8138	167.1789	-1.0775	-.8138	1.3503	.7903	232.9391	-.6306	-.4763	39.7379	42.2498				1				0
80	9.26	29.3995	39.5053	43.5774	54.6758	-1.0782	-.8203	167.1581	-1.0782	-.8203	1.3548	.7929	232.7384	-.6311	-.4801	39.7311	42.1881				1				0
80	9.27	29.3781	39.4675	43.629	54.7511	-1.0782	-.8251	167.2257	-1.0782	-.8251	1.3577	.7946	232.5732	-.631	-.4829	39.7317	42.1417				1				0
80	9.28	29.3566	39.4297	43.6806	54.8263	-1.0781	-.83	167.2933	-1.0781	-.83	1.3606	.7963	232.409	-.631	-.4858	39.7323	42.0954				1				0
80	9.29	29.3352	39.3919	43.7322	54.9016	-1.078	-.8348	167.3609	-1.078	-.8348	1.3635	.798	232.2455	-.6309	-.4886	39.7329	42.0491				1				0
80	9.3	29.3137	39.3541	43.7838	54.9768	-1.078	-.8397	167.4285	-1.078	-.8397	1.3664	.7997	232.0829	-.6309	-.4915	39.7335	42.0029				1				0
80	9.31	29.2794	39.3325	43.8834	55.1809	-1.0823	-.8485	167.6763	-1.0823	-.8485	1.3753	.8049	231.9056	-.6334	-.4966	39.6921	41.9192				1				0
80	9.32	29.2451	39.3109	43.9831	55.3851	-1.0867	-.8572	167.9241	-1.0867	-.8572	1.3841	.8101	231.7311	-.636	-.5017	39.6508	41.8358				1				0
80	9.33	29.2322	39.3271	44.0311	55.5139	-1.0911	-.8611	168.1043	-1.0911	-.8611	1.39	.8135	231.7169	-.6386	-.504	39.609	41.7987				1				0
80	9.34	29.2193	39.3433	44.0791	55.6428	-1.0954	-.865	168.2846	-1.0954	-.865	1.3958	.8169	231.7028	-.6411	-.5063	39.5673	41.7615				1				0
80	9.35	29.2064	39.3595	44.1272	55.7717	-1.0998	-.8689	168.4648	-1.0998	-.8689	1.4016	.8203	231.6889	-.6437	-.5086	39.5256	41.7245				1				0
80	9.36	29.1936	39.3757	44.1752	55.9006	-1.1042	-.8728	168.6451	-1.1042	-.8728	1.4075	.8238	231.6751	-.6462	-.5108	39.484	41.6876				1				0
80	9.37	29.197	39.4405	44.2268	56.0675	-1.1112	-.8755	168.9318	-1.1112	-.8755	1.4146	.8279	231.7663	-.6503	-.5124	39.4172	41.6621				1				0
80	9.38	29.2004	39.5053	44.2784	56.2344	-1.1182	-.8781	169.2186	-1.1182	-.8781	1.4218	.8321	231.8564	-.6544	-.514	39.3506	41.6367				1				0
80	9.39	29.2167	39.5539	44.282	56.2725	-1.1208	-.877	169.3251	-1.1208	-.877	1.4231	.8329	231.9601	-.656	-.5133	39.3254	41.6481				1				0
80	9.4	29.233	39.6025	44.2855	56.3105	-1.1235	-.8758	169.4316	-1.1235	-.8758	1.4245	.8337	232.0635	-.6575	-.5126	39.3002	41.6595				1				0
80	9.41	29.2493	39.6511	44.2891	56.3486	-1.1261	-.8746	169.5381	-1.1261	-.8746	1.4258	.8345	232.1666	-.6591	-.5119	39.275	41.6708				1				0
80	9.42	29.2476	39.7375	44.1894	56.3296	-1.1348	-.8691	169.5042	-1.1348	-.8691	1.4294	.8366	232.552	-.6642	-.5087	39.1923	41.7225				1				0
80	9.43	29.2459	39.8239	44.0898	56.3105	-1.1435	-.8637	169.4702	-1.1435	-.8637	1.433	.8387	232.9357	-.6693	-.5055	39.1095	41.7742				1				0
80	9.44	29.2442	39.9104	43.9902	56.2915	-1.1522	-.8583	169.4362	-1.1522	-.8583	1.4367	.8409	233.3176	-.6743	-.5023	39.0267	41.826				1				0
80	9.45	29.2262	39.9482	43.887	56.2344	-1.1583	-.854	169.2958	-1.1583	-.854	1.4391	.8422	233.5979	-.6779	-.4998	38.9689	41.8665				1				0
80	9.46	29.2082	39.986	43.7838	56.1773	-1.1644	-.8498	169.1552	-1.1644	-.8498	1.4415	.8436	233.8779	-.6815	-.4973	38.9109	41.9071				1				0
80	9.47	29.1901	40.0238	43.6806	56.1203	-1.1704	-.8455	169.0148	-1.1704	-.8455	1.4439	.8451	234.1573	-.685	-.4948	38.8529	41.9478				1				0
80	9.48	29.1567	40.1471	43.4422	55.9957	-1.186	-.8343	168.7416	-1.186	-.8343	1.45	.8487	234.8743	-.6941	-.4883	38.705	42.0542				1				0
80	9.49	29.1232	40.2704	43.2038	55.8712	-1.2016	-.8231	168.4685	-1.2016	-.8231	1.4564	.8524	235.5874	-.7032	-.4817	38.5567	42.1609				1				0
80	9.5	29.1077	40.3559	43.0686	55.8037	-1.211	-.8162	168.3359	-1.211	-.8162	1.4604	.8547	236.0213	-.7088	-.4777	38.4665	42.2268				1				0
80	9.51	29.0923	40.4414	42.9334	55.7362	-1.2205	-.8093	168.2033	-1.2205	-.8093	1.4644	.8571	236.4534	-.7143	-.4736	38.3762	42.2928				1				0
80	9.52	29.0768	40.5269	42.7982	55.6688	-1.23	-.8023	168.0707	-1.23	-.8023	1.4685	.8595	236.8839	-.7199	-.4696	38.2858	42.3589				1				0
80	9.53	29.0614	40.6124	42.663	55.6013	-1.2395	-.7954	167.938	-1.2395	-.7954	1.4727	.862	237.3126	-.7254	-.4655	38.1952	42.4251				1				0
80	9.54	29.0494	40.7771	42.4486	55.4776	-1.2544	-.7826	167.7527	-1.2544	-.7826	1.4785	.8653	238.042	-.7342	-.458	38.0531	42.5469				1				0
80	9.55	29.0374	40.9418	42.2342	55.3539	-1.2694	-.7698	167.5673	-1.2694	-.7698	1.4845	.8689	238.7672	-.7429	-.4505	37.9107	42.669				1				0
80	9.56	29.0408	41.021	42.155	55.2977	-1.2748	-.7639	167.5146	-1.2748	-.7639	1.4861	.8698	239.0678	-.7461	-.4471	37.8592	42.7246				1				0
80	9.57	29.0442	41.1002	42.0759	55.2415	-1.2802	-.7581	167.4618	-1.2802	-.7581	1.4878	.8708	239.3679	-.7493	-.4437	37.8077	42.7803				1				0
80	9.58	29.0477	41.1794	41.9967	55.1853	-1.2856	-.7522	167.4091	-1.2856	-.7522	1.4895	.8718	239.6675	-.7524	-.4403	37.7561	42.8359				1				0
80	9.59	29.0511	41.2586	41.9175	55.129	-1.291	-.7464	167.3563	-1.291	-.7464	1.4913	.8728	239.9667	-.7556	-.4368	37.7045	42.8916				1				0
80	9.6	29.0502	41.3585	41.8028	55.0486	-1.2986	-.7386	167.2602	-1.2986	-.7386	1.494	.8744	240.3713	-.7601	-.4323	37.632	42.9658				1				0
80	9.61	29.0494	41.4585	41.688	54.9682	-1.3063	-.7308	167.164	-1.3063	-.7308	1.4968	.876	240.7749	-.7645	-.4277	37.5595	43.0401				1				0
80	9.62	29.0451	41.4792	41.6524	54.944	-1.3084	-.7288	167.1206	-1.3084	-.7288	1.4977	.8766	240.8806	-.7658	-.4266	37.5387	43.0586				1				0
80	9.63	29.0408	41.4999	41.6169	54.9197	-1.3106	-.7269	167.0772	-1.3106	-.7269	1.4987	.8772	240.9862	-.7671	-.4254	37.5178	43.0771				1				0
80	9.64	29.0365	41.5206	41.5813	54.8955	-1.3128	-.725	167.0338	-1.3128	-.725	1.4997	.8777	241.0917	-.7684	-.4243	37.4969	43.0956				1				0
80	9.65	29.0322	41.5413	41.5457	54.8713	-1.315	-.723	166.9904	-1.315	-.723	1.5007	.8783	241.1971	-.7696	-.4232	37.4761	43.1141				1				0
80	9.66	29.0614	41.6043	41.551	54.8886	-1.3164	-.7206	167.1053	-1.3164	-.7206	1.5007	.8783	241.305	-.7705	-.4217	37.4625	43.1373				1				0
80	9.67	29.0906	41.6673	41.5564	54.9059	-1.3179	-.7181	167.2201	-1.3179	-.7181	1.5008	.8784	241.4127	-.7713	-.4203	37.4489	43.1605				1				0
80	9.68	29.124	41.7096	41.5973	54.9474	-1.3171	-.7176	167.3783	-1.3171	-.7176	1.4999	.8779	241.4152	-.7709	-.42	37.4562	43.1652				1				0
80	9.69	29.1575	41.7519	41.6382	54.9889	-1.3163	-.7172	167.5365	-1.3163	-.7172	1.499	.8773	241.4177	-.7704	-.4197	37.4635	43.1699				1				0
80	9.7	29.191	41.7942	41.6791	55.0304	-1.3156	-.7167	167.6947	-1.3156	-.7167	1.4981	.8768	241.4202	-.77	-.4194	37.4708	43.1746				1				0
80	9.71	29.2245	41.8365	41.72	55.072	-1.3148	-.7162	167.8529	-1.3148	-.7162	1.4972	.8763	241.4228	-.7695	-.4192	37.4781	43.1793				1				0
80	9.72	29.2665	41.8842	41.7912	55.1463	-1.3134	-.7167	168.0883	-1.3134	-.7167	1.4962	.8757	241.3788	-.7687	-.4195	37.4913	43.174				1				0
80	9.73	29.3086	41.9319	41.8624	55.2207	-1.312	-.7173	168.3236	-1.312	-.7173	1.4953	.8751	241.335	-.7679	-.4198	37.5045	43.1688				1				0
80	9.74	29.3172	41.9373	41.8926	55.2536	-1.3114	-.7183	168.4007	-1.3114	-.7183	1.4952	.8751	241.2886	-.7675	-.4204	37.5105	43.159				1				0
80	9.75	29.3257	41.9427	41.9229	55.2865	-1.3108	-.7193	168.4777	-1.3108	-.7193	1.4952	.8751	241.2423	-.7672	-.421	37.5165	43.1492				1				0
80	9.76	29.3343	41.9481	41.9531	55.3193	-1.3101	-.7204	168.5548	-1.3101	-.7204	1.4951	.8751	241.196	-.7668	-.4216	37.5225	43.1393				1				0
80	9.77	29.3429	41.9535	41.9833	55.3522	-1.3095	-.7214	168.6319	-1.3095	-.7214	1.4951	.875	241.1498	-.7664	-.4222	37.5285	43.1295				1				0
80	9.78	29.3412	41.9283	42.0074	55.3695	-1.3079	-.7232	168.6463	-1.3079	-.7232	1.4945	.8747	241.0582	-.7655	-.4233	37.544	43.1121				1				0
80	9.79	29.3395	41.9031	42.0314	55.3868	-1.3062	-.7251	168.6607	-1.3062	-.7251	1.494	.8744	240.9665	-.7645	-.4244	37.5596	43.0947				1				0
80	9.8	29.3292	41.8725	42.0252	55.3712	-1.3052	-.7259	168.598	-1.3052	-.7259	1.4935	.8741	240.9209	-.7639	-.4248	37.5692	43.087				1				0
80	9.81	29.3189	41.8419	42.0189	55.3557	-1.3042	-.7267	168.5353	-1.3042	-.7267	1.493	.8738	240.8752	-.7633	-.4253	37.5788	43.0794				1				0
80	9.82	29.3086	41.8113	42.0127	55.3401	-1.3032	-.7275	168.4726	-1.3032	-.7275	1.4925	.8735	240.8295	-.7627	-.4258	37.5884	43.0718				1				0
80	9.83	29.3429	41.8122	42.0074	55.2865	-1.2993	-.7249	168.4489	-1.2993	-.7249	1.4878	.8708	240.84	-.7604	-.4243	37.626	43.0957				1				0
80	9.84	29.3772	41.8131	42.002	55.2328	-1.2953	-.7224	168.4252	-1.2953	-.7224	1.4832	.8681	240.8505	-.7581	-.4228	37.6635	43.1196				1				0
80	9.85	29.4116	41.814	41.9967	55.1792	-1.2914	-.7199	168.4014	-1.2914	-.7199	1.4785	.8653	240.8611	-.7558	-.4214	37.701	43.1435				1				0
80	9.86	29.4562	41.8455	41.9976	55.1412	-1.2885	-.7166	168.4404	-1.2885	-.7166	1.4743	.8629	240.918	-.7541	-.4194	37.7289	43.1751				1				0
80	9.87	29.5008	41.877	41.9985	55.1031	-1.2855	-.7133	168.4794	-1.2855	-.7133	1.4702	.8605	240.9753	-.7524	-.4175	37.7568	43.2066				1				0
80	9.88	29.5455	41.9085	41.9994	55.065	-1.2826	-.71	168.5183	-1.2826	-.71	1.466	.858	241.0328	-.7507	-.4155	37.7846	43.238				1				0
80	9.89	29.621	41.9598	41.954	54.969	-1.2789	-.7026	168.5038	-1.2789	-.7026	1.4592	.8541	241.2164	-.7485	-.4112	37.8195	43.3083				1				0
80	9.9	29.6965	42.0111	41.9086	54.873	-1.2753	-.6953	168.4893	-1.2753	-.6953	1.4525	.8501	241.4018	-.7464	-.4069	37.8545	43.3785				1				0
80	9.91	29.7274	42.0309	41.8624	54.8151	-1.2745	-.6912	168.4357	-1.2745	-.6912	1.4499	.8486	241.5291	-.7459	-.4045	37.8616	43.4174				1				0
80	9.92	29.7583	42.0507	41.8161	54.7571	-1.2738	-.6871	168.3822	-1.2738	-.6871	1.4473	.8471	241.657	-.7455	-.4021	37.8687	43.4562				1				0
80	9.93	29.7892	42.0705	41.7699	54.6992	-1.273	-.683	168.3287	-1.273	-.683	1.4447	.8455	241.7854	-.7451	-.3998	37.8758	43.4951				1				0
80	9.94	29.8201	42.0903	41.7236	54.6412	-1.2723	-.6789	168.2752	-1.2723	-.6789	1.4421	.844	241.9143	-.7446	-.3974	37.8829	43.5339				1				0
80	9.95	29.8733	42.1083	41.6471	54.5193	-1.2692	-.672	168.148	-1.2692	-.672	1.4361	.8405	242.1015	-.7428	-.3933	37.9125	43.6004				1				0
80	9.96	29.9265	42.1263	41.5706	54.3973	-1.2661	-.665	168.0207	-1.2661	-.665	1.4301	.837	242.2905	-.741	-.3892	37.9422	43.667				1				0
80	9.97	29.9488	42.1245	41.5404	54.3333	-1.2637	-.6621	167.947	-1.2637	-.6621	1.4266	.835	242.3493	-.7396	-.3875	37.9648	43.6946				1				0
80	9.98	29.9712	42.1227	41.5101	54.2693	-1.2613	-.6592	167.8733	-1.2613	-.6592	1.4232	.8329	242.4084	-.7382	-.3858	37.9875	43.7223				1				0
80	9.99	29.9935	42.1209	41.4799	54.2053	-1.2589	-.6563	167.7995	-1.2589	-.6563	1.4197	.8309	242.4679	-.7368	-.3841	38.0101	43.7499				1				0
80	10	30.0158	42.1191	41.4496	54.1413	-1.2566	-.6533	167.7258	-1.2566	-.6533	1.4163	.8289	242.5278	-.7354	-.3824	38.0328	43.7776				1				0
80	10.01	30.081	42.1236	41.4327	54.0487	-1.2499	-.6485	167.6861	-1.2499	-.6485	1.4082	.8242	242.5782	-.7316	-.3796	38.0958	43.8237				1				0
80	10.02	30.1463	42.1281	41.4158	53.9562	-1.2433	-.6437	167.6464	-1.2433	-.6437	1.4001	.8194	242.6293	-.7277	-.3767	38.1588	43.8698				1				0
80	10.03	30.1892	42.1344	41.4292	53.9277	-1.2391	-.6417	167.6804	-1.2391	-.6417	1.3954	.8167	242.6196	-.7252	-.3756	38.1991	43.8881				1				0
80	10.04	30.2321	42.1407	41.4425	53.8991	-1.2349	-.6398	167.7144	-1.2349	-.6398	1.3908	.814	242.6099	-.7227	-.3745	38.2394	43.9064				1				0
80	10.05	30.275	42.147	41.4558	53.8706	-1.2306	-.6379	167.7484	-1.2306	-.6379	1.3861	.8113	242.6001	-.7203	-.3733	38.2797	43.9248				1				0
80	10.06	30.3179	42.1533	41.4692	53.842	-1.2264	-.636	167.7824	-1.2264	-.636	1.3815	.8085	242.5902	-.7178	-.3722	38.3199	43.9431				1				0
80	10.07	30.3874	42.1551	41.5048	53.8022	-1.2187	-.6336	167.8495	-1.2187	-.6336	1.3735	.8039	242.5289	-.7132	-.3708	38.3936	43.9655				1				0
80	10.08	30.4569	42.1569	41.5404	53.7625	-1.2109	-.6313	167.9167	-1.2109	-.6313	1.3656	.7992	242.4669	-.7087	-.3695	38.4672	43.9879				1				0
80	10.09	30.4836	42.1524	41.5626	53.7512	-1.2074	-.6308	167.9498	-1.2074	-.6308	1.3623	.7973	242.4149	-.7067	-.3692	38.5006	43.9921				1				0
80	10.1	30.5102	42.1479	41.5848	53.74	-1.2039	-.6304	167.9828	-1.2039	-.6304	1.359	.7954	242.3627	-.7046	-.369	38.534	43.9962				1				0
80	10.11	30.5368	42.1434	41.6071	53.7287	-1.2004	-.63	168.016	-1.2004	-.63	1.3557	.7934	242.3102	-.7026	-.3687	38.5674	44.0003				1				0
80	10.12	30.5634	42.1389	41.6293	53.7175	-1.1969	-.6295	168.0491	-1.1969	-.6295	1.3524	.7915	242.2574	-.7005	-.3684	38.6008	44.0045				1				0
80	10.13	30.6029	42.1182	41.6845	53.701	-1.1898	-.6299	168.1066	-1.1898	-.6299	1.3463	.7879	242.1046	-.6964	-.3686	38.6681	44.0012				1				0
80	10.14	30.6423	42.0975	41.7396	53.6846	-1.1828	-.6302	168.1641	-1.1828	-.6302	1.3402	.7844	241.9504	-.6922	-.3688	38.7354	43.998				1				0
80	10.15	30.6552	42.0813	41.7725	53.6794	-1.1792	-.631	168.1884	-1.1792	-.631	1.3374	.7827	241.8494	-.6902	-.3693	38.7694	43.9907				1				0
80	10.16	30.6681	42.0651	41.8054	53.6742	-1.1756	-.6318	168.2129	-1.1756	-.6318	1.3346	.7811	241.748	-.6881	-.3697	38.8033	43.9833				1				0
80	10.17	30.681	42.0489	41.8384	53.669	-1.1721	-.6325	168.2372	-1.1721	-.6325	1.3319	.7795	241.6462	-.686	-.3702	38.8373	43.976				1				0
80	10.18	30.6938	42.0327	41.8713	53.6639	-1.1685	-.6333	168.2616	-1.1685	-.6333	1.3291	.7779	241.544	-.6839	-.3706	38.8712	43.9686				1				0
80	10.19	30.7041	41.9724	41.9415	53.6422	-1.1603	-.636	168.2603	-1.1603	-.636	1.3232	.7744	241.2704	-.6791	-.3723	38.9493	43.9425				1				0
80	10.2	30.7144	41.9121	42.0118	53.6206	-1.1521	-.6388	168.2589	-1.1521	-.6388	1.3174	.771	240.9943	-.6743	-.3739	39.0274	43.9164				1				0
80	10.21	30.7119	41.868	42.0492	53.6042	-1.1475	-.6408	168.2332	-1.1475	-.6408	1.3143	.7692	240.8209	-.6716	-.375	39.0716	43.8976				1				0
80	10.22	30.7093	41.8239	42.0865	53.5877	-1.1428	-.6427	168.2074	-1.1428	-.6427	1.3112	.7674	240.6466	-.6689	-.3762	39.1158	43.8787				1				0
80	10.23	30.7067	41.7798	42.1239	53.5713	-1.1382	-.6447	168.1817	-1.1382	-.6447	1.3081	.7656	240.4715	-.6661	-.3773	39.16	43.8599				1				0
80	10.24	30.7041	41.6925	42.1773	53.5341	-1.1298	-.6479	168.108	-1.1298	-.6479	1.3024	.7623	240.1665	-.6613	-.3792	39.2397	43.8292				1				0
80	10.25	30.7016	41.6052	42.2306	53.4969	-1.1215	-.6512	168.0343	-1.1215	-.6512	1.2968	.759	239.8586	-.6564	-.3811	39.3194	43.7984				1				0
80	10.26	30.699	41.5179	42.284	53.4597	-1.1131	-.6544	167.9606	-1.1131	-.6544	1.2912	.7557	239.5477	-.6514	-.383	39.3992	43.7675				1				0
80	10.27	30.699	41.4747	42.3	53.439	-1.1094	-.6557	167.9126	-1.1094	-.6557	1.2886	.7542	239.4155	-.6493	-.3837	39.4347	43.7556				1				0
80	10.28	30.699	41.4315	42.316	53.4182	-1.1056	-.6569	167.8647	-1.1056	-.6569	1.2861	.7527	239.2826	-.6471	-.3845	39.4703	43.7436				1				0
80	10.29	30.699	41.3882	42.3321	53.3975	-1.1019	-.6582	167.8167	-1.1019	-.6582	1.2835	.7512	239.1492	-.6449	-.3852	39.5059	43.7316				1				0
80	10.3	30.711	41.3324	42.3632	53.3663	-1.0956	-.6596	167.7729	-1.0956	-.6596	1.2788	.7484	238.9508	-.6412	-.386	39.5659	43.7184				1				0
80	10.31	30.723	41.2766	42.3943	53.3352	-1.0893	-.661	167.7292	-1.0893	-.661	1.2741	.7457	238.7509	-.6375	-.3868	39.626	43.7051				1				0
80	10.32	30.735	41.264	42.4094	53.3248	-1.0867	-.6611	167.7333	-1.0867	-.6611	1.272	.7445	238.6859	-.636	-.3869	39.6504	43.7039				1				0
80	10.33	30.747	41.2514	42.4246	53.3144	-1.0841	-.6612	167.7375	-1.0841	-.6612	1.2699	.7432	238.6206	-.6345	-.387	39.6749	43.7026				1				0
80	10.34	30.7591	41.2388	42.4397	53.304	-1.0816	-.6614	167.7416	-1.0816	-.6614	1.2678	.742	238.5551	-.633	-.3871	39.6993	43.7013				1				0
80	10.35	30.7711	41.2262	42.4548	53.2937	-1.079	-.6615	167.7458	-1.079	-.6615	1.2656	.7407	238.4894	-.6315	-.3871	39.7237	43.7001				1				0
80	10.36	30.7805	41.2019	42.4833	53.2937	-1.0758	-.6626	167.7594	-1.0758	-.6626	1.2635	.7395	238.3681	-.6296	-.3878	39.7546	43.6891				1				0
80	10.37	30.79	41.1776	42.5117	53.2937	-1.0725	-.6638	167.773	-1.0725	-.6638	1.2613	.7382	238.2463	-.6277	-.3885	39.7854	43.6781				1				0
80	10.38	30.7874	41.1659	42.5251	53.304	-1.0719	-.6648	167.7825	-1.0719	-.6648	1.2613	.7382	238.1908	-.6273	-.3891	39.7918	43.6684				1				0
80	10.39	30.7848	41.1542	42.5384	53.3144	-1.0712	-.6658	167.7919	-1.0712	-.6658	1.2613	.7382	238.1353	-.6269	-.3897	39.7982	43.6587				1				0
80	10.4	30.7822	41.1425	42.5518	53.3248	-1.0705	-.6669	167.8013	-1.0705	-.6669	1.2612	.7382	238.0798	-.6265	-.3903	39.8047	43.649				1				0
80	10.41	30.7797	41.1308	42.5651	53.3352	-1.0698	-.6679	167.8108	-1.0698	-.6679	1.2612	.7381	238.0243	-.6261	-.3909	39.8111	43.6392				1				0
80	10.42	30.7513	41.102	42.5971	53.3819	-1.0704	-.6716	167.8324	-1.0704	-.6716	1.2637	.7396	237.8961	-.6265	-.3931	39.8055	43.604				1				0
80	10.43	30.723	41.0732	42.6292	53.4286	-1.071	-.6753	167.854	-1.071	-.6753	1.2661	.741	237.7684	-.6268	-.3952	39.8	43.5689				1				0
80	10.44	30.6973	41.0561	42.6478	53.4649	-1.0723	-.6779	167.8662	-1.0723	-.6779	1.2686	.7425	237.6965	-.6276	-.3968	39.788	43.5434				1				0
80	10.45	30.6715	41.039	42.6665	53.5012	-1.0735	-.6806	167.8783	-1.0735	-.6806	1.2711	.7439	237.6248	-.6283	-.3983	39.7761	43.5179				1				0
80	10.46	30.6458	41.0219	42.6852	53.5376	-1.0748	-.6833	167.8905	-1.0748	-.6833	1.2736	.7454	237.5534	-.629	-.3999	39.7642	43.4925				1				0
80	10.47	30.62	41.0048	42.7039	53.5739	-1.076	-.686	167.9026	-1.076	-.686	1.2761	.7468	237.4823	-.6298	-.4015	39.7522	43.467				1				0
80	10.48	30.5514	40.9598	42.7573	53.6664	-1.079	-.6931	167.9349	-1.079	-.6931	1.2824	.7505	237.2866	-.6315	-.4056	39.7239	43.3995				1				0
80	10.49	30.4827	40.9148	42.8106	53.759	-1.082	-.7001	167.9671	-1.082	-.7001	1.2887	.7543	237.0929	-.6332	-.4098	39.6956	43.332				1				0
80	10.5	30.4398	40.8869	42.8453	53.8152	-1.0837	-.7046	167.9872	-1.0837	-.7046	1.2926	.7565	236.97	-.6342	-.4124	39.6792	43.2899				1				0
80	10.51	30.3969	40.859	42.88	53.8714	-1.0854	-.709	168.0074	-1.0854	-.709	1.2964	.7588	236.848	-.6352	-.4149	39.6628	43.2479				1				0
80	10.52	30.354	40.8311	42.9147	53.9277	-1.0871	-.7134	168.0274	-1.0871	-.7134	1.3003	.761	236.7266	-.6363	-.4175	39.6465	43.2059				1				0
80	10.53	30.311	40.8032	42.9494	53.9839	-1.0888	-.7178	168.0475	-1.0888	-.7178	1.3041	.7633	236.606	-.6373	-.4201	39.6301	43.1639				1				0
80	10.54	30.2673	40.7654	43.0268	54.0868	-1.0898	-.7246	168.1463	-1.0898	-.7246	1.3087	.766	236.3784	-.6378	-.4241	39.621	43.0986				1				0
80	10.55	30.2235	40.7276	43.1042	54.1897	-1.0907	-.7315	168.245	-1.0907	-.7315	1.3133	.7686	236.1527	-.6384	-.4281	39.612	43.0334				1				0
80	10.56	30.2226	40.7177	43.1469	54.2364	-1.09	-.7339	168.3237	-1.09	-.7339	1.314	.7691	236.0458	-.6379	-.4295	39.6193	43.0102				1				0
80	10.57	30.2218	40.7078	43.1896	54.2831	-1.0892	-.7364	168.4023	-1.0892	-.7364	1.3148	.7695	235.9392	-.6375	-.431	39.6265	42.987				1				0
80	10.58	30.2209	40.6979	43.2323	54.3298	-1.0885	-.7388	168.481	-1.0885	-.7388	1.3155	.7699	235.8328	-.637	-.4324	39.6338	42.9638				1				0
80	10.59	30.2226	40.6799	43.2821	54.3843	-1.0871	-.7418	168.569	-1.0871	-.7418	1.3161	.7703	235.6938	-.6363	-.4341	39.6464	42.9356				1				0
80	10.6	30.2244	40.6619	43.3319	54.4388	-1.0858	-.7447	168.657	-1.0858	-.7447	1.3166	.7706	235.5552	-.6355	-.4359	39.659	42.9075				1				0
80	10.61	30.2261	40.6439	43.3817	54.4933	-1.0845	-.7477	168.745	-1.0845	-.7477	1.3172	.7709	235.4168	-.6347	-.4376	39.6716	42.8794				1				0
80	10.62	30.2286	40.6358	43.3888	54.5011	-1.0839	-.7482	168.7544	-1.0839	-.7482	1.3171	.7708	235.384	-.6344	-.4379	39.677	42.8744				1				0
80	10.63	30.2312	40.6277	43.396	54.5089	-1.0833	-.7487	168.7638	-1.0833	-.7487	1.3169	.7707	235.3513	-.634	-.4382	39.6824	42.8694				1				0
80	10.64	30.2338	40.6196	43.4031	54.5167	-1.0828	-.7492	168.7731	-1.0828	-.7492	1.3167	.7706	235.3186	-.6337	-.4385	39.6878	42.8644				1				0
80	10.65	30.2432	40.6106	43.3799	54.4812	-1.0816	-.7479	168.715	-1.0816	-.7479	1.315	.7696	235.3388	-.633	-.4377	39.699	42.8775				1				0
80	10.66	30.2527	40.6016	43.3568	54.4458	-1.0804	-.7465	168.6568	-1.0804	-.7465	1.3132	.7686	235.359	-.6323	-.4369	39.7102	42.8907				1				0
80	10.67	30.2595	40.6007	43.3266	54.4025	-1.0798	-.7446	168.5893	-1.0798	-.7446	1.3116	.7677	235.4121	-.632	-.4358	39.716	42.9088				1				0
80	10.68	30.2664	40.5998	43.2963	54.3593	-1.0792	-.7427	168.5218	-1.0792	-.7427	1.3101	.7667	235.4654	-.6316	-.4347	39.7219	42.9269				1				0
80	10.69	30.2733	40.5989	43.2661	54.316	-1.0786	-.7408	168.4543	-1.0786	-.7408	1.3085	.7658	235.5189	-.6313	-.4335	39.7278	42.9451				1				0
80	10.7	30.2801	40.598	43.2358	54.2728	-1.078	-.7389	168.3867	-1.078	-.7389	1.3069	.7649	235.5725	-.6309	-.4324	39.7336	42.9632				1				0
80	10.71	30.3145	40.5962	43.1842	54.1768	-1.0746	-.7344	168.2717	-1.0746	-.7344	1.3016	.7618	235.6529	-.6289	-.4298	39.7654	43.0061				1				0
80	10.72	30.3488	40.5944	43.1327	54.0807	-1.0713	-.7299	168.1566	-1.0713	-.7299	1.2963	.7587	235.734	-.627	-.4272	39.7971	43.0489				1				0
80	10.73	30.3763	40.5935	43.1113	54.028	-1.0686	-.7273	168.1091	-1.0686	-.7273	1.2926	.7565	235.761	-.6254	-.4256	39.823	43.0736				1				0
80	10.74	30.4037	40.5926	43.09	53.9752	-1.0659	-.7247	168.0615	-1.0659	-.7247	1.2889	.7543	235.7883	-.6238	-.4241	39.8489	43.0983				1				0
80	10.75	30.4312	40.5917	43.0686	53.9225	-1.0631	-.7221	168.014	-1.0631	-.7221	1.2852	.7522	235.8157	-.6222	-.4226	39.8749	43.123				1				0
80	10.76	30.4587	40.5908	43.0473	53.8697	-1.0604	-.7195	167.9664	-1.0604	-.7195	1.2815	.75	235.8432	-.6206	-.4211	39.9008	43.1477				1				0
80	10.77	30.4887	40.5746	43.0108	53.8048	-1.0572	-.7167	167.8789	-1.0572	-.7167	1.2772	.7475	235.867	-.6187	-.4194	39.9315	43.1747				1				0
80	10.78	30.5187	40.5584	42.9743	53.74	-1.054	-.7138	167.7914	-1.054	-.7138	1.2729	.745	235.891	-.6168	-.4178	39.9623	43.2017				1				0
80	10.79	30.5213	40.5431	42.9592	53.7279	-1.0535	-.7136	167.7515	-1.0535	-.7136	1.2724	.7447	235.8871	-.6165	-.4176	39.9671	43.2039				1				0
80	10.8	30.5239	40.5278	42.9441	53.7157	-1.053	-.7134	167.7115	-1.053	-.7134	1.2718	.7444	235.8831	-.6163	-.4175	39.9719	43.2061				1				0
80	10.81	30.5265	40.5125	42.9289	53.7036	-1.0525	-.7131	167.6716	-1.0525	-.7131	1.2713	.744	235.8792	-.616	-.4174	39.9767	43.2084				1				0
80	10.82	30.529	40.4972	42.9138	53.6915	-1.0519	-.7129	167.6316	-1.0519	-.7129	1.2707	.7437	235.8752	-.6157	-.4172	39.9814	43.2106				1				0
80	10.83	30.5316	40.481	42.9361	53.7175	-1.051	-.7145	167.6662	-1.051	-.7145	1.2708	.7438	235.7916	-.6151	-.4182	39.9908	43.1956				1				0
80	10.84	30.5342	40.4648	42.9583	53.7434	-1.05	-.716	167.7007	-1.05	-.716	1.2709	.7438	235.708	-.6145	-.4191	40.0001	43.1806				1				0
80	10.85	30.5342	40.4639	42.9957	53.7815	-1.0495	-.7178	167.7752	-1.0495	-.7178	1.2715	.7442	235.6286	-.6142	-.4201	40.0047	43.1634				1				0
80	10.86	30.5342	40.463	43.033	53.8195	-1.049	-.7197	167.8497	-1.049	-.7197	1.2722	.7445	235.5494	-.614	-.4212	40.0092	43.1462				1				0
80	10.87	30.5342	40.4621	43.0704	53.8576	-1.0486	-.7215	167.9243	-1.0486	-.7215	1.2728	.7449	235.4703	-.6137	-.4222	40.0137	43.129				1				0
80	10.88	30.5342	40.4612	43.1077	53.8957	-1.0481	-.7233	167.9988	-1.0481	-.7233	1.2734	.7453	235.3914	-.6134	-.4233	40.0183	43.1118				1				0
80	10.89	30.5213	40.4747	43.154	53.9571	-1.0495	-.7258	168.1071	-1.0495	-.7258	1.276	.7468	235.335	-.6142	-.4248	40.0047	43.088				1				0
80	10.9	30.5084	40.4882	43.2003	54.0185	-1.0509	-.7283	168.2154	-1.0509	-.7283	1.2786	.7483	235.2789	-.6151	-.4262	39.9911	43.0641				1				0
80	10.91	30.4956	40.5026	43.2092	54.0418	-1.0528	-.729	168.2491	-1.0528	-.729	1.2806	.7495	235.3013	-.6162	-.4266	39.9731	43.0574				1				0
80	10.92	30.4827	40.517	43.218	54.0652	-1.0547	-.7297	168.2829	-1.0547	-.7297	1.2825	.7506	235.3236	-.6173	-.4271	39.955	43.0506				1				0
80	10.93	30.4698	40.5314	43.2269	54.0885	-1.0566	-.7304	168.3167	-1.0566	-.7304	1.2845	.7518	235.3458	-.6184	-.4275	39.9369	43.0439				1				0
80	10.94	30.4569	40.5458	43.2358	54.1119	-1.0585	-.7311	168.3505	-1.0585	-.7311	1.2865	.7529	235.3679	-.6195	-.4279	39.9189	43.0372				1				0
80	10.95	30.4338	40.5602	43.2278	54.1231	-1.0614	-.7315	168.3449	-1.0614	-.7315	1.289	.7544	235.4282	-.6212	-.4281	39.8912	43.0338				1				0
80	10.96	30.4106	40.5746	43.2198	54.1344	-1.0643	-.7318	168.3394	-1.0643	-.7318	1.2916	.756	235.4882	-.6229	-.4283	39.8636	43.0304				1				0
80	10.97	30.4003	40.5746	43.2029	54.1223	-1.0653	-.7315	168.3001	-1.0653	-.7315	1.2923	.7563	235.5264	-.6235	-.4281	39.854	43.0337				1				0
80	10.98	30.39	40.5746	43.186	54.1102	-1.0663	-.7311	168.2608	-1.0663	-.7311	1.2929	.7567	235.5645	-.6241	-.4279	39.8443	43.037				1				0
80	10.99	30.3797	40.5746	43.1691	54.098	-1.0674	-.7308	168.2215	-1.0674	-.7308	1.2935	.7571	235.6025	-.6247	-.4277	39.8347	43.0403				1				0
80	11	30.3754	40.5908	43.1202	54.0764	-1.0701	-.7287	168.1628	-1.0701	-.7287	1.2947	.7577	235.7466	-.6263	-.4265	39.8081	43.0597				1				0
80	11.01	30.3711	40.607	43.0713	54.0548	-1.0729	-.7267	168.1042	-1.0729	-.7267	1.2959	.7584	235.8905	-.628	-.4253	39.7816	43.0791				1				0
80	11.02	30.3668	40.6232	43.0223	54.0332	-1.0757	-.7247	168.0456	-1.0757	-.7247	1.297	.7591	236.0342	-.6296	-.4241	39.755	43.0985				1				0
80	11.03	30.3728	40.6394	42.9903	54.0237	-1.0775	-.723	168.0262	-1.0775	-.723	1.2976	.7594	236.1399	-.6306	-.4231	39.738	43.1146				1				0
80	11.04	30.3788	40.6556	42.9583	54.0142	-1.0793	-.7213	168.0069	-1.0793	-.7213	1.2981	.7597	236.2456	-.6317	-.4221	39.7211	43.1307				1				0
80	11.05	30.3849	40.6718	42.9263	54.0046	-1.0811	-.7196	167.9876	-1.0811	-.7196	1.2987	.7601	236.3512	-.6327	-.4212	39.7042	43.1468				1				0
80	11.06	30.4003	40.6826	42.8667	53.9994	-1.0838	-.7172	167.949	-1.0838	-.7172	1.2996	.7606	236.5056	-.6343	-.4198	39.6778	43.1694				1				0
80	11.07	30.4158	40.6934	42.8071	53.9943	-1.0866	-.7148	167.9105	-1.0866	-.7148	1.3007	.7612	236.6599	-.6359	-.4184	39.6515	43.1919				1				0
80	11.08	30.4252	40.688	42.7795	53.9986	-1.0876	-.7142	167.8913	-1.0876	-.7142	1.3011	.7615	236.7088	-.6365	-.418	39.642	43.1984				1				0
80	11.09	30.4346	40.6826	42.7519	54.0029	-1.0886	-.7135	167.8721	-1.0886	-.7135	1.3016	.7618	236.7576	-.6371	-.4176	39.6326	43.2048				1				0
80	11.1	30.4441	40.6772	42.7243	54.0072	-1.0896	-.7128	167.8529	-1.0896	-.7128	1.302	.762	236.8064	-.6377	-.4172	39.6232	43.2113				1				0
80	11.11	30.4535	40.6718	42.6968	54.0116	-1.0906	-.7121	167.8336	-1.0906	-.7121	1.3025	.7623	236.8552	-.6383	-.4168	39.6138	43.2177				1				0
80	11.12	30.4475	40.6754	42.6541	54.0617	-1.0957	-.7124	167.8387	-1.0957	-.7124	1.3069	.7649	236.9695	-.6413	-.4169	39.5647	43.2153				1				0
80	11.13	30.4415	40.679	42.6114	54.1119	-1.1009	-.7126	167.8438	-1.1009	-.7126	1.3114	.7675	237.083	-.6443	-.4171	39.5156	43.2129				1				0
80	11.14	30.4261	40.688	42.5962	54.1577	-1.105	-.7136	167.868	-1.105	-.7136	1.3154	.7699	237.1476	-.6467	-.4176	39.4759	43.204				1				0
80	11.15	30.4106	40.697	42.5811	54.2036	-1.1092	-.7145	167.8923	-1.1092	-.7145	1.3194	.7722	237.2117	-.6492	-.4182	39.4362	43.1952				1				0
80	11.16	30.3952	40.706	42.566	54.2494	-1.1134	-.7154	167.9166	-1.1134	-.7154	1.3234	.7745	237.2754	-.6516	-.4187	39.3966	43.1863				1				0
80	11.17	30.3797	40.715	42.5509	54.2953	-1.1175	-.7164	167.9409	-1.1175	-.7164	1.3274	.7769	237.3388	-.654	-.4193	39.357	43.1774				1				0
80	11.18	30.372	40.7636	42.5278	54.3696	-1.1247	-.7163	168.033	-1.1247	-.7163	1.3334	.7804	237.5088	-.6582	-.4192	39.2887	43.1784				1				0
80	11.19	30.3643	40.8122	42.5046	54.444	-1.1319	-.7162	168.1251	-1.1319	-.7162	1.3394	.7839	237.6771	-.6624	-.4191	39.2205	43.1794				1				0
80	11.2	30.372	40.8518	42.4966	54.4726	-1.1349	-.7151	168.193	-1.1349	-.7151	1.3414	.7851	237.7829	-.6642	-.4185	39.1919	43.1893				1				0
80	11.21	30.3797	40.8914	42.4886	54.5011	-1.1379	-.7141	168.2608	-1.1379	-.7141	1.3434	.7862	237.8884	-.6659	-.4179	39.1633	43.1991				1				0
80	11.22	30.3874	40.931	42.4806	54.5297	-1.1408	-.7131	168.3287	-1.1408	-.7131	1.3454	.7874	237.9934	-.6677	-.4173	39.1348	43.2089				1				0
80	11.23	30.3952	40.9706	42.4726	54.5582	-1.1438	-.712	168.3966	-1.1438	-.712	1.3474	.7886	238.0981	-.6695	-.4167	39.1063	43.2187				1				0
80	11.24	30.3746	40.9967	42.4406	54.579	-1.1489	-.7116	168.3908	-1.1489	-.7116	1.3514	.7909	238.2273	-.6724	-.4165	39.0581	43.2229				1				0
80	11.25	30.354	41.0228	42.4086	54.5997	-1.154	-.7112	168.385	-1.154	-.7112	1.3555	.7933	238.3558	-.6754	-.4162	39.0099	43.2271				1				0
80	11.26	30.3256	41.0093	42.3845	54.5919	-1.156	-.7117	168.3114	-1.156	-.7117	1.3576	.7945	238.3806	-.6766	-.4166	38.9901	43.2215				1				0
80	11.27	30.2973	40.9958	42.3605	54.5841	-1.1581	-.7123	168.2378	-1.1581	-.7123	1.3596	.7958	238.4052	-.6778	-.4169	38.9704	43.2159				1				0
80	11.28	30.269	40.9823	42.3365	54.5764	-1.1602	-.7129	168.1642	-1.1602	-.7129	1.3617	.797	238.4299	-.679	-.4173	38.9506	43.2103				1				0
80	11.29	30.2407	40.9688	42.3125	54.5686	-1.1623	-.7135	168.0905	-1.1623	-.7135	1.3638	.7982	238.4544	-.6802	-.4176	38.9308	43.2047				1				0
80	11.3	30.1943	40.949	42.2751	54.5928	-1.1673	-.7153	168.0112	-1.1673	-.7153	1.369	.8012	238.4995	-.6832	-.4187	38.8831	43.1874				1				0
80	11.31	30.148	40.9292	42.2378	54.617	-1.1723	-.7171	167.932	-1.1723	-.7171	1.3742	.8043	238.5442	-.6861	-.4197	38.8354	43.1702				1				0
80	11.32	30.1299	40.9229	42.2244	54.649	-1.1752	-.7184	167.9263	-1.1752	-.7184	1.3774	.8061	238.5645	-.6878	-.4204	38.8075	43.1585				1				0
80	11.33	30.1119	40.9166	42.2111	54.681	-1.1781	-.7196	167.9206	-1.1781	-.7196	1.3805	.808	238.5847	-.6895	-.4211	38.7796	43.1469				1				0
80	11.34	30.0939	40.9103	42.1977	54.713	-1.1811	-.7208	167.915	-1.1811	-.7208	1.3836	.8098	238.6048	-.6912	-.4219	38.7517	43.1353				1				0
80	11.35	30.0819	40.9292	42.1977	54.7839	-1.1857	-.7222	167.9928	-1.1857	-.7222	1.3883	.8125	238.6528	-.6939	-.4227	38.7078	43.1215				1				0
80	11.36	30.0699	40.9481	42.1977	54.8549	-1.1903	-.7237	168.0706	-1.1903	-.7237	1.393	.8153	238.7005	-.6966	-.4236	38.664	43.1077				1				0
80	11.37	30.0578	40.967	42.1977	54.9258	-1.1949	-.7251	168.1484	-1.1949	-.7251	1.3977	.818	238.7478	-.6993	-.4244	38.6202	43.094				1				0
80	11.38	30.0639	40.9922	42.2111	54.9647	-1.1965	-.7254	168.2319	-1.1965	-.7254	1.3992	.8189	238.7754	-.7003	-.4245	38.6043	43.0918				1				0
80	11.39	30.0699	41.0174	42.2244	55.0036	-1.1982	-.7256	168.3153	-1.1982	-.7256	1.4008	.8198	238.8029	-.7013	-.4247	38.5885	43.0897				1				0
80	11.4	30.0759	41.0426	42.2378	55.0426	-1.1999	-.7258	168.3988	-1.1999	-.7258	1.4023	.8207	238.8303	-.7022	-.4248	38.5726	43.0876				1				0
80	11.41	30.0639	41.0237	42.276	55.0668	-1.1986	-.7283	168.4304	-1.1986	-.7283	1.4025	.8208	238.7174	-.7015	-.4262	38.5848	43.0642				1				0
80	11.42	30.0518	41.0048	42.3143	55.091	-1.1973	-.7307	168.4619	-1.1973	-.7307	1.4027	.8209	238.6046	-.7008	-.4277	38.597	43.0408				1				0
80	11.43	30.0338	40.9607	42.3392	55.0763	-1.1944	-.7329	168.41	-1.1944	-.7329	1.4013	.8202	238.464	-.699	-.429	38.625	43.0196				1				0
80	11.44	30.0158	40.9166	42.3641	55.0616	-1.1914	-.7352	168.3581	-1.1914	-.7352	1.4	.8194	238.323	-.6973	-.4303	38.6531	42.9983				1				0
80	11.45	29.9978	40.8725	42.389	55.0469	-1.1885	-.7374	168.3062	-1.1885	-.7374	1.3987	.8186	238.1816	-.6956	-.4316	38.6812	42.977				1				0
80	11.46	29.9797	40.8284	42.4139	55.0322	-1.1855	-.7396	168.2542	-1.1855	-.7396	1.3973	.8178	238.0399	-.6938	-.4329	38.7093	42.9557				1				0
80	11.47	29.9334	40.7438	42.4601	55.0253	-1.1815	-.7448	168.1626	-1.1815	-.7448	1.3967	.8174	237.7749	-.6915	-.4359	38.7472	42.9068				1				0
80	11.48	29.8871	40.6592	42.5064	55.0183	-1.1776	-.7499	168.071	-1.1776	-.7499	1.3961	.8171	237.5094	-.6892	-.4389	38.7851	42.8579				1				0
80	11.49	29.8587	40.6187	42.5278	55.0261	-1.1765	-.7528	168.0313	-1.1765	-.7528	1.3968	.8175	237.3864	-.6886	-.4406	38.7948	42.8303				1				0
80	11.5	29.8304	40.5782	42.5491	55.0339	-1.1755	-.7557	167.9916	-1.1755	-.7557	1.3975	.8179	237.2636	-.688	-.4423	38.8046	42.8026				1				0
80	11.51	29.8021	40.5377	42.5705	55.0417	-1.1745	-.7586	167.9519	-1.1745	-.7586	1.3982	.8183	237.1408	-.6874	-.444	38.8144	42.775				1				0
80	11.52	29.7738	40.4972	42.5918	55.0495	-1.1735	-.7615	167.9122	-1.1735	-.7615	1.3989	.8187	237.018	-.6868	-.4457	38.8241	42.7473				1				0
80	11.53	29.7188	40.4135	42.6505	55.0642	-1.1702	-.7677	167.847	-1.1702	-.7677	1.3996	.8191	236.7332	-.6849	-.4493	38.8549	42.6883				1				0
80	11.54	29.6639	40.3298	42.7092	55.0789	-1.167	-.7739	167.7818	-1.167	-.7739	1.4003	.8196	236.4485	-.683	-.453	38.8857	42.6292				1				0
80	11.55	29.6373	40.2866	42.7466	55.0858	-1.1648	-.7772	167.7563	-1.1648	-.7772	1.4003	.8196	236.2862	-.6817	-.4549	38.9067	42.5978				1				0
80	11.56	29.6107	40.2434	42.7839	55.0927	-1.1626	-.7805	167.7307	-1.1626	-.7805	1.4003	.8196	236.1239	-.6804	-.4568	38.9277	42.5664				1				0
80	11.57	29.5841	40.2002	42.8213	55.0996	-1.1604	-.7838	167.7052	-1.1604	-.7838	1.4003	.8196	235.9616	-.6791	-.4587	38.9487	42.535				1				0
80	11.58	29.5575	40.157	42.8587	55.1066	-1.1582	-.7871	167.6797	-1.1582	-.7871	1.4003	.8196	235.7992	-.6778	-.4607	38.9697	42.5036				1				0
80	11.59	29.5197	40.0985	42.9574	55.1498	-1.154	-.7935	167.7254	-1.154	-.7935	1.4005	.8197	235.4858	-.6754	-.4644	39.0095	42.4425				1				0
80	11.6	29.4819	40.04	43.0561	55.1931	-1.1498	-.8	167.7711	-1.1498	-.8	1.4007	.8198	235.1727	-.673	-.4682	39.0493	42.3813				1				0
80	11.61	29.4708	40.0247	43.1175	55.2294	-1.1479	-.8031	167.8424	-1.1479	-.8031	1.4009	.8199	235.0221	-.6718	-.47	39.068	42.3516				1				0
80	11.62	29.4596	40.0094	43.1789	55.2657	-1.1459	-.8062	167.9136	-1.1459	-.8062	1.4011	.82	234.8717	-.6707	-.4718	39.0868	42.322				1				0
80	11.63	29.4485	39.9941	43.2403	55.302	-1.1439	-.8093	167.9848	-1.1439	-.8093	1.4013	.8201	234.7214	-.6695	-.4737	39.1055	42.2924				1				0
80	11.64	29.4373	39.9788	43.3017	55.3384	-1.142	-.8124	168.0561	-1.142	-.8124	1.4015	.8202	234.5714	-.6684	-.4755	39.1241	42.2628				1				0
80	11.65	29.4373	39.9716	43.3968	55.3989	-1.1388	-.8162	168.2046	-1.1388	-.8162	1.4011	.82	234.3705	-.6665	-.4777	39.1539	42.2265				1				0
80	11.66	29.4373	39.9644	43.492	55.4595	-1.1357	-.82	168.3532	-1.1357	-.82	1.4008	.8199	234.1698	-.6647	-.4799	39.1836	42.1903				1				0
80	11.67	29.4485	39.9725	43.5258	55.4837	-1.1346	-.8207	168.4304	-1.1346	-.8207	1.4003	.8195	234.1189	-.664	-.4803	39.1946	42.1836				1				0
80	11.68	29.4596	39.9806	43.5596	55.5079	-1.1334	-.8214	168.5077	-1.1334	-.8214	1.3998	.8192	234.0679	-.6633	-.4808	39.2056	42.177				1				0
80	11.69	29.4708	39.9887	43.5934	55.5321	-1.1323	-.8221	168.585	-1.1323	-.8221	1.3992	.8189	234.017	-.6627	-.4812	39.2167	42.1703				1				0
80	11.7	29.4819	39.9968	43.6272	55.5563	-1.1311	-.8228	168.6623	-1.1311	-.8228	1.3987	.8186	233.9661	-.662	-.4816	39.2277	42.1637				1				0
80	11.71	29.4716	39.9365	43.6948	55.5321	-1.1241	-.8261	168.6351	-1.1241	-.8261	1.395	.8165	233.6885	-.6579	-.4835	39.294	42.1323				1				0
80	11.72	29.4613	39.8762	43.7625	55.5079	-1.1172	-.8294	168.6078	-1.1172	-.8294	1.3914	.8143	233.4093	-.6538	-.4854	39.3604	42.101				1				0
80	11.73	29.4399	39.8077	43.7963	55.4595	-1.1113	-.832	168.5033	-1.1113	-.832	1.3883	.8125	233.1799	-.6504	-.4869	39.4158	42.0762				1				0
80	11.74	29.4184	39.7393	43.8301	55.411	-1.1055	-.8346	168.3988	-1.1055	-.8346	1.3852	.8107	232.9491	-.647	-.4885	39.4714	42.0514				1				0
80	11.75	29.397	39.6709	43.8639	55.3626	-1.0997	-.8372	168.2944	-1.0997	-.8372	1.3821	.8089	232.717	-.6436	-.49	39.527	42.0266				1				0
80	11.76	29.3146	39.4504	43.9439	55.2865	-1.0867	-.8472	167.9954	-1.0867	-.8472	1.378	.8065	232.0597	-.636	-.4959	39.6502	41.9312				1				0
80	11.77	29.2322	39.2299	44.024	55.2104	-1.0738	-.8573	167.6964	-1.0738	-.8573	1.374	.8042	231.3961	-.6284	-.5017	39.7738	41.8354				1				0
80	11.78	29.1498	39.0094	44.104	55.1342	-1.0607	-.8674	167.3975	-1.0607	-.8674	1.3702	.8019	230.7263	-.6208	-.5077	39.8978	41.7392				1				0
80	11.79	29.0889	38.8573	44.1503	55.1066	-1.0536	-.8749	167.203	-1.0536	-.8749	1.3695	.8015	230.2944	-.6166	-.512	39.966	41.668				1				0
80	11.8	29.0279	38.7052	44.1966	55.0789	-1.0464	-.8824	167.0085	-1.0464	-.8824	1.3688	.8011	229.861	-.6124	-.5164	40.0344	41.5966				1				0
80	11.81	28.967	38.5531	44.2428	55.0512	-1.0392	-.8899	166.8141	-1.0392	-.8899	1.3681	.8007	229.4262	-.6082	-.5208	40.1029	41.525				1				0
80	11.82	28.8502	38.1471	44.4243	55.1256	-1.0206	-.9131	166.5473	-1.0206	-.9131	1.3695	.8015	228.1818	-.5973	-.5344	40.2796	41.3034				1				0
80	11.83	28.7335	37.7412	44.6058	55.2	-1.002	-.9365	166.2805	-1.002	-.9365	1.3715	.8027	226.9364	-.5864	-.5481	40.457	41.0812				1				0
80	11.84	28.6777	37.4874	44.741	55.302	-.9906	-.9523	166.2081	-.9906	-.9523	1.3741	.8042	226.1315	-.5798	-.5573	40.5654	40.9309				1				0
80	11.85	28.6219	37.2336	44.8762	55.4041	-.9792	-.9681	166.1358	-.9792	-.9681	1.377	.8059	225.3291	-.5731	-.5666	40.6739	40.7805				1				0
80	11.86	28.5662	36.9798	45.0114	55.5062	-.9678	-.9839	166.0635	-.9678	-.9839	1.3801	.8077	224.5294	-.5664	-.5758	40.7826	40.6299				1				0
80	11.87	28.5104	36.726	45.1466	55.6082	-.9564	-.9997	165.9911	-.9564	-.9997	1.3835	.8097	223.7329	-.5598	-.5851	40.8913	40.4792				1				0
80	11.88	28.4494	36.4109	45.4926	55.9948	-.9435	-1.0287	166.3478	-.9435	-1.0287	1.3958	.8169	222.5257	-.5522	-.6021	41.0147	40.2031				1				0
80	11.89	28.3885	36.0959	45.8387	56.3815	-.9305	-1.0575	166.7045	-.9305	-1.0575	1.4087	.8244	221.3452	-.5446	-.6189	41.1376	39.9282				1				0
80	11.9	28.3833	36.0347	46.0495	56.666	-.9291	-1.0705	167.1336	-.9291	-1.0705	1.4175	.8296	220.9532	-.5437	-.6265	41.1518	39.8045				1				0
80	11.91	28.3782	35.9735	46.2603	56.9506	-.9276	-1.0834	167.5626	-.9276	-1.0834	1.4263	.8348	220.568	-.5429	-.6341	41.1659	39.6814				1				0
80	11.92	28.373	35.9123	46.4711	57.2352	-.9261	-1.0963	167.9916	-.9261	-1.0963	1.4351	.8399	220.1895	-.542	-.6416	41.18	39.559				1				0
80	11.93	28.3679	35.8511	46.682	57.5197	-.9246	-1.1091	168.4207	-.9246	-1.1091	1.444	.8451	219.8176	-.5412	-.6491	41.1939	39.4372				1				0
80	11.94	28.3001	35.7125	47.0075	57.9833	-.9248	-1.1328	169.0034	-.9248	-1.1328	1.4624	.8559	219.2288	-.5413	-.663	41.1921	39.2115				1				0
80	11.95	28.2323	35.5739	47.3331	58.4469	-.925	-1.1563	169.5862	-.925	-1.1563	1.4808	.8667	218.6586	-.5414	-.6768	41.1903	38.9874				1				0
80	11.96	28.1696	35.4965	47.4479	58.626	-.9267	-1.1672	169.7399	-.9267	-1.1672	1.4903	.8723	218.4463	-.5423	-.6831	41.1746	38.8836				1				0
80	11.97	28.107	35.4191	47.5626	58.805	-.9283	-1.1781	169.8937	-.9283	-1.1781	1.4999	.8778	218.2371	-.5433	-.6895	41.159	38.7801				1				0
80	11.98	28.0443	35.3417	47.6774	58.9841	-.9299	-1.1889	170.0474	-.9299	-1.1889	1.5094	.8834	218.0309	-.5443	-.6959	41.1434	38.6767				1				0
80	11.99	27.9817	35.2643	47.7921	59.1631	-.9316	-1.1998	170.2011	-.9316	-1.1998	1.519	.889	217.8277	-.5452	-.7022	41.1279	38.5735				1				0
80	12	27.8555	35.1797	47.8686	59.343	-.9386	-1.2123	170.2468	-.9386	-1.2123	1.5331	.8973	217.7475	-.5493	-.7095	41.0613	38.4545				1				0
80	12.01	27.7293	35.095	47.9451	59.5229	-.9455	-1.2248	170.2924	-.9455	-1.2248	1.5473	.9056	217.6688	-.5534	-.7168	40.9948	38.3355				1				0
80	12.02	27.6658	35.0878	47.9069	59.5238	-.9509	-1.2265	170.1843	-.9509	-1.2265	1.5519	.9083	217.7874	-.5565	-.7178	40.9437	38.3194				1				0
80	12.03	27.6023	35.0806	47.8686	59.5246	-.9563	-1.2282	170.0762	-.9563	-1.2282	1.5566	.911	217.9056	-.5597	-.7188	40.8925	38.3032				1				0
80	12.04	27.5388	35.0734	47.8304	59.5255	-.9617	-1.2299	169.9681	-.9617	-1.2299	1.5612	.9137	218.0231	-.5628	-.7198	40.8413	38.2871				1				0
80	12.05	27.4753	35.0662	47.7921	59.5264	-.9671	-1.2316	169.86	-.9671	-1.2316	1.5659	.9165	218.1401	-.566	-.7208	40.7899	38.2709				1				0
80	12.06	27.3448	35.0617	47.6436	59.4355	-.9784	-1.2314	169.4857	-.9784	-1.2314	1.5728	.9205	218.4688	-.5726	-.7207	40.6819	38.2724				1				0
80	12.07	27.2144	35.0572	47.495	59.3447	-.9898	-1.2312	169.1114	-.9898	-1.2312	1.5798	.9246	218.7961	-.5793	-.7206	40.5733	38.2739				1				0
80	12.08	27.1474	35.0599	47.3847	59.253	-.9958	-1.2294	168.8451	-.9958	-1.2294	1.5821	.926	219.008	-.5828	-.7195	40.5161	38.2917				1				0
80	12.09	27.0805	35.0626	47.2744	59.1614	-1.0018	-1.2275	168.5789	-1.0018	-1.2275	1.5844	.9273	219.2199	-.5863	-.7184	40.4588	38.3096				1				0
80	12.1	27.0135	35.0653	47.1641	59.0697	-1.0079	-1.2256	168.3127	-1.0079	-1.2256	1.5868	.9287	219.4319	-.5899	-.7173	40.4012	38.3275				1				0
80	12.11	26.9466	35.068	47.0538	58.978	-1.0139	-1.2237	168.0464	-1.0139	-1.2237	1.5892	.9301	219.6439	-.5934	-.7162	40.3435	38.3455				1				0
80	12.12	26.8608	35.0995	46.9132	58.8664	-1.0232	-1.2205	167.74	-1.0232	-1.2205	1.5926	.9321	219.9758	-.5989	-.7143	40.2552	38.3766				1				0
80	12.13	26.7749	35.1311	46.7727	58.7548	-1.0325	-1.2172	167.4335	-1.0325	-1.2172	1.5961	.9342	220.3074	-.6043	-.7124	40.1667	38.4079				1				0
80	12.14	26.756	35.1599	46.7425	58.735	-1.0357	-1.2158	167.3933	-1.0357	-1.2158	1.5971	.9348	220.4269	-.6062	-.7116	40.1362	38.4211				1				0
80	12.15	26.7372	35.1887	46.7122	58.7151	-1.0389	-1.2144	167.3531	-1.0389	-1.2144	1.5981	.9354	220.5463	-.608	-.7108	40.1058	38.4343				1				0
80	12.16	26.7183	35.2175	46.682	58.6952	-1.0421	-1.213	167.3129	-1.0421	-1.213	1.5992	.936	220.6656	-.6099	-.7099	40.0753	38.4475				1				0
80	12.17	26.6925	35.294	46.6793	58.7488	-1.0495	-1.2123	167.4146	-1.0495	-1.2123	1.6035	.9385	220.8837	-.6142	-.7095	40.0047	38.4545				1				0
80	12.18	26.6668	35.3705	46.6766	58.8024	-1.0569	-1.2116	167.5163	-1.0569	-1.2116	1.6078	.941	221.1003	-.6186	-.7091	39.9341	38.4614				1				0
80	12.19	26.641	35.447	46.674	58.856	-1.0643	-1.2108	167.618	-1.0643	-1.2108	1.6121	.9435	221.3155	-.6229	-.7087	39.8637	38.4684				1				0
80	12.2	26.6342	35.4947	46.7015	58.9296	-1.0685	-1.2115	167.7599	-1.0685	-1.2115	1.6154	.9454	221.4119	-.6254	-.709	39.8238	38.4621				1				0
80	12.21	26.6273	35.5424	46.7291	59.0031	-1.0727	-1.2121	167.9019	-1.0727	-1.2121	1.6186	.9473	221.5077	-.6278	-.7094	39.7839	38.4559				1				0
80	12.22	26.6204	35.5901	46.7567	59.0766	-1.0769	-1.2128	168.0438	-1.0769	-1.2128	1.6219	.9492	221.603	-.6303	-.7098	39.7441	38.4497				1				0
80	12.23	26.6239	35.6603	46.7994	59.1631	-1.0812	-1.2129	168.2466	-1.0812	-1.2129	1.6248	.9509	221.7142	-.6328	-.7099	39.7033	38.4489				1				0
80	12.24	26.6273	35.7305	46.8421	59.2496	-1.0854	-1.2129	168.4495	-1.0854	-1.2129	1.6277	.9526	221.8247	-.6353	-.7099	39.6625	38.4482				1				0
80	12.25	26.6376	35.753	46.8572	59.2626	-1.0855	-1.2124	168.5103	-1.0855	-1.2124	1.6273	.9524	221.841	-.6353	-.7096	39.6614	38.4536				1				0
80	12.26	26.6479	35.7755	46.8723	59.2755	-1.0857	-1.2118	168.5713	-1.0857	-1.2118	1.627	.9522	221.8574	-.6354	-.7092	39.6603	38.459				1				0
80	12.27	26.6582	35.798	46.8875	59.2885	-1.0858	-1.2112	168.6321	-1.0858	-1.2112	1.6267	.952	221.8737	-.6355	-.7089	39.6593	38.4644				1				0
80	12.28	26.6685	35.8205	46.9026	59.3015	-1.0859	-1.2107	168.6931	-1.0859	-1.2107	1.6263	.9518	221.8901	-.6355	-.7086	39.6582	38.4698				1				0
80	12.29	26.7114	35.8601	46.9035	59.247	-1.0828	-1.2067	168.722	-1.0828	-1.2067	1.6213	.9489	221.9013	-.6337	-.7062	39.6881	38.5077				1				0
80	12.3	26.7543	35.8997	46.9044	59.1925	-1.0796	-1.2027	168.7509	-1.0796	-1.2027	1.6162	.9459	221.9125	-.6319	-.7039	39.718	38.5456				1				0
80	12.31	26.7869	35.9168	46.8901	59.125	-1.0763	-1.1993	168.7189	-1.0763	-1.1993	1.6115	.9432	221.9073	-.63	-.7019	39.7491	38.578				1				0
80	12.32	26.8196	35.9339	46.8759	59.0576	-1.0731	-1.1959	168.6869	-1.0731	-1.1959	1.6068	.9404	221.902	-.628	-.6999	39.7801	38.6105				1				0
80	12.33	26.8522	35.951	46.8617	58.9901	-1.0698	-1.1925	168.6549	-1.0698	-1.1925	1.602	.9376	221.8967	-.6261	-.6979	39.8112	38.643				1				0
80	12.34	26.8848	35.9681	46.8474	58.9226	-1.0666	-1.1891	168.623	-1.0666	-1.1891	1.5973	.9349	221.8914	-.6242	-.6959	39.8422	38.6756				1				0
80	12.35	26.9466	35.9996	46.7958	58.7739	-1.0608	-1.1817	168.5159	-1.0608	-1.1817	1.588	.9294	221.9149	-.6209	-.6916	39.897	38.7459				1				0
80	12.36	27.0084	36.0311	46.7442	58.6251	-1.0551	-1.1743	168.4088	-1.0551	-1.1743	1.5786	.9239	221.9386	-.6175	-.6873	39.9519	38.8163				1				0
80	12.37	27.0376	36.0455	46.7069	58.5438	-1.0526	-1.1703	168.3337	-1.0526	-1.1703	1.574	.9212	221.9679	-.616	-.685	39.9756	38.8542				1				0
80	12.38	27.0667	36.0599	46.6695	58.4625	-1.0501	-1.1663	168.2587	-1.0501	-1.1663	1.5694	.9185	221.9973	-.6146	-.6826	39.9994	38.8922				1				0
80	12.39	27.0959	36.0743	46.6322	58.3812	-1.0476	-1.1623	168.1836	-1.0476	-1.1623	1.5647	.9158	222.027	-.6131	-.6803	40.0232	38.9301				1				0
80	12.4	27.1251	36.0887	46.5948	58.2999	-1.0451	-1.1583	168.1085	-1.0451	-1.1583	1.5601	.9131	222.0569	-.6116	-.678	40.047	38.9681				1				0
80	12.41	27.2161	36.1598	46.5396	58.1606	-1.04	-1.1487	168.0762	-1.04	-1.1487	1.5495	.9069	222.1579	-.6087	-.6723	40.0952	39.0604				1				0
80	12.42	27.3071	36.2309	46.4845	58.0214	-1.0349	-1.139	168.0438	-1.0349	-1.139	1.5389	.9007	222.2605	-.6057	-.6666	40.1434	39.1527				1				0
80	12.43	27.3689	36.2876	46.4667	57.9634	-1.0324	-1.1333	168.0866	-1.0324	-1.1333	1.533	.8972	222.3329	-.6042	-.6633	40.1677	39.2068				1				0
80	12.44	27.4307	36.3443	46.4489	57.9055	-1.0298	-1.1276	168.1294	-1.0298	-1.1276	1.5271	.8938	222.4058	-.6027	-.66	40.192	39.261				1				0
80	12.45	27.4924	36.401	46.4311	57.8475	-1.0273	-1.1219	168.1721	-1.0273	-1.1219	1.5212	.8903	222.4792	-.6012	-.6566	40.2162	39.3151				1				0
80	12.46	27.5542	36.4577	46.4133	57.7896	-1.0247	-1.1162	168.2149	-1.0247	-1.1162	1.5153	.8869	222.5532	-.5998	-.6533	40.2405	39.3692				1				0
80	12.47	27.6744	36.5513	46.3635	57.6495	-1.0187	-1.1049	168.2387	-1.0187	-1.1049	1.5028	.8796	222.6765	-.5962	-.6466	40.2981	39.4775				1				0
80	12.48	27.7946	36.6449	46.3137	57.5093	-1.0127	-1.0935	168.2625	-1.0127	-1.0935	1.4904	.8723	222.8017	-.5927	-.64	40.3557	39.5857				1				0
80	12.49	27.8529	36.6818	46.2817	57.4272	-1.0091	-1.0878	168.2436	-1.0091	-1.0878	1.4838	.8684	222.8518	-.5906	-.6367	40.3891	39.6399				1				0
80	12.5	27.9113	36.7188	46.2496	57.345	-1.0056	-1.0821	168.2247	-1.0056	-1.0821	1.4773	.8646	222.9024	-.5886	-.6333	40.4224	39.6942				1				0
80	12.51	27.9697	36.7557	46.2176	57.2628	-1.0021	-1.0764	168.2058	-1.0021	-1.0764	1.4707	.8608	222.9534	-.5865	-.63	40.4558	39.7484				1				0
80	12.52	28.0203	36.753	46.1482	57.1037	-.996	-1.0699	168.0252	-.996	-1.0699	1.4617	.8555	222.951	-.5829	-.6262	40.5145	39.8106				1				0
80	12.53	28.0709	36.7503	46.0788	56.9445	-.9898	-1.0633	167.8446	-.9898	-1.0633	1.4527	.8502	222.9486	-.5793	-.6223	40.5733	39.8729				1				0
80	12.54	28.1216	36.7476	46.0095	56.7854	-.9836	-1.0568	167.664	-.9836	-1.0568	1.4437	.845	222.9462	-.5757	-.6185	40.6323	39.9354				1				0
80	12.55	28.1138	36.708	45.9721	56.7084	-.9809	-1.0559	167.5023	-.9809	-1.0559	1.4413	.8435	222.8913	-.5741	-.618	40.6578	39.9435				1				0
80	12.56	28.1061	36.6683	45.9347	56.6314	-.9782	-1.0551	167.3406	-.9782	-1.0551	1.4388	.8421	222.836	-.5725	-.6175	40.6833	39.9516				1				0
80	12.57	28.0984	36.6287	45.8974	56.5545	-.9756	-1.0542	167.179	-.9756	-1.0542	1.4364	.8407	222.7805	-.571	-.617	40.7089	39.9597				1				0
80	12.58	28.0864	36.5522	45.8974	56.4922	-.97	-1.0559	167.0282	-.97	-1.0559	1.4338	.8392	222.5713	-.5677	-.618	40.762	39.9437				1				0
80	12.59	28.0744	36.4757	45.8974	56.4299	-.9644	-1.0576	166.8774	-.9644	-1.0576	1.4313	.8377	222.3611	-.5644	-.619	40.8151	39.9276				1				0
80	12.6	28.0701	36.4388	45.9347	56.4446	-.9615	-1.0601	166.8883	-.9615	-1.0601	1.4312	.8377	222.2074	-.5628	-.6205	40.8426	39.9034				1				0
80	12.61	28.0658	36.4019	45.9721	56.4593	-.9587	-1.0627	166.8991	-.9587	-1.0627	1.4312	.8376	222.0537	-.5611	-.622	40.87	39.8792				1				0
80	12.62	28.0615	36.365	46.0095	56.474	-.9558	-1.0652	166.91	-.9558	-1.0652	1.4312	.8376	221.9001	-.5594	-.6234	40.8974	39.855				1				0
80	12.63	28.0572	36.3281	46.0468	56.4887	-.9529	-1.0678	166.9209	-.9529	-1.0678	1.4311	.8376	221.7464	-.5577	-.6249	40.9248	39.8308				1				0
80	12.64	28.0478	36.2597	46.1829	56.6176	-.9485	-1.0762	167.108	-.9485	-1.0762	1.4345	.8396	221.3912	-.5551	-.6298	40.967	39.7509				1				0
80	12.65	28.0383	36.1913	46.319	56.7465	-.944	-1.0845	167.2951	-.944	-1.0845	1.4379	.8415	221.0384	-.5525	-.6347	41.0091	39.6712				1				0
80	12.66	28.0332	36.1598	46.4178	56.8606	-.9425	-1.0903	167.4714	-.9425	-1.0903	1.4412	.8435	220.8401	-.5516	-.6381	41.0239	39.6157				1				0
80	12.67	28.028	36.1283	46.5165	56.9748	-.9409	-1.0962	167.6476	-.9409	-1.0962	1.4446	.8455	220.6431	-.5507	-.6415	41.0386	39.5604				1				0
80	12.68	28.0229	36.0968	46.6152	57.089	-.9394	-1.102	167.8239	-.9394	-1.102	1.448	.8475	220.4474	-.5498	-.6449	41.0532	39.5052				1				0
80	12.69	28.0177	36.0653	46.714	57.2032	-.9379	-1.1077	168.0002	-.9379	-1.1077	1.4514	.8495	220.2531	-.5489	-.6483	41.0679	39.4501				1				0
80	12.7	28.01	36.005	46.8999	57.4038	-.9342	-1.1183	168.3187	-.9342	-1.1183	1.4571	.8528	219.8751	-.5467	-.6545	41.103	39.3499				1				0
80	12.71	28.0023	35.9447	47.0858	57.6045	-.9305	-1.1287	168.6373	-.9305	-1.1287	1.4628	.8562	219.5015	-.5446	-.6606	41.138	39.2501				1				0
80	12.72	27.9997	35.9159	47.173	57.691	-.9284	-1.1335	168.7796	-.9284	-1.1335	1.4651	.8575	219.3195	-.5433	-.6634	41.1583	39.2051				1				0
80	12.73	27.9971	35.8871	47.2602	57.7775	-.9262	-1.1382	168.9219	-.9262	-1.1382	1.4674	.8588	219.1383	-.5421	-.6661	41.1787	39.1602				1				0
80	12.74	27.9945	35.8583	47.3474	57.864	-.9241	-1.1429	169.0642	-.9241	-1.1429	1.4698	.8602	218.9579	-.5408	-.6689	41.199	39.1153				1				0
80	12.75	27.992	35.8295	47.4345	57.9505	-.922	-1.1476	169.2065	-.922	-1.1476	1.4721	.8616	218.7785	-.5396	-.6717	41.2193	39.0706				1				0
80	12.76	27.9963	35.7935	47.5395	58.0465	-.9186	-1.1529	169.3757	-.9186	-1.1529	1.4741	.8627	218.5473	-.5376	-.6747	41.2516	39.0204				1				0
80	12.77	28.0005	35.7575	47.6445	58.1425	-.9152	-1.1581	169.545	-.9152	-1.1581	1.4761	.8639	218.3173	-.5356	-.6778	41.2838	38.9703				1				0
80	12.78	28.0074	35.7503	47.6623	58.152	-.9139	-1.1587	169.5719	-.9139	-1.1587	1.4758	.8637	218.2648	-.5349	-.6782	41.2959	38.9648				1				0
80	12.79	28.0143	35.7431	47.68	58.1615	-.9127	-1.1593	169.5989	-.9127	-1.1593	1.4754	.8635	218.2124	-.5342	-.6785	41.3079	38.9593				1				0
80	12.8	28.0211	35.7359	47.6978	58.171	-.9114	-1.1599	169.6259	-.9114	-1.1599	1.4751	.8633	218.1599	-.5334	-.6788	41.32	38.9538				1				0
80	12.81	28.028	35.7287	47.7156	58.1805	-.9101	-1.1604	169.6529	-.9101	-1.1604	1.4748	.8631	218.1075	-.5327	-.6792	41.332	38.9483				1				0
80	12.82	28.0297	35.6873	47.6694	58.0534	-.9051	-1.1582	169.4398	-.9051	-1.1582	1.4699	.8603	218.0053	-.5297	-.6779	41.3804	38.9695				1				0
80	12.83	28.0314	35.6459	47.6231	57.9262	-.9	-1.156	169.2267	-.9	-1.156	1.465	.8574	217.9023	-.5267	-.6766	41.4288	38.9908				1				0
80	12.84	28.0263	35.6117	47.5591	57.7896	-.8961	-1.1532	168.9866	-.8961	-1.1532	1.4604	.8547	217.8515	-.5245	-.6749	41.4654	39.0176				1				0
80	12.85	28.0211	35.5775	47.495	57.6529	-.8923	-1.1503	168.7466	-.8923	-1.1503	1.4558	.8521	217.8002	-.5222	-.6733	41.502	39.0445				1				0
80	12.86	28.016	35.5433	47.431	57.5163	-.8884	-1.1475	168.5065	-.8884	-1.1475	1.4512	.8494	217.7485	-.52	-.6716	41.5387	39.0715				1				0
80	12.87	28.0108	35.5091	47.3669	57.3796	-.8846	-1.1446	168.2664	-.8846	-1.1446	1.4466	.8467	217.6963	-.5177	-.6699	41.5756	39.0986				1				0
80	12.88	27.9894	35.4425	47.2379	57.1417	-.8792	-1.14	167.8116	-.8792	-1.14	1.4396	.8426	217.6395	-.5145	-.6672	41.627	39.143				1				0
80	12.89	27.9679	35.3759	47.109	56.9039	-.8737	-1.1353	167.3566	-.8737	-1.1353	1.4326	.8385	217.5819	-.5114	-.6645	41.6788	39.1876				1				0
80	12.9	27.9516	35.3435	47.044	56.8027	-.8722	-1.1335	167.1418	-.8722	-1.1335	1.4302	.8371	217.5775	-.5105	-.6634	41.6934	39.2049				1				0
80	12.91	27.9353	35.3111	46.9791	56.7015	-.8706	-1.1317	166.927	-.8706	-1.1317	1.4278	.8357	217.5732	-.5096	-.6623	41.7081	39.2223				1				0
80	12.92	27.919	35.2787	46.9141	56.6003	-.8691	-1.1298	166.7121	-.8691	-1.1298	1.4254	.8343	217.5688	-.5087	-.6613	41.7229	39.2398				1				0
80	12.93	27.8864	35.24	46.8821	56.5692	-.8695	-1.131	166.5776	-.8695	-1.131	1.4266	.8349	217.5547	-.5089	-.6619	41.7187	39.2289				1				0
80	12.94	27.8538	35.2013	46.8501	56.538	-.87	-1.1321	166.4431	-.87	-1.1321	1.4278	.8356	217.5407	-.5092	-.6626	41.7146	39.218				1				0
80	12.95	27.8212	35.1626	46.8181	56.5069	-.8704	-1.1332	166.3087	-.8704	-1.1332	1.4289	.8363	217.5266	-.5094	-.6633	41.7104	39.2071				1				0
80	12.96	27.8049	35.1562	46.851	56.5769	-.8724	-1.1362	166.389	-.8724	-1.1362	1.4325	.8384	217.5171	-.5106	-.665	41.6914	39.1788				1				0
80	12.97	27.7886	35.1499	46.8839	56.647	-.8744	-1.1392	166.4694	-.8744	-1.1392	1.4361	.8405	217.5077	-.5117	-.6667	41.6725	39.1504				1				0
80	12.98	27.7722	35.1437	46.9168	56.7171	-.8764	-1.1422	166.5498	-.8764	-1.1422	1.4396	.8426	217.4983	-.5129	-.6685	41.6536	39.1221				1				0
80	12.99	27.7379	35.0977	47.0734	56.9419	-.8777	-1.153	166.851	-.8777	-1.153	1.4491	.8481	217.2778	-.5137	-.6748	41.6412	39.0186				1				0
80	13	27.7036	35.0518	47.2299	57.1668	-.879	-1.1639	167.1522	-.879	-1.1639	1.4585	.8536	217.061	-.5144	-.6812	41.6287	38.9155				1				0
80	13.01	27.6856	35.0122	47.3536	57.3217	-.8783	-1.1717	167.373	-.8783	-1.1717	1.4644	.857	216.855	-.514	-.6858	41.6351	38.8408				1				0
80	13.02	27.6675	34.9726	47.4772	57.4765	-.8776	-1.1795	167.5939	-.8776	-1.1795	1.4702	.8605	216.6512	-.5137	-.6904	41.6415	38.7663				1				0
80	13.03	27.6495	34.933	47.6009	57.6313	-.877	-1.1873	167.8147	-.877	-1.1873	1.4761	.8639	216.4495	-.5133	-.6949	41.6479	38.692				1				0
80	13.04	27.6315	34.8934	47.7245	57.7861	-.8763	-1.1951	168.0356	-.8763	-1.1951	1.482	.8674	216.25	-.5129	-.6995	41.6543	38.6178				1				0
80	13.05	27.5663	34.7746	47.9158	58.0646	-.8765	-1.2112	168.3213	-.8765	-1.2112	1.4951	.8751	215.8913	-.513	-.7089	41.6522	38.4643				1				0
80	13.06	27.501	34.6558	48.107	58.3431	-.8767	-1.2273	168.607	-.8767	-1.2273	1.5083	.8828	215.5401	-.5131	-.7183	41.6502	38.3113				1				0
80	13.07	27.4538	34.5766	48.1746	58.4668	-.8776	-1.2356	168.6719	-.8776	-1.2356	1.5156	.887	215.3841	-.5136	-.7232	41.6419	38.232				1				0
80	13.08	27.4066	34.4974	48.2422	58.5905	-.8785	-1.244	168.7368	-.8785	-1.244	1.5229	.8913	215.2297	-.5141	-.7281	41.6335	38.1528				1				0
80	13.09	27.3594	34.4182	48.3098	58.7142	-.8794	-1.2523	168.8017	-.8794	-1.2523	1.5302	.8956	215.0768	-.5147	-.7329	41.6252	38.0736				1				0
80	13.1	27.3122	34.339	48.3775	58.8379	-.8802	-1.2606	168.8665	-.8802	-1.2606	1.5375	.8998	214.9256	-.5152	-.7378	41.6169	37.9945				1				0
80	13.11	27.2075	34.1482	48.478	59.0143	-.8798	-1.2766	168.848	-.8798	-1.2766	1.5504	.9074	214.5749	-.5149	-.7471	41.6208	37.8423				1				0
80	13.12	27.1028	33.9574	48.5785	59.1908	-.8794	-1.2925	168.8294	-.8794	-1.2925	1.5633	.915	214.2299	-.5147	-.7565	41.6248	37.6901				1				0
80	13.13	27.0453	33.8458	48.6114	59.2435	-.8781	-1.3002	168.746	-.8781	-1.3002	1.569	.9183	214.0329	-.5139	-.761	41.6371	37.6168				1				0
80	13.14	26.9878	33.7342	48.6443	59.2963	-.8768	-1.3079	168.6626	-.8768	-1.3079	1.5746	.9216	213.8372	-.5132	-.7655	41.6494	37.5435				1				0
80	13.15	26.9303	33.6226	48.6772	59.3491	-.8755	-1.3156	168.5791	-.8755	-1.3156	1.5803	.9249	213.6426	-.5124	-.77	41.6617	37.4701				1				0
80	13.16	26.8728	33.5109	48.7101	59.4018	-.8742	-1.3234	168.4957	-.8742	-1.3234	1.5861	.9283	213.4492	-.5117	-.7745	41.674	37.3966				1				0
80	13.17	26.7835	33.384	48.7457	59.4944	-.8757	-1.3336	168.4076	-.8757	-1.3336	1.5954	.9337	213.2894	-.5125	-.7805	41.6604	37.299				1				0
80	13.18	26.6942	33.2571	48.7813	59.5869	-.8771	-1.3439	168.3196	-.8771	-1.3439	1.6048	.9392	213.1313	-.5133	-.7865	41.6467	37.2014				1				0
80	13.19	26.6625	33.2418	48.784	59.6267	-.8798	-1.3464	168.315	-.8798	-1.3464	1.6084	.9413	213.1636	-.5149	-.788	41.6207	37.1773				1				0
80	13.2	26.6307	33.2265	48.7867	59.6665	-.8826	-1.3489	168.3104	-.8826	-1.3489	1.612	.9434	213.1958	-.5165	-.7895	41.5947	37.1533				1				0
80	13.21	26.599	33.2112	48.7893	59.7063	-.8853	-1.3514	168.3058	-.8853	-1.3514	1.6156	.9456	213.2278	-.5181	-.791	41.5687	37.1293				1				0
80	13.22	26.5672	33.1959	48.792	59.7461	-.888	-1.3539	168.3012	-.888	-1.3539	1.6192	.9477	213.2597	-.5197	-.7924	41.5427	37.1053				1				0
80	13.23	26.5277	33.2175	48.7902	59.823	-.8948	-1.3561	168.3585	-.8948	-1.3561	1.6247	.9509	213.418	-.5237	-.7937	41.4784	37.0851				1				0
80	13.24	26.4883	33.2391	48.7884	59.9	-.9015	-1.3582	168.4158	-.9015	-1.3582	1.6302	.9541	213.575	-.5276	-.7949	41.4141	37.0649				1				0
80	13.25	26.4805	33.276	48.784	59.9372	-.9055	-1.3578	168.4778	-.9055	-1.3578	1.6321	.9552	213.7004	-.53	-.7947	41.3758	37.0687				1				0
80	13.26	26.4728	33.3129	48.7795	59.9744	-.9096	-1.3574	168.5397	-.9096	-1.3574	1.634	.9563	213.8254	-.5323	-.7944	41.3375	37.0725				1				0
80	13.27	26.4651	33.3498	48.7751	60.0116	-.9136	-1.357	168.6016	-.9136	-1.357	1.6359	.9574	213.95	-.5347	-.7942	41.2993	37.0763				1				0
80	13.28	26.4556	33.4596	48.7155	60.06	-.9245	-1.3532	168.6908	-.9245	-1.3532	1.6389	.9592	214.3425	-.5411	-.792	41.1948	37.1126				1				0
80	13.29	26.4462	33.5695	48.6559	60.1085	-.9355	-1.3494	168.78	-.9355	-1.3494	1.6419	.961	214.733	-.5475	-.7898	41.0904	37.1488				1				0
80	13.3	26.4368	33.6793	48.5963	60.1569	-.9465	-1.3456	168.8692	-.9465	-1.3456	1.6451	.9628	215.1217	-.5539	-.7875	40.9862	37.185				1				0
80	13.31	26.435	33.7522	48.5411	60.1681	-.9534	-1.3422	168.8965	-.9534	-1.3422	1.6463	.9636	215.3875	-.558	-.7855	40.92	37.2174				1				0
80	13.32	26.4333	33.8251	48.486	60.1794	-.9603	-1.3388	168.9238	-.9603	-1.3388	1.6476	.9643	215.6528	-.5621	-.7836	40.8539	37.2497				1				0
80	13.33	26.4316	33.898	48.4308	60.1906	-.9673	-1.3354	168.951	-.9673	-1.3354	1.6489	.9651	215.9175	-.5661	-.7816	40.7878	37.2821				1				0
80	13.34	26.4256	34.0762	48.2672	60.1595	-.9833	-1.3254	168.9284	-.9833	-1.3254	1.6504	.9659	216.5724	-.5755	-.7757	40.6348	37.3771				1				0
80	13.35	26.4196	34.2544	48.1035	60.1284	-.9994	-1.3154	168.9058	-.9994	-1.3154	1.652	.9669	217.2262	-.5849	-.7699	40.4817	37.4721				1				0
80	13.36	26.4153	34.3597	47.9949	60.086	-1.0086	-1.3089	168.8559	-1.0086	-1.3089	1.6524	.9671	217.6167	-.5903	-.766	40.3947	37.5347				1				0
80	13.37	26.411	34.465	47.8864	60.0436	-1.0177	-1.3023	168.806	-1.0177	-1.3023	1.6528	.9673	218.0072	-.5956	-.7622	40.3076	37.5975				1				0
80	13.38	26.4067	34.5703	47.7779	60.0012	-1.0269	-1.2957	168.7561	-1.0269	-1.2957	1.6532	.9676	218.3978	-.601	-.7583	40.2204	37.6602				1				0
80	13.39	26.4024	34.6756	47.6694	59.9588	-1.036	-1.2891	168.7063	-1.036	-1.2891	1.6538	.9679	218.7883	-.6064	-.7545	40.1332	37.723				1				0
80	13.4	26.3793	34.8385	47.4541	59.8334	-1.0512	-1.2773	168.5053	-1.0512	-1.2773	1.6542	.9682	219.4531	-.6152	-.7476	39.9888	37.8352				1				0
80	13.41	26.3561	35.0014	47.2388	59.708	-1.0664	-1.2655	168.3044	-1.0664	-1.2655	1.6549	.9686	220.1191	-.6241	-.7407	39.8442	37.9477				1				0
80	13.42	26.3372	35.059	47.1321	59.625	-1.0724	-1.2603	168.1533	-1.0724	-1.2603	1.6548	.9685	220.3949	-.6276	-.7376	39.7868	37.9973				1				0
80	13.43	26.3183	35.1166	47.0253	59.5419	-1.0784	-1.2551	168.0022	-1.0784	-1.2551	1.6547	.9685	220.6711	-.6312	-.7346	39.7293	38.0471				1				0
80	13.44	26.2994	35.1743	46.9186	59.4589	-1.0845	-1.2498	167.8512	-1.0845	-1.2498	1.6547	.9685	220.9479	-.6347	-.7315	39.6718	38.0969				1				0
80	13.45	26.2806	35.2319	46.8118	59.3759	-1.0905	-1.2446	167.7001	-1.0905	-1.2446	1.6548	.9685	221.2252	-.6383	-.7284	39.6141	38.1468				1				0
80	13.46	26.2385	35.2976	46.6553	59.2695	-1.1001	-1.2384	167.4608	-1.1001	-1.2384	1.6564	.9695	221.616	-.6439	-.7248	39.5229	38.206				1				0
80	13.47	26.1964	35.3633	46.4987	59.1631	-1.1097	-1.2321	167.2215	-1.1097	-1.2321	1.6582	.9705	222.0071	-.6495	-.7211	39.4315	38.2654				1				0
80	13.48	26.1733	35.3714	46.4489	59.1397	-1.1132	-1.2312	167.1333	-1.1132	-1.2312	1.6598	.9715	222.1199	-.6515	-.7206	39.3979	38.2747				1				0
80	13.49	26.1501	35.3795	46.3991	59.1164	-1.1167	-1.2302	167.045	-1.1167	-1.2302	1.6615	.9724	222.2327	-.6536	-.72	39.3643	38.2839				1				0
80	13.5	26.1269	35.3876	46.3493	59.093	-1.1203	-1.2292	166.9568	-1.1203	-1.2292	1.6631	.9734	222.3453	-.6557	-.7194	39.3307	38.2932				1				0
80	13.51	26.1037	35.3957	46.2995	59.0697	-1.1238	-1.2282	166.8686	-1.1238	-1.2282	1.6648	.9744	222.4578	-.6577	-.7189	39.2971	38.3025				1				0
80	13.52	26.09	35.4245	46.2834	59.1103	-1.1286	-1.2282	166.9083	-1.1286	-1.2282	1.668	.9762	222.5796	-.6605	-.7188	39.2515	38.3028				1				0
80	13.53	26.0763	35.4533	46.2674	59.151	-1.1334	-1.2282	166.948	-1.1334	-1.2282	1.6712	.9781	222.7009	-.6633	-.7188	39.206	38.303				1				0
80	13.54	26.0857	35.474	46.3012	59.215	-1.1346	-1.2291	167.0759	-1.1346	-1.2291	1.6728	.979	222.7101	-.6641	-.7194	39.1941	38.2939				1				0
80	13.55	26.0952	35.4947	46.335	59.279	-1.1359	-1.2301	167.2039	-1.1359	-1.2301	1.6743	.9799	222.7192	-.6648	-.7199	39.1823	38.2849				1				0
80	13.56	26.1046	35.5154	46.3688	59.343	-1.1371	-1.231	167.3318	-1.1371	-1.231	1.6758	.9808	222.7283	-.6655	-.7205	39.1705	38.2758				1				0
80	13.57	26.114	35.5361	46.4026	59.407	-1.1383	-1.232	167.4598	-1.1383	-1.232	1.6774	.9817	222.7373	-.6662	-.7211	39.1588	38.2668				1				0
80	13.58	26.1484	35.6126	46.4738	59.548	-1.1418	-1.2324	167.7828	-1.1418	-1.2324	1.6801	.9833	222.8141	-.6683	-.7213	39.1256	38.2625				1				0
80	13.59	26.1827	35.6891	46.545	59.689	-1.1453	-1.2329	168.1057	-1.1453	-1.2329	1.6828	.9849	222.8904	-.6703	-.7216	39.0926	38.2583				1				0
80	13.6	26.2076	35.7449	46.5823	59.7659	-1.1475	-1.2324	168.3008	-1.1475	-1.2324	1.6839	.9856	222.9576	-.6716	-.7213	39.0713	38.263				1				0
80	13.61	26.2325	35.8007	46.6197	59.8429	-1.1497	-1.2319	168.4958	-1.1497	-1.2319	1.6851	.9862	223.0245	-.6729	-.721	39.0501	38.2677				1				0
80	13.62	26.2574	35.8565	46.6571	59.9199	-1.152	-1.2314	168.6908	-1.152	-1.2314	1.6862	.9869	223.0912	-.6742	-.7207	39.0289	38.2724				1				0
80	13.63	26.2823	35.9123	46.6944	59.9969	-1.1542	-1.2309	168.8859	-1.1542	-1.2309	1.6874	.9876	223.1576	-.6755	-.7204	39.0077	38.2771				1				0
80	13.64	26.3183	35.9969	46.6944	60.0315	-1.1573	-1.2274	169.0411	-1.1573	-1.2274	1.687	.9873	223.3165	-.6773	-.7184	38.978	38.3105				1				0
80	13.65	26.3544	36.0815	46.6944	60.0661	-1.1604	-1.2239	169.1964	-1.1604	-1.2239	1.6866	.9871	223.4751	-.6792	-.7163	38.9483	38.3438				1				0
80	13.66	26.3655	36.1103	46.6571	60.0237	-1.1613	-1.2209	169.1566	-1.1613	-1.2209	1.685	.9862	223.5681	-.6797	-.7146	38.9397	38.3726				1				0
80	13.67	26.3767	36.1391	46.6197	59.9813	-1.1622	-1.2179	169.1168	-1.1622	-1.2179	1.6834	.9853	223.6613	-.6802	-.7128	38.931	38.4013				1				0
80	13.68	26.3878	36.1679	46.5823	59.9389	-1.1631	-1.2148	169.077	-1.1631	-1.2148	1.6819	.9844	223.7548	-.6808	-.711	38.9224	38.4301				1				0
80	13.69	26.399	36.1742	46.4783	59.7919	-1.1624	-1.2091	168.8434	-1.1624	-1.2091	1.6772	.9816	223.8709	-.6803	-.7077	38.93	38.4849				1				0
80	13.7	26.4102	36.1805	46.3742	59.6449	-1.1616	-1.2033	168.6097	-1.1616	-1.2033	1.6725	.9789	223.9881	-.6798	-.7043	38.9376	38.5398				1				0
80	13.71	26.4213	36.1868	46.2701	59.4978	-1.1607	-1.1975	168.3761	-1.1607	-1.1975	1.6678	.9761	224.1062	-.6794	-.7009	38.9452	38.5949				1				0
80	13.72	26.4213	36.1643	46.2034	59.3932	-1.159	-1.1948	168.1822	-1.159	-1.1948	1.6646	.9742	224.1298	-.6784	-.6993	38.9616	38.6211				1				0
80	13.73	26.4213	36.1418	46.1367	59.2885	-1.1573	-1.192	167.9883	-1.1573	-1.192	1.6614	.9724	224.1535	-.6773	-.6977	38.978	38.6474				1				0
80	13.74	26.4213	36.1193	46.07	59.1838	-1.1556	-1.1893	167.7944	-1.1556	-1.1893	1.6582	.9705	224.1774	-.6763	-.696	38.9944	38.6737				1				0
80	13.75	26.405	36.0554	45.9926	59.0394	-1.1519	-1.1875	167.4924	-1.1519	-1.1875	1.6543	.9682	224.1282	-.6741	-.695	39.03	38.6909				1				0
80	13.76	26.3887	35.9915	45.9152	58.895	-1.1481	-1.1856	167.1903	-1.1481	-1.1856	1.6504	.966	224.0786	-.672	-.6939	39.0657	38.7082				1				0
80	13.77	26.3724	35.9501	45.9045	58.8552	-1.1461	-1.1866	167.0822	-1.1461	-1.1866	1.6497	.9655	224.0049	-.6708	-.6945	39.0849	38.699				1				0
80	13.78	26.3561	35.9087	45.8938	58.8154	-1.1441	-1.1876	166.974	-1.1441	-1.1876	1.649	.9651	223.931	-.6696	-.6951	39.1041	38.6897				1				0
80	13.79	26.3398	35.8673	45.8831	58.7756	-1.1421	-1.1886	166.8658	-1.1421	-1.1886	1.6483	.9647	223.857	-.6684	-.6956	39.1233	38.6804				1				0
80	13.8	26.3235	35.8259	45.8725	58.7358	-1.14	-1.1895	166.7577	-1.14	-1.1895	1.6476	.9643	223.7828	-.6672	-.6962	39.1426	38.6712				1				0
80	13.81	26.3029	35.7485	45.949	58.7886	-1.1357	-1.1957	166.7889	-1.1357	-1.1957	1.6491	.9652	223.5268	-.6647	-.6998	39.1837	38.6127				1				0
80	13.82	26.2823	35.6711	46.0255	58.8413	-1.1314	-1.2018	166.8202	-1.1314	-1.2018	1.6506	.966	223.2714	-.6622	-.7034	39.2248	38.5542				1				0
80	13.83	26.278	35.6351	46.1127	58.9339	-1.1291	-1.207	166.9596	-1.1291	-1.207	1.6528	.9673	223.0912	-.6608	-.7064	39.2466	38.5051				1				0
80	13.84	26.2737	35.5991	46.1998	59.0264	-1.1268	-1.2121	167.099	-1.1268	-1.2121	1.655	.9686	222.9119	-.6595	-.7094	39.2683	38.4561				1				0
80	13.85	26.2694	35.5631	46.287	59.119	-1.1246	-1.2172	167.2385	-1.1246	-1.2172	1.6572	.9699	222.7333	-.6582	-.7124	39.29	38.4072				1				0
80	13.86	26.2651	35.5271	46.3742	59.2115	-1.1223	-1.2224	167.3779	-1.1223	-1.2224	1.6594	.9712	222.5555	-.6568	-.7154	39.3117	38.3584				1				0
80	13.87	26.2617	35.456	46.5601	59.4252	-1.1181	-1.2332	167.7029	-1.1181	-1.2332	1.6646	.9743	222.1967	-.6544	-.7218	39.3517	38.2551				1				0
80	13.88	26.2582	35.3849	46.746	59.6388	-1.1139	-1.244	168.0279	-1.1139	-1.244	1.6698	.9773	221.8415	-.6519	-.7281	39.3915	38.1523				1				0
80	13.89	26.2591	35.3498	46.8448	59.7599	-1.112	-1.2497	168.2135	-1.112	-1.2497	1.6728	.979	221.6627	-.6508	-.7314	39.4098	38.0982				1				0
80	13.9	26.26	35.3147	46.9435	59.881	-1.1101	-1.2554	168.3991	-1.1101	-1.2554	1.6758	.9808	221.485	-.6497	-.7347	39.428	38.0442				1				0
80	13.91	26.2608	35.2796	47.0422	60.0021	-1.1082	-1.261	168.5847	-1.1082	-1.261	1.6787	.9825	221.3082	-.6486	-.738	39.4461	37.9903				1				0
80	13.92	26.2617	35.2445	47.141	60.1232	-1.1063	-1.2667	168.7703	-1.1063	-1.2667	1.6817	.9843	221.1325	-.6475	-.7414	39.4643	37.9365				1				0
80	13.93	26.2591	35.1653	47.2869	60.2763	-1.1013	-1.2756	168.9875	-1.1013	-1.2756	1.6852	.9863	220.8077	-.6446	-.7466	39.5111	37.8518				1				0
80	13.94	26.2565	35.086	47.4328	60.4294	-1.0964	-1.2844	169.2047	-1.0964	-1.2844	1.6888	.9884	220.485	-.6417	-.7518	39.5578	37.7672				1				0
80	13.95	26.2531	35.0419	47.4799	60.4614	-1.0934	-1.2877	169.2363	-1.0934	-1.2877	1.6893	.9887	220.3357	-.64	-.7537	39.5864	37.7362				1				0
80	13.96	26.2497	34.9978	47.527	60.4934	-1.0904	-1.291	169.2679	-1.0904	-1.291	1.6898	.989	220.1865	-.6382	-.7556	39.615	37.7052				1				0
80	13.97	26.2462	34.9537	47.5742	60.5254	-1.0874	-1.2942	169.2995	-1.0874	-1.2942	1.6904	.9894	220.0375	-.6364	-.7575	39.6437	37.6742				1				0
80	13.98	26.2428	34.9096	47.6213	60.5574	-1.0844	-1.2975	169.3311	-1.0844	-1.2975	1.691	.9897	219.8886	-.6347	-.7594	39.6723	37.6432				1				0
80	13.99	26.2239	34.7782	47.6587	60.5133	-1.0757	-1.3026	169.1741	-1.0757	-1.3026	1.6894	.9887	219.5488	-.6296	-.7624	39.7555	37.594				1				0
80	14	26.205	34.6468	47.6961	60.4691	-1.0669	-1.3078	169.017	-1.0669	-1.3078	1.6878	.9878	219.2076	-.6244	-.7654	39.8389	37.5447				1				0
80	14.01	26.1896	34.5595	47.6863	60.393	-1.0611	-1.3097	168.8284	-1.0611	-1.3097	1.6857	.9866	219.0143	-.6211	-.7666	39.8938	37.5263				1				0
80	14.02	26.1741	34.4722	47.6765	60.3169	-1.0554	-1.3117	168.6397	-1.0554	-1.3117	1.6835	.9853	218.8202	-.6177	-.7677	39.9489	37.5079				1				0
80	14.03	26.1587	34.3849	47.6667	60.2408	-1.0496	-1.3136	168.4511	-1.0496	-1.3136	1.6814	.9841	218.6251	-.6143	-.7688	40.004	37.4895				1				0
80	14.04	26.1346	34.2688	47.6356	60.1258	-1.0425	-1.3157	168.1648	-1.0425	-1.3157	1.6786	.9825	218.3914	-.6101	-.77	40.0717	37.4698				1				0
80	14.05	26.1106	34.1527	47.6044	60.0107	-1.0353	-1.3178	167.8785	-1.0353	-1.3178	1.6758	.9808	218.1562	-.606	-.7713	40.1396	37.45				1				0
80	14.06	26.0866	34.0366	47.5733	59.8957	-1.0282	-1.3198	167.5921	-1.0282	-1.3198	1.6731	.9792	217.9194	-.6018	-.7725	40.2078	37.4302				1				0
80	14.07	26.078	34.0078	47.552	59.8568	-1.0269	-1.32	167.4945	-1.0269	-1.32	1.6724	.9788	217.881	-.601	-.7725	40.2203	37.4289				1				0
80	14.08	26.0694	33.979	47.5306	59.8178	-1.0255	-1.3201	167.3968	-1.0255	-1.3201	1.6716	.9784	217.8426	-.6002	-.7726	40.2329	37.4277				1				0
80	14.09	26.0608	33.9502	47.5093	59.7789	-1.0242	-1.3202	167.2992	-1.0242	-1.3202	1.6709	.978	217.804	-.5995	-.7727	40.2455	37.4264				1				0
80	14.1	26.0943	34.0168	47.5208	59.798	-1.0255	-1.3173	167.4298	-1.0255	-1.3173	1.6694	.977	217.9007	-.6002	-.771	40.2335	37.4547				1				0
80	14.11	26.1278	34.0834	47.5324	59.817	-1.0267	-1.3143	167.5605	-1.0267	-1.3143	1.6678	.9761	217.9974	-.6009	-.7692	40.2215	37.4829				1				0
80	14.12	26.1698	34.1788	47.5653	59.8749	-1.0293	-1.3112	167.7888	-1.0293	-1.3112	1.667	.9756	218.1324	-.6024	-.7674	40.197	37.5123				1				0
80	14.13	26.2119	34.2742	47.5982	59.9329	-1.0319	-1.3081	168.0172	-1.0319	-1.3081	1.6661	.9751	218.2672	-.6039	-.7656	40.1725	37.5416				1				0
80	14.14	26.2539	34.3696	47.6311	59.9908	-1.0344	-1.3051	168.2455	-1.0344	-1.3051	1.6653	.9747	218.4018	-.6054	-.7638	40.1482	37.5708				1				0
80	14.15	26.296	34.465	47.664	60.0488	-1.037	-1.302	168.4738	-1.037	-1.302	1.6645	.9742	218.5361	-.6069	-.762	40.1238	37.6				1				0
80	14.16	26.4119	34.7107	47.6391	60.0773	-1.044	-1.2893	168.8391	-1.044	-1.2893	1.659	.9709	218.9985	-.611	-.7546	40.0573	37.7211				1				0
80	14.17	26.5277	34.9564	47.6142	60.1059	-1.0509	-1.2766	169.2043	-1.0509	-1.2766	1.6535	.9678	219.462	-.6151	-.7472	39.9911	37.8418				1				0
80	14.18	26.6016	35.1067	47.5564	60.0765	-1.0554	-1.267	169.3412	-1.0554	-1.267	1.649	.9651	219.7929	-.6177	-.7415	39.949	37.9334				1				0
80	14.19	26.6754	35.2571	47.4986	60.0471	-1.0598	-1.2574	169.4781	-1.0598	-1.2574	1.6444	.9624	220.1252	-.6203	-.7359	39.907	38.0249				1				0
80	14.2	26.7492	35.4074	47.4408	60.0176	-1.0642	-1.2478	169.615	-1.0642	-1.2478	1.64	.9598	220.4588	-.6228	-.7303	39.8651	38.1162				1				0
80	14.21	26.823	35.5577	47.3829	59.9882	-1.0686	-1.2382	169.7518	-1.0686	-1.2382	1.6355	.9572	220.7935	-.6254	-.7247	39.8232	38.2074				1				0
80	14.22	26.962	35.8277	47.1339	59.7504	-1.0762	-1.2141	169.674	-1.0762	-1.2141	1.6224	.9496	221.5532	-.6299	-.7106	39.7507	38.437				1				0
80	14.23	27.1011	36.0977	46.8848	59.5125	-1.0838	-1.19	169.5961	-1.0838	-1.19	1.6096	.942	222.3259	-.6343	-.6965	39.6782	38.6667				1				0
80	14.24	27.1663	36.2174	46.6935	59.3041	-1.087	-1.1754	169.3813	-1.087	-1.1754	1.601	.937	222.764	-.6362	-.6879	39.6472	38.8059				1				0
80	14.25	27.2315	36.3371	46.5023	59.0956	-1.0903	-1.1607	169.1666	-1.0903	-1.1607	1.5925	.932	223.2079	-.6381	-.6793	39.6163	38.9455				1				0
80	14.26	27.2968	36.4568	46.311	58.8872	-1.0936	-1.146	168.9518	-1.0936	-1.146	1.5841	.9271	223.6577	-.64	-.6707	39.5852	39.0854				1				0
80	14.27	27.362	36.5765	46.1198	58.6787	-1.0968	-1.1313	168.737	-1.0968	-1.1313	1.5757	.9222	224.1135	-.6419	-.6621	39.5541	39.2257				1				0
80	14.28	27.4907	36.7584	45.7586	58.2575	-1.0995	-1.1041	168.2652	-1.0995	-1.1041	1.5582	.912	224.8808	-.6435	-.6462	39.5281	39.4845				1				0
80	14.29	27.6195	36.9402	45.3975	57.8363	-1.1023	-1.0768	167.7934	-1.1023	-1.0768	1.541	.9019	225.6699	-.6451	-.6302	39.5021	39.7447				1				0
80	14.3	27.683	37.0023	45.2275	57.6235	-1.1017	-1.0643	167.5363	-1.1017	-1.0643	1.5318	.8965	225.9905	-.6448	-.6229	39.5073	39.864				1				0
80	14.31	27.7465	37.0644	45.0576	57.4107	-1.1012	-1.0517	167.2793	-1.1012	-1.0517	1.5227	.8912	226.3158	-.6445	-.6155	39.5126	39.9836				1				0
80	14.32	27.81	37.1265	44.8877	57.198	-1.1006	-1.0391	167.0222	-1.1006	-1.0391	1.5136	.8859	226.6461	-.6442	-.6082	39.518	40.1036				1				0
80	14.33	27.8735	37.1886	44.7178	56.9852	-1.1001	-1.0265	166.7651	-1.1001	-1.0265	1.5046	.8806	226.9814	-.6438	-.6008	39.5233	40.224				1				0
80	14.34	27.9413	37.2885	44.4865	56.7551	-1.1037	-1.0106	166.4715	-1.1037	-1.0106	1.4965	.8759	227.52	-.646	-.5915	39.4886	40.3748				1				0
80	14.35	28.0091	37.3884	44.2553	56.525	-1.1073	-.9947	166.1778	-1.1073	-.9947	1.4885	.8712	228.0664	-.6481	-.5822	39.4538	40.5263				1				0
80	14.36	28.0134	37.4262	44.1939	56.5078	-1.1116	-.9916	166.1413	-1.1116	-.9916	1.4896	.8718	228.2656	-.6506	-.5803	39.4137	40.5565				1				0
80	14.37	28.0177	37.464	44.1325	56.4905	-1.1158	-.9884	166.1047	-1.1158	-.9884	1.4906	.8724	228.4646	-.653	-.5785	39.3735	40.5868				1				0
80	14.38	28.022	37.5018	44.0711	56.4732	-1.12	-.9852	166.0681	-1.12	-.9852	1.4916	.873	228.6635	-.6555	-.5766	39.3334	40.6171				1				0
80	14.39	28.0263	37.5396	44.0098	56.4559	-1.1242	-.982	166.0315	-1.1242	-.982	1.4927	.8736	228.8621	-.658	-.5748	39.2932	40.6474				1				0
80	14.4	28.0426	37.6026	44.0516	56.5726	-1.1288	-.9828	166.2694	-1.1288	-.9828	1.4967	.876	228.9545	-.6607	-.5752	39.2493	40.6396				1				0
80	14.41	28.0589	37.6656	44.0934	56.6894	-1.1334	-.9837	166.5073	-1.1334	-.9837	1.5007	.8783	229.0462	-.6634	-.5757	39.2055	40.6317				1				0
80	14.42	28.0709	37.6908	44.1966	56.8235	-1.1338	-.9877	166.7818	-1.1338	-.9877	1.5037	.88	228.941	-.6636	-.578	39.2019	40.5938				1				0
80	14.43	28.0829	37.716	44.2997	56.9575	-1.1342	-.9916	167.0562	-1.1342	-.9916	1.5065	.8817	228.8366	-.6638	-.5804	39.1983	40.556				1				0
80	14.44	28.095	37.7412	44.4029	57.0916	-1.1346	-.9956	167.3307	-1.1346	-.9956	1.5094	.8834	228.7329	-.664	-.5827	39.1947	40.5183				1				0
80	14.45	28.137	37.7889	44.5942	57.3182	-1.1332	-1.0017	167.8383	-1.1332	-1.0017	1.5125	.8852	228.5247	-.6632	-.5863	39.2076	40.46				1				0
80	14.46	28.1791	37.8366	44.7854	57.5448	-1.1319	-1.0078	168.3459	-1.1319	-1.0078	1.5155	.887	228.3186	-.6624	-.5898	39.2204	40.402				1				0
80	14.47	28.2211	37.8843	44.9767	57.7714	-1.1305	-1.0138	168.8536	-1.1305	-1.0138	1.5185	.8888	228.1146	-.6617	-.5934	39.2331	40.3444				1				0
80	14.48	28.2512	37.9068	45.0648	57.864	-1.1288	-1.016	169.0867	-1.1288	-1.016	1.5187	.8888	228.0114	-.6607	-.5946	39.2495	40.324				1				0
80	14.49	28.2812	37.9293	45.1528	57.9565	-1.1271	-1.0181	169.3199	-1.1271	-1.0181	1.5189	.8889	227.9084	-.6597	-.5959	39.2657	40.3037				1				0
80	14.5	28.3112	37.9518	45.2409	58.0491	-1.1254	-1.0202	169.553	-1.1254	-1.0202	1.519	.889	227.8058	-.6587	-.5971	39.2819	40.2834				1				0
80	14.51	28.3842	37.9779	45.3058	58.0525	-1.1189	-1.0184	169.7205	-1.1189	-1.0184	1.5129	.8855	227.6915	-.6548	-.596	39.3442	40.301				1				0
80	14.52	28.4572	38.004	45.3708	58.056	-1.1123	-1.0165	169.8879	-1.1123	-1.0165	1.5069	.8819	227.5764	-.651	-.595	39.4063	40.3186				1				0
80	14.53	28.5001	38.0076	45.3476	57.9669	-1.1075	-1.0126	169.8222	-1.1075	-1.0126	1.5006	.8783	227.5638	-.6482	-.5926	39.4524	40.3565				1				0
80	14.54	28.543	38.0112	45.3245	57.8778	-1.1027	-1.0086	169.7565	-1.1027	-1.0086	1.4944	.8746	227.551	-.6454	-.5903	39.4985	40.3943				1				0
80	14.55	28.5859	38.0148	45.3014	57.7887	-1.0978	-1.0046	169.6908	-1.0978	-1.0046	1.4881	.8709	227.5381	-.6425	-.588	39.5447	40.4322				1				0
80	14.56	28.6288	38.0184	45.2783	57.6996	-1.093	-1.0006	169.6251	-1.093	-1.0006	1.4818	.8673	227.5251	-.6397	-.5856	39.5909	40.4702				1				0
80	14.57	28.6752	37.9626	45.1644	57.4177	-1.082	-.9924	169.2198	-1.082	-.9924	1.4682	.8593	227.4745	-.6333	-.5808	39.6952	40.5489				1				0
80	14.58	28.7215	37.9068	45.0505	57.1357	-1.071	-.9841	168.8145	-1.071	-.9841	1.4544	.8512	227.4226	-.6268	-.5759	39.8001	40.6281				1				0
80	14.59	28.7249	37.8474	44.9598	56.9428	-1.0648	-.9797	168.475	-1.0648	-.9797	1.447	.8469	227.3836	-.6232	-.5734	39.8588	40.6693				1				0
80	14.6	28.7284	37.788	44.8691	56.7499	-1.0586	-.9754	168.1354	-1.0586	-.9754	1.4395	.8425	227.3441	-.6196	-.5709	39.9177	40.7107				1				0
80	14.61	28.7318	37.7286	44.7783	56.5571	-1.0524	-.971	167.7958	-1.0524	-.971	1.4319	.8381	227.304	-.6159	-.5683	39.9769	40.7523				1				0
80	14.62	28.7352	37.6692	44.6876	56.3642	-1.0462	-.9666	167.4562	-1.0462	-.9666	1.4244	.8336	227.2634	-.6123	-.5657	40.0364	40.794				1				0
80	14.63	28.7206	37.5279	44.6004	56.1021	-1.034	-.9641	166.9511	-1.034	-.9641	1.4138	.8274	227.0021	-.6052	-.5643	40.1525	40.8177				1				0
80	14.64	28.7061	37.3866	44.5132	55.84	-1.0217	-.9616	166.4459	-1.0217	-.9616	1.4031	.8212	226.7352	-.598	-.5628	40.2693	40.8415				1				0
80	14.65	28.688	37.3047	44.5168	55.7708	-1.0158	-.9636	166.2803	-1.0158	-.9636	1.4001	.8194	226.5106	-.5945	-.5639	40.3261	40.8232				1				0
80	14.66	28.67	37.2228	44.5204	55.7016	-1.0098	-.9655	166.1148	-1.0098	-.9655	1.3971	.8177	226.2846	-.591	-.5651	40.383	40.8049				1				0
80	14.67	28.652	37.1409	44.5239	55.6324	-1.0038	-.9674	165.9492	-1.0038	-.9674	1.3941	.8159	226.0571	-.5875	-.5662	40.4401	40.7865				1				0
80	14.68	28.634	37.059	44.5275	55.5632	-.9978	-.9693	165.7836	-.9978	-.9693	1.3911	.8142	225.8282	-.584	-.5673	40.4973	40.7681				1				0
80	14.69	28.6202	36.9717	44.6867	55.6497	-.9894	-.9783	165.9283	-.9894	-.9783	1.3914	.8143	225.3248	-.5791	-.5725	40.5769	40.6832				1				0
80	14.7	28.6065	36.8844	44.8459	55.7362	-.9811	-.9872	166.073	-.9811	-.9872	1.3918	.8146	224.8225	-.5742	-.5778	40.6565	40.5984				1				0
80	14.71	28.6108	36.879	45.0016	55.8919	-.9787	-.9941	166.3833	-.9787	-.9941	1.3951	.8165	224.5541	-.5728	-.5818	40.6786	40.5324				1				0
80	14.72	28.6151	36.8736	45.1573	56.0476	-.9764	-1.001	166.6935	-.9764	-1.001	1.3984	.8184	224.2879	-.5715	-.5859	40.7006	40.4666				1				0
80	14.73	28.6194	36.8682	45.3129	56.2033	-.9741	-1.0079	167.0038	-.9741	-1.0079	1.4017	.8204	224.024	-.5701	-.5899	40.7226	40.401				1				0
80	14.74	28.6237	36.8628	45.4686	56.359	-.9718	-1.0147	167.314	-.9718	-1.0147	1.405	.8223	223.7623	-.5688	-.5939	40.7445	40.3357				1				0
80	14.75	28.6134	36.8349	45.7693	56.6842	-.9688	-1.0297	167.9017	-.9688	-1.0297	1.4138	.8274	223.2547	-.567	-.6026	40.7735	40.1936				1				0
80	14.76	28.6031	36.807	46.07	57.0094	-.9657	-1.0445	168.4894	-.9657	-1.0445	1.4225	.8326	222.7567	-.5652	-.6113	40.8024	40.0524				1				0
80	14.77	28.5885	36.7845	46.215	57.1789	-.965	-1.0525	168.7668	-.965	-1.0525	1.4279	.8357	222.5162	-.5648	-.616	40.8095	39.9761				1				0
80	14.78	28.5739	36.762	46.36	57.3485	-.9643	-1.0605	169.0443	-.9643	-1.0605	1.4333	.8389	222.2783	-.5643	-.6207	40.8167	39.9				1				0
80	14.79	28.5593	36.7395	46.5049	57.518	-.9635	-1.0685	169.3217	-.9635	-1.0685	1.4387	.842	222.043	-.5639	-.6253	40.8238	39.8241				1				0
80	14.8	28.5447	36.7169	46.6499	57.6875	-.9628	-1.0764	169.5991	-.9628	-1.0764	1.4441	.8452	221.8102	-.5635	-.63	40.8308	39.7485				1				0
80	14.81	28.5662	36.7124	46.8145	57.8458	-.9592	-1.0827	169.9389	-.9592	-1.0827	1.4465	.8466	221.5405	-.5614	-.6337	40.8645	39.6889				1				0
80	14.82	28.5876	36.708	46.9791	58.0041	-.9557	-1.0889	170.2787	-.9557	-1.0889	1.4488	.8479	221.2728	-.5593	-.6373	40.8981	39.6296				1				0
80	14.83	28.6237	36.726	46.9986	57.9928	-.9529	-1.0872	170.3411	-.9529	-1.0872	1.4457	.8461	221.2329	-.5577	-.6363	40.9246	39.6453				1				0
80	14.84	28.6597	36.744	47.0182	57.9816	-.9501	-1.0856	170.4035	-.9501	-1.0856	1.4427	.8443	221.1929	-.5561	-.6354	40.9512	39.661				1				0
80	14.85	28.6958	36.762	47.0378	57.9704	-.9473	-1.0839	170.4659	-.9473	-1.0839	1.4396	.8425	221.1528	-.5544	-.6344	40.9777	39.6768				1				0
80	14.86	28.7498	36.7611	46.9355	57.7645	-.9408	-1.0756	170.2109	-.9408	-1.0756	1.4291	.8364	221.1755	-.5506	-.6295	41.0396	39.7558				1				0
80	14.87	28.8039	36.7602	46.8332	57.5586	-.9343	-1.0673	169.9559	-.9343	-1.0673	1.4185	.8302	221.1986	-.5468	-.6247	41.1016	39.835				1				0
80	14.88	28.858	36.7593	46.7309	57.3528	-.9278	-1.059	169.7009	-.9278	-1.059	1.4079	.824	221.2221	-.543	-.6198	41.1639	39.9144				1				0
80	14.89	28.876	36.7404	46.609	57.1582	-.924	-1.0523	169.3835	-.924	-1.0523	1.4004	.8196	221.2874	-.5408	-.6159	41.1998	39.9785				1				0
80	14.9	28.894	36.7215	46.4872	56.9636	-.9202	-1.0455	169.0662	-.9202	-1.0455	1.3928	.8152	221.3537	-.5386	-.6119	41.2357	40.0427				1				0
80	14.91	28.912	36.7025	46.3653	56.769	-.9165	-1.0387	168.7488	-.9165	-1.0387	1.3852	.8107	221.421	-.5364	-.6079	41.2719	40.1072				1				0
80	14.92	28.8811	36.6179	46.1153	56.4117	-.9123	-1.0295	168.0262	-.9123	-1.0295	1.3756	.8051	221.5434	-.5339	-.6026	41.3119	40.1948				1				0
80	14.93	28.8502	36.5333	45.8654	56.0545	-.908	-1.0203	167.3035	-.908	-1.0203	1.3658	.7994	221.6686	-.5314	-.5971	41.3522	40.2832				1				0
80	14.94	28.8013	36.4676	45.7373	55.8919	-.9076	-1.0178	166.8981	-.9076	-1.0178	1.3637	.7981	221.7243	-.5312	-.5957	41.3561	40.3066				1				0
80	14.95	28.7524	36.4019	45.6092	55.7293	-.9072	-1.0153	166.4928	-.9072	-1.0153	1.3616	.7969	221.7804	-.531	-.5942	41.36	40.33				1				0
80	14.96	28.7035	36.3362	45.4811	55.5667	-.9068	-1.0129	166.0875	-.9068	-1.0129	1.3595	.7957	221.837	-.5307	-.5928	41.3639	40.3536				1				0
80	14.97	28.6546	36.2705	45.353	55.4041	-.9064	-1.0104	165.6822	-.9064	-1.0104	1.3573	.7944	221.894	-.5305	-.5913	41.3679	40.3773				1				0
80	14.98	28.6022	36.2345	45.2925	55.3461	-.9085	-1.0108	165.4754	-.9085	-1.0108	1.3591	.7954	221.9484	-.5317	-.5916	41.3478	40.3734				1				0
80	14.99	28.5498	36.1985	45.232	55.2882	-.9106	-1.0112	165.2686	-.9106	-1.0112	1.3608	.7964	222.0027	-.5329	-.5918	41.3277	40.3694				1				0
80	15	28.5464	36.2282	45.2996	55.3929	-.9131	-1.0141	165.4671	-.9131	-1.0141	1.3646	.7987	221.9994	-.5344	-.5935	41.3038	40.3417				1				0
80	15.01	28.543	36.2579	45.3672	55.4975	-.9156	-1.017	165.6656	-.9156	-1.017	1.3685	.8009	221.9961	-.5359	-.5952	41.2799	40.3141				1				0
80	15.02	28.5395	36.2876	45.4348	55.6022	-.9181	-1.0199	165.8642	-.9181	-1.0199	1.3723	.8032	221.9929	-.5373	-.5969	41.2561	40.2865				1				0
90	15.03	28.5361	36.3173	45.5024	55.7068	-.9206	-1.0228	166.0627	-.9206	-1.0228	1.3761	.8054	221.9896	-.5388	-.5986	41.2324	40.259	1			1				0
0	15.04	0	0	0	0	0	0	0	0	0	0	0	0	0	0	0	0								0
