# Supplementary material for: Dual-Stream deep learning for multimodal feature fusion and classification of balance control in elite freestyle aerial skiers
Source: PLoS One. 2026 Jul 28;21(7):e0337296. doi: 10.1371/journal.pone.0337296 (PMC13411871; doi:10.1371/journal.pone.0337296)
Supplement: S1 Data — (ZIP) [file pone.0337296.s001.zip › data/15.CSV]

Status	Time	Gauge[0]	Gauge[1]	Gauge[2]	Gauge[3]	Platform.COP.X	Platform.COP.Y	Weight	Patient COP.X	Patient COP.Y	Patient COP Len	Tilt Angle	Tilt Direction	Tilt Projection.X	Tilt Projection.Y	Pct Right	Pct Front	EndOfRep	IsomFreeze	Stimulus	TestRunning	OnTarget	GoalMet	TargetSkipped	TargetNbr	PatientFell
C0	0	.6643	.3618	.0552	.6556	0	0	1.7369	0	0	0	0	0	0	0	50	50			1	1				0
80	.01	.6652	.3591	.0578	.6548	0	0	1.7369	0	0	0	0	0	0	0	50	50				1				0
80	.02	.666	.3564	.0605	.6539	0	0	1.7368	0	0	0	0	0	0	0	50	50				1				0
80	.03	.666	.3546	.0623	.6522	0	0	1.7351	0	0	0	0	0	0	0	50	50				1				0
80	.04	.666	.3528	.064	.6504	0	0	1.7333	0	0	0	0	0	0	0	50	50				1				0
80	.05	.666	.351	.0658	.6487	0	0	1.7316	0	0	0	0	0	0	0	50	50				1				0
80	.06	.666	.3492	.0676	.647	0	0	1.7298	0	0	0	0	0	0	0	50	50				1				0
80	.07	.6652	.3474	.0676	.647	0	0	1.7272	0	0	0	0	0	0	0	50	50				1				0
80	.08	.6643	.3456	.0676	.647	0	0	1.7245	0	0	0	0	0	0	0	50	50				1				0
80	.09	.6635	.3456	.0658	.6487	0	0	1.7236	0	0	0	0	0	0	0	50	50				1				0
80	.1	.6626	.3456	.064	.6504	0	0	1.7227	0	0	0	0	0	0	0	50	50				1				0
80	.11	.6617	.3456	.0623	.6522	0	0	1.7218	0	0	0	0	0	0	0	50	50				1				0
80	.12	.6626	.3483	.0614	.6539	0	0	1.7262	0	0	0	0	0	0	0	50	50				1				0
80	.13	.6635	.351	.0605	.6556	0	0	1.7306	0	0	0	0	0	0	0	50	50				1				0
80	.14	.6643	.3537	.0596	.6573	0	0	1.735	0	0	0	0	0	0	0	50	50				1				0
80	.15	.666	.3564	.0605	.6573	0	0	1.7403	0	0	0	0	0	0	0	50	50				1				0
80	.16	.6677	.3591	.0614	.6573	0	0	1.7456	0	0	0	0	0	0	0	50	50				1				0
80	.17	.6695	.3618	.0623	.6573	0	0	1.7509	0	0	0	0	0	0	0	50	50				1				0
80	.18	.6712	.3645	.0632	.6565	0	0	1.7553	0	0	0	0	0	0	0	50	50				1				0
80	.19	.6729	.3672	.064	.6556	0	0	1.7598	0	0	0	0	0	0	0	50	50				1				0
80	.2	.6729	.3672	.064	.6548	0	0	1.7589	0	0	0	0	0	0	0	50	50				1				0
80	.21	.6729	.3672	.064	.6539	0	0	1.7581	0	0	0	0	0	0	0	50	50				1				0
80	.22	.6729	.3672	.064	.653	0	0	1.7572	0	0	0	0	0	0	0	50	50				1				0
80	.23	.6729	.3672	.064	.6522	0	0	1.7563	0	0	0	0	0	0	0	50	50				1				0
80	.24	.6738	.3645	.0632	.6496	0	0	1.751	0	0	0	0	0	0	0	50	50				1				0
80	.25	.6746	.3618	.0623	.647	0	0	1.7457	0	0	0	0	0	0	0	50	50				1				0
80	.26	.6755	.3591	.0614	.6452	0	0	1.7412	0	0	0	0	0	0	0	50	50				1				0
80	.27	.6763	.3564	.0605	.6435	0	0	1.7367	0	0	0	0	0	0	0	50	50				1				0
80	.28	.6772	.3537	.0596	.6418	0	0	1.7323	0	0	0	0	0	0	0	50	50				1				0
80	.29	.678	.351	.0587	.64	0	0	1.7278	0	0	0	0	0	0	0	50	50				1				0
80	.3	.6772	.3483	.0596	.6383	0	0	1.7234	0	0	0	0	0	0	0	50	50				1				0
80	.31	.6763	.3456	.0605	.6366	0	0	1.719	0	0	0	0	0	0	0	50	50				1				0
80	.32	.6746	.3456	.0623	.6366	0	0	1.7191	0	0	0	0	0	0	0	50	50				1				0
80	.33	.6729	.3456	.064	.6366	0	0	1.7192	0	0	0	0	0	0	0	50	50				1				0
80	.34	.6712	.3456	.0658	.6366	0	0	1.7192	0	0	0	0	0	0	0	50	50				1				0
80	.35	.6695	.3456	.0676	.6366	0	0	1.7193	0	0	0	0	0	0	0	50	50				1				0
80	.36	.6669	.3483	.0676	.6383	0	0	1.7211	0	0	0	0	0	0	0	50	50				1				0
80	.37	.6643	.351	.0676	.64	0	0	1.723	0	0	0	0	0	0	0	50	50				1				0
80	.38	.6635	.3537	.0658	.6418	0	0	1.7248	0	0	0	0	0	0	0	50	50				1				0
80	.39	.6626	.3564	.064	.6435	0	0	1.7266	0	0	0	0	0	0	0	50	50				1				0
80	.4	.6617	.3591	.0623	.6452	0	0	1.7284	0	0	0	0	0	0	0	50	50				1				0
80	.41	.6609	.3618	.0605	.647	0	0	1.7302	0	0	0	0	0	0	0	50	50				1				0
80	.42	.6626	.3636	.0587	.6487	0	0	1.7336	0	0	0	0	0	0	0	50	50				1				0
80	.43	.6643	.3654	.0569	.6504	0	0	1.7371	0	0	0	0	0	0	0	50	50				1				0
80	.44	.6669	.3645	.0569	.6504	0	0	1.7388	0	0	0	0	0	0	0	50	50				1				0
80	.45	.6695	.3636	.0569	.6504	0	0	1.7404	0	0	0	0	0	0	0	50	50				1				0
80	.46	.672	.3627	.0569	.6504	0	0	1.7421	0	0	0	0	0	0	0	50	50				1				0
80	.47	.6738	.36	.0569	.6496	0	0	1.7403	0	0	0	0	0	0	0	50	50				1				0
80	.48	.6755	.3573	.0569	.6487	0	0	1.7384	0	0	0	0	0	0	0	50	50				1				0
80	.49	.6772	.3546	.0569	.6478	0	0	1.7366	0	0	0	0	0	0	0	50	50				1				0
80	.5	.6763	.3528	.0569	.647	0	0	1.733	0	0	0	0	0	0	0	50	50				1				0
80	.51	.6755	.351	.0569	.6461	0	0	1.7295	0	0	0	0	0	0	0	50	50				1				0
80	.52	.6746	.3492	.0569	.6452	0	0	1.726	0	0	0	0	0	0	0	50	50				1				0
80	.53	.6738	.3483	.0587	.6452	0	0	1.726	0	0	0	0	0	0	0	50	50				1				0
80	.54	.6729	.3474	.0605	.6452	0	0	1.726	0	0	0	0	0	0	0	50	50				1				0
80	.55	.6729	.3483	.0623	.6461	0	0	1.7296	0	0	0	0	0	0	0	50	50				1				0
80	.56	.6729	.3492	.064	.647	0	0	1.7331	0	0	0	0	0	0	0	50	50				1				0
80	.57	.6729	.3501	.0658	.6478	0	0	1.7367	0	0	0	0	0	0	0	50	50				1				0
80	.58	.6729	.351	.0676	.6487	0	0	1.7402	0	0	0	0	0	0	0	50	50				1				0
80	.59	.6712	.351	.0685	.6478	0	0	1.7385	0	0	0	0	0	0	0	50	50				1				0
80	.6	.6695	.351	.0694	.647	0	0	1.7368	0	0	0	0	0	0	0	50	50				1				0
80	.61	.6677	.3501	.0685	.6452	0	0	1.7316	0	0	0	0	0	0	0	50	50				1				0
80	.62	.666	.3492	.0676	.6435	0	0	1.7264	0	0	0	0	0	0	0	50	50				1				0
80	.63	.6643	.3483	.0667	.6418	0	0	1.7211	0	0	0	0	0	0	0	50	50				1				0
80	.64	.6626	.3474	.0658	.64	0	0	1.7159	0	0	0	0	0	0	0	50	50				1				0
80	.65	.6617	.3474	.0649	.6409	0	0	1.715	0	0	0	0	0	0	0	50	50				1				0
80	.66	.6609	.3474	.064	.6418	0	0	1.7141	0	0	0	0	0	0	0	50	50				1				0
80	.67	.6617	.3483	.064	.6444	0	0	1.7185	0	0	0	0	0	0	0	50	50				1				0
80	.68	.6626	.3492	.064	.647	0	0	1.7228	0	0	0	0	0	0	0	50	50				1				0
80	.69	.6635	.3501	.064	.6496	0	0	1.7272	0	0	0	0	0	0	0	50	50				1				0
80	.7	.6643	.351	.064	.6522	0	0	1.7315	0	0	0	0	0	0	0	50	50				1				0
80	.71	.6643	.3528	.064	.6522	0	0	1.7333	0	0	0	0	0	0	0	50	50				1				0
80	.72	.6643	.3546	.064	.6522	0	0	1.7351	0	0	0	0	0	0	0	50	50				1				0
80	.73	.6635	.3555	.064	.6496	0	0	1.7326	0	0	0	0	0	0	0	50	50				1				0
80	.74	.6626	.3564	.064	.647	0	0	1.73	0	0	0	0	0	0	0	50	50				1				0
80	.75	.6617	.3573	.064	.6444	0	0	1.7275	0	0	0	0	0	0	0	50	50				1				0
80	.76	.6609	.3582	.064	.6418	0	0	1.7249	0	0	0	0	0	0	0	50	50				1				0
80	.77	.6617	.3591	.0632	.6409	0	0	1.7249	0	0	0	0	0	0	0	50	50				1				0
80	.78	.6626	.36	.0623	.64	0	0	1.7249	0	0	0	0	0	0	0	50	50				1				0
80	.79	.6643	.36	.0614	.6418	0	0	1.7275	0	0	0	0	0	0	0	50	50				1				0
80	.8	.666	.36	.0605	.6435	0	0	1.73	0	0	0	0	0	0	0	50	50				1				0
80	.81	.6677	.36	.0596	.6452	0	0	1.7326	0	0	0	0	0	0	0	50	50				1				0
80	.82	.6677	.3609	.0596	.647	0	0	1.7352	0	0	0	0	0	0	0	50	50				1				0
80	.83	.6677	.3618	.0596	.6487	0	0	1.7379	0	0	0	0	0	0	0	50	50				1				0
80	.84	.6677	.3627	.0596	.6504	0	0	1.7405	0	0	0	0	0	0	0	50	50				1				0
80	.85	.666	.3636	.0605	.6504	0	0	1.7406	0	0	0	0	0	0	0	50	50				1				0
80	.86	.6643	.3645	.0614	.6504	0	0	1.7406	0	0	0	0	0	0	0	50	50				1				0
80	.87	.6626	.3654	.0623	.6504	0	0	1.7407	0	0	0	0	0	0	0	50	50				1				0
80	.88	.6617	.3654	.0623	.6513	0	0	1.7407	0	0	0	0	0	0	0	50	50				1				0
80	.89	.6609	.3654	.0623	.6522	0	0	1.7407	0	0	0	0	0	0	0	50	50				1				0
80	.9	.6617	.3645	.0614	.653	0	0	1.7407	0	0	0	0	0	0	0	50	50				1				0
80	.91	.6626	.3636	.0605	.6539	0	0	1.7406	0	0	0	0	0	0	0	50	50				1				0
80	.92	.6635	.3627	.0596	.6548	0	0	1.7405	0	0	0	0	0	0	0	50	50				1				0
80	.93	.6643	.3618	.0587	.6556	0	0	1.7405	0	0	0	0	0	0	0	50	50				1				0
80	.94	.6635	.3627	.0587	.6565	0	0	1.7414	0	0	0	0	0	0	0	50	50				1				0
80	.95	.6626	.3636	.0587	.6573	0	0	1.7423	0	0	0	0	0	0	0	50	50				1				0
80	.96	.6609	.3654	.0596	.6573	0	0	1.7432	0	0	0	0	0	0	0	50	50				1				0
80	.97	.6592	.3672	.0605	.6573	0	0	1.7442	0	0	0	0	0	0	0	50	50				1				0
80	.98	.6574	.369	.0614	.6573	0	0	1.7452	0	0	0	0	0	0	0	50	50				1				0
80	.99	.6557	.3708	.0623	.6573	0	0	1.7462	0	0	0	0	0	0	0	50	50				1				0
80	1	.654	.3708	.0623	.6573	0	0	1.7445	0	0	0	0	0	0	0	50	50				1				0
80	1.01	.6523	.3708	.0623	.6573	0	0	1.7427	0	0	0	0	0	0	0	50	50				1				0
80	1.02	.6523	.369	.0614	.6573	0	0	1.74	0	0	0	0	0	0	0	50	50				1				0
80	1.03	.6523	.3672	.0605	.6573	0	0	1.7374	0	0	0	0	0	0	0	50	50				1				0
80	1.04	.6523	.3654	.0596	.6573	0	0	1.7347	0	0	0	0	0	0	0	50	50				1				0
80	1.05	.6523	.3636	.0587	.6573	0	0	1.732	0	0	0	0	0	0	0	50	50				1				0
80	1.06	.6532	.3636	.0569	.6556	0	0	1.7293	0	0	0	0	0	0	0	50	50				1				0
80	1.07	.654	.3636	.0552	.6539	0	0	1.7267	0	0	0	0	0	0	0	50	50				1				0
80	1.08	.6549	.3654	.0543	.6522	0	0	1.7267	0	0	0	0	0	0	0	50	50				1				0
80	1.09	.6557	.3672	.0534	.6504	0	0	1.7268	0	0	0	0	0	0	0	50	50				1				0
80	1.1	.6566	.369	.0525	.6487	0	0	1.7268	0	0	0	0	0	0	0	50	50				1				0
80	1.11	.6574	.3708	.0516	.647	0	0	1.7268	0	0	0	0	0	0	0	50	50				1				0
80	1.12	.6592	.3726	.0525	.6452	0	0	1.7295	0	0	0	0	0	0	0	50	50				1				0
80	1.13	.6609	.3744	.0534	.6435	0	0	1.7322	0	0	0	0	0	0	0	50	50				1				0
80	1.14	.6617	.3744	.0552	.6435	0	0	1.7348	0	0	0	0	0	0	0	50	50				1				0
80	1.15	.6626	.3744	.0569	.6435	0	0	1.7375	0	0	0	0	0	0	0	50	50				1				0
80	1.16	.6635	.3744	.0587	.6435	0	0	1.7401	0	0	0	0	0	0	0	50	50				1				0
80	1.17	.6643	.3726	.0605	.6444	0	0	1.7418	0	0	0	0	0	0	0	50	50				1				0
80	1.18	.6652	.3708	.0623	.6452	0	0	1.7435	0	0	0	0	0	0	0	50	50				1				0
80	1.19	.666	.369	.064	.6461	0	0	1.7452	0	0	0	0	0	0	0	50	50				1				0
80	1.2	.666	.3672	.064	.647	0	0	1.7443	0	0	0	0	0	0	0	50	50				1				0
80	1.21	.666	.3654	.064	.6478	0	0	1.7433	0	0	0	0	0	0	0	50	50				1				0
80	1.22	.666	.3636	.064	.6487	0	0	1.7424	0	0	0	0	0	0	0	50	50				1				0
80	1.23	.666	.3627	.064	.6478	0	0	1.7406	0	0	0	0	0	0	0	50	50				1				0
80	1.24	.666	.3618	.064	.647	0	0	1.7389	0	0	0	0	0	0	0	50	50				1				0
80	1.25	.666	.3627	.064	.6452	0	0	1.738	0	0	0	0	0	0	0	50	50				1				0
80	1.26	.666	.3636	.064	.6435	0	0	1.7372	0	0	0	0	0	0	0	50	50				1				0
80	1.27	.666	.3645	.064	.6418	0	0	1.7364	0	0	0	0	0	0	0	50	50				1				0
80	1.28	.666	.3654	.064	.64	0	0	1.7355	0	0	0	0	0	0	0	50	50				1				0
80	1.29	.666	.3654	.0614	.6392	0	0	1.732	0	0	0	0	0	0	0	50	50				1				0
80	1.3	.666	.3654	.0587	.6383	0	0	1.7285	0	0	0	0	0	0	0	50	50				1				0
80	1.31	.666	.3645	.056	.6392	0	0	1.7258	0	0	0	0	0	0	0	50	50				1				0
80	1.32	.666	.3636	.0534	.64	0	0	1.7231	0	0	0	0	0	0	0	50	50				1				0
80	1.33	.666	.3627	.0507	.6409	0	0	1.7204	0	0	0	0	0	0	0	50	50				1				0
80	1.34	.666	.3618	.048	.6418	0	0	1.7177	0	0	0	0	0	0	0	50	50				1				0
80	1.35	.6686	.3591	.0463	.6426	0	0	1.7166	0	0	0	0	0	0	0	50	50				1				0
80	1.36	.6712	.3564	.0445	.6435	0	0	1.7156	0	0	0	0	0	0	0	50	50				1				0
80	1.37	.6738	.3546	.0454	.6435	0	0	1.7172	0	0	0	0	0	0	0	50	50				1				0
80	1.38	.6763	.3528	.0463	.6435	0	0	1.7189	0	0	0	0	0	0	0	50	50				1				0
80	1.39	.6789	.351	.0471	.6435	0	0	1.7206	0	0	0	0	0	0	0	50	50				1				0
80	1.4	.6815	.3492	.048	.6435	0	0	1.7222	0	0	0	0	0	0	0	50	50				1				0
80	1.41	.6815	.351	.0489	.6444	0	0	1.7258	0	0	0	0	0	0	0	50	50				1				0
80	1.42	.6815	.3528	.0498	.6452	0	0	1.7294	0	0	0	0	0	0	0	50	50				1				0
80	1.43	.6789	.3564	.0498	.6461	0	0	1.7312	0	0	0	0	0	0	0	50	50				1				0
80	1.44	.6763	.36	.0498	.647	0	0	1.7331	0	0	0	0	0	0	0	50	50				1				0
80	1.45	.6738	.3636	.0498	.6478	0	0	1.735	0	0	0	0	0	0	0	50	50				1				0
80	1.46	.6712	.3672	.0498	.6487	0	0	1.7369	0	0	0	0	0	0	0	50	50				1				0
80	1.47	.6686	.3681	.0498	.6487	0	0	1.7352	0	0	0	0	0	0	0	50	50				1				0
80	1.48	.666	.369	.0498	.6487	0	0	1.7336	0	0	0	0	0	0	0	50	50				1				0
80	1.49	.666	.3663	.0498	.6478	0	0	1.73	0	0	0	0	0	0	0	50	50				1				0
80	1.5	.666	.3636	.0498	.647	0	0	1.7264	0	0	0	0	0	0	0	50	50				1				0
80	1.51	.666	.3609	.0498	.6461	0	0	1.7229	0	0	0	0	0	0	0	50	50				1				0
80	1.52	.6677	.36	.0498	.6461	0	0	1.7237	0	0	0	0	0	0	0	50	50				1				0
80	1.53	.6695	.3591	.0498	.6461	0	0	1.7245	0	0	0	0	0	0	0	50	50				1				0
80	1.54	.6712	.3582	.0498	.6461	0	0	1.7253	0	0	0	0	0	0	0	50	50				1				0
80	1.55	.6729	.36	.0498	.647	0	0	1.7297	0	0	0	0	0	0	0	50	50				1				0
80	1.56	.6746	.3618	.0498	.6478	0	0	1.7341	0	0	0	0	0	0	0	50	50				1				0
80	1.57	.6763	.3636	.0498	.6487	0	0	1.7385	0	0	0	0	0	0	0	50	50				1				0
80	1.58	.6789	.3654	.0498	.6478	0	0	1.742	0	0	0	0	0	0	0	50	50				1				0
80	1.59	.6815	.3672	.0498	.647	0	0	1.7455	0	0	0	0	0	0	0	50	50				1				0
80	1.6	.6823	.3672	.0498	.6452	0	0	1.7446	0	0	0	0	0	0	0	50	50				1				0
80	1.61	.6832	.3672	.0498	.6435	0	0	1.7437	0	0	0	0	0	0	0	50	50				1				0
80	1.62	.684	.3672	.0498	.6418	0	0	1.7429	0	0	0	0	0	0	0	50	50				1				0
80	1.63	.6849	.3672	.0498	.64	0	0	1.742	0	0	0	0	0	0	0	50	50				1				0
80	1.64	.684	.3672	.0516	.64	0	0	1.7429	0	0	0	0	0	0	0	50	50				1				0
80	1.65	.6832	.3672	.0534	.64	0	0	1.7438	0	0	0	0	0	0	0	50	50				1				0
80	1.66	.6815	.3672	.0552	.6418	0	0	1.7456	0	0	0	0	0	0	0	50	50				1				0
80	1.67	.6798	.3672	.0569	.6435	0	0	1.7474	0	0	0	0	0	0	0	50	50				1				0
80	1.68	.678	.3672	.0587	.6452	0	0	1.7492	0	0	0	0	0	0	0	50	50				1				0
80	1.69	.6763	.3672	.0605	.647	0	0	1.751	0	0	0	0	0	0	0	50	50				1				0
80	1.7	.6738	.3672	.0605	.647	0	0	1.7484	0	0	0	0	0	0	0	50	50				1				0
80	1.71	.6712	.3672	.0605	.647	0	0	1.7459	0	0	0	0	0	0	0	50	50				1				0
80	1.72	.6703	.3672	.0587	.6452	0	0	1.7415	0	0	0	0	0	0	0	50	50				1				0
80	1.73	.6695	.3672	.0569	.6435	0	0	1.7371	0	0	0	0	0	0	0	50	50				1				0
80	1.74	.6686	.3672	.0552	.6418	0	0	1.7328	0	0	0	0	0	0	0	50	50				1				0
80	1.75	.6677	.3672	.0534	.64	0	0	1.7284	0	0	0	0	0	0	0	50	50				1				0
80	1.76	.6677	.3672	.0516	.64	0	0	1.7266	0	0	0	0	0	0	0	50	50				1				0
80	1.77	.6677	.3672	.0498	.64	0	0	1.7248	0	0	0	0	0	0	0	50	50				1				0
80	1.78	.6686	.3672	.0498	.6418	0	0	1.7274	0	0	0	0	0	0	0	50	50				1				0
80	1.79	.6695	.3672	.0498	.6435	0	0	1.73	0	0	0	0	0	0	0	50	50				1				0
80	1.8	.6703	.3672	.0498	.6452	0	0	1.7326	0	0	0	0	0	0	0	50	50				1				0
80	1.81	.6712	.3672	.0498	.647	0	0	1.7352	0	0	0	0	0	0	0	50	50				1				0
80	1.82	.6712	.369	.0516	.6478	0	0	1.7396	0	0	0	0	0	0	0	50	50				1				0
80	1.83	.6712	.3708	.0534	.6487	0	0	1.7441	0	0	0	0	0	0	0	50	50				1				0
80	1.84	.6703	.3726	.0552	.6478	0	0	1.7459	0	0	0	0	0	0	0	50	50				1				0
80	1.85	.6695	.3744	.0569	.647	0	0	1.7478	0	0	0	0	0	0	0	50	50				1				0
80	1.86	.6686	.3762	.0587	.6461	0	0	1.7496	0	0	0	0	0	0	0	50	50				1				0
80	1.87	.6686	.3762	.0578	.6461	0	0	1.7487	0	0	0	0	0	0	0	50	50				1				0
80	1.88	.6686	.3762	.0569	.6461	0	0	1.7479	0	0	0	0	0	0	0	50	50				1				0
80	1.89	.6686	.3762	.056	.6461	0	0	1.747	0	0	0	0	0	0	0	50	50				1				0
80	1.9	.6695	.3744	.0534	.647	0	0	1.7442	0	0	0	0	0	0	0	50	50				1				0
80	1.91	.6703	.3726	.0507	.6478	0	0	1.7415	0	0	0	0	0	0	0	50	50				1				0
80	1.92	.6712	.3708	.048	.6487	0	0	1.7387	0	0	0	0	0	0	0	50	50				1				0
80	1.93	.6738	.3681	.048	.6504	0	0	1.7403	0	0	0	0	0	0	0	50	50				1				0
80	1.94	.6763	.3654	.048	.6522	0	0	1.7419	0	0	0	0	0	0	0	50	50				1				0
80	1.95	.678	.3645	.0507	.653	0	0	1.7463	0	0	0	0	0	0	0	50	50				1				0
80	1.96	.6798	.3636	.0534	.6539	0	0	1.7506	0	0	0	0	0	0	0	50	50				1				0
80	1.97	.6815	.3627	.056	.6548	0	0	1.755	0	0	0	0	0	0	0	50	50				1				0
80	1.98	.6832	.3618	.0587	.6556	0	0	1.7593	0	0	0	0	0	0	0	50	50				1				0
80	1.99	.6823	.36	.0596	.6565	0	0	1.7584	0	0	0	0	0	0	0	50	50				1				0
80	2	.6815	.3582	.0605	.6573	0	0	1.7575	0	0	0	0	0	0	0	50	50				1				0
80	2.01	.6789	.3573	.0587	.6573	0	0	1.7523	0	0	0	0	0	0	0	50	50				1				0
80	2.02	.6763	.3564	.0569	.6573	0	0	1.747	0	0	0	0	0	0	0	50	50				1				0
80	2.03	.6738	.3555	.0552	.6573	0	0	1.7418	0	0	0	0	0	0	0	50	50				1				0
80	2.04	.6712	.3546	.0534	.6573	0	0	1.7365	0	0	0	0	0	0	0	50	50				1				0
80	2.05	.6695	.3546	.0516	.6556	0	0	1.7313	0	0	0	0	0	0	0	50	50				1				0
80	2.06	.6677	.3546	.0498	.6539	0	0	1.7261	0	0	0	0	0	0	0	50	50				1				0
80	2.07	.6686	.3555	.0498	.6522	0	0	1.7261	0	0	0	0	0	0	0	50	50				1				0
80	2.08	.6695	.3564	.0498	.6504	0	0	1.7261	0	0	0	0	0	0	0	50	50				1				0
80	2.09	.6703	.3573	.0498	.6487	0	0	1.7262	0	0	0	0	0	0	0	50	50				1				0
80	2.1	.6712	.3582	.0498	.647	0	0	1.7262	0	0	0	0	0	0	0	50	50				1				0
80	2.11	.6712	.3582	.0498	.647	0	0	1.7262	0	0	0	0	0	0	0	50	50				1				0
80	2.12	.6712	.3582	.0498	.647	0	0	1.7262	0	0	0	0	0	0	0	50	50				1				0
80	2.13	.6703	.3573	.0498	.6487	0	0	1.7262	0	0	0	0	0	0	0	50	50				1				0
80	2.14	.6695	.3564	.0498	.6504	0	0	1.7261	0	0	0	0	0	0	0	50	50				1				0
80	2.15	.6686	.3555	.0498	.6522	0	0	1.7261	0	0	0	0	0	0	0	50	50				1				0
80	2.16	.6677	.3546	.0498	.6539	0	0	1.7261	0	0	0	0	0	0	0	50	50				1				0
80	2.17	.6686	.3537	.0498	.6548	0	0	1.7269	0	0	0	0	0	0	0	50	50				1				0
80	2.18	.6695	.3528	.0498	.6556	0	0	1.7277	0	0	0	0	0	0	0	50	50				1				0
80	2.19	.6712	.3528	.0498	.6548	0	0	1.7286	0	0	0	0	0	0	0	50	50				1				0
80	2.2	.6729	.3528	.0498	.6539	0	0	1.7294	0	0	0	0	0	0	0	50	50				1				0
80	2.21	.6746	.3528	.0498	.653	0	0	1.7303	0	0	0	0	0	0	0	50	50				1				0
80	2.22	.6746	.3546	.0516	.653	0	0	1.7338	0	0	0	0	0	0	0	50	50				1				0
80	2.23	.6746	.3564	.0534	.653	0	0	1.7374	0	0	0	0	0	0	0	50	50				1				0
80	2.24	.6746	.3582	.0552	.653	0	0	1.741	0	0	0	0	0	0	0	50	50				1				0
80	2.25	.6729	.36	.0569	.6539	0	0	1.7437	0	0	0	0	0	0	0	50	50				1				0
80	2.26	.6712	.3618	.0587	.6548	0	0	1.7465	0	0	0	0	0	0	0	50	50				1				0
80	2.27	.6695	.3636	.0605	.6556	0	0	1.7492	0	0	0	0	0	0	0	50	50				1				0
80	2.28	.6677	.3654	.0596	.6556	0	0	1.7484	0	0	0	0	0	0	0	50	50				1				0
80	2.29	.666	.3672	.0587	.6556	0	0	1.7476	0	0	0	0	0	0	0	50	50				1				0
80	2.3	.666	.3672	.056	.6548	0	0	1.744	0	0	0	0	0	0	0	50	50				1				0
80	2.31	.666	.3672	.0534	.6539	0	0	1.7405	0	0	0	0	0	0	0	50	50				1				0
80	2.32	.666	.3672	.0507	.653	0	0	1.737	0	0	0	0	0	0	0	50	50				1				0
80	2.33	.666	.3672	.048	.6522	0	0	1.7334	0	0	0	0	0	0	0	50	50				1				0
80	2.34	.6677	.3681	.0463	.6504	0	0	1.7326	0	0	0	0	0	0	0	50	50				1				0
80	2.35	.6695	.369	.0445	.6487	0	0	1.7317	0	0	0	0	0	0	0	50	50				1				0
80	2.36	.6712	.3699	.0454	.6478	0	0	1.7343	0	0	0	0	0	0	0	50	50				1				0
80	2.37	.6729	.3708	.0463	.647	0	0	1.7369	0	0	0	0	0	0	0	50	50				1				0
80	2.38	.6746	.3717	.0471	.6461	0	0	1.7396	0	0	0	0	0	0	0	50	50				1				0
80	2.39	.6763	.3726	.048	.6452	0	0	1.7422	0	0	0	0	0	0	0	50	50				1				0
80	2.4	.678	.3744	.0471	.6452	0	0	1.7449	0	0	0	0	0	0	0	50	50				1				0
80	2.41	.6798	.3762	.0463	.6452	0	0	1.7475	0	0	0	0	0	0	0	50	50				1				0
80	2.42	.6798	.3771	.0445	.6461	0	0	1.7475	0	0	0	0	0	0	0	50	50				1				0
80	2.43	.6798	.378	.0427	.647	0	0	1.7475	0	0	0	0	0	0	0	50	50				1				0
80	2.44	.6798	.3789	.0409	.6478	0	0	1.7474	0	0	0	0	0	0	0	50	50				1				0
80	2.45	.6798	.3798	.0391	.6487	0	0	1.7474	0	0	0	0	0	0	0	50	50				1				0
80	2.46	.678	.378	.0383	.6496	0	0	1.7439	0	0	0	0	0	0	0	50	50				1				0
80	2.47	.6763	.3762	.0374	.6504	0	0	1.7403	0	0	0	0	0	0	0	50	50				1				0
80	2.48	.6746	.3735	.0383	.6504	0	0	1.7368	0	0	0	0	0	0	0	50	50				1				0
80	2.49	.6729	.3708	.0391	.6504	0	0	1.7333	0	0	0	0	0	0	0	50	50				1				0
80	2.5	.6712	.3681	.04	.6504	0	0	1.7298	0	0	0	0	0	0	0	50	50				1				0
80	2.51	.6695	.3654	.0409	.6504	0	0	1.7262	0	0	0	0	0	0	0	50	50				1				0
80	2.52	.6677	.3636	.0445	.6513	0	0	1.7271	0	0	0	0	0	0	0	50	50				1				0
80	2.53	.666	.3618	.048	.6522	0	0	1.728	0	0	0	0	0	0	0	50	50				1				0
80	2.54	.666	.3627	.0507	.653	0	0	1.7325	0	0	0	0	0	0	0	50	50				1				0
80	2.55	.666	.3636	.0534	.6539	0	0	1.7369	0	0	0	0	0	0	0	50	50				1				0
80	2.56	.666	.3645	.056	.6548	0	0	1.7413	0	0	0	0	0	0	0	50	50				1				0
80	2.57	.6669	.3645	.056	.6548	0	0	1.7422	0	0	0	0	0	0	0	50	50				1				0
80	2.58	.6677	.3645	.056	.6548	0	0	1.7431	0	0	0	0	0	0	0	50	50				1				0
80	2.59	.6686	.3645	.056	.6548	0	0	1.7439	0	0	0	0	0	0	0	50	50				1				0
80	2.6	.6695	.3636	.0534	.6539	0	0	1.7403	0	0	0	0	0	0	0	50	50				1				0
80	2.61	.6703	.3627	.0507	.653	0	0	1.7368	0	0	0	0	0	0	0	50	50				1				0
80	2.62	.6712	.3618	.048	.6522	0	0	1.7332	0	0	0	0	0	0	0	50	50				1				0
80	2.63	.6703	.36	.0471	.6513	0	0	1.7288	0	0	0	0	0	0	0	50	50				1				0
80	2.64	.6695	.3582	.0463	.6504	0	0	1.7244	0	0	0	0	0	0	0	50	50				1				0
80	2.65	.6677	.3573	.048	.6504	0	0	1.7235	0	0	0	0	0	0	0	50	50				1				0
80	2.66	.666	.3564	.0498	.6504	0	0	1.7227	0	0	0	0	0	0	0	50	50				1				0
80	2.67	.6643	.3555	.0516	.6504	0	0	1.7219	0	0	0	0	0	0	0	50	50				1				0
80	2.68	.6626	.3546	.0534	.6504	0	0	1.721	0	0	0	0	0	0	0	50	50				1				0
80	2.69	.6617	.3555	.0552	.6513	0	0	1.7237	0	0	0	0	0	0	0	50	50				1				0
80	2.7	.6609	.3564	.0569	.6522	0	0	1.7264	0	0	0	0	0	0	0	50	50				1				0
80	2.71	.6617	.3582	.0569	.653	0	0	1.7299	0	0	0	0	0	0	0	50	50				1				0
80	2.72	.6626	.36	.0569	.6539	0	0	1.7334	0	0	0	0	0	0	0	50	50				1				0
80	2.73	.6635	.3618	.0569	.6548	0	0	1.737	0	0	0	0	0	0	0	50	50				1				0
80	2.74	.6643	.3636	.0569	.6556	0	0	1.7405	0	0	0	0	0	0	0	50	50				1				0
80	2.75	.6677	.3636	.0552	.6548	0	0	1.7413	0	0	0	0	0	0	0	50	50				1				0
80	2.76	.6712	.3636	.0534	.6539	0	0	1.7421	0	0	0	0	0	0	0	50	50				1				0
80	2.77	.6738	.3618	.0516	.6522	0	0	1.7393	0	0	0	0	0	0	0	50	50				1				0
80	2.78	.6763	.36	.0498	.6504	0	0	1.7366	0	0	0	0	0	0	0	50	50				1				0
80	2.79	.6789	.3582	.048	.6487	0	0	1.7339	0	0	0	0	0	0	0	50	50				1				0
80	2.8	.6815	.3564	.0463	.647	0	0	1.7311	0	0	0	0	0	0	0	50	50				1				0
80	2.81	.6823	.3564	.0471	.6461	0	0	1.732	0	0	0	0	0	0	0	50	50				1				0
80	2.82	.6832	.3564	.048	.6452	0	0	1.7329	0	0	0	0	0	0	0	50	50				1				0
80	2.83	.6815	.3582	.0507	.6461	0	0	1.7365	0	0	0	0	0	0	0	50	50				1				0
80	2.84	.6798	.36	.0534	.647	0	0	1.7401	0	0	0	0	0	0	0	50	50				1				0
80	2.85	.678	.3618	.056	.6478	0	0	1.7437	0	0	0	0	0	0	0	50	50				1				0
80	2.86	.6763	.3636	.0587	.6487	0	0	1.7474	0	0	0	0	0	0	0	50	50				1				0
80	2.87	.6738	.3654	.0596	.6513	0	0	1.7501	0	0	0	0	0	0	0	50	50				1				0
80	2.88	.6712	.3672	.0605	.6539	0	0	1.7528	0	0	0	0	0	0	0	50	50				1				0
80	2.89	.6703	.3672	.0587	.6556	0	0	1.7519	0	0	0	0	0	0	0	50	50				1				0
80	2.9	.6695	.3672	.0569	.6573	0	0	1.751	0	0	0	0	0	0	0	50	50				1				0
80	2.91	.6686	.3672	.0552	.6591	0	0	1.7501	0	0	0	0	0	0	0	50	50				1				0
80	2.92	.6686	.3645	.0534	.6599	0	0	1.7464	0	0	0	0	0	0	0	50	50				1				0
80	2.93	.6686	.3618	.0516	.6608	0	0	1.7428	0	0	0	0	0	0	0	50	50				1				0
80	2.94	.6686	.3591	.0498	.6617	0	0	1.7392	0	0	0	0	0	0	0	50	50				1				0
80	2.95	.6695	.3564	.0498	.6608	0	0	1.7365	0	0	0	0	0	0	0	50	50				1				0
80	2.96	.6703	.3537	.0498	.6599	0	0	1.7338	0	0	0	0	0	0	0	50	50				1				0
80	2.97	.6712	.351	.0498	.6591	0	0	1.7311	0	0	0	0	0	0	0	50	50				1				0
80	2.98	.6712	.351	.0525	.6573	0	0	1.732	0	0	0	0	0	0	0	50	50				1				0
80	2.99	.6712	.351	.0552	.6556	0	0	1.733	0	0	0	0	0	0	0	50	50				1				0
80	3	.6703	.3537	.0578	.6548	0	0	1.7366	0	0	0	0	0	0	0	50	50				1				0
80	3.01	.6695	.3564	.0605	.6539	0	0	1.7403	0	0	0	0	0	0	0	50	50				1				0
80	3.02	.6686	.3591	.0632	.653	0	0	1.7439	0	0	0	0	0	0	0	50	50				1				0
80	3.03	.6677	.3618	.0658	.6522	0	0	1.7476	0	0	0	0	0	0	0	50	50				1				0
80	3.04	.6677	.3627	.0658	.6478	0	0	1.7441	0	0	0	0	0	0	0	50	50				1				0
80	3.05	.6677	.3636	.0658	.6435	0	0	1.7407	0	0	0	0	0	0	0	50	50				1				0
80	3.06	.6686	.3618	.0632	.64	0	0	1.7336	0	0	0	0	0	0	0	50	50				1				0
80	3.07	.6695	.36	.0605	.6366	0	0	1.7266	0	0	0	0	0	0	0	50	50				1				0
80	3.08	.6703	.3582	.0578	.6331	0	0	1.7195	0	0	0	0	0	0	0	50	50				1				0
80	3.09	.6712	.3564	.0552	.6297	0	0	1.7124	0	0	0	0	0	0	0	50	50				1				0
80	3.1	.672	.3546	.0525	.6297	0	0	1.7088	0	0	0	0	0	0	0	50	50				1				0
80	3.11	.6729	.3528	.0498	.6297	0	0	1.7052	0	0	0	0	0	0	0	50	50				1				0
80	3.12	.6729	.3528	.0498	.6331	0	0	1.7087	0	0	0	0	0	0	0	50	50				1				0
80	3.13	.6729	.3528	.0498	.6366	0	0	1.7121	0	0	0	0	0	0	0	50	50				1				0
80	3.14	.6729	.3528	.0498	.64	0	0	1.7156	0	0	0	0	0	0	0	50	50				1				0
80	3.15	.6729	.3528	.0498	.6435	0	0	1.719	0	0	0	0	0	0	0	50	50				1				0
80	3.16	.672	.3528	.0498	.647	0	0	1.7216	0	0	0	0	0	0	0	50	50				1				0
80	3.17	.6712	.3528	.0498	.6504	0	0	1.7242	0	0	0	0	0	0	0	50	50				1				0
80	3.18	.6703	.3528	.0498	.6504	0	0	1.7234	0	0	0	0	0	0	0	50	50				1				0
80	3.19	.6695	.3528	.0498	.6504	0	0	1.7225	0	0	0	0	0	0	0	50	50				1				0
80	3.2	.6686	.3528	.0498	.6504	0	0	1.7217	0	0	0	0	0	0	0	50	50				1				0
80	3.21	.6677	.3528	.0498	.6504	0	0	1.7208	0	0	0	0	0	0	0	50	50				1				0
80	3.22	.6686	.3528	.0498	.6513	0	0	1.7225	0	0	0	0	0	0	0	50	50				1				0
80	3.23	.6695	.3528	.0498	.6522	0	0	1.7243	0	0	0	0	0	0	0	50	50				1				0
80	3.24	.6712	.3528	.0498	.653	0	0	1.7268	0	0	0	0	0	0	0	50	50				1				0
80	3.25	.6729	.3528	.0498	.6539	0	0	1.7294	0	0	0	0	0	0	0	50	50				1				0
80	3.26	.6746	.3528	.0498	.6548	0	0	1.732	0	0	0	0	0	0	0	50	50				1				0
80	3.27	.6738	.3519	.0498	.6556	0	0	1.7311	0	0	0	0	0	0	0	50	50				1				0
80	3.28	.6729	.351	.0498	.6565	0	0	1.7302	0	0	0	0	0	0	0	50	50				1				0
80	3.29	.672	.3501	.0498	.6573	0	0	1.7293	0	0	0	0	0	0	0	50	50				1				0
80	3.3	.6695	.3492	.0498	.6573	0	0	1.7258	0	0	0	0	0	0	0	50	50				1				0
80	3.31	.6669	.3483	.0498	.6573	0	0	1.7224	0	0	0	0	0	0	0	50	50				1				0
80	3.32	.6643	.3474	.0498	.6573	0	0	1.7189	0	0	0	0	0	0	0	50	50				1				0
80	3.33	.6626	.351	.0498	.6556	0	0	1.719	0	0	0	0	0	0	0	50	50				1				0
80	3.34	.6609	.3546	.0498	.6539	0	0	1.7192	0	0	0	0	0	0	0	50	50				1				0
80	3.35	.6617	.3591	.0498	.6522	0	0	1.7228	0	0	0	0	0	0	0	50	50				1				0
80	3.36	.6626	.3636	.0498	.6504	0	0	1.7265	0	0	0	0	0	0	0	50	50				1				0
80	3.37	.6635	.3681	.0498	.6487	0	0	1.7301	0	0	0	0	0	0	0	50	50				1				0
80	3.38	.6643	.3726	.0498	.647	0	0	1.7337	0	0	0	0	0	0	0	50	50				1				0
80	3.39	.6652	.3735	.0498	.6478	0	0	1.7363	0	0	0	0	0	0	0	50	50				1				0
80	3.4	.666	.3744	.0498	.6487	0	0	1.739	0	0	0	0	0	0	0	50	50				1				0
80	3.41	.666	.3708	.0498	.6513	0	0	1.738	0	0	0	0	0	0	0	50	50				1				0
80	3.42	.666	.3672	.0498	.6539	0	0	1.737	0	0	0	0	0	0	0	50	50				1				0
80	3.43	.666	.3636	.0498	.6565	0	0	1.7359	0	0	0	0	0	0	0	50	50				1				0
80	3.44	.666	.36	.0498	.6591	0	0	1.7349	0	0	0	0	0	0	0	50	50				1				0
80	3.45	.666	.3573	.0507	.6599	0	0	1.734	0	0	0	0	0	0	0	50	50				1				0
80	3.46	.666	.3546	.0516	.6608	0	0	1.7331	0	0	0	0	0	0	0	50	50				1				0
80	3.47	.666	.3555	.0525	.6591	0	0	1.7331	0	0	0	0	0	0	0	50	50				1				0
80	3.48	.666	.3564	.0534	.6573	0	0	1.7332	0	0	0	0	0	0	0	50	50				1				0
80	3.49	.666	.3573	.0543	.6556	0	0	1.7332	0	0	0	0	0	0	0	50	50				1				0
80	3.5	.666	.3582	.0552	.6539	0	0	1.7333	0	0	0	0	0	0	0	50	50				1				0
80	3.51	.666	.3591	.0552	.6522	0	0	1.7325	0	0	0	0	0	0	0	50	50				1				0
80	3.52	.666	.36	.0552	.6504	0	0	1.7316	0	0	0	0	0	0	0	50	50				1				0
80	3.53	.666	.36	.0543	.6504	0	0	1.7307	0	0	0	0	0	0	0	50	50				1				0
80	3.54	.666	.36	.0534	.6504	0	0	1.7299	0	0	0	0	0	0	0	50	50				1				0
80	3.55	.666	.36	.0525	.6504	0	0	1.729	0	0	0	0	0	0	0	50	50				1				0
80	3.56	.666	.36	.0516	.6504	0	0	1.7281	0	0	0	0	0	0	0	50	50				1				0
80	3.57	.666	.3591	.0507	.6522	0	0	1.728	0	0	0	0	0	0	0	50	50				1				0
80	3.58	.666	.3582	.0498	.6539	0	0	1.728	0	0	0	0	0	0	0	50	50				1				0
80	3.59	.666	.3573	.0498	.6556	0	0	1.7288	0	0	0	0	0	0	0	50	50				1				0
80	3.6	.666	.3564	.0498	.6573	0	0	1.7296	0	0	0	0	0	0	0	50	50				1				0
80	3.61	.666	.3555	.0498	.6591	0	0	1.7304	0	0	0	0	0	0	0	50	50				1				0
80	3.62	.666	.3546	.0516	.6599	0	0	1.7322	0	0	0	0	0	0	0	50	50				1				0
80	3.63	.666	.3537	.0534	.6608	0	0	1.7339	0	0	0	0	0	0	0	50	50				1				0
80	3.64	.666	.3528	.0552	.6617	0	0	1.7357	0	0	0	0	0	0	0	50	50				1				0
80	3.65	.666	.3528	.0569	.6608	0	0	1.7366	0	0	0	0	0	0	0	50	50				1				0
80	3.66	.666	.3528	.0587	.6599	0	0	1.7375	0	0	0	0	0	0	0	50	50				1				0
80	3.67	.666	.3528	.0605	.6591	0	0	1.7384	0	0	0	0	0	0	0	50	50				1				0
80	3.68	.6652	.3528	.0623	.6582	0	0	1.7385	0	0	0	0	0	0	0	50	50				1				0
80	3.69	.6643	.3528	.064	.6573	0	0	1.7385	0	0	0	0	0	0	0	50	50				1				0
80	3.7	.6635	.3528	.064	.6573	0	0	1.7377	0	0	0	0	0	0	0	50	50				1				0
80	3.71	.6626	.3528	.064	.6573	0	0	1.7368	0	0	0	0	0	0	0	50	50				1				0
80	3.72	.6617	.3528	.064	.6573	0	0	1.736	0	0	0	0	0	0	0	50	50				1				0
80	3.73	.6609	.3528	.064	.6573	0	0	1.7351	0	0	0	0	0	0	0	50	50				1				0
80	3.74	1.8693	2.2762	1.2045	2.049	-1.4377	.5633	7.3991	-1.4377	.5633	1.5441	.9037	291.3952	-.8414	.3297	36.3077	55.3646				1				0
80	3.75	3.0778	4.1997	2.3449	3.4407	-1.443	.5336	13.063	-1.443	.5336	1.5385	.9005	290.2918	-.8446	.3123	36.2567	55.0816				1				0
80	3.76	4.2871	6.1231	3.4853	4.8324	-1.4447	.522	18.7278	-1.4447	.522	1.5361	.899	289.8662	-.8455	.3055	36.2409	54.9715				1				0
80	3.77	5.4964	8.0465	4.6257	6.2241	-1.4456	.5158	24.3927	-1.4456	.5158	1.5349	.8983	289.6377	-.8461	.3019	36.2324	54.9126				1				0
80	3.78	6.7057	9.9699	5.7661	7.6157	-1.4461	.512	30.0575	-1.4461	.512	1.5341	.8979	289.4952	-.8464	.2996	36.2272	54.8759				1				0
80	3.79	7.9151	11.8934	6.9065	9.0074	-1.4465	.5093	35.7223	-1.4465	.5093	1.5336	.8976	289.3978	-.8466	.2981	36.2236	54.8508				1				0
80	3.8	13.7737	21.6401	19.3478	27.0084	-1.614	-.6252	81.7699	-1.614	-.6252	1.7309	1.013	248.8264	-.9447	-.3659	34.6283	44.0458				1				0
80	3.81	19.6323	31.3868	31.7891	45.0093	-1.6608	-.9423	127.8175	-1.6608	-.9423	1.9095	1.1176	240.4321	-.9721	-.5515	34.1824	41.0261				1				0
80	3.82	24.2816	39.2101	43.09	61.6186	-1.6908	-1.1448	168.2003	-1.6908	-1.1448	2.0419	1.1951	235.8978	-.9896	-.6701	33.8975	39.0969				1				0
80	3.83	28.9309	47.0334	54.3908	78.2279	-1.7091	-1.269	208.5831	-1.7091	-1.269	2.1287	1.2459	233.407	-1.0003	-.7427	33.723	37.9147				1				0
80	3.84	33.5802	54.8567	65.6917	94.8372	-1.7215	-1.3528	248.9659	-1.7215	-1.3528	2.1894	1.2815	231.838	-1.0076	-.7918	33.6051	37.116				1				0
80	3.85	38.2295	62.68	76.9926	111.4465	-1.7304	-1.4133	289.3487	-1.7304	-1.4133	2.2342	1.3077	230.7604	-1.0128	-.8272	33.5201	36.5403				1				0
80	3.86	43.8822	71.4376	84.5333	123.8747	-1.7565	-1.3434	323.7278	-1.7565	-1.3434	2.2113	1.2943	232.5903	-1.0281	-.7863	33.2716	37.2057				1				0
80	3.87	49.5348	80.1951	92.0741	136.3029	-1.7776	-1.287	358.107	-1.7776	-1.287	2.1945	1.2845	234.0955	-1.0404	-.7533	33.0708	37.7433				1				0
80	3.88	50.5381	81.1294	88.3139	132.1219	-1.796	-1.1778	352.1033	-1.796	-1.1778	2.1478	1.2571	236.7437	-1.0512	-.6894	32.8948	38.7827				1				0
80	3.89	51.5415	82.0637	84.5538	127.9408	-1.8152	-1.0649	346.0997	-1.8152	-1.0649	2.1045	1.2317	239.6012	-1.0624	-.6233	32.7127	39.8581				1				0
80	3.9	52.5448	82.9979	80.7937	123.7597	-1.835	-.948	340.0961	-1.835	-.948	2.0654	1.2088	242.6778	-1.074	-.5549	32.5242	40.9715				1				0
80	3.91	53.5481	83.9322	77.0335	119.5786	-1.8555	-.8269	334.0924	-1.8555	-.8269	2.0314	1.1889	245.9799	-1.086	-.484	32.3289	42.1249				1				0
80	3.92	51.9268	80.962	71.7042	111.4534	-1.8499	-.7431	316.0464	-1.8499	-.7431	1.9936	1.1668	248.1156	-1.0827	-.4349	32.3815	42.923				1				0
80	3.93	50.3055	77.9918	66.3749	103.3283	-1.8437	-.6491	298.0005	-1.8437	-.6491	1.9547	1.144	250.6041	-1.0791	-.3799	32.4405	43.8178				1				0
80	3.94	47.6809	74.0873	64.8057	99.3842	-1.8128	-.6931	285.9582	-1.8128	-.6931	1.9407	1.1359	249.0767	-1.061	-.4056	32.7357	43.3993				1				0
80	3.95	45.0563	70.1829	63.2365	95.4401	-1.779	-.7409	273.9158	-1.779	-.7409	1.9271	1.1279	247.3911	-1.0412	-.4336	33.0568	42.9442				1				0
80	3.96	42.4317	66.2784	61.6674	91.496	-1.7422	-.7931	261.8735	-1.7422	-.7931	1.9142	1.1204	245.5251	-1.0197	-.4642	33.4075	42.4471				1				0
80	3.97	38.0493	60.8358	61.2644	90.7582	-1.7711	-.9894	250.9077	-1.7711	-.9894	2.0287	1.1874	240.8103	-1.0366	-.5791	33.1324	40.577				1				0
80	3.98	33.6669	55.3931	60.8614	90.0204	-1.8026	-1.2037	239.9419	-1.8026	-1.2037	2.1676	1.2687	236.2665	-1.0551	-.7045	32.8322	38.536				1				0
80	3.99	29.2845	49.9505	60.4585	89.2826	-1.8372	-1.4386	228.9761	-1.8372	-1.4386	2.3334	1.3657	231.9379	-1.0753	-.842	32.5032	36.2994				1				0
80	4	27.5268	48.4123	61.6247	92.4889	-1.9121	-1.5876	230.0527	-1.9121	-1.5876	2.4852	1.4546	230.2975	-1.1191	-.9292	31.79	34.8804				1				0
80	4.01	25.769	46.8741	62.7909	95.6952	-1.9862	-1.7352	231.1292	-1.9862	-1.7352	2.6374	1.5437	228.8599	-1.1626	-1.0156	31.0833	33.4746				1				0
80	4.02	24.0113	45.3359	63.9571	98.9015	-2.0598	-1.8814	232.2058	-2.0598	-1.8814	2.7897	1.6329	227.591	-1.2056	-1.1012	30.3833	32.0818				1				0
80	4.03	21.7171	42.6411	63.7027	100.3451	-2.1423	-2.0391	228.406	-2.1423	-2.0391	2.9576	1.7312	226.4142	-1.254	-1.1936	29.5971	30.5802				1				0
80	4.04	19.4229	39.9464	63.4483	101.7887	-2.2276	-2.2021	224.6062	-2.2276	-2.2021	3.1323	1.8335	225.3307	-1.3039	-1.289	28.7843	29.0278				1				0
80	4.05	18.8865	38.7898	62.0276	100.0259	-2.2399	-2.2193	219.7299	-2.2399	-2.2193	3.1531	1.8457	225.2647	-1.3111	-1.299	28.668	28.8642				1				0
80	4.06	18.35	37.6332	60.607	98.2632	-2.2526	-2.2372	214.8535	-2.2526	-2.2372	3.1748	1.8584	225.1966	-1.3186	-1.3096	28.5464	28.6931				1				0
80	4.07	17.8136	36.4766	59.1864	96.5005	-2.266	-2.256	209.9772	-2.266	-2.256	3.1975	1.8717	225.1263	-1.3264	-1.3206	28.4192	28.5141				1				0
80	4.08	17.2772	35.3201	57.7658	94.7378	-2.28	-2.2757	205.1008	-2.28	-2.2757	3.2214	1.8856	225.0537	-1.3346	-1.3321	28.2859	28.3266				1				0
80	4.09	16.3777	33.4497	56.6583	92.8522	-2.2713	-2.3363	199.338	-2.2713	-2.3363	3.2584	1.9073	224.1924	-1.3295	-1.3676	28.3684	27.7498				1				0
80	4.1	15.4782	31.5794	55.5508	90.9667	-2.2621	-2.4004	193.5751	-2.2621	-2.4004	3.2984	1.9307	223.3011	-1.3242	-1.4051	28.4558	27.1387				1				0
80	4.11	15.1152	30.8657	55.8639	90.8438	-2.2379	-2.4422	192.6886	-2.2379	-2.4422	3.3124	1.939	222.4999	-1.3099	-1.4296	28.6871	26.741				1				0
80	4.12	14.7521	30.1519	56.1771	90.721	-2.2133	-2.4843	191.8021	-2.2133	-2.4843	3.3273	1.9477	221.6982	-1.2956	-1.4542	28.9206	26.3395				1				0
80	4.13	14.3891	29.4382	56.4902	90.5982	-2.1886	-2.5269	190.9156	-2.1886	-2.5269	3.3429	1.9568	220.8965	-1.2811	-1.4791	29.1563	25.9344				1				0
80	4.14	14.026	28.7244	56.8033	90.4754	-2.1636	-2.5698	190.0291	-2.1636	-2.5698	3.3594	1.9664	220.0949	-1.2665	-1.5043	29.3942	25.5254				1				0
80	4.15	13.366	27.4356	56.9243	90.4269	-2.1491	-2.6457	188.1528	-2.1491	-2.6457	3.4085	1.9952	219.0878	-1.258	-1.5487	29.5322	24.8033				1				0
80	4.16	12.706	26.1467	57.0453	90.3785	-2.1343	-2.723	186.2764	-2.1343	-2.723	3.4598	2.0253	218.0901	-1.2494	-1.594	29.6729	24.0667				1				0
80	4.17	12.409	25.5715	56.8531	90.4529	-2.1452	-2.7566	185.2866	-2.1452	-2.7566	3.4929	2.0447	217.8907	-1.2557	-1.6136	29.5694	23.747				1				0
80	4.18	12.1121	24.9964	56.661	90.5273	-2.1562	-2.7905	184.2967	-2.1562	-2.7905	3.5265	2.0643	217.6931	-1.2622	-1.6335	29.4648	23.4239				1				0
80	4.19	11.8151	24.4213	56.4688	90.6016	-2.1673	-2.8248	183.3068	-2.1673	-2.8248	3.5604	2.0842	217.497	-1.2687	-1.6536	29.359	23.0972				1				0
80	4.2	11.5181	23.8461	56.2767	90.676	-2.1785	-2.8595	182.317	-2.1785	-2.8595	3.5948	2.1043	217.3026	-1.2753	-1.6739	29.2521	22.7671				1				0
80	4.21	11.0993	22.965	56.1379	90.625	-2.1789	-2.9117	180.8272	-2.1789	-2.9117	3.6367	2.1289	216.8081	-1.2755	-1.7045	29.2489	22.2695				1				0
80	4.22	10.6804	22.0838	55.9991	90.574	-2.1792	-2.9648	179.3374	-2.1792	-2.9648	3.6795	2.154	216.3169	-1.2757	-1.7356	29.2456	21.7637				1				0
80	4.23	10.5586	21.7778	56.0525	90.4486	-2.1681	-2.9824	178.8374	-2.1681	-2.9824	3.6872	2.1584	216.0154	-1.2691	-1.7459	29.3518	21.5963				1				0
80	4.24	10.4367	21.4718	56.1059	90.3231	-2.1568	-3.0001	178.3375	-2.1568	-3.0001	3.6949	2.163	215.7134	-1.2626	-1.7562	29.4587	21.4279				1				0
80	4.25	10.3148	21.1658	56.1593	90.1977	-2.1456	-3.0179	177.8376	-2.1456	-3.0179	3.7028	2.1676	215.411	-1.256	-1.7666	29.5662	21.2585				1				0
80	4.26	10.1929	20.8597	56.2126	90.0723	-2.1342	-3.0357	177.3376	-2.1342	-3.0357	3.7109	2.1723	215.1082	-1.2493	-1.7771	29.6742	21.0882				1				0
80	4.27	10.0556	20.4007	56.2785	89.4764	-2.1004	-3.0569	176.2112	-2.1004	-3.0569	3.709	2.1712	214.4931	-1.2295	-1.7895	29.9961	20.8866				1				0
80	4.28	9.9183	19.9417	56.3443	88.8804	-2.0662	-3.0783	175.0847	-2.0662	-3.0783	3.7075	2.1703	213.8695	-1.2095	-1.802	30.3221	20.6825				1				0
80	4.29	9.9028	19.7887	56.3567	88.4099	-2.0434	-3.0816	174.4582	-2.0434	-3.0816	3.6975	2.1645	213.5475	-1.1962	-1.804	30.5394	20.6511				1				0
80	4.3	9.8874	19.6357	56.3692	87.9394	-2.0204	-3.085	173.8316	-2.0204	-3.085	3.6877	2.1587	213.2214	-1.1827	-1.8059	30.7582	20.6194				1				0
80	4.31	9.8719	19.4826	56.3817	87.4689	-1.9972	-3.0883	173.2051	-1.9972	-3.0883	3.6779	2.153	212.8912	-1.1692	-1.8079	30.9787	20.5875				1				0
80	4.32	9.8565	19.3296	56.3941	86.9983	-1.9739	-3.0917	172.5786	-1.9739	-3.0917	3.6681	2.1472	212.5568	-1.1555	-1.8098	31.2007	20.5554				1				0
80	4.33	9.9277	19.0992	56.7117	86.3427	-1.9167	-3.0958	172.0814	-1.9167	-3.0958	3.6411	2.1314	211.7627	-1.122	-1.8122	31.7461	20.5166				1				0
80	4.34	9.999	18.8688	57.0293	85.6871	-1.8591	-3.0999	171.5841	-1.8591	-3.0999	3.6146	2.1159	210.9522	-1.0883	-1.8146	32.2947	20.4775				1				0
80	4.35	10.0857	18.7914	57.3344	85.502	-1.8253	-3.1005	171.7134	-1.8253	-3.1005	3.5979	2.1061	210.4851	-1.0685	-1.815	32.6165	20.4711				1				0
80	4.36	10.1723	18.714	57.6395	85.3169	-1.7915	-3.1012	171.8427	-1.7915	-3.1012	3.5815	2.0965	210.0145	-1.0487	-1.8154	32.9378	20.4646				1				0
80	4.37	10.259	18.6366	57.9446	85.1318	-1.7578	-3.1019	171.972	-1.7578	-3.1019	3.5654	2.0871	209.5403	-1.029	-1.8158	33.2586	20.4582				1				0
80	4.38	10.3234	18.3801	58.6536	84.8334	-1.69	-3.1143	172.1905	-1.69	-3.1143	3.5433	2.0742	208.4875	-.9893	-1.823	33.9043	20.3399				1				0
80	4.39	10.3878	18.1236	59.3625	84.535	-1.6224	-3.1267	172.4089	-1.6224	-3.1267	3.5226	2.062	207.4245	-.9497	-1.8303	34.5484	20.222				1				0
80	4.4	10.4521	17.867	60.0715	84.2366	-1.555	-3.1391	172.6273	-1.555	-3.1391	3.5031	2.0506	206.3521	-.9102	-1.8375	35.1908	20.1043				1				0
80	4.41	10.4298	17.6879	60.4754	84.1233	-1.521	-3.1507	172.7164	-1.521	-3.1507	3.4987	2.048	205.7686	-.8903	-1.8444	35.5143	19.993				1				0
80	4.42	10.4075	17.5088	60.8792	84.01	-1.4871	-3.1624	172.8056	-1.4871	-3.1624	3.4946	2.0456	205.1843	-.8705	-1.8512	35.8375	19.8818				1				0
80	4.43	10.3852	17.3297	61.2831	83.8967	-1.4532	-3.1741	172.8947	-1.4532	-3.1741	3.4909	2.0435	204.5993	-.8506	-1.858	36.1604	19.7707				1				0
80	4.44	10.3105	17.0021	61.8195	83.6701	-1.404	-3.195	172.8022	-1.404	-3.195	3.4899	2.0429	203.7217	-.8218	-1.8703	36.6289	19.5712				1				0
80	4.45	10.2359	16.6745	62.3559	83.4435	-1.3547	-3.216	172.7097	-1.3547	-3.216	3.4897	2.0428	202.8429	-.793	-1.8826	37.0979	19.3714				1				0
80	4.46	10.1835	16.526	62.4884	83.3302	-1.3393	-3.2253	172.528	-1.3393	-3.2253	3.4924	2.0443	202.5502	-.784	-1.888	37.2448	19.2824				1				0
80	4.47	10.1311	16.3774	62.621	83.2169	-1.3238	-3.2347	172.3464	-1.3238	-3.2347	3.4951	2.046	202.2573	-.7749	-1.8935	37.392	19.1932				1				0
80	4.48	10.0788	16.2289	62.7535	83.1036	-1.3083	-3.2441	172.1648	-1.3083	-3.2441	3.498	2.0476	201.9643	-.7659	-1.899	37.5395	19.1038				1				0
80	4.49	10.0264	16.0804	62.8861	82.9902	-1.2928	-3.2535	171.9832	-1.2928	-3.2535	3.501	2.0494	201.6711	-.7568	-1.9045	37.6874	19.0142				1				0
80	4.5	9.8582	15.814	62.9813	82.9669	-1.2848	-3.2742	171.6204	-1.2848	-3.2742	3.5172	2.0589	201.4257	-.7521	-1.9166	37.7636	18.8174				1				0
80	4.51	9.69	15.5476	63.0764	82.9435	-1.2768	-3.2949	171.2575	-1.2768	-3.2949	3.5337	2.0685	201.1815	-.7474	-1.9288	37.8401	18.6198				1				0
80	4.52	9.5741	15.4297	63.0391	83.0335	-1.2844	-3.3062	171.0764	-1.2844	-3.3062	3.5469	2.0763	201.2296	-.7518	-1.9354	37.7679	18.5121				1				0
80	4.53	9.4583	15.3118	63.0017	83.1234	-1.292	-3.3176	170.8952	-1.292	-3.3176	3.5603	2.0841	201.2774	-.7563	-1.942	37.6956	18.4041				1				0
80	4.54	9.3424	15.1939	62.9643	83.2134	-1.2996	-3.3289	170.714	-1.2996	-3.3289	3.5736	2.0919	201.325	-.7607	-1.9487	37.6232	18.296				1				0
80	4.55	9.2265	15.076	62.927	83.3034	-1.3072	-3.3403	170.5328	-1.3072	-3.3403	3.587	2.0997	201.3724	-.7652	-1.9553	37.5505	18.1876				1				0
80	4.56	8.9742	14.8194	62.6655	83.3881	-1.3296	-3.3629	169.8472	-1.3296	-3.3629	3.6162	2.1169	201.5722	-.7783	-1.9686	37.3372	17.9722				1				0
80	4.57	8.7218	14.5629	62.4039	83.4729	-1.3522	-3.3857	169.1616	-1.3522	-3.3857	3.6458	2.1342	201.7705	-.7915	-1.9819	37.1222	17.755				1				0
80	4.58	8.5854	14.4243	62.1798	83.4677	-1.3671	-3.3971	168.6572	-1.3671	-3.3971	3.6619	2.1436	201.9219	-.8003	-1.9886	36.9796	17.6465				1				0
80	4.59	8.4489	14.2857	61.9556	83.4625	-1.3822	-3.4086	168.1527	-1.3822	-3.4086	3.6782	2.1531	202.0729	-.8091	-1.9953	36.8362	17.5373				1				0
80	4.6	8.3124	14.1471	61.7314	83.4573	-1.3974	-3.4201	167.6483	-1.3974	-3.4201	3.6946	2.1627	202.2235	-.818	-2.0021	36.6918	17.4275				1				0
80	4.61	8.176	14.0085	61.5073	83.4521	-1.4126	-3.4317	167.1439	-1.4126	-3.4317	3.7111	2.1724	202.3736	-.8269	-2.0089	36.5466	17.3171				1				0
80	4.62	7.9348	13.7799	61.1132	83.6908	-1.4508	-3.4534	166.5187	-1.4508	-3.4534	3.7458	2.1928	202.7882	-.8493	-2.0216	36.1824	17.1103				1				0
80	4.63	7.6936	13.5513	60.7191	83.9296	-1.4894	-3.4753	165.8936	-1.4894	-3.4753	3.781	2.2134	203.1982	-.8719	-2.0344	35.8154	16.9021				1				0
80	4.64	7.5889	13.4613	60.5492	84.1735	-1.5124	-3.4854	165.7729	-1.5124	-3.4854	3.7994	2.2241	203.4578	-.8854	-2.0403	35.5958	16.8058				1				0
80	4.65	7.4842	13.3713	60.3793	84.4174	-1.5355	-3.4955	165.6522	-1.5355	-3.4955	3.8179	2.235	203.7152	-.8989	-2.0463	35.3759	16.7095				1				0
80	4.66	7.3795	13.2812	60.2094	84.6613	-1.5587	-3.5056	165.5314	-1.5587	-3.5056	3.8365	2.2459	203.9706	-.9124	-2.0522	35.1557	16.613				1				0
80	4.67	7.2748	13.1912	60.0395	84.9052	-1.5818	-3.5158	165.4107	-1.5818	-3.5158	3.8552	2.2569	204.2238	-.926	-2.0581	34.9351	16.5163				1				0
80	4.68	7.1512	13.004	59.9808	85.2512	-1.5996	-3.5332	165.3872	-1.5996	-3.5332	3.8784	2.2704	204.3575	-.9364	-2.0683	34.7661	16.3507				1				0
80	4.69	7.0276	12.8168	59.9221	85.5972	-1.6173	-3.5506	165.3636	-1.6173	-3.5506	3.9016	2.284	204.4897	-.9468	-2.0785	34.5969	16.1849				1				0
80	4.7	7.0087	12.7196	60.0333	85.6992	-1.6119	-3.5578	165.4608	-1.6119	-3.5578	3.9059	2.2865	204.3732	-.9436	-2.0827	34.6488	16.1162				1				0
80	4.71	6.9898	12.6224	60.1445	85.8013	-1.6064	-3.565	165.558	-1.6064	-3.565	3.9102	2.2891	204.2571	-.9404	-2.087	34.7005	16.0476				1				0
80	4.72	6.971	12.5252	60.2557	85.9033	-1.601	-3.5722	165.6552	-1.601	-3.5722	3.9146	2.2916	204.1413	-.9372	-2.0912	34.7522	15.9791				1				0
80	4.73	6.9409	12.3632	60.4967	86.0089	-1.5858	-3.584	165.8097	-1.5858	-3.584	3.9192	2.2943	203.8676	-.9283	-2.0981	34.8971	15.8662				1				0
80	4.74	6.9109	12.2012	60.7378	86.1144	-1.5706	-3.5959	165.9642	-1.5706	-3.5959	3.9239	2.2971	203.5951	-.9194	-2.105	35.0416	15.7536				1				0
80	4.75	6.8808	12.0392	60.9789	86.2199	-1.5555	-3.6077	166.1188	-1.5555	-3.6077	3.9287	2.2999	203.3237	-.9106	-2.112	35.1859	15.6412				1				0
80	4.76	6.8697	11.9744	61.1087	86.2234	-1.5457	-3.6123	166.1761	-1.5457	-3.6123	3.9291	2.3001	203.1664	-.9049	-2.1147	35.2787	15.597				1				0
80	4.77	6.8585	11.9096	61.2386	86.2268	-1.536	-3.6169	166.2335	-1.536	-3.6169	3.9296	2.3004	203.0093	-.8992	-2.1174	35.3715	15.5529				1				0
80	4.78	6.8474	11.8448	61.3685	86.2303	-1.5263	-3.6216	166.2909	-1.5263	-3.6216	3.9301	2.3007	202.8523	-.8935	-2.1201	35.4642	15.5088				1				0
80	4.79	6.8199	11.7647	61.542	86.3358	-1.5185	-3.6287	166.4623	-1.5185	-3.6287	3.9336	2.3028	202.7082	-.889	-2.1243	35.5378	15.441				1				0
80	4.8	6.7924	11.6845	61.7154	86.4413	-1.5108	-3.6358	166.6337	-1.5108	-3.6358	3.9372	2.3049	202.5648	-.8844	-2.1284	35.6113	15.3733				1				0
80	4.81	6.7761	11.6692	61.759	86.5434	-1.5128	-3.6383	166.7478	-1.5128	-3.6383	3.9403	2.3067	202.5778	-.8856	-2.1299	35.5922	15.3497				1				0
80	4.82	6.7598	11.6539	61.8026	86.6454	-1.5148	-3.6408	166.8618	-1.5148	-3.6408	3.9433	2.3084	202.5907	-.8868	-2.1313	35.5732	15.3261				1				0
80	4.83	6.7435	11.6386	61.8462	86.7475	-1.5168	-3.6432	166.9758	-1.5168	-3.6432	3.9464	2.3102	202.6037	-.8879	-2.1328	35.5542	15.3025				1				0
80	4.84	6.7272	11.6233	61.8898	86.8496	-1.5188	-3.6457	167.0899	-1.5188	-3.6457	3.9494	2.312	202.6165	-.8891	-2.1342	35.5353	15.279				1				0
80	4.85	6.7083	11.6107	62.0241	87.1315	-1.5231	-3.6498	167.4747	-1.5231	-3.6498	3.9549	2.3152	202.6515	-.8916	-2.1366	35.4941	15.2398				1				0
80	4.86	6.6894	11.5981	62.1584	87.4135	-1.5274	-3.6539	167.8595	-1.5274	-3.6539	3.9603	2.3184	202.6861	-.8942	-2.139	35.4531	15.2008				1				0
80	4.87	6.6869	11.6008	62.2491	87.5934	-1.5297	-3.6555	168.1303	-1.5297	-3.6555	3.9627	2.3198	202.7079	-.8955	-2.14	35.4311	15.1853				1				0
80	4.88	6.6843	11.6035	62.3399	87.7733	-1.532	-3.6572	168.401	-1.532	-3.6572	3.9651	2.3212	202.7295	-.8969	-2.1409	35.4091	15.1698				1				0
80	4.89	6.6817	11.6062	62.4306	87.9532	-1.5343	-3.6588	168.6718	-1.5343	-3.6588	3.9675	2.3226	202.7511	-.8982	-2.1419	35.3872	15.1543				1				0
80	4.9	6.6791	11.6089	62.5214	88.1331	-1.5366	-3.6604	168.9426	-1.5366	-3.6604	3.9699	2.324	202.7726	-.8996	-2.1428	35.3654	15.1389				1				0
80	4.91	6.68	11.5882	62.9813	88.5466	-1.5255	-3.6666	169.7961	-1.5255	-3.6666	3.9713	2.3248	202.5901	-.893	-2.1465	35.4714	15.0801				1				0
80	4.92	6.6809	11.5675	63.4411	88.96	-1.5145	-3.6727	170.6496	-1.5145	-3.6727	3.9727	2.3257	202.4095	-.8866	-2.15	35.5763	15.0219				1				0
80	4.93	6.6843	11.5441	63.8103	89.1935	-1.5013	-3.6772	171.2323	-1.5013	-3.6772	3.9718	2.3252	202.2085	-.8789	-2.1527	35.7022	14.9791				1				0
80	4.94	6.6877	11.5207	64.1795	89.4271	-1.4881	-3.6817	171.815	-1.4881	-3.6817	3.971	2.3247	202.0088	-.8712	-2.1553	35.8272	14.9367				1				0
80	4.95	6.6912	11.4973	64.5486	89.6606	-1.4751	-3.6861	172.3977	-1.4751	-3.6861	3.9703	2.3242	201.8104	-.8635	-2.1579	35.9514	14.8945				1				0
80	4.96	6.6946	11.4739	64.9178	89.8941	-1.4621	-3.6905	172.9805	-1.4621	-3.6905	3.9696	2.3238	201.6132	-.8559	-2.1604	36.0748	14.8526				1				0
80	4.97	6.6714	11.4109	65.3875	90.1207	-1.4432	-3.6986	173.5906	-1.4432	-3.6986	3.9702	2.3242	201.3154	-.8448	-2.1652	36.2556	14.7755				1				0
80	4.98	6.6482	11.3479	65.8572	90.3474	-1.4243	-3.7066	174.2007	-1.4243	-3.7066	3.9708	2.3246	201.0198	-.8338	-2.1699	36.4352	14.6991				1				0
80	4.99	6.6216	11.3083	65.9577	90.3404	-1.4182	-3.7103	174.2281	-1.4182	-3.7103	3.9721	2.3253	200.9185	-.8302	-2.172	36.4933	14.6638				1				0
80	5	6.595	11.2687	66.0582	90.3335	-1.4121	-3.714	174.2555	-1.4121	-3.714	3.9734	2.3261	200.8173	-.8267	-2.1742	36.5514	14.6285				1				0
80	5.01	6.5684	11.2291	66.1587	90.3266	-1.406	-3.7177	174.2829	-1.406	-3.7177	3.9747	2.3268	200.7162	-.8231	-2.1764	36.6095	14.5933				1				0
80	5.02	6.5418	11.1895	66.2593	90.3197	-1.3999	-3.7214	174.3103	-1.3999	-3.7214	3.976	2.3276	200.6152	-.8195	-2.1785	36.6675	14.5581				1				0
80	5.03	6.4654	11.0869	66.1881	90.0844	-1.3945	-3.7284	173.8248	-1.3945	-3.7284	3.9806	2.3303	200.5072	-.8164	-2.1826	36.7189	14.4917				1				0
80	5.04	6.389	10.9843	66.1169	89.8492	-1.3891	-3.7354	173.3394	-1.3891	-3.7354	3.9853	2.333	200.3988	-.8132	-2.1867	36.7706	14.425				1				0
80	5.05	6.3393	10.9213	65.9452	89.6208	-1.3898	-3.7387	172.8266	-1.3898	-3.7387	3.9886	2.335	200.3914	-.8136	-2.1887	36.7641	14.3934				1				0
80	5.06	6.2895	10.8583	65.7736	89.3925	-1.3905	-3.742	172.3138	-1.3905	-3.742	3.992	2.337	200.384	-.814	-2.1906	36.7575	14.3616				1				0
80	5.07	6.2397	10.7953	65.6019	89.1641	-1.3912	-3.7454	171.801	-1.3912	-3.7454	3.9954	2.339	200.3766	-.8144	-2.1926	36.7509	14.3296				1				0
80	5.08	6.1899	10.7323	65.4302	88.9358	-1.3919	-3.7488	171.2882	-1.3919	-3.7488	3.9988	2.341	200.3691	-.8148	-2.1946	36.7443	14.2974				1				0
80	5.09	6.0148	10.5703	64.8093	88.4869	-1.4126	-3.7597	169.8813	-1.4126	-3.7597	4.0163	2.3512	200.593	-.827	-2.201	36.5463	14.1937				1				0
80	5.1	5.8397	10.4083	64.1884	88.038	-1.4338	-3.7707	168.4744	-1.4338	-3.7707	4.0341	2.3616	200.8186	-.8393	-2.2074	36.345	14.0881				1				0
80	5.11	5.7144	10.3093	63.7391	87.8174	-1.4544	-3.7784	167.5803	-1.4544	-3.7784	4.0487	2.3702	201.0522	-.8514	-2.212	36.149	14.0148				1				0
80	5.12	5.5891	10.2103	63.2899	87.5969	-1.4752	-3.7862	166.6862	-1.4752	-3.7862	4.0634	2.3788	201.2865	-.8636	-2.2165	35.9509	13.9407				1				0
80	5.13	5.4638	10.1112	62.8407	87.3763	-1.4962	-3.7941	165.7921	-1.4962	-3.7941	4.0784	2.3876	201.5216	-.8759	-2.2211	35.7506	13.8658				1				0
80	5.14	5.2381	9.9312	61.5437	86.4716	-1.5429	-3.8033	163.1847	-1.5429	-3.8033	4.1043	2.4028	202.0812	-.9032	-2.2265	35.3057	13.7781				1				0
80	5.15	5.0124	9.7512	60.2468	85.5669	-1.5911	-3.8128	160.5772	-1.5911	-3.8128	4.1315	2.4187	202.6516	-.9315	-2.2321	34.8463	13.6876				1				0
80	5.16	4.7866	9.5712	58.9498	84.6622	-1.641	-3.8226	157.9698	-1.641	-3.8226	4.16	2.4353	203.2328	-.9607	-2.2379	34.3717	13.5941				1				0
80	5.17	4.6862	9.4902	58.1021	83.978	-1.6689	-3.8242	156.2565	-1.6689	-3.8242	4.1725	2.4427	203.5772	-.977	-2.2388	34.1055	13.5794				1				0
80	5.18	4.5858	9.4092	57.2543	83.2938	-1.6975	-3.8257	154.5432	-1.6975	-3.8257	4.1854	2.4503	203.927	-.9937	-2.2397	33.8335	13.5645				1				0
80	5.19	4.4854	9.3282	56.4066	82.6097	-1.7267	-3.8273	152.8298	-1.7267	-3.8273	4.1988	2.4581	204.2824	-1.0108	-2.2406	33.5553	13.5492				1				0
80	5.2	4.2348	9.1797	53.898	80.5624	-1.8169	-3.8243	147.8748	-1.8169	-3.8243	4.2339	2.4787	205.4128	-1.0637	-2.2388	32.6959	13.5785				1				0
80	5.21	3.9841	9.0312	51.3895	78.5151	-1.9134	-3.821	142.9199	-1.9134	-3.821	4.2733	2.5017	206.6004	-1.1202	-2.2369	31.7768	13.6099				1				0
80	5.22	3.8339	8.9637	49.7287	77.152	-1.981	-3.8158	139.6783	-1.981	-3.8158	4.2994	2.517	207.4363	-1.1597	-2.2339	31.1335	13.6592				1				0
80	5.23	3.6837	8.8962	48.0679	75.7888	-2.0517	-3.8104	136.4366	-2.0517	-3.8104	4.3276	2.5336	208.301	-1.2012	-2.2307	30.4595	13.711				1				0
80	5.24	3.5335	8.8287	46.4071	74.4257	-2.126	-3.8047	133.195	-2.126	-3.8047	4.3583	2.5515	209.1955	-1.2446	-2.2274	29.7528	13.7652				1				0
80	5.25	3.3833	8.7612	44.7463	73.0626	-2.2039	-3.7987	129.9534	-2.2039	-3.7987	4.3917	2.5711	210.1209	-1.2902	-2.2239	29.0108	13.8221				1				0
80	5.26	3.1962	8.6901	41.3802	69.7516	-2.3399	-3.7691	123.0181	-2.3399	-3.7691	4.4363	2.5972	211.8331	-1.3699	-2.2066	27.7149	14.1042				1				0
80	5.27	3.0091	8.619	38.0142	66.4406	-2.4923	-3.7359	116.0829	-2.4923	-3.7359	4.4909	2.6292	213.7076	-1.4591	-2.1872	26.2642	14.4199				1				0
80	5.28	2.9722	8.6154	36.3089	64.4928	-2.5583	-3.7085	112.3893	-2.5583	-3.7085	4.5053	2.6377	214.6001	-1.4978	-2.1712	25.6349	14.6808				1				0
80	5.29	2.9353	8.6118	34.6036	62.545	-2.6289	-3.6793	108.6957	-2.6289	-3.6793	4.522	2.6474	215.5466	-1.5391	-2.1541	24.9627	14.9594				1				0
80	5.3	2.8984	8.6082	32.8983	60.5971	-2.7044	-3.6479	105.0021	-2.7044	-3.6479	4.5411	2.6586	216.5518	-1.5833	-2.1357	24.2433	15.2576				1				0
80	5.31	2.8615	8.6046	31.1931	58.6493	-2.7855	-3.6144	101.3084	-2.7855	-3.6144	4.5632	2.6716	217.6206	-1.6308	-2.1161	23.4715	15.5776				1				0
80	5.32	2.9533	8.9574	28.7601	55.2138	-2.8773	-3.5112	95.8847	-2.8773	-3.5112	4.5395	2.6577	219.3335	-1.6845	-2.0557	22.597	16.56				1				0
80	5.33	3.0452	9.3102	26.3272	51.7783	-2.9801	-3.3957	90.4609	-2.9801	-3.3957	4.518	2.6451	221.2711	-1.7447	-1.988	21.6176	17.6602				1				0
80	5.34	3.1739	9.6666	25.5996	50.2906	-2.9873	-3.3197	88.7307	-2.9873	-3.3197	4.4659	2.6146	221.9827	-1.7489	-1.9435	21.5499	18.3837				1				0
80	5.35	3.3027	10.023	24.8719	48.8029	-2.9947	-3.2407	87.0005	-2.9947	-3.2407	4.4125	2.5833	222.7402	-1.7532	-1.8973	21.4794	19.1361				1				0
80	5.36	3.4314	10.3795	24.1443	47.3153	-3.0024	-3.1585	85.2704	-3.0024	-3.1585	4.3578	2.5512	223.5481	-1.7577	-1.8491	21.4061	19.919				1				0
80	5.37	3.5601	10.7359	23.4166	45.8276	-3.0104	-3.0729	83.5402	-3.0104	-3.0729	4.3018	2.5184	224.4111	-1.7624	-1.799	21.3298	20.7343				1				0
80	5.38	4.4768	12.2822	23.5571	45.1564	-2.9242	-2.8398	85.4725	-2.9242	-2.8398	4.0762	2.3863	225.8389	-1.7119	-1.6625	22.1504	22.9542				1				0
80	5.39	5.3934	13.8285	23.6977	44.4852	-2.8419	-2.617	87.4048	-2.8419	-2.617	3.8633	2.2616	227.3586	-1.6636	-1.532	22.9347	25.0761				1				0
80	5.4	6.1813	15.0184	24.5659	45.3017	-2.7603	-2.4967	91.0673	-2.7603	-2.4967	3.7219	2.1788	227.8698	-1.6158	-1.4616	23.7119	26.2216				1				0
80	5.41	6.9692	16.2082	25.4341	46.1182	-2.685	-2.3857	94.7298	-2.685	-2.3857	3.5918	2.1025	228.3771	-1.5717	-1.3966	24.4289	27.2786				1				0
80	5.42	7.7571	17.3981	26.3023	46.9347	-2.6153	-2.283	98.3922	-2.6153	-2.283	3.4716	2.0322	228.8805	-1.5309	-1.3364	25.0926	28.2569				1				0
80	5.43	8.545	18.588	27.1705	47.7512	-2.5506	-2.1877	102.0547	-2.5506	-2.1877	3.3603	1.967	229.38	-1.493	-1.2806	25.7086	29.165				1				0
80	5.44	10.1002	21.1325	29.2547	50.6721	-2.4813	-2.0465	111.1595	-2.4813	-2.0465	3.2164	1.8827	230.4847	-1.4524	-1.198	26.3685	30.5091				1				0
80	5.45	11.6555	23.6769	31.339	53.5929	-2.4225	-1.9268	120.2643	-2.4225	-1.9268	3.0953	1.8118	231.5025	-1.418	-1.1278	26.9285	31.6497				1				0
80	5.46	12.4228	25.0315	32.555	55.6973	-2.4174	-1.8879	125.7065	-2.4174	-1.8879	3.0673	1.7954	232.0115	-1.415	-1.1051	26.977	32.02				1				0
80	5.47	13.1901	26.3861	33.771	57.8017	-2.4127	-1.8523	131.1488	-2.4127	-1.8523	3.0417	1.7805	232.4865	-1.4123	-1.0842	27.0216	32.3595				1				0
80	5.48	13.9574	27.7407	34.987	59.9061	-2.4084	-1.8194	136.5911	-2.4084	-1.8194	3.0184	1.7668	232.9308	-1.4097	-1.065	27.0626	32.6719				1				0
80	5.49	15.2868	29.8864	37.6245	63.954	-2.3706	-1.7957	146.7517	-2.3706	-1.7957	2.974	1.7408	232.8575	-1.3876	-1.0511	27.4224	32.8983				1				0
80	5.5	16.6163	32.0322	40.2621	68.0018	-2.3378	-1.775	156.9124	-2.3378	-1.775	2.9352	1.7181	232.7918	-1.3684	-1.039	27.7357	33.0955				1				0
80	5.51	17.9458	34.1779	42.8996	72.0497	-2.3089	-1.7568	167.073	-2.3089	-1.7568	2.9012	1.6982	232.7328	-1.3515	-1.0283	28.0108	33.2686				1				0
80	5.52	18.508	34.969	44.3211	73.9932	-2.2826	-1.7633	171.7913	-2.2826	-1.7633	2.8843	1.6883	232.3148	-1.3361	-1.0321	28.2609	33.2071				1				0
80	5.53	19.0701	35.7602	45.7426	75.9367	-2.2578	-1.7694	176.5096	-2.2578	-1.7694	2.8685	1.679	231.9148	-1.3215	-1.0357	28.4976	33.1489				1				0
80	5.54	19.6323	36.5513	47.1641	77.8802	-2.2342	-1.7752	181.228	-2.2342	-1.7752	2.8536	1.6703	231.5314	-1.3077	-1.0391	28.7219	33.0937				1				0
80	5.55	20.3181	37.5774	50.3309	82.8216	-2.2134	-1.8403	191.048	-2.2134	-1.8403	2.8786	1.6849	230.2588	-1.2956	-1.0772	28.9195	32.473				1				0
80	5.56	21.0038	38.6035	53.4977	87.7629	-2.1947	-1.8991	200.868	-2.1947	-1.8991	2.9023	1.6988	229.1299	-1.2846	-1.1116	29.0978	31.9131				1				0
80	5.57	21.1274	38.8384	55.243	90.7608	-2.1967	-1.9515	205.9696	-2.1967	-1.9515	2.9383	1.7199	228.3816	-1.2858	-1.1423	29.0795	31.4139				1				0
80	5.58	21.251	39.0733	56.9883	93.7587	-2.1985	-2.0014	211.0713	-2.1985	-2.0014	2.9731	1.7402	227.6863	-1.2869	-1.1715	29.0621	30.9388				1				0
80	5.59	21.3746	39.3082	58.7336	96.7565	-2.2002	-2.049	216.173	-2.2002	-2.049	3.0065	1.7598	227.039	-1.2879	-1.1993	29.0454	30.4862				1				0
80	5.6	21.4982	39.5431	60.4789	99.7544	-2.2019	-2.0943	221.2746	-2.2019	-2.0943	3.0388	1.7787	226.4348	-1.2889	-1.2259	29.0296	30.0544				1				0
80	5.61	21.3223	39.0841	62.4769	102.9581	-2.1921	-2.1727	225.8413	-2.1921	-2.1727	3.0864	1.8066	225.2549	-1.2831	-1.2718	29.1229	29.3078				1				0
80	5.62	21.1463	38.6251	64.4748	106.1618	-2.1827	-2.248	230.408	-2.1827	-2.248	3.1333	1.8341	224.156	-1.2776	-1.3158	29.2125	28.5908				1				0
80	5.63	20.8468	37.9311	64.7274	106.3676	-2.1715	-2.2827	229.873	-2.1715	-2.2827	3.1505	1.8442	223.5692	-1.2711	-1.3362	29.3195	28.26				1				0
80	5.64	20.5472	37.2372	64.9801	106.5735	-2.1602	-2.3176	229.338	-2.1602	-2.3176	3.1682	1.8545	222.9863	-1.2645	-1.3566	29.427	27.9276				1				0
80	5.65	20.2477	36.5432	65.2327	106.7793	-2.1488	-2.3527	228.803	-2.1488	-2.3527	3.1863	1.8651	222.4072	-1.2578	-1.3771	29.535	27.5936				1				0
80	5.66	19.9482	35.8493	65.4853	106.9852	-2.1374	-2.3879	228.268	-2.1374	-2.3879	3.2048	1.8759	221.832	-1.2511	-1.3978	29.6435	27.2581				1				0
80	5.67	19.0375	33.9565	63.893	104.1326	-2.1213	-2.4315	221.0197	-2.1213	-2.4315	3.2268	1.8888	221.1019	-1.2417	-1.4233	29.7972	26.8427				1				0
80	5.68	18.1269	32.0637	62.3007	101.2801	-2.1041	-2.4781	213.7714	-2.1041	-2.4781	3.2508	1.9029	220.3333	-1.2316	-1.4506	29.9614	26.3991				1				0
80	5.69	17.5158	30.8648	60.4558	98.2217	-2.0983	-2.4886	207.0581	-2.0983	-2.4886	3.2552	1.9055	220.1364	-1.2283	-1.4567	30.0159	26.2986				1				0
80	5.7	16.9047	29.6659	58.6109	95.1633	-2.0922	-2.4999	200.3448	-2.0922	-2.4999	3.2599	1.9082	219.9267	-1.2247	-1.4633	30.0741	26.1914				1				0
80	5.71	16.2936	28.467	56.7659	92.1049	-2.0857	-2.5119	193.6315	-2.0857	-2.5119	3.265	1.9112	219.7032	-1.2209	-1.4704	30.1363	26.0768				1				0
80	5.72	15.6825	27.2681	54.921	89.0465	-2.0787	-2.5248	186.9182	-2.0787	-2.5248	3.2704	1.9144	219.4645	-1.2168	-1.4779	30.203	25.9539				1				0
80	5.73	14.305	24.8785	51.6902	83.8855	-2.0802	-2.5769	174.7591	-2.0802	-2.5769	3.3117	1.9386	218.9126	-1.2177	-1.5084	30.1885	25.4583				1				0
80	5.74	12.9274	22.4888	48.4593	78.7244	-2.082	-2.6367	162.5999	-2.082	-2.6367	3.3596	1.9666	218.2949	-1.2187	-1.5434	30.1719	24.8887				1				0
80	5.75	12.161	21.2981	47.0734	76.6217	-2.0924	-2.6825	157.1542	-2.0924	-2.6825	3.4021	1.9915	217.9543	-1.2248	-1.5703	30.0726	24.452				1				0
80	5.76	11.3945	20.1073	45.6874	74.5191	-2.1036	-2.7317	151.7084	-2.1036	-2.7317	3.4478	2.0182	217.5985	-1.2314	-1.599	29.9661	23.9841				1				0
80	5.77	10.6281	18.9165	44.3015	72.4165	-2.1156	-2.7845	146.2626	-2.1156	-2.7845	3.497	2.047	217.2267	-1.2384	-1.63	29.8517	23.4813				1				0
80	5.78	9.8616	17.7257	42.9156	70.3138	-2.1285	-2.8413	140.8168	-2.1285	-2.8413	3.5502	2.0782	216.8376	-1.246	-1.6633	29.7285	22.9396				1				0
80	5.79	8.6317	15.7888	41.0475	67.642	-2.1553	-2.9577	133.1101	-2.1553	-2.9577	3.6596	2.1423	216.0811	-1.2617	-1.7314	29.4736	21.8318				1				0
80	5.8	7.4018	13.8519	39.1795	64.9702	-2.1853	-3.0883	125.4034	-2.1853	-3.0883	3.7833	2.2147	215.284	-1.2793	-1.8079	29.1874	20.5879				1				0
80	5.81	6.9383	13.1057	38.6973	64.4011	-2.1999	-3.151	123.1425	-2.1999	-3.151	3.843	2.2497	214.9217	-1.2878	-1.8446	29.0483	19.9907				1				0
80	5.82	6.4749	12.3596	38.2152	63.832	-2.2151	-3.216	120.8817	-2.2151	-3.216	3.9051	2.286	214.5576	-1.2967	-1.8827	28.904	19.3711				1				0
80	5.83	6.0114	11.6134	37.7331	63.2629	-2.2308	-3.2836	118.6208	-2.2308	-3.2836	3.9697	2.3239	214.1917	-1.3059	-1.9222	28.7542	18.7279				1				0
80	5.84	5.5479	10.8673	37.2509	62.6937	-2.2472	-3.3537	116.3599	-2.2472	-3.3537	4.037	2.3633	213.8239	-1.3155	-1.9633	28.5985	18.0598				1				0
80	5.85	4.8141	9.5208	35.2726	59.7884	-2.2706	-3.4475	109.3959	-2.2706	-3.4475	4.128	2.4166	213.3696	-1.3292	-2.0182	28.3754	17.1667				1				0
80	5.86	4.0803	8.1743	33.2942	56.8831	-2.2972	-3.554	102.4319	-2.2972	-3.554	4.2318	2.4774	212.8771	-1.3448	-2.0806	28.122	16.1522				1				0
80	5.87	3.8099	7.574	31.798	54.5469	-2.306	-3.5835	97.7288	-2.306	-3.5835	4.2613	2.4947	212.7615	-1.35	-2.0979	28.0383	15.8717				1				0
80	5.88	3.5395	6.9736	30.3017	52.2108	-2.3157	-3.6159	93.0257	-2.3157	-3.6159	4.2938	2.5138	212.636	-1.3557	-2.1169	27.946	15.5628				1				0
80	5.89	3.2692	6.3733	28.8055	49.8746	-2.3264	-3.6518	88.3226	-2.3264	-3.6518	4.3298	2.5349	212.4993	-1.3619	-2.1379	27.844	15.2211				1				0
80	5.9	2.8504	5.3454	25.2847	43.9429	-2.3223	-3.6828	77.4233	-2.3223	-3.6828	4.3539	2.5489	212.2353	-1.3596	-2.1561	27.8825	14.926				1				0
80	5.91	2.4315	4.3176	21.7638	38.0112	-2.317	-3.7239	66.5241	-2.317	-3.7239	4.3859	2.5677	211.8893	-1.3564	-2.1802	27.9336	14.5341				1				0
80	5.92	2.0127	3.2897	18.243	32.0795	-2.3095	-3.7812	55.6248	-2.3095	-3.7812	4.4307	2.5939	211.416	-1.3521	-2.2137	28.0048	13.9887				1				0
80	5.93	1.8642	2.8622	16.2183	28.4839	-2.2809	-3.7784	49.4286	-2.2809	-3.7784	4.4135	2.5839	211.1176	-1.3353	-2.2121	28.2774	14.015				1				0
80	5.94	1.7157	2.4347	14.1937	24.8884	-2.2441	-3.7749	43.2325	-2.2441	-3.7749	4.3915	2.571	210.7303	-1.3138	-2.21	28.628	14.0489				1				0
80	5.95	1.5672	2.0071	12.1691	21.2929	-2.1949	-3.7701	37.0363	-2.1949	-3.7701	4.3625	2.554	210.2074	-1.285	-2.2072	29.096	14.0941				1				0
80	5.96	1.3938	1.5805	9.6481	17.4509	-2.2582	-3.7477	30.0733	-2.2582	-3.7477	4.3755	2.5616	211.0705	-1.322	-2.1941	28.4938	14.3072				1				0
80	5.97	1.2205	1.1539	7.1271	13.6088	-2.3595	-3.7119	23.1103	-2.3595	-3.7119	4.3983	2.575	212.4424	-1.3814	-2.1731	27.5286	14.6486				1				0
80	5.98	1.1956	1.1548	6.6307	13.3623	-2.5453	-3.689	22.3434	-2.5453	-3.689	4.4819	2.6239	214.6051	-1.4902	-2.1597	25.7586	14.8668				1				0
80	5.99	1.1707	1.1557	6.1344	13.1158	-2.7444	-3.6644	21.5766	-2.7444	-3.6644	4.5782	2.6804	216.8306	-1.6067	-2.1454	23.8628	15.1006				1				0
80	6	1.1458	1.1566	5.638	12.8693	-2.9581	-3.6381	20.8097	-2.9581	-3.6381	4.6889	2.7452	219.1147	-1.7319	-2.13	21.8273	15.3516				1				0
80	6.01	1.1209	1.1575	5.1416	12.6228	-3.1882	-3.6097	20.0428	-3.1882	-3.6097	4.8161	2.8197	221.452	-1.8666	-2.1134	19.636	15.6218				1				0
80	6.02	1.1312	1.1719	4.1951	11.2649	-3.4025	-3.4604	17.7631	-3.4025	-3.4604	4.853	2.8413	224.5164	-1.9921	-2.026	17.5955	17.0438				1				0
80	6.03	1.1415	1.1863	3.2486	9.9069	-3.6798	-3.2671	15.4834	-3.6798	-3.2671	4.9209	2.8812	228.3997	-2.1545	-1.9129	14.9542	18.8845				1				0
80	6.04	1.1767	1.1998	2.7985	8.7955	-3.6627	-3.0824	13.9705	-3.6627	-3.0824	4.7872	2.8028	229.9171	-2.1445	-1.8047	15.1168	20.6434				1				0
80	6.05	1.2119	1.2133	2.3484	7.6841	-3.6415	-2.8529	12.4576	-3.6415	-2.8529	4.626	2.7084	231.9235	-2.132	-1.6703	15.3189	22.8295				1				0
80	6.06	1.2471	1.2268	1.8983	6.5726	-3.6144	-2.5599	10.9448	-3.6144	-2.5599	4.4291	2.593	234.6921	-2.1161	-1.4987	15.5769	25.62				1				0
80	6.07	1.2823	1.2403	1.4482	5.4612	-3.5786	-2.1729	9.4319	-3.5786	-2.1729	4.1867	2.451	238.7344	-2.095	-1.2721	15.9177	29.3057				1				0
80	6.08	1.2617	1.1305	.9296	4.066	-3.4577	-1.6464	7.3878	-3.4577	-1.6464	3.8297	2.2419	244.5385	-2.0241	-.9638	17.0695	34.3201				1				0
80	6.09	1.2411	1.0207	.411	2.6709	-3.2442	-.717	5.3436	-3.2442	-.717	3.3225	1.9449	257.5368	-1.899	-.4197	19.1025	43.171				1				0
80	6.1	1.1853	.8974	.3425	2.3872	0	0	4.8123	0	0	0	0	0	0	0	50	50				1				0
80	6.11	1.1295	.774	.274	2.1035	0	0	4.281	0	0	0	0	0	0	0	50	50				1				0
80	6.12	1.0737	.6507	.2055	1.8198	0	0	3.7498	0	0	0	0	0	0	0	50	50				1				0
80	6.13	1.0179	.5274	.137	1.5361	0	0	3.2185	0	0	0	0	0	0	0	50	50				1				0
80	6.14	.9613	.405	.064	1.2438	0	0	2.6741	0	0	0	0	0	0	0	50	50				1				0
80	6.15	.9046	.2826	-.0089	.9514	0	0	2.1298	0	0	0	0	0	0	0	50	50				1				0
80	6.16	.9038	.2835	-.0133	.9428	0	0	2.1167	0	0	0	0	0	0	0	50	50				1				0
80	6.17	.9029	.2844	-.0178	.9341	0	0	2.1037	0	0	0	0	0	0	0	50	50				1				0
80	6.18	.9021	.2853	-.0222	.9255	0	0	2.0906	0	0	0	0	0	0	0	50	50				1				0
80	6.19	.9012	.2862	-.0267	.9168	0	0	2.0776	0	0	0	0	0	0	0	50	50				1				0
80	6.2	.8995	.2862	-.0294	.9047	0	0	2.0611	0	0	0	0	0	0	0	50	50				1				0
80	6.21	.8978	.2862	-.032	.8926	0	0	2.0446	0	0	0	0	0	0	0	50	50				1				0
80	6.22	.8969	.2853	-.0302	.8892	0	0	2.0411	0	0	0	0	0	0	0	50	50				1				0
80	6.23	.896	.2844	-.0285	.8857	0	0	2.0377	0	0	0	0	0	0	0	50	50				1				0
80	6.24	.8952	.2835	-.0267	.8822	0	0	2.0342	0	0	0	0	0	0	0	50	50				1				0
80	6.25	.8909	.2817	-.0276	.8744	0	0	2.0195	0	0	0	0	0	0	0	50	50				1				0
80	6.26	.8866	.2799	-.0285	.8667	0	0	2.0047	0	0	0	0	0	0	0	50	50				1				0
80	6.27	.8823	.2781	-.0294	.8589	0	0	1.99	0	0	0	0	0	0	0	50	50				1				0
80	6.28	.8789	.2772	-.032	.8546	0	0	1.9786	0	0	0	0	0	0	0	50	50				1				0
80	6.29	.8754	.2763	-.0347	.8502	0	0	1.9673	0	0	0	0	0	0	0	50	50				1				0
80	6.3	.872	.2754	-.0374	.8459	0	0	1.956	0	0	0	0	0	0	0	50	50				1				0
80	6.31	.8677	.2754	-.0391	.8398	0	0	1.9438	0	0	0	0	0	0	0	50	50				1				0
80	6.32	.8634	.2754	-.0409	.8338	0	0	1.9317	0	0	0	0	0	0	0	50	50				1				0
80	6.33	.8626	.2763	-.04	.8321	0	0	1.9309	0	0	0	0	0	0	0	50	50				1				0
80	6.34	.8617	.2772	-.0391	.8303	0	0	1.9301	0	0	0	0	0	0	0	50	50				1				0
80	6.35	.8609	.2781	-.0383	.8286	0	0	1.9293	0	0	0	0	0	0	0	50	50				1				0
80	6.36	.86	.279	-.0374	.8269	0	0	1.9285	0	0	0	0	0	0	0	50	50				1				0
80	6.37	.8583	.2799	-.0409	.8234	0	0	1.9207	0	0	0	0	0	0	0	50	50				1				0
80	6.38	.8566	.2808	-.0445	.82	0	0	1.9129	0	0	0	0	0	0	0	50	50				1				0
80	6.39	.8557	.2808	-.0489	.8182	0	0	1.9058	0	0	0	0	0	0	0	50	50				1				0
80	6.4	.8548	.2808	-.0534	.8165	0	0	1.8988	0	0	0	0	0	0	0	50	50				1				0
80	6.41	.854	.2808	-.0578	.8148	0	0	1.8918	0	0	0	0	0	0	0	50	50				1				0
80	6.42	.8531	.2808	-.0623	.813	0	0	1.8847	0	0	0	0	0	0	0	50	50				1				0
80	6.43	.8531	.2799	-.0649	.8096	0	0	1.8777	0	0	0	0	0	0	0	50	50				1				0
80	6.44	.8531	.279	-.0676	.8061	0	0	1.8707	0	0	0	0	0	0	0	50	50				1				0
80	6.45	.854	.2781	-.0658	.8044	0	0	1.8707	0	0	0	0	0	0	0	50	50				1				0
80	6.46	.8548	.2772	-.064	.8027	0	0	1.8707	0	0	0	0	0	0	0	50	50				1				0
80	6.47	.8557	.2763	-.0623	.8009	0	0	1.8707	0	0	0	0	0	0	0	50	50				1				0
80	6.48	.8566	.2754	-.0605	.7992	0	0	1.8707	0	0	0	0	0	0	0	50	50				1				0
80	6.49	.8574	.2745	-.0578	.7983	0	0	1.8725	0	0	0	0	0	0	0	50	50				1				0
80	6.5	.8583	.2736	-.0552	.7975	0	0	1.8742	0	0	0	0	0	0	0	50	50				1				0
80	6.51	.8583	.2736	-.0543	.7983	0	0	1.876	0	0	0	0	0	0	0	50	50				1				0
80	6.52	.8583	.2736	-.0534	.7992	0	0	1.8777	0	0	0	0	0	0	0	50	50				1				0
80	6.53	.8583	.2736	-.0525	.8001	0	0	1.8795	0	0	0	0	0	0	0	50	50				1				0
80	6.54	.8583	.2736	-.0516	.8009	0	0	1.8812	0	0	0	0	0	0	0	50	50				1				0
80	6.55	.8574	.2736	-.0507	.7992	0	0	1.8795	0	0	0	0	0	0	0	50	50				1				0
80	6.56	.8566	.2736	-.0498	.7975	0	0	1.8778	0	0	0	0	0	0	0	50	50				1				0
80	6.57	.8557	.2736	-.0498	.7949	0	0	1.8744	0	0	0	0	0	0	0	50	50				1				0
80	6.58	.8548	.2736	-.0498	.7923	0	0	1.8709	0	0	0	0	0	0	0	50	50				1				0
80	6.59	.854	.2736	-.0498	.7897	0	0	1.8675	0	0	0	0	0	0	0	50	50				1				0
80	6.6	.8531	.2736	-.0507	.788	0	0	1.864	0	0	0	0	0	0	0	50	50				1				0
80	6.61	.8523	.2736	-.0516	.7862	0	0	1.8605	0	0	0	0	0	0	0	50	50				1				0
80	6.62	.8514	.2736	-.0525	.7845	0	0	1.857	0	0	0	0	0	0	0	50	50				1				0
80	6.63	.8514	.2736	-.0534	.7854	0	0	1.857	0	0	0	0	0	0	0	50	50				1				0
80	6.64	.8514	.2736	-.0543	.7862	0	0	1.857	0	0	0	0	0	0	0	50	50				1				0
80	6.65	.8514	.2736	-.0552	.7871	0	0	1.857	0	0	0	0	0	0	0	50	50				1				0
80	6.66	.8514	.2736	-.056	.7871	0	0	1.8561	0	0	0	0	0	0	0	50	50				1				0
80	6.67	.8514	.2736	-.0569	.7871	0	0	1.8552	0	0	0	0	0	0	0	50	50				1				0
80	6.68	.8514	.2736	-.0569	.7862	0	0	1.8543	0	0	0	0	0	0	0	50	50				1				0
80	6.69	.8514	.2736	-.0569	.7854	0	0	1.8535	0	0	0	0	0	0	0	50	50				1				0
80	6.7	.8514	.2736	-.0569	.7845	0	0	1.8526	0	0	0	0	0	0	0	50	50				1				0
80	6.71	.8514	.2736	-.0569	.7836	0	0	1.8517	0	0	0	0	0	0	0	50	50				1				0
80	6.72	.8506	.2736	-.0578	.7819	0	0	1.8483	0	0	0	0	0	0	0	50	50				1				0
80	6.73	.8497	.2736	-.0587	.7802	0	0	1.8448	0	0	0	0	0	0	0	50	50				1				0
80	6.74	.8488	.2736	-.0596	.7793	0	0	1.8422	0	0	0	0	0	0	0	50	50				1				0
80	6.75	.848	.2736	-.0605	.7784	0	0	1.8395	0	0	0	0	0	0	0	50	50				1				0
80	6.76	.8471	.2736	-.0614	.7776	0	0	1.8369	0	0	0	0	0	0	0	50	50				1				0
80	6.77	.8463	.2736	-.0623	.7767	0	0	1.8343	0	0	0	0	0	0	0	50	50				1				0
80	6.78	.8454	.2754	-.0623	.7758	0	0	1.8344	0	0	0	0	0	0	0	50	50				1				0
80	6.79	.8445	.2772	-.0623	.775	0	0	1.8345	0	0	0	0	0	0	0	50	50				1				0
80	6.8	.8445	.279	-.0614	.775	0	0	1.8372	0	0	0	0	0	0	0	50	50				1				0
80	6.81	.8445	.2808	-.0605	.775	0	0	1.8399	0	0	0	0	0	0	0	50	50				1				0
80	6.82	.8445	.2826	-.0596	.775	0	0	1.8425	0	0	0	0	0	0	0	50	50				1				0
80	6.83	.8445	.2844	-.0587	.775	0	0	1.8452	0	0	0	0	0	0	0	50	50				1				0
80	6.84	.8445	.2835	-.0578	.775	0	0	1.8452	0	0	0	0	0	0	0	50	50				1				0
80	6.85	.8445	.2826	-.0569	.775	0	0	1.8452	0	0	0	0	0	0	0	50	50				1				0
80	6.86	.8445	.2799	-.0569	.775	0	0	1.8425	0	0	0	0	0	0	0	50	50				1				0
80	6.87	.8445	.2772	-.0569	.775	0	0	1.8398	0	0	0	0	0	0	0	50	50				1				0
80	6.88	.8445	.2745	-.0569	.775	0	0	1.8371	0	0	0	0	0	0	0	50	50				1				0
80	6.89	.8445	.2718	-.0569	.775	0	0	1.8344	0	0	0	0	0	0	0	50	50				1				0
80	6.9	.8445	.2718	-.0569	.775	0	0	1.8344	0	0	0	0	0	0	0	50	50				1				0
80	6.91	.8445	.2718	-.0569	.775	0	0	1.8344	0	0	0	0	0	0	0	50	50				1				0
80	6.92	.8445	.2745	-.0569	.775	0	0	1.8371	0	0	0	0	0	0	0	50	50				1				0
80	6.93	.8445	.2772	-.0569	.775	0	0	1.8398	0	0	0	0	0	0	0	50	50				1				0
80	6.94	.8445	.2799	-.0569	.775	0	0	1.8425	0	0	0	0	0	0	0	50	50				1				0
80	6.95	.8445	.2826	-.0552	.775	0	0	1.847	0	0	0	0	0	0	0	50	50				1				0
80	6.96	.8445	.2853	-.0534	.775	0	0	1.8515	0	0	0	0	0	0	0	50	50				1				0
80	6.97	.8445	.288	-.0516	.775	0	0	1.856	0	0	0	0	0	0	0	50	50				1				0
80	6.98	.8445	.288	-.0498	.775	0	0	1.8577	0	0	0	0	0	0	0	50	50				1				0
80	6.99	.8445	.288	-.048	.775	0	0	1.8595	0	0	0	0	0	0	0	50	50				1				0
80	7	.8445	.288	-.0463	.775	0	0	1.8613	0	0	0	0	0	0	0	50	50				1				0
80	7.01	.8454	.288	-.0471	.7758	0	0	1.8621	0	0	0	0	0	0	0	50	50				1				0
80	7.02	.8463	.288	-.048	.7767	0	0	1.863	0	0	0	0	0	0	0	50	50				1				0
80	7.03	.8471	.288	-.0507	.7776	0	0	1.862	0	0	0	0	0	0	0	50	50				1				0
80	7.04	.848	.288	-.0534	.7784	0	0	1.8611	0	0	0	0	0	0	0	50	50				1				0
80	7.05	.8488	.288	-.056	.7793	0	0	1.8601	0	0	0	0	0	0	0	50	50				1				0
80	7.06	.8497	.288	-.0587	.7802	0	0	1.8592	0	0	0	0	0	0	0	50	50				1				0
80	7.07	.8488	.2871	-.0596	.7828	0	0	1.8591	0	0	0	0	0	0	0	50	50				1				0
80	7.08	.848	.2862	-.0605	.7854	0	0	1.8591	0	0	0	0	0	0	0	50	50				1				0
80	7.09	.8463	.2853	-.0587	.7871	0	0	1.86	0	0	0	0	0	0	0	50	50				1				0
80	7.1	.8445	.2844	-.0569	.7888	0	0	1.8609	0	0	0	0	0	0	0	50	50				1				0
80	7.11	.8428	.2835	-.0552	.7905	0	0	1.8617	0	0	0	0	0	0	0	50	50				1				0
80	7.12	.8411	.2826	-.0534	.7923	0	0	1.8626	0	0	0	0	0	0	0	50	50				1				0
80	7.13	.8411	.2826	-.0516	.7923	0	0	1.8644	0	0	0	0	0	0	0	50	50				1				0
80	7.14	.8411	.2826	-.0498	.7923	0	0	1.8662	0	0	0	0	0	0	0	50	50				1				0
80	7.15	.8428	.2835	-.0498	.7905	0	0	1.8671	0	0	0	0	0	0	0	50	50				1				0
80	7.16	.8445	.2844	-.0498	.7888	0	0	1.868	0	0	0	0	0	0	0	50	50				1				0
80	7.17	.8463	.2853	-.0498	.7871	0	0	1.8689	0	0	0	0	0	0	0	50	50				1				0
80	7.18	.848	.2862	-.0498	.7854	0	0	1.8697	0	0	0	0	0	0	0	50	50				1				0
80	7.19	.848	.2871	-.0516	.7819	0	0	1.8654	0	0	0	0	0	0	0	50	50				1				0
80	7.2	.848	.288	-.0534	.7784	0	0	1.8611	0	0	0	0	0	0	0	50	50				1				0
80	7.21	.8463	.288	-.0552	.7767	0	0	1.8558	0	0	0	0	0	0	0	50	50				1				0
80	7.22	.8445	.288	-.0569	.775	0	0	1.8506	0	0	0	0	0	0	0	50	50				1				0
80	7.23	.8428	.288	-.0587	.7732	0	0	1.8454	0	0	0	0	0	0	0	50	50				1				0
80	7.24	.8411	.288	-.0605	.7715	0	0	1.8402	0	0	0	0	0	0	0	50	50				1				0
80	7.25	.842	.288	-.0596	.7715	0	0	1.8419	0	0	0	0	0	0	0	50	50				1				0
80	7.26	.8428	.288	-.0587	.7715	0	0	1.8437	0	0	0	0	0	0	0	50	50				1				0
80	7.27	.8454	.288	-.056	.7732	0	0	1.8506	0	0	0	0	0	0	0	50	50				1				0
80	7.28	.848	.288	-.0534	.775	0	0	1.8576	0	0	0	0	0	0	0	50	50				1				0
80	7.29	.8506	.288	-.0507	.7767	0	0	1.8646	0	0	0	0	0	0	0	50	50				1				0
80	7.3	.8514	.288	-.0498	.7776	0	0	1.8672	0	0	0	0	0	0	0	50	50				1				0
80	7.31	.8523	.288	-.0489	.7784	0	0	1.8698	0	0	0	0	0	0	0	50	50				1				0
80	7.32	.8531	.288	-.048	.7793	0	0	1.8724	0	0	0	0	0	0	0	50	50				1				0
80	7.33	.8514	.288	-.0498	.7784	0	0	1.8681	0	0	0	0	0	0	0	50	50				1				0
80	7.34	.8497	.288	-.0516	.7776	0	0	1.8637	0	0	0	0	0	0	0	50	50				1				0
80	7.35	.848	.288	-.0534	.7767	0	0	1.8593	0	0	0	0	0	0	0	50	50				1				0
80	7.36	.9029	.3789	-.0409	.7923	0	0	2.0332	0	0	0	0	0	0	0	50	50				1				0
80	7.37	.9578	.4698	-.0285	.8078	0	0	2.2071	0	0	0	0	0	0	0	50	50				1				0
80	7.38	1.0145	.5607	-.0142	.8243	0	0	2.3853	0	0	0	0	0	0	0	50	50				1				0
80	7.39	1.0711	.6516	0	.8407	0	0	2.5635	0	0	0	0	0	0	0	50	50				1				0
80	7.4	1.1278	.7425	.0142	.8571	0	0	2.7417	0	0	0	0	0	0	0	50	50				1				0
80	7.41	1.1844	.8335	.0285	.8736	0	0	2.9199	0	0	0	0	0	0	0	50	50				1				0
80	7.42	2.0633	1.729	.2971	1.3017	-1.0569	1.9008	5.3912	-1.0569	1.9008	2.1749	1.273	330.9261	-.6186	1.1125	39.9347	68.1032				1				0
80	7.43	2.9422	2.6246	.5658	1.7299	-.9151	1.9437	7.8624	-.9151	1.9437	2.1484	1.2574	334.7882	-.5356	1.1377	41.2844	68.5117				1				0
80	7.44	3.7644	3.4292	.8202	2.1416	-.8254	1.9468	10.1554	-.8254	1.9468	2.1146	1.2377	337.0234	-.4831	1.1395	42.1386	68.5413				1				0
80	7.45	4.5867	4.2339	1.0746	2.5533	-.7688	1.9488	12.4484	-.7688	1.9488	2.095	1.2262	338.4709	-.45	1.1406	42.6781	68.5601				1				0
80	7.46	5.4089	5.0385	1.329	2.965	-.7298	1.9502	14.7414	-.7298	1.9502	2.0822	1.2187	339.4835	-.4271	1.1414	43.0498	68.5729				1				0
80	7.47	6.2311	5.8432	1.5834	3.3767	-.7013	1.9511	17.0344	-.7013	1.9511	2.0733	1.2135	340.2312	-.4104	1.142	43.3214	68.5824				1				0
80	7.48	6.4019	6.2563	1.6199	3.6967	-.9132	1.9082	17.9748	-.9132	1.9082	2.1155	1.2382	334.4244	-.5345	1.1168	41.3024	68.1731				1				0
80	7.49	6.5727	6.6694	1.6563	4.0167	-1.1042	1.8695	18.9152	-1.1042	1.8695	2.1712	1.2708	329.4329	-.6463	1.0942	39.4842	67.8046				1				0
80	7.5	5.9213	6.2779	1.4384	3.9251	-1.3761	1.8184	17.5627	-1.3761	1.8184	2.2804	1.3347	322.8827	-.8054	1.0643	36.8943	67.3179				1				0
80	7.51	5.2698	5.8864	1.2205	3.8334	-1.6934	1.7588	16.2101	-1.6934	1.7588	2.4415	1.429	316.0844	-.9912	1.0294	33.8723	66.75				1				0
80	7.52	4.6184	5.4949	1.0025	3.7417	-2.0685	1.6883	14.8575	-2.0685	1.6883	2.67	1.5628	309.2207	-1.2107	.9882	30.3	66.0788				1				0
80	7.53	3.967	5.1033	.7846	3.65	-2.5187	1.6037	13.5049	-2.5187	1.6037	2.9859	1.7478	302.4849	-1.4743	.9387	26.0121	65.2731				1				0
80	7.54	3.0761	4.3932	.5124	3.3594	-3.121	1.482	11.341	-3.121	1.482	3.4549	2.0224	295.4003	-1.8269	.8675	20.2765	64.1139				1				0
80	7.55	2.1852	3.683	.2402	3.0688	-4.0072	1.3029	9.1772	-4.0072	1.3029	4.2137	2.4668	288.0108	-2.3459	.7627	11.8361	62.4082				1				0
80	7.56	1.9457	3.3644	.1859	2.8698	-4.1684	1.2589	8.3659	-4.1684	1.2589	4.3543	2.5492	286.8054	-2.4403	.737	10.3011	61.9899				1				0
80	7.57	1.7063	3.0458	.1317	2.6709	-4.3642	1.2056	7.5546	-4.3642	1.2056	4.5276	2.6507	285.4427	-2.555	.7058	8.4364	61.4818				1				0
80	7.58	1.4668	2.7272	.0774	2.472	-4.6071	1.1394	6.7433	-4.6071	1.1394	4.7459	2.7786	283.8914	-2.6973	.6671	6.123	60.8515				1				0
80	7.59	1.2273	2.4086	.0231	2.273	-4.9164	1.0551	5.9321	-4.9164	1.0551	5.0284	2.9441	282.1125	-2.8786	.6178	3.1769	60.0487				1				0
80	7.6	.981	1.9954	-.0213	2.004	0	0	4.9591	0	0	0	0	0	0	0	50	50				1				0
80	7.61	.7347	1.5823	-.0658	1.7351	0	0	3.9862	0	0	0	0	0	0	0	50	50				1				0
80	7.62	.7278	1.4878	-.056	1.665	0	0	3.8246	0	0	0	0	0	0	0	50	50				1				0
80	7.63	.721	1.3933	-.0463	1.5949	0	0	3.6629	0	0	0	0	0	0	0	50	50				1				0
80	7.64	.7141	1.2988	-.0365	1.5249	0	0	3.5013	0	0	0	0	0	0	0	50	50				1				0
80	7.65	.8334	1.1827	.0854	1.4548	0	0	3.5563	0	0	0	0	0	0	0	50	50				1				0
80	7.66	.9527	1.0666	.2073	1.3848	0	0	3.6113	0	0	0	0	0	0	0	50	50				1				0
80	7.67	1.072	.9505	.3291	1.3147	0	0	3.6663	0	0	0	0	0	0	0	50	50				1				0
80	7.68	1.1982	.9289	.4412	1.3147	0	0	3.8829	0	0	0	0	0	0	0	50	50				1				0
80	7.69	1.3243	.9073	.5533	1.3147	0	0	4.0996	0	0	0	0	0	0	0	50	50				1				0
80	7.7	1.4505	.8857	.6654	1.3147	0	0	4.3162	0	0	0	0	0	0	0	50	50				1				0
80	7.71	1.8187	.8893	1.0185	1.4514	.8153	.2148	5.1778	.8153	.2148	.8431	.4934	75.2397	.4771	.1257	57.7644	52.0457				1				0
80	7.72	2.1869	.8929	1.3717	1.588	1.5168	.0929	6.0395	1.5168	.0929	1.5196	.8894	86.4964	.8877	.0544	64.4456	50.8844				1				0
80	7.73	2.4289	.9181	1.6128	1.7247	1.7789	.0067	6.6844	1.7789	.0067	1.7789	1.0412	89.7848	1.0412	.0039	66.9422	50.0636				1				0
80	7.74	2.671	.9433	1.8538	1.8613	1.9949	-.0643	7.3294	1.9949	-.0643	1.996	1.1682	91.8471	1.1676	-.0377	68.9995	49.3873				1				0
80	7.75	2.913	.9685	2.0949	1.998	2.176	-.1239	7.9744	2.176	-.1239	2.1795	1.2757	93.2579	1.2736	-.0725	70.7239	48.8203				1				0
80	7.76	3.155	.9937	2.336	2.1347	2.33	-.1745	8.6193	2.33	-.1745	2.3365	1.3676	94.2827	1.3637	-.1021	72.1903	48.3382				1				0
80	7.77	3.2589	1.0045	2.6037	2.3933	2.2625	-.3701	9.2603	2.2625	-.3701	2.2926	1.3418	99.2907	1.3242	-.2166	71.5476	46.475				1				0
80	7.78	3.3627	1.0153	2.8715	2.6519	2.2037	-.5404	9.9014	2.2037	-.5404	2.269	1.3281	103.7787	1.2899	-.3163	70.9881	44.8531				1				0
80	7.79	3.2246	1.0009	2.8982	2.7738	2.0165	-.6828	9.8974	2.0165	-.6828	2.129	1.2461	108.7071	1.1802	-.3997	69.2048	43.4969				1				0
80	7.8	3.0864	.9865	2.9249	2.8958	1.8291	-.8253	9.8935	1.8291	-.8253	2.0067	1.1745	114.2862	1.0706	-.4831	67.4201	42.1396				1				0
80	7.81	2.9482	.9721	2.9515	3.0177	1.6416	-.968	9.8895	1.6416	-.968	1.9057	1.1154	120.5263	.9608	-.5665	65.634	40.7812				1				0
80	7.82	2.81	.9577	2.9782	3.1397	1.4539	-1.1107	9.8856	1.4539	-1.1107	1.8296	1.0708	127.3788	.8509	-.6501	63.8464	39.4217				1				0
80	7.83	2.5843	.8668	3.0174	3.1881	1.3615	-1.3326	9.6565	1.3615	-1.3326	1.9051	1.1151	134.3859	.7969	-.78	62.9667	37.3084				1				0
80	7.84	2.3586	.7758	3.0565	3.2366	1.2646	-1.5653	9.4275	1.2646	-1.5653	2.0123	1.1778	141.0646	.7402	-.9162	62.0442	35.0923				1				0
80	7.85	2.271	.6993	3.069	3.1631	1.3648	-1.6559	9.2024	1.3648	-1.6559	2.1458	1.2559	140.5044	.7988	-.9692	62.998	34.2297				1				0
80	7.86	2.1835	.6228	3.0814	3.0895	1.47	-1.751	8.9773	1.47	-1.751	2.2862	1.3381	139.9866	.8604	-1.0249	63.9997	33.3238				1				0
80	7.87	2.0959	.5463	3.0939	3.016	1.5805	-1.851	8.7521	1.5805	-1.851	2.434	1.4246	139.5065	.9251	-1.0834	65.0528	32.3713				1				0
80	7.88	2.0084	.4698	3.1063	2.9425	1.697	-1.9563	8.527	1.697	-1.9563	2.5898	1.5158	139.0604	.9933	-1.1451	66.1616	31.3685				1				0
80	7.89	1.8908	.3978	3.0441	2.8344	1.772	-2.0535	8.1671	1.772	-2.0535	2.7124	1.5876	139.208	1.0372	-1.202	66.8766	30.4427				1				0
80	7.9	1.7732	.3258	2.9818	2.7263	1.854	-2.1597	7.8071	1.854	-2.1597	2.8464	1.6661	139.3547	1.0852	-1.2641	67.6576	29.4315				1				0
80	7.91	1.7432	.3303	2.9071	2.6917	1.8039	-2.1466	7.6722	1.8039	-2.1466	2.804	1.6412	139.9582	1.0559	-1.2565	67.1801	29.5558				1				0
80	7.92	1.7131	.3348	2.8323	2.6571	1.752	-2.1331	7.5374	1.752	-2.1331	2.7604	1.6157	140.6028	1.0255	-1.2486	66.6856	29.6846				1				0
80	7.93	1.6831	.3393	2.7576	2.6225	1.6982	-2.1191	7.4025	1.6982	-2.1191	2.7156	1.5895	141.2926	.994	-1.2404	66.1731	29.8181				1				0
80	7.94	1.653	.3438	2.6829	2.5879	1.6424	-2.1046	7.2676	1.6424	-2.1046	2.6696	1.5625	142.0324	.9613	-1.2318	65.6415	29.9565				1				0
80	7.95	1.6479	.3771	2.5779	2.5732	1.5108	-2.0352	7.1761	1.5108	-2.0352	2.5347	1.4836	143.4111	.8843	-1.1912	64.389	30.6174				1				0
80	7.96	1.6427	.4104	2.473	2.5585	1.3759	-1.964	7.0846	1.3759	-1.964	2.398	1.4036	144.9857	.8053	-1.1495	63.1041	31.2954				1				0
80	7.97	1.6676	.4392	2.4427	2.5784	1.3031	-1.9101	7.1279	1.3031	-1.9101	2.3122	1.3534	145.6969	.7627	-1.118	62.4105	31.8089				1				0
80	7.98	1.6925	.468	2.4125	2.5983	1.2312	-1.8568	7.1713	1.2312	-1.8568	2.2279	1.304	146.4532	.7206	-1.0868	61.7254	32.3162				1				0
80	7.99	1.7174	.4968	2.3822	2.6181	1.1601	-1.8042	7.2146	1.1601	-1.8042	2.145	1.2554	147.2588	.679	-1.056	61.0485	32.8174				1				0
80	8	1.8393	.5445	2.416	2.6372	1.2271	-1.6769	7.437	1.2271	-1.6769	2.0779	1.2162	143.8051	.7182	-.9815	61.6863	34.0298				1				0
80	8.01	1.9612	.5922	2.4498	2.6562	1.2901	-1.557	7.6594	1.2901	-1.557	2.022	1.1835	140.3543	.7551	-.9113	62.287	35.1717				1				0
80	8.02	2.083	.6399	2.4836	2.6752	1.3497	-1.4438	7.8819	1.3497	-1.4438	1.9764	1.1568	136.931	.7899	-.8451	62.8539	36.2492				1				0
80	8.03	2.18	.6588	2.5477	2.6744	1.4705	-1.3812	8.0609	1.4705	-1.3812	2.0174	1.1808	133.2076	.8606	-.8084	64.0044	36.8455				1				0
80	8.04	2.277	.6777	2.6117	2.6735	1.586	-1.3213	8.24	1.586	-1.3213	2.0643	1.2082	129.798	.9283	-.7734	65.1049	37.416				1				0
80	8.05	2.374	.6966	2.6758	2.6726	1.6966	-1.264	8.4191	1.6966	-1.264	2.1157	1.2383	126.6854	.993	-.7398	66.1586	37.9622				1				0
80	8.06	2.5113	.7218	2.7656	2.6718	1.8463	-1.1877	8.6706	1.8463	-1.1877	2.1953	1.2849	122.7525	1.0806	-.6951	67.5836	38.6888				1				0
80	8.07	2.6487	.747	2.8555	2.6709	1.9875	-1.1157	8.9221	1.9875	-1.1157	2.2792	1.334	119.3081	1.1633	-.653	68.9283	39.3744				1				0
80	8.08	2.689	.7533	2.8813	2.6709	2.028	-1.0959	8.9945	2.028	-1.0959	2.3052	1.3492	118.3855	1.187	-.6414	69.3144	39.5631				1				0
80	8.09	2.7293	.7596	2.9071	2.6709	2.0679	-1.0764	9.067	2.0679	-1.0764	2.3313	1.3645	117.4978	1.2104	-.63	69.6943	39.7487				1				0
80	8.1	2.7697	.7659	2.9329	2.6709	2.1072	-1.0572	9.1394	2.1072	-1.0572	2.3575	1.3799	116.6436	1.2333	-.6188	70.0682	39.9315				1				0
80	8.11	2.81	.7722	2.9587	2.6709	2.1458	-1.0383	9.2118	2.1458	-1.0383	2.3838	1.3953	115.8214	1.256	-.6077	70.4362	40.1113				1				0
80	8.12	2.8409	.7677	2.9845	2.6614	2.2009	-1.0284	9.2545	2.2009	-1.0284	2.4293	1.4219	115.0458	1.2882	-.6019	70.9605	40.2056				1				0
80	8.13	2.8718	.7632	3.0102	2.6519	2.2554	-1.0186	9.2972	2.2554	-1.0186	2.4748	1.4485	114.3055	1.3201	-.5962	71.48	40.2989				1				0
80	8.14	2.8624	.7524	3.0102	2.6424	2.2726	-1.0273	9.2674	2.2726	-1.0273	2.494	1.4598	114.3244	1.3302	-.6013	71.6439	40.2163				1				0
80	8.15	2.8529	.7416	3.0102	2.6329	2.2899	-1.036	9.2377	2.2899	-1.036	2.5134	1.4711	114.3432	1.3403	-.6064	71.8089	40.1331				1				0
80	8.16	2.8435	.7308	3.0102	2.6233	2.3074	-1.0448	9.2079	2.3074	-1.0448	2.5329	1.4825	114.3618	1.3505	-.6115	71.975	40.0494				1				0
80	8.17	2.834	.72	3.0102	2.6138	2.3249	-1.0537	9.1782	2.3249	-1.0537	2.5525	1.494	114.3802	1.3608	-.6167	72.1422	39.9651				1				0
80	8.18	2.7834	.6795	3.028	2.5991	2.3684	-1.1123	9.0901	2.3684	-1.1123	2.6165	1.5315	115.1571	1.3862	-.651	72.5558	39.4067				1				0
80	8.19	2.7328	.639	3.0458	2.5844	2.4126	-1.1721	9.0021	2.4126	-1.1721	2.6823	1.57	115.911	1.4122	-.686	72.9775	38.8373				1				0
80	8.2	2.6916	.6093	3.0636	2.5792	2.4393	-1.2233	8.9438	2.4393	-1.2233	2.7289	1.5973	116.6346	1.4278	-.716	73.2312	38.3491				1				0
80	8.21	2.6504	.5796	3.0814	2.574	2.4663	-1.2753	8.8855	2.4663	-1.2753	2.7765	1.6251	117.3428	1.4436	-.7464	73.4883	37.8546				1				0
80	8.22	2.6092	.5499	3.0992	2.5688	2.4936	-1.3279	8.8272	2.4936	-1.3279	2.8251	1.6536	118.0359	1.4596	-.7772	73.7487	37.3535				1				0
80	8.23	2.568	.5202	3.117	2.5637	2.5213	-1.3812	8.7689	2.5213	-1.3812	2.8749	1.6827	118.7143	1.4758	-.8085	74.0126	36.8457				1				0
80	8.24	2.477	.4716	3.1526	2.5628	2.546	-1.4919	8.664	2.546	-1.4919	2.9509	1.7273	120.3692	1.4903	-.8733	74.2479	35.7914				1				0
80	8.25	2.386	.423	3.1882	2.5619	2.5713	-1.6053	8.5591	2.5713	-1.6053	3.0313	1.7743	121.9772	1.5051	-.9397	74.4889	34.7112				1				0
80	8.26	2.3362	.4041	3.2059	2.5663	2.568	-1.6639	8.5126	2.568	-1.6639	3.06	1.7911	122.9411	1.5032	-.974	74.4573	34.153				1				0
80	8.27	2.2865	.3852	3.2237	2.5706	2.5647	-1.7232	8.466	2.5647	-1.7232	3.0898	1.8086	123.8972	1.5012	-1.0087	74.4253	33.5886				1				0
80	8.28	2.2367	.3663	3.2415	2.5749	2.5613	-1.7831	8.4194	2.5613	-1.7831	3.1208	1.8268	124.845	1.4992	-1.0437	74.3929	33.018				1				0
80	8.29	2.1869	.3474	3.2593	2.5792	2.5578	-1.8437	8.3729	2.5578	-1.8437	3.153	1.8456	125.7841	1.4972	-1.0792	74.3603	32.4411				1				0
80	8.3	2.1097	.3258	3.2709	2.5853	2.5315	-1.9274	8.2916	2.5315	-1.9274	3.1817	1.8624	127.2841	1.4818	-1.1282	74.1094	31.6441				1				0
80	8.31	2.0324	.3042	3.2825	2.5913	2.5046	-2.0127	8.2104	2.5046	-2.0127	3.2131	1.8808	128.7851	1.4661	-1.1781	73.8537	30.8314				1				0
80	8.32	2.0049	.3015	3.2762	2.5931	2.4812	-2.0359	8.1758	2.4812	-2.0359	3.2096	1.8787	129.3697	1.4524	-1.1917	73.6308	30.6104				1				0
80	8.33	1.9775	.2988	3.27	2.5948	2.4576	-2.0593	8.1411	2.4576	-2.0593	3.2064	1.8768	129.9604	1.4386	-1.2054	73.406	30.3876				1				0
80	8.34	1.95	.2961	3.2638	2.5965	2.4338	-2.0829	8.1064	2.4338	-2.0829	3.2034	1.8751	130.5573	1.4247	-1.2192	73.1793	30.1628				1				0
80	8.35	1.9268	.2943	3.254	2.5861	2.4255	-2.0974	8.0613	2.4255	-2.0974	3.2066	1.877	130.8498	1.4198	-1.2277	73.1005	30.0252				1				0
80	8.36	1.9037	.2925	3.2442	2.5758	2.4172	-2.112	8.0162	2.4172	-2.112	3.2098	1.8789	131.1448	1.4149	-1.2362	73.0207	29.886				1				0
80	8.37	1.8805	.2907	3.2344	2.5654	2.4087	-2.1267	7.971	2.4087	-2.1267	3.2132	1.8809	131.4427	1.4099	-1.2449	72.94	29.7453				1				0
80	8.38	1.8848	.2916	3.2309	2.5533	2.4246	-2.1173	7.9605	2.4246	-2.1173	3.219	1.8842	131.1291	1.4193	-1.2394	73.0917	29.8352				1				0
80	8.39	1.8891	.2925	3.2273	2.5412	2.4406	-2.1078	7.9501	2.4406	-2.1078	3.2248	1.8877	130.8158	1.4286	-1.2338	73.2437	29.9254				1				0
80	8.4	1.8934	.2934	3.2237	2.5291	2.4566	-2.0983	7.9396	2.4566	-2.0983	3.2308	1.8911	130.5029	1.438	-1.2283	73.3961	30.0158				1				0
80	8.41	1.8934	.3033	3.2148	2.517	2.4529	-2.0831	7.9285	2.4529	-2.0831	3.218	1.8837	130.3393	1.4358	-1.2193	73.3606	30.1612				1				0
80	8.42	1.8934	.3132	3.2059	2.5048	2.4491	-2.0678	7.9174	2.4491	-2.0678	3.2053	1.8762	130.1739	1.4336	-1.2104	73.325	30.3071				1				0
80	8.43	1.8891	.3222	3.2006	2.5048	2.4293	-2.062	7.9168	2.4293	-2.062	3.1864	1.8652	130.3244	1.422	-1.207	73.1364	30.362				1				0
80	8.44	1.8848	.3312	3.1953	2.5048	2.4095	-2.0562	7.9161	2.4095	-2.0562	3.1676	1.8542	130.4768	1.4104	-1.2036	72.9477	30.4169				1				0
80	8.45	1.8805	.3402	3.1899	2.5048	2.3897	-2.0505	7.9155	2.3897	-2.0505	3.1488	1.8432	130.631	1.3988	-1.2002	72.759	30.4718				1				0
80	8.46	1.8762	.3492	3.1846	2.5048	2.3699	-2.0447	7.9149	2.3699	-2.0447	3.13	1.8322	130.7871	1.3872	-1.1969	72.5702	30.5267				1				0
80	8.47	1.8839	.3753	3.1624	2.5057	2.3217	-2.0089	7.9273	2.3217	-2.0089	3.0702	1.7971	130.8697	1.359	-1.1759	72.1112	30.8672				1				0
80	8.48	1.8917	.4014	3.1401	2.5066	2.2736	-1.9733	7.9398	2.2736	-1.9733	3.0105	1.7622	130.9552	1.3308	-1.1551	71.6536	31.2065				1				0
80	8.49	1.9037	.4185	3.1232	2.5074	2.2455	-1.9435	7.9529	2.2455	-1.9435	2.9698	1.7383	130.8776	1.3144	-1.1376	71.3854	31.49				1				0
80	8.5	1.9157	.4356	3.1063	2.5083	2.2174	-1.9139	7.9659	2.2174	-1.9139	2.9291	1.7145	130.7981	1.2979	-1.1203	71.118	31.7726				1				0
80	8.51	1.9277	.4527	3.0894	2.5092	2.1894	-1.8843	7.979	2.1894	-1.8843	2.8886	1.6908	130.7166	1.2815	-1.1029	70.8516	32.0543				1				0
80	8.52	1.9397	.4698	3.0725	2.51	2.1615	-1.8548	7.9921	2.1615	-1.8548	2.8483	1.6672	130.6331	1.2652	-1.0857	70.586	32.3351				1				0
80	8.53	1.9354	.4887	3.0227	2.4997	2.1069	-1.8215	7.9465	2.1069	-1.8215	2.7851	1.6302	130.8439	1.2332	-1.0662	70.0661	32.6526				1				0
80	8.54	1.9311	.5076	2.9729	2.4893	2.0517	-1.7878	7.9009	2.0517	-1.7878	2.7213	1.5929	131.0672	1.2009	-1.0464	69.5401	32.9737				1				0
80	8.55	1.9148	.5094	2.94	2.478	2.0239	-1.7835	7.8423	2.0239	-1.7835	2.6976	1.579	131.3859	1.1847	-1.0439	69.2757	33.0146				1				0
80	8.56	1.8985	.5112	2.9071	2.4668	1.9958	-1.7791	7.7836	1.9958	-1.7791	2.6736	1.5649	131.7152	1.1682	-1.0413	69.0073	33.0561				1				0
80	8.57	1.8822	.513	2.8741	2.4555	1.9672	-1.7747	7.7249	1.9672	-1.7747	2.6494	1.5507	132.0556	1.1514	-1.0388	68.7348	33.0982				1				0
80	8.58	1.8659	.5148	2.8412	2.4443	1.9381	-1.7702	7.6663	1.9381	-1.7702	2.6249	1.5364	132.4076	1.1344	-1.0361	68.4581	33.1409				1				0
80	8.59	1.7861	.5103	2.7274	2.4331	1.7897	-1.7944	7.4568	1.7897	-1.7944	2.5343	1.4834	135.0745	1.0475	-1.0503	67.0448	32.9108				1				0
80	8.6	1.7063	.5058	2.6135	2.4218	1.6327	-1.8199	7.2474	1.6327	-1.8199	2.445	1.4311	138.1034	.9557	-1.0652	65.5498	32.6674				1				0
80	8.61	1.6427	.4995	2.5326	2.4218	1.5019	-1.8513	7.0966	1.5019	-1.8513	2.3839	1.3953	140.9474	.8791	-1.0835	64.3041	32.369				1				0
80	8.62	1.5792	.4932	2.4516	2.4218	1.3655	-1.8839	6.9459	1.3655	-1.8839	2.3267	1.3619	144.0659	.7992	-1.1027	63.0044	32.0576				1				0
80	8.63	1.5157	.4869	2.3707	2.4218	1.2229	-1.9181	6.7951	1.2229	-1.9181	2.2748	1.3314	147.4794	.7158	-1.1227	61.6469	31.7325				1				0
80	8.64	1.4522	.4806	2.2897	2.4218	1.0739	-1.9538	6.6444	1.0739	-1.9538	2.2295	1.3049	151.2039	.6286	-1.1435	60.2279	31.3925				1				0
80	8.65	1.3484	.4968	2.1109	2.4235	.718	-1.9694	6.3796	.718	-1.9694	2.0962	1.2269	159.9688	.4202	-1.1527	56.8382	31.2441				1				0
80	8.66	1.2445	.513	1.9321	2.4253	.3313	-1.9863	6.1149	.3313	-1.9863	2.0137	1.1786	170.5316	.1939	-1.1626	53.1549	31.0828				1				0
80	8.67	1.2042	.5355	1.8343	2.427	.1075	-1.9631	6.001	.1075	-1.9631	1.966	1.1507	176.8657	.0629	-1.149	51.0238	31.304				1				0
80	8.68	1.1638	.558	1.7364	2.4287	-.1249	-1.939	5.887	-.1249	-1.939	1.943	1.1372	183.6867	-.0731	-1.1348	48.8101	31.5337				1				0
80	8.69	1.1235	.5805	1.6386	2.4305	-.3665	-1.9139	5.773	-.3665	-1.9139	1.9487	1.1405	190.8419	-.2145	-1.1202	46.5091	31.7725				1				0
80	8.7	1.066	.6327	1.4651	2.4218	-.7966	-1.8302	5.5856	-.7966	-1.8302	1.9961	1.1683	203.5211	-.4662	-1.0712	42.4133	32.5694				1				0
80	8.71	1.0085	.6849	1.2916	2.4132	-1.2565	-1.7407	5.3982	-1.2565	-1.7407	2.1469	1.2565	215.8229	-.7354	-1.0188	38.0332	33.4216				1				0
80	8.72	.951	.7371	1.1182	2.4045	-1.7495	-1.6448	5.2108	-1.7495	-1.6448	2.4013	1.4055	226.7667	-1.024	-.9627	33.3379	34.3351				1				0
80	8.73	.9338	.7668	1.0426	2.3941	-1.96	-1.5787	5.1373	-1.96	-1.5787	2.5168	1.4731	231.1494	-1.1472	-.9241	31.3333	34.9644				1				0
80	8.74	.9166	.7966	.9669	2.3838	-2.1766	-1.5107	5.0639	-2.1766	-1.5107	2.6495	1.5508	235.2363	-1.274	-.8843	29.2704	35.612				1				0
80	8.75	.8995	.8263	.8913	2.3734	0	0	4.9904	0	0	0	0	0	0	0	50	50				1				0
80	8.76	.8694	.892	.7641	2.3526	0	0	4.8781	0	0	0	0	0	0	0	50	50				1				0
80	8.77	.8394	.9577	.6369	2.3319	0	0	4.7658	0	0	0	0	0	0	0	50	50				1				0
80	8.78	.8265	.9937	.5853	2.3215	0	0	4.727	0	0	0	0	0	0	0	50	50				1				0
80	8.79	.8137	1.0297	.5337	2.3111	0	0	4.6881	0	0	0	0	0	0	0	50	50				1				0
80	8.8	.8008	1.0657	.4821	2.3007	0	0	4.6493	0	0	0	0	0	0	0	50	50				1				0
80	8.81	.7879	1.1017	.4305	2.2903	0	0	4.6105	0	0	0	0	0	0	0	50	50				1				0
80	8.82	.7699	1.1683	.3549	2.2791	0	0	4.5722	0	0	0	0	0	0	0	50	50				1				0
80	8.83	.7519	1.2349	.2793	2.2679	0	0	4.5339	0	0	0	0	0	0	0	50	50				1				0
80	8.84	.7467	1.2655	.2553	2.267	0	0	4.5345	0	0	0	0	0	0	0	50	50				1				0
80	8.85	.7416	1.2961	.2313	2.2661	0	0	4.535	0	0	0	0	0	0	0	50	50				1				0
80	8.86	.7364	1.3267	.2073	2.2653	0	0	4.5356	0	0	0	0	0	0	0	50	50				1				0
80	8.87	.7313	1.3573	.1832	2.2644	0	0	4.5362	0	0	0	0	0	0	0	50	50				1				0
80	8.88	.727	1.369	.1459	2.1943	0	0	4.4362	0	0	0	0	0	0	0	50	50				1				0
80	8.89	.7227	1.3807	.1085	2.1243	0	0	4.3362	0	0	0	0	0	0	0	50	50				1				0
80	8.9	.7235	1.3618	.0952	2.0551	0	0	4.2356	0	0	0	0	0	0	0	50	50				1				0
80	8.91	.7244	1.3429	.0818	1.9859	0	0	4.135	0	0	0	0	0	0	0	50	50				1				0
80	8.92	.7252	1.324	.0685	1.9167	0	0	4.0344	0	0	0	0	0	0	0	50	50				1				0
80	8.93	.7261	1.3051	.0552	1.8475	0	0	3.9338	0	0	0	0	0	0	0	50	50				1				0
80	8.94	.7295	1.216	.0409	1.6909	0	0	3.6774	0	0	0	0	0	0	0	50	50				1				0
80	8.95	.733	1.1269	.0267	1.5344	0	0	3.4209	0	0	0	0	0	0	0	50	50				1				0
80	8.96	.7355	1.0567	.0258	1.447	0	0	3.265	0	0	0	0	0	0	0	50	50				1				0
80	8.97	.7381	.9865	.0249	1.3597	0	0	3.1092	0	0	0	0	0	0	0	50	50				1				0
80	8.98	.7407	.9163	.024	1.2723	0	0	2.9533	0	0	0	0	0	0	0	50	50				1				0
80	8.99	.7433	.8461	.0231	1.185	0	0	2.7974	0	0	0	0	0	0	0	50	50				1				0
80	9	.7424	.72	.0285	1.0725	0	0	2.5634	0	0	0	0	0	0	0	50	50				1				0
80	9.01	.7416	.594	.0338	.9601	0	0	2.3295	0	0	0	0	0	0	0	50	50				1				0
80	9.02	.7381	.5382	.04	.935	0	0	2.2514	0	0	0	0	0	0	0	50	50				1				0
80	9.03	.7347	.4824	.0463	.9099	0	0	2.1733	0	0	0	0	0	0	0	50	50				1				0
80	9.04	.7313	.4266	.0525	.8848	0	0	2.0952	0	0	0	0	0	0	0	50	50				1				0
80	9.05	.727	.3717	.0596	.8597	0	0	2.018	0	0	0	0	0	0	0	50	50				1				0
80	9.06	.7227	.3168	.0667	.8347	0	0	1.9409	0	0	0	0	0	0	0	50	50				1				0
80	9.07	.7184	.2619	.0738	.8096	0	0	1.8637	0	0	0	0	0	0	0	50	50				1				0
80	9.08	.7175	.2628	.0747	.8096	0	0	1.8646	0	0	0	0	0	0	0	50	50				1				0
80	9.09	.7167	.2637	.0756	.8096	0	0	1.8656	0	0	0	0	0	0	0	50	50				1				0
80	9.1	.7158	.2646	.0765	.8096	0	0	1.8665	0	0	0	0	0	0	0	50	50				1				0
80	9.11	.7149	.2655	.0774	.8078	0	0	1.8657	0	0	0	0	0	0	0	50	50				1				0
80	9.12	.7141	.2664	.0783	.8061	0	0	1.8649	0	0	0	0	0	0	0	50	50				1				0
80	9.13	.7141	.2664	.0783	.8044	0	0	1.8632	0	0	0	0	0	0	0	50	50				1				0
80	9.14	.7141	.2664	.0783	.8027	0	0	1.8614	0	0	0	0	0	0	0	50	50				1				0
80	9.15	.7141	.2664	.0783	.8009	0	0	1.8597	0	0	0	0	0	0	0	50	50				1				0
80	9.16	.7141	.2664	.0783	.7992	0	0	1.858	0	0	0	0	0	0	0	50	50				1				0
80	9.17	.7141	.2655	.0783	.7957	0	0	1.8536	0	0	0	0	0	0	0	50	50				1				0
80	9.18	.7141	.2646	.0783	.7923	0	0	1.8493	0	0	0	0	0	0	0	50	50				1				0
80	9.19	.7141	.2637	.0783	.7905	0	0	1.8466	0	0	0	0	0	0	0	50	50				1				0
80	9.2	.7141	.2628	.0783	.7888	0	0	1.844	0	0	0	0	0	0	0	50	50				1				0
80	9.21	.7141	.2619	.0783	.7871	0	0	1.8414	0	0	0	0	0	0	0	50	50				1				0
80	9.22	.7141	.261	.0783	.7854	0	0	1.8387	0	0	0	0	0	0	0	50	50				1				0
80	9.23	.7149	.2601	.0765	.7836	0	0	1.8352	0	0	0	0	0	0	0	50	50				1				0
80	9.24	.7158	.2592	.0747	.7819	0	0	1.8316	0	0	0	0	0	0	0	50	50				1				0
80	9.25	.7167	.2592	.0729	.7819	0	0	1.8307	0	0	0	0	0	0	0	50	50				1				0
80	9.26	.7175	.2592	.0712	.7819	0	0	1.8298	0	0	0	0	0	0	0	50	50				1				0
80	9.27	.7184	.2592	.0694	.7819	0	0	1.8289	0	0	0	0	0	0	0	50	50				1				0
80	9.28	.7192	.2592	.0676	.7819	0	0	1.828	0	0	0	0	0	0	0	50	50				1				0
80	9.29	.7201	.2601	.0676	.7828	0	0	1.8306	0	0	0	0	0	0	0	50	50				1				0
80	9.3	.721	.261	.0676	.7836	0	0	1.8332	0	0	0	0	0	0	0	50	50				1				0
80	9.31	.721	.2619	.0694	.7845	0	0	1.8368	0	0	0	0	0	0	0	50	50				1				0
80	9.32	.721	.2628	.0712	.7854	0	0	1.8403	0	0	0	0	0	0	0	50	50				1				0
80	9.33	.721	.2637	.0729	.7862	0	0	1.8438	0	0	0	0	0	0	0	50	50				1				0
80	9.34	.721	.2646	.0747	.7871	0	0	1.8474	0	0	0	0	0	0	0	50	50				1				0
80	9.35	.727	.2646	.0916	.7862	0	0	1.8694	0	0	0	0	0	0	0	50	50				1				0
80	9.36	.733	.2646	.1085	.7854	0	0	1.8915	0	0	0	0	0	0	0	50	50				1				0
80	9.37	.739	.2637	.1236	.7836	0	0	1.91	0	0	0	0	0	0	0	50	50				1				0
80	9.38	.745	.2628	.1388	.7819	0	0	1.9285	0	0	0	0	0	0	0	50	50				1				0
80	9.39	.751	.2619	.1539	.7802	0	0	1.947	0	0	0	0	0	0	0	50	50				1				0
80	9.4	.7501	.2628	.1539	.781	0	0	1.9479	0	0	0	0	0	0	0	50	50				1				0
80	9.41	.7493	.2637	.1539	.7819	0	0	1.9488	0	0	0	0	0	0	0	50	50				1				0
80	9.42	.7484	.2646	.1539	.7828	0	0	1.9497	0	0	0	0	0	0	0	50	50				1				0
80	9.43	.7416	.2664	.1388	.7854	0	0	1.9321	0	0	0	0	0	0	0	50	50				1				0
80	9.44	.7347	.2682	.1236	.788	0	0	1.9145	0	0	0	0	0	0	0	50	50				1				0
80	9.45	.7278	.27	.1085	.7905	0	0	1.8969	0	0	0	0	0	0	0	50	50				1				0
80	9.46	.7218	.2709	.0916	.7914	0	0	1.8758	0	0	0	0	0	0	0	50	50				1				0
80	9.47	.7158	.2718	.0747	.7923	0	0	1.8546	0	0	0	0	0	0	0	50	50				1				0
80	9.48	.7167	.2709	.0729	.7905	0	0	1.8511	0	0	0	0	0	0	0	50	50				1				0
80	9.49	.7175	.27	.0712	.7888	0	0	1.8475	0	0	0	0	0	0	0	50	50				1				0
80	9.5	.7184	.2691	.0694	.7871	0	0	1.844	0	0	0	0	0	0	0	50	50				1				0
80	9.51	.7192	.2682	.0676	.7854	0	0	1.8404	0	0	0	0	0	0	0	50	50				1				0
80	9.52	.7192	.2673	.0694	.7836	0	0	1.8396	0	0	0	0	0	0	0	50	50				1				0
80	9.53	.7192	.2664	.0712	.7819	0	0	1.8387	0	0	0	0	0	0	0	50	50				1				0
80	9.54	.7184	.2664	.0747	.7819	0	0	1.8414	0	0	0	0	0	0	0	50	50				1				0
80	9.55	.7175	.2664	.0783	.7819	0	0	1.8441	0	0	0	0	0	0	0	50	50				1				0
80	9.56	.7167	.2664	.0818	.7819	0	0	1.8468	0	0	0	0	0	0	0	50	50				1				0
80	9.57	.7158	.2664	.0854	.7819	0	0	1.8495	0	0	0	0	0	0	0	50	50				1				0
80	9.58	.7158	.2664	.0872	.781	0	0	1.8504	0	0	0	0	0	0	0	50	50				1				0
80	9.59	.7158	.2664	.089	.7802	0	0	1.8513	0	0	0	0	0	0	0	50	50				1				0
80	9.6	.7167	.2664	.0872	.7793	0	0	1.8496	0	0	0	0	0	0	0	50	50				1				0
80	9.61	.7175	.2664	.0854	.7784	0	0	1.8478	0	0	0	0	0	0	0	50	50				1				0
80	9.62	.7184	.2664	.0836	.7776	0	0	1.846	0	0	0	0	0	0	0	50	50				1				0
80	9.63	.7192	.2664	.0818	.7767	0	0	1.8442	0	0	0	0	0	0	0	50	50				1				0
80	9.64	.7184	.2682	.0809	.7784	0	0	1.846	0	0	0	0	0	0	0	50	50				1				0
80	9.65	.7175	.27	.0801	.7802	0	0	1.8478	0	0	0	0	0	0	0	50	50				1				0
80	9.66	.7158	.2718	.0809	.7828	0	0	1.8513	0	0	0	0	0	0	0	50	50				1				0
80	9.67	.7141	.2736	.0818	.7854	0	0	1.8549	0	0	0	0	0	0	0	50	50				1				0
80	9.68	.7124	.2754	.0827	.788	0	0	1.8585	0	0	0	0	0	0	0	50	50				1				0
80	9.69	.7107	.2772	.0836	.7905	0	0	1.862	0	0	0	0	0	0	0	50	50				1				0
80	9.7	.7098	.2763	.0827	.7914	0	0	1.8603	0	0	0	0	0	0	0	50	50				1				0
80	9.71	.7089	.2754	.0818	.7923	0	0	1.8585	0	0	0	0	0	0	0	50	50				1				0
80	9.72	.7098	.2727	.0801	.7905	0	0	1.8531	0	0	0	0	0	0	0	50	50				1				0
80	9.73	.7107	.27	.0783	.7888	0	0	1.8478	0	0	0	0	0	0	0	50	50				1				0
80	9.74	.7115	.2673	.0765	.7871	0	0	1.8424	0	0	0	0	0	0	0	50	50				1				0
80	9.75	.7124	.2664	.0765	.7862	0	0	1.8415	0	0	0	0	0	0	0	50	50				1				0
80	9.76	.7132	.2655	.0765	.7854	0	0	1.8406	0	0	0	0	0	0	0	50	50				1				0
80	9.77	.7141	.2646	.0765	.7845	0	0	1.8397	0	0	0	0	0	0	0	50	50				1				0
80	9.78	.7141	.2664	.0783	.7854	0	0	1.8441	0	0	0	0	0	0	0	50	50				1				0
80	9.79	.7141	.2682	.0801	.7862	0	0	1.8486	0	0	0	0	0	0	0	50	50				1				0
80	9.8	.7141	.27	.0818	.7871	0	0	1.853	0	0	0	0	0	0	0	50	50				1				0
80	9.81	.7141	.2718	.0827	.7871	0	0	1.8557	0	0	0	0	0	0	0	50	50				1				0
80	9.82	.7141	.2736	.0836	.7871	0	0	1.8584	0	0	0	0	0	0	0	50	50				1				0
80	9.83	.7141	.2736	.0827	.7862	0	0	1.8567	0	0	0	0	0	0	0	50	50				1				0
80	9.84	.7141	.2736	.0818	.7854	0	0	1.8549	0	0	0	0	0	0	0	50	50				1				0
80	9.85	.7141	.2736	.0809	.7845	0	0	1.8531	0	0	0	0	0	0	0	50	50				1				0
80	9.86	.7141	.2736	.0801	.7836	0	0	1.8514	0	0	0	0	0	0	0	50	50				1				0
80	9.87	.7132	.2718	.0783	.7828	0	0	1.8461	0	0	0	0	0	0	0	50	50				1				0
80	9.88	.7124	.27	.0765	.7819	0	0	1.8408	0	0	0	0	0	0	0	50	50				1				0
80	9.89	.7115	.2682	.0756	.7819	0	0	1.8372	0	0	0	0	0	0	0	50	50				1				0
80	9.9	.7107	.2664	.0747	.7819	0	0	1.8337	0	0	0	0	0	0	0	50	50				1				0
80	9.91	.7098	.2646	.0738	.7819	0	0	1.8301	0	0	0	0	0	0	0	50	50				1				0
80	9.92	.7089	.2628	.0729	.7819	0	0	1.8266	0	0	0	0	0	0	0	50	50				1				0
80	9.93	.7081	.2628	.0721	.7819	0	0	1.8249	0	0	0	0	0	0	0	50	50				1				0
80	9.94	.7072	.2628	.0712	.7819	0	0	1.8231	0	0	0	0	0	0	0	50	50				1				0
80	9.95	.7072	.2646	.0712	.7819	0	0	1.8249	0	0	0	0	0	0	0	50	50				1				0
80	9.96	.7072	.2664	.0712	.7819	0	0	1.8267	0	0	0	0	0	0	0	50	50				1				0
80	9.97	.7072	.2682	.0712	.7819	0	0	1.8285	0	0	0	0	0	0	0	50	50				1				0
80	9.98	.7072	.27	.0712	.7819	0	0	1.8303	0	0	0	0	0	0	0	50	50				1				0
80	9.99	.7081	.2709	.0712	.7828	0	0	1.8329	0	0	0	0	0	0	0	50	50				1				0
80	10	.7089	.2718	.0712	.7836	0	0	1.8356	0	0	0	0	0	0	0	50	50				1				0
80	10.01	.7098	.2709	.0712	.7845	0	0	1.8364	0	0	0	0	0	0	0	50	50				1				0
80	10.02	.7107	.27	.0712	.7854	0	0	1.8372	0	0	0	0	0	0	0	50	50				1				0
80	10.03	.7115	.2691	.0712	.7862	0	0	1.838	0	0	0	0	0	0	0	50	50				1				0
80	10.04	.7124	.2682	.0712	.7871	0	0	1.8388	0	0	0	0	0	0	0	50	50				1				0
80	10.05	.7149	.27	.0729	.7871	0	0	1.845	0	0	0	0	0	0	0	50	50				1				0
80	10.06	.7175	.2718	.0747	.7871	0	0	1.8512	0	0	0	0	0	0	0	50	50				1				0
80	10.07	.7192	.2745	.0765	.7862	0	0	1.8565	0	0	0	0	0	0	0	50	50				1				0
80	10.08	.721	.2772	.0783	.7854	0	0	1.8618	0	0	0	0	0	0	0	50	50				1				0
80	10.09	.7227	.2799	.0801	.7845	0	0	1.8671	0	0	0	0	0	0	0	50	50				1				0
80	10.1	.7218	.2808	.0809	.7836	0	0	1.8672	0	0	0	0	0	0	0	50	50				1				0
80	10.11	.721	.2817	.0818	.7828	0	0	1.8673	0	0	0	0	0	0	0	50	50				1				0
80	10.12	.7201	.2826	.0827	.7819	0	0	1.8673	0	0	0	0	0	0	0	50	50				1				0
80	10.13	.7175	.2808	.0818	.7819	0	0	1.8621	0	0	0	0	0	0	0	50	50				1				0
80	10.14	.7149	.279	.0809	.7819	0	0	1.8568	0	0	0	0	0	0	0	50	50				1				0
80	10.15	.7124	.2772	.0801	.7819	0	0	1.8515	0	0	0	0	0	0	0	50	50				1				0
80	10.16	.7098	.2736	.0792	.7828	0	0	1.8453	0	0	0	0	0	0	0	50	50				1				0
80	10.17	.7072	.27	.0783	.7836	0	0	1.8391	0	0	0	0	0	0	0	50	50				1				0
80	10.18	.7072	.2682	.0783	.7845	0	0	1.8382	0	0	0	0	0	0	0	50	50				1				0
80	10.19	.7072	.2664	.0783	.7854	0	0	1.8373	0	0	0	0	0	0	0	50	50				1				0
80	10.2	.7072	.2646	.0783	.7862	0	0	1.8363	0	0	0	0	0	0	0	50	50				1				0
80	10.21	.7072	.2628	.0783	.7871	0	0	1.8354	0	0	0	0	0	0	0	50	50				1				0
80	10.22	.7072	.2637	.0792	.7862	0	0	1.8363	0	0	0	0	0	0	0	50	50				1				0
80	10.23	.7072	.2646	.0801	.7854	0	0	1.8373	0	0	0	0	0	0	0	50	50				1				0
80	10.24	.7072	.2673	.0809	.7836	0	0	1.8391	0	0	0	0	0	0	0	50	50				1				0
80	10.25	.7072	.27	.0818	.7819	0	0	1.841	0	0	0	0	0	0	0	50	50				1				0
80	10.26	.7072	.2727	.0827	.7802	0	0	1.8428	0	0	0	0	0	0	0	50	50				1				0
80	10.27	.7072	.2754	.0836	.7784	0	0	1.8447	0	0	0	0	0	0	0	50	50				1				0
80	10.28	.7081	.2772	.0854	.7784	0	0	1.8491	0	0	0	0	0	0	0	50	50				1				0
80	10.29	.7089	.279	.0872	.7784	0	0	1.8536	0	0	0	0	0	0	0	50	50				1				0
80	10.3	.7098	.2781	.0881	.7802	0	0	1.8562	0	0	0	0	0	0	0	50	50				1				0
80	10.31	.7107	.2772	.089	.7819	0	0	1.8587	0	0	0	0	0	0	0	50	50				1				0
80	10.32	.7115	.2763	.0898	.7836	0	0	1.8613	0	0	0	0	0	0	0	50	50				1				0
80	10.33	.7124	.2754	.0907	.7854	0	0	1.8639	0	0	0	0	0	0	0	50	50				1				0
80	10.34	.7132	.2763	.089	.7862	0	0	1.8647	0	0	0	0	0	0	0	50	50				1				0
80	10.35	.7141	.2772	.0872	.7871	0	0	1.8656	0	0	0	0	0	0	0	50	50				1				0
80	10.36	.7141	.279	.0845	.7862	0	0	1.8638	0	0	0	0	0	0	0	50	50				1				0
80	10.37	.7141	.2808	.0818	.7854	0	0	1.8621	0	0	0	0	0	0	0	50	50				1				0
80	10.38	.7141	.2826	.0792	.7845	0	0	1.8604	0	0	0	0	0	0	0	50	50				1				0
80	10.39	.7141	.2844	.0765	.7836	0	0	1.8586	0	0	0	0	0	0	0	50	50				1				0
80	10.4	.7132	.2844	.0747	.7836	0	0	1.856	0	0	0	0	0	0	0	50	50				1				0
80	10.41	.7124	.2844	.0729	.7836	0	0	1.8534	0	0	0	0	0	0	0	50	50				1				0
80	10.42	.7115	.2826	.0738	.7845	0	0	1.8525	0	0	0	0	0	0	0	50	50				1				0
80	10.43	.7107	.2808	.0747	.7854	0	0	1.8516	0	0	0	0	0	0	0	50	50				1				0
80	10.44	.7098	.279	.0756	.7862	0	0	1.8507	0	0	0	0	0	0	0	50	50				1				0
80	10.45	.7081	.2763	.0774	.7862	0	0	1.848	0	0	0	0	0	0	0	50	50				1				0
80	10.46	.7064	.2736	.0792	.7862	0	0	1.8454	0	0	0	0	0	0	0	50	50				1				0
80	10.47	.7046	.2709	.0809	.7862	0	0	1.8427	0	0	0	0	0	0	0	50	50				1				0
80	10.48	.7038	.27	.0818	.7854	0	0	1.841	0	0	0	0	0	0	0	50	50				1				0
80	10.49	.7029	.2691	.0827	.7845	0	0	1.8393	0	0	0	0	0	0	0	50	50				1				0
80	10.5	.7021	.2682	.0836	.7836	0	0	1.8375	0	0	0	0	0	0	0	50	50				1				0
80	10.51	.7029	.2682	.0836	.7845	0	0	1.8393	0	0	0	0	0	0	0	50	50				1				0
80	10.52	.7038	.2682	.0836	.7854	0	0	1.841	0	0	0	0	0	0	0	50	50				1				0
80	10.53	.7055	.2691	.0827	.7871	0	0	1.8444	0	0	0	0	0	0	0	50	50				1				0
80	10.54	.7072	.27	.0818	.7888	0	0	1.8479	0	0	0	0	0	0	0	50	50				1				0
80	10.55	.7089	.2709	.0809	.7905	0	0	1.8514	0	0	0	0	0	0	0	50	50				1				0
80	10.56	.7107	.2718	.0801	.7923	0	0	1.8548	0	0	0	0	0	0	0	50	50				1				0
80	10.57	.7124	.2736	.0801	.794	0	0	1.8601	0	0	0	0	0	0	0	50	50				1				0
80	10.58	.7141	.2754	.0801	.7957	0	0	1.8653	0	0	0	0	0	0	0	50	50				1				0
80	10.59	.7141	.2763	.0809	.7957	0	0	1.8671	0	0	0	0	0	0	0	50	50				1				0
80	10.6	.7141	.2772	.0818	.7957	0	0	1.8689	0	0	0	0	0	0	0	50	50				1				0
80	10.61	.7141	.2781	.0827	.7957	0	0	1.8707	0	0	0	0	0	0	0	50	50				1				0
80	10.62	.7141	.279	.0836	.7957	0	0	1.8725	0	0	0	0	0	0	0	50	50				1				0
80	10.63	.7132	.279	.0845	.7957	0	0	1.8725	0	0	0	0	0	0	0	50	50				1				0
80	10.64	.7124	.279	.0854	.7957	0	0	1.8725	0	0	0	0	0	0	0	50	50				1				0
80	10.65	.7115	.2781	.0854	.7957	0	0	1.8708	0	0	0	0	0	0	0	50	50				1				0
80	10.66	.7107	.2772	.0854	.7957	0	0	1.869	0	0	0	0	0	0	0	50	50				1				0
80	10.67	.7098	.2763	.0854	.7957	0	0	1.8673	0	0	0	0	0	0	0	50	50				1				0
80	10.68	.7089	.2754	.0854	.7957	0	0	1.8655	0	0	0	0	0	0	0	50	50				1				0
80	10.69	.7089	.2736	.0845	.794	0	0	1.8611	0	0	0	0	0	0	0	50	50				1				0
80	10.7	.7089	.2718	.0836	.7923	0	0	1.8567	0	0	0	0	0	0	0	50	50				1				0
80	10.71	.7098	.2709	.0827	.7905	0	0	1.854	0	0	0	0	0	0	0	50	50				1				0
80	10.72	.7107	.27	.0818	.7888	0	0	1.8513	0	0	0	0	0	0	0	50	50				1				0
80	10.73	.7115	.2691	.0809	.7871	0	0	1.8487	0	0	0	0	0	0	0	50	50				1				0
80	10.74	.7124	.2682	.0801	.7854	0	0	1.846	0	0	0	0	0	0	0	50	50				1				0
80	10.75	.7115	.2691	.0783	.7854	0	0	1.8443	0	0	0	0	0	0	0	50	50				1				0
80	10.76	.7107	.27	.0765	.7854	0	0	1.8425	0	0	0	0	0	0	0	50	50				1				0
80	10.77	.7089	.2718	.0756	.7871	0	0	1.8435	0	0	0	0	0	0	0	50	50				1				0
80	10.78	.7072	.2736	.0747	.7888	0	0	1.8444	0	0	0	0	0	0	0	50	50				1				0
80	10.79	.7055	.2754	.0738	.7905	0	0	1.8453	0	0	0	0	0	0	0	50	50				1				0
80	10.8	.7055	.2763	.0729	.7905	0	0	1.8453	0	0	0	0	0	0	0	50	50				1				0
80	10.81	.7055	.2772	.0721	.7905	0	0	1.8453	0	0	0	0	0	0	0	50	50				1				0
80	10.82	.7055	.2781	.0712	.7905	0	0	1.8453	0	0	0	0	0	0	0	50	50				1				0
80	10.83	.7072	.2772	.0712	.7888	0	0	1.8444	0	0	0	0	0	0	0	50	50				1				0
80	10.84	.7089	.2763	.0712	.7871	0	0	1.8435	0	0	0	0	0	0	0	50	50				1				0
80	10.85	.7107	.2754	.0712	.7854	0	0	1.8426	0	0	0	0	0	0	0	50	50				1				0
80	10.86	.7107	.2745	.0721	.7836	0	0	1.8409	0	0	0	0	0	0	0	50	50				1				0
80	10.87	.7107	.2736	.0729	.7819	0	0	1.8391	0	0	0	0	0	0	0	50	50				1				0
80	10.88	.7089	.2736	.0738	.7819	0	0	1.8383	0	0	0	0	0	0	0	50	50				1				0
80	10.89	.7072	.2736	.0747	.7819	0	0	1.8375	0	0	0	0	0	0	0	50	50				1				0
80	10.9	.7055	.2736	.0756	.7819	0	0	1.8366	0	0	0	0	0	0	0	50	50				1				0
80	10.91	.7038	.2736	.0765	.7819	0	0	1.8358	0	0	0	0	0	0	0	50	50				1				0
80	10.92	.7029	.2745	.0774	.7819	0	0	1.8367	0	0	0	0	0	0	0	50	50				1				0
80	10.93	.7021	.2754	.0783	.7819	0	0	1.8377	0	0	0	0	0	0	0	50	50				1				0
80	10.94	.7029	.2763	.0783	.7819	0	0	1.8394	0	0	0	0	0	0	0	50	50				1				0
80	10.95	.7038	.2772	.0783	.7819	0	0	1.8412	0	0	0	0	0	0	0	50	50				1				0
80	10.96	.7046	.2781	.0783	.7819	0	0	1.8429	0	0	0	0	0	0	0	50	50				1				0
80	10.97	.7055	.279	.0783	.7819	0	0	1.8447	0	0	0	0	0	0	0	50	50				1				0
80	10.98	.7064	.279	.0783	.7836	0	0	1.8473	0	0	0	0	0	0	0	50	50				1				0
80	10.99	.7072	.279	.0783	.7854	0	0	1.8499	0	0	0	0	0	0	0	50	50				1				0
80	11	.7072	.2781	.0783	.7871	0	0	1.8507	0	0	0	0	0	0	0	50	50				1				0
80	11.01	.7072	.2772	.0783	.7888	0	0	1.8515	0	0	0	0	0	0	0	50	50				1				0
80	11.02	.7072	.2763	.0783	.7905	0	0	1.8524	0	0	0	0	0	0	0	50	50				1				0
80	11.03	.7072	.2754	.0783	.7923	0	0	1.8532	0	0	0	0	0	0	0	50	50				1				0
80	11.04	.7081	.2727	.0765	.794	0	0	1.8513	0	0	0	0	0	0	0	50	50				1				0
80	11.05	.7089	.27	.0747	.7957	0	0	1.8494	0	0	0	0	0	0	0	50	50				1				0
80	11.06	.7098	.2682	.0729	.7957	0	0	1.8467	0	0	0	0	0	0	0	50	50				1				0
80	11.07	.7107	.2664	.0712	.7957	0	0	1.844	0	0	0	0	0	0	0	50	50				1				0
80	11.08	.7115	.2646	.0694	.7957	0	0	1.8413	0	0	0	0	0	0	0	50	50				1				0
80	11.09	.7124	.2628	.0676	.7957	0	0	1.8385	0	0	0	0	0	0	0	50	50				1				0
80	11.1	.7132	.2637	.0676	.7949	0	0	1.8394	0	0	0	0	0	0	0	50	50				1				0
80	11.11	.7141	.2646	.0676	.794	0	0	1.8403	0	0	0	0	0	0	0	50	50				1				0
80	11.12	.7141	.2673	.0694	.7931	0	0	1.8439	0	0	0	0	0	0	0	50	50				1				0
80	11.13	.7141	.27	.0712	.7923	0	0	1.8475	0	0	0	0	0	0	0	50	50				1				0
80	11.14	.7141	.2727	.0729	.7914	0	0	1.8512	0	0	0	0	0	0	0	50	50				1				0
80	11.15	.7132	.2754	.0765	.7914	0	0	1.8566	0	0	0	0	0	0	0	50	50				1				0
80	11.16	.7124	.2781	.0801	.7914	0	0	1.862	0	0	0	0	0	0	0	50	50				1				0
80	11.17	.7115	.2808	.0836	.7914	0	0	1.8674	0	0	0	0	0	0	0	50	50				1				0
80	11.18	.7107	.2808	.0854	.7923	0	0	1.8691	0	0	0	0	0	0	0	50	50				1				0
80	11.19	.7098	.2808	.0872	.7931	0	0	1.8709	0	0	0	0	0	0	0	50	50				1				0
80	11.2	.7089	.2808	.089	.794	0	0	1.8727	0	0	0	0	0	0	0	50	50				1				0
80	11.21	.7072	.2799	.0872	.7931	0	0	1.8675	0	0	0	0	0	0	0	50	50				1				0
80	11.22	.7055	.279	.0854	.7923	0	0	1.8622	0	0	0	0	0	0	0	50	50				1				0
80	11.23	.7046	.2781	.0818	.7905	0	0	1.8552	0	0	0	0	0	0	0	50	50				1				0
80	11.24	.7038	.2772	.0783	.7888	0	0	1.8481	0	0	0	0	0	0	0	50	50				1				0
80	11.25	.7029	.2763	.0747	.7871	0	0	1.8411	0	0	0	0	0	0	0	50	50				1				0
80	11.26	.7021	.2754	.0712	.7854	0	0	1.834	0	0	0	0	0	0	0	50	50				1				0
80	11.27	.7012	.2736	.0685	.7836	0	0	1.827	0	0	0	0	0	0	0	50	50				1				0
80	11.28	.7004	.2718	.0658	.7819	0	0	1.8199	0	0	0	0	0	0	0	50	50				1				0
80	11.29	.7004	.2709	.0667	.7819	0	0	1.8199	0	0	0	0	0	0	0	50	50				1				0
80	11.3	.7004	.27	.0676	.7819	0	0	1.8199	0	0	0	0	0	0	0	50	50				1				0
80	11.31	.7004	.2691	.0685	.7819	0	0	1.8199	0	0	0	0	0	0	0	50	50				1				0
80	11.32	.7004	.2682	.0694	.7819	0	0	1.8199	0	0	0	0	0	0	0	50	50				1				0
80	11.33	.7012	.2682	.0729	.7802	0	0	1.8225	0	0	0	0	0	0	0	50	50				1				0
80	11.34	.7021	.2682	.0765	.7784	0	0	1.8252	0	0	0	0	0	0	0	50	50				1				0
80	11.35	.7029	.2691	.0792	.7767	0	0	1.8279	0	0	0	0	0	0	0	50	50				1				0
80	11.36	.7038	.27	.0818	.775	0	0	1.8306	0	0	0	0	0	0	0	50	50				1				0
80	11.37	.7046	.2709	.0845	.7732	0	0	1.8333	0	0	0	0	0	0	0	50	50				1				0
80	11.38	.7055	.2718	.0872	.7715	0	0	1.836	0	0	0	0	0	0	0	50	50				1				0
80	11.39	.7046	.2736	.0872	.7715	0	0	1.837	0	0	0	0	0	0	0	50	50				1				0
80	11.4	.7038	.2754	.0872	.7715	0	0	1.8379	0	0	0	0	0	0	0	50	50				1				0
80	11.41	.7021	.2763	.0845	.7732	0	0	1.8361	0	0	0	0	0	0	0	50	50				1				0
80	11.42	.7004	.2772	.0818	.775	0	0	1.8344	0	0	0	0	0	0	0	50	50				1				0
80	11.43	.6986	.2781	.0792	.7767	0	0	1.8326	0	0	0	0	0	0	0	50	50				1				0
80	11.44	.6969	.279	.0765	.7784	0	0	1.8309	0	0	0	0	0	0	0	50	50				1				0
80	11.45	.6969	.2799	.0738	.781	0	0	1.8317	0	0	0	0	0	0	0	50	50				1				0
80	11.46	.6969	.2808	.0712	.7836	0	0	1.8325	0	0	0	0	0	0	0	50	50				1				0
80	11.47	.6986	.2808	.0712	.7845	0	0	1.8351	0	0	0	0	0	0	0	50	50				1				0
80	11.48	.7004	.2808	.0712	.7854	0	0	1.8377	0	0	0	0	0	0	0	50	50				1				0
80	11.49	.7021	.2808	.0712	.7862	0	0	1.8403	0	0	0	0	0	0	0	50	50				1				0
80	11.5	.7029	.2799	.0721	.7871	0	0	1.842	0	0	0	0	0	0	0	50	50				1				0
80	11.51	.7038	.279	.0729	.788	0	0	1.8437	0	0	0	0	0	0	0	50	50				1				0
80	11.52	.7046	.2781	.0738	.7888	0	0	1.8454	0	0	0	0	0	0	0	50	50				1				0
80	11.53	.7038	.2772	.0747	.7888	0	0	1.8445	0	0	0	0	0	0	0	50	50				1				0
80	11.54	.7029	.2763	.0756	.7888	0	0	1.8437	0	0	0	0	0	0	0	50	50				1				0
80	11.55	.7021	.2754	.0765	.7888	0	0	1.8428	0	0	0	0	0	0	0	50	50				1				0
80	11.56	.7021	.2754	.0783	.7888	0	0	1.8446	0	0	0	0	0	0	0	50	50				1				0
80	11.57	.7021	.2754	.0801	.7888	0	0	1.8464	0	0	0	0	0	0	0	50	50				1				0
80	11.58	.7029	.2763	.0809	.7888	0	0	1.849	0	0	0	0	0	0	0	50	50				1				0
80	11.59	.7038	.2772	.0818	.7888	0	0	1.8517	0	0	0	0	0	0	0	50	50				1				0
80	11.6	.7046	.2781	.0827	.7888	0	0	1.8543	0	0	0	0	0	0	0	50	50				1				0
80	11.61	.7055	.279	.0836	.7888	0	0	1.857	0	0	0	0	0	0	0	50	50				1				0
80	11.62	.7064	.2781	.0827	.788	0	0	1.8552	0	0	0	0	0	0	0	50	50				1				0
80	11.63	.7072	.2772	.0818	.7871	0	0	1.8534	0	0	0	0	0	0	0	50	50				1				0
80	11.64	.7072	.2754	.0801	.7862	0	0	1.8489	0	0	0	0	0	0	0	50	50				1				0
80	11.65	.7072	.2736	.0783	.7854	0	0	1.8445	0	0	0	0	0	0	0	50	50				1				0
80	11.66	.7072	.2718	.0765	.7845	0	0	1.84	0	0	0	0	0	0	0	50	50				1				0
80	11.67	.7072	.27	.0747	.7836	0	0	1.8356	0	0	0	0	0	0	0	50	50				1				0
80	11.68	.7055	.2691	.0747	.7845	0	0	1.8338	0	0	0	0	0	0	0	50	50				1				0
80	11.69	.7038	.2682	.0747	.7854	0	0	1.8321	0	0	0	0	0	0	0	50	50				1				0
80	11.7	.7021	.2691	.0765	.7871	0	0	1.8348	0	0	0	0	0	0	0	50	50				1				0
80	11.71	.7004	.27	.0783	.7888	0	0	1.8375	0	0	0	0	0	0	0	50	50				1				0
80	11.72	.6986	.2709	.0801	.7905	0	0	1.8402	0	0	0	0	0	0	0	50	50				1				0
80	11.73	.6969	.2718	.0818	.7923	0	0	1.8429	0	0	0	0	0	0	0	50	50				1				0
80	11.74	.6943	.2727	.0827	.7923	0	0	1.8421	0	0	0	0	0	0	0	50	50				1				0
80	11.75	.6918	.2736	.0836	.7923	0	0	1.8413	0	0	0	0	0	0	0	50	50				1				0
80	11.76	.6909	.2736	.0827	.7905	0	0	1.8378	0	0	0	0	0	0	0	50	50				1				0
80	11.77	.6901	.2736	.0818	.7888	0	0	1.8343	0	0	0	0	0	0	0	50	50				1				0
80	11.78	.6892	.2736	.0809	.7871	0	0	1.8309	0	0	0	0	0	0	0	50	50				1				0
80	11.79	.6883	.2736	.0801	.7854	0	0	1.8274	0	0	0	0	0	0	0	50	50				1				0
80	11.8	.6892	.2718	.0801	.7854	0	0	1.8264	0	0	0	0	0	0	0	50	50				1				0
80	11.81	.6901	.27	.0801	.7854	0	0	1.8255	0	0	0	0	0	0	0	50	50				1				0
80	11.82	.6918	.2682	.0809	.7871	0	0	1.828	0	0	0	0	0	0	0	50	50				1				0
80	11.83	.6935	.2664	.0818	.7888	0	0	1.8306	0	0	0	0	0	0	0	50	50				1				0
80	11.84	.6952	.2646	.0827	.7905	0	0	1.8331	0	0	0	0	0	0	0	50	50				1				0
80	11.85	.6978	.2619	.0827	.7923	0	0	1.8347	0	0	0	0	0	0	0	50	50				1				0
80	11.86	.7004	.2592	.0827	.794	0	0	1.8363	0	0	0	0	0	0	0	50	50				1				0
80	11.87	.7029	.2565	.0827	.7957	0	0	1.8379	0	0	0	0	0	0	0	50	50				1				0
80	11.88	.7038	.2556	.0818	.7957	0	0	1.837	0	0	0	0	0	0	0	50	50				1				0
80	11.89	.7046	.2547	.0809	.7957	0	0	1.8361	0	0	0	0	0	0	0	50	50				1				0
80	11.9	.7055	.2538	.0801	.7957	0	0	1.8351	0	0	0	0	0	0	0	50	50				1				0
80	11.91	.7072	.2565	.0809	.794	0	0	1.8387	0	0	0	0	0	0	0	50	50				1				0
80	11.92	.7089	.2592	.0818	.7923	0	0	1.8423	0	0	0	0	0	0	0	50	50				1				0
80	11.93	.7098	.2628	.0836	.7905	0	0	1.8468	0	0	0	0	0	0	0	50	50				1				0
80	11.94	.7107	.2664	.0854	.7888	0	0	1.8513	0	0	0	0	0	0	0	50	50				1				0
80	11.95	.7115	.27	.0872	.7871	0	0	1.8558	0	0	0	0	0	0	0	50	50				1				0
80	11.96	.7124	.2736	.089	.7854	0	0	1.8603	0	0	0	0	0	0	0	50	50				1				0
80	11.97	.7132	.2763	.089	.7845	0	0	1.863	0	0	0	0	0	0	0	50	50				1				0
80	11.98	.7141	.279	.089	.7836	0	0	1.8657	0	0	0	0	0	0	0	50	50				1				0
80	11.99	.7141	.2781	.0872	.7845	0	0	1.8639	0	0	0	0	0	0	0	50	50				1				0
80	12	.7141	.2772	.0854	.7854	0	0	1.8621	0	0	0	0	0	0	0	50	50				1				0
80	12.01	.7141	.2763	.0836	.7862	0	0	1.8602	0	0	0	0	0	0	0	50	50				1				0
80	12.02	.7141	.2754	.0818	.7871	0	0	1.8584	0	0	0	0	0	0	0	50	50				1				0
80	12.03	.7132	.2754	.0809	.7888	0	0	1.8584	0	0	0	0	0	0	0	50	50				1				0
80	12.04	.7124	.2754	.0801	.7905	0	0	1.8584	0	0	0	0	0	0	0	50	50				1				0
80	12.05	.7115	.2763	.0809	.7914	0	0	1.8602	0	0	0	0	0	0	0	50	50				1				0
80	12.06	.7107	.2772	.0818	.7923	0	0	1.862	0	0	0	0	0	0	0	50	50				1				0
80	12.07	.7098	.2781	.0827	.7931	0	0	1.8638	0	0	0	0	0	0	0	50	50				1				0
80	12.08	.7089	.279	.0836	.794	0	0	1.8656	0	0	0	0	0	0	0	50	50				1				0
80	12.09	.7081	.2799	.0836	.7931	0	0	1.8648	0	0	0	0	0	0	0	50	50				1				0
80	12.1	.7072	.2808	.0836	.7923	0	0	1.8639	0	0	0	0	0	0	0	50	50				1				0
80	12.11	.7072	.2808	.0827	.7905	0	0	1.8613	0	0	0	0	0	0	0	50	50				1				0
80	12.12	.7072	.2808	.0818	.7888	0	0	1.8587	0	0	0	0	0	0	0	50	50				1				0
80	12.13	.7072	.2808	.0809	.7871	0	0	1.8561	0	0	0	0	0	0	0	50	50				1				0
80	12.14	.7072	.2808	.0801	.7854	0	0	1.8535	0	0	0	0	0	0	0	50	50				1				0
80	12.15	.7064	.279	.0809	.7836	0	0	1.85	0	0	0	0	0	0	0	50	50				1				0
80	12.16	.7055	.2772	.0818	.7819	0	0	1.8465	0	0	0	0	0	0	0	50	50				1				0
80	12.17	.7046	.2754	.0836	.7819	0	0	1.8456	0	0	0	0	0	0	0	50	50				1				0
80	12.18	.7038	.2736	.0854	.7819	0	0	1.8447	0	0	0	0	0	0	0	50	50				1				0
80	12.19	.7029	.2718	.0872	.7819	0	0	1.8438	0	0	0	0	0	0	0	50	50				1				0
80	12.2	.7021	.2709	.0881	.7828	0	0	1.8438	0	0	0	0	0	0	0	50	50				1				0
80	12.21	.7012	.27	.089	.7836	0	0	1.8438	0	0	0	0	0	0	0	50	50				1				0
80	12.22	.7004	.2691	.0898	.7845	0	0	1.8438	0	0	0	0	0	0	0	50	50				1				0
80	12.23	.7004	.27	.089	.7854	0	0	1.8447	0	0	0	0	0	0	0	50	50				1				0
80	12.24	.7004	.2709	.0881	.7862	0	0	1.8456	0	0	0	0	0	0	0	50	50				1				0
80	12.25	.7004	.2718	.0872	.7871	0	0	1.8464	0	0	0	0	0	0	0	50	50				1				0
80	12.26	.7004	.2727	.0863	.788	0	0	1.8473	0	0	0	0	0	0	0	50	50				1				0
80	12.27	.7004	.2736	.0854	.7888	0	0	1.8482	0	0	0	0	0	0	0	50	50				1				0
80	12.28	.7004	.2736	.0854	.7888	0	0	1.8482	0	0	0	0	0	0	0	50	50				1				0
80	12.29	.7004	.2736	.0854	.7888	0	0	1.8482	0	0	0	0	0	0	0	50	50				1				0
80	12.3	.7004	.2736	.0854	.7888	0	0	1.8482	0	0	0	0	0	0	0	50	50				1				0
80	12.31	.7004	.2736	.0854	.7888	0	0	1.8482	0	0	0	0	0	0	0	50	50				1				0
80	12.32	.7004	.2754	.0854	.788	0	0	1.8491	0	0	0	0	0	0	0	50	50				1				0
80	12.33	.7004	.2772	.0854	.7871	0	0	1.8501	0	0	0	0	0	0	0	50	50				1				0
80	12.34	.7004	.279	.0854	.7862	0	0	1.851	0	0	0	0	0	0	0	50	50				1				0
80	12.35	.7004	.2808	.0854	.7854	0	0	1.8519	0	0	0	0	0	0	0	50	50				1				0
80	12.36	.7004	.2826	.0854	.7845	0	0	1.8529	0	0	0	0	0	0	0	50	50				1				0
80	12.37	.7004	.2844	.0854	.7836	0	0	1.8538	0	0	0	0	0	0	0	50	50				1				0
80	12.38	.7004	.2844	.0854	.7845	0	0	1.8547	0	0	0	0	0	0	0	50	50				1				0
80	12.39	.7004	.2844	.0854	.7854	0	0	1.8555	0	0	0	0	0	0	0	50	50				1				0
80	12.4	.7004	.2826	.0854	.7871	0	0	1.8555	0	0	0	0	0	0	0	50	50				1				0
80	12.41	.7004	.2808	.0854	.7888	0	0	1.8554	0	0	0	0	0	0	0	50	50				1				0
80	12.42	.7004	.279	.0854	.7905	0	0	1.8553	0	0	0	0	0	0	0	50	50				1				0
80	12.43	.7004	.2772	.0854	.7923	0	0	1.8552	0	0	0	0	0	0	0	50	50				1				0
80	12.44	.7021	.2763	.0863	.794	0	0	1.8587	0	0	0	0	0	0	0	50	50				1				0
80	12.45	.7038	.2754	.0872	.7957	0	0	1.8621	0	0	0	0	0	0	0	50	50				1				0
80	12.46	.7055	.2763	.0881	.7957	0	0	1.8656	0	0	0	0	0	0	0	50	50				1				0
80	12.47	.7072	.2772	.089	.7957	0	0	1.8691	0	0	0	0	0	0	0	50	50				1				0
80	12.48	.7089	.2781	.0898	.7957	0	0	1.8726	0	0	0	0	0	0	0	50	50				1				0
80	12.49	.7107	.279	.0907	.7957	0	0	1.8761	0	0	0	0	0	0	0	50	50				1				0
80	12.5	.9905	.5193	.4385	1.1106	0	0	3.0589	0	0	0	0	0	0	0	50	50				1				0
80	12.51	1.2703	.7596	.7864	1.4254	0	0	4.2417	0	0	0	0	0	0	0	50	50				1				0
80	12.52	1.5483	.9991	1.1333	1.7402	-.0904	-.2811	5.4209	-.0904	-.2811	.2953	.1728	197.8367	-.0529	-.1645	49.1387	47.3232				1				0
80	12.53	1.8264	1.2385	1.4802	2.0551	.0168	-.333	6.6002	.0168	-.333	.3334	.1951	177.104	.0099	-.1949	50.1604	46.8289				1				0
80	12.54	2.1045	1.4779	1.8271	2.3699	.0916	-.3691	7.7795	.0916	-.3691	.3803	.2226	166.063	.0536	-.216	50.8724	46.4845				1				0
80	12.55	2.4684	1.8865	2.0896	2.6744	-.0027	-.2095	9.1189	-.0027	-.2095	.2096	.1226	180.7429	-.0016	-.1226	49.9741	48.0044				1				0
80	12.56	2.8323	2.2951	2.352	2.9788	-.0729	-.0908	10.4583	-.0729	-.0908	.1165	.0682	218.7418	-.0427	-.0532	49.3059	49.1349				1				0
80	12.57	3.1962	2.7038	2.6144	3.2833	-.1271	.0009	11.7977	-.1271	.0009	.1271	.0744	270.4163	-.0744	.0005	48.7895	50.0088				1				0
80	12.58	3.2821	2.873	2.5299	3.2729	-.2374	.1376	11.9578	-.2374	.1376	.2744	.1606	300.1048	-.1389	.0805	47.7393	51.3107				1				0
80	12.59	3.3679	3.0422	2.4454	3.2625	-.3447	.2707	12.118	-.3447	.2707	.4383	.2565	308.1433	-.2017	.1584	46.717	52.5782				1				0
80	12.6	3.4537	3.2114	2.3609	3.2521	-.4493	.4003	12.2781	-.4493	.4003	.6017	.3522	311.7037	-.2629	.2343	45.7213	53.8127				1				0
80	12.61	3.4949	3.2672	2.2799	3.1838	-.4701	.4962	12.2259	-.4701	.4962	.6835	.4	316.5437	-.2751	.2904	45.5227	54.7253				1				0
80	12.62	3.5361	3.323	2.199	3.1155	-.4911	.5928	12.1736	-.4911	.5928	.7698	.4505	320.3578	-.2874	.3469	45.3225	55.6457				1				0
80	12.63	3.4915	3.2096	2.2025	3.0575	-.4073	.5628	11.9612	-.4073	.5628	.6947	.4066	324.1102	-.2384	.3294	46.1212	55.3604				1				0
80	12.64	3.4469	3.0962	2.2061	2.9996	-.3204	.5318	11.7487	-.3204	.5318	.6209	.3634	328.9333	-.1875	.3112	46.9487	55.0648				1				0
80	12.65	3.4022	2.9828	2.2096	2.9416	-.2303	.4996	11.5363	-.2303	.4996	.5501	.322	335.254	-.1348	.2924	47.8068	54.7583				1				0
80	12.66	3.3576	2.8694	2.2132	2.8837	-.1368	.4662	11.3239	-.1368	.4662	.4859	.2844	343.6461	-.0801	.2729	48.697	54.4404				1				0
80	12.67	3.3705	2.7659	2.3511	2.9217	.0253	.3536	11.4092	.0253	.3536	.3545	.2075	4.0901	.0148	.2069	50.2408	53.3676				1				0
80	12.68	3.3833	2.6624	2.489	2.9598	.185	.2426	11.4945	.185	.2426	.3051	.1786	37.3219	.1083	.142	51.7617	52.3107				1				0
80	12.69	3.4408	2.6723	2.6233	3.0558	.2422	.172	11.7922	.2422	.172	.2971	.1739	54.6313	.1418	.1006	52.307	51.6376				1				0
80	12.7	3.4984	2.6822	2.7576	3.1518	.2967	.1048	12.09	.2967	.1048	.3146	.1841	70.5518	.1736	.0613	52.8255	50.9977				1				0
80	12.71	3.5559	2.6921	2.8919	3.2478	.3485	.0408	12.3877	.3485	.0408	.3509	.2054	83.3234	.204	.0239	53.3191	50.3885				1				0
80	12.72	3.6134	2.702	3.0263	3.3438	.3979	-.0202	12.6854	.3979	-.0202	.3984	.2332	92.9012	.2329	-.0118	53.7895	49.808				1				0
80	12.73	3.7764	2.8073	3.2326	3.509	.4419	-.0554	13.3254	.4419	-.0554	.4454	.2606	97.1429	.2586	-.0324	54.2086	49.4726				1				0
80	12.74	3.9395	2.9126	3.439	3.6742	.4819	-.0874	13.9653	.4819	-.0874	.4897	.2866	100.2762	.282	-.0511	54.5892	49.168				1				0
80	12.75	4.0451	3.008	3.5111	3.7434	.4781	-.0658	14.3076	.4781	-.0658	.4826	.2824	97.8332	.2798	-.0385	54.5531	49.3736				1				0
80	12.76	4.1506	3.1034	3.5831	3.8126	.4745	-.0452	14.6498	.4745	-.0452	.4766	.2789	95.4404	.2777	-.0264	54.5187	49.5696				1				0
80	12.77	4.2562	3.1988	3.6552	3.8818	.471	-.0255	14.992	.471	-.0255	.4717	.2761	93.1042	.2757	-.0149	54.4859	49.7567				1				0
80	12.78	4.3618	3.2942	3.7272	3.951	.4677	-.0068	15.3342	.4677	-.0068	.4678	.2738	90.8301	.2737	-.004	54.4545	49.9355				1				0
80	12.79	4.4957	3.4184	3.9114	4.1335	.4554	-.0383	15.959	.4554	-.0383	.4571	.2675	94.8051	.2665	-.0224	54.3376	49.6354				1				0
80	12.8	4.6296	3.5426	4.0955	4.316	.4441	-.0674	16.5837	.4441	-.0674	.4492	.2629	98.6326	.2599	-.0395	54.2294	49.3579				1				0
80	12.81	4.6579	3.5714	4.2076	4.4293	.4358	-.1129	16.8662	.4358	-.1129	.4502	.2635	104.5241	.255	-.0661	54.1504	48.9248				1				0
80	12.82	4.6862	3.6002	4.3197	4.5426	.4278	-.1569	17.1487	.4278	-.1569	.4556	.2667	110.14	.2504	-.0918	54.074	48.5059				1				0
80	12.83	4.7145	3.629	4.4318	4.6559	.42	-.1994	17.4313	.42	-.1994	.465	.2721	115.4001	.2458	-.1167	54.0001	48.1006				1				0
80	12.84	4.7429	3.6578	4.5438	4.7692	.4125	-.2406	17.7138	.4125	-.2406	.4776	.2795	120.2577	.2414	-.1408	53.9285	47.7083				1				0
80	12.85	4.8012	3.7073	4.7271	4.9431	.4105	-.2985	18.1787	.4105	-.2985	.5076	.297	126.0275	.2402	-.1747	53.9093	47.1568				1				0
80	12.86	4.8596	3.7568	4.9103	5.1169	.4086	-.3535	18.6437	.4086	-.3535	.5403	.3162	130.8703	.2391	-.2069	53.8911	46.6329				1				0
80	12.87	4.8896	3.7775	4.9815	5.1775	.4136	-.3702	18.8261	.4136	-.3702	.5551	.3249	131.8301	.2421	-.2167	53.9392	46.4742				1				0
80	12.88	4.9197	3.7982	5.0527	5.238	.4186	-.3866	19.0086	.4186	-.3866	.5698	.3335	132.7227	.245	-.2262	53.9864	46.3185				1				0
80	12.89	4.9497	3.8189	5.1238	5.2986	.4234	-.4026	19.191	.4234	-.4026	.5843	.3419	133.5546	.2478	-.2356	54.0327	46.1658				1				0
80	12.9	5.0192	3.8837	5.2172	5.3894	.4197	-.408	19.5096	.4197	-.408	.5853	.3426	134.1877	.2456	-.2388	53.9971	46.1146				1				0
80	12.91	5.0887	3.9486	5.3106	5.4802	.4161	-.4132	19.8281	.4161	-.4132	.5864	.3432	134.7982	.2435	-.2418	53.9627	46.0651				1				0
80	12.92	5.1583	4.0134	5.404	5.571	.4126	-.4182	20.1467	.4126	-.4182	.5875	.3438	135.3873	.2415	-.2448	53.9294	46.0171				1				0
80	12.93	5.1977	4.0575	5.4263	5.6013	.4045	-.4082	20.2828	.4045	-.4082	.5747	.3364	135.2626	.2367	-.2389	53.8525	46.112				1				0
80	12.94	5.2372	4.1016	5.4485	5.6316	.3966	-.3984	20.4189	.3966	-.3984	.5621	.329	135.134	.2321	-.2332	53.7767	46.2056				1				0
80	12.95	5.2767	4.1457	5.4708	5.6618	.3887	-.3887	20.555	.3887	-.3887	.5497	.3217	135.0014	.2275	-.2275	53.7018	46.298				1				0
80	12.96	5.3394	4.26	5.5072	5.757	.338	-.3728	20.8635	.338	-.3728	.5032	.2945	137.8037	.1978	-.2182	53.219	46.4495				1				0
80	12.97	5.402	4.3743	5.5437	5.8521	.2888	-.3574	21.1721	.2888	-.3574	.4595	.2689	141.0592	.169	-.2091	52.7503	46.5965				1				0
80	12.98	5.4252	4.4445	5.5579	5.917	.2476	-.3514	21.3446	.2476	-.3514	.4298	.2515	144.8329	.1449	-.2056	52.3576	46.6538				1				0
80	12.99	5.4484	4.5147	5.5722	5.9819	.207	-.3454	21.5171	.207	-.3454	.4027	.2357	149.0702	.1211	-.2022	51.9713	46.7101				1				0
80	13	5.4715	4.5849	5.5864	6.0467	.1671	-.3396	21.6896	.1671	-.3396	.3785	.2215	153.8066	.0978	-.1988	51.5911	46.7655				1				0
80	13.01	5.4947	4.6551	5.6006	6.1116	.1278	-.3339	21.862	.1278	-.3339	.3575	.2092	159.0591	.0748	-.1954	51.2169	46.8201				1				0
80	13.02	5.6518	4.8972	5.7092	6.3218	.0534	-.3066	22.5799	.0534	-.3066	.3112	.1822	170.1158	.0313	-.1794	50.5088	47.0798				1				0
80	13.03	5.8088	5.1393	5.8177	6.532	-.0163	-.281	23.2978	-.0163	-.281	.2815	.1648	183.3267	-.0096	-.1645	49.8444	47.3235				1				0
80	13.04	5.9427	5.3112	5.912	6.6773	-.0477	-.2616	23.8432	-.0477	-.2616	.2659	.1556	190.333	-.0279	-.1531	49.5457	47.5082				1				0
80	13.05	6.0766	5.4832	6.0063	6.8226	-.0777	-.2431	24.3886	-.0777	-.2431	.2552	.1494	197.7178	-.0455	-.1423	49.2603	47.6847				1				0
80	13.06	6.2105	5.6551	6.1006	6.9679	-.1063	-.2254	24.934	-.1063	-.2254	.2492	.1458	205.2549	-.0622	-.1319	48.9874	47.8535				1				0
80	13.07	6.3444	5.827	6.1948	7.1132	-.1337	-.2084	25.4794	-.1337	-.2084	.2476	.1449	212.6893	-.0783	-.122	48.7262	48.0151				1				0
80	13.08	6.7504	6.2338	6.4955	7.4419	-.1357	-.1654	26.9216	-.1357	-.1654	.214	.1252	219.3627	-.0794	-.0968	48.7077	48.4246				1				0
80	13.09	7.1563	6.6406	6.7962	7.7706	-.1374	-.1268	28.3637	-.1374	-.1268	.187	.1094	227.3092	-.0804	-.0742	48.691	48.7925				1				0
80	13.1	7.4284	6.8755	7.0026	7.9539	-.1158	-.1042	29.2604	-.1158	-.1042	.1557	.0911	228.0114	-.0677	-.061	48.8976	49.0078				1				0
80	13.11	7.7005	7.1105	7.2089	8.1373	-.0954	-.0829	30.1572	-.0954	-.0829	.1264	.074	228.9885	-.0558	-.0485	49.0919	49.2103				1				0
80	13.12	7.9726	7.3454	7.4153	8.3206	-.0761	-.0629	31.0539	-.0761	-.0629	.0987	.0578	230.4408	-.0446	-.0368	49.275	49.4011				1				0
80	13.13	8.2446	7.5803	7.6217	8.504	-.058	-.044	31.9506	-.058	-.044	.0728	.0426	232.8212	-.0339	-.0257	49.4478	49.5811				1				0
80	13.14	8.6961	7.8566	7.9179	8.664	.024	-.0041	33.1346	.024	-.0041	.0243	.0142	99.7644	.014	-.0024	50.2281	49.9607				1				0
80	13.15	9.1476	8.1329	8.2141	8.824	.1002	.033	34.3186	.1002	.033	.1055	.0618	71.786	.0587	.0193	50.9547	50.3141				1				0
80	13.16	9.3269	8.1743	8.304	8.8007	.1611	.0535	34.6059	.1611	.0535	.1698	.0994	71.6164	.0943	.0313	51.5343	50.5099				1				0
80	13.17	9.5063	8.2157	8.3938	8.7773	.221	.0738	34.8932	.221	.0738	.233	.1363	71.5408	.1293	.0432	52.1044	50.7025				1				0
80	13.18	9.6857	8.2571	8.4837	8.754	.2798	.0936	35.1805	.2798	.0936	.2951	.1727	71.4982	.1638	.0548	52.6652	50.8919				1				0
80	13.19	9.8651	8.2985	8.5735	8.7306	.3378	.1132	35.4677	.3378	.1132	.3562	.2085	71.4706	.1977	.0663	53.2169	51.0782				1				0
80	13.2	10.0565	8.2625	8.6118	8.5793	.4372	.1484	35.51	.4372	.1484	.4617	.2702	71.2506	.2559	.0869	54.1638	51.4134				1				0
80	13.21	10.2479	8.2265	8.65	8.4279	.5364	.1835	35.5523	.5364	.1835	.5669	.3318	71.1127	.3139	.1074	55.1083	51.7477				1				0
80	13.22	10.2599	8.1491	8.5984	8.2999	.58	.1999	35.3073	.58	.1999	.6135	.3591	70.9842	.3395	.117	55.524	51.9038				1				0
80	13.23	10.2719	8.0717	8.5468	8.1719	.6243	.2165	35.0623	.6243	.2165	.6608	.3867	70.8725	.3654	.1267	55.9455	52.062				1				0
80	13.24	10.2839	7.9943	8.4952	8.0439	.6692	.2334	34.8173	.6692	.2334	.7087	.4148	70.7744	.3916	.1366	56.3729	52.2225				1				0
80	13.25	10.2959	7.9169	8.4436	7.9159	.7147	.2504	34.5723	.7147	.2504	.7573	.4432	70.6876	.4183	.1466	56.8064	52.3852				1				0
80	13.26	10.314	7.8746	8.288	7.7247	.7462	.2972	34.2012	.7462	.2972	.8033	.4701	68.2827	.4367	.174	57.107	52.8307				1				0
80	13.27	10.332	7.8323	8.1323	7.5336	.7785	.345	33.8301	.7785	.345	.8515	.4984	66.0971	.4556	.2019	57.4142	53.286				1				0
80	13.28	10.338	7.8674	8.0282	7.4704	.7637	.3752	33.704	.7637	.3752	.8509	.498	63.837	.447	.2196	57.2738	53.5733				1				0
80	13.29	10.344	7.9025	7.9241	7.4073	.7489	.4056	33.5779	.7489	.4056	.8517	.4984	61.5603	.4383	.2374	57.1322	53.8628				1				0
80	13.3	10.35	7.9376	7.8201	7.3441	.7339	.4362	33.4518	.7339	.4362	.8538	.4997	59.274	.4295	.2553	56.9897	54.1544				1				0
80	13.31	10.4951	8.1707	7.6866	7.332	.676	.5058	33.6844	.676	.5058	.8443	.4941	53.1934	.3956	.296	56.4382	54.8175				1				0
80	13.32	10.6401	8.4038	7.5532	7.3199	.6189	.5745	33.9171	.6189	.5745	.8444	.4942	47.1301	.3622	.3362	55.8942	55.4715				1				0
80	13.33	10.7852	8.637	7.4198	7.3078	.5626	.6422	34.1497	.5626	.6422	.8538	.4997	41.2164	.3292	.3759	55.3577	56.1166				1				0
80	13.34	10.9242	8.835	7.3904	7.3588	.5224	.6783	34.5084	.5224	.6783	.8561	.501	37.603	.3057	.397	54.9751	56.4596				1				0
80	13.35	11.0632	9.033	7.3611	7.4099	.483	.7135	34.8671	.483	.7135	.8617	.5043	34.0965	.2827	.4176	54.6004	56.7956				1				0
80	13.36	11.2023	9.231	7.3317	7.4609	.4445	.7481	35.2259	.4445	.7481	.8702	.5093	30.7173	.2601	.4378	54.2333	57.1248				1				0
80	13.37	11.3945	9.4758	7.2605	7.4886	.4035	.8029	35.6195	.4035	.8029	.8985	.5259	26.6803	.2361	.4699	53.8424	57.6463				1				0
80	13.38	11.5868	9.7206	7.1894	7.5163	.3633	.8564	36.013	.3633	.8564	.9303	.5445	22.9872	.2126	.5012	53.4601	58.1565				1				0
80	13.39	11.64	9.7674	7.1476	7.4929	.3601	.877	36.0479	.3601	.877	.9481	.5549	22.3239	.2108	.5133	53.4297	58.3525				1				0
80	13.4	11.6932	9.8142	7.1058	7.4696	.3569	.8976	36.0827	.3569	.8976	.9659	.5653	21.6864	.2089	.5253	53.3993	58.5481				1				0
80	13.41	11.7464	9.861	7.0639	7.4462	.3538	.9181	36.1176	.3538	.9181	.9838	.5758	21.0731	.207	.5373	53.3691	58.7433				1				0
80	13.42	11.7996	9.9078	7.0221	7.4228	.3506	.9385	36.1525	.3506	.9385	1.0019	.5863	20.4831	.2052	.5493	53.3388	58.9382				1				0
80	13.43	11.8468	9.8862	6.9136	7.3026	.3716	.9769	35.9493	.3716	.9769	1.0452	.6117	20.8265	.2175	.5717	53.539	59.3035				1				0
80	13.44	11.8941	9.8646	6.8051	7.1824	.3929	1.0157	35.7462	.3929	1.0157	1.089	.6373	21.1461	.2299	.5944	53.7414	59.673				1				0
80	13.45	11.888	9.7962	6.7384	7.0855	.4176	1.0342	35.5082	.4176	1.0342	1.1153	.6528	21.9901	.2444	.6053	53.9775	59.8496				1				0
80	13.46	11.882	9.7278	6.6716	6.9887	.4428	1.053	35.2702	.4428	1.053	1.1423	.6685	22.8057	.2591	.6163	54.2168	60.0285				1				0
80	13.47	11.876	9.6594	6.6049	6.8918	.4682	1.072	35.0322	.4682	1.072	1.1698	.6847	23.5938	.274	.6274	54.4593	60.2099				1				0
80	13.48	11.87	9.591	6.5382	6.7949	.494	1.0913	34.7942	.494	1.0913	1.198	.7011	24.3556	.2891	.6387	54.7051	60.3938				1				0
80	13.49	11.9447	9.5514	6.403	6.615	.5372	1.1476	34.5141	.5372	1.1476	1.2671	.7416	25.0844	.3144	.6717	55.1162	60.9296				1				0
80	13.5	12.0194	9.5118	6.2678	6.4351	.5811	1.2048	34.2341	.5811	1.2048	1.3376	.7828	25.7478	.3401	.7051	55.5339	61.4741				1				0
80	13.51	12.1	9.5406	6.1993	6.3521	.5983	1.2419	34.192	.5983	1.2419	1.3785	.8068	25.722	.3502	.7269	55.698	61.8279				1				0
80	13.52	12.1807	9.5694	6.1308	6.269	.6156	1.2792	34.15	.6156	1.2792	1.4196	.8308	25.6976	.3603	.7487	55.8624	62.1825				1				0
80	13.53	12.2614	9.5982	6.0623	6.186	.6329	1.3165	34.1079	.6329	1.3165	1.4607	.8549	25.6745	.3704	.7705	56.0273	62.538				1				0
80	13.54	12.3421	9.627	5.9938	6.103	.6502	1.3539	34.0659	.6502	1.3539	1.502	.879	25.6526	.3806	.7924	56.1925	62.8944				1				0
80	13.55	12.4803	9.6468	5.702	5.7838	.6958	1.479	33.6129	.6958	1.479	1.6345	.9567	25.1956	.4073	.8656	56.6271	64.086				1				0
80	13.56	12.6184	9.6666	5.4103	5.4646	.7427	1.6076	33.16	.7427	1.6076	1.7708	1.0364	24.7974	.4347	.9409	57.0734	65.3102				1				0
80	13.57	12.6759	9.6576	5.187	5.2285	.7726	1.7002	32.7491	.7726	1.7002	1.8675	1.093	24.4387	.4522	.9951	57.3583	66.1923				1				0
80	13.58	12.7335	9.6486	4.9637	4.9924	.8033	1.7952	32.3382	.8033	1.7952	1.9667	1.1511	24.1075	.4702	1.0507	57.6505	67.0969				1				0
80	13.59	12.791	9.6396	4.7404	4.7563	.8348	1.8926	31.9273	.8348	1.8926	2.0685	1.2107	23.8008	.4886	1.1077	57.9502	68.0247				1				0
80	13.6	12.8485	9.6306	4.5172	4.5201	.8671	1.9926	31.5164	.8671	1.9926	2.173	1.2719	23.516	.5075	1.1662	58.2576	68.9768				1				0
80	13.61	12.0906	8.9493	3.9229	3.9519	.9149	2.1271	28.9147	.9149	2.1271	2.3156	1.3553	23.2739	.5355	1.245	58.7137	70.2585				1				0
80	13.62	11.3327	8.2679	3.3287	3.3836	.9723	2.2883	26.313	.9723	2.2883	2.4863	1.4553	23.0205	.5691	1.3394	59.26	71.7936				1				0
80	13.63	10.5174	7.5956	2.9578	3.0515	.9965	2.3442	24.1222	.9965	2.3442	2.5472	1.4909	23.0307	.5833	1.3721	59.4908	72.3256				1				0
80	13.64	9.702	6.9232	2.5868	2.7193	1.0256	2.4112	21.9314	1.0256	2.4112	2.6203	1.5337	23.0424	.6003	1.4113	59.7677	72.9639				1				0
80	13.65	8.8866	6.2509	2.2159	2.3872	1.0611	2.4931	19.7406	1.0611	2.4931	2.7095	1.586	23.0558	.6211	1.4593	60.106	73.7439				1				0
80	13.66	7.4293	5.115	1.7604	2.0101	1.0756	2.5124	16.3148	1.0756	2.5124	2.733	1.5997	23.177	.6296	1.4706	60.2442	73.928				1				0
80	13.67	5.9719	3.9792	1.305	1.633	1.0979	2.542	12.889	1.0979	2.542	2.769	1.6208	23.3586	.6426	1.4879	60.4558	74.2098				1				0
80	13.68	4.5146	2.8433	.8495	1.2559	1.1362	2.5931	9.4632	1.1362	2.5931	2.831	1.6571	23.6609	.665	1.5178	60.8206	74.6958				1				0
80	13.69	3.8726	2.3798	.765	1.2109	1.0815	2.4281	8.2282	1.0815	2.4281	2.658	1.5558	24.0089	.633	1.4212	60.3	73.1245				1				0
80	13.7	3.2306	1.9162	.6805	1.1659	1.0075	2.2048	6.9932	1.0075	2.2048	2.4241	1.4189	24.5587	.5897	1.2905	59.5955	70.9983				1				0
80	13.71	2.5886	1.4527	.596	1.121	.9018	1.8858	5.7582	.9018	1.8858	2.0904	1.2235	25.5579	.5278	1.1038	58.5888	67.9601				1				0
80	13.72	2.3225	1.3285	.8958	1.4323	.6504	1.0337	5.9791	.6504	1.0337	1.2212	.7147	32.1772	.3806	.605	56.1939	59.8444				1				0
80	13.73	2.0564	1.2043	1.1956	1.7437	.4168	.2422	6.2	.4168	.2422	.4821	.2821	59.8368	.2439	.1418	53.9695	52.3069				1				0
80	13.74	2.4324	1.5436	1.5798	2.1001	.4092	.1807	7.6559	.4092	.1807	.4473	.2618	66.1776	.2395	.1057	53.8971	51.7207				1				0
80	13.75	2.8083	1.8829	1.9641	2.4564	.404	.1388	9.1118	.404	.1388	.4272	.25	71.0422	.2365	.0812	53.8478	51.3217				1				0
80	13.76	3.1842	2.2222	2.3484	2.8128	.4003	.1084	10.5676	.4003	.1084	.4147	.2427	74.8418	.2343	.0635	53.8121	51.0327				1				0
80	13.77	3.5601	2.5616	2.7327	3.1691	.3974	.0854	12.0235	.3974	.0854	.4065	.2379	77.8669	.2326	.05	53.7851	50.8137				1				0
80	13.78	5.2244	4.0782	3.9292	4.4233	.3139	.2514	17.6549	.3139	.2514	.4022	.2354	51.3115	.1837	.1471	52.99	52.3944				1				0
80	13.79	6.8886	5.5948	5.1256	5.6774	.2708	.3371	23.2863	.2708	.3371	.4324	.2531	38.779	.1585	.1973	52.5795	53.2106				1				0
80	13.8	8.1768	6.772	5.9378	6.5752	.2375	.4144	27.4619	.2375	.4144	.4776	.2795	29.8192	.139	.2425	52.262	53.9467				1				0
80	13.81	9.4651	7.9493	6.7499	7.473	.213	.4713	31.6374	.213	.4713	.5172	.3027	24.3189	.1246	.2758	52.0284	54.4884				1				0
80	13.82	10.7534	9.1266	7.5621	8.3708	.1942	.5149	35.8129	.1942	.5149	.5503	.3221	20.6613	.1136	.3013	51.8492	54.9039				1				0
80	13.83	12.0417	10.3039	8.3743	9.2686	.1793	.5494	39.9884	.1793	.5494	.5779	.3382	18.0727	.1049	.3215	51.7075	55.2325				1				0
80	13.84	12.9918	10.9978	8.7897	9.5904	.2394	.6185	42.3696	.2394	.6185	.6632	.3882	21.1581	.1401	.362	52.2799	55.8908				1				0
80	13.85	13.9419	11.6917	9.2051	9.9121	.2931	.6803	44.7509	.2931	.6803	.7408	.4335	23.3086	.1715	.3981	52.7915	56.479				1				0
80	13.86	13.6037	11.2084	8.8084	9.3361	.3696	.7252	42.9566	.3696	.7252	.8139	.4763	27.0037	.2163	.4244	53.5195	56.9064				1				0
80	13.87	13.2656	10.7251	8.4116	8.76	.4527	.774	41.1623	.4527	.774	.8966	.5247	30.3222	.2649	.453	54.3111	57.371				1				0
80	13.88	12.9274	10.2418	8.0149	8.184	.5434	.8272	39.368	.5434	.8272	.9897	.5792	33.2998	.318	.4841	55.1748	57.8779				1				0
80	13.89	12.5893	9.7584	7.6181	7.6079	.6427	.8855	37.5738	.6427	.8855	1.0941	.6404	35.9726	.3761	.5182	56.121	58.4333				1				0
80	13.9	12.6588	9.6729	7.7258	7.6036	.7015	.8686	37.6611	.7015	.8686	1.1165	.6534	38.9226	.4105	.5084	56.6807	58.2728				1				0
80	13.91	12.7283	9.5874	7.8334	7.5993	.76	.8519	37.7484	.76	.8519	1.1416	.6681	41.7368	.4448	.4986	57.2378	58.113				1				0
80	13.92	13.136	9.9852	8.3378	8.171	.7116	.7795	39.63	.7116	.7795	1.0554	.6177	42.3901	.4164	.4562	56.7767	57.424				1				0
80	13.93	13.5437	10.3831	8.8422	8.7427	.6675	.7137	41.5116	.6675	.7137	.9772	.5719	43.0841	.3907	.4177	56.3574	56.7975				1				0
80	13.94	13.9514	10.7809	9.3465	9.3145	.6273	.6537	43.3932	.6273	.6537	.906	.5302	43.8225	.3671	.3826	55.9745	56.2253				1				0
80	13.95	14.359	11.1787	9.8509	9.8862	.5905	.5986	45.2748	.5905	.5986	.8408	.4921	44.6094	.3456	.3503	55.6234	55.7006				1				0
80	13.96	15.3941	12.1589	10.8677	11.0365	.527	.5336	49.4572	.527	.5336	.75	.4389	44.6436	.3084	.3123	55.0191	55.0819				1				0
80	13.97	16.4292	13.139	11.8844	12.1869	.4734	.4788	53.6396	.4734	.4788	.6733	.3941	44.6798	.2771	.2802	54.509	54.5597				1				0
80	13.98	17.0566	13.7214	12.3968	12.7655	.4508	.469	55.9403	.4508	.469	.6505	.3807	43.864	.2638	.2745	54.2929	54.4666				1				0
80	13.99	17.684	14.3037	12.9092	13.3442	.4299	.46	58.2411	.4299	.46	.6296	.3685	43.0605	.2516	.2692	54.0939	54.3808				1				0
80	14	18.3114	14.8861	13.4216	13.9228	.4105	.4517	60.5419	.4105	.4517	.6104	.3572	42.2693	.2403	.2643	53.9099	54.3016				1				0
80	14.01	18.9388	15.4684	13.934	14.5015	.3926	.444	62.8426	.3926	.444	.5927	.3469	41.4903	.2298	.2598	53.7395	54.2282				1				0
80	14.02	20.5627	16.7906	14.9845	15.5679	.3991	.4679	67.9057	.3991	.4679	.615	.3599	40.4664	.2336	.2738	53.8014	54.4561				1				0
80	14.03	22.1866	18.1128	16.0351	16.6344	.4047	.4885	72.9688	.4047	.4885	.6344	.3713	39.6425	.2369	.2859	53.8546	54.6524				1				0
80	14.04	23.183	18.8526	16.5733	17.1222	.4244	.5145	75.7311	.4244	.5145	.667	.3904	39.5201	.2484	.3011	54.0422	54.9001				1				0
80	14.05	24.1795	19.5925	17.1114	17.61	.4427	.5387	78.4934	.4427	.5387	.6973	.4081	39.4165	.2591	.3153	54.2165	55.1303				1				0
80	14.06	25.1759	20.3323	17.6496	18.0978	.4598	.5612	81.2557	.4598	.5612	.7255	.4246	39.3278	.2691	.3284	54.379	55.3448				1				0
80	14.07	27.2659	21.8093	19.4901	19.8217	.4929	.5161	88.3869	.4929	.5161	.7136	.4176	43.6827	.2884	.302	54.6939	54.9149				1				0
80	14.08	29.3558	23.2863	21.3306	21.5455	.521	.4777	95.5181	.521	.4777	.7068	.4137	47.4843	.3049	.2796	54.9618	54.5492				1				0
80	14.09	31.4457	24.7633	23.1711	23.2693	.5452	.4446	102.6493	.5452	.4446	.7035	.4117	50.8042	.3191	.2602	55.1925	54.2343				1				0
80	14.1	32.5391	25.5004	24.4734	24.5053	.5565	.3956	107.0182	.5565	.3956	.6828	.3996	54.5963	.3257	.2315	55.3002	53.7672				1				0
80	14.11	33.6326	26.2376	25.7757	25.7412	.5669	.3504	111.3871	.5669	.3504	.6665	.3901	58.285	.3318	.205	55.3995	53.3367				1				0
80	14.12	34.726	26.9747	27.078	26.9772	.5766	.3086	115.756	.5766	.3086	.654	.3827	61.8454	.3374	.1806	55.4912	52.9388				1				0
80	14.13	35.9705	27.6525	28.6125	28.2617	.6115	.2617	120.4971	.6115	.2617	.6651	.3893	66.834	.3579	.1531	55.8239	52.4921				1				0
80	14.14	37.215	28.3302	30.147	29.5461	.6438	.2183	125.2383	.6438	.2183	.6798	.3979	71.2684	.3768	.1278	56.1314	52.0791				1				0
80	14.15	37.3661	28.2708	30.3791	29.5945	.6686	.2106	125.6106	.6686	.2106	.701	.4102	72.5127	.3913	.1233	56.3673	52.0061				1				0
80	14.16	37.5172	28.2114	30.6113	29.643	.6932	.203	125.9828	.6932	.203	.7223	.4227	73.6769	.4057	.1188	56.6018	51.9334				1				0
80	14.17	37.6682	28.152	30.8435	29.6914	.7177	.1954	126.3551	.7177	.1954	.7438	.4353	74.7675	.42	.1144	56.8349	51.8612				1				0
80	14.18	37.8193	28.0926	31.0756	29.7398	.742	.1879	126.7274	.742	.1879	.7654	.448	75.7907	.4343	.11	57.0666	51.7893				1				0
80	14.19	37.8948	27.9531	31.2491	29.7061	.7699	.1803	126.8031	.7699	.1803	.7907	.4627	76.8215	.4506	.1055	57.332	51.7168				1				0
80	14.2	37.9703	27.8136	31.4226	29.6724	.7977	.1727	126.8789	.7977	.1727	.8162	.4777	77.787	.4668	.101	57.597	51.6443				1				0
80	14.21	37.8948	27.7335	31.3639	29.5902	.8014	.1725	126.5823	.8014	.1725	.8198	.4798	77.852	.469	.101	57.6327	51.643				1				0
80	14.22	37.8193	27.6534	31.3052	29.508	.8052	.1724	126.2858	.8052	.1724	.8234	.4819	77.9167	.4712	.1009	57.6686	51.6417				1				0
80	14.23	37.7438	27.5733	31.2464	29.4259	.809	.1722	125.9893	.809	.1722	.8271	.4841	77.9812	.4735	.1008	57.7047	51.6403				1				0
80	14.24	37.6682	27.4932	31.1877	29.3437	.8128	.1721	125.6928	.8128	.1721	.8308	.4862	78.0455	.4757	.1007	57.7409	51.639				1				0
80	14.25	37.603	27.3456	30.928	28.9813	.8308	.1886	124.8578	.8308	.1886	.852	.4986	77.2132	.4862	.1104	57.9126	51.7958				1				0
80	14.26	37.5378	27.1979	30.6682	28.6189	.8491	.2052	124.0228	.8491	.2052	.8736	.5113	76.4111	.4969	.1201	58.0867	51.9547				1				0
80	14.27	37.5481	27.1304	30.4672	28.3386	.8636	.2222	123.4843	.8636	.2222	.8917	.5219	75.5722	.5054	.13	58.2249	52.1161				1				0
80	14.28	37.5584	27.0629	30.2662	28.0584	.8782	.2393	122.9459	.8782	.2393	.9103	.5327	74.76	.514	.14	58.3643	52.2788				1				0
80	14.29	37.5687	26.9954	30.0651	27.7782	.893	.2565	122.4074	.893	.2565	.9291	.5438	73.9737	.5226	.1501	58.5049	52.443				1				0
80	14.3	37.579	26.9279	29.8641	27.4979	.9079	.2739	121.8689	.9079	.2739	.9483	.555	73.2123	.5314	.1603	58.6468	52.6086				1				0
80	14.31	37.6588	26.846	29.4264	26.9236	.9365	.3152	120.8548	.9365	.3152	.9881	.5783	71.3963	.5481	.1845	58.9192	53.0023				1				0
80	14.32	37.7386	26.7641	28.9888	26.3493	.9656	.3573	119.8408	.9656	.3573	1.0296	.6026	69.6954	.5651	.2091	59.1962	53.4026				1				0
80	14.33	37.8081	26.7497	28.7521	26.0552	.9795	.3816	119.3652	.9795	.3816	1.0512	.6152	68.7137	.5733	.2234	59.3287	53.6345				1				0
80	14.34	37.8776	26.7353	28.5155	25.7611	.9935	.4062	118.8896	.9935	.4062	1.0734	.6282	67.7646	.5815	.2377	59.4623	53.8683				1				0
80	14.35	37.9472	26.7209	28.2789	25.4671	1.0077	.4309	118.414	1.0077	.4309	1.096	.6414	66.8468	.5898	.2522	59.597	54.104				1				0
80	14.36	38.0167	26.7065	28.0423	25.173	1.0219	.4559	117.9385	1.0219	.4559	1.119	.6549	65.9594	.5981	.2668	59.7327	54.3415				1				0
80	14.37	38.0527	26.6129	27.4285	24.4646	1.0504	.5119	116.5587	1.0504	.5119	1.1685	.6839	64.0159	.6147	.2996	60.0037	54.8757				1				0
80	14.38	38.0888	26.5193	26.8147	23.7562	1.0795	.5694	115.179	1.0795	.5694	1.2205	.7143	62.1913	.6318	.3332	60.2811	55.4226				1				0
80	14.39	38.0553	26.4401	26.4375	23.3419	1.0942	.6016	114.2748	1.0942	.6016	1.2487	.7308	61.1969	.6404	.3521	60.4211	55.7298				1				0
80	14.4	38.0218	26.3609	26.0603	22.9276	1.1092	.6344	113.3707	1.1092	.6344	1.2778	.7478	60.232	.6492	.3713	60.5634	56.0419				1				0
80	14.41	37.9884	26.2817	25.6832	22.5133	1.1243	.6677	112.4665	1.1243	.6677	1.3077	.7653	59.2957	.658	.3908	60.708	56.359				1				0
80	14.42	37.8759	26.1125	24.9938	21.7816	1.1492	.726	110.7638	1.1492	.726	1.3594	.7956	57.7174	.6726	.4249	60.945	56.9145				1				0
80	14.43	37.7635	25.9433	24.3044	21.0499	1.1749	.7862	109.061	1.1749	.7862	1.4137	.8274	56.2119	.6876	.4601	61.1895	57.4874				1				0
80	14.44	37.6511	25.774	23.615	20.3181	1.2014	.8482	107.3582	1.2014	.8482	1.4706	.8607	54.7761	.7031	.4964	61.4417	58.0784				1				0
80	14.45	37.5721	25.684	23.3027	20.0007	1.2117	.8748	106.5596	1.2117	.8748	1.4945	.8747	54.1722	.7092	.512	61.5398	58.3313				1				0
80	14.46	37.4931	25.594	22.9905	19.6833	1.2221	.9017	105.7609	1.2221	.9017	1.5188	.8889	53.5785	.7153	.5278	61.6393	58.588				1				0
80	14.47	37.4142	25.504	22.6783	19.3658	1.2327	.9291	104.9623	1.2327	.9291	1.5437	.9035	52.9951	.7215	.5438	61.7404	58.8486				1				0
80	14.48	37.3326	25.4104	22.1561	18.8529	1.2474	.9787	103.7521	1.2474	.9787	1.5855	.9279	51.8825	.73	.5728	61.8796	59.3206				1				0
80	14.49	37.2511	25.3168	21.6339	18.34	1.2623	1.0294	102.5419	1.2623	1.0294	1.6288	.9533	50.8032	.7388	.6025	62.022	59.8038				1				0
80	14.5	37.2485	25.3132	21.424	18.1445	1.2663	1.0518	102.1303	1.2663	1.0518	1.6461	.9634	50.286	.7411	.6156	62.0598	60.0172				1				0
80	14.51	37.2459	25.3096	21.2141	17.9491	1.2703	1.0744	101.7187	1.2703	1.0744	1.6637	.9737	49.7755	.7435	.6288	62.0979	60.2324				1				0
80	14.52	37.2434	25.306	21.0041	17.7536	1.2743	1.0972	101.3071	1.2743	1.0972	1.6816	.9842	49.2718	.7458	.6422	62.1363	60.4493				1				0
80	14.53	37.2408	25.3024	20.7942	17.5581	1.2784	1.1201	100.8955	1.2784	1.1201	1.6997	.9948	48.7746	.7482	.6556	62.175	60.668				1				0
80	14.54	37.2974	25.3231	20.5602	17.3289	1.2859	1.1496	100.5097	1.2859	1.1496	1.7248	1.0095	48.2047	.7526	.6728	62.2469	60.9482				1				0
80	14.55	37.3541	25.3438	20.3263	17.0997	1.2935	1.1792	100.1239	1.2935	1.1792	1.7504	1.0244	47.647	.7571	.6902	62.3193	61.2306				1				0
80	14.56	37.4133	25.3681	20.3023	17.066	1.297	1.1855	100.1497	1.297	1.1855	1.7571	1.0284	47.5714	.7591	.6938	62.3522	61.2905				1				0
80	14.57	37.4725	25.3924	20.2783	17.0322	1.3004	1.1918	100.1755	1.3004	1.1918	1.7639	1.0324	47.4964	.7611	.6975	62.3851	61.3503				1				0
80	14.58	37.5318	25.4167	20.2542	16.9985	1.3039	1.1981	100.2012	1.3039	1.1981	1.7707	1.0364	47.4221	.7631	.7012	62.418	61.4101				1				0
80	14.59	37.591	25.441	20.2302	16.9648	1.3073	1.2043	100.227	1.3073	1.2043	1.7775	1.0403	47.3483	.7652	.7049	62.4509	61.4699				1				0
80	14.6	37.8013	25.5265	20.4419	17.1161	1.3144	1.1934	100.8859	1.3144	1.1934	1.7753	1.0391	47.7634	.7693	.6984	62.5181	61.3653				1				0
80	14.61	38.0115	25.612	20.6536	17.2675	1.3214	1.1825	101.5447	1.3214	1.1825	1.7732	1.0378	48.174	.7734	.6921	62.5845	61.2621				1				0
80	14.62	38.1626	25.6732	20.8894	17.4526	1.3249	1.1657	102.1778	1.3249	1.1657	1.7647	1.0328	48.6578	.7754	.6822	62.6178	61.1015				1				0
80	14.63	38.3136	25.7344	21.1251	17.6377	1.3283	1.149	102.8109	1.3283	1.149	1.7563	1.0279	49.1402	.7774	.6725	62.6507	60.9429				1				0
80	14.64	38.4647	25.7957	21.3608	17.8228	1.3317	1.1325	103.444	1.3317	1.1325	1.7482	1.0232	49.6212	.7794	.6629	62.6832	60.7862				1				0
80	14.65	38.6158	25.8569	21.5966	18.0079	1.3351	1.1163	104.0771	1.3351	1.1163	1.7403	1.0186	50.1007	.7814	.6533	62.7154	60.6314				1				0
80	14.66	38.8501	25.9595	22.4443	18.763	1.3287	1.0401	106.0168	1.3287	1.0401	1.6873	.9876	51.9461	.7776	.6087	62.654	59.9056				1				0
80	14.67	39.0844	26.0621	23.2921	19.5181	1.3225	.9666	107.9566	1.3225	.9666	1.6381	.9587	53.8362	.774	.5657	62.5949	59.2059				1				0
80	14.68	39.1676	26.1035	23.9041	20.0881	1.3132	.9098	109.2632	1.3132	.9098	1.5976	.935	55.2834	.7686	.5325	62.5064	58.6652				1				0
80	14.69	39.2509	26.1449	24.5161	20.658	1.3041	.8544	110.5699	1.3041	.8544	1.5591	.9125	56.7681	.7633	.5001	62.42	58.1373				1				0
80	14.7	39.3341	26.1863	25.1281	21.228	1.2952	.8003	111.8765	1.2952	.8003	1.5225	.8911	58.2896	.7581	.4684	62.3357	57.6218				1				0
80	14.71	39.4174	26.2277	25.7401	21.798	1.2866	.7474	113.1832	1.2866	.7474	1.4879	.8708	59.847	.753	.4374	62.2532	57.1181				1				0
80	14.72	39.6345	26.4068	27.183	23.1949	1.257	.6286	116.4192	1.257	.6286	1.4054	.8225	63.4316	.7357	.3679	61.9711	55.9864				1				0
80	14.73	39.8517	26.5859	28.6258	24.5918	1.2289	.5162	119.6552	1.2289	.5162	1.3329	.7801	67.217	.7193	.3021	61.7042	54.9159				1				0
80	14.74	39.9856	26.7236	29.4567	25.4186	1.2094	.4547	121.5845	1.2094	.4547	1.2921	.7562	69.3952	.7078	.2661	61.5186	54.3306				1				0
80	14.75	40.1195	26.8613	30.2875	26.2455	1.1906	.3952	123.5138	1.1906	.3952	1.2544	.7342	71.6374	.6968	.2313	61.3387	53.7637				1				0
80	14.76	40.2534	26.999	31.1183	27.0724	1.1723	.3375	125.4431	1.1723	.3375	1.2199	.7139	73.9394	.6861	.1975	61.1644	53.2141				1				0
80	14.77	40.3873	27.1367	31.9492	27.8993	1.1545	.2815	127.3724	1.1545	.2815	1.1883	.6955	76.2958	.6757	.1648	60.9954	52.6812				1				0
80	14.78	40.6087	27.3591	33.2248	29.175	1.1279	.1995	130.3676	1.1279	.1995	1.1454	.6704	79.9681	.6601	.1168	60.7422	51.9003				1				0
80	14.79	40.8301	27.5814	34.5004	30.4508	1.1025	.1212	133.3627	1.1025	.1212	1.1092	.6492	83.7258	.6453	.0709	60.5003	51.1545				1				0
80	14.8	40.9177	27.666	34.9452	30.8997	1.0937	.0952	134.4286	1.0937	.0952	1.0978	.6425	85.0263	.6401	.0557	60.4163	50.9065				1				0
80	14.81	41.0052	27.7506	35.39	31.3486	1.085	.0696	135.4944	1.085	.0696	1.0873	.6363	86.3322	.635	.0407	60.3337	50.6624				1				0
80	14.82	41.0928	27.8352	35.8348	31.7975	1.0765	.0443	136.5602	1.0765	.0443	1.0774	.6306	87.6421	.63	.0259	60.2523	50.4222				1				0
80	14.83	41.1949	28.053	36.7092	32.7887	1.0453	-.0084	138.7458	1.0453	-.0084	1.0453	.6118	90.4614	.6118	-.0049	59.9552	49.9198				1				0
80	14.84	41.297	28.2708	37.5836	33.7799	1.0151	-.0595	140.9314	1.0151	-.0595	1.0168	.5951	93.3562	.5941	-.0348	59.6673	49.4331				1				0
80	14.85	41.3992	28.4886	38.458	34.7711	.9858	-.1091	143.117	.9858	-.1091	.9918	.5804	96.3142	.5769	-.0638	59.3882	48.9612				1				0
80	14.86	41.4138	28.6218	38.8877	35.3134	.9645	-.1349	144.2367	.9645	-.1349	.9739	.57	97.9636	.5645	-.079	59.1855	48.715				1				0
80	14.87	41.4284	28.755	39.3174	35.8558	.9435	-.1604	145.3565	.9435	-.1604	.9571	.5601	99.6466	.5522	-.0939	58.9859	48.4726				1				0
80	14.88	41.4429	28.8882	39.747	36.3981	.9229	-.1854	146.4763	.9229	-.1854	.9413	.5509	101.3611	.5401	-.1085	58.7894	48.234				1				0
80	14.89	41.4249	29.0638	40.4667	37.2959	.8905	-.2292	148.2512	.8905	-.2292	.9196	.5382	104.4347	.5212	-.1342	58.4812	47.8169				1				0
80	14.9	41.4069	29.2393	41.1863	38.1937	.8589	-.272	150.0262	.8589	-.272	.901	.5273	107.57	.5027	-.1592	58.1803	47.4098				1				0
80	14.91	41.3743	29.2816	41.4763	38.5492	.8473	-.2905	150.6813	.8473	-.2905	.8957	.5242	108.9253	.4959	-.17	58.0693	47.2333				1				0
80	14.92	41.3417	29.3239	41.7663	38.9047	.8357	-.3089	151.3365	.8357	-.3089	.891	.5214	110.2838	.4891	-.1808	57.9593	47.0583				1				0
80	14.93	41.3091	29.3662	42.0563	39.2601	.8243	-.3271	151.9917	.8243	-.3271	.8868	.519	111.6442	.4824	-.1914	57.8502	46.8849				1				0
80	14.94	41.2764	29.4085	42.3463	39.6156	.8129	-.3451	152.6468	.8129	-.3451	.8831	.5169	113.0048	.4758	-.202	57.742	46.7129				1				0
80	14.95	41.031	29.3545	42.8142	40.2055	.7915	-.3848	153.4051	.7915	-.3848	.8801	.5151	115.9249	.4632	-.2252	57.5383	46.3355				1				0
80	14.96	40.7855	29.3005	43.2821	40.7954	.7703	-.424	154.1635	.7703	-.424	.8793	.5146	118.8289	.4509	-.2482	57.3367	45.9618				1				0
80	14.97	40.5726	29.2042	43.46	41.0298	.7603	-.4456	154.2666	.7603	-.4456	.8812	.5158	120.3724	.445	-.2608	57.241	45.7564				1				0
80	14.98	40.3598	29.1079	43.6379	41.2642	.7503	-.4671	154.3698	.7503	-.4671	.8838	.5172	121.9062	.4391	-.2734	57.1454	45.5513				1				0
80	14.99	40.1469	29.0116	43.8158	41.4986	.7402	-.4886	154.4729	.7402	-.4886	.887	.5191	123.428	.4332	-.286	57.0499	45.3465				1				0
90	15	39.9341	28.9153	43.9937	41.733	.7302	-.5101	154.576	.7302	-.5101	.8908	.5213	124.9359	.4274	-.2985	56.9546	45.1419	1			1				0
0	15.01	0	0	0	0	0	0	0	0	0	0	0	0	0	0	0	0								0
