# Supplementary material for: Dual-Stream deep learning for multimodal feature fusion and classification of balance control in elite freestyle aerial skiers
Source: PLoS One. 2026 Jul 28;21(7):e0337296. doi: 10.1371/journal.pone.0337296 (PMC13411871; doi:10.1371/journal.pone.0337296)
Supplement: S1 Data — (ZIP) [file pone.0337296.s001.zip › data/14.CSV]

Status	Time	Gauge[0]	Gauge[1]	Gauge[2]	Gauge[3]	Platform.COP.X	Platform.COP.Y	Weight	Patient COP.X	Patient COP.Y	Patient COP Len	Tilt Angle	Tilt Direction	Tilt Projection.X	Tilt Projection.Y	Pct Right	Pct Front	EndOfRep	IsomFreeze	Stimulus	TestRunning	OnTarget	GoalMet	TargetSkipped	TargetNbr	PatientFell
C0	0	.666	.3429	.0427	.6582	0	0	1.7099	0	0	0	0	0	0	0	50	50			1	1				0
80	.01	.666	.3447	.0427	.6591	0	0	1.7125	0	0	0	0	0	0	0	50	50				1				0
80	.02	.666	.3465	.0427	.6599	0	0	1.7152	0	0	0	0	0	0	0	50	50				1				0
80	.03	.666	.3492	.0427	.6608	0	0	1.7188	0	0	0	0	0	0	0	50	50				1				0
80	.04	.666	.3519	.0427	.6617	0	0	1.7223	0	0	0	0	0	0	0	50	50				1				0
80	.05	.666	.3546	.0427	.6625	0	0	1.7259	0	0	0	0	0	0	0	50	50				1				0
80	.06	.6677	.3546	.0436	.6617	0	0	1.7276	0	0	0	0	0	0	0	50	50				1				0
80	.07	.6695	.3546	.0445	.6608	0	0	1.7294	0	0	0	0	0	0	0	50	50				1				0
80	.08	.6712	.3519	.0454	.6591	0	0	1.7275	0	0	0	0	0	0	0	50	50				1				0
80	.09	.6729	.3492	.0463	.6573	0	0	1.7257	0	0	0	0	0	0	0	50	50				1				0
80	.1	.6746	.3465	.0471	.6556	0	0	1.7239	0	0	0	0	0	0	0	50	50				1				0
80	.11	.6763	.3438	.048	.6539	0	0	1.7221	0	0	0	0	0	0	0	50	50				1				0
80	.12	.6763	.342	.0454	.653	0	0	1.7167	0	0	0	0	0	0	0	50	50				1				0
80	.13	.6763	.3402	.0427	.6522	0	0	1.7114	0	0	0	0	0	0	0	50	50				1				0
80	.14	.6746	.3411	.0391	.653	0	0	1.7079	0	0	0	0	0	0	0	50	50				1				0
80	.15	.6729	.342	.0356	.6539	0	0	1.7044	0	0	0	0	0	0	0	50	50				1				0
80	.16	.6712	.3429	.032	.6548	0	0	1.7009	0	0	0	0	0	0	0	50	50				1				0
80	.17	.6695	.3438	.0285	.6556	0	0	1.6974	0	0	0	0	0	0	0	50	50				1				0
80	.18	.6669	.3447	.0276	.6548	0	0	1.6939	0	0	0	0	0	0	0	50	50				1				0
80	.19	.6643	.3456	.0267	.6539	0	0	1.6905	0	0	0	0	0	0	0	50	50				1				0
80	.2	.6635	.3456	.0294	.6522	0	0	1.6906	0	0	0	0	0	0	0	50	50				1				0
80	.21	.6626	.3456	.032	.6504	0	0	1.6907	0	0	0	0	0	0	0	50	50				1				0
80	.22	.6617	.3456	.0347	.6487	0	0	1.6907	0	0	0	0	0	0	0	50	50				1				0
80	.23	.6609	.3456	.0374	.647	0	0	1.6908	0	0	0	0	0	0	0	50	50				1				0
80	.24	.66	.3465	.04	.6444	0	0	1.6909	0	0	0	0	0	0	0	50	50				1				0
80	.25	.6592	.3474	.0427	.6418	0	0	1.6911	0	0	0	0	0	0	0	50	50				1				0
80	.26	.6592	.3483	.0427	.6409	0	0	1.6911	0	0	0	0	0	0	0	50	50				1				0
80	.27	.6592	.3492	.0427	.64	0	0	1.6911	0	0	0	0	0	0	0	50	50				1				0
80	.28	.6592	.3501	.0427	.6392	0	0	1.6912	0	0	0	0	0	0	0	50	50				1				0
80	.29	.6592	.351	.0427	.6383	0	0	1.6912	0	0	0	0	0	0	0	50	50				1				0
80	.3	.66	.3492	.0436	.6375	0	0	1.6903	0	0	0	0	0	0	0	50	50				1				0
80	.31	.6609	.3474	.0445	.6366	0	0	1.6894	0	0	0	0	0	0	0	50	50				1				0
80	.32	.6617	.3447	.0454	.6366	0	0	1.6884	0	0	0	0	0	0	0	50	50				1				0
80	.33	.6626	.342	.0463	.6366	0	0	1.6875	0	0	0	0	0	0	0	50	50				1				0
80	.34	.6635	.3393	.0471	.6366	0	0	1.6865	0	0	0	0	0	0	0	50	50				1				0
80	.35	.6626	.3384	.048	.6375	0	0	1.6865	0	0	0	0	0	0	0	50	50				1				0
80	.36	.6617	.3375	.0489	.6383	0	0	1.6865	0	0	0	0	0	0	0	50	50				1				0
80	.37	.6609	.3366	.0498	.6392	0	0	1.6865	0	0	0	0	0	0	0	50	50				1				0
80	.38	.6592	.3384	.0498	.64	0	0	1.6874	0	0	0	0	0	0	0	50	50				1				0
80	.39	.6574	.3402	.0498	.6409	0	0	1.6884	0	0	0	0	0	0	0	50	50				1				0
80	.4	.6557	.342	.0498	.6418	0	0	1.6893	0	0	0	0	0	0	0	50	50				1				0
80	.41	.6566	.3429	.0489	.6444	0	0	1.6928	0	0	0	0	0	0	0	50	50				1				0
80	.42	.6574	.3438	.048	.647	0	0	1.6963	0	0	0	0	0	0	0	50	50				1				0
80	.43	.66	.3429	.0471	.6487	0	0	1.6988	0	0	0	0	0	0	0	50	50				1				0
80	.44	.6626	.342	.0463	.6504	0	0	1.7013	0	0	0	0	0	0	0	50	50				1				0
80	.45	.6652	.3411	.0454	.6522	0	0	1.7038	0	0	0	0	0	0	0	50	50				1				0
80	.46	.6677	.3402	.0445	.6539	0	0	1.7063	0	0	0	0	0	0	0	50	50				1				0
80	.47	.6695	.3393	.0454	.6539	0	0	1.708	0	0	0	0	0	0	0	50	50				1				0
80	.48	.6712	.3384	.0463	.6539	0	0	1.7097	0	0	0	0	0	0	0	50	50				1				0
80	.49	.6703	.3384	.048	.6522	0	0	1.7089	0	0	0	0	0	0	0	50	50				1				0
80	.5	.6695	.3384	.0498	.6504	0	0	1.7081	0	0	0	0	0	0	0	50	50				1				0
80	.51	.6686	.3384	.0516	.6487	0	0	1.7073	0	0	0	0	0	0	0	50	50				1				0
80	.52	.6677	.3384	.0534	.647	0	0	1.7065	0	0	0	0	0	0	0	50	50				1				0
80	.53	.6669	.3393	.0534	.6452	0	0	1.7048	0	0	0	0	0	0	0	50	50				1				0
80	.54	.666	.3402	.0534	.6435	0	0	1.7031	0	0	0	0	0	0	0	50	50				1				0
80	.55	.666	.3411	.0516	.6435	0	0	1.7023	0	0	0	0	0	0	0	50	50				1				0
80	.56	.666	.342	.0498	.6435	0	0	1.7014	0	0	0	0	0	0	0	50	50				1				0
80	.57	.666	.3429	.048	.6435	0	0	1.7005	0	0	0	0	0	0	0	50	50				1				0
80	.58	.666	.3438	.0463	.6435	0	0	1.6996	0	0	0	0	0	0	0	50	50				1				0
80	.59	.6669	.3438	.0454	.6435	0	0	1.6996	0	0	0	0	0	0	0	50	50				1				0
80	.6	.6677	.3438	.0445	.6435	0	0	1.6996	0	0	0	0	0	0	0	50	50				1				0
80	.61	.6686	.3429	.0454	.6435	0	0	1.7004	0	0	0	0	0	0	0	50	50				1				0
80	.62	.6695	.342	.0463	.6435	0	0	1.7012	0	0	0	0	0	0	0	50	50				1				0
80	.63	.6703	.3411	.0471	.6435	0	0	1.7021	0	0	0	0	0	0	0	50	50				1				0
80	.64	.6712	.3402	.048	.6435	0	0	1.7029	0	0	0	0	0	0	0	50	50				1				0
80	.65	.6712	.3393	.048	.6435	0	0	1.702	0	0	0	0	0	0	0	50	50				1				0
80	.66	.6712	.3384	.048	.6435	0	0	1.7011	0	0	0	0	0	0	0	50	50				1				0
80	.67	.6703	.3384	.0471	.6435	0	0	1.6994	0	0	0	0	0	0	0	50	50				1				0
80	.68	.6695	.3384	.0463	.6435	0	0	1.6976	0	0	0	0	0	0	0	50	50				1				0
80	.69	.6686	.3384	.0454	.6435	0	0	1.6959	0	0	0	0	0	0	0	50	50				1				0
80	.7	.6686	.3384	.0463	.6452	0	0	1.6985	0	0	0	0	0	0	0	50	50				1				0
80	.71	.6686	.3384	.0471	.647	0	0	1.7011	0	0	0	0	0	0	0	50	50				1				0
80	.72	.6686	.3384	.048	.6487	0	0	1.7038	0	0	0	0	0	0	0	50	50				1				0
80	.73	.6695	.3384	.0498	.6504	0	0	1.7081	0	0	0	0	0	0	0	50	50				1				0
80	.74	.6703	.3384	.0516	.6522	0	0	1.7125	0	0	0	0	0	0	0	50	50				1				0
80	.75	.6712	.3384	.0534	.6539	0	0	1.7169	0	0	0	0	0	0	0	50	50				1				0
80	.76	.672	.3384	.0552	.653	0	0	1.7186	0	0	0	0	0	0	0	50	50				1				0
80	.77	.6729	.3384	.0569	.6522	0	0	1.7204	0	0	0	0	0	0	0	50	50				1				0
80	.78	.6729	.3384	.0569	.6496	0	0	1.7178	0	0	0	0	0	0	0	50	50				1				0
80	.79	.6729	.3384	.0569	.647	0	0	1.7152	0	0	0	0	0	0	0	50	50				1				0
80	.8	.6729	.3384	.0569	.6444	0	0	1.7126	0	0	0	0	0	0	0	50	50				1				0
80	.81	.6729	.3384	.0569	.6418	0	0	1.71	0	0	0	0	0	0	0	50	50				1				0
80	.82	.672	.3411	.0552	.6392	0	0	1.7075	0	0	0	0	0	0	0	50	50				1				0
80	.83	.6712	.3438	.0534	.6366	0	0	1.705	0	0	0	0	0	0	0	50	50				1				0
80	.84	.6703	.3465	.0516	.6366	0	0	1.705	0	0	0	0	0	0	0	50	50				1				0
80	.85	.6695	.3492	.0498	.6366	0	0	1.7051	0	0	0	0	0	0	0	50	50				1				0
80	.86	.6686	.3519	.048	.6366	0	0	1.7051	0	0	0	0	0	0	0	50	50				1				0
80	.87	.6677	.3546	.0463	.6366	0	0	1.7052	0	0	0	0	0	0	0	50	50				1				0
80	.88	.666	.3555	.0445	.6375	0	0	1.7035	0	0	0	0	0	0	0	50	50				1				0
80	.89	.6643	.3564	.0427	.6383	0	0	1.7018	0	0	0	0	0	0	0	50	50				1				0
80	.9	.6635	.3546	.0427	.6392	0	0	1.7	0	0	0	0	0	0	0	50	50				1				0
80	.91	.6626	.3528	.0427	.64	0	0	1.6982	0	0	0	0	0	0	0	50	50				1				0
80	.92	.6617	.351	.0427	.6409	0	0	1.6964	0	0	0	0	0	0	0	50	50				1				0
80	.93	.6609	.3492	.0427	.6418	0	0	1.6946	0	0	0	0	0	0	0	50	50				1				0
80	.94	.6617	.3474	.0427	.6426	0	0	1.6945	0	0	0	0	0	0	0	50	50				1				0
80	.95	.6626	.3456	.0427	.6435	0	0	1.6944	0	0	0	0	0	0	0	50	50				1				0
80	.96	.6643	.3456	.0427	.6435	0	0	1.6961	0	0	0	0	0	0	0	50	50				1				0
80	.97	.666	.3456	.0427	.6435	0	0	1.6979	0	0	0	0	0	0	0	50	50				1				0
80	.98	.6677	.3456	.0427	.6435	0	0	1.6996	0	0	0	0	0	0	0	50	50				1				0
80	.99	.6695	.3456	.0427	.6435	0	0	1.7013	0	0	0	0	0	0	0	50	50				1				0
80	1	.6703	.3456	.0409	.6426	0	0	1.6995	0	0	0	0	0	0	0	50	50				1				0
80	1.01	.6712	.3456	.0391	.6418	0	0	1.6977	0	0	0	0	0	0	0	50	50				1				0
80	1.02	.6703	.3456	.0374	.6409	0	0	1.6942	0	0	0	0	0	0	0	50	50				1				0
80	1.03	.6695	.3456	.0356	.64	0	0	1.6907	0	0	0	0	0	0	0	50	50				1				0
80	1.04	.6686	.3456	.0338	.6392	0	0	1.6872	0	0	0	0	0	0	0	50	50				1				0
80	1.05	.666	.3474	.0347	.6409	0	0	1.6891	0	0	0	0	0	0	0	50	50				1				0
80	1.06	.6635	.3492	.0356	.6426	0	0	1.6909	0	0	0	0	0	0	0	50	50				1				0
80	1.07	.6609	.351	.0365	.6444	0	0	1.6927	0	0	0	0	0	0	0	50	50				1				0
80	1.08	.6592	.3528	.0391	.647	0	0	1.6981	0	0	0	0	0	0	0	50	50				1				0
80	1.09	.6574	.3546	.0418	.6496	0	0	1.7034	0	0	0	0	0	0	0	50	50				1				0
80	1.1	.6557	.3564	.0445	.6522	0	0	1.7088	0	0	0	0	0	0	0	50	50				1				0
80	1.11	.6574	.3564	.048	.6539	0	0	1.7158	0	0	0	0	0	0	0	50	50				1				0
80	1.12	.6592	.3564	.0516	.6556	0	0	1.7228	0	0	0	0	0	0	0	50	50				1				0
80	1.13	.6626	.3546	.0525	.6548	0	0	1.7245	0	0	0	0	0	0	0	50	50				1				0
80	1.14	.666	.3528	.0534	.6539	0	0	1.7261	0	0	0	0	0	0	0	50	50				1				0
80	1.15	.6695	.351	.0543	.653	0	0	1.7278	0	0	0	0	0	0	0	50	50				1				0
80	1.16	.6729	.3492	.0552	.6522	0	0	1.7294	0	0	0	0	0	0	0	50	50				1				0
80	1.17	.6729	.3465	.0543	.6513	0	0	1.725	0	0	0	0	0	0	0	50	50				1				0
80	1.18	.6729	.3438	.0534	.6504	0	0	1.7205	0	0	0	0	0	0	0	50	50				1				0
80	1.19	.6695	.3429	.0516	.6504	0	0	1.7144	0	0	0	0	0	0	0	50	50				1				0
80	1.2	.666	.342	.0498	.6504	0	0	1.7083	0	0	0	0	0	0	0	50	50				1				0
80	1.21	.6626	.3411	.048	.6504	0	0	1.7022	0	0	0	0	0	0	0	50	50				1				0
80	1.22	.6592	.3402	.0463	.6504	0	0	1.6961	0	0	0	0	0	0	0	50	50				1				0
80	1.23	.6566	.3411	.0445	.6504	0	0	1.6926	0	0	0	0	0	0	0	50	50				1				0
80	1.24	.654	.342	.0427	.6504	0	0	1.6892	0	0	0	0	0	0	0	50	50				1				0
80	1.25	.6549	.3438	.0427	.6504	0	0	1.6918	0	0	0	0	0	0	0	50	50				1				0
80	1.26	.6557	.3456	.0427	.6504	0	0	1.6945	0	0	0	0	0	0	0	50	50				1				0
80	1.27	.6566	.3474	.0427	.6504	0	0	1.6971	0	0	0	0	0	0	0	50	50				1				0
80	1.28	.6574	.3492	.0427	.6504	0	0	1.6998	0	0	0	0	0	0	0	50	50				1				0
80	1.29	.6609	.351	.0418	.6522	0	0	1.7059	0	0	0	0	0	0	0	50	50				1				0
80	1.3	.6643	.3528	.0409	.6539	0	0	1.7119	0	0	0	0	0	0	0	50	50				1				0
80	1.31	.6669	.3528	.04	.6556	0	0	1.7154	0	0	0	0	0	0	0	50	50				1				0
80	1.32	.6695	.3528	.0391	.6573	0	0	1.7188	0	0	0	0	0	0	0	50	50				1				0
80	1.33	.672	.3528	.0383	.6591	0	0	1.7222	0	0	0	0	0	0	0	50	50				1				0
80	1.34	.6746	.3528	.0374	.6608	0	0	1.7256	0	0	0	0	0	0	0	50	50				1				0
80	1.35	.6763	.3528	.0356	.6608	0	0	1.7255	0	0	0	0	0	0	0	50	50				1				0
80	1.36	.678	.3528	.0338	.6608	0	0	1.7255	0	0	0	0	0	0	0	50	50				1				0
80	1.37	.6772	.3528	.0329	.6591	0	0	1.722	0	0	0	0	0	0	0	50	50				1				0
80	1.38	.6763	.3528	.032	.6573	0	0	1.7185	0	0	0	0	0	0	0	50	50				1				0
80	1.39	.6755	.3528	.0311	.6556	0	0	1.715	0	0	0	0	0	0	0	50	50				1				0
80	1.4	.6738	.351	.0329	.6539	0	0	1.7116	0	0	0	0	0	0	0	50	50				1				0
80	1.41	.672	.3492	.0347	.6522	0	0	1.7081	0	0	0	0	0	0	0	50	50				1				0
80	1.42	.6703	.3474	.0365	.6504	0	0	1.7046	0	0	0	0	0	0	0	50	50				1				0
80	1.43	.6695	.3456	.0391	.6504	0	0	1.7047	0	0	0	0	0	0	0	50	50				1				0
80	1.44	.6686	.3438	.0418	.6504	0	0	1.7047	0	0	0	0	0	0	0	50	50				1				0
80	1.45	.6677	.342	.0445	.6504	0	0	1.7047	0	0	0	0	0	0	0	50	50				1				0
80	1.46	.6669	.3411	.0471	.6504	0	0	1.7056	0	0	0	0	0	0	0	50	50				1				0
80	1.47	.666	.3402	.0498	.6504	0	0	1.7065	0	0	0	0	0	0	0	50	50				1				0
80	1.48	.666	.3411	.0498	.6504	0	0	1.7074	0	0	0	0	0	0	0	50	50				1				0
80	1.49	.666	.342	.0498	.6504	0	0	1.7083	0	0	0	0	0	0	0	50	50				1				0
80	1.5	.666	.3429	.0498	.6504	0	0	1.7092	0	0	0	0	0	0	0	50	50				1				0
80	1.51	.666	.3438	.0498	.6504	0	0	1.7101	0	0	0	0	0	0	0	50	50				1				0
80	1.52	.6652	.3465	.048	.6513	0	0	1.711	0	0	0	0	0	0	0	50	50				1				0
80	1.53	.6643	.3492	.0463	.6522	0	0	1.7119	0	0	0	0	0	0	0	50	50				1				0
80	1.54	.6635	.351	.0445	.653	0	0	1.712	0	0	0	0	0	0	0	50	50				1				0
80	1.55	.6626	.3528	.0427	.6539	0	0	1.712	0	0	0	0	0	0	0	50	50				1				0
80	1.56	.6617	.3546	.0409	.6548	0	0	1.712	0	0	0	0	0	0	0	50	50				1				0
80	1.57	.6609	.3564	.0391	.6556	0	0	1.7121	0	0	0	0	0	0	0	50	50				1				0
80	1.58	.66	.3555	.0391	.6565	0	0	1.7112	0	0	0	0	0	0	0	50	50				1				0
80	1.59	.6592	.3546	.0391	.6573	0	0	1.7103	0	0	0	0	0	0	0	50	50				1				0
80	1.6	.6592	.3519	.0409	.6573	0	0	1.7093	0	0	0	0	0	0	0	50	50				1				0
80	1.61	.6592	.3492	.0427	.6573	0	0	1.7084	0	0	0	0	0	0	0	50	50				1				0
80	1.62	.6592	.3465	.0445	.6573	0	0	1.7075	0	0	0	0	0	0	0	50	50				1				0
80	1.63	.6592	.3438	.0463	.6573	0	0	1.7066	0	0	0	0	0	0	0	50	50				1				0
80	1.64	.6609	.342	.0463	.6582	0	0	1.7074	0	0	0	0	0	0	0	50	50				1				0
80	1.65	.6626	.3402	.0463	.6591	0	0	1.7081	0	0	0	0	0	0	0	50	50				1				0
80	1.66	.6643	.3411	.0445	.6599	0	0	1.7099	0	0	0	0	0	0	0	50	50				1				0
80	1.67	.666	.342	.0427	.6608	0	0	1.7116	0	0	0	0	0	0	0	50	50				1				0
80	1.68	.6677	.3429	.0409	.6617	0	0	1.7133	0	0	0	0	0	0	0	50	50				1				0
80	1.69	.6695	.3438	.0391	.6625	0	0	1.715	0	0	0	0	0	0	0	50	50				1				0
80	1.7	.6712	.3456	.0383	.6625	0	0	1.7176	0	0	0	0	0	0	0	50	50				1				0
80	1.71	.6729	.3474	.0374	.6625	0	0	1.7202	0	0	0	0	0	0	0	50	50				1				0
80	1.72	.6729	.3483	.0383	.6617	0	0	1.7211	0	0	0	0	0	0	0	50	50				1				0
80	1.73	.6729	.3492	.0391	.6608	0	0	1.7221	0	0	0	0	0	0	0	50	50				1				0
80	1.74	.6729	.3501	.04	.6599	0	0	1.723	0	0	0	0	0	0	0	50	50				1				0
80	1.75	.672	.3501	.0409	.6573	0	0	1.7204	0	0	0	0	0	0	0	50	50				1				0
80	1.76	.6712	.3501	.0418	.6548	0	0	1.7179	0	0	0	0	0	0	0	50	50				1				0
80	1.77	.6703	.3501	.0427	.6522	0	0	1.7153	0	0	0	0	0	0	0	50	50				1				0
80	1.78	.6695	.3492	.0427	.6504	0	0	1.7118	0	0	0	0	0	0	0	50	50				1				0
80	1.79	.6686	.3483	.0427	.6487	0	0	1.7083	0	0	0	0	0	0	0	50	50				1				0
80	1.8	.6677	.3474	.0427	.647	0	0	1.7048	0	0	0	0	0	0	0	50	50				1				0
80	1.81	.6669	.3474	.0445	.6461	0	0	1.7049	0	0	0	0	0	0	0	50	50				1				0
80	1.82	.666	.3474	.0463	.6452	0	0	1.7049	0	0	0	0	0	0	0	50	50				1				0
80	1.83	.666	.3483	.048	.6461	0	0	1.7085	0	0	0	0	0	0	0	50	50				1				0
80	1.84	.666	.3492	.0498	.647	0	0	1.712	0	0	0	0	0	0	0	50	50				1				0
80	1.85	.666	.3501	.0516	.6478	0	0	1.7156	0	0	0	0	0	0	0	50	50				1				0
80	1.86	.666	.351	.0534	.6487	0	0	1.7191	0	0	0	0	0	0	0	50	50				1				0
80	1.87	.6669	.351	.0552	.6504	0	0	1.7235	0	0	0	0	0	0	0	50	50				1				0
80	1.88	.6677	.351	.0569	.6522	0	0	1.7279	0	0	0	0	0	0	0	50	50				1				0
80	1.89	.6686	.3501	.0569	.653	0	0	1.7287	0	0	0	0	0	0	0	50	50				1				0
80	1.9	.6695	.3492	.0569	.6539	0	0	1.7295	0	0	0	0	0	0	0	50	50				1				0
80	1.91	.6703	.3483	.0569	.6548	0	0	1.7303	0	0	0	0	0	0	0	50	50				1				0
80	1.92	.6712	.3474	.0569	.6556	0	0	1.7311	0	0	0	0	0	0	0	50	50				1				0
80	1.93	.6703	.3465	.056	.6565	0	0	1.7294	0	0	0	0	0	0	0	50	50				1				0
80	1.94	.6695	.3456	.0552	.6573	0	0	1.7276	0	0	0	0	0	0	0	50	50				1				0
80	1.95	.6677	.3456	.0543	.6573	0	0	1.725	0	0	0	0	0	0	0	50	50				1				0
80	1.96	.666	.3456	.0534	.6573	0	0	1.7224	0	0	0	0	0	0	0	50	50				1				0
80	1.97	.6643	.3456	.0525	.6573	0	0	1.7198	0	0	0	0	0	0	0	50	50				1				0
80	1.98	.6626	.3456	.0516	.6573	0	0	1.7172	0	0	0	0	0	0	0	50	50				1				0
80	1.99	.6635	.3465	.0489	.6573	0	0	1.7162	0	0	0	0	0	0	0	50	50				1				0
80	2	.6643	.3474	.0463	.6573	0	0	1.7153	0	0	0	0	0	0	0	50	50				1				0
80	2.01	.6669	.3483	.0445	.6573	0	0	1.717	0	0	0	0	0	0	0	50	50				1				0
80	2.02	.6695	.3492	.0427	.6573	0	0	1.7187	0	0	0	0	0	0	0	50	50				1				0
80	2.03	.672	.3501	.0409	.6573	0	0	1.7204	0	0	0	0	0	0	0	50	50				1				0
80	2.04	.6746	.351	.0391	.6573	0	0	1.7221	0	0	0	0	0	0	0	50	50				1				0
80	2.05	.6755	.3501	.0383	.6565	0	0	1.7203	0	0	0	0	0	0	0	50	50				1				0
80	2.06	.6763	.3492	.0374	.6556	0	0	1.7185	0	0	0	0	0	0	0	50	50				1				0
80	2.07	.6746	.3474	.0383	.6548	0	0	1.715	0	0	0	0	0	0	0	50	50				1				0
80	2.08	.6729	.3456	.0391	.6539	0	0	1.7115	0	0	0	0	0	0	0	50	50				1				0
80	2.09	.6712	.3438	.04	.653	0	0	1.7081	0	0	0	0	0	0	0	50	50				1				0
80	2.1	.6695	.3438	.0409	.6513	0	0	1.7055	0	0	0	0	0	0	0	50	50				1				0
80	2.11	.6677	.3438	.0418	.6496	0	0	1.7029	0	0	0	0	0	0	0	50	50				1				0
80	2.12	.666	.3438	.0427	.6478	0	0	1.7004	0	0	0	0	0	0	0	50	50				1				0
80	2.13	.666	.3456	.0427	.647	0	0	1.7013	0	0	0	0	0	0	0	50	50				1				0
80	2.14	.666	.3474	.0427	.6461	0	0	1.7023	0	0	0	0	0	0	0	50	50				1				0
80	2.15	.666	.3492	.0427	.6452	0	0	1.7032	0	0	0	0	0	0	0	50	50				1				0
80	2.16	.666	.3519	.0436	.6461	0	0	1.7076	0	0	0	0	0	0	0	50	50				1				0
80	2.17	.666	.3546	.0445	.647	0	0	1.7121	0	0	0	0	0	0	0	50	50				1				0
80	2.18	.666	.3555	.0454	.6487	0	0	1.7156	0	0	0	0	0	0	0	50	50				1				0
80	2.19	.666	.3564	.0463	.6504	0	0	1.7191	0	0	0	0	0	0	0	50	50				1				0
80	2.2	.666	.3573	.0471	.6522	0	0	1.7227	0	0	0	0	0	0	0	50	50				1				0
80	2.21	.666	.3582	.048	.6539	0	0	1.7262	0	0	0	0	0	0	0	50	50				1				0
80	2.22	1.375	1.5634	.6494	1.5569	-1.8107	.6648	5.1446	-1.8107	.6648	1.9289	1.129	290.1616	-1.0598	.3891	32.755	56.3318				1				0
80	2.23	2.0839	2.7686	1.2507	2.4599	-1.8799	.623	8.5631	-1.8799	.623	1.9804	1.1591	288.3355	-1.1003	.3646	32.0964	55.9334				1				0
80	2.24	2.7928	3.9729	1.8512	3.3611	-1.9089	.6059	11.978	-1.9089	.6059	2.0027	1.1722	287.6096	-1.1173	.3546	31.82	55.7704				1				0
80	2.25	3.5018	5.1771	2.4516	4.2624	-1.925	.5964	15.3929	-1.925	.5964	2.0153	1.1795	287.2127	-1.1267	.349	31.6662	55.6797				1				0
80	2.26	4.2107	6.3814	3.0521	5.1636	-1.9353	.5903	18.8078	-1.9353	.5903	2.0234	1.1842	286.9626	-1.1327	.3455	31.5683	55.622				1				0
80	2.27	4.9197	7.5857	3.6525	6.0649	-1.9424	.5861	22.2228	-1.9424	.5861	2.0289	1.1875	286.7905	-1.1369	.343	31.5005	55.582				1				0
80	2.28	10.9354	15.9535	16.4247	23.6715	-1.5563	-.9211	66.985	-1.5563	-.9211	1.8085	1.0585	239.3803	-.9109	-.5391	35.1777	41.2272				1				0
80	2.29	16.951	24.3214	29.1969	41.278	-1.4796	-1.2209	111.7473	-1.4796	-1.2209	1.9182	1.1227	230.4717	-.866	-.7146	35.9089	38.3725				1				0
80	2.3	22.2578	31.4849	41.3687	57.9833	-1.4348	-1.3918	153.0947	-1.4348	-1.3918	1.9989	1.17	225.8704	-.8397	-.8146	36.3356	36.7445				1				0
80	2.31	27.5645	38.6485	53.5404	74.6886	-1.409	-1.4901	194.4421	-1.409	-1.4901	2.0508	1.2003	223.3988	-.8247	-.8721	36.5807	35.8089				1				0
80	2.32	32.8713	45.812	65.7122	91.3939	-1.3923	-1.5539	235.7894	-1.3923	-1.5539	2.0864	1.2211	221.8615	-.8149	-.9095	36.7399	35.2014				1				0
80	2.33	38.178	52.9756	77.8839	108.0992	-1.3806	-1.5986	277.1368	-1.3806	-1.5986	2.1122	1.2363	220.8144	-.808	-.9357	36.8516	34.7752				1				0
80	2.34	45.4709	62.2228	86.8631	120.2187	-1.3531	-1.4751	314.7754	-1.3531	-1.4751	2.0017	1.1716	222.5292	-.7919	-.8634	37.1136	35.9513				1				0
80	2.35	52.7637	71.47	95.8422	132.3381	-1.3314	-1.378	352.4139	-1.3314	-1.378	1.9161	1.1215	224.0156	-.7793	-.8065	37.3196	36.8762				1				0
80	2.36	54.7497	73.5536	92.6496	127.7522	-1.314	-1.2339	348.7052	-1.314	-1.2339	1.8026	1.055	226.8007	-.7691	-.7222	37.4855	38.2484				1				0
80	2.37	56.7358	75.6372	89.457	123.1663	-1.2962	-1.0867	344.9964	-1.2962	-1.0867	1.6915	.99	230.024	-.7586	-.636	37.655	39.6501				1				0
80	2.38	58.7218	77.7209	86.2644	118.5805	-1.278	-.9364	341.2876	-1.278	-.9364	1.5843	.9273	233.7716	-.748	-.548	37.8282	41.0823				1				0
80	2.39	60.7079	79.8045	83.0718	113.9946	-1.2595	-.7827	337.5788	-1.2595	-.7827	1.4828	.8679	238.1416	-.7371	-.4581	38.0052	42.546				1				0
80	2.4	60.6281	78.9314	77.8875	106.7136	-1.2358	-.6491	324.1606	-1.2358	-.6491	1.3959	.817	242.2878	-.7233	-.3799	38.2304	43.8176				1				0
80	2.41	60.5483	78.0584	72.7032	99.4326	-1.2101	-.5041	310.7424	-1.2101	-.5041	1.3109	.7672	247.3851	-.7082	-.295	38.475	45.1991				1				0
80	2.42	58.4824	75.1017	70.7115	96.7375	-1.2041	-.5256	301.0331	-1.2041	-.5256	1.3138	.7689	246.4204	-.7047	-.3076	38.532	44.9946				1				0
80	2.43	56.4165	72.145	68.7198	94.0424	-1.1978	-.5485	291.3236	-1.1978	-.5485	1.3174	.771	245.3965	-.701	-.321	38.5928	44.7765				1				0
80	2.44	54.3506	69.1883	66.7281	91.3472	-1.1909	-.5729	281.6142	-1.1909	-.5729	1.3216	.7735	244.3083	-.697	-.3353	38.6578	44.5434				1				0
80	2.45	52.2847	66.2316	64.7363	88.6521	-1.1836	-.5992	271.9048	-1.1836	-.5992	1.3266	.7764	243.1506	-.6927	-.3507	38.7274	44.2936				1				0
80	2.46	47.7865	60.978	64.3601	88.1625	-1.2035	-.7824	261.2871	-1.2035	-.7824	1.4354	.8401	236.9709	-.7043	-.4579	38.5385	42.5485				1				0
80	2.47	43.2882	55.7244	63.9838	87.673	-1.225	-.9812	250.6694	-1.225	-.9812	1.5695	.9186	231.3067	-.7169	-.5742	38.3335	40.6556				1				0
80	2.48	40.8559	53.4274	65.5992	89.8786	-1.2541	-1.1447	249.7611	-1.2541	-1.1447	1.698	.9938	227.6128	-.734	-.6699	38.0559	39.0984				1				0
80	2.49	38.4235	51.1305	67.2146	92.0841	-1.2835	-1.3094	248.8528	-1.2835	-1.3094	1.8335	1.0731	224.4283	-.7512	-.7664	37.7763	37.5299				1				0
80	2.5	35.9911	48.8335	68.8301	94.2897	-1.3131	-1.4753	247.9444	-1.3131	-1.4753	1.975	1.1559	221.6707	-.7685	-.8635	37.4946	35.9498				1				0
80	2.51	32.6705	45.4151	68.5045	95.0448	-1.3819	-1.6524	241.6349	-1.3819	-1.6524	2.1541	1.2608	219.9064	-.8088	-.9671	36.8388	34.2629				1				0
80	2.52	29.3498	41.9967	68.1789	95.7999	-1.4545	-1.839	235.3253	-1.4545	-1.839	2.3447	1.3723	218.3406	-.8513	-1.0764	36.1478	32.4856				1				0
80	2.53	26.0291	38.5783	67.8533	96.555	-1.531	-2.0359	229.0157	-1.531	-2.0359	2.5474	1.491	216.9437	-.8961	-1.1917	35.4187	30.6103				1				0
80	2.54	25.1408	37.4568	65.9123	95.1045	-1.5778	-2.0562	223.6144	-1.5778	-2.0562	2.5918	1.517	217.5001	-.9235	-1.2035	34.9733	30.4169				1				0
80	2.55	24.2524	36.3353	63.9713	93.654	-1.6269	-2.0775	218.2131	-1.6269	-2.0775	2.6387	1.5445	218.0638	-.9522	-1.216	34.5059	30.2139				1				0
80	2.56	23.3641	35.2139	62.0303	92.2035	-1.6785	-2.0999	212.8118	-1.6785	-2.0999	2.6883	1.5735	218.6349	-.9824	-1.2291	34.0147	30.0006				1				0
80	2.57	22.1256	33.6036	59.5671	89.9218	-1.7327	-2.1345	205.2182	-1.7327	-2.1345	2.7492	1.6092	219.0683	-1.0142	-1.2494	33.4983	29.6716				1				0
80	2.58	20.8871	31.9934	57.104	87.6401	-1.7911	-2.1717	197.6247	-1.7911	-2.1717	2.815	1.6477	219.514	-1.0484	-1.2711	32.9421	29.3175				1				0
80	2.59	20.5369	31.5047	56.5818	86.8089	-1.7917	-2.1837	195.4324	-1.7917	-2.1837	2.8247	1.6534	219.3681	-1.0487	-1.2782	32.9362	29.2026				1				0
80	2.6	20.1868	31.016	56.0596	85.9777	-1.7923	-2.1961	193.2401	-1.7923	-2.1961	2.8346	1.6592	219.22	-1.0491	-1.2854	32.9301	29.0851				1				0
80	2.61	19.8366	30.5273	55.5375	85.1465	-1.793	-2.2087	191.0478	-1.793	-2.2087	2.8448	1.6652	219.0694	-1.0495	-1.2928	32.9239	28.9649				1				0
80	2.62	19.4864	30.0385	55.0153	84.3153	-1.7937	-2.2216	188.8555	-1.7937	-2.2216	2.8553	1.6713	218.9165	-1.0499	-1.3004	32.9175	28.8419				1				0
80	2.63	18.8221	28.9693	54.6719	83.4365	-1.7792	-2.2698	185.8998	-1.7792	-2.2698	2.884	1.6881	218.0915	-1.0414	-1.3286	33.0554	28.3831				1				0
80	2.64	18.1578	27.9	54.3286	82.5578	-1.7642	-2.3195	182.9441	-1.7642	-2.3195	2.9142	1.7058	217.257	-1.0327	-1.3577	33.1977	27.9095				1				0
80	2.65	17.8437	27.3194	54.5074	82.5102	-1.7486	-2.3555	182.1807	-1.7486	-2.3555	2.9336	1.7172	216.5885	-1.0235	-1.3788	33.3463	27.5664				1				0
80	2.66	17.5295	26.7389	54.6862	82.4626	-1.7329	-2.3919	181.4172	-1.7329	-2.3919	2.9536	1.7289	215.9234	-1.0143	-1.4	33.4961	27.2203				1				0
80	2.67	17.2154	26.1584	54.865	82.4151	-1.717	-2.4285	180.6538	-1.717	-2.4285	2.9742	1.7409	215.2618	-1.005	-1.4215	33.6472	26.8714				1				0
80	2.68	16.9013	25.5778	55.0438	82.3675	-1.7011	-2.4655	179.8904	-1.7011	-2.4655	2.9953	1.7533	214.6039	-.9957	-1.4431	33.7995	26.5195				1				0
80	2.69	16.4781	24.5878	55.4565	81.7534	-1.6405	-2.5195	178.2758	-1.6405	-2.5195	3.0065	1.7598	213.0681	-.9602	-1.4748	34.3765	26.0044				1				0
80	2.7	16.055	23.5977	55.8693	81.1393	-1.5788	-2.5746	176.6613	-1.5788	-2.5746	3.0201	1.7678	211.517	-.9241	-1.507	34.9641	25.4799				1				0
80	2.71	15.946	23.1882	56.1032	80.5728	-1.5332	-2.592	175.8102	-1.5332	-2.592	3.0115	1.7628	210.6044	-.8974	-1.5172	35.3982	25.3141				1				0
80	2.72	15.837	22.7787	56.3372	80.0062	-1.4872	-2.6096	174.9591	-1.4872	-2.6096	3.0036	1.7581	209.6779	-.8705	-1.5275	35.8366	25.1467				1				0
80	2.73	15.728	22.3691	56.5711	79.4397	-1.4407	-2.6273	174.108	-1.4407	-2.6273	2.9964	1.7539	208.7377	-.8433	-1.5379	36.2793	24.9777				1				0
80	2.74	15.619	21.9596	56.8051	78.8732	-1.3937	-2.6453	173.2569	-1.3937	-2.6453	2.99	1.7501	207.7838	-.8158	-1.5484	36.7263	24.8071				1				0
80	2.75	15.7203	21.4871	57.0622	77.6683	-1.3038	-2.6499	171.9378	-1.3038	-2.6499	2.9533	1.7287	206.1979	-.7631	-1.5511	37.583	24.763				1				0
80	2.76	15.8215	21.0145	57.3192	76.4635	-1.2124	-2.6546	170.6188	-1.2124	-2.6546	2.9184	1.7082	204.5479	-.7097	-1.5538	38.4529	24.7182				1				0
80	2.77	16.0318	20.9515	57.3424	75.8251	-1.1691	-2.641	170.1509	-1.1691	-2.641	2.8881	1.6905	203.8778	-.6843	-1.5458	38.8658	24.8481				1				0
80	2.78	16.2421	20.8885	57.3655	75.1868	-1.1255	-2.6272	169.683	-1.1255	-2.6272	2.8582	1.673	203.1898	-.6588	-1.5378	39.2811	24.9786				1				0
80	2.79	16.4524	20.8255	57.3886	74.5485	-1.0816	-2.6135	169.2151	-1.0816	-2.6135	2.8284	1.6556	202.4835	-.6331	-1.5297	39.6986	25.1099				1				0
80	2.8	16.6627	20.7625	57.4118	73.9102	-1.0376	-2.5996	168.7471	-1.0376	-2.5996	2.799	1.6383	201.7581	-.6073	-1.5216	40.1185	25.242				1				0
80	2.81	17.3579	21.0361	56.8433	72.4251	-.9764	-2.5322	167.6624	-.9764	-2.5322	2.7139	1.5885	201.0869	-.5715	-1.4822	40.7007	25.8839				1				0
80	2.82	18.0531	21.3098	56.2749	70.94	-.9145	-2.4639	166.5778	-.9145	-2.4639	2.6282	1.5383	200.3627	-.5353	-1.4422	41.2905	26.5341				1				0
80	2.83	18.538	21.6464	55.6834	70.0932	-.8972	-2.4095	165.961	-.8972	-2.4095	2.5711	1.5049	200.4242	-.5252	-1.4103	41.4549	27.0528				1				0
80	2.84	19.0229	21.983	55.0918	69.2465	-.8798	-2.3546	165.3442	-.8798	-2.3546	2.5136	1.4712	200.489	-.515	-1.3782	41.6206	27.5753				1				0
80	2.85	19.5079	22.3196	54.5003	68.3997	-.8623	-2.2993	164.7274	-.8623	-2.2993	2.4557	1.4373	200.5574	-.5047	-1.3458	41.7876	28.1018				1				0
80	2.86	20.2134	22.7643	54.1133	67.1801	-.8081	-2.2273	164.2711	-.8081	-2.2273	2.3694	1.3868	199.942	-.473	-1.3037	42.3036	28.7876				1				0
80	2.87	20.9189	23.2089	53.7263	65.9606	-.7536	-2.1549	163.8147	-.7536	-2.1549	2.2829	1.3362	199.2764	-.4411	-1.2613	42.8225	29.4772				1				0
80	2.88	21.6244	23.6535	53.3394	64.741	-.6988	-2.0821	163.3583	-.6988	-2.0821	2.1962	1.2854	198.5542	-.409	-1.2186	43.3444	30.1707				1				0
80	2.89	21.845	23.7615	53.544	64.3683	-.6623	-2.0658	163.5187	-.6623	-2.0658	2.1694	1.2697	197.7754	-.3876	-1.2091	43.6925	30.3253				1				0
80	2.9	22.0655	23.8695	53.7486	63.9955	-.6258	-2.0496	163.6791	-.6258	-2.0496	2.143	1.2543	196.9789	-.3663	-1.1996	44.0399	30.4797				1				0
80	2.91	22.2861	23.9775	53.9532	63.6227	-.5894	-2.0335	163.8395	-.5894	-2.0335	2.1172	1.2392	196.1644	-.345	-1.1902	44.3866	30.6337				1				0
80	2.92	22.553	24.1287	54.6034	63.4402	-.5373	-2.0239	164.7254	-.5373	-2.0239	2.094	1.2256	194.8673	-.3145	-1.1846	44.8829	30.7244				1				0
80	2.93	22.82	24.28	55.2537	63.2577	-.4857	-2.0145	165.6113	-.4857	-2.0145	2.0722	1.2129	193.5564	-.2843	-1.1791	45.3739	30.8142				1				0
80	2.94	22.8663	24.3232	55.6994	63.448	-.4704	-2.0211	166.3368	-.4704	-2.0211	2.0751	1.2145	193.1024	-.2753	-1.1829	45.5199	30.7517				1				0
80	2.95	22.9127	24.3664	56.145	63.6383	-.4552	-2.0276	167.0623	-.4552	-2.0276	2.078	1.2163	192.6537	-.2664	-1.1867	45.6646	30.6898				1				0
80	2.96	22.959	24.4096	56.5907	63.8285	-.4401	-2.034	167.7878	-.4401	-2.034	2.0811	1.218	192.2101	-.2576	-1.1905	45.8081	30.6284				1				0
80	2.97	23.0054	24.4528	57.0364	64.0188	-.4252	-2.0404	168.5133	-.4252	-2.0404	2.0842	1.2199	191.7717	-.2489	-1.1942	45.9504	30.5675				1				0
80	2.98	23.1865	24.7399	57.434	64.1356	-.414	-2.0299	169.4959	-.414	-2.0299	2.0716	1.2125	191.5271	-.2423	-1.1881	46.0573	30.6681				1				0
80	2.99	23.3675	25.027	57.8316	64.2523	-.4029	-2.0194	170.4785	-.4029	-2.0194	2.0592	1.2052	191.2824	-.2358	-1.1819	46.1631	30.7674				1				0
80	3	23.5023	25.2709	57.7836	64.1788	-.4064	-2.0027	170.7356	-.4064	-2.0027	2.0435	1.1961	191.472	-.2379	-1.1722	46.1292	30.9267				1				0
80	3.01	23.6371	25.5148	57.7356	64.1053	-.41	-1.986	170.9928	-.41	-1.986	2.0279	1.1869	191.664	-.24	-1.1624	46.0954	31.0856				1				0
80	3.02	23.7718	25.7587	57.6875	64.0318	-.4135	-1.9694	171.2498	-.4135	-1.9694	2.0123	1.1778	191.8584	-.242	-1.1527	46.0617	31.244				1				0
80	3.03	23.9065	26.0027	57.6395	63.9583	-.417	-1.9528	171.507	-.417	-1.9528	1.9968	1.1687	192.0552	-.2441	-1.143	46.0281	31.4018				1				0
80	3.04	24.382	26.7938	57.2819	63.1824	-.4116	-1.886	171.6402	-.4116	-1.886	1.9304	1.1298	192.3127	-.2409	-1.1038	46.0796	32.0384				1				0
80	3.05	24.8575	27.585	56.9243	62.4066	-.4062	-1.8192	171.7734	-.4062	-1.8192	1.864	1.091	192.5881	-.2378	-1.0648	46.131	32.6741				1				0
80	3.06	25.1983	28.1322	56.6147	61.7043	-.3973	-1.7688	171.6494	-.3973	-1.7688	1.8129	1.0611	192.6598	-.2325	-1.0353	46.216	33.154				1				0
80	3.07	25.539	28.6794	56.3052	61.0019	-.3884	-1.7184	171.5255	-.3884	-1.7184	1.7617	1.0311	192.7358	-.2273	-1.0057	46.3012	33.6347				1				0
80	3.08	25.8797	29.2267	55.9956	60.2996	-.3794	-1.6678	171.4016	-.3794	-1.6678	1.7104	1.0011	192.8164	-.2221	-.9761	46.3865	34.116				1				0
80	3.09	26.2205	29.7739	55.686	59.5973	-.3705	-1.6172	171.2777	-.3705	-1.6172	1.6591	.971	192.9021	-.2168	-.9465	46.4719	34.5981				1				0
80	3.1	26.7809	30.5156	54.9272	58.2964	-.3541	-1.5323	170.5202	-.3541	-1.5323	1.5727	.9204	193.0125	-.2072	-.8968	46.6275	35.4068				1				0
80	3.11	27.3414	31.2572	54.1684	56.9956	-.3376	-1.4466	169.7626	-.3376	-1.4466	1.4855	.8694	193.1369	-.1976	-.8467	46.7846	36.2228				1				0
80	3.12	27.5611	31.4516	53.7192	56.397	-.3301	-1.4116	169.129	-.3301	-1.4116	1.4497	.8485	193.1619	-.1932	-.8262	46.8561	36.5558				1				0
80	3.13	27.7808	31.646	53.27	55.7985	-.3225	-1.3764	168.4954	-.3225	-1.3764	1.4137	.8274	193.1884	-.1888	-.8056	46.9282	36.8913				1				0
80	3.14	28.0005	31.8404	52.8208	55.2	-.3149	-1.3409	167.8617	-.3149	-1.3409	1.3774	.8062	193.2164	-.1843	-.7848	47.0008	37.2293				1				0
80	3.15	28.2203	32.0349	52.3715	54.6014	-.3072	-1.3052	167.2281	-.3072	-1.3052	1.3408	.7847	193.2462	-.1798	-.7639	47.074	37.5699				1				0
80	3.16	28.4014	32.16	52.2968	54.2771	-.2919	-1.2862	167.1353	-.2919	-1.2862	1.3189	.7719	192.7852	-.1708	-.7528	47.2204	37.7507				1				0
80	3.17	28.5825	32.2851	52.2221	53.9527	-.2765	-1.2672	167.0424	-.2765	-1.2672	1.297	.7591	192.308	-.1618	-.7416	47.3669	37.9318				1				0
80	3.18	28.5438	32.2158	52.5966	54.2269	-.2689	-1.2842	167.5831	-.2689	-1.2842	1.312	.7679	191.8282	-.1574	-.7516	47.4387	37.7698				1				0
80	3.19	28.5052	32.1465	52.9711	54.5011	-.2614	-1.3011	168.1239	-.2614	-1.3011	1.3271	.7767	191.3622	-.153	-.7615	47.51	37.6089				1				0
80	3.2	28.4666	32.0772	53.3456	54.7753	-.254	-1.3178	168.6646	-.254	-1.3178	1.3421	.7855	190.9096	-.1487	-.7713	47.5809	37.4491				1				0
80	3.21	28.428	32.0078	53.7201	55.0495	-.2466	-1.3345	169.2054	-.2466	-1.3345	1.3571	.7943	190.4699	-.1443	-.7811	47.6513	37.2902				1				0
80	3.22	28.3773	31.889	54.156	55.1706	-.2269	-1.3515	169.5929	-.2269	-1.3515	1.3704	.802	189.5287	-.1328	-.791	47.8395	37.1287				1				0
80	3.23	28.3267	31.7702	54.5919	55.2917	-.2072	-1.3684	169.9805	-.2072	-1.3684	1.384	.81	188.61	-.1213	-.8009	48.0268	36.9679				1				0
80	3.24	28.3147	31.7207	54.6533	55.1386	-.1948	-1.3688	169.8272	-.1948	-1.3688	1.3826	.8092	188.0984	-.114	-.8011	48.1451	36.964				1				0
80	3.25	28.3027	31.6712	54.7146	54.9855	-.1823	-1.3692	169.674	-.1823	-1.3692	1.3813	.8084	187.5849	-.1067	-.8013	48.2636	36.9602				1				0
80	3.26	28.2906	31.6217	54.776	54.8324	-.1699	-1.3696	169.5208	-.1699	-1.3696	1.3801	.8077	187.0695	-.0994	-.8016	48.3824	36.9563				1				0
80	3.27	28.2623	31.6469	54.6737	54.6516	-.1689	-1.3642	169.2346	-.1689	-1.3642	1.3746	.8045	187.0573	-.0988	-.7984	48.3916	37.0079				1				0
80	3.28	28.234	31.6721	54.5714	54.4708	-.1679	-1.3587	168.9484	-.1679	-1.3587	1.3691	.8013	187.045	-.0983	-.7952	48.4008	37.0596				1				0
80	3.29	28.2057	31.6973	54.4691	54.2901	-.1669	-1.3533	168.6622	-.1669	-1.3533	1.3636	.798	187.0325	-.0977	-.792	48.4101	37.1115				1				0
80	3.3	28.1894	31.772	54.3054	54.2624	-.1785	-1.3474	168.5292	-.1785	-1.3474	1.3592	.7955	187.5473	-.1045	-.7886	48.2998	37.1672				1				0
80	3.31	28.1731	31.8467	54.1418	54.2347	-.1901	-1.3416	168.3963	-.1901	-1.3416	1.355	.793	188.0661	-.1113	-.7852	48.1893	37.2231				1				0
80	3.32	28.1568	31.9214	53.9781	54.207	-.2017	-1.3357	168.2633	-.2017	-1.3357	1.3509	.7906	188.589	-.1181	-.7817	48.0786	37.279				1				0
80	3.33	27.9894	31.9889	53.6899	54.2304	-.2298	-1.334	167.8986	-.2298	-1.334	1.3537	.7923	189.7758	-.1345	-.7808	47.811	37.2951				1				0
80	3.34	27.822	32.0565	53.4017	54.2537	-.2581	-1.3323	167.5339	-.2581	-1.3323	1.3571	.7943	190.9624	-.151	-.7798	47.5422	37.3113				1				0
80	3.35	27.671	32.0493	53.2771	54.3048	-.2747	-1.3365	167.3021	-.2747	-1.3365	1.3645	.7986	191.6126	-.1607	-.7822	47.3842	37.2712				1				0
80	3.36	27.5199	32.042	53.1526	54.3558	-.2913	-1.3408	167.0703	-.2913	-1.3408	1.372	.803	192.2574	-.1705	-.7847	47.2258	37.2309				1				0
80	3.37	27.3689	32.0349	53.028	54.4068	-.308	-1.345	166.8386	-.308	-1.345	1.3798	.8075	192.8969	-.1802	-.7872	47.067	37.1906				1				0
80	3.38	27.2178	32.0276	52.9035	54.4579	-.3247	-1.3492	166.6068	-.3247	-1.3492	1.3878	.8122	193.5309	-.19	-.7897	46.9077	37.1502				1				0
80	3.39	26.8204	31.9106	52.7656	54.8004	-.3642	-1.3719	166.297	-.3642	-1.3719	1.4195	.8308	194.8662	-.2131	-.803	46.5316	36.9338				1				0
80	3.4	26.423	31.7936	52.6277	55.1429	-.4038	-1.3947	165.9873	-.4038	-1.3947	1.452	.8498	196.1473	-.2363	-.8163	46.1541	36.7167				1				0
80	3.41	26.1767	31.6838	52.6144	55.4344	-.4266	-1.4133	165.9093	-.4266	-1.4133	1.4762	.864	196.7975	-.2497	-.8271	45.9369	36.5404				1				0
80	3.42	25.9304	31.574	52.6011	55.7259	-.4494	-1.4318	165.8313	-.4494	-1.4318	1.5007	.8783	197.4272	-.263	-.838	45.7196	36.3639				1				0
80	3.43	25.684	31.4642	52.5877	56.0173	-.4723	-1.4503	165.7533	-.4723	-1.4503	1.5253	.8927	198.0372	-.2764	-.8488	45.502	36.1872				1				0
80	3.44	25.4377	31.3544	52.5744	56.3088	-.4952	-1.4689	165.6753	-.4952	-1.4689	1.5501	.9072	198.6283	-.2898	-.8597	45.2843	36.0103				1				0
80	3.45	24.982	31.1078	52.7505	57.1564	-.5393	-1.5147	165.9967	-.5393	-1.5147	1.6078	.941	199.5981	-.3156	-.8865	44.8639	35.5747				1				0
80	3.46	24.5262	30.8612	52.9266	58.0041	-.5833	-1.5602	166.3181	-.5833	-1.5602	1.6657	.9749	200.4972	-.3414	-.9132	44.4452	35.1408				1				0
80	3.47	24.3168	30.7244	53.1161	58.5602	-.6043	-1.5871	166.7175	-.6043	-1.5871	1.6982	.9939	200.8435	-.3537	-.9289	44.2452	34.885				1				0
80	3.48	24.1074	30.5876	53.3056	59.1164	-.6252	-1.6138	167.1169	-.6252	-1.6138	1.7307	1.0129	201.1753	-.3659	-.9445	44.0462	34.6305				1				0
80	3.49	23.898	30.4507	53.4951	59.6725	-.646	-1.6404	167.5163	-.646	-1.6404	1.763	1.0318	201.4933	-.3781	-.9601	43.8481	34.3771				1				0
80	3.5	23.6885	30.3139	53.6845	60.2287	-.6667	-1.6669	167.9157	-.6667	-1.6669	1.7952	1.0507	201.7984	-.3902	-.9756	43.6509	34.1249				1				0
80	3.51	23.4251	30.2212	53.5671	60.7649	-.7081	-1.6878	167.9783	-.7081	-1.6878	1.8303	1.0713	202.7605	-.4144	-.9878	43.256	33.9256				1				0
80	3.52	23.1616	30.1285	53.4497	61.3012	-.7496	-1.7087	168.041	-.7496	-1.7087	1.8659	1.0921	203.6854	-.4387	-1.0001	42.8613	33.7264				1				0
80	3.53	23.1075	30.1726	53.1428	61.2813	-.7706	-1.7033	167.7042	-.7706	-1.7033	1.8695	1.0942	204.342	-.451	-.9969	42.6611	33.7777				1				0
80	3.54	23.0534	30.2167	52.8359	61.2614	-.7917	-1.6979	167.3675	-.7917	-1.6979	1.8734	1.0965	204.9985	-.4634	-.9938	42.46	33.8293				1				0
80	3.55	22.9993	30.2608	52.529	61.2415	-.8129	-1.6925	167.0307	-.8129	-1.6925	1.8776	1.0989	205.6549	-.4758	-.9906	42.2581	33.8811				1				0
80	3.56	22.9453	30.3049	52.2221	61.2216	-.8342	-1.687	166.694	-.8342	-1.687	1.882	1.1015	206.311	-.4882	-.9874	42.0554	33.9331				1				0
80	3.57	22.9041	30.3877	51.909	61.3566	-.8641	-1.6822	166.5574	-.8641	-1.6822	1.8912	1.1069	207.1867	-.5057	-.9846	41.7709	33.9787				1				0
80	3.58	22.8629	30.4706	51.5959	61.4915	-.894	-1.6775	166.4208	-.894	-1.6775	1.9008	1.1125	208.0551	-.5232	-.9818	41.4858	34.0243				1				0
80	3.59	22.8758	30.5093	51.5896	61.6463	-.9024	-1.6782	166.621	-.9024	-1.6782	1.9054	1.1152	208.2696	-.5282	-.9822	41.4053	34.0176				1				0
80	3.6	22.8886	30.548	51.5834	61.8011	-.9109	-1.6789	166.8211	-.9109	-1.6789	1.91	1.1179	208.4826	-.5331	-.9826	41.3249	34.0109				1				0
80	3.61	22.9015	30.5867	51.5772	61.956	-.9193	-1.6796	167.0213	-.9193	-1.6796	1.9147	1.1206	208.694	-.5381	-.983	41.2447	34.0042				1				0
80	3.62	22.8706	30.5525	51.7809	62.4109	-.9286	-1.6938	167.6149	-.9286	-1.6938	1.9316	1.1306	208.7339	-.5435	-.9914	41.156	33.8687				1				0
80	3.63	22.8397	30.5183	51.9846	62.8659	-.9379	-1.7079	168.2084	-.9379	-1.7079	1.9485	1.1404	208.7728	-.5489	-.9996	41.0679	33.7342				1				0
80	3.64	22.8088	30.4841	52.1883	63.3208	-.9471	-1.7219	168.802	-.9471	-1.7219	1.9652	1.1502	208.8107	-.5543	-1.0078	40.9804	33.6006				1				0
80	3.65	22.765	30.4111	52.3982	63.621	-.9479	-1.7352	169.1954	-.9479	-1.7352	1.9773	1.1573	208.6469	-.5548	-1.0156	40.9721	33.4739				1				0
80	3.66	22.7213	30.3382	52.6082	63.9211	-.9488	-1.7485	169.5888	-.9488	-1.7485	1.9893	1.1643	208.4859	-.5553	-1.0234	40.9639	33.3478				1				0
80	3.67	22.6775	30.2653	52.8181	64.2212	-.9496	-1.7617	169.9821	-.9496	-1.7617	2.0013	1.1713	208.3275	-.5558	-1.0311	40.9557	33.2223				1				0
80	3.68	22.6269	30.1105	52.9791	64.4919	-.9487	-1.7768	170.2084	-.9487	-1.7768	2.0142	1.1789	208.0984	-.5552	-1.0399	40.9651	33.078				1				0
80	3.69	22.5762	29.9557	53.1401	64.7627	-.9477	-1.7919	170.4347	-.9477	-1.7919	2.0271	1.1864	207.8727	-.5547	-1.0488	40.9745	32.9341				1				0
80	3.7	22.5693	29.8738	53.0912	64.7333	-.9458	-1.794	170.2676	-.9458	-1.794	2.028	1.187	207.7997	-.5536	-1.05	40.992	32.9147				1				0
80	3.71	22.5625	29.7919	53.0423	64.7038	-.944	-1.796	170.1005	-.944	-1.796	2.029	1.1875	207.7267	-.5525	-1.0512	41.0096	32.8952				1				0
80	3.72	22.5556	29.71	52.9933	64.6744	-.9421	-1.7981	169.9334	-.9421	-1.7981	2.0299	1.1881	207.6535	-.5514	-1.0524	41.0272	32.8756				1				0
80	3.73	22.5487	29.6281	52.9444	64.645	-.9403	-1.8001	169.7663	-.9403	-1.8001	2.0309	1.1887	207.5803	-.5503	-1.0536	41.0449	32.856				1				0
80	3.74	22.5608	29.5723	52.8635	64.5767	-.9386	-1.7993	169.5732	-.9386	-1.7993	2.0294	1.1878	207.549	-.5493	-1.0531	41.061	32.8642				1				0
80	3.75	22.5728	29.5165	52.7825	64.5084	-.9369	-1.7984	169.3802	-.9369	-1.7984	2.0278	1.1869	207.5176	-.5484	-1.0526	41.0772	32.8724				1				0
80	3.76	22.5917	29.5426	52.7505	64.4695	-.9371	-1.7955	169.3542	-.9371	-1.7955	2.0253	1.1854	207.5598	-.5484	-1.0509	41.0757	32.9002				1				0
80	3.77	22.6105	29.5687	52.7185	64.4305	-.9372	-1.7926	169.3282	-.9372	-1.7926	2.0228	1.1839	207.6022	-.5485	-1.0492	41.0742	32.928				1				0
80	3.78	22.6294	29.5948	52.6865	64.3916	-.9374	-1.7896	169.3023	-.9374	-1.7896	2.0203	1.1824	207.6446	-.5486	-1.0475	41.0726	32.9559				1				0
80	3.79	22.6483	29.6209	52.6544	64.3527	-.9375	-1.7867	169.2763	-.9375	-1.7867	2.0177	1.181	207.6872	-.5487	-1.0457	41.0711	32.9837				1				0
80	3.8	22.7067	29.6407	52.8065	64.376	-.9277	-1.7867	169.53	-.9277	-1.7867	2.0132	1.1783	207.4403	-.543	-1.0457	41.1644	32.9837				1				0
80	3.81	22.765	29.6605	52.9587	64.3994	-.918	-1.7867	169.7836	-.918	-1.7867	2.0087	1.1757	207.1931	-.5373	-1.0458	41.2573	32.9836				1				0
80	3.82	22.8045	29.6542	53.1428	64.4617	-.9081	-1.7896	170.0632	-.9081	-1.7896	2.0069	1.1746	206.9039	-.5315	-1.0475	41.3515	32.9558				1				0
80	3.83	22.844	29.6479	53.3269	64.5239	-.8982	-1.7926	170.3428	-.8982	-1.7926	2.005	1.1735	206.6151	-.5257	-1.0492	41.4454	32.928				1				0
80	3.84	22.8835	29.6416	53.5111	64.5862	-.8884	-1.7955	170.6224	-.8884	-1.7955	2.0032	1.1725	206.3267	-.52	-1.0509	41.5389	32.9004				1				0
80	3.85	22.923	29.6353	53.6952	64.6485	-.8786	-1.7983	170.9019	-.8786	-1.7983	2.0015	1.1715	206.0388	-.5142	-1.0526	41.6322	32.8729				1				0
80	3.86	23.0629	29.7199	54.1489	64.9564	-.8636	-1.8026	171.888	-.8636	-1.8026	1.9988	1.1699	205.599	-.5055	-1.0551	41.7749	32.8321				1				0
80	3.87	23.2028	29.8045	54.6026	65.2643	-.8488	-1.8069	172.8741	-.8488	-1.8069	1.9963	1.1684	205.1631	-.4968	-1.0575	41.916	32.7918				1				0
80	3.88	23.3032	29.8954	54.8721	65.51	-.8437	-1.8082	173.5806	-.8437	-1.8082	1.9954	1.1679	205.0142	-.4938	-1.0583	41.9644	32.7788				1				0
80	3.89	23.4036	29.9863	55.1416	65.7556	-.8387	-1.8096	174.2871	-.8387	-1.8096	1.9945	1.1673	204.8663	-.4909	-1.0591	42.0125	32.7659				1				0
80	3.9	23.504	30.0772	55.4112	66.0012	-.8337	-1.8109	174.9936	-.8337	-1.8109	1.9936	1.1668	204.7195	-.4879	-1.0599	42.0602	32.7532				1				0
80	3.91	23.6044	30.1681	55.6807	66.2469	-.8287	-1.8122	175.7001	-.8287	-1.8122	1.9927	1.1663	204.5738	-.485	-1.0607	42.1075	32.7405				1				0
80	3.92	23.8731	30.3652	56.3363	66.7589	-.8108	-1.814	177.3335	-.8108	-1.814	1.987	1.163	204.0817	-.4745	-1.0617	42.2784	32.7234				1				0
80	3.93	24.1417	30.5624	56.9919	67.271	-.7931	-1.8158	178.9669	-.7931	-1.8158	1.9815	1.1597	203.5958	-.4642	-1.0628	42.4462	32.7066				1				0
80	3.94	24.3099	30.6686	57.378	67.5374	-.7805	-1.8163	179.8938	-.7805	-1.8163	1.9769	1.157	203.2539	-.4568	-1.063	42.5669	32.7022				1				0
80	3.95	24.4782	30.7748	57.764	67.8038	-.7679	-1.8167	180.8207	-.7679	-1.8167	1.9724	1.1544	202.9139	-.4495	-1.0633	42.6863	32.6978				1				0
80	3.96	24.6464	30.881	58.1501	68.0702	-.7555	-1.8172	181.7476	-.7555	-1.8172	1.968	1.1518	202.5759	-.4422	-1.0636	42.8045	32.6935				1				0
80	3.97	24.8146	30.9872	58.5362	68.3366	-.7432	-1.8176	182.6745	-.7432	-1.8176	1.9637	1.1493	202.2399	-.435	-1.0638	42.9216	32.6892				1				0
80	3.98	25.1665	31.2509	59.1393	68.8028	-.7261	-1.8125	184.3594	-.7261	-1.8125	1.9525	1.1428	201.8303	-.425	-1.0608	43.0851	32.738				1				0
80	3.99	25.5184	31.5146	59.7424	69.269	-.7092	-1.8075	186.0444	-.7092	-1.8075	1.9416	1.1364	201.4236	-.4151	-1.0579	43.2457	32.7858				1				0
80	4	25.7021	31.6721	59.9594	69.4688	-.7044	-1.802	186.8024	-.7044	-1.802	1.9348	1.1324	201.3486	-.4122	-1.0547	43.2919	32.8376				1				0
80	4.01	25.8857	31.8296	60.1765	69.6686	-.6995	-1.7967	187.5604	-.6995	-1.7967	1.928	1.1285	201.2738	-.4094	-1.0516	43.3377	32.889				1				0
80	4.02	26.0694	31.9871	60.3935	69.8684	-.6948	-1.7913	188.3185	-.6948	-1.7913	1.9213	1.1245	201.199	-.4066	-1.0484	43.3832	32.94				1				0
80	4.03	26.4316	32.3679	60.5261	69.9004	-.6877	-1.7684	189.2259	-.6877	-1.7684	1.8975	1.1106	201.2512	-.4025	-1.035	43.45	33.1578				1				0
80	4.04	26.7938	32.7486	60.6586	69.9324	-.6808	-1.7458	190.1334	-.6808	-1.7458	1.8738	1.0967	201.3042	-.3985	-1.0218	43.5162	33.3736				1				0
80	4.05	27.156	33.1293	60.7912	69.9644	-.6739	-1.7233	191.0409	-.6739	-1.7233	1.8504	1.083	201.3581	-.3944	-1.0086	43.5818	33.5873				1				0
80	4.06	27.3345	33.3525	60.7067	69.7966	-.6717	-1.706	191.1903	-.6717	-1.706	1.8335	1.0731	201.4901	-.3931	-.9985	43.6031	33.7523				1				0
80	4.07	27.513	33.5757	60.6222	69.6288	-.6694	-1.6887	191.3397	-.6694	-1.6887	1.8166	1.0632	201.6242	-.3918	-.9884	43.6244	33.9171				1				0
80	4.08	27.6916	33.799	60.5376	69.461	-.6672	-1.6714	191.4892	-.6672	-1.6714	1.7997	1.0533	201.7608	-.3905	-.9783	43.6457	34.0816				1				0
80	4.09	28.046	34.2742	60.3535	69.0778	-.6628	-1.6351	191.7516	-.6628	-1.6351	1.7643	1.0326	202.0659	-.3879	-.957	43.6875	34.4275				1				0
80	4.1	28.4005	34.7494	60.1694	68.6946	-.6584	-1.5989	192.0139	-.6584	-1.5989	1.7292	1.012	202.3826	-.3854	-.9358	43.7291	34.7725				1				0
80	4.11	28.5765	35.0014	60.0697	68.4793	-.6563	-1.5799	192.1269	-.6563	-1.5799	1.7108	1.0013	202.5587	-.3841	-.9247	43.7495	34.9535				1				0
80	4.12	28.7524	35.2535	59.9701	68.2639	-.6542	-1.5609	192.2399	-.6542	-1.5609	1.6924	.9905	202.7383	-.3829	-.9136	43.7699	35.1344				1				0
80	4.13	28.9284	35.5055	59.8705	68.0485	-.652	-1.5419	192.3528	-.652	-1.5419	1.6741	.9798	202.9217	-.3816	-.9025	43.7902	35.3149				1				0
80	4.14	29.1043	35.7575	59.7709	67.8332	-.6499	-1.523	192.4658	-.6499	-1.523	1.6559	.9691	203.1089	-.3804	-.8914	43.8106	35.4953				1				0
80	4.15	29.4098	36.1661	59.3821	67.1153	-.6412	-1.4818	192.0734	-.6412	-1.4818	1.6146	.945	203.3992	-.3753	-.8673	43.8932	35.8875				1				0
80	4.16	29.7154	36.5747	58.9934	66.3974	-.6325	-1.4405	191.6809	-.6325	-1.4405	1.5732	.9208	203.706	-.3702	-.8431	43.9762	36.2812				1				0
80	4.17	29.845	36.7313	58.7043	65.8949	-.6259	-1.4179	191.1755	-.6259	-1.4179	1.5499	.9071	203.8169	-.3663	-.8299	44.0392	36.4958				1				0
80	4.18	29.9746	36.888	58.4152	65.3923	-.6192	-1.3953	190.6701	-.6192	-1.3953	1.5265	.8934	203.9318	-.3624	-.8166	44.1025	36.7115				1				0
80	4.19	30.1042	37.0446	58.1261	64.8898	-.6125	-1.3725	190.1646	-.6125	-1.3725	1.503	.8797	204.051	-.3585	-.8033	44.1662	36.9284				1				0
80	4.2	30.2338	37.2012	57.837	64.3873	-.6058	-1.3496	189.6592	-.6058	-1.3496	1.4794	.8658	204.1746	-.3546	-.7899	44.2302	37.1464				1				0
80	4.21	30.2501	37.1616	57.0542	63.1617	-.5898	-1.3148	187.6275	-.5898	-1.3148	1.441	.8434	204.1599	-.3452	-.7695	44.3829	37.478				1				0
80	4.22	30.2664	37.122	56.2714	61.9361	-.5734	-1.2792	185.5958	-.5734	-1.2792	1.4019	.8205	204.144	-.3356	-.7487	44.539	37.8168				1				0
80	4.23	30.1531	36.9258	55.7776	61.213	-.5637	-1.2668	184.0695	-.5637	-1.2668	1.3866	.8115	203.9895	-.3299	-.7414	44.631	37.9351				1				0
80	4.24	30.0398	36.7295	55.2839	60.4899	-.5539	-1.2542	182.5432	-.5539	-1.2542	1.3711	.8024	203.8288	-.3242	-.734	44.7246	38.0554				1				0
80	4.25	29.9265	36.5333	54.7902	59.7668	-.5439	-1.2413	181.0169	-.5439	-1.2413	1.3553	.7932	203.6616	-.3183	-.7265	44.8198	38.1777				1				0
80	4.26	29.8132	36.3371	54.2965	59.0437	-.5338	-1.2283	179.4906	-.5338	-1.2283	1.3392	.7838	203.4876	-.3124	-.7189	44.9166	38.3021				1				0
80	4.27	29.2184	35.5442	53.1917	57.6555	-.5222	-1.226	175.6098	-.5222	-1.226	1.3326	.7799	203.0723	-.3056	-.7175	45.0263	38.3236				1				0
80	4.28	28.6237	34.7512	52.0869	56.2673	-.5102	-1.2237	171.7291	-.5102	-1.2237	1.3258	.7759	202.6339	-.2986	-.7162	45.1409	38.3461				1				0
80	4.29	28.1422	34.1545	51.4758	55.6022	-.5088	-1.2352	169.3746	-.5088	-1.2352	1.3359	.7819	202.3878	-.2978	-.7229	45.1542	38.2361				1				0
80	4.3	27.6607	33.5577	50.8646	54.937	-.5074	-1.2471	167.0201	-.5074	-1.2471	1.3463	.788	202.1386	-.2969	-.7299	45.1679	38.123				1				0
80	4.31	27.1792	32.961	50.2535	54.2719	-.5059	-1.2593	164.6656	-.5059	-1.2593	1.3571	.7943	201.8864	-.2961	-.737	45.1821	38.0067				1				0
80	4.32	26.6977	32.3643	49.6424	53.6068	-.5044	-1.2719	162.3111	-.5044	-1.2719	1.3682	.8008	201.6309	-.2952	-.7444	45.1966	37.887				1				0
80	4.33	25.636	31.1294	48.3454	52.3336	-.5119	-1.3031	157.4444	-.5119	-1.3031	1.4	.8194	201.4465	-.2996	-.7626	45.1249	37.5899				1				0
80	4.34	24.5743	29.8945	47.0485	51.0604	-.5199	-1.3362	152.5777	-.5199	-1.3362	1.4338	.8392	201.2594	-.3043	-.7821	45.0487	37.2739				1				0
80	4.35	23.9941	29.2564	46.3626	50.4524	-.5297	-1.3563	150.0654	-.5297	-1.3563	1.456	.8522	201.3342	-.31	-.7938	44.9551	37.0832				1				0
80	4.36	23.4139	28.6182	45.6768	49.8443	-.5399	-1.377	147.5532	-.5399	-1.377	1.479	.8656	201.4092	-.316	-.8059	44.8583	36.8861				1				0
80	4.37	22.8337	27.9801	44.9909	49.2363	-.5504	-1.3984	145.041	-.5504	-1.3984	1.5028	.8795	201.4843	-.3221	-.8184	44.7582	36.6821				1				0
80	4.38	21.9445	27.1457	43.895	48.6914	-.5998	-1.4343	141.6766	-.5998	-1.4343	1.5547	.9099	202.6941	-.3511	-.8395	44.2875	36.3399				1				0
80	4.39	21.0553	26.3114	42.7991	48.1465	-.6516	-1.472	138.3122	-.6516	-1.472	1.6098	.9422	203.8784	-.3814	-.8615	43.794	35.981				1				0
80	4.4	20.1662	25.477	41.7031	47.6015	-.706	-1.5116	134.9479	-.706	-1.5116	1.6683	.9764	205.0371	-.4132	-.8847	43.2758	35.6042				1				0
80	4.41	19.8572	25.2808	41.2931	47.6647	-.7477	-1.5267	134.0957	-.7477	-1.5267	1.6999	.9949	206.0928	-.4376	-.8935	42.8793	35.4603				1				0
80	4.42	19.5482	25.0846	40.883	47.7278	-.7898	-1.542	133.2436	-.7898	-1.542	1.7325	1.014	207.1225	-.4623	-.9025	42.4777	35.3144				1				0
80	4.43	19.2392	24.8884	40.4729	47.791	-.8325	-1.5575	132.3915	-.8325	-1.5575	1.766	1.0336	208.1263	-.4873	-.9116	42.071	35.1667				1				0
80	4.44	19.0315	24.9946	39.9374	48.2848	-.9198	-1.5613	132.2483	-.9198	-1.5613	1.8121	1.0606	210.503	-.5383	-.9138	41.2402	35.1305				1				0
80	4.45	18.8238	25.1008	39.4019	48.7787	-1.0072	-1.5651	132.1052	-1.0072	-1.5651	1.8612	1.0893	212.763	-.5895	-.916	40.4075	35.0942				1				0
80	4.46	18.9251	25.4032	39.2764	49.2095	-1.0503	-1.5533	132.8142	-1.0503	-1.5533	1.8751	1.0974	214.0657	-.6147	-.9091	39.9971	35.2068				1				0
80	4.47	19.0264	25.7056	39.151	49.6402	-1.0929	-1.5416	133.5232	-1.0929	-1.5416	1.8897	1.106	215.3352	-.6397	-.9023	39.5911	35.3181				1				0
80	4.48	19.1276	26.0081	39.0256	50.0709	-1.1351	-1.53	134.2322	-1.1351	-1.53	1.9051	1.115	216.5714	-.6644	-.8955	39.1894	35.4283				1				0
80	4.49	19.2289	26.3105	38.9002	50.5017	-1.1769	-1.5186	134.9412	-1.1769	-1.5186	1.9212	1.1245	217.7745	-.6888	-.8888	38.7919	35.5373				1				0
80	4.5	19.4864	26.9018	38.869	51.383	-1.2398	-1.4998	136.6403	-1.2398	-1.4998	1.9458	1.1389	219.5785	-.7256	-.8778	38.1928	35.7167				1				0
80	4.51	19.7439	27.4932	38.8379	52.2644	-1.3011	-1.4814	138.3393	-1.3011	-1.4814	1.9716	1.154	221.2931	-.7615	-.867	37.6085	35.8916				1				0
80	4.52	19.9001	27.7821	38.9322	52.715	-1.3217	-1.4742	139.3294	-1.3217	-1.4742	1.9799	1.1588	221.8779	-.7736	-.8628	37.4124	35.96				1				0
80	4.53	20.0563	28.071	39.0265	53.1657	-1.342	-1.4671	140.3194	-1.342	-1.4671	1.9883	1.1637	222.4496	-.7855	-.8587	37.2191	36.0274				1				0
80	4.54	20.2125	28.3599	39.1208	53.6163	-1.362	-1.4601	141.3095	-1.362	-1.4601	1.9968	1.1687	223.0085	-.7972	-.8546	37.0285	36.0939				1				0
80	4.55	20.3687	28.6488	39.2151	54.0669	-1.3817	-1.4533	142.2995	-1.3817	-1.4533	2.0053	1.1737	223.5551	-.8087	-.8506	36.8405	36.1595				1				0
80	4.56	21.154	29.7739	39.7016	55.0097	-1.3965	-1.4045	145.6393	-1.3965	-1.4045	1.9806	1.1592	224.8366	-.8174	-.822	36.6999	36.6238				1				0
80	4.57	21.9394	30.899	40.1882	55.9525	-1.4106	-1.3579	148.979	-1.4106	-1.3579	1.958	1.146	226.0903	-.8256	-.7948	36.5655	37.0673				1				0
80	4.58	22.5685	31.7351	40.5805	56.4446	-1.406	-1.3189	151.3288	-1.406	-1.3189	1.9278	1.1283	226.8296	-.8229	-.7719	36.61	37.4389				1				0
80	4.59	23.1976	32.5713	40.9728	56.9368	-1.4014	-1.2811	153.6785	-1.4014	-1.2811	1.8987	1.1113	227.5686	-.8202	-.7498	36.653	37.7991				1				0
80	4.6	23.8267	33.4074	41.3651	57.4289	-1.397	-1.2444	156.0282	-1.397	-1.2444	1.8709	1.095	228.3072	-.8177	-.7283	36.6948	38.1485				1				0
80	4.61	24.4559	34.2436	41.7574	57.9211	-1.3928	-1.2088	158.3779	-1.3928	-1.2088	1.8442	1.0794	229.0451	-.8152	-.7075	36.7354	38.4875				1				0
80	4.62	25.8274	36.2039	41.9842	58.1926	-1.3931	-1.0987	162.2082	-1.3931	-1.0987	1.7742	1.0384	231.7391	-.8154	-.643	36.7324	39.5366				1				0
80	4.63	27.1989	38.1642	42.2111	58.4642	-1.3934	-.9936	166.0385	-1.3934	-.9936	1.7114	1.0016	234.5085	-.8155	-.5815	36.7296	40.5373				1				0
80	4.64	27.9413	39.2884	42.0456	58.2437	-1.3977	-.922	167.519	-1.3977	-.922	1.6744	.98	236.5885	-.818	-.5396	36.689	41.2192				1				0
80	4.65	28.6837	40.4126	41.8802	58.0231	-1.4018	-.8516	168.9996	-1.4018	-.8516	1.6403	.96	238.7207	-.8205	-.4984	36.6491	41.8892				1				0
80	4.66	29.4262	41.5368	41.7147	57.8026	-1.406	-.7825	170.4802	-1.406	-.7825	1.609	.9417	240.901	-.8229	-.458	36.61	42.5475				1				0
80	4.67	30.1686	42.6609	41.5492	57.582	-1.41	-.7146	171.9607	-1.41	-.7146	1.5807	.9252	243.1245	-.8252	-.4182	36.5715	43.1945				1				0
80	4.68	31.3873	44.3287	40.8456	56.2993	-1.3963	-.5792	172.861	-1.3963	-.5792	1.5116	.8847	247.4718	-.8172	-.339	36.7023	44.4843				1				0
80	4.69	32.6061	45.9965	40.142	55.0166	-1.3827	-.4451	173.7612	-1.3827	-.4451	1.4526	.8501	252.1545	-.8092	-.2605	36.8318	45.7606				1				0
80	4.7	33.0824	46.5402	39.6038	53.9545	-1.3649	-.3759	173.1809	-1.3649	-.3759	1.4157	.8286	254.6004	-.7988	-.22	37.0011	46.4196				1				0
80	4.71	33.5588	47.0838	39.0656	52.8923	-1.347	-.3063	172.6005	-1.347	-.3063	1.3814	.8085	257.1898	-.7883	-.1793	37.1716	47.0831				1				0
80	4.72	34.0351	47.6274	38.5274	51.8302	-1.329	-.2361	172.0202	-1.329	-.2361	1.3498	.79	259.9241	-.7778	-.1382	37.3432	47.751				1				0
80	4.73	34.5115	48.1711	37.9893	50.7681	-1.3108	-.1655	171.4398	-1.3108	-.1655	1.3212	.7733	262.8023	-.7672	-.0969	37.516	48.4234				1				0
80	4.74	35.3165	48.9811	37.0481	48.9283	-1.2752	-.0461	170.2741	-1.2752	-.0461	1.276	.7468	267.9313	-.7463	-.027	37.8554	49.5613				1				0
80	4.75	36.1216	49.7912	36.107	47.0886	-1.2391	.0751	169.1084	-1.2391	.0751	1.2413	.7265	273.4669	-.7252	.0439	38.1994	50.7149				1				0
80	4.76	36.4503	50.0576	35.704	46.3111	-1.2213	.1246	168.523	-1.2213	.1246	1.2277	.7185	275.823	-.7148	.0729	38.3683	51.1862				1				0
80	4.77	36.779	50.324	35.301	45.5335	-1.2035	.1744	167.9376	-1.2035	.1744	1.216	.7117	278.2449	-.7043	.1021	38.5384	51.6608				1				0
80	4.78	37.1078	50.5904	34.8981	44.7559	-1.1855	.2246	167.3522	-1.1855	.2246	1.2066	.7062	280.7264	-.6938	.1314	38.7096	52.1387				1				0
80	4.79	37.954	51.1566	34.4257	43.5787	-1.1371	.3105	167.1151	-1.1371	.3105	1.1787	.6899	285.2726	-.6655	.1817	39.1707	52.957				1				0
80	4.8	38.8003	51.7227	33.9534	42.4016	-1.0885	.3966	166.8779	-1.0885	.3966	1.1585	.678	290.0212	-.6371	.2321	39.6331	53.7776				1				0
80	4.81	39.6466	52.2888	33.481	41.2244	-1.0398	.4831	166.6408	-1.0398	.4831	1.1466	.671	294.9172	-.6086	.2827	40.0968	54.6005				1				0
80	4.82	40.1641	52.5886	33.4116	40.8248	-1.0098	.518	166.9891	-1.0098	.518	1.1349	.6642	297.1588	-.591	.3032	40.3832	54.9336				1				0
80	4.83	40.6816	52.8883	33.3422	40.4252	-.9798	.5529	167.3374	-.9798	.5529	1.125	.6584	299.4337	-.5735	.3236	40.6683	55.2654				1				0
80	4.84	41.1992	53.188	33.2728	40.0256	-.95	.5876	167.6856	-.95	.5876	1.117	.6537	301.7355	-.556	.3439	40.9523	55.5957				1				0
80	4.85	42.0128	53.4688	33.2533	39.3639	-.8883	.6355	168.0988	-.8883	.6355	1.0922	.6392	305.5797	-.5199	.3719	41.5403	56.052				1				0
80	4.86	42.8265	53.7496	33.2337	38.7023	-.8268	.6831	168.5121	-.8268	.6831	1.0725	.6277	309.564	-.4839	.3998	42.1255	56.506				1				0
80	4.87	43.1226	53.7307	33.2835	38.4402	-.7949	.6964	168.577	-.7949	.6964	1.0568	.6185	311.2227	-.4652	.4076	42.4296	56.6327				1				0
80	4.88	43.4187	53.7118	33.3333	38.1781	-.763	.7097	168.642	-.763	.7097	1.042	.6099	312.9286	-.4465	.4154	42.7334	56.7593				1				0
80	4.89	43.7148	53.6929	33.3831	37.916	-.7311	.723	168.7069	-.7311	.723	1.0282	.6018	314.6806	-.4279	.4231	43.037	56.8858				1				0
80	4.9	44.0109	53.674	33.433	37.654	-.6993	.7363	168.7719	-.6993	.7363	1.0154	.5943	316.4772	-.4092	.4309	43.3404	57.0121				1				0
80	4.91	44.7044	53.6929	33.6892	37.3504	-.6346	.7543	169.4369	-.6346	.7543	.9858	.5769	319.9276	-.3714	.4415	43.9563	57.1842				1				0
80	4.92	45.3979	53.7118	33.9453	37.0468	-.5704	.7723	170.1019	-.5704	.7723	.9601	.5619	323.5485	-.3338	.452	44.5674	57.3548				1				0
80	4.93	45.7953	53.7496	34.1517	37.0053	-.5382	.7769	170.7019	-.5382	.7769	.9451	.5531	325.2903	-.315	.4547	44.8745	57.3994				1				0
80	4.94	46.1927	53.7874	34.3581	36.9637	-.5061	.7816	171.3019	-.5061	.7816	.9312	.545	327.0736	-.2962	.4574	45.1796	57.4437				1				0
80	4.95	46.59	53.8252	34.5645	36.9222	-.4743	.7862	171.902	-.4743	.7862	.9182	.5374	328.8963	-.2776	.4601	45.4825	57.4877				1				0
80	4.96	46.9874	53.863	34.7709	36.8807	-.4428	.7908	172.502	-.4428	.7908	.9063	.5304	330.756	-.2591	.4628	45.7833	57.5314				1				0
80	4.97	47.6638	53.9188	35.0359	36.6939	-.3881	.8047	173.3124	-.3881	.8047	.8934	.5229	334.2536	-.2271	.471	46.3039	57.664				1				0
80	4.98	48.3401	53.9747	35.301	36.5071	-.3339	.8185	174.1228	-.3339	.8185	.884	.5174	337.806	-.1954	.479	46.8197	57.7954				1				0
80	4.99	48.619	53.9927	35.3597	36.3617	-.3109	.8278	174.3332	-.3109	.8278	.8843	.5175	339.418	-.1819	.4845	47.0394	57.8839				1				0
80	5	48.898	54.0107	35.4184	36.2164	-.2878	.8371	174.5435	-.2878	.8371	.8852	.5181	341.0238	-.1685	.4899	47.2587	57.9722				1				0
80	5.01	49.1769	54.0287	35.4772	36.0711	-.2649	.8463	174.7539	-.2649	.8463	.8868	.519	342.6212	-.155	.4953	47.4773	58.0603				1				0
80	5.02	49.4558	54.0467	35.5359	35.9258	-.242	.8556	174.9642	-.242	.8556	.8891	.5204	344.2077	-.1416	.5007	47.6955	58.1481				1				0
80	5.03	49.5528	53.8117	35.2717	35.4043	-.2145	.8775	174.0405	-.2145	.8775	.9033	.5287	346.2649	-.1255	.5136	47.9574	58.357				1				0
80	5.04	49.6498	53.5768	35.0075	34.8827	-.1867	.8996	173.1169	-.1867	.8996	.9188	.5377	348.2766	-.1093	.5265	48.222	58.568				1				0
80	5.05	49.4679	53.3239	34.6846	34.5065	-.1818	.9128	171.9828	-.1818	.9128	.9307	.5447	348.7368	-.1064	.5342	48.2688	58.6929				1				0
80	5.06	49.2859	53.071	34.3617	34.1302	-.1768	.926	170.8488	-.1768	.926	.9428	.5518	349.1912	-.1035	.542	48.3162	58.8195				1				0
80	5.07	49.104	52.8181	34.0387	33.754	-.1718	.9395	169.7148	-.1718	.9395	.9551	.559	349.6398	-.1005	.5499	48.3642	58.9477				1				0
80	5.08	48.922	52.5652	33.7158	33.3777	-.1666	.9531	168.5807	-.1666	.9531	.9676	.5663	350.0829	-.0975	.5578	48.4129	59.0776				1				0
80	5.09	48.4783	51.9405	33.2399	32.8259	-.1556	.964	166.4846	-.1556	.964	.9765	.5715	350.8293	-.0911	.5642	48.5178	59.181				1				0
80	5.1	48.0345	51.3159	32.764	32.2741	-.1443	.9751	164.3885	-.1443	.9751	.9858	.5769	351.5806	-.0845	.5707	48.6254	59.2871				1				0
80	5.11	47.7728	50.9442	32.611	32.0985	-.1383	.9722	163.4264	-.1383	.9722	.982	.5747	351.904	-.0809	.569	48.6829	59.2588				1				0
80	5.12	47.511	50.5724	32.458	31.9229	-.1322	.9692	162.4644	-.1322	.9692	.9781	.5725	352.2338	-.0774	.5672	48.7412	59.2301				1				0
80	5.13	47.2492	50.2007	32.305	31.7473	-.126	.9661	161.5023	-.126	.9661	.9743	.5702	352.5701	-.0737	.5654	48.8001	59.2011				1				0
80	5.14	46.9874	49.829	32.152	31.5718	-.1197	.963	160.5402	-.1197	.963	.9704	.568	352.9131	-.0701	.5636	48.8597	59.1717				1				0
80	5.15	46.5068	49.397	32.1333	31.7421	-.1329	.9365	159.7792	-.1329	.9365	.9459	.5536	351.9204	-.0778	.5481	48.7339	58.919				1				0
80	5.16	46.0262	48.9649	32.1146	31.9125	-.1463	.9097	159.0183	-.1463	.9097	.9214	.5392	350.8649	-.0856	.5324	48.6068	58.6638				1				0
80	5.17	45.8073	48.9046	32.249	32.2585	-.1659	.8863	159.2194	-.1659	.8863	.9017	.5277	349.4	-.0971	.5187	48.4204	58.4407				1				0
80	5.18	45.5884	48.8443	32.3833	32.6045	-.1854	.8629	159.4205	-.1854	.8629	.8826	.5165	347.8745	-.1085	.505	48.2344	58.2181				1				0
80	5.19	45.3696	48.784	32.5176	32.9505	-.2049	.8396	159.6217	-.2049	.8396	.8642	.5058	346.2869	-.1199	.4914	48.0488	57.996				1				0
80	5.2	44.8821	48.6382	33.0949	34.0135	-.2474	.7682	160.6287	-.2474	.7682	.807	.4723	342.1506	-.1448	.4496	47.6441	57.3161				1				0
80	5.21	44.3946	48.4924	33.6723	35.0765	-.2893	.6977	161.6357	-.2893	.6977	.7553	.442	337.4756	-.1693	.4083	47.2444	56.6446				1				0
80	5.22	43.9071	48.3466	34.2496	36.1395	-.3308	.6281	162.6427	-.3308	.6281	.7098	.4154	332.225	-.1936	.3676	46.8496	55.9815				1				0
80	5.23	43.6384	48.2611	34.6926	36.8565	-.3529	.5817	163.4486	-.3529	.5817	.6804	.3982	328.753	-.2066	.3404	46.6388	55.5398				1				0
80	5.24	43.3698	48.1756	35.1356	37.5735	-.3749	.5358	164.2545	-.3749	.5358	.6539	.3827	325.0204	-.2194	.3136	46.4299	55.1025				1				0
80	5.25	43.1011	48.0901	35.5786	38.2906	-.3966	.4903	165.0603	-.3966	.4903	.6306	.3691	321.0322	-.2321	.2869	46.2232	54.6694				1				0
80	5.26	42.4626	47.8462	36.5251	39.7748	-.4405	.3928	166.6086	-.4405	.3928	.5902	.3454	311.7288	-.2578	.2299	45.8052	53.7412				1				0
80	5.27	41.824	47.6022	37.4715	41.259	-.4835	.2972	168.1568	-.4835	.2972	.5675	.3322	301.5733	-.283	.1739	45.395	52.8301				1				0
80	5.28	41.4541	47.4438	37.975	42.0262	-.5053	.2461	168.8991	-.5053	.2461	.5621	.3289	295.9661	-.2957	.144	45.1875	52.3437				1				0
80	5.29	41.0842	47.2854	38.4785	42.7934	-.5269	.1955	169.6415	-.5269	.1955	.562	.3289	290.3532	-.3084	.1144	44.9817	51.8616				1				0
80	5.3	40.7143	47.127	38.982	43.5606	-.5483	.1453	170.3839	-.5483	.1453	.5673	.332	284.8405	-.3209	.085	44.7778	51.3837				1				0
80	5.31	40.3443	46.9686	39.4855	44.3278	-.5696	.0955	171.1262	-.5696	.0955	.5775	.338	279.5228	-.3333	.0559	44.5757	50.9099				1				0
80	5.32	39.6586	46.5654	40.2034	45.5162	-.6041	.0137	171.9435	-.6041	.0137	.6042	.3536	271.2997	-.3535	.008	44.2469	50.1305				1				0
80	5.33	38.9728	46.1622	40.9212	46.7046	-.6383	-.0674	172.7608	-.6383	-.0674	.6418	.3756	263.9757	-.3735	-.0394	43.9212	49.3585				1				0
80	5.34	38.657	45.9173	41.1356	47.1258	-.6517	-.0997	172.8357	-.6517	-.0997	.6592	.3858	261.3045	-.3814	-.0583	43.7937	49.0508				1				0
80	5.35	38.3411	45.6725	41.35	47.5471	-.665	-.1319	172.9107	-.665	-.1319	.678	.3968	258.7781	-.3892	-.0772	43.6663	48.7434				1				0
80	5.36	38.0253	45.4277	41.5644	47.9683	-.6784	-.1642	172.9856	-.6784	-.1642	.698	.4085	256.3942	-.397	-.0961	43.539	48.4362				1				0
80	5.37	37.7094	45.1829	41.7788	48.3895	-.6918	-.1964	173.0606	-.6918	-.1964	.7191	.4209	254.1486	-.4049	-.115	43.4118	48.1293				1				0
80	5.38	36.731	44.4637	42.0225	49.0174	-.7268	-.2671	172.2346	-.7268	-.2671	.7743	.4532	249.8257	-.4254	-.1563	43.0778	47.4566				1				0
80	5.39	35.7525	43.7446	42.2662	49.6454	-.7622	-.3384	171.4088	-.7622	-.3384	.834	.4881	246.0632	-.4461	-.198	42.7405	46.7775				1				0
80	5.4	35.0899	43.2703	42.2956	49.8521	-.7845	-.3778	170.5079	-.7845	-.3778	.8707	.5096	244.287	-.4591	-.2211	42.5286	46.4022				1				0
80	5.41	34.4274	42.7959	42.3249	50.0588	-.807	-.4176	169.6071	-.807	-.4176	.9086	.5318	242.6394	-.4723	-.2444	42.3144	46.0229				1				0
80	5.42	33.7648	42.3216	42.3543	50.2655	-.8297	-.4579	168.7062	-.8297	-.4579	.9477	.5546	241.1095	-.4856	-.268	42.0979	45.6395				1				0
80	5.43	33.1022	41.8473	42.3836	50.4723	-.8527	-.4985	167.8054	-.8527	-.4985	.9877	.5781	239.687	-.499	-.2918	41.8791	45.2521				1				0
80	5.44	32.1521	41.1632	42.7991	51.153	-.8824	-.5764	167.2673	-.8824	-.5764	1.054	.6169	236.848	-.5165	-.3373	41.5958	44.5105				1				0
80	5.45	31.2019	40.4792	43.2145	51.8337	-.9124	-.6548	166.7293	-.9124	-.6548	1.123	.6573	234.3351	-.534	-.3832	41.3107	43.7642				1				0
80	5.46	30.9144	40.2695	43.6006	52.3076	-.9188	-.6913	167.0921	-.9188	-.6913	1.1498	.673	233.0436	-.5378	-.4046	41.2493	43.4163				1				0
80	5.47	30.6269	40.0598	43.9866	52.7816	-.9252	-.7277	167.4549	-.9252	-.7277	1.1771	.6889	231.8168	-.5415	-.4259	41.1881	43.0699				1				0
80	5.48	30.3394	39.8501	44.3727	53.2556	-.9316	-.7639	167.8177	-.9316	-.7639	1.2048	.7051	230.651	-.5453	-.4471	41.1272	42.725				1				0
80	5.49	30.0518	39.6403	44.7588	53.7296	-.938	-.7999	168.1805	-.938	-.7999	1.2328	.7215	229.5426	-.549	-.4682	41.0666	42.3817				1				0
80	5.5	29.6742	39.3001	45.4989	54.6084	-.9419	-.8602	169.0815	-.9419	-.8602	1.2756	.7465	227.5936	-.5512	-.5035	41.0299	41.8073				1				0
80	5.51	29.2966	38.9599	46.239	55.4871	-.9457	-.9199	169.9825	-.9457	-.9199	1.3193	.7721	225.7916	-.5535	-.5384	40.9936	41.2391				1				0
80	5.52	29.2064	38.8294	46.593	55.8919	-.9432	-.9438	170.5208	-.9432	-.9438	1.3343	.7809	224.9811	-.552	-.5524	41.0171	41.0112				1				0
80	5.53	29.1163	38.6989	46.9471	56.2967	-.9408	-.9676	171.0589	-.9408	-.9676	1.3495	.7898	224.1937	-.5506	-.5663	41.0405	40.7847				1				0
80	5.54	29.0262	38.5684	47.3011	56.7015	-.9383	-.9912	171.5972	-.9383	-.9912	1.3649	.7988	223.4288	-.5492	-.5801	41.0637	40.5596				1				0
80	5.55	28.8382	38.2191	47.7726	57.1867	-.9287	-1.0294	172.0167	-.9287	-1.0294	1.3864	.8114	222.0573	-.5436	-.6025	41.1549	40.1962				1				0
80	5.56	28.6503	37.8699	48.244	57.6719	-.9192	-1.0674	172.4362	-.9192	-1.0674	1.4086	.8244	220.7348	-.538	-.6247	41.2457	39.8346				1				0
80	5.57	28.4623	37.5207	48.7155	58.1572	-.9097	-1.1051	172.8557	-.9097	-1.1051	1.4314	.8378	219.4601	-.5324	-.6468	41.336	39.4748				1				0
80	5.58	28.3645	37.302	48.8329	58.2376	-.9026	-1.1198	172.737	-.9026	-1.1198	1.4383	.8418	218.8689	-.5283	-.6554	41.404	39.335				1				0
80	5.59	28.2666	37.0833	48.9503	58.3181	-.8954	-1.1345	172.6183	-.8954	-1.1345	1.4453	.8459	218.2827	-.5241	-.664	41.4721	39.1951				1				0
80	5.6	28.1688	36.8646	49.0677	58.3985	-.8883	-1.1492	172.4996	-.8883	-1.1492	1.4525	.8501	217.7013	-.5199	-.6726	41.5403	39.055				1				0
80	5.61	27.9224	36.4271	49.0873	58.3725	-.8801	-1.1723	171.8094	-.8801	-1.1723	1.4659	.8579	216.899	-.5151	-.6861	41.6178	38.8356				1				0
80	5.62	27.6761	35.9897	49.1069	58.3466	-.8719	-1.1955	171.1193	-.8719	-1.1955	1.4797	.866	216.1051	-.5103	-.6997	41.696	38.6144				1				0
80	5.63	27.5276	35.771	49.009	58.2402	-.8709	-1.204	170.5479	-.8709	-1.204	1.4859	.8697	215.8813	-.5097	-.7046	41.7055	38.5338				1				0
80	5.64	27.3792	35.5523	48.9112	58.1338	-.8699	-1.2125	169.9764	-.8699	-1.2125	1.4923	.8734	215.658	-.5091	-.7096	41.7152	38.4526				1				0
80	5.65	27.2307	35.3336	48.8133	58.0274	-.8689	-1.2211	169.405	-.8689	-1.2211	1.4987	.8771	215.4351	-.5085	-.7147	41.7249	38.3708				1				0
80	5.66	27.0822	35.1148	48.7155	57.9211	-.8679	-1.2297	168.8336	-.8679	-1.2297	1.5051	.8809	215.2126	-.5079	-.7197	41.7346	38.2885				1				0
80	5.67	26.847	34.8439	48.5571	57.8545	-.8745	-1.2429	168.1025	-.8745	-1.2429	1.5197	.8894	215.1299	-.5118	-.7274	41.6717	38.1632				1				0
80	5.68	26.6119	34.573	48.3988	57.7878	-.8811	-1.2561	167.3715	-.8811	-1.2561	1.5344	.898	215.0481	-.5157	-.7352	41.6082	38.0367				1				0
80	5.69	26.5252	34.5208	48.3383	57.8276	-.8888	-1.2606	167.2119	-.8888	-1.2606	1.5425	.9028	215.186	-.5202	-.7378	41.535	37.9939				1				0
80	5.7	26.4385	34.4686	48.2778	57.8674	-.8965	-1.2652	167.0523	-.8965	-1.2652	1.5506	.9075	215.3227	-.5247	-.7405	41.4616	37.9509				1				0
80	5.71	26.3518	34.4164	48.2173	57.9072	-.9043	-1.2697	166.8927	-.9043	-1.2697	1.5588	.9123	215.4582	-.5292	-.7431	41.3881	37.9079				1				0
80	5.72	26.2651	34.3642	48.1568	57.947	-.912	-1.2742	166.7332	-.912	-1.2742	1.5669	.9171	215.5926	-.5338	-.7458	41.3144	37.8648				1				0
80	5.73	26.1012	34.2319	48.2325	58.1667	-.9209	-1.2908	166.7322	-.9209	-1.2908	1.5856	.928	215.5072	-.539	-.7555	41.229	37.7068				1				0
80	5.74	25.9372	34.0996	48.3081	58.3864	-.9299	-1.3074	166.7313	-.9299	-1.3074	1.6044	.939	215.4238	-.5443	-.7652	41.1437	37.5489				1				0
80	5.75	25.86	34.0195	48.4442	58.5663	-.9311	-1.3194	166.8899	-.9311	-1.3194	1.6148	.9451	215.2116	-.545	-.7722	41.1322	37.4345				1				0
80	5.76	25.7828	33.9394	48.5803	58.7462	-.9323	-1.3314	167.0486	-.9323	-1.3314	1.6253	.9513	215.0025	-.5457	-.7792	41.1208	37.3204				1				0
80	5.77	25.7055	33.8593	48.7164	58.9261	-.9335	-1.3433	167.2072	-.9335	-1.3433	1.6358	.9574	214.7965	-.5464	-.7862	41.1094	37.2065				1				0
80	5.78	25.6283	33.7792	48.8525	59.106	-.9347	-1.3553	167.3659	-.9347	-1.3553	1.6463	.9636	214.5935	-.5471	-.7932	41.0981	37.0928				1				0
80	5.79	25.5605	33.6838	49.1932	59.4848	-.9321	-1.3753	167.9222	-.9321	-1.3753	1.6615	.9724	214.1278	-.5456	-.8049	41.1225	36.9016				1				0
80	5.8	25.4927	33.5883	49.5339	59.8637	-.9296	-1.3953	168.4786	-.9296	-1.3953	1.6766	.9813	213.6735	-.5441	-.8166	41.1467	36.7117				1				0
80	5.81	25.5021	33.573	49.7385	60.0626	-.9259	-1.4033	168.8762	-.9259	-1.4033	1.6812	.984	213.4161	-.5419	-.8213	41.1821	36.6352				1				0
80	5.82	25.5115	33.5577	49.9431	60.2616	-.9222	-1.4113	169.2739	-.9222	-1.4113	1.6859	.9867	213.1613	-.5397	-.826	41.2174	36.559				1				0
80	5.83	25.521	33.5424	50.1477	60.4605	-.9185	-1.4193	169.6716	-.9185	-1.4193	1.6906	.9894	212.9091	-.5376	-.8307	41.2525	36.4831				1				0
80	5.84	25.5304	33.5271	50.3523	60.6594	-.9148	-1.4272	170.0692	-.9148	-1.4272	1.6952	.9922	212.6594	-.5354	-.8353	41.2874	36.4076				1				0
80	5.85	25.5716	33.51	50.6298	60.8869	-.9066	-1.4359	170.5984	-.9066	-1.4359	1.6982	.9939	212.2663	-.5306	-.8404	41.3659	36.3243				1				0
80	5.86	25.6128	33.4929	50.9073	61.1144	-.8984	-1.4446	171.1275	-.8984	-1.4446	1.7012	.9957	211.8769	-.5258	-.8455	41.4438	36.2416				1				0
80	5.87	25.6446	33.4911	50.9803	61.1429	-.8938	-1.4455	171.2589	-.8938	-1.4455	1.6995	.9947	211.7314	-.5231	-.846	41.4872	36.2335				1				0
80	5.88	25.6763	33.4893	51.0532	61.1715	-.8893	-1.4463	171.3904	-.8893	-1.4463	1.6978	.9937	211.5858	-.5205	-.8465	41.5306	36.2255				1				0
80	5.89	25.7081	33.4875	51.1262	61.2	-.8847	-1.4472	171.5218	-.8847	-1.4472	1.6962	.9927	211.4402	-.5178	-.847	41.5739	36.2175				1				0
80	5.9	25.7398	33.4857	51.1991	61.2285	-.8802	-1.448	171.6532	-.8802	-1.448	1.6945	.9918	211.2945	-.5152	-.8475	41.6171	36.2095				1				0
80	5.91	25.8076	33.4713	51.184	61.0772	-.87	-1.443	171.5402	-.87	-1.443	1.6849	.9861	211.0858	-.5092	-.8445	41.7146	36.2575				1				0
80	5.92	25.8754	33.4569	51.1689	60.9258	-.8597	-1.4379	171.4271	-.8597	-1.4379	1.6753	.9805	210.8744	-.5032	-.8416	41.8123	36.3055				1				0
80	5.93	25.9115	33.4443	51.0808	60.7459	-.854	-1.432	171.1826	-.854	-1.432	1.6673	.9758	210.8089	-.4998	-.8381	41.8671	36.3617				1				0
80	5.94	25.9475	33.4317	50.9927	60.566	-.8482	-1.4261	170.938	-.8482	-1.4261	1.6593	.9711	210.7425	-.4964	-.8347	41.922	36.418				1				0
80	5.95	25.9836	33.4191	50.9047	60.3861	-.8424	-1.4202	170.6935	-.8424	-1.4202	1.6512	.9664	210.6754	-.493	-.8312	41.977	36.4745				1				0
80	5.96	26.0892	33.4011	50.6823	59.9692	-.8293	-1.4048	170.1418	-.8293	-1.4048	1.6313	.9548	210.553	-.4853	-.8222	42.1024	36.6208				1				0
80	5.97	26.1947	33.3831	50.4599	59.5523	-.816	-1.3894	169.5901	-.816	-1.3894	1.6113	.943	210.4267	-.4776	-.8132	42.2285	36.7679				1				0
80	5.98	26.3003	33.3651	50.2375	59.1354	-.8027	-1.3738	169.0384	-.8027	-1.3738	1.5911	.9312	210.2964	-.4698	-.8041	42.3554	36.9161				1				0
80	5.99	26.3698	33.3597	50.1032	58.8984	-.7952	-1.3643	168.7312	-.7952	-1.3643	1.5791	.9242	210.2368	-.4654	-.7985	42.4267	37.0071				1				0
80	6	26.4393	33.3543	49.9689	58.6614	-.7877	-1.3547	168.424	-.7877	-1.3547	1.567	.9171	210.1761	-.461	-.7929	42.4983	37.0984				1				0
80	6.01	26.5089	33.3489	49.8345	58.4244	-.7801	-1.345	168.1168	-.7801	-1.345	1.5549	.91	210.1142	-.4566	-.7872	42.5701	37.1901				1				0
80	6.02	26.6616	33.402	49.6237	58.0369	-.768	-1.3258	167.7243	-.768	-1.3258	1.5322	.8967	210.0815	-.4495	-.7759	42.6861	37.3734				1				0
80	6.03	26.8144	33.4551	49.4129	57.6495	-.7557	-1.3064	167.3319	-.7557	-1.3064	1.5093	.8833	210.0476	-.4423	-.7646	42.8026	37.5577				1				0
80	6.04	26.8977	33.5136	49.3364	57.499	-.7511	-1.2968	167.2467	-.7511	-1.2968	1.4986	.8771	210.0787	-.4396	-.759	42.8467	37.6494				1				0
80	6.05	26.9809	33.5721	49.2599	57.3485	-.7465	-1.2872	167.1614	-.7465	-1.2872	1.4879	.8709	210.1103	-.4369	-.7533	42.8909	37.7413				1				0
80	6.06	27.0642	33.6307	49.1834	57.198	-.7418	-1.2775	167.0762	-.7418	-1.2775	1.4773	.8646	210.1424	-.4342	-.7477	42.9351	37.8332				1				0
80	6.07	27.1474	33.6892	49.1069	57.0475	-.7372	-1.2678	166.9909	-.7372	-1.2678	1.4666	.8583	210.175	-.4314	-.742	42.9794	37.9253				1				0
80	6.08	27.2787	33.7594	49.0508	56.8641	-.7277	-1.2558	166.953	-.7277	-1.2558	1.4514	.8495	210.0924	-.4259	-.735	43.0692	38.04				1				0
80	6.09	27.4101	33.8296	48.9948	56.6807	-.7183	-1.2437	166.9152	-.7183	-1.2437	1.4363	.8406	210.0081	-.4204	-.7279	43.159	38.1549				1				0
80	6.1	27.4581	33.8413	49.0153	56.6479	-.7135	-1.2414	166.9625	-.7135	-1.2414	1.4318	.838	209.8902	-.4176	-.7265	43.2044	38.1774				1				0
80	6.11	27.5062	33.853	49.0357	56.615	-.7088	-1.239	167.0099	-.7088	-1.239	1.4274	.8354	209.7718	-.4148	-.7251	43.2498	38.2				1				0
80	6.12	27.5542	33.8647	49.0562	56.5821	-.704	-1.2366	167.0572	-.704	-1.2366	1.423	.8328	209.6526	-.412	-.7238	43.2952	38.2226				1				0
80	6.13	27.6023	33.8764	49.0766	56.5493	-.6992	-1.2343	167.1046	-.6992	-1.2343	1.4186	.8302	209.5328	-.4092	-.7224	43.3405	38.2452				1				0
80	6.14	27.6598	33.8773	49.1967	56.5916	-.6915	-1.2355	167.3255	-.6915	-1.2355	1.4159	.8287	209.2346	-.4047	-.7231	43.4143	38.233				1				0
80	6.15	27.7173	33.8782	49.3168	56.634	-.6838	-1.2368	167.5463	-.6838	-1.2368	1.4132	.8271	208.9361	-.4002	-.7239	43.4879	38.2209				1				0
80	6.16	27.7268	33.8674	49.4165	56.7093	-.6808	-1.2404	167.7198	-.6808	-1.2404	1.415	.8281	208.7598	-.3985	-.726	43.5162	38.1863				1				0
80	6.17	27.7362	33.8566	49.5161	56.7845	-.6778	-1.2441	167.8934	-.6778	-1.2441	1.4167	.8292	208.5843	-.3967	-.7281	43.5444	38.1518				1				0
80	6.18	27.7456	33.8458	49.6157	56.8598	-.6749	-1.2477	168.0669	-.6749	-1.2477	1.4185	.8302	208.4095	-.395	-.7302	43.5725	38.1174				1				0
80	6.19	27.7551	33.835	49.7153	56.935	-.6719	-1.2513	168.2404	-.6719	-1.2513	1.4203	.8312	208.2356	-.3933	-.7323	43.6006	38.083				1				0
80	6.2	27.81	33.871	49.9191	57.0881	-.6666	-1.2553	168.6881	-.6666	-1.2553	1.4214	.8319	207.9707	-.3902	-.7347	43.651	38.0445				1				0
80	6.21	27.8649	33.907	50.1228	57.2412	-.6614	-1.2593	169.1359	-.6614	-1.2593	1.4225	.8325	207.7077	-.3871	-.7371	43.7011	38.0062				1				0
80	6.22	27.9104	33.9538	50.2268	57.3191	-.6591	-1.2598	169.4101	-.6591	-1.2598	1.4218	.8321	207.6167	-.3857	-.7373	43.7232	38.0021				1				0
80	6.23	27.9559	34.0006	50.3309	57.3969	-.6568	-1.2602	169.6843	-.6568	-1.2602	1.4211	.8317	207.526	-.3844	-.7376	43.7452	37.998				1				0
80	6.24	28.0014	34.0474	50.435	57.4747	-.6544	-1.2606	169.9585	-.6544	-1.2606	1.4204	.8313	207.4355	-.383	-.7378	43.7672	37.9939				1				0
80	6.25	28.0469	34.0942	50.5391	57.5526	-.6521	-1.2611	170.2327	-.6521	-1.2611	1.4197	.8309	207.3452	-.3817	-.7381	43.7891	37.9898				1				0
80	6.26	28.1353	34.1626	50.6085	57.5215	-.6454	-1.2564	170.4278	-.6454	-1.2564	1.4124	.8267	207.1892	-.3777	-.7353	43.8534	38.0345				1				0
80	6.27	28.2237	34.231	50.6778	57.4903	-.6386	-1.2517	170.6228	-.6386	-1.2517	1.4052	.8224	207.0319	-.3738	-.7326	43.9176	38.0791				1				0
80	6.28	28.2666	34.2526	50.6431	57.3813	-.6342	-1.2466	170.5437	-.6342	-1.2466	1.3986	.8186	206.9642	-.3712	-.7296	43.9602	38.1279				1				0
80	6.29	28.3095	34.2742	50.6085	57.2724	-.6297	-1.2414	170.4645	-.6297	-1.2414	1.392	.8147	206.8958	-.3685	-.7266	44.0028	38.1767				1				0
80	6.3	28.3524	34.2958	50.5738	57.1634	-.6252	-1.2363	170.3854	-.6252	-1.2363	1.3854	.8108	206.8267	-.3659	-.7236	44.0454	38.2256				1				0
80	6.31	28.4057	34.2769	50.4225	56.8503	-.6151	-1.2257	169.9554	-.6151	-1.2257	1.3714	.8026	206.6488	-.36	-.7174	44.1418	38.3263				1				0
80	6.32	28.4589	34.258	50.2713	56.5372	-.6049	-1.2151	169.5253	-.6049	-1.2151	1.3574	.7944	206.4664	-.354	-.7112	44.2387	38.4276				1				0
80	6.33	28.5121	34.2391	50.1201	56.2241	-.5947	-1.2044	169.0953	-.5947	-1.2044	1.3432	.7862	206.2791	-.3481	-.7049	44.3361	38.5294				1				0
80	6.34	28.5224	34.1986	50.0036	56.0199	-.589	-1.1989	168.7445	-.589	-1.1989	1.3357	.7818	206.1637	-.3447	-.7017	44.3907	38.5821				1				0
80	6.35	28.5327	34.1581	49.887	55.8158	-.5832	-1.1933	168.3936	-.5832	-1.1933	1.3282	.7774	206.0465	-.3413	-.6984	44.4455	38.6351				1				0
80	6.36	28.543	34.1176	49.7705	55.6117	-.5774	-1.1877	168.0427	-.5774	-1.1877	1.3207	.7729	205.9275	-.338	-.6951	44.5006	38.6883				1				0
80	6.37	28.5627	34.0519	49.6397	55.334	-.5672	-1.1809	167.5884	-.5672	-1.1809	1.31	.7667	205.6573	-.332	-.6911	44.5979	38.7538				1				0
80	6.38	28.5825	33.9862	49.509	55.0564	-.5569	-1.1739	167.134	-.5569	-1.1739	1.2993	.7605	205.381	-.326	-.6871	44.6957	38.8197				1				0
80	6.39	28.5919	33.961	49.4947	54.9829	-.5525	-1.1726	167.0305	-.5525	-1.1726	1.2963	.7587	205.2283	-.3234	-.6863	44.738	38.832				1				0
80	6.4	28.6013	33.9358	49.4805	54.9094	-.5481	-1.1714	166.927	-.5481	-1.1714	1.2932	.7569	205.0746	-.3208	-.6856	44.7803	38.8442				1				0
80	6.41	28.6108	33.9106	49.4663	54.8358	-.5436	-1.1701	166.8235	-.5436	-1.1701	1.2902	.7551	204.9201	-.3182	-.6848	44.8226	38.8565				1				0
80	6.42	28.6202	33.8854	49.452	54.7623	-.5392	-1.1688	166.72	-.5392	-1.1688	1.2871	.7533	204.7646	-.3156	-.684	44.865	38.8688				1				0
80	6.43	28.6554	33.9088	49.4876	54.7969	-.5381	-1.1682	166.8487	-.5381	-1.1682	1.2862	.7528	204.7323	-.3149	-.6837	44.8752	38.8743				1				0
80	6.44	28.6906	33.9322	49.5232	54.8315	-.537	-1.1676	166.9775	-.537	-1.1676	1.2852	.7522	204.6999	-.3143	-.6834	44.8853	38.8798				1				0
80	6.45	28.7164	33.9808	49.573	54.9396	-.5404	-1.1683	167.2098	-.5404	-1.1683	1.2873	.7534	204.8232	-.3163	-.6838	44.8531	38.873				1				0
80	6.46	28.7421	34.0294	49.6228	55.0477	-.5438	-1.169	167.442	-.5438	-1.169	1.2893	.7546	204.9459	-.3183	-.6842	44.821	38.8662				1				0
80	6.47	28.7679	34.078	49.6726	55.1559	-.5472	-1.1698	167.6743	-.5472	-1.1698	1.2914	.7558	205.0678	-.3202	-.6846	44.789	38.8595				1				0
80	6.48	28.7936	34.1266	49.7225	55.264	-.5505	-1.1705	167.9066	-.5505	-1.1705	1.2935	.757	205.189	-.3222	-.685	44.7571	38.8527				1				0
80	6.49	28.8099	34.1761	49.839	55.4577	-.5548	-1.1746	168.2827	-.5548	-1.1746	1.2991	.7603	205.2842	-.3247	-.6875	44.7157	38.813				1				0
80	6.5	28.8262	34.2256	49.9555	55.6515	-.5592	-1.1788	168.6588	-.5592	-1.1788	1.3047	.7636	205.3781	-.3273	-.6899	44.6745	38.7735				1				0
80	6.51	28.8168	34.2265	50.0222	55.7371	-.5602	-1.1822	168.8026	-.5602	-1.1822	1.3082	.7657	205.3528	-.3278	-.6919	44.665	38.7406				1				0
80	6.52	28.8073	34.2274	50.089	55.8227	-.5612	-1.1857	168.9464	-.5612	-1.1857	1.3118	.7677	205.3277	-.3284	-.6939	44.6555	38.7078				1				0
80	6.53	28.7979	34.2283	50.1557	55.9084	-.5622	-1.1891	169.0902	-.5622	-1.1891	1.3153	.7698	205.3028	-.329	-.6959	44.6461	38.6751				1				0
80	6.54	28.7885	34.2292	50.2224	55.994	-.5632	-1.1925	169.234	-.5632	-1.1925	1.3188	.7719	205.278	-.3296	-.698	44.6366	38.6424				1				0
80	6.55	28.7816	34.222	50.3291	56.1168	-.5632	-1.1977	169.4495	-.5632	-1.1977	1.3236	.7746	205.1848	-.3296	-.701	44.6359	38.5929				1				0
80	6.56	28.7747	34.2148	50.4359	56.2396	-.5633	-1.2029	169.665	-.5633	-1.2029	1.3283	.7774	205.0924	-.3297	-.704	44.6352	38.5435				1				0
80	6.57	28.7773	34.2067	50.4759	56.2768	-.5624	-1.2047	169.7367	-.5624	-1.2047	1.3295	.7781	205.0244	-.3291	-.7051	44.6439	38.5266				1				0
80	6.58	28.7799	34.1986	50.5159	56.314	-.5615	-1.2065	169.8084	-.5615	-1.2065	1.3307	.7788	204.9565	-.3286	-.7061	44.6526	38.5098				1				0
80	6.59	28.7824	34.1905	50.556	56.3512	-.5606	-1.2082	169.8801	-.5606	-1.2082	1.3319	.7795	204.8889	-.3281	-.7071	44.6613	38.493				1				0
80	6.6	28.785	34.1824	50.596	56.3884	-.5596	-1.21	169.9518	-.5596	-1.21	1.3332	.7803	204.8214	-.3275	-.7082	44.67	38.4762				1				0
80	6.61	28.7876	34.1896	50.5524	56.3823	-.5619	-1.2087	169.9119	-.5619	-1.2087	1.3329	.7801	204.9331	-.3289	-.7074	44.6487	38.489				1				0
80	6.62	28.7902	34.1968	50.5088	56.3763	-.5641	-1.2073	169.8721	-.5641	-1.2073	1.3326	.7799	205.045	-.3302	-.7066	44.6273	38.5019				1				0
80	6.63	28.7902	34.2121	50.4252	56.333	-.5673	-1.2042	169.7605	-.5673	-1.2042	1.3311	.7791	205.225	-.332	-.7048	44.5973	38.5316				1				0
80	6.64	28.7902	34.2274	50.3416	56.2898	-.5704	-1.2011	169.6489	-.5704	-1.2011	1.3296	.7782	205.4056	-.3339	-.7029	44.5672	38.5613				1				0
80	6.65	28.7902	34.2427	50.258	56.2465	-.5736	-1.1979	169.5374	-.5736	-1.1979	1.3282	.7773	205.5869	-.3357	-.7011	44.537	38.5911				1				0
80	6.66	28.7902	34.258	50.1744	56.2033	-.5768	-1.1948	169.4258	-.5768	-1.1948	1.3267	.7765	205.7688	-.3376	-.6993	44.5068	38.621				1				0
80	6.67	28.7567	34.2589	49.9769	56.0883	-.5838	-1.1895	169.0807	-.5838	-1.1895	1.3251	.7755	206.1429	-.3417	-.6962	44.4397	38.6714				1				0
80	6.68	28.7232	34.2598	49.7794	55.9732	-.5909	-1.1842	168.7356	-.5909	-1.1842	1.3234	.7746	206.5195	-.3458	-.6931	44.3722	38.722				1				0
80	6.69	28.6897	34.2454	49.6655	55.9014	-.5948	-1.182	168.5021	-.5948	-1.182	1.3232	.7744	206.7128	-.3481	-.6918	44.3351	38.7428				1				0
80	6.7	28.6563	34.231	49.5517	55.8296	-.5987	-1.1798	168.2686	-.5987	-1.1798	1.323	.7743	206.9068	-.3504	-.6905	44.2978	38.7636				1				0
80	6.71	28.6228	34.2166	49.4378	55.7579	-.6027	-1.1776	168.035	-.6027	-1.1776	1.3229	.7742	207.1013	-.3527	-.6892	44.2604	38.7845				1				0
80	6.72	28.5747	34.1914	49.3213	55.7137	-.6083	-1.1768	167.8011	-.6083	-1.1768	1.3248	.7753	207.3351	-.356	-.6888	44.2064	38.792				1				0
80	6.73	28.5267	34.1662	49.2047	55.6696	-.614	-1.176	167.5672	-.614	-1.176	1.3267	.7765	207.5688	-.3594	-.6883	44.1523	38.7996				1				0
80	6.74	28.4786	34.141	49.0882	55.6255	-.6197	-1.1753	167.3333	-.6197	-1.1753	1.3286	.7776	207.8025	-.3627	-.6878	44.098	38.8071				1				0
80	6.75	28.464	34.1302	49.0855	55.6532	-.6214	-1.1767	167.3329	-.6214	-1.1767	1.3307	.7788	207.8403	-.3637	-.6887	44.0815	38.7937				1				0
80	6.76	28.4494	34.1194	49.0829	55.6809	-.6232	-1.1781	167.3326	-.6232	-1.1781	1.3327	.78	207.878	-.3647	-.6895	44.065	38.7803				1				0
80	6.77	28.4348	34.1086	49.0802	55.7086	-.6249	-1.1795	167.3322	-.6249	-1.1795	1.3348	.7812	207.9155	-.3657	-.6903	44.0485	38.7669				1				0
80	6.78	28.4065	34.0951	49.1389	55.8374	-.6287	-1.1849	167.4779	-.6287	-1.1849	1.3413	.785	207.9503	-.3679	-.6935	44.0126	38.7157				1				0
80	6.79	28.3782	34.0816	49.1976	55.9663	-.6324	-1.1902	167.6237	-.6324	-1.1902	1.3478	.7888	207.9848	-.3701	-.6966	43.9767	38.6646				1				0
80	6.8	28.3645	34.0789	49.259	56.0675	-.6345	-1.1942	167.7699	-.6345	-1.1942	1.3523	.7914	207.9821	-.3713	-.6989	43.9574	38.627				1				0
80	6.81	28.3507	34.0762	49.3204	56.1687	-.6365	-1.1981	167.916	-.6365	-1.1981	1.3567	.794	207.9794	-.3725	-.7012	43.9382	38.5895				1				0
80	6.82	28.337	34.0735	49.3818	56.2699	-.6385	-1.202	168.0621	-.6385	-1.202	1.3611	.7966	207.9767	-.3737	-.7035	43.919	38.552				1				0
80	6.83	28.3233	34.0708	49.4431	56.3711	-.6405	-1.206	168.2083	-.6405	-1.206	1.3655	.7992	207.9741	-.3749	-.7058	43.8998	38.5146				1				0
80	6.84	28.2529	34.015	49.5721	56.5588	-.6435	-1.2169	168.3988	-.6435	-1.2169	1.3766	.8057	207.8701	-.3766	-.7122	43.8714	38.4106				1				0
80	6.85	28.1825	33.9592	49.7011	56.7465	-.6465	-1.2278	168.5893	-.6465	-1.2278	1.3876	.8121	207.7681	-.3784	-.7186	43.8432	38.3068				1				0
80	6.86	28.1259	33.9061	49.7687	56.833	-.6474	-1.2348	168.6336	-.6474	-1.2348	1.3942	.816	207.6693	-.3789	-.7227	43.834	38.2403				1				0
80	6.87	28.0692	33.853	49.8363	56.9195	-.6484	-1.2418	168.6779	-.6484	-1.2418	1.4008	.8199	207.5714	-.3795	-.7268	43.8249	38.1737				1				0
80	6.88	28.0126	33.7999	49.9039	57.006	-.6493	-1.2487	168.7223	-.6493	-1.2487	1.4075	.8238	207.4745	-.38	-.7308	43.8158	38.1073				1				0
80	6.89	27.9559	33.7468	49.9715	57.0924	-.6503	-1.2557	168.7667	-.6503	-1.2557	1.4141	.8276	207.3786	-.3806	-.7349	43.8066	38.0408				1				0
80	6.9	27.8169	33.6388	50.1103	57.2568	-.6529	-1.2705	168.8227	-.6529	-1.2705	1.4285	.836	207.1993	-.3821	-.7436	43.7815	37.8998				1				0
80	6.91	27.6778	33.5307	50.2491	57.4211	-.6556	-1.2853	168.8788	-.6556	-1.2853	1.4428	.8445	207.0237	-.3837	-.7523	43.7565	37.7589				1				0
80	6.92	27.5954	33.4758	50.3202	57.499	-.6572	-1.2931	168.8905	-.6572	-1.2931	1.4506	.849	206.9421	-.3847	-.7568	43.7405	37.6843				1				0
80	6.93	27.513	33.4209	50.3914	57.5768	-.6589	-1.301	168.9022	-.6589	-1.301	1.4583	.8535	206.8613	-.3856	-.7614	43.7246	37.6097				1				0
80	6.94	27.4307	33.366	50.4626	57.6547	-.6606	-1.3088	168.9139	-.6606	-1.3088	1.4661	.858	206.7814	-.3866	-.766	43.7086	37.5352				1				0
80	6.95	27.3483	33.3111	50.5337	57.7325	-.6623	-1.3166	168.9256	-.6623	-1.3166	1.4738	.8626	206.7024	-.3876	-.7706	43.6927	37.4606				1				0
80	6.96	27.2341	33.2409	50.6734	57.8717	-.6641	-1.3287	169.0202	-.6641	-1.3287	1.4854	.8694	206.5559	-.3887	-.7777	43.6754	37.3457				1				0
80	6.97	27.12	33.1707	50.8131	58.011	-.6659	-1.3408	169.1147	-.6659	-1.3408	1.497	.8762	206.4118	-.3897	-.7847	43.6581	37.2309				1				0
80	6.98	27.0882	33.1554	50.8815	58.0724	-.666	-1.345	169.1976	-.666	-1.345	1.5009	.8784	206.345	-.3898	-.7872	43.6567	37.1906				1				0
80	6.99	27.0564	33.1401	50.95	58.1338	-.6662	-1.3492	169.2804	-.6662	-1.3492	1.5047	.8807	206.2785	-.3899	-.7897	43.6553	37.1504				1				0
80	7	27.0247	33.1248	51.0185	58.1952	-.6663	-1.3534	169.3633	-.6663	-1.3534	1.5086	.8829	206.2124	-.39	-.7921	43.6539	37.1101				1				0
80	7.01	26.9929	33.1095	51.087	58.2566	-.6665	-1.3577	169.4461	-.6665	-1.3577	1.5124	.8852	206.1468	-.3901	-.7946	43.6526	37.07				1				0
80	7.02	26.938	33.0474	51.1573	58.2895	-.6643	-1.3638	169.4322	-.6643	-1.3638	1.517	.8879	205.9699	-.3888	-.7982	43.6733	37.0111				1				0
80	7.03	26.8831	32.9853	51.2276	58.3224	-.6621	-1.37	169.4183	-.6621	-1.37	1.5216	.8906	205.7941	-.3875	-.8018	43.6941	36.9522				1				0
80	7.04	26.8599	32.9385	51.2294	58.2938	-.6598	-1.372	169.3216	-.6598	-1.372	1.5224	.891	205.6828	-.3862	-.803	43.7163	36.9334				1				0
80	7.05	26.8367	32.8917	51.2311	58.2653	-.6575	-1.374	169.2249	-.6575	-1.374	1.5232	.8915	205.5714	-.3848	-.8041	43.7385	36.9146				1				0
80	7.06	26.8135	32.8449	51.2329	58.2368	-.6551	-1.3759	169.1281	-.6551	-1.3759	1.5239	.8919	205.4601	-.3834	-.8053	43.7608	36.8957				1				0
80	7.07	26.7904	32.7981	51.2347	58.2082	-.6528	-1.3779	169.0314	-.6528	-1.3779	1.5247	.8924	205.3488	-.3821	-.8065	43.783	36.8768				1				0
80	7.08	26.7294	32.7162	51.1982	58.1632	-.6522	-1.3815	168.8071	-.6522	-1.3815	1.5277	.8941	205.2712	-.3817	-.8085	43.7889	36.8432				1				0
80	7.09	26.6685	32.6343	51.1618	58.1183	-.6515	-1.385	168.5828	-.6515	-1.385	1.5306	.8958	205.1937	-.3813	-.8106	43.7948	36.8095				1				0
80	7.1	26.6307	32.5992	51.1235	58.1018	-.6533	-1.3866	168.4552	-.6533	-1.3866	1.5327	.8971	205.2274	-.3823	-.8115	43.7783	36.7947				1				0
80	7.11	26.593	32.5641	51.0853	58.0854	-.655	-1.3881	168.3277	-.655	-1.3881	1.5349	.8983	205.2612	-.3834	-.8124	43.7618	36.7799				1				0
80	7.12	26.5552	32.529	51.047	58.069	-.6567	-1.3897	168.2001	-.6567	-1.3897	1.537	.8996	205.2948	-.3844	-.8133	43.7453	36.7651				1				0
80	7.13	26.4797	32.4651	51.0168	58.1096	-.6614	-1.3949	168.0711	-.6614	-1.3949	1.5438	.9035	205.3688	-.3871	-.8164	43.7008	36.7152				1				0
80	7.14	26.4041	32.4012	50.9865	58.1503	-.6661	-1.4001	167.9421	-.6661	-1.4001	1.5505	.9075	205.4423	-.3898	-.8195	43.6562	36.6653				1				0
80	7.15	26.3286	32.3373	50.9563	58.1909	-.6708	-1.4054	167.8131	-.6708	-1.4054	1.5573	.9114	205.5152	-.3926	-.8225	43.6115	36.6154				1				0
80	7.16	26.2909	32.3085	50.9643	58.248	-.6737	-1.4091	167.8116	-.6737	-1.4091	1.5619	.9141	205.5546	-.3943	-.8247	43.5834	36.5803				1				0
80	7.17	26.2531	32.2797	50.9723	58.3051	-.6767	-1.4127	167.8101	-.6767	-1.4127	1.5664	.9168	205.5938	-.396	-.8268	43.5554	36.5453				1				0
80	7.18	26.2153	32.2509	50.9803	58.3622	-.6796	-1.4164	167.8087	-.6796	-1.4164	1.571	.9195	205.6328	-.3978	-.829	43.5273	36.5103				1				0
80	7.19	26.1098	32.2014	51.0461	58.5386	-.6877	-1.4267	167.8958	-.6877	-1.4267	1.5838	.927	205.735	-.4025	-.835	43.4503	36.412				1				0
80	7.2	26.0042	32.1519	51.1119	58.7151	-.6958	-1.4371	167.983	-.6958	-1.4371	1.5966	.9345	205.8354	-.4072	-.8411	43.3734	36.3138				1				0
80	7.21	25.9364	32.1312	51.1698	58.8344	-.7009	-1.4437	168.0717	-.7009	-1.4437	1.6048	.9393	205.8971	-.4102	-.8449	43.3246	36.2507				1				0
80	7.22	25.8686	32.1105	51.2276	58.9538	-.706	-1.4503	168.1604	-.706	-1.4503	1.613	.9441	205.958	-.4132	-.8488	43.2758	36.1876				1				0
80	7.23	25.8008	32.0898	51.2854	59.0731	-.7112	-1.4569	168.2491	-.7112	-1.4569	1.6212	.9489	206.0183	-.4162	-.8527	43.227	36.1247				1				0
80	7.24	25.733	32.0691	51.3432	59.1925	-.7163	-1.4635	168.3378	-.7163	-1.4635	1.6294	.9536	206.0779	-.4192	-.8566	43.1784	36.0617				1				0
80	7.25	25.6231	32.0159	51.4936	59.4174	-.722	-1.4766	168.55	-.722	-1.4766	1.6437	.962	206.0567	-.4226	-.8642	43.1239	35.9372				1				0
80	7.26	25.5133	31.9628	51.6439	59.6423	-.7277	-1.4896	168.7623	-.7277	-1.4896	1.6579	.9703	206.0359	-.4259	-.8718	43.0696	35.813				1				0
80	7.27	25.4712	31.9304	51.7364	59.7478	-.7283	-1.4961	168.8858	-.7283	-1.4961	1.6639	.9739	205.9572	-.4263	-.8756	43.0638	35.7516				1				0
80	7.28	25.4291	31.898	51.8289	59.8533	-.7289	-1.5025	169.0094	-.7289	-1.5025	1.67	.9774	205.8792	-.4266	-.8794	43.058	35.6903				1				0
80	7.29	25.3871	31.8656	51.9214	59.9588	-.7295	-1.5089	169.133	-.7295	-1.5089	1.676	.9809	205.802	-.427	-.8832	43.0522	35.6291				1				0
80	7.3	25.345	31.8332	52.014	60.0644	-.7301	-1.5154	169.2566	-.7301	-1.5154	1.6821	.9845	205.7253	-.4273	-.8869	43.0464	35.5679				1				0
80	7.31	25.2764	31.7639	52.1563	60.2036	-.7293	-1.5257	169.4002	-.7293	-1.5257	1.691	.9897	205.5495	-.4269	-.8929	43.0541	35.47				1				0
80	7.32	25.2077	31.6946	52.2986	60.3429	-.7285	-1.5359	169.5438	-.7285	-1.5359	1.6999	.9949	205.3758	-.4264	-.8989	43.0618	35.3722				1				0
80	7.33	25.1811	31.6577	52.3484	60.3766	-.7271	-1.5398	169.5638	-.7271	-1.5398	1.7028	.9966	205.2771	-.4256	-.9012	43.0752	35.3353				1				0
80	7.34	25.1545	31.6208	52.3982	60.4103	-.7257	-1.5437	169.5839	-.7257	-1.5437	1.7057	.9983	205.1789	-.4247	-.9035	43.0886	35.2985				1				0
80	7.35	25.1279	31.5839	52.4481	60.4441	-.7243	-1.5475	169.6039	-.7243	-1.5475	1.7086	1	205.081	-.4239	-.9057	43.102	35.2616				1				0
80	7.36	25.1013	31.547	52.4979	60.4778	-.7229	-1.5514	169.624	-.7229	-1.5514	1.7115	1.0017	204.9834	-.4231	-.908	43.1154	35.2248				1				0
80	7.37	25.0498	31.4435	52.5539	60.4674	-.7174	-1.5579	169.5146	-.7174	-1.5579	1.7152	1.0039	204.7256	-.4199	-.9118	43.1675	35.1626				1				0
80	7.38	24.9983	31.34	52.61	60.457	-.7119	-1.5645	169.4053	-.7119	-1.5645	1.7188	1.006	204.4685	-.4167	-.9157	43.2197	35.1003				1				0
80	7.39	24.9734	31.2734	52.6162	60.4129	-.7079	-1.5671	169.2759	-.7079	-1.5671	1.7196	1.0064	204.3079	-.4143	-.9172	43.2585	35.0748				1				0
80	7.4	24.9485	31.2068	52.6224	60.3688	-.7038	-1.5698	169.1465	-.7038	-1.5698	1.7204	1.0069	204.1472	-.4119	-.9188	43.2974	35.0493				1				0
80	7.41	24.9236	31.1402	52.6286	60.3247	-.6997	-1.5725	169.0171	-.6997	-1.5725	1.7211	1.0073	203.9864	-.4095	-.9204	43.3364	35.0237				1				0
80	7.42	24.8987	31.0736	52.6349	60.2806	-.6956	-1.5752	168.8878	-.6956	-1.5752	1.7219	1.0078	203.8255	-.4071	-.9219	43.3754	34.9981				1				0
80	7.43	24.8601	30.9746	52.6429	60.2451	-.691	-1.5798	168.7227	-.691	-1.5798	1.7243	1.0092	203.6255	-.4044	-.9246	43.4188	34.9544				1				0
80	7.44	24.8215	30.8756	52.6509	60.2097	-.6865	-1.5844	168.5576	-.6865	-1.5844	1.7267	1.0106	203.4257	-.4018	-.9273	43.4622	34.9106				1				0
80	7.45	24.8077	30.8432	52.6526	60.2183	-.686	-1.5863	168.5219	-.686	-1.5863	1.7283	1.0115	203.3869	-.4015	-.9284	43.4665	34.8925				1				0
80	7.46	24.794	30.8108	52.6544	60.227	-.6856	-1.5882	168.4862	-.6856	-1.5882	1.7298	1.0124	203.3482	-.4012	-.9295	43.4708	34.8743				1				0
80	7.47	24.7803	30.7784	52.6562	60.2356	-.6851	-1.5901	168.4505	-.6851	-1.5901	1.7314	1.0134	203.3095	-.401	-.9307	43.4751	34.8562				1				0
80	7.48	24.7477	30.7145	52.6811	60.265	-.6839	-1.5947	168.4083	-.6839	-1.5947	1.7352	1.0156	203.2139	-.4003	-.9333	43.4863	34.8125				1				0
80	7.49	24.7151	30.6506	52.706	60.2944	-.6828	-1.5993	168.3661	-.6828	-1.5993	1.7389	1.0177	203.1185	-.3996	-.936	43.4975	34.7689				1				0
80	7.5	24.6824	30.5867	52.7309	60.3238	-.6816	-1.6039	168.3239	-.6816	-1.6039	1.7427	1.0199	203.0236	-.3989	-.9387	43.5088	34.7252				1				0
80	7.51	24.6636	30.5552	52.7541	60.3446	-.6808	-1.6065	168.3174	-.6808	-1.6065	1.7449	1.0212	202.9671	-.3985	-.9403	43.5158	34.6997				1				0
80	7.52	24.6447	30.5237	52.7772	60.3653	-.6801	-1.6092	168.3109	-.6801	-1.6092	1.747	1.0225	202.9107	-.3981	-.9418	43.5227	34.6741				1				0
80	7.53	24.6258	30.4922	52.8003	60.3861	-.6794	-1.6119	168.3044	-.6794	-1.6119	1.7492	1.0238	202.8546	-.3976	-.9434	43.5297	34.6486				1				0
80	7.54	24.6189	30.4129	52.8973	60.4077	-.6718	-1.6173	168.3369	-.6718	-1.6173	1.7512	1.025	202.5576	-.3932	-.9466	43.6019	34.5975				1				0
80	7.55	24.6121	30.3337	52.9942	60.4294	-.6642	-1.6226	168.3694	-.6642	-1.6226	1.7533	1.0262	202.2614	-.3887	-.9497	43.6742	34.5464				1				0
80	7.56	24.6241	30.286	53.0681	60.4302	-.6574	-1.6253	168.4084	-.6574	-1.6253	1.7532	1.0261	202.0209	-.3847	-.9513	43.7394	34.5208				1				0
80	7.57	24.6361	30.2383	53.1419	60.4311	-.6505	-1.628	168.4474	-.6505	-1.628	1.7532	1.0261	201.7805	-.3807	-.9528	43.8046	34.4952				1				0
80	7.58	24.6481	30.1906	53.2157	60.4319	-.6437	-1.6307	168.4864	-.6437	-1.6307	1.7531	1.0261	201.5403	-.3767	-.9544	43.8698	34.4697				1				0
80	7.59	24.6601	30.1429	53.2896	60.4328	-.6368	-1.6334	168.5254	-.6368	-1.6334	1.7531	1.0261	201.3001	-.3727	-.956	43.935	34.4441				1				0
80	7.6	24.6756	30.0898	53.4025	60.4795	-.6296	-1.6377	168.6475	-.6296	-1.6377	1.7545	1.0269	201.0285	-.3685	-.9585	44.0041	34.4033				1				0
80	7.61	24.691	30.0367	53.5155	60.5262	-.6223	-1.6419	168.7695	-.6223	-1.6419	1.7559	1.0277	200.7578	-.3642	-.961	44.0731	34.3626				1				0
80	7.62	24.6945	30.0313	53.5547	60.5721	-.6219	-1.6435	168.8525	-.6219	-1.6435	1.7573	1.0285	200.7267	-.364	-.9619	44.077	34.3474				1				0
80	7.63	24.6979	30.0259	53.5938	60.6179	-.6215	-1.6451	168.9355	-.6215	-1.6451	1.7586	1.0293	200.6957	-.3637	-.9629	44.081	34.3321				1				0
80	7.64	24.7013	30.0205	53.6329	60.6637	-.6211	-1.6467	169.0185	-.6211	-1.6467	1.76	1.0301	200.6648	-.3635	-.9638	44.0849	34.3169				1				0
80	7.65	24.7048	30.0151	53.6721	60.7096	-.6207	-1.6483	169.1015	-.6207	-1.6483	1.7613	1.0309	200.6339	-.3633	-.9647	44.0888	34.3018				1				0
80	7.66	24.7159	30.0385	53.6979	60.7745	-.6228	-1.6486	169.2268	-.6228	-1.6486	1.7624	1.0315	200.6946	-.3645	-.9649	44.0686	34.2986				1				0
80	7.67	24.7271	30.0619	53.7237	60.8393	-.6249	-1.649	169.352	-.6249	-1.649	1.7634	1.0321	200.7551	-.3657	-.9651	44.0485	34.2955				1				0
80	7.68	24.7348	30.0907	53.7103	60.8584	-.6274	-1.6477	169.3942	-.6274	-1.6477	1.7631	1.0319	200.8464	-.3672	-.9644	44.0244	34.3075				1				0
80	7.69	24.7425	30.1195	53.697	60.8774	-.63	-1.6464	169.4364	-.63	-1.6464	1.7629	1.0318	200.9377	-.3687	-.9636	44.0004	34.3195				1				0
80	7.7	24.7502	30.1483	53.6836	60.8964	-.6325	-1.6452	169.4786	-.6325	-1.6452	1.7626	1.0316	201.0289	-.3702	-.9629	43.9764	34.3315				1				0
80	7.71	24.758	30.1771	53.6703	60.9154	-.635	-1.6439	169.5208	-.635	-1.6439	1.7623	1.0314	201.1202	-.3717	-.9622	43.9523	34.3435				1				0
80	7.72	24.7829	30.2275	53.5991	60.8869	-.6385	-1.6393	169.4964	-.6385	-1.6393	1.7593	1.0297	201.2806	-.3737	-.9595	43.9189	34.3872				1				0
80	7.73	24.8077	30.2779	53.528	60.8584	-.642	-1.6348	169.472	-.642	-1.6348	1.7563	1.0279	201.4416	-.3758	-.9568	43.8855	34.4309				1				0
80	7.74	24.8249	30.2995	53.4701	60.8108	-.643	-1.6314	169.4054	-.643	-1.6314	1.7536	1.0263	201.5115	-.3763	-.9548	43.8761	34.4626				1				0
80	7.75	24.8421	30.3211	53.4123	60.7632	-.644	-1.6281	169.3388	-.644	-1.6281	1.7508	1.0247	201.5817	-.3769	-.9529	43.8666	34.4944				1				0
80	7.76	24.8592	30.3427	53.3545	60.7156	-.645	-1.6247	169.2721	-.645	-1.6247	1.7481	1.0231	201.6521	-.3775	-.9509	43.8572	34.5262				1				0
80	7.77	24.8764	30.3643	53.2967	60.6681	-.646	-1.6214	169.2055	-.646	-1.6214	1.7454	1.0215	201.7228	-.3781	-.949	43.8478	34.558				1				0
80	7.78	24.9348	30.4201	53.1873	60.5539	-.646	-1.6131	169.0961	-.646	-1.6131	1.7377	1.017	201.8255	-.3781	-.9441	43.8473	34.6369				1				0
80	7.79	24.9931	30.476	53.0779	60.4397	-.6461	-1.6048	168.9867	-.6461	-1.6048	1.73	1.0125	201.9291	-.3781	-.9393	43.8468	34.7159				1				0
80	7.8	25.0343	30.5102	53.0263	60.3731	-.6451	-1.5999	168.9439	-.6451	-1.5999	1.7251	1.0096	201.9614	-.3776	-.9364	43.8558	34.763				1				0
80	7.81	25.0755	30.5444	52.9747	60.3065	-.6442	-1.5949	168.9011	-.6442	-1.5949	1.7201	1.0067	201.9939	-.377	-.9335	43.8648	34.8101				1				0
80	7.82	25.1167	30.5786	52.9231	60.2399	-.6433	-1.59	168.8583	-.6433	-1.59	1.7152	1.0039	202.0266	-.3765	-.9306	43.8738	34.8573				1				0
80	7.83	25.1579	30.6128	52.8715	60.1733	-.6423	-1.585	168.8155	-.6423	-1.585	1.7102	1.001	202.0595	-.3759	-.9277	43.8828	34.9045				1				0
80	7.84	25.303	30.7793	52.7754	60.0583	-.6421	-1.5696	168.916	-.6421	-1.5696	1.6959	.9926	202.2469	-.3758	-.9187	43.8852	35.0511				1				0
80	7.85	25.448	30.9458	52.6793	59.9433	-.6418	-1.5543	169.0164	-.6418	-1.5543	1.6815	.9842	202.4372	-.3756	-.9097	43.8876	35.1976				1				0
80	7.86	25.5519	31.0781	52.6349	59.8948	-.6425	-1.5438	169.1596	-.6425	-1.5438	1.6722	.9787	202.595	-.376	-.9036	43.8811	35.2967				1				0
80	7.87	25.6557	31.2104	52.5904	59.8464	-.6432	-1.5335	169.3029	-.6432	-1.5335	1.6629	.9732	202.7544	-.3764	-.8975	43.8746	35.3956				1				0
80	7.88	25.7596	31.3427	52.5459	59.798	-.6439	-1.5231	169.4461	-.6439	-1.5231	1.6536	.9678	202.9153	-.3768	-.8914	43.868	35.4944				1				0
80	7.89	25.9862	31.6073	52.4134	59.5722	-.6406	-1.4985	169.579	-.6406	-1.4985	1.6297	.9538	203.1461	-.3749	-.877	43.8992	35.7286				1				0
80	7.9	26.2128	31.8719	52.2808	59.3465	-.6373	-1.4739	169.712	-.6373	-1.4739	1.6058	.9398	203.3834	-.373	-.8627	43.9303	35.9625				1				0
80	7.91	26.4393	32.1366	52.1483	59.1207	-.6341	-1.4494	169.8449	-.6341	-1.4494	1.582	.9259	203.6275	-.3711	-.8483	43.9613	36.1961				1				0
80	7.92	26.5621	32.2689	52.0602	58.9434	-.6301	-1.4352	169.8345	-.6301	-1.4352	1.5674	.9174	203.7037	-.3688	-.84	43.9989	36.3316				1				0
80	7.93	26.6848	32.4012	51.9721	58.7661	-.6262	-1.421	169.8242	-.6262	-1.421	1.5528	.9088	203.7813	-.3665	-.8316	44.0365	36.4671				1				0
80	7.94	26.8075	32.5335	51.8841	58.5888	-.6222	-1.4067	169.8139	-.6222	-1.4067	1.5382	.9003	203.8604	-.3642	-.8233	44.0742	36.6026				1				0
80	7.95	27.0333	32.7072	51.6546	58.1805	-.6115	-1.3801	169.5756	-.6115	-1.3801	1.5095	.8835	203.8977	-.3579	-.8077	44.176	36.8559				1				0
80	7.96	27.259	32.8809	51.4251	57.7723	-.6008	-1.3535	169.3372	-.6008	-1.3535	1.4808	.8667	203.9364	-.3516	-.7921	44.2781	37.11				1				0
80	7.97	27.362	32.9223	51.2836	57.5413	-.594	-1.341	169.1093	-.594	-1.341	1.4667	.8584	203.8915	-.3477	-.7848	44.3427	37.2285				1				0
80	7.98	27.465	32.9637	51.1422	57.3104	-.5872	-1.3285	168.8813	-.5872	-1.3285	1.4525	.8501	203.8457	-.3437	-.7775	44.4075	37.3475				1				0
80	7.99	27.568	33.0051	51.0007	57.0795	-.5804	-1.316	168.6533	-.5804	-1.316	1.4383	.8418	203.7988	-.3397	-.7702	44.4725	37.4667				1				0
80	8	27.671	33.0465	50.8593	56.8485	-.5736	-1.3034	168.4253	-.5736	-1.3034	1.4241	.8335	203.7508	-.3357	-.7629	44.5376	37.5862				1				0
80	8.01	27.8255	33.1311	50.6156	56.474	-.5647	-1.2826	168.0462	-.5647	-1.2826	1.4014	.8202	203.7635	-.3305	-.7506	44.6219	37.7852				1				0
80	8.02	27.9799	33.2157	50.3718	56.0995	-.5558	-1.2616	167.667	-.5558	-1.2616	1.3786	.8068	203.7766	-.3253	-.7384	44.7067	37.9851				1				0
80	8.03	28.0314	33.2589	50.2695	55.9559	-.5538	-1.2532	167.5158	-.5538	-1.2532	1.3701	.8019	203.8405	-.3241	-.7335	44.7258	38.0647				1				0
80	8.04	28.0829	33.3021	50.1672	55.8123	-.5518	-1.2448	167.3647	-.5518	-1.2448	1.3616	.7969	203.9053	-.3229	-.7286	44.7451	38.1445				1				0
80	8.05	28.1344	33.3453	50.0649	55.6688	-.5497	-1.2364	167.2135	-.5497	-1.2364	1.3531	.7919	203.971	-.3217	-.7236	44.7643	38.2244				1				0
80	8.06	28.1859	33.3885	49.9626	55.5252	-.5477	-1.228	167.0623	-.5477	-1.228	1.3446	.787	204.0377	-.3206	-.7187	44.7836	38.3045				1				0
80	8.07	28.2709	33.4857	49.8506	55.3903	-.5474	-1.2165	166.9975	-.5474	-1.2165	1.334	.7807	204.2266	-.3204	-.712	44.7867	38.4143				1				0
80	8.08	28.3559	33.583	49.7385	55.2553	-.5471	-1.205	166.9326	-.5471	-1.205	1.3233	.7745	204.4186	-.3202	-.7052	44.7898	38.5242				1				0
80	8.09	28.3894	33.637	49.7287	55.264	-.5488	-1.2019	167.019	-.5488	-1.2019	1.3212	.7733	204.5414	-.3212	-.7034	44.7736	38.5537				1				0
80	8.1	28.4228	33.691	49.7189	55.2726	-.5505	-1.1988	167.1053	-.5505	-1.1988	1.3191	.772	204.6644	-.3222	-.7016	44.7575	38.5832				1				0
80	8.11	28.4563	33.745	49.7091	55.2813	-.5522	-1.1957	167.1917	-.5522	-1.1957	1.317	.7708	204.7876	-.3232	-.6998	44.7413	38.6127				1				0
80	8.12	28.4898	33.799	49.6993	55.2899	-.5539	-1.1926	167.278	-.5539	-1.1926	1.3149	.7696	204.9112	-.3242	-.698	44.7252	38.6421				1				0
80	8.13	28.5481	33.9304	49.7367	55.3903	-.5597	-1.1888	167.6055	-.5597	-1.1888	1.3139	.769	205.2106	-.3276	-.6958	44.6698	38.6782				1				0
80	8.14	28.6065	34.0618	49.7741	55.4906	-.5655	-1.185	167.9329	-.5655	-1.185	1.313	.7685	205.5094	-.3309	-.6936	44.6146	38.714				1				0
80	8.15	28.6314	34.1392	49.8212	55.5823	-.5696	-1.1843	168.174	-.5696	-1.1843	1.3142	.7691	205.6833	-.3333	-.6932	44.5756	38.7206				1				0
80	8.16	28.6563	34.2166	49.8683	55.674	-.5736	-1.1837	168.4152	-.5736	-1.1837	1.3153	.7698	205.8565	-.3357	-.6928	44.5367	38.7271				1				0
80	8.17	28.6812	34.294	49.9155	55.7656	-.5777	-1.183	168.6563	-.5777	-1.183	1.3165	.7705	206.0289	-.3381	-.6924	44.498	38.7335				1				0
80	8.18	28.7061	34.3714	49.9626	55.8573	-.5818	-1.1823	168.8974	-.5818	-1.1823	1.3177	.7712	206.2004	-.3405	-.692	44.4593	38.74				1				0
80	8.19	28.7679	34.5001	50.0044	55.9732	-.5877	-1.179	169.2456	-.5877	-1.179	1.3173	.771	206.4942	-.3439	-.69	44.4032	38.7718				1				0
80	8.2	28.8296	34.6288	50.0463	56.0891	-.5935	-1.1756	169.5938	-.5935	-1.1756	1.317	.7708	206.7868	-.3474	-.6881	44.3474	38.8034				1				0
80	8.21	28.8666	34.6801	50.0409	56.1133	-.5953	-1.173	169.7009	-.5953	-1.173	1.3154	.7699	206.9099	-.3484	-.6865	44.33	38.8287				1				0
80	8.22	28.9035	34.7314	50.0356	56.1376	-.5972	-1.1703	169.808	-.5972	-1.1703	1.3139	.769	207.0331	-.3495	-.685	44.3127	38.8539				1				0
80	8.23	28.9404	34.7827	50.0302	56.1618	-.599	-1.1677	169.9151	-.599	-1.1677	1.3124	.7681	207.1564	-.3506	-.6834	44.2953	38.8791				1				0
80	8.24	28.9498	34.8331	49.9048	56.0934	-.6044	-1.1616	169.7812	-.6044	-1.1616	1.3095	.7664	207.4869	-.3537	-.6799	44.244	38.9368				1				0
80	8.25	28.9592	34.8835	49.7794	56.0251	-.6098	-1.1556	169.6473	-.6098	-1.1556	1.3066	.7647	207.8194	-.3569	-.6763	44.1927	38.9945				1				0
80	8.26	28.9687	34.9339	49.654	55.9568	-.6152	-1.1495	169.5134	-.6152	-1.1495	1.3038	.763	208.1539	-.36	-.6728	44.1413	39.0524				1				0
80	8.27	28.9412	34.933	49.5339	55.8642	-.6188	-1.146	169.2724	-.6188	-1.146	1.3024	.7623	208.3648	-.3621	-.6707	44.1071	39.0853				1				0
80	8.28	28.9138	34.9321	49.4138	55.7717	-.6224	-1.1426	169.0314	-.6224	-1.1426	1.3011	.7615	208.5768	-.3642	-.6687	44.0728	39.1182				1				0
80	8.29	28.8863	34.9312	49.2937	55.6791	-.626	-1.1391	168.7904	-.626	-1.1391	1.2998	.7607	208.7898	-.3664	-.6667	44.0383	39.1512				1				0
80	8.3	28.8099	34.9213	49.0651	55.5252	-.6348	-1.1341	168.3215	-.6348	-1.1341	1.2997	.7607	209.2398	-.3716	-.6637	43.9539	39.1993				1				0
80	8.31	28.7335	34.9114	48.8365	55.3712	-.6438	-1.129	167.8526	-.6438	-1.129	1.2996	.7606	209.6924	-.3768	-.6608	43.8689	39.2477				1				0
80	8.32	28.6846	34.9024	48.7279	55.3098	-.6491	-1.1274	167.6248	-.6491	-1.1274	1.3009	.7614	209.9293	-.3799	-.6598	43.8185	39.2628				1				0
80	8.33	28.6357	34.8934	48.6194	55.2484	-.6544	-1.1258	167.3969	-.6544	-1.1258	1.3022	.7621	210.1665	-.383	-.6589	43.768	39.278				1				0
80	8.34	28.5868	34.8844	48.5109	55.187	-.6597	-1.1242	167.1691	-.6597	-1.1242	1.3035	.7629	210.4038	-.3861	-.658	43.7174	39.2932				1				0
80	8.35	28.5378	34.8754	48.4024	55.1256	-.665	-1.1226	166.9412	-.665	-1.1226	1.3048	.7637	210.6413	-.3892	-.657	43.6666	39.3084				1				0
80	8.36	28.476	34.8682	48.333	55.1325	-.6722	-1.1237	166.8098	-.6722	-1.1237	1.3094	.7663	210.8884	-.3934	-.6577	43.5981	39.2983				1				0
80	8.37	28.4142	34.861	48.2636	55.1394	-.6794	-1.1248	166.6783	-.6794	-1.1248	1.314	.7691	211.1341	-.3976	-.6583	43.5295	39.2881				1				0
80	8.38	28.4014	34.8628	48.3027	55.2078	-.6812	-1.1274	166.7747	-.6812	-1.1274	1.3173	.7709	211.1426	-.3987	-.6598	43.5119	39.2626				1				0
80	8.39	28.3885	34.8646	48.3419	55.2761	-.6831	-1.1301	166.8711	-.6831	-1.1301	1.3205	.7728	211.1511	-.3998	-.6614	43.4944	39.2372				1				0
80	8.4	28.3756	34.8664	48.381	55.3444	-.6849	-1.1328	166.9675	-.6849	-1.1328	1.3237	.7747	211.1596	-.4009	-.663	43.4769	39.2119				1				0
80	8.41	28.3627	34.8682	48.4202	55.4127	-.6868	-1.1354	167.0639	-.6868	-1.1354	1.327	.7766	211.168	-.4019	-.6645	43.4594	39.1865				1				0
80	8.42	28.3207	34.8403	48.5616	55.6324	-.6903	-1.1455	167.355	-.6903	-1.1455	1.3374	.7827	211.0732	-.404	-.6704	43.4261	39.0907				1				0
80	8.43	28.2786	34.8124	48.703	55.8521	-.6938	-1.1555	167.6462	-.6938	-1.1555	1.3478	.7888	210.9802	-.406	-.6763	43.3929	38.9952				1				0
80	8.44	28.2495	34.7827	48.8053	56.0035	-.6954	-1.1629	167.841	-.6954	-1.1629	1.3549	.793	210.8799	-.407	-.6806	43.3771	38.9252				1				0
80	8.45	28.2203	34.753	48.9076	56.1549	-.6971	-1.1702	168.0358	-.6971	-1.1702	1.3621	.7972	210.781	-.408	-.6849	43.3614	38.8552				1				0
80	8.46	28.1911	34.7233	49.0099	56.3062	-.6987	-1.1775	168.2306	-.6987	-1.1775	1.3692	.8014	210.6833	-.4089	-.6892	43.3457	38.7855				1				0
80	8.47	28.1619	34.6936	49.1122	56.4576	-.7003	-1.1848	168.4253	-.7003	-1.1848	1.3763	.8055	210.5868	-.4099	-.6934	43.3301	38.7159				1				0
80	8.48	28.0932	34.5964	49.3168	56.7197	-.7005	-1.2002	168.7261	-.7005	-1.2002	1.3897	.8134	210.2711	-.41	-.7025	43.3281	38.5692				1				0
80	8.49	28.0246	34.4992	49.5214	56.9817	-.7008	-1.2156	169.0269	-.7008	-1.2156	1.4031	.8212	209.9626	-.4101	-.7114	43.3261	38.423				1				0
80	8.5	27.9851	34.4317	49.6237	57.0924	-.6993	-1.2237	169.133	-.6993	-1.2237	1.4094	.8249	209.7484	-.4093	-.7162	43.3397	38.3461				1				0
80	8.51	27.9456	34.3642	49.726	57.2032	-.6979	-1.2317	169.239	-.6979	-1.2317	1.4157	.8286	209.5364	-.4085	-.7209	43.3532	38.2693				1				0
80	8.52	27.9061	34.2967	49.8283	57.3139	-.6965	-1.2398	169.345	-.6965	-1.2398	1.422	.8323	209.3265	-.4076	-.7256	43.3668	38.1925				1				0
80	8.53	27.8667	34.2292	49.9306	57.4246	-.6951	-1.2478	169.451	-.6951	-1.2478	1.4284	.836	209.1188	-.4068	-.7303	43.3803	38.1159				1				0
80	8.54	27.8014	34.0888	50.0952	57.5863	-.6907	-1.2616	169.5717	-.6907	-1.2616	1.4383	.8418	208.6986	-.4042	-.7384	43.4222	37.9848				1				0
80	8.55	27.7362	33.9484	50.2598	57.7481	-.6863	-1.2753	169.6924	-.6863	-1.2753	1.4483	.8476	208.2848	-.4016	-.7464	43.4641	37.8539				1				0
80	8.56	27.7105	33.8755	50.322	57.7991	-.6833	-1.2811	169.707	-.6833	-1.2811	1.4519	.8498	208.0741	-.3999	-.7498	43.4925	37.7993				1				0
80	8.57	27.6847	33.8026	50.3843	57.8501	-.6803	-1.2868	169.7217	-.6803	-1.2868	1.4556	.8519	207.8644	-.3982	-.7531	43.521	37.7448				1				0
80	8.58	27.659	33.7297	50.4466	57.9012	-.6773	-1.2925	169.7363	-.6773	-1.2925	1.4592	.854	207.6558	-.3964	-.7565	43.5494	37.6903				1				0
80	8.59	27.6332	33.6568	50.5088	57.9522	-.6743	-1.2982	169.751	-.6743	-1.2982	1.4629	.8562	207.4483	-.3947	-.7598	43.5778	37.6358				1				0
80	8.6	27.5972	33.564	50.5497	58.0145	-.6727	-1.3048	169.7254	-.6727	-1.3048	1.468	.8592	207.2723	-.3937	-.7637	43.5936	37.5732				1				0
80	8.61	27.5611	33.4713	50.5907	58.0767	-.671	-1.3114	169.6999	-.671	-1.3114	1.4731	.8622	207.0973	-.3927	-.7675	43.6095	37.5105				1				0
80	8.62	27.5508	33.4515	50.5693	58.088	-.6723	-1.3123	169.6597	-.6723	-1.3123	1.4745	.863	207.1276	-.3935	-.768	43.597	37.5023				1				0
80	8.63	27.5405	33.4317	50.548	58.0992	-.6736	-1.3131	169.6194	-.6736	-1.3131	1.4758	.8638	207.1578	-.3943	-.7685	43.5844	37.4941				1				0
80	8.64	27.5302	33.4119	50.5266	58.1105	-.6749	-1.314	169.5792	-.6749	-1.314	1.4772	.8646	207.188	-.395	-.769	43.5719	37.4858				1				0
80	8.65	27.5053	33.4047	50.4261	58.0819	-.6801	-1.3126	169.4181	-.6801	-1.3126	1.4783	.8652	207.3905	-.398	-.7682	43.5229	37.4994				1				0
80	8.66	27.4804	33.3975	50.3256	58.0534	-.6852	-1.3111	169.2569	-.6852	-1.3111	1.4794	.8659	207.593	-.401	-.7674	43.4739	37.513				1				0
80	8.67	27.4555	33.3903	50.2251	58.0248	-.6904	-1.3097	169.0958	-.6904	-1.3097	1.4805	.8665	207.7956	-.4041	-.7665	43.4248	37.5266				1				0
80	8.68	27.441	33.4029	50.1459	57.9851	-.6942	-1.3074	168.9748	-.6942	-1.3074	1.4803	.8664	207.9686	-.4063	-.7652	43.3882	37.5485				1				0
80	8.69	27.4264	33.4155	50.0667	57.9453	-.6981	-1.3051	168.8539	-.6981	-1.3051	1.4801	.8662	208.142	-.4086	-.7638	43.3515	37.5704				1				0
80	8.7	27.4118	33.4281	49.9875	57.9055	-.7019	-1.3028	168.7329	-.7019	-1.3028	1.4799	.8661	208.3156	-.4108	-.7625	43.3148	37.5923				1				0
80	8.71	27.3749	33.4425	49.8265	57.8536	-.711	-1.2993	168.4975	-.711	-1.2993	1.4812	.8669	208.6881	-.4161	-.7605	43.2284	37.6253				1				0
80	8.72	27.338	33.4569	49.6655	57.8017	-.7201	-1.2959	168.2621	-.7201	-1.2959	1.4825	.8677	209.0609	-.4215	-.7584	43.1417	37.6583				1				0
80	8.73	27.3156	33.4587	49.5837	57.7896	-.7254	-1.2947	168.1477	-.7254	-1.2947	1.4841	.8686	209.2593	-.4245	-.7578	43.0919	37.6693				1				0
80	8.74	27.2933	33.4605	49.5019	57.7775	-.7306	-1.2936	168.0332	-.7306	-1.2936	1.4856	.8695	209.4575	-.4276	-.7571	43.042	37.6804				1				0
80	8.75	27.271	33.4623	49.42	57.7654	-.7358	-1.2924	167.9187	-.7358	-1.2924	1.4872	.8704	209.6555	-.4307	-.7564	42.992	37.6914				1				0
80	8.76	27.2487	33.4641	49.3382	57.7533	-.7411	-1.2912	167.8043	-.7411	-1.2912	1.4888	.8713	209.8534	-.4337	-.7557	42.9419	37.7025				1				0
80	8.77	27.2367	33.5037	49.2777	57.8017	-.7492	-1.29	167.8198	-.7492	-1.29	1.4918	.8731	210.1454	-.4385	-.755	42.8651	37.7142				1				0
80	8.78	27.2247	33.5433	49.2172	57.8501	-.7572	-1.2888	167.8353	-.7572	-1.2888	1.4948	.8749	210.4362	-.4432	-.7543	42.7884	37.7258				1				0
80	8.79	27.235	33.5812	49.2385	57.9107	-.76	-1.2887	167.9653	-.76	-1.2887	1.4961	.8757	210.5294	-.4448	-.7543	42.7618	37.7264				1				0
80	8.8	27.2453	33.619	49.2599	57.9712	-.7628	-1.2887	168.0953	-.7628	-1.2887	1.4975	.8765	210.6223	-.4464	-.7542	42.7353	37.7269				1				0
80	8.81	27.2556	33.6568	49.2812	58.0318	-.7656	-1.2886	168.2253	-.7656	-1.2886	1.4989	.8773	210.7148	-.4481	-.7542	42.7088	37.7274				1				0
80	8.82	27.2659	33.6946	49.3026	58.0923	-.7684	-1.2886	168.3553	-.7684	-1.2886	1.5003	.8781	210.8071	-.4497	-.7542	42.6823	37.728				1				0
80	8.83	27.2521	33.7162	49.3337	58.2056	-.7736	-1.2912	168.5076	-.7736	-1.2912	1.5052	.8809	210.9271	-.4528	-.7557	42.6325	37.703				1				0
80	8.84	27.2384	33.7378	49.3649	58.3189	-.7788	-1.2938	168.6599	-.7788	-1.2938	1.5101	.8838	211.0461	-.4558	-.7572	42.5828	37.6781				1				0
80	8.85	27.2144	33.7216	49.3746	58.3717	-.7813	-1.2965	168.6822	-.7813	-1.2965	1.5137	.8859	211.0735	-.4573	-.7588	42.5594	37.6526				1				0
80	8.86	27.1903	33.7054	49.3844	58.4244	-.7837	-1.2991	168.7046	-.7837	-1.2991	1.5172	.888	211.1009	-.4587	-.7604	42.536	37.6271				1				0
80	8.87	27.1663	33.6892	49.3942	58.4772	-.7862	-1.3018	168.7269	-.7862	-1.3018	1.5208	.8901	211.128	-.4601	-.7619	42.5126	37.6017				1				0
80	8.88	27.1423	33.673	49.404	58.53	-.7886	-1.3045	168.7492	-.7886	-1.3045	1.5244	.8922	211.1551	-.4616	-.7635	42.4892	37.5762				1				0
80	8.89	27.1114	33.6433	49.4414	58.6095	-.7906	-1.309	168.8055	-.7906	-1.309	1.5292	.895	211.1299	-.4627	-.7661	42.4709	37.5336				1				0
80	8.9	27.0805	33.6136	49.4787	58.6891	-.7925	-1.3135	168.8618	-.7925	-1.3135	1.534	.8978	211.1049	-.4638	-.7687	42.4526	37.4909				1				0
80	8.91	27.0736	33.6001	49.5063	58.7159	-.7919	-1.3153	168.8959	-.7919	-1.3153	1.5353	.8986	211.0532	-.4635	-.7698	42.4576	37.4738				1				0
80	8.92	27.0667	33.5866	49.5339	58.7427	-.7914	-1.3171	168.9299	-.7914	-1.3171	1.5365	.8993	211.0015	-.4632	-.7708	42.4627	37.4566				1				0
80	8.93	27.0599	33.573	49.5615	58.7695	-.7909	-1.3189	168.9639	-.7909	-1.3189	1.5378	.9	210.95	-.4629	-.7719	42.4678	37.4394				1				0
80	8.94	27.053	33.5595	49.589	58.7964	-.7904	-1.3207	168.9979	-.7904	-1.3207	1.5391	.9008	210.8985	-.4626	-.7729	42.4728	37.4223				1				0
80	8.95	27.0504	33.5334	49.6344	58.8232	-.788	-1.3231	169.0414	-.788	-1.3231	1.54	.9013	210.7777	-.4612	-.7744	42.4949	37.399				1				0
80	8.96	27.0479	33.5073	49.6798	58.85	-.7857	-1.3256	169.0849	-.7857	-1.3256	1.5409	.9019	210.6571	-.4599	-.7758	42.517	37.3757				1				0
80	8.97	27.0521	33.4947	49.6976	58.85	-.7839	-1.3262	169.0944	-.7839	-1.3262	1.5406	.9017	210.5877	-.4588	-.7762	42.534	37.3695				1				0
80	8.98	27.0564	33.4821	49.7153	58.85	-.7821	-1.3268	169.1039	-.7821	-1.3268	1.5402	.9014	210.5182	-.4578	-.7766	42.551	37.3634				1				0
80	8.99	27.0607	33.4695	49.7331	58.85	-.7804	-1.3275	169.1134	-.7804	-1.3275	1.5399	.9012	210.4487	-.4567	-.7769	42.5681	37.3572				1				0
80	9	27.065	33.4569	49.7509	58.85	-.7786	-1.3281	169.1229	-.7786	-1.3281	1.5395	.901	210.3792	-.4557	-.7773	42.5851	37.351				1				0
80	9.01	27.0873	33.4326	49.7572	58.792	-.7732	-1.3272	169.0692	-.7732	-1.3272	1.536	.899	210.2258	-.4526	-.7768	42.6358	37.3601				1				0
80	9.02	27.1097	33.4083	49.7634	58.7341	-.7679	-1.3262	169.0155	-.7679	-1.3262	1.5325	.8969	210.0717	-.4494	-.7762	42.6865	37.3692				1				0
80	9.03	27.1277	33.3966	49.7518	58.6761	-.7644	-1.3246	168.9523	-.7644	-1.3246	1.5294	.8951	209.9869	-.4474	-.7753	42.7202	37.3844				1				0
80	9.04	27.1457	33.3849	49.7402	58.6182	-.7608	-1.323	168.8891	-.7608	-1.323	1.5262	.8932	209.9017	-.4453	-.7743	42.754	37.3997				1				0
80	9.05	27.1637	33.3732	49.7287	58.5602	-.7573	-1.3214	168.8259	-.7573	-1.3214	1.523	.8914	209.8162	-.4432	-.7734	42.7878	37.415				1				0
80	9.06	27.1835	33.3462	49.6949	58.4521	-.7519	-1.3189	168.6767	-.7519	-1.3189	1.5181	.8885	209.6864	-.44	-.7719	42.8395	37.4394				1				0
80	9.07	27.2032	33.3192	49.6611	58.344	-.7464	-1.3163	168.5275	-.7464	-1.3163	1.5132	.8856	209.5555	-.4369	-.7704	42.8913	37.4638				1				0
80	9.08	27.2229	33.2922	49.6273	58.2359	-.741	-1.3137	168.3783	-.741	-1.3137	1.5083	.8828	209.4236	-.4337	-.7689	42.9432	37.4883				1				0
80	9.09	27.2247	33.2769	49.605	58.1857	-.7391	-1.3128	168.2923	-.7391	-1.3128	1.5065	.8817	209.3789	-.4326	-.7683	42.9612	37.4974				1				0
80	9.1	27.2264	33.2616	49.5828	58.1356	-.7372	-1.3118	168.2064	-.7372	-1.3118	1.5047	.8807	209.3341	-.4314	-.7678	42.9793	37.5066				1				0
80	9.11	27.2281	33.2463	49.5606	58.0854	-.7353	-1.3108	168.1204	-.7353	-1.3108	1.503	.8797	209.2891	-.4303	-.7672	42.9973	37.5158				1				0
80	9.12	27.2968	33.2904	49.5686	58.0447	-.7312	-1.3062	168.2005	-.7312	-1.3062	1.4969	.8761	209.2412	-.428	-.7645	43.0359	37.5602				1				0
80	9.13	27.3654	33.3345	49.5766	58.0041	-.7272	-1.3015	168.2806	-.7272	-1.3015	1.4909	.8726	209.193	-.4256	-.7617	43.0744	37.6046				1				0
80	9.14	27.4324	33.3939	49.6068	58.0136	-.725	-1.2978	168.4467	-.725	-1.2978	1.4866	.8701	209.1901	-.4243	-.7596	43.0948	37.6397				1				0
80	9.15	27.4993	33.4533	49.6371	58.0231	-.7229	-1.2942	168.6128	-.7229	-1.2942	1.4824	.8676	209.1873	-.4231	-.7574	43.1152	37.6747				1				0
80	9.16	27.5663	33.5127	49.6673	58.0326	-.7208	-1.2905	168.7789	-.7208	-1.2905	1.4781	.8651	209.1844	-.4218	-.7553	43.1356	37.7096				1				0
80	9.17	27.6332	33.5721	49.6976	58.0421	-.7186	-1.2868	168.9451	-.7186	-1.2868	1.4739	.8626	209.1815	-.4206	-.7531	43.1558	37.7445				1				0
80	9.18	27.7448	33.6775	49.6824	58.024	-.7174	-1.2785	169.1286	-.7174	-1.2785	1.466	.858	209.2972	-.4199	-.7483	43.1677	37.8236				1				0
80	9.19	27.8564	33.7828	49.6673	58.0058	-.7161	-1.2702	169.3122	-.7161	-1.2702	1.4582	.8534	209.4139	-.4191	-.7434	43.1796	37.9026				1				0
80	9.2	27.901	33.8287	49.6219	57.9781	-.717	-1.2656	169.3297	-.717	-1.2656	1.4546	.8513	209.5339	-.4196	-.7407	43.1712	37.9468				1				0
80	9.21	27.9456	33.8746	49.5766	57.9505	-.7179	-1.2609	169.3472	-.7179	-1.2609	1.451	.8492	209.6544	-.4202	-.738	43.1629	37.9911				1				0
80	9.22	27.9902	33.9205	49.5312	57.9228	-.7188	-1.2563	169.3647	-.7188	-1.2563	1.4474	.8471	209.7755	-.4207	-.7353	43.1545	38.0353				1				0
80	9.23	28.0349	33.9664	49.4858	57.8951	-.7197	-1.2517	169.3822	-.7197	-1.2517	1.4438	.845	209.8972	-.4212	-.7326	43.1462	38.0795				1				0
80	9.24	28.0211	33.9322	49.3462	57.7593	-.7202	-1.2478	169.0588	-.7202	-1.2478	1.4407	.8432	209.9931	-.4215	-.7303	43.141	38.1165				1				0
80	9.25	28.0074	33.898	49.2065	57.6235	-.7207	-1.2439	168.7354	-.7207	-1.2439	1.4376	.8414	210.0897	-.4218	-.728	43.1358	38.1538				1				0
80	9.26	27.9491	33.8179	49.1122	57.5154	-.7204	-1.2446	168.3945	-.7204	-1.2446	1.4381	.8416	210.0632	-.4216	-.7284	43.139	38.1467				1				0
80	9.27	27.8907	33.7378	49.0179	57.4073	-.7201	-1.2453	168.0536	-.7201	-1.2453	1.4385	.8419	210.0367	-.4214	-.7289	43.1422	38.1396				1				0
80	9.28	27.8323	33.6577	48.9236	57.2992	-.7197	-1.2461	167.7128	-.7197	-1.2461	1.439	.8422	210.0101	-.4212	-.7293	43.1455	38.1324				1				0
80	9.29	27.774	33.5775	48.8293	57.191	-.7194	-1.2468	167.3719	-.7194	-1.2468	1.4395	.8425	209.9834	-.421	-.7297	43.1487	38.1252				1				0
80	9.3	27.6366	33.4092	48.7858	57.1573	-.72	-1.2561	166.989	-.72	-1.2561	1.4478	.8474	209.8201	-.4214	-.7352	43.1432	38.0372				1				0
80	9.31	27.4993	33.2409	48.7422	57.1236	-.7205	-1.2654	166.606	-.7205	-1.2654	1.4561	.8522	209.6581	-.4217	-.7406	43.1378	37.9487				1				0
80	9.32	27.4204	33.1527	48.7929	57.198	-.7215	-1.2739	166.5639	-.7215	-1.2739	1.464	.8568	209.5244	-.4222	-.7456	43.129	37.8676				1				0
80	9.33	27.3414	33.0645	48.8436	57.2724	-.7224	-1.2824	166.5218	-.7224	-1.2824	1.4719	.8614	209.3921	-.4228	-.7506	43.1202	37.7864				1				0
80	9.34	27.2624	32.9763	48.8943	57.3467	-.7233	-1.2909	166.4798	-.7233	-1.2909	1.4798	.8661	209.2611	-.4233	-.7556	43.1115	37.7052				1				0
80	9.35	27.1835	32.8881	48.945	57.4211	-.7242	-1.2995	166.4377	-.7242	-1.2995	1.4877	.8707	209.1314	-.4239	-.7605	43.1027	37.624				1				0
80	9.36	27.029	32.7504	49.1656	57.7429	-.7291	-1.3209	166.6879	-.7291	-1.3209	1.5088	.8831	208.8985	-.4267	-.7731	43.0558	37.4198				1				0
80	9.37	26.8745	32.6127	49.3862	58.0646	-.7341	-1.3423	166.938	-.7341	-1.3423	1.5299	.8954	208.6726	-.4296	-.7856	43.009	37.2162				1				0
80	9.38	26.799	32.5632	49.5561	58.312	-.738	-1.3551	167.2303	-.738	-1.3551	1.543	.9031	208.5741	-.4319	-.7931	42.9711	37.0943				1				0
80	9.39	26.7234	32.5137	49.726	58.5594	-.742	-1.3679	167.5225	-.742	-1.3679	1.5561	.9108	208.4775	-.4343	-.8006	42.9334	36.9728				1				0
80	9.4	26.6479	32.4642	49.8959	58.8067	-.7459	-1.3806	167.8147	-.7459	-1.3806	1.5692	.9184	208.3829	-.4366	-.808	42.8958	36.8517				1				0
80	9.41	26.4762	32.3481	50.2073	59.2781	-.7546	-1.4062	168.3097	-.7546	-1.4062	1.5959	.9341	208.2197	-.4417	-.823	42.813	36.6073				1				0
80	9.42	26.3046	32.232	50.5186	59.7495	-.7633	-1.4317	168.8047	-.7633	-1.4317	1.6225	.9496	208.0628	-.4467	-.838	42.7307	36.3644				1				0
80	9.43	26.1329	32.1159	50.83	60.2209	-.7719	-1.4571	169.2996	-.7719	-1.4571	1.6489	.9651	207.9118	-.4518	-.8528	42.6488	36.123				1				0
80	9.44	26.0368	32.0493	50.9714	60.4449	-.7766	-1.4699	169.5024	-.7766	-1.4699	1.6624	.973	207.8482	-.4545	-.8603	42.6041	36.0009				1				0
80	9.45	25.9407	31.9826	51.1128	60.6689	-.7813	-1.4827	169.7051	-.7813	-1.4827	1.6759	.9809	207.7857	-.4573	-.8678	42.5594	35.8792				1				0
80	9.46	25.8445	31.916	51.2543	60.893	-.7859	-1.4954	169.9078	-.7859	-1.4954	1.6894	.9888	207.7243	-.46	-.8753	42.5149	35.7577				1				0
80	9.47	25.6652	31.7648	51.4393	61.2017	-.7928	-1.5167	170.071	-.7928	-1.5167	1.7114	1.0016	207.5966	-.464	-.8877	42.4498	35.5557				1				0
80	9.48	25.4858	31.6136	51.6243	61.5105	-.7996	-1.5378	170.2343	-.7996	-1.5378	1.7333	1.0145	207.4724	-.468	-.9001	42.3848	35.354				1				0
80	9.49	25.4025	31.529	51.6679	61.5953	-.8018	-1.5463	170.1947	-.8018	-1.5463	1.7418	1.0194	207.4071	-.4693	-.905	42.3641	35.2732				1				0
80	9.5	25.3193	31.4444	51.7115	61.68	-.8039	-1.5548	170.1552	-.8039	-1.5548	1.7504	1.0244	207.3423	-.4705	-.91	42.3433	35.1923				1				0
80	9.51	25.236	31.3598	51.7551	61.7648	-.8061	-1.5633	170.1157	-.8061	-1.5633	1.7589	1.0295	207.2782	-.4718	-.915	42.3226	35.1114				1				0
80	9.52	25.1528	31.2752	51.7987	61.8496	-.8083	-1.5718	170.0762	-.8083	-1.5718	1.7675	1.0345	207.2146	-.4731	-.9199	42.3019	35.0305				1				0
80	9.53	25.0103	31.1204	51.8405	61.9309	-.8105	-1.585	169.9021	-.8105	-1.585	1.7802	1.0419	207.0834	-.4744	-.9277	42.281	34.905				1				0
80	9.54	24.8678	30.9656	51.8823	62.0122	-.8127	-1.5982	169.7279	-.8127	-1.5982	1.7929	1.0494	206.9537	-.4756	-.9354	42.2602	34.7793				1				0
80	9.55	24.8086	30.8954	51.8805	62.0087	-.8127	-1.6029	169.5932	-.8127	-1.6029	1.7971	1.0518	206.8862	-.4757	-.9381	42.2601	34.7347				1				0
80	9.56	24.7494	30.8252	51.8787	62.0053	-.8127	-1.6076	169.4586	-.8127	-1.6076	1.8013	1.0543	206.819	-.4757	-.9409	42.26	34.6899				1				0
80	9.57	24.6902	30.755	51.877	62.0018	-.8127	-1.6123	169.3239	-.8127	-1.6123	1.8055	1.0567	206.7519	-.4757	-.9436	42.2599	34.6451				1				0
80	9.58	24.6309	30.6848	51.8752	61.9983	-.8127	-1.617	169.1892	-.8127	-1.617	1.8097	1.0592	206.6851	-.4757	-.9464	42.2598	34.6002				1				0
80	9.59	24.5657	30.6056	51.8796	61.9862	-.8119	-1.6222	169.0371	-.8119	-1.6222	1.8141	1.0617	206.5881	-.4752	-.9495	42.2674	34.5504				1				0
80	9.6	24.5005	30.5264	51.8841	61.9741	-.8111	-1.6275	168.885	-.8111	-1.6275	1.8184	1.0643	206.4914	-.4747	-.9525	42.2751	34.5004				1				0
80	9.61	24.4945	30.5174	51.8903	61.9655	-.8103	-1.628	168.8676	-.8103	-1.628	1.8185	1.0643	206.4612	-.4743	-.9528	42.2829	34.4955				1				0
80	9.62	24.4885	30.5084	51.8965	61.9568	-.8095	-1.6285	168.8502	-.8095	-1.6285	1.8186	1.0644	206.4309	-.4738	-.9531	42.2906	34.4906				1				0
80	9.63	24.4825	30.4994	51.9028	61.9482	-.8087	-1.629	168.8327	-.8087	-1.629	1.8187	1.0644	206.4007	-.4733	-.9534	42.2984	34.4857				1				0
80	9.64	24.4764	30.4904	51.909	61.9395	-.8079	-1.6295	168.8153	-.8079	-1.6295	1.8188	1.0645	206.3704	-.4728	-.9537	42.3062	34.4808				1				0
80	9.65	24.4996	30.4985	51.9348	61.9257	-.8049	-1.6286	168.8585	-.8049	-1.6286	1.8166	1.0632	206.3001	-.4711	-.9532	42.3344	34.4898				1				0
80	9.66	24.5228	30.5066	51.9606	61.9118	-.8019	-1.6276	168.9018	-.8019	-1.6276	1.8145	1.062	206.2296	-.4694	-.9526	42.3625	34.4989				1				0
80	9.67	24.552	30.5237	51.9801	61.9067	-.7998	-1.6262	168.9624	-.7998	-1.6262	1.8122	1.0606	206.1894	-.4681	-.9518	42.3829	34.5128				1				0
80	9.68	24.5812	30.5408	51.9997	61.9015	-.7977	-1.6247	169.0231	-.7977	-1.6247	1.8099	1.0593	206.149	-.4668	-.9509	42.4033	34.5268				1				0
80	9.69	24.6103	30.5579	52.0193	61.8963	-.7955	-1.6232	169.0838	-.7955	-1.6232	1.8077	1.058	206.1087	-.4656	-.95	42.4237	34.5407				1				0
80	9.7	24.6395	30.575	52.0389	61.8911	-.7934	-1.6218	169.1444	-.7934	-1.6218	1.8054	1.0567	206.0682	-.4643	-.9492	42.444	34.5547				1				0
80	9.71	24.6627	30.5588	52.03	61.8132	-.7883	-1.6199	169.0647	-.7883	-1.6199	1.8016	1.0544	205.9488	-.4614	-.9481	42.4923	34.5721				1				0
80	9.72	24.6859	30.5426	52.0211	61.7354	-.7832	-1.6181	168.9849	-.7832	-1.6181	1.7977	1.0522	205.8288	-.4584	-.947	42.5407	34.5895				1				0
80	9.73	24.6799	30.5093	51.9926	61.6627	-.7803	-1.6177	168.8445	-.7803	-1.6177	1.7961	1.0512	205.7493	-.4567	-.9468	42.5688	34.5929				1				0
80	9.74	24.6739	30.476	51.9641	61.5901	-.7773	-1.6174	168.704	-.7773	-1.6174	1.7945	1.0503	205.6694	-.455	-.9466	42.5969	34.5964				1				0
80	9.75	24.6678	30.4426	51.9357	61.5174	-.7744	-1.617	168.5636	-.7744	-1.617	1.7929	1.0493	205.5893	-.4532	-.9464	42.625	34.5999				1				0
80	9.76	24.6618	30.4093	51.9072	61.4448	-.7714	-1.6166	168.4232	-.7714	-1.6166	1.7913	1.0484	205.5089	-.4515	-.9462	42.6532	34.6034				1				0
80	9.77	24.6344	30.3562	51.8601	61.3462	-.7686	-1.617	168.1969	-.7686	-1.617	1.7904	1.0479	205.4214	-.4498	-.9464	42.6805	34.5999				1				0
80	9.78	24.6069	30.3031	51.8129	61.2476	-.7657	-1.6174	167.9705	-.7657	-1.6174	1.7895	1.0473	205.3334	-.4481	-.9466	42.7078	34.5964				1				0
80	9.79	24.5855	30.2833	51.7942	61.2216	-.7658	-1.6181	167.8847	-.7658	-1.6181	1.7902	1.0478	205.3265	-.4482	-.9471	42.7067	34.5894				1				0
80	9.8	24.564	30.2635	51.7756	61.1957	-.7659	-1.6188	167.7988	-.7659	-1.6188	1.7909	1.0482	205.3196	-.4483	-.9475	42.7057	34.5824				1				0
80	9.81	24.5425	30.2437	51.7569	61.1697	-.766	-1.6196	167.7129	-.766	-1.6196	1.7916	1.0486	205.3126	-.4483	-.9479	42.7047	34.5754				1				0
80	9.82	24.5279	30.2455	51.7969	61.219	-.767	-1.6217	167.7894	-.767	-1.6217	1.7939	1.0499	205.3113	-.4489	-.9491	42.6956	34.5554				1				0
80	9.83	24.5134	30.2473	51.8369	61.2683	-.7679	-1.6238	167.866	-.7679	-1.6238	1.7962	1.0513	205.31	-.4494	-.9504	42.6866	34.5354				1				0
80	9.84	24.4988	30.2491	51.877	61.3176	-.7689	-1.6259	167.9425	-.7689	-1.6259	1.7985	1.0526	205.3088	-.45	-.9516	42.6775	34.5154				1				0
80	9.85	24.5056	30.2707	51.9357	61.3929	-.7697	-1.6272	168.1049	-.7697	-1.6272	1.8001	1.0536	205.3144	-.4505	-.9524	42.6696	34.5024				1				0
80	9.86	24.5125	30.2923	51.9944	61.4681	-.7705	-1.6286	168.2673	-.7705	-1.6286	1.8017	1.0545	205.32	-.451	-.9532	42.6616	34.4895				1				0
80	9.87	24.5194	30.3139	52.0531	61.5434	-.7714	-1.63	168.4298	-.7714	-1.63	1.8033	1.0554	205.3255	-.4515	-.954	42.6536	34.4766				1				0
80	9.88	24.5468	30.3562	52.1625	61.6757	-.7718	-1.6317	168.7413	-.7718	-1.6317	1.8051	1.0565	205.3155	-.4517	-.955	42.6491	34.4599				1				0
80	9.89	24.5743	30.3985	52.2719	61.8081	-.7723	-1.6335	169.0528	-.7723	-1.6335	1.8068	1.0575	205.3054	-.452	-.956	42.6445	34.4432				1				0
80	9.9	24.5949	30.4192	52.3226	61.8651	-.772	-1.6339	169.2019	-.772	-1.6339	1.807	1.0576	205.2899	-.4518	-.9563	42.6479	34.4395				1				0
80	9.91	24.6155	30.4399	52.3733	61.9222	-.7716	-1.6343	169.351	-.7716	-1.6343	1.8073	1.0578	205.2744	-.4516	-.9565	42.6513	34.4357				1				0
80	9.92	24.6361	30.4606	52.424	61.9793	-.7713	-1.6346	169.5001	-.7713	-1.6346	1.8075	1.0579	205.2589	-.4514	-.9567	42.6547	34.4319				1				0
80	9.93	24.6567	30.4814	52.4747	62.0364	-.7709	-1.635	169.6492	-.7709	-1.635	1.8077	1.058	205.2434	-.4512	-.957	42.658	34.4282				1				0
80	9.94	24.6936	30.5012	52.4952	62.039	-.7688	-1.6333	169.7289	-.7688	-1.6333	1.8052	1.0566	205.2057	-.45	-.956	42.6782	34.4443				1				0
80	9.95	24.7305	30.521	52.5157	62.0416	-.7667	-1.6317	169.8087	-.7667	-1.6317	1.8028	1.0551	205.1679	-.4487	-.955	42.6983	34.4604				1				0
80	9.96	24.7468	30.5201	52.4854	61.9871	-.7649	-1.6296	169.7394	-.7649	-1.6296	1.8002	1.0536	205.1454	-.4477	-.9538	42.7151	34.4803				1				0
80	9.97	24.7631	30.5192	52.4552	61.9326	-.7632	-1.6275	169.67	-.7632	-1.6275	1.7975	1.0521	205.1228	-.4467	-.9525	42.7319	34.5003				1				0
80	9.98	24.7794	30.5183	52.4249	61.8781	-.7614	-1.6254	169.6007	-.7614	-1.6254	1.7949	1.0505	205.1002	-.4456	-.9513	42.7487	34.5202				1				0
80	9.99	24.7957	30.5174	52.3947	61.8236	-.7596	-1.6233	169.5314	-.7596	-1.6233	1.7922	1.049	205.0774	-.4446	-.9501	42.7655	34.5401				1				0
80	10	24.8773	30.5408	52.3208	61.6688	-.7532	-1.6153	169.4077	-.7532	-1.6153	1.7822	1.0431	204.9995	-.4408	-.9454	42.8267	34.6165				1				0
80	10.01	24.9588	30.5642	52.247	61.514	-.7468	-1.6072	169.284	-.7468	-1.6072	1.7723	1.0373	204.9206	-.4371	-.9407	42.888	34.6929				1				0
80	10.02	25.024	30.5885	52.2034	61.4136	-.7421	-1.6013	169.2296	-.7421	-1.6013	1.7649	1.033	204.8643	-.4343	-.9372	42.9324	34.7494				1				0
80	10.03	25.0893	30.6128	52.1598	61.3133	-.7374	-1.5954	169.1752	-.7374	-1.5954	1.7576	1.0287	204.8076	-.4316	-.9337	42.9769	34.8059				1				0
80	10.04	25.1545	30.6371	52.1162	61.213	-.7328	-1.5894	169.1208	-.7328	-1.5894	1.7502	1.0244	204.7503	-.4289	-.9303	43.0214	34.8624				1				0
80	10.05	25.2197	30.6614	52.0727	61.1126	-.7281	-1.5835	169.0664	-.7281	-1.5835	1.7429	1.0201	204.6924	-.4261	-.9268	43.0659	34.919				1				0
80	10.06	25.3631	30.7469	51.9543	60.9128	-.7215	-1.5692	168.9771	-.7215	-1.5692	1.7271	1.0108	204.6908	-.4223	-.9184	43.129	35.055				1				0
80	10.07	25.5064	30.8324	51.836	60.7131	-.7148	-1.5549	168.8878	-.7148	-1.5549	1.7114	1.0016	204.6891	-.4184	-.9101	43.1921	35.1912				1				0
80	10.08	25.5845	30.8936	51.7613	60.6136	-.7129	-1.5466	168.853	-.7129	-1.5466	1.703	.9967	204.7469	-.4172	-.9052	43.2107	35.2708				1				0
80	10.09	25.6626	30.9548	51.6866	60.5141	-.7109	-1.5382	168.8181	-.7109	-1.5382	1.6946	.9918	204.8053	-.4161	-.9003	43.2293	35.3503				1				0
80	10.1	25.7407	31.016	51.6119	60.4146	-.709	-1.5299	168.7832	-.709	-1.5299	1.6862	.9869	204.8643	-.4149	-.8954	43.2478	35.43				1				0
80	10.11	25.8188	31.0772	51.5371	60.3152	-.707	-1.5215	168.7483	-.707	-1.5215	1.6777	.9819	204.924	-.4138	-.8905	43.2664	35.5096				1				0
80	10.12	25.9295	31.1708	51.4002	60.1275	-.7041	-1.5079	168.628	-.7041	-1.5079	1.6642	.974	205.0299	-.4121	-.8826	43.2942	35.6388				1				0
80	10.13	26.0402	31.2644	51.2632	59.9398	-.7012	-1.4943	168.5076	-.7012	-1.4943	1.6507	.9661	205.1377	-.4104	-.8746	43.3219	35.7683				1				0
80	10.14	26.0729	31.2968	51.2009	59.8516	-.7002	-1.4891	168.4221	-.7002	-1.4891	1.6455	.9631	205.1845	-.4098	-.8715	43.3311	35.818				1				0
80	10.15	26.1055	31.3292	51.1386	59.7634	-.6993	-1.4839	168.3367	-.6993	-1.4839	1.6404	.9601	205.2316	-.4093	-.8685	43.3403	35.8677				1				0
80	10.16	26.1381	31.3616	51.0764	59.6751	-.6983	-1.4787	168.2512	-.6983	-1.4787	1.6353	.9571	205.2791	-.4087	-.8654	43.3495	35.9176				1				0
80	10.17	26.1964	31.4435	50.9874	59.5584	-.6984	-1.4696	168.1857	-.6984	-1.4696	1.6271	.9523	205.4168	-.4087	-.8601	43.349	36.0036				1				0
80	10.18	26.2548	31.5254	50.8984	59.4416	-.6984	-1.4606	168.1203	-.6984	-1.4606	1.619	.9475	205.5559	-.4088	-.8548	43.3485	36.0897				1				0
80	10.19	26.3132	31.6073	50.8095	59.3248	-.6985	-1.4515	168.0548	-.6985	-1.4515	1.6108	.9428	205.6966	-.4088	-.8495	43.3479	36.1759				1				0
80	10.2	26.3389	31.6568	50.7828	59.2963	-.6995	-1.4477	168.0748	-.6995	-1.4477	1.6079	.941	205.7882	-.4094	-.8473	43.3382	36.2121				1				0
80	10.21	26.3647	31.7063	50.7561	59.2677	-.7005	-1.4439	168.0949	-.7005	-1.4439	1.6049	.9393	205.8801	-.41	-.8451	43.3284	36.2483				1				0
80	10.22	26.3904	31.7558	50.7294	59.2392	-.7015	-1.4401	168.1149	-.7015	-1.4401	1.6019	.9376	205.9723	-.4106	-.8429	43.3187	36.2845				1				0
80	10.23	26.4102	31.799	50.7143	59.202	-.7016	-1.4368	168.1255	-.7016	-1.4368	1.599	.9358	206.0249	-.4106	-.8409	43.3184	36.3158				1				0
80	10.24	26.4299	31.8422	50.6992	59.1648	-.7016	-1.4335	168.1361	-.7016	-1.4335	1.596	.9341	206.0776	-.4106	-.839	43.3182	36.3472				1				0
80	10.25	26.4239	31.8359	50.7108	59.1562	-.7006	-1.434	168.1268	-.7006	-1.434	1.596	.9341	206.0375	-.41	-.8393	43.3277	36.3424				1				0
80	10.26	26.4179	31.8296	50.7223	59.1475	-.6996	-1.4346	168.1174	-.6996	-1.4346	1.596	.9341	205.9974	-.4095	-.8396	43.3372	36.3376				1				0
80	10.27	26.4119	31.8233	50.7339	59.1389	-.6986	-1.4351	168.108	-.6986	-1.4351	1.5961	.9341	205.9572	-.4089	-.8399	43.3467	36.3328				1				0
80	10.28	26.4059	31.817	50.7454	59.1302	-.6976	-1.4356	168.0986	-.6976	-1.4356	1.5961	.9341	205.9171	-.4083	-.8402	43.3562	36.328				1				0
80	10.29	26.3878	31.8179	50.7757	59.1666	-.6987	-1.4375	168.148	-.6987	-1.4375	1.5983	.9354	205.9215	-.4089	-.8413	43.3461	36.3099				1				0
80	10.3	26.3698	31.8188	50.8059	59.2029	-.6997	-1.4394	168.1975	-.6997	-1.4394	1.6004	.9367	205.9258	-.4095	-.8424	43.336	36.2918				1				0
80	10.31	26.3578	31.826	50.8246	59.2479	-.7018	-1.4408	168.2563	-.7018	-1.4408	1.6026	.938	205.97	-.4107	-.8432	43.3165	36.2785				1				0
80	10.32	26.3458	31.8332	50.8433	59.2928	-.7038	-1.4422	168.3152	-.7038	-1.4422	1.6047	.9392	206.014	-.4119	-.8441	43.2969	36.2652				1				0
80	10.33	26.3338	31.8404	50.862	59.3378	-.7059	-1.4436	168.374	-.7059	-1.4436	1.6069	.9405	206.058	-.4131	-.8449	43.2774	36.2519				1				0
80	10.34	26.3218	31.8476	50.8807	59.3828	-.7079	-1.4449	168.4328	-.7079	-1.4449	1.609	.9417	206.1017	-.4143	-.8457	43.2578	36.2386				1				0
80	10.35	26.3132	31.8674	50.9358	59.4814	-.7109	-1.4475	168.5978	-.7109	-1.4475	1.6126	.9438	206.1555	-.416	-.8472	43.2299	36.2144				1				0
80	10.36	26.3046	31.8872	50.991	59.58	-.7138	-1.45	168.7628	-.7138	-1.45	1.6162	.9459	206.209	-.4178	-.8487	43.2021	36.1903				1				0
80	10.37	26.308	31.8998	51.0274	59.6336	-.7147	-1.4512	168.8689	-.7147	-1.4512	1.6176	.9467	206.219	-.4183	-.8493	43.1938	36.1795				1				0
80	10.38	26.3115	31.9124	51.0639	59.6872	-.7155	-1.4523	168.975	-.7155	-1.4523	1.619	.9476	206.229	-.4188	-.85	43.1854	36.1687				1				0
80	10.39	26.3149	31.925	51.1004	59.7409	-.7164	-1.4534	169.0812	-.7164	-1.4534	1.6204	.9484	206.239	-.4193	-.8507	43.1771	36.1579				1				0
80	10.4	26.3183	31.9376	51.1368	59.7945	-.7173	-1.4546	169.1873	-.7173	-1.4546	1.6218	.9492	206.249	-.4198	-.8513	43.1688	36.1471				1				0
80	10.41	26.3458	31.9628	51.1626	59.817	-.7166	-1.4536	169.2883	-.7166	-1.4536	1.6206	.9485	206.242	-.4194	-.8507	43.1755	36.1565				1				0
80	10.42	26.3732	31.988	51.1884	59.8395	-.7159	-1.4526	169.3892	-.7159	-1.4526	1.6194	.9478	206.2351	-.419	-.8502	43.1822	36.1659				1				0
80	10.43	26.3973	32.0006	51.1778	59.8083	-.7143	-1.4505	169.384	-.7143	-1.4505	1.6168	.9463	206.2181	-.4181	-.8489	43.1973	36.1861				1				0
80	10.44	26.4213	32.0132	51.1671	59.7772	-.7127	-1.4483	169.3788	-.7127	-1.4483	1.6142	.9448	206.201	-.4171	-.8477	43.2123	36.2062				1				0
80	10.45	26.4453	32.0258	51.1564	59.7461	-.7111	-1.4462	169.3737	-.7111	-1.4462	1.6116	.9432	206.1839	-.4162	-.8464	43.2274	36.2264				1				0
80	10.46	26.4694	32.0385	51.1457	59.7149	-.7095	-1.4441	169.3685	-.7095	-1.4441	1.609	.9417	206.1668	-.4153	-.8452	43.2424	36.2466				1				0
80	10.47	26.5569	32.0862	51.0924	59.5956	-.7044	-1.4359	169.331	-.7044	-1.4359	1.5994	.9361	206.1302	-.4123	-.8404	43.2915	36.3245				1				0
80	10.48	26.6445	32.1339	51.039	59.4762	-.6992	-1.4277	169.2935	-.6992	-1.4277	1.5898	.9305	206.0932	-.4092	-.8356	43.3406	36.4024				1				0
80	10.49	26.708	32.169	50.9963	59.388	-.6957	-1.4217	169.2612	-.6957	-1.4217	1.5828	.9263	206.0734	-.4071	-.8321	43.3747	36.4602				1				0
80	10.5	26.7715	32.2041	50.9536	59.2998	-.6921	-1.4156	169.2289	-.6921	-1.4156	1.5757	.9222	206.0533	-.4051	-.8285	43.4088	36.5179				1				0
80	10.51	26.835	32.2392	50.9109	59.2115	-.6885	-1.4096	169.1966	-.6885	-1.4096	1.5687	.9181	206.0331	-.403	-.825	43.4429	36.5757				1				0
80	10.52	26.8985	32.2743	50.8682	59.1233	-.6849	-1.4035	169.1643	-.6849	-1.4035	1.5617	.914	206.0127	-.4009	-.8214	43.4771	36.6335				1				0
80	10.53	27.0075	32.3463	50.7508	58.9226	-.6794	-1.3908	169.0272	-.6794	-1.3908	1.5479	.9059	206.0355	-.3976	-.814	43.5294	36.7541				1				0
80	10.54	27.1165	32.4183	50.6334	58.722	-.6739	-1.3781	168.8901	-.6739	-1.3781	1.5341	.8979	206.0588	-.3944	-.8066	43.5817	36.8748				1				0
80	10.55	27.162	32.4552	50.5586	58.6095	-.672	-1.3715	168.7854	-.672	-1.3715	1.5273	.8939	206.1032	-.3933	-.8027	43.6	36.9377				1				0
80	10.56	27.2075	32.4921	50.4839	58.4971	-.6701	-1.3649	168.6806	-.6701	-1.3649	1.5205	.8899	206.148	-.3922	-.7989	43.6182	37.0007				1				0
80	10.57	27.253	32.529	50.4092	58.3847	-.6682	-1.3583	168.5758	-.6682	-1.3583	1.5138	.886	206.1933	-.3911	-.795	43.6365	37.0638				1				0
80	10.58	27.2805	32.5461	50.2793	58.1978	-.6659	-1.3505	168.3037	-.6659	-1.3505	1.5057	.8812	206.2456	-.3897	-.7904	43.6586	37.1384				1				0
80	10.59	27.3079	32.5632	50.1494	58.011	-.6635	-1.3426	168.0316	-.6635	-1.3426	1.4976	.8765	206.2987	-.3883	-.7858	43.6807	37.2132				1				0
80	10.6	27.3354	32.5803	50.0196	57.8242	-.6612	-1.3347	167.7594	-.6612	-1.3347	1.4895	.8718	206.3525	-.387	-.7812	43.703	37.2883				1				0
80	10.61	27.3174	32.5605	49.9644	57.7498	-.6608	-1.3335	167.5921	-.6608	-1.3335	1.4882	.871	206.3595	-.3867	-.7805	43.7068	37.2999				1				0
80	10.62	27.2993	32.5407	49.9093	57.6754	-.6604	-1.3323	167.4247	-.6604	-1.3323	1.487	.8703	206.3664	-.3865	-.7797	43.7107	37.3116				1				0
80	10.63	27.2813	32.5209	49.8541	57.601	-.66	-1.3311	167.2573	-.66	-1.3311	1.4857	.8695	206.3734	-.3863	-.779	43.7146	37.3233				1				0
80	10.64	27.2341	32.4642	49.8408	57.5699	-.6592	-1.3339	167.1089	-.6592	-1.3339	1.4879	.8708	206.2971	-.3858	-.7807	43.7222	37.2962				1				0
80	10.65	27.1869	32.4075	49.8274	57.5387	-.6584	-1.3367	166.9605	-.6584	-1.3367	1.4901	.8721	206.2209	-.3853	-.7824	43.7299	37.2691				1				0
80	10.66	27.1577	32.3706	49.8692	57.582	-.658	-1.3408	166.9795	-.658	-1.3408	1.4936	.8741	206.1382	-.3851	-.7847	43.7336	37.2303				1				0
80	10.67	27.1285	32.3337	49.911	57.6252	-.6576	-1.3449	166.9985	-.6576	-1.3449	1.4971	.8762	206.0559	-.3849	-.7871	43.7374	37.1914				1				0
80	10.68	27.0994	32.2968	49.9529	57.6685	-.6572	-1.349	167.0175	-.6572	-1.349	1.5005	.8782	205.974	-.3846	-.7895	43.7411	37.1526				1				0
80	10.69	27.0702	32.2599	49.9947	57.7117	-.6568	-1.353	167.0364	-.6568	-1.353	1.504	.8803	205.8926	-.3844	-.7919	43.7449	37.1138				1				0
80	10.7	26.9938	32.1735	50.1539	57.9029	-.6572	-1.3659	167.224	-.6572	-1.3659	1.5157	.8871	205.6938	-.3846	-.7994	43.7413	36.9917				1				0
80	10.71	26.9174	32.0871	50.3131	58.094	-.6575	-1.3787	167.4116	-.6575	-1.3787	1.5274	.894	205.4985	-.3848	-.8069	43.7377	36.8699				1				0
80	10.72	26.8702	32.0376	50.4305	58.2419	-.6583	-1.3874	167.5802	-.6583	-1.3874	1.5356	.8988	205.3845	-.3853	-.812	43.7304	36.787				1				0
80	10.73	26.823	31.988	50.548	58.3898	-.6591	-1.3961	167.7488	-.6591	-1.3961	1.5438	.9035	205.2719	-.3857	-.8171	43.7231	36.7043				1				0
80	10.74	26.7758	31.9385	50.6654	58.5377	-.6598	-1.4047	167.9175	-.6598	-1.4047	1.552	.9083	205.1608	-.3862	-.8221	43.7158	36.6217				1				0
80	10.75	26.7286	31.889	50.7828	58.6856	-.6606	-1.4134	168.0861	-.6606	-1.4134	1.5601	.9131	205.0511	-.3866	-.8272	43.7085	36.5393				1				0
80	10.76	26.6299	31.7837	51.0203	58.9806	-.6619	-1.431	168.4145	-.6619	-1.431	1.5767	.9228	204.8212	-.3874	-.8376	43.6964	36.371				1				0
80	10.77	26.5312	31.6784	51.2578	59.2755	-.6632	-1.4487	168.743	-.6632	-1.4487	1.5932	.9325	204.5969	-.3881	-.8479	43.6843	36.2033				1				0
80	10.78	26.4797	31.6226	51.3779	59.4226	-.6637	-1.4576	168.9028	-.6637	-1.4576	1.6016	.9374	204.4798	-.3884	-.8531	43.6794	36.1177				1				0
80	10.79	26.4282	31.5668	51.498	59.5696	-.6642	-1.4666	169.0626	-.6642	-1.4666	1.61	.9423	204.3641	-.3887	-.8584	43.6745	36.0323				1				0
80	10.8	26.3767	31.511	51.6181	59.7166	-.6647	-1.4756	169.2224	-.6647	-1.4756	1.6184	.9472	204.2498	-.389	-.8636	43.6697	35.947				1				0
80	10.81	26.3252	31.4552	51.7382	59.8637	-.6652	-1.4845	169.3823	-.6652	-1.4845	1.6267	.9521	204.1369	-.3893	-.8688	43.6648	35.8619				1				0
80	10.82	26.2222	31.3697	51.8796	60.0868	-.6695	-1.4982	169.5584	-.6695	-1.4982	1.641	.9604	204.0777	-.3918	-.8769	43.624	35.7315				1				0
80	10.83	26.1192	31.2842	52.0211	60.31	-.6737	-1.5119	169.7345	-.6737	-1.5119	1.6552	.9687	204.0198	-.3943	-.8849	43.5833	35.6013				1				0
80	10.84	26.0677	31.2545	52.0424	60.3861	-.6775	-1.5166	169.7507	-.6775	-1.5166	1.6611	.9722	204.0715	-.3965	-.8877	43.5474	35.5559				1				0
80	10.85	26.0162	31.2248	52.0638	60.4622	-.6813	-1.5214	169.767	-.6813	-1.5214	1.667	.9756	204.1229	-.3987	-.8904	43.5116	35.5104				1				0
80	10.86	25.9647	31.1951	52.0851	60.5383	-.6851	-1.5262	169.7832	-.6851	-1.5262	1.6729	.9791	204.1738	-.4009	-.8932	43.4757	35.465				1				0
80	10.87	25.9132	31.1654	52.1065	60.6144	-.6888	-1.5309	169.7995	-.6888	-1.5309	1.6788	.9825	204.2245	-.4031	-.896	43.4398	35.4196				1				0
80	10.88	25.7982	31.07	52.1154	60.6862	-.6935	-1.5401	169.6698	-.6935	-1.5401	1.6891	.9886	204.2408	-.4059	-.9014	43.3954	35.3321				1				0
80	10.89	25.6832	30.9746	52.1243	60.758	-.6981	-1.5493	169.5401	-.6981	-1.5493	1.6994	.9946	204.2569	-.4086	-.9068	43.351	35.2445				1				0
80	10.9	25.6197	30.9089	52.1118	60.7537	-.699	-1.5538	169.3941	-.699	-1.5538	1.7038	.9972	204.2232	-.4091	-.9094	43.3424	35.2022				1				0
80	10.91	25.5562	30.8432	52.0993	60.7494	-.6999	-1.5582	169.2481	-.6999	-1.5582	1.7082	.9998	204.1896	-.4097	-.912	43.3338	35.1599				1				0
80	10.92	25.4927	30.7775	52.0869	60.7451	-.7009	-1.5627	169.1021	-.7009	-1.5627	1.7126	1.0024	204.1561	-.4102	-.9146	43.3252	35.1175				1				0
80	10.93	25.3776	30.6524	52.0887	60.7615	-.702	-1.5719	168.8802	-.702	-1.5719	1.7215	1.0076	204.0657	-.4109	-.92	43.3143	35.0299				1				0
80	10.94	25.2626	30.5273	52.0905	60.7779	-.7032	-1.5811	168.6583	-.7032	-1.5811	1.7304	1.0128	203.9761	-.4115	-.9254	43.3033	34.942				1				0
80	10.95	25.1476	30.4021	52.0922	60.7944	-.7043	-1.5903	168.4364	-.7043	-1.5903	1.7393	1.018	203.8871	-.4122	-.9308	43.2923	34.8539				1				0
80	10.96	25.0961	30.3427	52.1065	60.8151	-.7046	-1.5951	168.3604	-.7046	-1.5951	1.7438	1.0206	203.8311	-.4124	-.9336	43.2899	34.8086				1				0
80	10.97	25.0446	30.2833	52.1207	60.8359	-.7048	-1.5999	168.2845	-.7048	-1.5999	1.7482	1.0232	203.7754	-.4125	-.9364	43.2876	34.7631				1				0
80	10.98	24.9931	30.2239	52.1349	60.8566	-.7051	-1.6046	168.2086	-.7051	-1.6046	1.7527	1.0258	203.7199	-.4127	-.9392	43.2852	34.7177				1				0
80	10.99	24.9004	30.1339	52.2105	60.989	-.708	-1.6153	168.2339	-.708	-1.6153	1.7636	1.0322	203.6674	-.4143	-.9454	43.2576	34.6166				1				0
80	11	24.8077	30.0439	52.2862	61.1213	-.7108	-1.6259	168.2591	-.7108	-1.6259	1.7745	1.0386	203.6156	-.416	-.9516	43.23	34.5156				1				0
80	11.01	24.7665	30.0133	52.3475	61.2329	-.7135	-1.6317	168.3603	-.7135	-1.6317	1.7808	1.0423	203.6185	-.4176	-.955	43.2049	34.4603				1				0
80	11.02	24.7253	29.9827	52.4089	61.3445	-.7161	-1.6375	168.4614	-.7161	-1.6375	1.7872	1.046	203.6214	-.4191	-.9584	43.1797	34.405				1				0
80	11.03	24.6842	29.9521	52.4703	61.456	-.7188	-1.6433	168.5626	-.7188	-1.6433	1.7936	1.0498	203.6243	-.4207	-.9618	43.1546	34.3497				1				0
80	11.04	24.643	29.9215	52.5317	61.5676	-.7214	-1.6491	168.6637	-.7214	-1.6491	1.8	1.0535	203.6272	-.4222	-.9652	43.1296	34.2945				1				0
80	11.05	24.5717	29.8819	52.6411	61.7735	-.727	-1.6589	168.8682	-.727	-1.6589	1.8112	1.06	203.6646	-.4255	-.9709	43.0765	34.2013				1				0
80	11.06	24.5005	29.8423	52.7505	61.9793	-.7325	-1.6686	169.0726	-.7325	-1.6686	1.8223	1.0666	203.7014	-.4287	-.9766	43.0235	34.1082				1				0
80	11.07	24.4704	29.8333	52.7985	62.0736	-.7355	-1.6726	169.1759	-.7355	-1.6726	1.8272	1.0694	203.7353	-.4304	-.979	42.9956	34.0702				1				0
80	11.08	24.4404	29.8243	52.8466	62.1679	-.7384	-1.6766	169.2791	-.7384	-1.6766	1.832	1.0722	203.769	-.4322	-.9813	42.9677	34.0323				1				0
80	11.09	24.4104	29.8153	52.8946	62.2621	-.7413	-1.6806	169.3824	-.7413	-1.6806	1.8368	1.0751	203.8025	-.4339	-.9836	42.9398	33.9944				1				0
80	11.1	24.3803	29.8063	52.9426	62.3564	-.7442	-1.6846	169.4857	-.7442	-1.6846	1.8416	1.0779	203.8358	-.4356	-.9859	42.912	33.9565				1				0
80	11.11	24.3374	29.7883	52.9542	62.4386	-.7489	-1.6885	169.5185	-.7489	-1.6885	1.8471	1.0811	203.9183	-.4383	-.9883	42.8678	33.919				1				0
80	11.12	24.2945	29.7703	52.9658	62.5208	-.7535	-1.6924	169.5513	-.7535	-1.6924	1.8526	1.0843	204.0002	-.441	-.9906	42.8235	33.8816				1				0
80	11.13	24.2816	29.7613	52.9293	62.5087	-.7553	-1.6924	169.4809	-.7553	-1.6924	1.8533	1.0847	204.0495	-.442	-.9905	42.8071	33.8819				1				0
80	11.14	24.2687	29.7523	52.8928	62.4965	-.757	-1.6924	169.4104	-.757	-1.6924	1.854	1.0851	204.0987	-.443	-.9905	42.7906	33.8822				1				0
80	11.15	24.2559	29.7433	52.8564	62.4844	-.7587	-1.6923	169.34	-.7587	-1.6923	1.8546	1.0855	204.148	-.4441	-.9905	42.7741	33.8825				1				0
80	11.16	24.243	29.7343	52.8199	62.4723	-.7605	-1.6923	169.2695	-.7605	-1.6923	1.8553	1.0859	204.1973	-.4451	-.9905	42.7576	33.8828				1				0
80	11.17	24.1932	29.7073	52.7016	62.4178	-.7659	-1.6921	169.0199	-.7659	-1.6921	1.8574	1.0871	204.3534	-.4483	-.9904	42.7054	33.8843				1				0
80	11.18	24.1434	29.6803	52.5833	62.3633	-.7714	-1.692	168.7703	-.7714	-1.692	1.8596	1.0884	204.5096	-.4515	-.9903	42.6531	33.8858				1				0
80	11.19	24.1065	29.6623	52.5014	62.321	-.7752	-1.6919	168.5912	-.7752	-1.6919	1.861	1.0892	204.6165	-.4537	-.9902	42.6172	33.8869				1				0
80	11.2	24.0696	29.6443	52.4196	62.2786	-.779	-1.6917	168.4121	-.779	-1.6917	1.8625	1.0901	204.7235	-.4559	-.9902	42.5813	33.8881				1				0
80	11.21	24.0327	29.6263	52.3377	62.2362	-.7827	-1.6916	168.233	-.7827	-1.6916	1.8639	1.0909	204.8306	-.4581	-.9901	42.5454	33.8893				1				0
80	11.22	23.9958	29.6083	52.2559	62.1938	-.7865	-1.6915	168.0538	-.7865	-1.6915	1.8654	1.0918	204.9378	-.4603	-.99	42.5093	33.8905				1				0
80	11.23	23.9091	29.5705	52.1581	62.2085	-.7957	-1.6947	167.8462	-.7957	-1.6947	1.8722	1.0958	205.1498	-.4657	-.9919	42.4222	33.8596				1				0
80	11.24	23.8224	29.5327	52.0602	62.2232	-.8048	-1.698	167.6385	-.8048	-1.698	1.8791	1.0998	205.3608	-.4711	-.9938	42.3348	33.8286				1				0
80	11.25	23.7727	29.5129	52.0442	62.2803	-.8102	-1.7014	167.61	-.8102	-1.7014	1.8844	1.1029	205.4642	-.4742	-.9958	42.2837	33.7965				1				0
80	11.26	23.7229	29.4931	52.0282	62.3374	-.8156	-1.7047	167.5815	-.8156	-1.7047	1.8898	1.1061	205.5671	-.4773	-.9978	42.2326	33.7644				1				0
80	11.27	23.6731	29.4733	52.0122	62.3945	-.8209	-1.7081	167.553	-.8209	-1.7081	1.8952	1.1092	205.6695	-.4805	-.9997	42.1815	33.7322				1				0
80	11.28	23.6233	29.4535	51.9962	62.4516	-.8263	-1.7115	167.5245	-.8263	-1.7115	1.9005	1.1123	205.7713	-.4836	-1.0017	42.1304	33.7001				1				0
80	11.29	23.5083	29.4337	52.0344	62.6635	-.8394	-1.721	167.6399	-.8394	-1.721	1.9148	1.1207	205.9991	-.4913	-1.0073	42.006	33.6091				1				0
80	11.3	23.3933	29.4139	52.0727	62.8754	-.8524	-1.7306	167.7552	-.8524	-1.7306	1.9291	1.1291	206.2231	-.4989	-1.0129	41.8817	33.5183				1				0
80	11.31	23.3281	29.4139	52.1269	63.0302	-.8601	-1.7367	167.8991	-.8601	-1.7367	1.938	1.1343	206.346	-.5034	-1.0165	41.8087	33.4597				1				0
80	11.32	23.2628	29.4139	52.1812	63.185	-.8677	-1.7429	168.0429	-.8677	-1.7429	1.9469	1.1395	206.4676	-.5079	-1.0201	41.7359	33.4012				1				0
80	11.33	23.1976	29.4139	52.2354	63.3399	-.8754	-1.749	168.1868	-.8754	-1.749	1.9558	1.1447	206.5878	-.5123	-1.0237	41.6631	33.3428				1				0
80	11.34	23.1066	29.4157	52.384	63.6192	-.8849	-1.7598	168.5255	-.8849	-1.7598	1.9698	1.1529	206.6945	-.5179	-1.03	41.5725	33.2398				1				0
80	11.35	23.0157	29.4175	52.5326	63.8986	-.8944	-1.7706	168.8643	-.8944	-1.7706	1.9837	1.161	206.7993	-.5235	-1.0363	41.4822	33.1372				1				0
80	11.36	22.9247	29.4193	52.6811	64.178	-.9038	-1.7813	169.203	-.9038	-1.7813	1.9975	1.1691	206.9023	-.529	-1.0426	41.3923	33.0349				1				0
80	11.37	22.8989	29.4211	52.7754	64.3025	-.9057	-1.786	169.3979	-.9057	-1.786	2.0025	1.172	206.8896	-.5301	-1.0453	41.3746	32.9907				1				0
80	11.38	22.8732	29.4229	52.8697	64.4271	-.9075	-1.7906	169.5928	-.9075	-1.7906	2.0075	1.1749	206.877	-.5312	-1.048	41.3569	32.9465				1				0
80	11.39	22.8474	29.4247	52.964	64.5516	-.9094	-1.7952	169.7877	-.9094	-1.7952	2.0124	1.1779	206.8645	-.5322	-1.0507	41.3392	32.9025				1				0
80	11.4	22.8509	29.4544	53.0503	64.6744	-.9112	-1.7975	170.03	-.9112	-1.7975	2.0153	1.1795	206.882	-.5333	-1.0521	41.3217	32.8808				1				0
80	11.41	22.8543	29.4841	53.1366	64.7973	-.9131	-1.7998	170.2722	-.9131	-1.7998	2.0181	1.1812	206.8994	-.5344	-1.0534	41.3042	32.8592				1				0
80	11.42	22.8835	29.512	53.1286	64.7955	-.9131	-1.7975	170.3196	-.9131	-1.7975	2.0161	1.18	206.9294	-.5344	-1.052	41.3042	32.8814				1				0
80	11.43	22.9127	29.5399	53.1206	64.7938	-.9131	-1.7951	170.3669	-.9131	-1.7951	2.014	1.1788	206.9593	-.5344	-1.0507	41.3042	32.9036				1				0
80	11.44	22.9418	29.5678	53.1125	64.7921	-.913	-1.7928	170.4142	-.913	-1.7928	2.0119	1.1775	206.9892	-.5344	-1.0493	41.3043	32.9258				1				0
80	11.45	22.971	29.5957	53.1045	64.7903	-.913	-1.7905	170.4616	-.913	-1.7905	2.0098	1.1763	207.0193	-.5344	-1.0479	41.3043	32.948				1				0
80	11.46	23.0663	29.6677	52.9738	64.6537	-.9121	-1.7796	170.3615	-.9121	-1.7796	1.9997	1.1704	207.1373	-.5339	-1.0416	41.3131	33.0515				1				0
80	11.47	23.1616	29.7397	52.843	64.517	-.9112	-1.7687	170.2613	-.9112	-1.7687	1.9896	1.1645	207.2567	-.5333	-1.0352	41.3218	33.1551				1				0
80	11.48	23.2276	29.7838	52.7203	64.3821	-.9103	-1.7601	170.1138	-.9103	-1.7601	1.9816	1.1598	207.3466	-.5328	-1.0302	41.3306	33.2367				1				0
80	11.49	23.2937	29.8279	52.5975	64.2472	-.9094	-1.7516	169.9663	-.9094	-1.7516	1.9736	1.1551	207.4374	-.5322	-1.0252	41.3393	33.3185				1				0
80	11.5	23.3598	29.872	52.4747	64.1122	-.9085	-1.743	169.8188	-.9085	-1.743	1.9655	1.1504	207.5291	-.5317	-1.0201	41.3481	33.4004				1				0
80	11.51	23.4259	29.9161	52.352	63.9773	-.9075	-1.7343	169.6713	-.9075	-1.7343	1.9574	1.1457	207.6217	-.5312	-1.0151	41.3568	33.4824				1				0
80	11.52	23.5538	30.0133	52.0771	63.6737	-.9064	-1.7158	169.3179	-.9064	-1.7158	1.9405	1.1358	207.8472	-.5305	-1.0042	41.3672	33.6591				1				0
80	11.53	23.6817	30.1105	51.8022	63.3701	-.9054	-1.6972	168.9646	-.9054	-1.6972	1.9235	1.1258	208.0777	-.5299	-.9933	41.3776	33.8365				1				0
80	11.54	23.7435	30.1636	51.6501	63.2015	-.9052	-1.6872	168.7587	-.9052	-1.6872	1.9147	1.1206	208.214	-.5298	-.9875	41.3792	33.9317				1				0
80	11.55	23.8053	30.2167	51.498	63.0328	-.905	-1.6772	168.5528	-.905	-1.6772	1.9058	1.1154	208.3519	-.5297	-.9816	41.3808	34.0271				1				0
80	11.56	23.8671	30.2698	51.3459	62.8641	-.9048	-1.6671	168.3469	-.9048	-1.6671	1.8968	1.1102	208.4915	-.5296	-.9757	41.3824	34.1227				1				0
80	11.57	23.9289	30.3229	51.1938	62.6955	-.9047	-1.6571	168.1411	-.9047	-1.6571	1.8879	1.105	208.6327	-.5295	-.9698	41.384	34.2185				1				0
80	11.58	24.104	30.5021	51.0025	62.4118	-.9009	-1.6352	168.0203	-.9009	-1.6352	1.8669	1.0927	208.8512	-.5273	-.9571	41.4204	34.4268				1				0
80	11.59	24.279	30.6812	50.8113	62.1281	-.897	-1.6133	167.8996	-.897	-1.6133	1.8459	1.0804	209.0751	-.525	-.9442	41.4569	34.6353				1				0
80	11.6	24.3923	30.8072	50.7721	62.013	-.8934	-1.6015	167.9847	-.8934	-1.6015	1.8339	1.0733	209.1539	-.5229	-.9374	41.4916	34.7473				1				0
80	11.61	24.5056	30.9332	50.733	61.898	-.8897	-1.5898	168.0698	-.8897	-1.5898	1.8218	1.0663	209.2337	-.5207	-.9305	41.5264	34.8592				1				0
80	11.62	24.6189	31.0592	50.6939	61.783	-.8861	-1.578	168.1549	-.8861	-1.578	1.8098	1.0592	209.3146	-.5186	-.9236	41.5611	34.971				1				0
80	11.63	24.7322	31.1852	50.6547	61.6679	-.8824	-1.5663	168.2401	-.8824	-1.5663	1.7978	1.0522	209.3963	-.5165	-.9167	41.5958	35.0826				1				0
80	11.64	24.921	31.412	50.5462	61.4785	-.8797	-1.5454	168.3578	-.8797	-1.5454	1.7782	1.0408	209.6487	-.5148	-.9045	41.6223	35.2817				1				0
80	11.65	25.1099	31.6388	50.4377	61.2891	-.8769	-1.5246	168.4754	-.8769	-1.5246	1.7588	1.0294	209.9063	-.5132	-.8923	41.6487	35.4804				1				0
80	11.66	25.1854	31.7396	50.3683	61.2147	-.8777	-1.5154	168.508	-.8777	-1.5154	1.7512	1.025	210.0801	-.5137	-.8869	41.6406	35.5677				1				0
80	11.67	25.2609	31.8404	50.2989	61.1403	-.8786	-1.5062	168.5406	-.8786	-1.5062	1.7437	1.0206	210.2553	-.5142	-.8816	41.6325	35.655				1				0
80	11.68	25.3364	31.9412	50.2295	61.0659	-.8794	-1.4971	168.5732	-.8794	-1.4971	1.7363	1.0162	210.432	-.5147	-.8762	41.6243	35.7423				1				0
80	11.69	25.412	32.042	50.1601	60.9916	-.8803	-1.4879	168.6057	-.8803	-1.4879	1.7288	1.0118	210.6101	-.5152	-.8708	41.6162	35.8295				1				0
80	11.7	25.466	32.1249	50.0133	60.8471	-.8827	-1.4774	168.4514	-.8827	-1.4774	1.721	1.0073	210.8562	-.5166	-.8647	41.5936	35.9296				1				0
80	11.71	25.5201	32.2077	49.8666	60.7027	-.885	-1.4669	168.297	-.885	-1.4669	1.7132	1.0027	211.1051	-.518	-.8585	41.571	36.0299				1				0
80	11.72	25.4987	32.1897	49.7892	60.6326	-.8866	-1.4655	168.1101	-.8866	-1.4655	1.7128	1.0025	211.1726	-.5189	-.8577	41.5564	36.0429				1				0
80	11.73	25.4772	32.1717	49.7118	60.5626	-.8881	-1.4641	167.9232	-.8881	-1.4641	1.7124	1.0022	211.2403	-.5198	-.8569	41.5418	36.056				1				0
80	11.74	25.4557	32.1537	49.6344	60.4925	-.8896	-1.4627	167.7363	-.8896	-1.4627	1.712	1.002	211.3082	-.5207	-.8561	41.5272	36.0691				1				0
80	11.75	25.351	32.0673	49.557	60.4743	-.8951	-1.4679	167.4496	-.8951	-1.4679	1.7193	1.0063	211.3741	-.5239	-.8591	41.4752	36.0199				1				0
80	11.76	25.2463	31.9808	49.4796	60.4562	-.9006	-1.4731	167.1629	-.9006	-1.4731	1.7266	1.0105	211.4396	-.5271	-.8622	41.423	35.9705				1				0
80	11.77	25.1416	31.8944	49.4022	60.438	-.9061	-1.4783	166.8763	-.9061	-1.4783	1.7339	1.0148	211.5048	-.5303	-.8652	41.3707	35.9209				1				0
80	11.78	25.0584	31.826	49.4022	60.4899	-.91	-1.4849	166.7765	-.91	-1.4849	1.7416	1.0193	211.5022	-.5326	-.8691	41.3331	35.8582				1				0
80	11.79	24.9751	31.7576	49.4022	60.5418	-.914	-1.4915	166.6768	-.914	-1.4915	1.7493	1.0238	211.4996	-.5349	-.8729	41.2955	35.7953				1				0
80	11.8	24.8919	31.6892	49.4022	60.5937	-.9179	-1.4981	166.577	-.9179	-1.4981	1.7569	1.0283	211.497	-.5372	-.8768	41.2579	35.7325				1				0
80	11.81	24.7468	31.6001	49.549	60.8506	-.9255	-1.5144	166.7465	-.9255	-1.5144	1.7748	1.0388	211.4286	-.5416	-.8864	41.1861	35.5768				1				0
80	11.82	24.6018	31.511	49.6958	61.1075	-.933	-1.5308	166.916	-.933	-1.5308	1.7927	1.0492	211.3618	-.546	-.8959	41.1145	35.4214				1				0
80	11.83	24.54	31.4903	49.8425	61.3125	-.9365	-1.5404	167.1853	-.9365	-1.5404	1.8028	1.0551	211.298	-.5481	-.9016	41.0808	35.3293				1				0
80	11.84	24.4782	31.4696	49.9893	61.5174	-.9401	-1.5501	167.4545	-.9401	-1.5501	1.8128	1.061	211.2353	-.5502	-.9072	41.0471	35.2375				1				0
80	11.85	24.4164	31.4489	50.1361	61.7224	-.9436	-1.5597	167.7238	-.9436	-1.5597	1.8229	1.0669	211.1734	-.5523	-.9128	41.0135	35.146				1				0
80	11.86	24.3546	31.4282	50.2829	61.9274	-.9471	-1.5692	167.9931	-.9471	-1.5692	1.8329	1.0728	211.1123	-.5543	-.9185	40.9801	35.0548				1				0
80	11.87	24.2172	31.367	50.588	62.3037	-.9518	-1.5891	168.4759	-.9518	-1.5891	1.8524	1.0842	210.9191	-.5571	-.9301	40.9352	34.8653				1				0
80	11.88	24.0799	31.3058	50.8931	62.6799	-.9565	-1.6089	168.9587	-.9565	-1.6089	1.8718	1.0955	210.731	-.5598	-.9417	40.8906	34.6768				1				0
80	11.89	24.0044	31.2653	51.0515	62.8512	-.9577	-1.6192	169.1723	-.9577	-1.6192	1.8812	1.1011	210.6025	-.5605	-.9477	40.8791	34.5789				1				0
80	11.9	23.9289	31.2248	51.2098	63.0224	-.9589	-1.6295	169.3859	-.9589	-1.6295	1.8907	1.1066	210.4756	-.5612	-.9537	40.8677	34.4813				1				0
80	11.91	23.8533	31.1843	51.3681	63.1937	-.9601	-1.6397	169.5994	-.9601	-1.6397	1.9001	1.1121	210.3503	-.5619	-.9597	40.8563	34.384				1				0
80	11.92	23.7778	31.1438	51.5265	63.3649	-.9613	-1.6499	169.813	-.9613	-1.6499	1.9095	1.1176	210.2266	-.5626	-.9657	40.845	34.2868				1				0
80	11.93	23.6474	31.0385	51.7417	63.5639	-.9607	-1.666	169.9915	-.9607	-1.666	1.9232	1.1256	209.97	-.5623	-.9751	40.8504	34.1332				1				0
80	11.94	23.5169	30.9332	51.957	63.7628	-.9601	-1.6821	170.1699	-.9601	-1.6821	1.9368	1.1336	209.7176	-.562	-.9845	40.8558	33.9799				1				0
80	11.95	23.462	30.8684	52.014	63.7905	-.9584	-1.6881	170.1348	-.9584	-1.6881	1.9412	1.1361	209.5854	-.5609	-.988	40.8725	33.9231				1				0
80	11.96	23.407	30.8036	52.0709	63.8182	-.9566	-1.694	170.0996	-.9566	-1.694	1.9455	1.1387	209.4537	-.5599	-.9915	40.8892	33.8664				1				0
80	11.97	23.3521	30.7388	52.1278	63.8458	-.9549	-1.7	170.0645	-.9549	-1.7	1.9498	1.1412	209.3226	-.5589	-.995	40.906	33.8096				1				0
80	11.98	23.2972	30.674	52.1847	63.8735	-.9531	-1.706	170.0294	-.9531	-1.706	1.9542	1.1437	209.1919	-.5578	-.9985	40.9227	33.7528				1				0
80	11.99	23.1264	30.4706	52.2008	63.8597	-.9521	-1.7201	169.6573	-.9521	-1.7201	1.966	1.1507	208.965	-.5572	-1.0067	40.9326	33.6184				1				0
80	12	22.9556	30.2671	52.2168	63.8458	-.951	-1.7342	169.2853	-.951	-1.7342	1.9779	1.1576	208.7398	-.5566	-1.015	40.9426	33.4835				1				0
80	12.01	22.8397	30.1285	52.1758	63.8043	-.9518	-1.7424	168.9484	-.9518	-1.7424	1.9854	1.1621	208.6441	-.557	-1.0198	40.9357	33.4053				1				0
80	12.02	22.7238	29.9899	52.1349	63.7628	-.9525	-1.7507	168.6115	-.9525	-1.7507	1.993	1.1665	208.5487	-.5575	-1.0247	40.9288	33.3267				1				0
80	12.03	22.608	29.8513	52.094	63.7213	-.9532	-1.759	168.2746	-.9532	-1.759	2.0007	1.171	208.4536	-.5579	-1.0295	40.9219	33.2478				1				0
80	12.04	22.4921	29.7127	52.0531	63.6798	-.9539	-1.7673	167.9377	-.9539	-1.7673	2.0083	1.1754	208.3589	-.5583	-1.0344	40.9149	33.1686				1				0
80	12.05	22.305	29.4814	52.0967	63.7144	-.9532	-1.7847	167.5974	-.9532	-1.7847	2.0233	1.1842	208.1055	-.5579	-1.0446	40.9221	33.0026				1				0
80	12.06	22.1179	29.2501	52.1403	63.749	-.9524	-1.8022	167.2572	-.9524	-1.8022	2.0384	1.1931	207.8548	-.5574	-1.0548	40.9294	32.8359				1				0
80	12.07	22.0467	29.1574	52.2248	63.8251	-.9509	-1.8113	167.2539	-.9509	-1.8113	2.0458	1.1974	207.6986	-.5566	-1.0602	40.9437	32.7493				1				0
80	12.08	21.9754	29.0647	52.3093	63.9012	-.9494	-1.8204	167.2505	-.9494	-1.8204	2.0531	1.2017	207.5435	-.5557	-1.0655	40.958	32.6626				1				0
80	12.09	21.9042	28.972	52.3938	63.9773	-.9479	-1.8295	167.2472	-.9479	-1.8295	2.0605	1.206	207.3895	-.5548	-1.0708	40.9722	32.5759				1				0
80	12.1	21.8158	28.818	52.6615	64.2264	-.9421	-1.8477	167.5218	-.9421	-1.8477	2.074	1.2139	207.0157	-.5514	-1.0814	41.0277	32.4028				1				0
80	12.11	21.7274	28.6641	52.9293	64.4755	-.9363	-1.8658	167.7963	-.9363	-1.8658	2.0876	1.2218	206.6479	-.548	-1.0921	41.083	32.2303				1				0
80	12.12	21.639	28.5102	53.1971	64.7246	-.9305	-1.8839	168.0709	-.9305	-1.8839	2.1011	1.2298	206.2861	-.5446	-1.1026	41.1381	32.0583				1				0
80	12.13	21.6218	28.449	53.3803	64.8976	-.9262	-1.8928	168.3487	-.9262	-1.8928	2.1073	1.2334	206.074	-.5421	-1.1079	41.1788	31.9731				1				0
80	12.14	21.6046	28.3878	53.5635	65.0706	-.922	-1.9017	168.6266	-.922	-1.9017	2.1134	1.237	205.8639	-.5396	-1.1131	41.2194	31.8881				1				0
80	12.15	21.5875	28.3266	53.7468	65.2436	-.9177	-1.9106	168.9044	-.9177	-1.9106	2.1196	1.2406	205.6557	-.5371	-1.1183	41.2599	31.8034				1				0
80	12.16	21.5617	28.2087	54.0412	65.5108	-.9095	-1.9254	169.3225	-.9095	-1.9254	2.1294	1.2463	205.2836	-.5323	-1.1269	41.3385	31.663				1				0
80	12.17	21.536	28.0908	54.3357	65.7781	-.9012	-1.9401	169.7406	-.9012	-1.9401	2.1392	1.252	204.9168	-.5275	-1.1355	41.4168	31.5233				1				0
80	12.18	21.5274	28.0341	54.4469	65.8724	-.8972	-1.9459	169.8807	-.8972	-1.9459	2.1428	1.2542	204.754	-.5251	-1.1389	41.4549	31.4676				1				0
80	12.19	21.5188	27.9774	54.5581	65.9667	-.8932	-1.9517	170.0209	-.8932	-1.9517	2.1464	1.2563	204.5921	-.5228	-1.1423	41.4929	31.412				1				0
80	12.2	21.5102	27.9207	54.6693	66.0609	-.8893	-1.9576	170.1611	-.8893	-1.9576	2.1501	1.2584	204.4309	-.5205	-1.1458	41.5308	31.3565				1				0
80	12.21	21.5016	27.864	54.7805	66.1552	-.8853	-1.9634	170.3013	-.8853	-1.9634	2.1537	1.2606	204.2705	-.5181	-1.1492	41.5687	31.3011				1				0
80	12.22	21.4733	27.738	54.8721	66.1829	-.8774	-1.9713	170.2663	-.8774	-1.9713	2.1577	1.2629	203.9933	-.5135	-1.1538	41.6438	31.2258				1				0
80	12.23	21.445	27.612	54.9637	66.2106	-.8695	-1.9792	170.2312	-.8695	-1.9792	2.1618	1.2653	203.7169	-.5089	-1.1584	41.719	31.1504				1				0
80	12.24	21.4253	27.5427	54.9441	66.144	-.8656	-1.9813	170.056	-.8656	-1.9813	2.1621	1.2655	203.5989	-.5066	-1.1597	41.7564	31.1302				1				0
80	12.25	21.4055	27.4734	54.9246	66.0774	-.8616	-1.9834	169.8808	-.8616	-1.9834	2.1625	1.2657	203.4807	-.5043	-1.1609	41.7939	31.11				1				0
80	12.26	21.3858	27.4041	54.905	66.0108	-.8577	-1.9856	169.7056	-.8577	-1.9856	2.1629	1.2659	203.3624	-.502	-1.1622	41.8316	31.0898				1				0
80	12.27	21.366	27.3347	54.8854	65.9442	-.8537	-1.9877	169.5304	-.8537	-1.9877	2.1633	1.2662	203.2438	-.4997	-1.1634	41.8692	31.0695				1				0
80	12.28	21.3317	27.2123	54.8445	65.7841	-.8451	-1.9907	169.1727	-.8451	-1.9907	2.1627	1.2658	203.0031	-.4946	-1.1651	41.9512	31.0411				1				0
80	12.29	21.2974	27.0899	54.8036	65.6241	-.8365	-1.9937	168.815	-.8365	-1.9937	2.1621	1.2654	202.7614	-.4896	-1.1669	42.0335	31.0125				1				0
80	12.3	21.2828	27.0368	54.7822	65.5307	-.8318	-1.9945	168.6326	-.8318	-1.9945	2.161	1.2648	202.6385	-.4869	-1.1674	42.0779	31.0044				1				0
80	12.31	21.2682	26.9837	54.7609	65.4373	-.8271	-1.9954	168.4501	-.8271	-1.9954	2.16	1.2643	202.5152	-.4841	-1.1679	42.1225	30.9963				1				0
80	12.32	21.2536	26.9306	54.7395	65.3439	-.8224	-1.9962	168.2677	-.8224	-1.9962	2.159	1.2637	202.3915	-.4814	-1.1684	42.1671	30.9881				1				0
80	12.33	21.239	26.8775	54.7182	65.2505	-.8178	-1.9971	168.0852	-.8178	-1.9971	2.158	1.2631	202.2675	-.4786	-1.1689	42.2119	30.9799				1				0
80	12.34	21.2407	26.8271	54.7413	65.1605	-.81	-1.998	167.9697	-.81	-1.998	2.1559	1.2618	202.067	-.4741	-1.1694	42.2862	30.9717				1				0
80	12.35	21.2424	26.7767	54.7644	65.0706	-.8021	-1.9988	167.8542	-.8021	-1.9988	2.1538	1.2606	201.8658	-.4695	-1.1699	42.3605	30.9634				1				0
80	12.36	21.2588	26.7794	54.8089	65.074	-.7991	-1.9989	167.9211	-.7991	-1.9989	2.1527	1.2599	201.7895	-.4677	-1.1699	42.3899	30.9633				1				0
80	12.37	21.2751	26.7821	54.8534	65.0775	-.796	-1.9989	167.9881	-.796	-1.9989	2.1515	1.2593	201.7132	-.4659	-1.1699	42.4193	30.9632				1				0
80	12.38	21.2914	26.7848	54.8979	65.081	-.7929	-1.9989	168.055	-.7929	-1.9989	2.1504	1.2586	201.6369	-.4641	-1.1699	42.4486	30.9631				1				0
80	12.39	21.3077	26.7875	54.9424	65.0844	-.7898	-1.9989	168.122	-.7898	-1.9989	2.1493	1.258	201.5605	-.4623	-1.1699	42.4779	30.9631				1				0
80	12.4	21.3703	26.8118	55.0491	65.0853	-.7816	-1.9971	168.3165	-.7816	-1.9971	2.1446	1.2553	201.3739	-.4575	-1.1689	42.556	30.9796				1				0
80	12.41	21.433	26.8361	55.1558	65.0862	-.7734	-1.9954	168.5111	-.7734	-1.9954	2.1401	1.2526	201.187	-.4527	-1.1679	42.6339	30.9961				1				0
80	12.42	21.4793	26.8577	55.2181	65.0835	-.7683	-1.9937	168.6387	-.7683	-1.9937	2.1366	1.2505	201.0763	-.4497	-1.1669	42.6824	31.0127				1				0
80	12.43	21.5257	26.8793	55.2804	65.081	-.7632	-1.9919	168.7663	-.7632	-1.9919	2.1332	1.2485	200.9653	-.4467	-1.1659	42.731	31.0292				1				0
80	12.44	21.572	26.9009	55.3427	65.0784	-.7582	-1.9902	168.894	-.7582	-1.9902	2.1297	1.2465	200.8542	-.4437	-1.1649	42.7794	31.0457				1				0
80	12.45	21.6184	26.9225	55.4049	65.0758	-.7531	-1.9885	169.0216	-.7531	-1.9885	2.1263	1.2445	200.743	-.4408	-1.1638	42.8278	31.0622				1				0
80	12.46	21.7111	26.9729	55.461	65.0273	-.745	-1.983	169.1723	-.745	-1.983	2.1183	1.2398	200.5923	-.4361	-1.1606	42.9044	31.1147				1				0
80	12.47	21.8038	27.0233	55.517	64.9789	-.737	-1.9774	169.323	-.737	-1.9774	2.1103	1.2352	200.4407	-.4314	-1.1574	42.9809	31.1671				1				0
80	12.48	21.8501	27.0521	55.5108	64.9331	-.734	-1.9737	169.3461	-.734	-1.9737	2.1058	1.2325	200.4009	-.4296	-1.1552	43.0092	31.2031				1				0
80	12.49	21.8965	27.0809	55.5046	64.8872	-.7311	-1.9699	169.3692	-.7311	-1.9699	2.1012	1.2298	200.361	-.4279	-1.153	43.0374	31.2391				1				0
80	12.5	21.9428	27.1097	55.4983	64.8414	-.7281	-1.9661	169.3922	-.7281	-1.9661	2.0966	1.2271	200.3209	-.4261	-1.1508	43.0657	31.2751				1				0
80	12.51	22.087	27.197	55.4681	64.6987	-.7194	-1.9543	169.4508	-.7194	-1.9543	2.0825	1.2189	200.2082	-.421	-1.1438	43.149	31.3878				1				0
80	12.52	22.2312	27.2843	55.4378	64.5559	-.7106	-1.9425	169.5093	-.7106	-1.9425	2.0684	1.2106	200.0941	-.4159	-1.1369	43.2322	31.5004				1				0
80	12.53	22.3754	27.3717	55.4076	64.4132	-.7019	-1.9306	169.5679	-.7019	-1.9306	2.0543	1.2023	199.9785	-.4108	-1.13	43.3154	31.6129				1				0
80	12.54	22.4732	27.4302	55.3836	64.3164	-.6961	-1.9226	169.6033	-.6961	-1.9226	2.0447	1.1968	199.9036	-.4074	-1.1253	43.3704	31.6894				1				0
80	12.55	22.5711	27.4887	55.3596	64.2195	-.6903	-1.9146	169.6388	-.6903	-1.9146	2.0352	1.1912	199.8279	-.404	-1.1206	43.4253	31.766				1				0
80	12.56	22.6689	27.5472	55.3355	64.1226	-.6846	-1.9065	169.6742	-.6846	-1.9065	2.0257	1.1856	199.7516	-.4007	-1.1159	43.4802	31.8425				1				0
80	12.57	22.8552	27.6777	55.2377	63.8709	-.6742	-1.8886	169.6414	-.6742	-1.8886	2.0053	1.1737	199.6464	-.3946	-1.1054	43.579	32.0137				1				0
80	12.58	23.0414	27.8082	55.1398	63.6192	-.6638	-1.8706	169.6086	-.6638	-1.8706	1.9849	1.1617	199.539	-.3885	-1.0948	43.6777	32.1851				1				0
80	12.59	23.1298	27.8802	55.066	63.4644	-.6592	-1.8606	169.5404	-.6592	-1.8606	1.9739	1.1553	199.5095	-.3858	-1.089	43.7217	32.28				1				0
80	12.6	23.2182	27.9522	54.9922	63.3096	-.6546	-1.8506	169.4721	-.6546	-1.8506	1.963	1.1489	199.4797	-.3831	-1.0831	43.7657	32.375				1				0
80	12.61	23.3066	28.0242	54.9183	63.1548	-.65	-1.8406	169.4039	-.65	-1.8406	1.952	1.1425	199.4495	-.3804	-1.0773	43.8097	32.4701				1				0
80	12.62	23.395	28.0962	54.8445	62.9999	-.6454	-1.8306	169.3357	-.6454	-1.8306	1.9411	1.1361	199.4189	-.3777	-1.0715	43.8538	32.5653				1				0
80	12.63	23.5589	28.2411	54.6719	62.6384	-.6358	-1.8098	169.1104	-.6358	-1.8098	1.9182	1.1227	199.3557	-.3721	-1.0593	43.9452	32.7638				1				0
80	12.64	23.7229	28.386	54.4994	62.2768	-.6261	-1.7889	168.8851	-.6261	-1.7889	1.8953	1.1093	199.2908	-.3665	-1.047	44.0368	32.9629				1				0
80	12.65	23.7984	28.4589	54.4006	62.0701	-.6211	-1.778	168.7281	-.6211	-1.778	1.8834	1.1023	199.2571	-.3635	-1.0406	44.0843	33.0667				1				0
80	12.66	23.8739	28.5318	54.3019	61.8634	-.6161	-1.7671	168.571	-.6161	-1.7671	1.8714	1.0953	199.2229	-.3606	-1.0342	44.1319	33.1708				1				0
80	12.67	23.9495	28.6047	54.2031	61.6567	-.6111	-1.7561	168.414	-.6111	-1.7561	1.8594	1.0883	199.1882	-.3577	-1.0278	44.1796	33.275				1				0
80	12.68	24.025	28.6776	54.1044	61.45	-.6061	-1.7452	168.257	-.6061	-1.7452	1.8474	1.0813	199.153	-.3548	-1.0214	44.2274	33.3794				1				0
80	12.69	24.0825	28.7577	53.9345	61.117	-.6003	-1.7311	167.8917	-.6003	-1.7311	1.8323	1.0724	199.1258	-.3514	-1.0132	44.2826	33.513				1				0
80	12.7	24.14	28.8378	53.7646	60.784	-.5945	-1.717	167.5264	-.5945	-1.717	1.8171	1.0635	199.098	-.348	-1.005	44.338	33.6472				1				0
80	12.71	24.122	28.845	53.6934	60.6577	-.5937	-1.714	167.3181	-.5937	-1.714	1.8139	1.0616	199.1065	-.3475	-1.0032	44.3454	33.6764				1				0
80	12.72	24.104	28.8522	53.6223	60.5314	-.593	-1.7109	167.1099	-.593	-1.7109	1.8107	1.0598	199.1151	-.347	-1.0014	44.3528	33.7058				1				0
80	12.73	24.0859	28.8594	53.5511	60.4051	-.5922	-1.7078	166.9016	-.5922	-1.7078	1.8076	1.0579	199.1237	-.3466	-.9995	44.3603	33.7352				1				0
80	12.74	24.0679	28.8666	53.4799	60.2789	-.5914	-1.7047	166.6933	-.5914	-1.7047	1.8044	1.0561	199.1324	-.3461	-.9977	44.3677	33.7647				1				0
80	12.75	24.0619	28.8819	53.5004	60.2123	-.5882	-1.7035	166.6565	-.5882	-1.7035	1.8022	1.0548	199.0478	-.3442	-.997	44.3984	33.7759				1				0
80	12.76	24.0559	28.8972	53.5209	60.1457	-.5849	-1.7024	166.6196	-.5849	-1.7024	1.8	1.0535	198.9631	-.3424	-.9964	44.4291	33.7871				1				0
80	12.77	24.0679	28.9053	53.6125	60.2053	-.5825	-1.7043	166.7911	-.5825	-1.7043	1.8011	1.0541	198.8701	-.3409	-.9975	44.4523	33.7688				1				0
80	12.78	24.0799	28.9135	53.7041	60.265	-.5801	-1.7062	166.9625	-.5801	-1.7062	1.8021	1.0547	198.7774	-.3395	-.9986	44.4754	33.7505				1				0
80	12.79	24.0919	28.9216	53.7957	60.3247	-.5777	-1.7081	167.1339	-.5777	-1.7081	1.8032	1.0554	198.6851	-.3381	-.9997	44.4984	33.7322				1				0
80	12.8	24.104	28.9297	53.8873	60.3844	-.5753	-1.71	167.3053	-.5753	-1.71	1.8042	1.056	198.593	-.3367	-1.0008	44.5214	33.714				1				0
80	12.81	24.1975	28.9765	54.1542	60.5522	-.5659	-1.7124	167.8803	-.5659	-1.7124	1.8034	1.0555	198.2877	-.3312	-1.0022	44.6105	33.6918				1				0
80	12.82	24.2911	29.0233	54.4211	60.72	-.5566	-1.7147	168.4554	-.5566	-1.7147	1.8028	1.0551	197.9843	-.3258	-1.0036	44.6989	33.6697				1				0
80	12.83	24.3726	29.062	54.5963	60.8281	-.5497	-1.7151	168.859	-.5497	-1.7151	1.801	1.0541	197.7724	-.3218	-1.0038	44.7643	33.6658				1				0
80	12.84	24.4541	29.1007	54.7716	60.9362	-.5429	-1.7155	169.2626	-.5429	-1.7155	1.7994	1.0531	197.5612	-.3178	-1.0041	44.8294	33.6618				1				0
80	12.85	24.5357	29.1394	54.9468	61.0443	-.5361	-1.7159	169.6662	-.5361	-1.7159	1.7977	1.0522	197.3507	-.3138	-1.0043	44.8942	33.6579				1				0
80	12.86	24.667	29.188	55.1274	61.0772	-.5234	-1.7129	170.0595	-.5234	-1.7129	1.791	1.0483	196.9902	-.3063	-1.0025	45.0157	33.687				1				0
80	12.87	24.7983	29.2366	55.308	61.1101	-.5107	-1.7098	170.4529	-.5107	-1.7098	1.7845	1.0444	196.6287	-.2989	-1.0007	45.1366	33.7159				1				0
80	12.88	24.9296	29.2852	55.4885	61.1429	-.498	-1.7068	170.8463	-.498	-1.7068	1.778	1.0406	196.2663	-.2915	-.999	45.257	33.7446				1				0
80	12.89	24.9794	29.2951	55.4939	61.0677	-.4921	-1.7034	170.836	-.4921	-1.7034	1.773	1.0377	196.1124	-.288	-.997	45.3138	33.7774				1				0
80	12.9	25.0292	29.305	55.4992	60.9924	-.4861	-1.6999	170.8258	-.4861	-1.6999	1.7681	1.0348	195.9577	-.2845	-.9949	45.3706	33.8102				1				0
80	12.91	25.079	29.3149	55.5046	60.9172	-.4801	-1.6965	170.8156	-.4801	-1.6965	1.7631	1.0319	195.802	-.281	-.9929	45.4274	33.843				1				0
80	12.92	25.1965	29.3419	55.3943	60.6482	-.4684	-1.6845	170.5809	-.4684	-1.6845	1.7484	1.0233	195.5384	-.2741	-.9859	45.5394	33.9574				1				0
80	12.93	25.3141	29.3689	55.2839	60.3792	-.4566	-1.6724	170.3461	-.4566	-1.6724	1.7336	1.0147	195.2696	-.2672	-.9788	45.6517	34.0721				1				0
80	12.94	25.3819	29.386	55.1683	60.1854	-.4507	-1.6638	170.1217	-.4507	-1.6638	1.7238	1.0089	195.158	-.2638	-.9738	45.7073	34.1542				1				0
80	12.95	25.4497	29.4031	55.0527	59.9917	-.4449	-1.6552	169.8972	-.4449	-1.6552	1.7139	1.0031	195.0448	-.2604	-.9687	45.763	34.2366				1				0
80	12.96	25.5175	29.4202	54.937	59.798	-.439	-1.6465	169.6727	-.439	-1.6465	1.704	.9973	194.9301	-.2569	-.9637	45.8188	34.3191				1				0
80	12.97	25.5853	29.4373	54.8214	59.6042	-.4331	-1.6378	169.4482	-.4331	-1.6378	1.6941	.9915	194.8136	-.2535	-.9586	45.8748	34.4019				1				0
80	12.98	25.787	29.5543	54.5705	59.2357	-.4237	-1.6148	169.1476	-.4237	-1.6148	1.6695	.9771	194.7037	-.248	-.9451	45.9643	34.6209				1				0
80	12.99	25.9887	29.6713	54.3197	58.8673	-.4143	-1.5917	168.847	-.4143	-1.5917	1.6448	.9626	194.59	-.2425	-.9316	46.0541	34.8407				1				0
80	13	26.1226	29.7712	54.1845	58.6926	-.4108	-1.5774	168.7709	-.4108	-1.5774	1.63	.954	194.5974	-.2404	-.9232	46.0876	34.9772				1				0
80	13.01	26.2565	29.8711	54.0492	58.5179	-.4073	-1.563	168.6947	-.4073	-1.563	1.6152	.9454	194.6049	-.2384	-.9148	46.1211	35.1138				1				0
80	13.02	26.3904	29.971	53.914	58.3431	-.4038	-1.5487	168.6186	-.4038	-1.5487	1.6005	.9367	194.6126	-.2363	-.9064	46.1546	35.2506				1				0
80	13.03	26.5243	30.0709	53.7788	58.1684	-.4002	-1.5343	168.5425	-.4002	-1.5343	1.5857	.928	194.6204	-.2342	-.898	46.1882	35.3875				1				0
80	13.04	26.7981	30.331	53.5004	57.8873	-.3995	-1.5042	168.5168	-.3995	-1.5042	1.5564	.9109	194.8727	-.2338	-.8804	46.1954	35.6739				1				0
80	13.05	27.0719	30.5912	53.222	57.6062	-.3987	-1.4741	168.4912	-.3987	-1.4741	1.5271	.8938	195.1348	-.2334	-.8628	46.2027	35.9605				1				0
80	13.06	27.2118	30.7514	53.0787	57.4998	-.4015	-1.4585	168.5417	-.4015	-1.4585	1.5127	.8853	195.3908	-.235	-.8536	46.1764	36.1098				1				0
80	13.07	27.3517	30.9116	52.9355	57.3934	-.4042	-1.4428	168.5922	-.4042	-1.4428	1.4984	.8769	195.6516	-.2366	-.8444	46.1501	36.2591				1				0
80	13.08	27.4916	31.0718	52.7923	57.2871	-.407	-1.4271	168.6427	-.407	-1.4271	1.484	.8686	195.9173	-.2382	-.8353	46.1238	36.4082				1				0
80	13.09	27.6315	31.232	52.6491	57.1807	-.4098	-1.4115	168.6932	-.4098	-1.4115	1.4698	.8602	196.188	-.2398	-.8261	46.0976	36.5573				1				0
80	13.1	27.8546	31.4858	52.3715	56.9506	-.4138	-1.3845	168.6626	-.4138	-1.3845	1.445	.8457	196.6394	-.2422	-.8103	46.0594	36.8146				1				0
80	13.11	28.0778	31.7396	52.094	56.7205	-.4178	-1.3574	168.632	-.4178	-1.3574	1.4203	.8312	197.1068	-.2445	-.7945	46.0211	37.072				1				0
80	13.12	28.161	31.8332	51.9597	56.5968	-.419	-1.346	168.5508	-.419	-1.346	1.4098	.8251	197.292	-.2452	-.7878	46.0091	37.1805				1				0
80	13.13	28.2443	31.9268	51.8254	56.4732	-.4203	-1.3346	168.4697	-.4203	-1.3346	1.3992	.8189	197.4802	-.246	-.7811	45.9971	37.2892				1				0
80	13.14	28.3276	32.0205	51.691	56.3495	-.4216	-1.3232	168.3885	-.4216	-1.3232	1.3887	.8128	197.6714	-.2467	-.7744	45.9851	37.398				1				0
80	13.15	28.4108	32.1141	51.5567	56.2258	-.4228	-1.3118	168.3074	-.4228	-1.3118	1.3782	.8066	197.8657	-.2475	-.7677	45.9731	37.5069				1				0
80	13.16	28.4898	32.2491	51.2961	56.026	-.4294	-1.295	168.0609	-.4294	-1.295	1.3643	.7985	198.3436	-.2513	-.7579	45.9109	37.6671				1				0
80	13.17	28.5687	32.3841	51.0354	55.8262	-.4359	-1.2781	167.8144	-.4359	-1.2781	1.3504	.7903	198.8327	-.2551	-.748	45.8485	37.8278				1				0
80	13.18	28.5644	32.4255	50.9091	55.7501	-.4412	-1.2727	167.6491	-.4412	-1.2727	1.347	.7883	199.1201	-.2582	-.7448	45.7981	37.8794				1				0
80	13.19	28.5601	32.4669	50.7828	55.674	-.4465	-1.2672	167.4838	-.4465	-1.2672	1.3436	.7864	199.4095	-.2613	-.7417	45.7476	37.9311				1				0
80	13.2	28.5559	32.5083	50.6565	55.5978	-.4518	-1.2618	167.3185	-.4518	-1.2618	1.3403	.7844	199.701	-.2644	-.7385	45.697	37.9828				1				0
80	13.21	28.5516	32.5497	50.5302	55.5217	-.4571	-1.2564	167.1532	-.4571	-1.2564	1.3369	.7825	199.9945	-.2675	-.7353	45.6463	38.0347				1				0
80	13.22	28.5181	32.592	50.3905	55.494	-.4671	-1.2526	166.9946	-.4671	-1.2526	1.3369	.7824	200.4516	-.2734	-.7331	45.5511	38.0703				1				0
80	13.23	28.4846	32.6343	50.2509	55.4664	-.4771	-1.2489	166.8361	-.4771	-1.2489	1.3369	.7825	200.9096	-.2793	-.7309	45.4558	38.1059				1				0
80	13.24	28.4554	32.6352	50.2375	55.5148	-.4818	-1.2506	166.843	-.4818	-1.2506	1.3402	.7844	201.0694	-.282	-.7319	45.4114	38.0895				1				0
80	13.25	28.4263	32.6361	50.2242	55.5632	-.4865	-1.2523	166.8498	-.4865	-1.2523	1.3435	.7863	201.2285	-.2847	-.7329	45.367	38.0731				1				0
80	13.26	28.3971	32.637	50.2108	55.6117	-.4911	-1.254	166.8566	-.4911	-1.254	1.3468	.7882	201.3867	-.2874	-.734	45.3227	38.0567				1				0
80	13.27	28.3353	32.6514	50.2838	55.8158	-.501	-1.2614	167.0862	-.501	-1.2614	1.3572	.7944	201.6617	-.2932	-.7383	45.2286	37.9867				1				0
80	13.28	28.2735	32.6658	50.3567	56.0199	-.5108	-1.2687	167.3159	-.5108	-1.2687	1.3677	.8005	201.9318	-.299	-.7425	45.1348	37.9169				1				0
80	13.29	28.2117	32.6802	50.4297	56.2241	-.5207	-1.276	167.5456	-.5207	-1.276	1.3782	.8066	202.1971	-.3047	-.7468	45.0413	37.8473				1				0
80	13.3	28.1791	32.6937	50.5159	56.3797	-.5258	-1.2816	167.7684	-.5258	-1.2816	1.3853	.8108	202.3076	-.3077	-.7501	44.9922	37.7942				1				0
80	13.31	28.1465	32.7072	50.6022	56.5354	-.531	-1.2872	167.9913	-.531	-1.2872	1.3924	.8149	202.4167	-.3108	-.7533	44.9431	37.7413				1				0
80	13.32	28.1138	32.7207	50.6885	56.6911	-.5361	-1.2927	168.2142	-.5361	-1.2927	1.3995	.8191	202.5244	-.3138	-.7566	44.8942	37.6884				1				0
80	13.33	28.0495	32.7522	50.8451	56.999	-.5472	-1.3032	168.6458	-.5472	-1.3032	1.4134	.8272	202.777	-.3203	-.7627	44.7886	37.5887				1				0
80	13.34	27.9851	32.7837	51.0016	57.3069	-.5582	-1.3136	169.0774	-.5582	-1.3136	1.4273	.8353	203.0235	-.3267	-.7688	44.6836	37.4895				1				0
80	13.35	27.9533	32.8017	51.0719	57.4592	-.5642	-1.3185	169.2861	-.5642	-1.3185	1.4341	.8393	203.1648	-.3302	-.7717	44.6271	37.4429				1				0
80	13.36	27.9216	32.8197	51.1422	57.6114	-.5701	-1.3234	169.4949	-.5701	-1.3234	1.4409	.8433	203.3044	-.3336	-.7745	44.5709	37.3963				1				0
80	13.37	27.8898	32.8377	51.2125	57.7636	-.576	-1.3283	169.7036	-.576	-1.3283	1.4478	.8473	203.4423	-.3371	-.7774	44.5147	37.3499				1				0
80	13.38	27.8581	32.8557	51.2827	57.9159	-.5818	-1.3331	169.9124	-.5818	-1.3331	1.4546	.8513	203.5786	-.3405	-.7802	44.4587	37.3035				1				0
80	13.39	27.7954	32.8395	51.3237	58.0672	-.5893	-1.3397	170.0258	-.5893	-1.3397	1.4636	.8566	203.7434	-.3449	-.7841	44.3877	37.2411				1				0
80	13.4	27.7328	32.8233	51.3646	58.2186	-.5967	-1.3462	170.1392	-.5967	-1.3462	1.4726	.8619	203.9059	-.3493	-.7879	44.3168	37.1787				1				0
80	13.41	27.7019	32.7891	51.3352	58.2177	-.5983	-1.348	170.0439	-.5983	-1.348	1.4748	.8631	203.9356	-.3502	-.7889	44.3016	37.1623				1				0
80	13.42	27.671	32.7549	51.3059	58.2169	-.5999	-1.3497	169.9486	-.5999	-1.3497	1.477	.8644	203.9651	-.3511	-.7899	44.2864	37.146				1				0
80	13.43	27.6401	32.7207	51.2765	58.216	-.6015	-1.3514	169.8533	-.6015	-1.3514	1.4792	.8657	203.9947	-.3521	-.7909	44.2712	37.1297				1				0
80	13.44	27.6092	32.6865	51.2472	58.2151	-.6031	-1.3531	169.7579	-.6031	-1.3531	1.4814	.867	204.0241	-.353	-.7919	44.256	37.1133				1				0
80	13.45	27.5285	32.6073	51.1342	58.1477	-.6067	-1.3553	169.4176	-.6067	-1.3553	1.4849	.869	204.1161	-.3551	-.7932	44.222	37.0928				1				0
80	13.46	27.4478	32.5281	51.0212	58.0802	-.6103	-1.3574	169.0773	-.6103	-1.3574	1.4883	.8711	204.208	-.3572	-.7945	44.1879	37.0722				1				0
80	13.47	27.398	32.4831	50.9376	58.0136	-.6123	-1.3579	168.8323	-.6123	-1.3579	1.4895	.8718	204.2707	-.3583	-.7947	44.169	37.0681				1				0
80	13.48	27.3483	32.4381	50.854	57.947	-.6142	-1.3583	168.5873	-.6142	-1.3583	1.4907	.8725	204.3335	-.3595	-.795	44.15	37.0639				1				0
80	13.49	27.2985	32.3931	50.7704	57.8804	-.6162	-1.3587	168.3423	-.6162	-1.3587	1.4919	.8732	204.3963	-.3607	-.7952	44.131	37.0597				1				0
80	13.5	27.2487	32.3481	50.6867	57.8138	-.6182	-1.3592	168.0973	-.6182	-1.3592	1.4932	.8739	204.4593	-.3618	-.7955	44.112	37.0556				1				0
80	13.51	27.1097	32.25	50.5791	57.7948	-.6261	-1.3652	167.7335	-.6261	-1.3652	1.5019	.879	204.6386	-.3665	-.799	44.0367	36.9982				1				0
80	13.52	26.9706	32.1519	50.4715	57.7757	-.6341	-1.3712	167.3697	-.6341	-1.3712	1.5108	.8842	204.8167	-.3711	-.8026	43.9611	36.9405				1				0
80	13.53	26.8814	32.0988	50.4474	57.8233	-.64	-1.3769	167.2509	-.64	-1.3769	1.5183	.8886	204.9308	-.3746	-.8058	43.9046	36.8871				1				0
80	13.54	26.7921	32.0457	50.4234	57.8709	-.6459	-1.3825	167.132	-.6459	-1.3825	1.5259	.8931	205.044	-.3781	-.8091	43.8481	36.8336				1				0
80	13.55	26.7028	31.9925	50.3994	57.9185	-.6519	-1.3881	167.0132	-.6519	-1.3881	1.5335	.8975	205.1562	-.3815	-.8124	43.7915	36.7801				1				0
80	13.56	26.6136	31.9394	50.3754	57.966	-.6578	-1.3937	166.8944	-.6578	-1.3937	1.5412	.902	205.2675	-.385	-.8157	43.7348	36.7264				1				0
80	13.57	26.423	31.8251	50.4839	58.2022	-.6681	-1.4116	166.9342	-.6681	-1.4116	1.5617	.914	205.3271	-.391	-.8262	43.6375	36.5565				1				0
80	13.58	26.2325	31.7108	50.5924	58.4383	-.6783	-1.4294	166.974	-.6783	-1.4294	1.5822	.926	205.3853	-.397	-.8366	43.5402	36.3866				1				0
80	13.59	26.1312	31.6496	50.725	58.6268	-.6825	-1.4416	167.1327	-.6825	-1.4416	1.595	.9335	205.3357	-.3995	-.8437	43.4998	36.2708				1				0
80	13.6	26.0299	31.5884	50.8575	58.8154	-.6868	-1.4537	167.2913	-.6868	-1.4537	1.6078	.941	205.287	-.4019	-.8508	43.4594	36.1552				1				0
80	13.61	25.9287	31.5272	50.9901	59.0039	-.691	-1.4658	167.4499	-.691	-1.4658	1.6205	.9485	205.2391	-.4044	-.8579	43.4192	36.0398				1				0
80	13.62	25.8274	31.466	51.1226	59.1925	-.6952	-1.4779	167.6085	-.6952	-1.4779	1.6333	.9559	205.1922	-.4069	-.865	43.379	35.9246				1				0
80	13.63	25.6695	31.3481	51.4242	59.6085	-.7012	-1.5016	168.0503	-.7012	-1.5016	1.6573	.97	205.0302	-.4104	-.8789	43.322	35.6986				1				0
80	13.64	25.5115	31.2302	51.7257	60.0246	-.7071	-1.5253	168.492	-.7071	-1.5253	1.6812	.984	204.8737	-.4139	-.8927	43.2653	35.4738				1				0
80	13.65	25.4549	31.1735	51.8947	60.252	-.7089	-1.5368	168.7752	-.7089	-1.5368	1.6924	.9905	204.763	-.4149	-.8995	43.2485	35.3637				1				0
80	13.66	25.3982	31.1168	52.0638	60.4795	-.7107	-1.5483	169.0583	-.7107	-1.5483	1.7036	.9971	204.6543	-.4159	-.9062	43.2319	35.2541				1				0
80	13.67	25.3416	31.0601	52.2328	60.707	-.7124	-1.5598	169.3415	-.7124	-1.5598	1.7148	1.0036	204.5472	-.4169	-.9129	43.2153	35.1448				1				0
80	13.68	25.2858	30.9845	52.4854	60.9916	-.7113	-1.5745	169.7473	-.7113	-1.5745	1.7277	1.0112	204.312	-.4163	-.9215	43.2257	35.005				1				0
80	13.69	25.23	30.9089	52.738	61.2761	-.7102	-1.5891	170.1531	-.7102	-1.5891	1.7406	1.0187	204.0814	-.4157	-.9301	43.2361	34.866				1				0
80	13.7	25.1742	30.8333	52.9907	61.5607	-.7091	-1.6036	170.5589	-.7091	-1.6036	1.7534	1.0262	203.8552	-.415	-.9386	43.2465	34.7275				1				0
80	13.71	25.1751	30.8144	53.0743	61.6178	-.7063	-1.6068	170.6815	-.7063	-1.6068	1.7552	1.0273	203.729	-.4134	-.9404	43.2733	34.6971				1				0
80	13.72	25.1759	30.7955	53.1579	61.6749	-.7035	-1.61	170.8042	-.7035	-1.61	1.757	1.0283	203.6032	-.4117	-.9423	43.3	34.6668				1				0
80	13.73	25.1768	30.7766	53.2415	61.7319	-.7007	-1.6132	170.9268	-.7007	-1.6132	1.7588	1.0294	203.4779	-.4101	-.9442	43.3268	34.6365				1				0
80	13.74	25.1717	30.7181	53.2504	61.6774	-.6953	-1.6147	170.8176	-.6953	-1.6147	1.758	1.0289	203.2979	-.407	-.9451	43.3778	34.6219				1				0
80	13.75	25.1665	30.6596	53.2593	61.623	-.69	-1.6162	170.7083	-.69	-1.6162	1.7573	1.0285	203.1174	-.4038	-.9459	43.429	34.6074				1				0
80	13.76	25.1605	30.62	53.1846	61.5114	-.6874	-1.6146	170.4764	-.6874	-1.6146	1.7548	1.027	203.0614	-.4023	-.945	43.4535	34.6232				1				0
80	13.77	25.1545	30.5804	53.1099	61.3998	-.6848	-1.6129	170.2445	-.6848	-1.6129	1.7523	1.0256	203.005	-.4008	-.944	43.4781	34.639				1				0
80	13.78	25.1485	30.5408	53.0352	61.2882	-.6822	-1.6112	170.0126	-.6822	-1.6112	1.7497	1.0241	202.9483	-.3993	-.943	43.5027	34.6548				1				0
80	13.79	25.1425	30.5012	52.9604	61.1767	-.6796	-1.6096	169.7807	-.6796	-1.6096	1.7472	1.0226	202.8913	-.3978	-.942	43.5274	34.6707				1				0
80	13.8	25.1562	30.4552	52.803	60.9509	-.6749	-1.6038	169.3654	-.6749	-1.6038	1.74	1.0184	202.8206	-.395	-.9387	43.5727	34.7254				1				0
80	13.81	25.1699	30.4093	52.6455	60.7252	-.6701	-1.5981	168.95	-.6701	-1.5981	1.7329	1.0142	202.7489	-.3922	-.9353	43.6182	34.7803				1				0
80	13.82	25.1897	30.403	52.5628	60.611	-.6679	-1.594	168.7665	-.6679	-1.594	1.7283	1.0115	202.735	-.3909	-.9329	43.6388	34.8192				1				0
80	13.83	25.2094	30.3967	52.4801	60.4968	-.6658	-1.5899	168.5831	-.6658	-1.5899	1.7237	1.0088	202.7211	-.3896	-.9305	43.6595	34.8582				1				0
80	13.84	25.2292	30.3904	52.3973	60.3826	-.6636	-1.5858	168.3996	-.6636	-1.5858	1.719	1.0061	202.707	-.3884	-.9281	43.6802	34.8973				1				0
80	13.85	25.2489	30.3841	52.3146	60.2685	-.6614	-1.5817	168.2161	-.6614	-1.5817	1.7144	1.0034	202.6928	-.3871	-.9257	43.701	34.9364				1				0
80	13.86	25.303	30.3994	52.2079	60.1206	-.6581	-1.5744	168.0309	-.6581	-1.5744	1.7064	.9987	202.6842	-.3852	-.9215	43.7326	35.0056				1				0
80	13.87	25.357	30.4147	52.1011	59.9727	-.6548	-1.5671	167.8456	-.6548	-1.5671	1.6984	.994	202.6756	-.3832	-.9172	43.7642	35.075				1				0
80	13.88	25.3914	30.4363	52.0771	59.9389	-.6536	-1.564	167.8438	-.6536	-1.564	1.6951	.9921	202.6814	-.3826	-.9154	43.7749	35.1049				1				0
80	13.89	25.4257	30.4579	52.0531	59.9052	-.6525	-1.5608	167.8419	-.6525	-1.5608	1.6917	.9901	202.6872	-.3819	-.9135	43.7857	35.1349				1				0
80	13.9	25.46	30.4796	52.0291	59.8715	-.6514	-1.5577	167.8401	-.6514	-1.5577	1.6884	.9882	202.693	-.3812	-.9117	43.7965	35.1649				1				0
80	13.91	25.4944	30.5012	52.0051	59.8377	-.6502	-1.5545	167.8383	-.6502	-1.5545	1.6851	.9862	202.6989	-.3806	-.9098	43.8072	35.1949				1				0
80	13.92	25.5347	30.5255	52.0024	59.8412	-.6495	-1.5522	167.9037	-.6495	-1.5522	1.6826	.9848	202.7065	-.3801	-.9084	43.8144	35.2175				1				0
80	13.93	25.575	30.5498	51.9997	59.8447	-.6487	-1.5498	167.9692	-.6487	-1.5498	1.6801	.9833	202.714	-.3797	-.9071	43.8216	35.2402				1				0
80	13.94	25.5811	30.5525	52.0211	59.8819	-.6491	-1.5505	168.0364	-.6491	-1.5505	1.6809	.9838	202.7158	-.3799	-.9075	43.818	35.2329				1				0
80	13.95	25.5871	30.5552	52.0424	59.919	-.6495	-1.5513	168.1037	-.6495	-1.5513	1.6818	.9843	202.7174	-.3801	-.9079	43.8145	35.2256				1				0
80	13.96	25.5931	30.5579	52.0638	59.9562	-.6499	-1.5521	168.1709	-.6499	-1.5521	1.6826	.9848	202.7191	-.3803	-.9084	43.8109	35.2184				1				0
80	13.97	25.5991	30.5606	52.0851	59.9934	-.6502	-1.5528	168.2382	-.6502	-1.5528	1.6835	.9853	202.7208	-.3806	-.9088	43.8074	35.2111				1				0
80	13.98	25.636	30.5948	52.1198	60.0868	-.6523	-1.5526	168.4374	-.6523	-1.5526	1.684	.9856	202.7888	-.3818	-.9087	43.7878	35.2135				1				0
80	13.99	25.6729	30.629	52.1545	60.1803	-.6543	-1.5523	168.6366	-.6543	-1.5523	1.6846	.986	202.8565	-.383	-.9085	43.7682	35.216				1				0
80	14	25.7038	30.6605	52.1678	60.2365	-.656	-1.5513	168.7686	-.656	-1.5513	1.6843	.9858	202.9225	-.3839	-.9079	43.7522	35.2256				1				0
80	14.01	25.7347	30.692	52.1812	60.2927	-.6577	-1.5503	168.9005	-.6577	-1.5503	1.684	.9856	202.9885	-.3849	-.9074	43.7363	35.2353				1				0
80	14.02	25.7656	30.7235	52.1945	60.3489	-.6594	-1.5493	169.0325	-.6594	-1.5493	1.6838	.9855	203.0543	-.3859	-.9068	43.7203	35.2449				1				0
80	14.03	25.8008	30.7847	52.1412	60.3991	-.6655	-1.5457	169.1257	-.6655	-1.5457	1.6829	.9849	203.295	-.3895	-.9047	43.6618	35.2793				1				0
80	14.04	25.836	30.8459	52.0878	60.4492	-.6717	-1.5421	169.2189	-.6717	-1.5421	1.682	.9844	203.5356	-.3931	-.9025	43.6033	35.3136				1				0
80	14.05	25.8712	30.9071	52.0344	60.4994	-.6778	-1.5385	169.312	-.6778	-1.5385	1.6812	.9839	203.7762	-.3967	-.9004	43.5449	35.3478				1				0
80	14.06	25.8754	30.9368	51.9677	60.4934	-.6823	-1.5359	169.2733	-.6823	-1.5359	1.6806	.9836	203.9516	-.3993	-.8989	43.5022	35.3725				1				0
80	14.07	25.8797	30.9665	51.901	60.4873	-.6867	-1.5333	169.2345	-.6867	-1.5333	1.6801	.9833	204.1272	-.4019	-.8974	43.4596	35.3972				1				0
80	14.08	25.884	30.9962	51.8343	60.4812	-.6912	-1.5307	169.1957	-.6912	-1.5307	1.6795	.983	204.3029	-.4046	-.8959	43.4169	35.422				1				0
80	14.09	25.8634	31.0277	51.6697	60.4449	-.7011	-1.5266	169.0057	-.7011	-1.5266	1.6798	.9832	204.667	-.4103	-.8935	43.3231	35.4613				1				0
80	14.1	25.8428	31.0592	51.5051	60.4086	-.7109	-1.5224	168.8158	-.7109	-1.5224	1.6802	.9834	205.0318	-.4161	-.891	43.2291	35.5008				1				0
80	14.11	25.8179	31.061	51.4073	60.3783	-.7163	-1.5209	168.6645	-.7163	-1.5209	1.6811	.9839	205.2205	-.4192	-.8901	43.1778	35.5155				1				0
80	14.12	25.7931	31.0628	51.3094	60.348	-.7217	-1.5193	168.5133	-.7217	-1.5193	1.682	.9845	205.4093	-.4224	-.8892	43.1264	35.5302				1				0
80	14.13	25.7682	31.0646	51.2116	60.3178	-.7271	-1.5178	168.3621	-.7271	-1.5178	1.683	.985	205.5982	-.4256	-.8883	43.0749	35.545				1				0
80	14.14	25.7433	31.0664	51.1137	60.2875	-.7326	-1.5162	168.2109	-.7326	-1.5162	1.6839	.9856	205.7873	-.4287	-.8874	43.0233	35.5598				1				0
80	14.15	25.6686	31.061	50.9643	60.3013	-.7453	-1.5166	167.9952	-.7453	-1.5166	1.6898	.989	206.1693	-.4362	-.8876	42.9023	35.556				1				0
80	14.16	25.5939	31.0556	50.8148	60.3152	-.758	-1.517	167.7795	-.758	-1.517	1.6959	.9925	206.5496	-.4436	-.8879	42.7809	35.5521				1				0
80	14.17	25.5441	31.0484	50.7632	60.3593	-.7653	-1.519	167.7151	-.7653	-1.519	1.7009	.9955	206.74	-.4479	-.889	42.7114	35.5334				1				0
80	14.18	25.4944	31.0412	50.7116	60.4034	-.7726	-1.521	167.6506	-.7726	-1.521	1.7059	.9984	206.9294	-.4522	-.8902	42.6418	35.5147				1				0
80	14.19	25.4446	31.034	50.66	60.4475	-.7799	-1.5229	167.5862	-.7799	-1.5229	1.711	1.0014	207.1179	-.4565	-.8913	42.5722	35.496				1				0
80	14.2	25.3948	31.0268	50.6085	60.4916	-.7872	-1.5249	167.5217	-.7872	-1.5249	1.7161	1.0044	207.3054	-.4607	-.8925	42.5025	35.4773				1				0
80	14.21	25.3013	31.0286	50.5987	60.6456	-.8001	-1.531	167.5741	-.8001	-1.531	1.7275	1.011	207.5927	-.4683	-.8961	42.3797	35.4192				1				0
80	14.22	25.2077	31.0304	50.5889	60.7995	-.813	-1.5371	167.6265	-.813	-1.5371	1.7389	1.0177	207.876	-.4758	-.8996	42.257	35.3611				1				0
80	14.23	25.1639	31.0394	50.6307	60.9094	-.8186	-1.5412	167.7434	-.8186	-1.5412	1.7451	1.0214	207.974	-.4791	-.902	42.2041	35.3219				1				0
80	14.24	25.1202	31.0484	50.6725	61.0192	-.8241	-1.5453	167.8603	-.8241	-1.5453	1.7513	1.025	208.0711	-.4823	-.9044	42.1512	35.2827				1				0
80	14.25	25.0764	31.0574	50.7143	61.1291	-.8297	-1.5494	167.9772	-.8297	-1.5494	1.7576	1.0287	208.1674	-.4856	-.9068	42.0985	35.2435				1				0
80	14.26	25.0326	31.0664	50.7561	61.2389	-.8352	-1.5535	168.0941	-.8352	-1.5535	1.7638	1.0323	208.2629	-.4888	-.9093	42.0458	35.2045				1				0
80	14.27	24.9013	31.0583	50.8255	61.456	-.8482	-1.564	168.2411	-.8482	-1.564	1.7792	1.0413	208.4708	-.4964	-.9154	41.9224	35.1048				1				0
80	14.28	24.77	31.0502	50.8949	61.6731	-.8611	-1.5745	168.3882	-.8611	-1.5745	1.7945	1.0503	208.6748	-.504	-.9215	41.7992	35.0052				1				0
80	14.29	24.6824	31.0331	50.9225	61.7804	-.8685	-1.5808	168.4184	-.8685	-1.5808	1.8037	1.0557	208.7847	-.5083	-.9252	41.7285	34.9447				1				0
80	14.3	24.5949	31.016	50.95	61.8876	-.8759	-1.5872	168.4485	-.8759	-1.5872	1.8128	1.061	208.8934	-.5127	-.9289	41.6578	34.8841				1				0
80	14.31	24.5073	30.9989	50.9776	61.9949	-.8833	-1.5935	168.4787	-.8833	-1.5935	1.822	1.0664	209.0011	-.517	-.9327	41.5872	34.8236				1				0
80	14.32	24.4198	30.9818	51.0052	62.1021	-.8908	-1.5999	168.5089	-.8908	-1.5999	1.8311	1.0717	209.1076	-.5213	-.9364	41.5166	34.7631				1				0
80	14.33	24.2584	30.935	51.071	62.2881	-.9024	-1.6122	168.5526	-.9024	-1.6122	1.8476	1.0813	209.2359	-.5281	-.9436	41.4061	34.6456				1				0
80	14.34	24.0971	30.8882	51.1368	62.4741	-.914	-1.6245	168.5962	-.914	-1.6245	1.864	1.091	209.362	-.5349	-.9508	41.2956	34.5282				1				0
80	14.35	24.0233	30.8585	51.1751	62.5528	-.9182	-1.6305	168.6096	-.9182	-1.6305	1.8713	1.0952	209.384	-.5374	-.9543	41.2557	34.4712				1				0
80	14.36	23.9495	30.8288	51.2134	62.6315	-.9223	-1.6365	168.6231	-.9223	-1.6365	1.8785	1.0995	209.4059	-.5398	-.9578	41.2158	34.4143				1				0
80	14.37	23.8757	30.7991	51.2516	62.7102	-.9265	-1.6425	168.6365	-.9265	-1.6425	1.8858	1.1037	209.4276	-.5423	-.9613	41.1759	34.3574				1				0
80	14.38	23.8018	30.7694	51.2899	62.7889	-.9307	-1.6485	168.6499	-.9307	-1.6485	1.8931	1.108	209.4491	-.5447	-.9648	41.136	34.3004				1				0
80	14.39	23.7418	30.7433	51.4091	62.9454	-.9333	-1.6566	168.8395	-.9333	-1.6566	1.9014	1.1129	209.395	-.5462	-.9696	41.1118	34.2227				1				0
80	14.4	23.6817	30.7172	51.5283	63.102	-.9358	-1.6648	169.0291	-.9358	-1.6648	1.9098	1.1178	209.3414	-.5477	-.9744	41.0876	34.1451				1				0
80	14.41	23.6954	30.7208	51.6092	63.1798	-.9342	-1.6669	169.2052	-.9342	-1.6669	1.9108	1.1184	209.2667	-.5468	-.9756	41.1032	34.1244				1				0
80	14.42	23.7091	30.7244	51.6902	63.2577	-.9325	-1.6691	169.3813	-.9325	-1.6691	1.9119	1.119	209.1921	-.5458	-.9769	41.1188	34.1038				1				0
80	14.43	23.7229	30.728	51.7711	63.3355	-.9309	-1.6713	169.5575	-.9309	-1.6713	1.913	1.1197	209.1178	-.5448	-.9782	41.1343	34.0831				1				0
80	14.44	23.7778	30.7514	51.8449	63.3961	-.9275	-1.6707	169.7702	-.9275	-1.6707	1.9109	1.1184	209.0366	-.5428	-.9778	41.1668	34.0884				1				0
80	14.45	23.8327	30.7748	51.9188	63.4566	-.9241	-1.6702	169.9829	-.9241	-1.6702	1.9088	1.1172	208.9553	-.5409	-.9775	41.1992	34.0936				1				0
80	14.46	23.8877	30.7982	51.9926	63.5172	-.9207	-1.6696	170.1956	-.9207	-1.6696	1.9066	1.1159	208.8741	-.5389	-.9772	41.2315	34.0989				1				0
80	14.47	23.9289	30.818	51.9855	63.4999	-.9189	-1.6669	170.2322	-.9189	-1.6669	1.9034	1.114	208.8666	-.5378	-.9756	41.2484	34.1246				1				0
80	14.48	23.9701	30.8378	51.9784	63.4826	-.9171	-1.6642	170.2688	-.9171	-1.6642	1.9002	1.1122	208.8591	-.5368	-.974	41.2653	34.1503				1				0
80	14.49	24.0113	30.8576	51.9713	63.4653	-.9154	-1.6615	170.3054	-.9154	-1.6615	1.897	1.1103	208.8515	-.5358	-.9725	41.2822	34.1761				1				0
80	14.5	24.1168	30.9008	51.8556	63.3009	-.9105	-1.651	170.1741	-.9105	-1.651	1.8855	1.1035	208.8765	-.5329	-.9663	41.3283	34.276				1				0
80	14.51	24.2224	30.944	51.74	63.1366	-.9057	-1.6405	170.0429	-.9057	-1.6405	1.8739	1.0968	208.9018	-.5301	-.9602	41.3745	34.376				1				0
80	14.52	24.2868	30.9674	51.6314	62.9896	-.9026	-1.6327	169.8751	-.9026	-1.6327	1.8656	1.0919	208.935	-.5283	-.9556	41.4038	34.4505				1				0
80	14.53	24.3511	30.9908	51.5229	62.8425	-.8995	-1.6249	169.7074	-.8995	-1.6249	1.8572	1.087	208.9686	-.5265	-.951	41.4332	34.5252				1				0
80	14.54	24.4155	31.0142	51.4144	62.6955	-.8964	-1.617	169.5396	-.8964	-1.617	1.8489	1.0821	209.0026	-.5247	-.9464	41.4627	34.5999				1				0
80	14.55	24.4799	31.0376	51.3059	62.5484	-.8933	-1.6091	169.3718	-.8933	-1.6091	1.8405	1.0772	209.0369	-.5228	-.9418	41.4922	34.6749				1				0
80	14.56	24.6146	31.1114	51.0577	62.2621	-.8901	-1.5917	169.0458	-.8901	-1.5917	1.8237	1.0674	209.2133	-.5209	-.9316	41.5233	34.8409				1				0
80	14.57	24.7494	31.1852	50.8095	61.9759	-.8868	-1.5742	168.7199	-.8868	-1.5742	1.8068	1.0575	209.3936	-.519	-.9214	41.5544	35.0076				1				0
80	14.58	24.8198	31.2356	50.6698	61.8366	-.8866	-1.5646	168.5618	-.8866	-1.5646	1.7984	1.0525	209.5394	-.5189	-.9157	41.5559	35.099				1				0
80	14.59	24.8901	31.286	50.5302	61.6973	-.8865	-1.555	168.4037	-.8865	-1.555	1.7899	1.0476	209.6869	-.5188	-.9101	41.5574	35.1906				1				0
80	14.6	24.9605	31.3364	50.3905	61.5581	-.8863	-1.5453	168.2455	-.8863	-1.5453	1.7815	1.0427	209.8361	-.5187	-.9045	41.5589	35.2824				1				0
80	14.61	25.0309	31.3868	50.2509	61.4188	-.8862	-1.5357	168.0874	-.8862	-1.5357	1.773	1.0377	209.9869	-.5187	-.8988	41.5603	35.3744				1				0
80	14.62	25.1485	31.4912	50.0222	61.2268	-.8884	-1.5196	167.8888	-.8884	-1.5196	1.7603	1.0302	210.3113	-.52	-.8894	41.5391	35.5274				1				0
80	14.63	25.2661	31.5956	49.7936	61.0348	-.8906	-1.5035	167.6901	-.8906	-1.5035	1.7475	1.0228	210.6411	-.5213	-.88	41.5177	35.6807				1				0
80	14.64	25.3133	31.6496	49.7047	60.982	-.893	-1.4971	167.6496	-.893	-1.4971	1.7432	1.0203	210.8162	-.5227	-.8762	41.4949	35.7417				1				0
80	14.65	25.3605	31.7036	49.6157	60.9293	-.8954	-1.4907	167.6091	-.8954	-1.4907	1.739	1.0178	210.9922	-.5241	-.8725	41.4721	35.8028				1				0
80	14.66	25.4077	31.7576	49.5268	60.8765	-.8978	-1.4843	167.5686	-.8978	-1.4843	1.7347	1.0153	211.1691	-.5255	-.8687	41.4493	35.8639				1				0
80	14.67	25.4549	31.8116	49.4378	60.8238	-.9002	-1.4779	167.5281	-.9002	-1.4779	1.7305	1.0128	211.347	-.5269	-.865	41.4264	35.925				1				0
80	14.68	25.5072	31.8728	49.3453	60.7831	-.9034	-1.4712	167.5085	-.9034	-1.4712	1.7264	1.0104	211.5531	-.5287	-.861	41.3961	35.9889				1				0
80	14.69	25.5596	31.934	49.2528	60.7425	-.9066	-1.4645	167.4889	-.9066	-1.4645	1.7224	1.0081	211.7602	-.5306	-.8571	41.3657	36.0528				1				0
80	14.7	25.5647	31.9412	49.2492	60.7546	-.9074	-1.4642	167.5098	-.9074	-1.4642	1.7225	1.0082	211.7875	-.5311	-.8569	41.3582	36.0555				1				0
80	14.71	25.5699	31.9484	49.2457	60.7667	-.9082	-1.4639	167.5307	-.9082	-1.4639	1.7227	1.0083	211.8148	-.5315	-.8568	41.3508	36.0583				1				0
80	14.72	25.575	31.9556	49.2421	60.7788	-.909	-1.4636	167.5516	-.909	-1.4636	1.7229	1.0084	211.842	-.532	-.8566	41.3433	36.061				1				0
80	14.73	25.5802	31.9628	49.2385	60.7909	-.9097	-1.4633	167.5725	-.9097	-1.4633	1.723	1.0085	211.8693	-.5324	-.8564	41.3358	36.0638				1				0
80	14.74	25.5871	31.9628	49.3061	60.88	-.9096	-1.4661	167.7361	-.9096	-1.4661	1.7253	1.0098	211.817	-.5324	-.8581	41.3372	36.0376				1				0
80	14.75	25.5939	31.9628	49.3738	60.9691	-.9094	-1.4688	167.8996	-.9094	-1.4688	1.7276	1.0111	211.765	-.5323	-.8597	41.3386	36.0115				1				0
80	14.76	25.5956	31.9556	49.4449	61.0461	-.9085	-1.4718	168.0423	-.9085	-1.4718	1.7296	1.0123	211.6861	-.5317	-.8614	41.3474	35.9827				1				0
80	14.77	25.5974	31.9484	49.5161	61.123	-.9076	-1.4748	168.1849	-.9076	-1.4748	1.7317	1.0135	211.6075	-.5312	-.8632	41.3563	35.9539				1				0
80	14.78	25.5991	31.9412	49.5872	61.2	-.9067	-1.4779	168.3276	-.9067	-1.4779	1.7338	1.0148	211.5292	-.5306	-.865	41.3651	35.9252				1				0
80	14.79	25.612	31.9466	49.7091	61.3332	-.9054	-1.482	168.6009	-.9054	-1.482	1.7367	1.0164	211.4215	-.5299	-.8674	41.3772	35.8856				1				0
80	14.8	25.6248	31.952	49.831	61.4664	-.9041	-1.4862	168.8743	-.9041	-1.4862	1.7396	1.0181	211.3145	-.5292	-.8698	41.3893	35.846				1				0
80	14.81	25.6377	31.9574	49.9529	61.5996	-.9029	-1.4903	169.1476	-.9029	-1.4903	1.7425	1.0198	211.2082	-.5284	-.8722	41.4014	35.8066				1				0
80	14.82	25.6489	31.97	50.0036	61.6558	-.9025	-1.4915	169.2783	-.9025	-1.4915	1.7433	1.0203	211.1789	-.5282	-.8729	41.4047	35.7957				1				0
80	14.83	25.66	31.9826	50.0543	61.712	-.9022	-1.4926	169.409	-.9022	-1.4926	1.7441	1.0208	211.1497	-.528	-.8736	41.408	35.7848				1				0
80	14.84	25.6712	31.9952	50.105	61.7683	-.9018	-1.4937	169.5397	-.9018	-1.4937	1.7449	1.0212	211.1206	-.5278	-.8743	41.4113	35.7739				1				0
80	14.85	25.6772	31.9898	50.1486	61.7812	-.8994	-1.4948	169.5968	-.8994	-1.4948	1.7445	1.021	211.0352	-.5264	-.8749	41.4343	35.7641				1				0
80	14.86	25.6832	31.9844	50.1921	61.7942	-.897	-1.4958	169.654	-.897	-1.4958	1.7441	1.0208	210.9498	-.525	-.8755	41.4572	35.7542				1				0
80	14.87	25.678	31.9664	50.185	61.751	-.8949	-1.4957	169.5805	-.8949	-1.4957	1.743	1.0201	210.8933	-.5238	-.8754	41.4769	35.7551				1				0
80	14.88	25.6729	31.9484	50.1779	61.7077	-.8929	-1.4956	169.507	-.8929	-1.4956	1.7418	1.0195	210.8366	-.5226	-.8753	41.4966	35.7561				1				0
80	14.89	25.6677	31.9304	50.1708	61.6645	-.8908	-1.4955	169.4335	-.8908	-1.4955	1.7407	1.0188	210.7798	-.5214	-.8753	41.5163	35.7571				1				0
80	14.9	25.6626	31.9124	50.1637	61.6212	-.8887	-1.4954	169.3599	-.8887	-1.4954	1.7396	1.0181	210.7229	-.5201	-.8752	41.536	35.758				1				0
80	14.91	25.6308	31.8395	50.1085	61.4751	-.8837	-1.4954	169.054	-.8837	-1.4954	1.737	1.0166	210.5795	-.5172	-.8753	41.584	35.7577				1				0
80	14.92	25.5991	31.7666	50.0534	61.3289	-.8786	-1.4955	168.748	-.8786	-1.4955	1.7345	1.0152	210.4352	-.5142	-.8753	41.6322	35.7574				1				0
80	14.93	25.5725	31.7117	50.0053	61.226	-.8756	-1.4956	168.5155	-.8756	-1.4956	1.7331	1.0143	210.3478	-.5125	-.8754	41.6606	35.7561				1				0
80	14.94	25.5459	31.6568	49.9573	61.123	-.8726	-1.4958	168.283	-.8726	-1.4958	1.7317	1.0135	210.26	-.5107	-.8754	41.6891	35.7547				1				0
80	14.95	25.5193	31.6019	49.9093	61.0201	-.8696	-1.4959	168.0506	-.8696	-1.4959	1.7303	1.0127	210.1719	-.509	-.8755	41.7176	35.7534				1				0
80	14.96	25.4927	31.547	49.8612	60.9172	-.8666	-1.496	167.8181	-.8666	-1.496	1.7289	1.0119	210.0834	-.5072	-.8756	41.7463	35.7521				1				0
80	14.97	25.4025	31.3985	49.7856	60.7485	-.8614	-1.5002	167.3352	-.8614	-1.5002	1.7299	1.0125	209.8656	-.5042	-.878	41.7957	35.7125				1				0
80	14.98	25.3124	31.25	49.71	60.5798	-.8562	-1.5044	166.8523	-.8562	-1.5044	1.731	1.0131	209.6467	-.5011	-.8805	41.8455	35.6726				1				0
80	14.99	25.2489	31.1564	49.6824	60.5141	-.854	-1.5084	166.6018	-.854	-1.5084	1.7334	1.0145	209.5174	-.4998	-.8828	41.8664	35.6341				1				0
90	15	25.1854	31.0628	49.6549	60.4484	-.8518	-1.5125	166.3514	-.8518	-1.5125	1.7359	1.016	209.3881	-.4986	-.8852	41.8873	35.5954	1			1				0
0	15.01	0	0	0	0	0	0	0	0	0	0	0	0	0	0	0	0								0
