# Supplementary material for: Dual-Stream deep learning for multimodal feature fusion and classification of balance control in elite freestyle aerial skiers
Source: PLoS One. 2026 Jul 28;21(7):e0337296. doi: 10.1371/journal.pone.0337296 (PMC13411871; doi:10.1371/journal.pone.0337296)
Supplement: S1 Data — (ZIP) [file pone.0337296.s001.zip › data/10.CSV]

Status	Time	Gauge[0]	Gauge[1]	Gauge[2]	Gauge[3]	Platform.COP.X	Platform.COP.Y	Weight	Patient COP.X	Patient COP.Y	Patient COP Len	Tilt Angle	Tilt Direction	Tilt Projection.X	Tilt Projection.Y	Pct Right	Pct Front	EndOfRep	IsomFreeze	Stimulus	TestRunning	OnTarget	GoalMet	TargetSkipped	TargetNbr	PatientFell
C0	0	60.0127	20.1298	61.6327	23.3186	4.026	-.1361	165.0938	3.5566	1.0768	3.7161	2.1754	73.1558	2.082	.6304	83.8728	60.2553			1	1				0
80	.01	60.1552	20.0857	61.5749	23.1871	4.0417	-.128	165.0028	3.5723	1.0849	3.7334	2.1855	73.1068	2.0912	.6351	84.0216	60.3322				1				0
80	.02	60.2977	20.0416	61.517	23.0556	4.0573	-.1199	164.9119	3.5879	1.093	3.7507	2.1956	73.0581	2.1003	.6398	84.1706	60.4091				1				0
80	.03	60.4401	19.9975	61.4592	22.9242	4.073	-.1118	164.821	3.6036	1.101	3.768	2.2058	73.0099	2.1095	.6445	84.3197	60.4861				1				0
80	.04	60.7131	19.9525	61.4592	22.759	4.0963	-.1007	164.8837	3.6269	1.1122	3.7936	2.2208	72.9514	2.1232	.6511	84.5422	60.5926				1				0
80	.05	60.986	19.9075	61.4592	22.5938	4.1197	-.0895	164.9465	3.6503	1.1234	3.8192	2.2358	72.8938	2.1369	.6576	84.7644	60.699				1				0
80	.06	61.1165	19.9066	61.517	22.56	4.1273	-.0864	165.1001	3.6579	1.1265	3.8274	2.2406	72.8836	2.1413	.6594	84.8372	60.7283				1				0
80	.07	61.2469	19.9057	61.5749	22.5263	4.1349	-.0834	165.2537	3.6655	1.1295	3.8356	2.2454	72.8734	2.1458	.6612	84.9099	60.7574				1				0
80	.08	61.3774	19.9048	61.6327	22.4926	4.1425	-.0803	165.4074	3.6732	1.1326	3.8438	2.2502	72.8633	2.1503	.663	84.9824	60.7865				1				0
80	.09	61.5078	19.9039	61.6905	22.4588	4.1501	-.0773	165.561	3.6808	1.1356	3.852	2.2549	72.8532	2.1547	.6648	85.0548	60.8156				1				0
80	.1	61.9258	19.966	61.9876	22.4657	4.1636	-.0719	166.3452	3.6942	1.1409	3.8664	2.2634	72.8368	2.1626	.6679	85.1829	60.8661				1				0
80	.11	62.3438	20.0281	62.2847	22.4727	4.1769	-.0667	167.1293	3.7075	1.1462	3.8807	2.2717	72.8207	2.1704	.671	85.3098	60.9162				1				0
80	.12	62.6313	20.0911	62.524	22.5133	4.1827	-.0645	167.7598	3.7133	1.1484	3.8868	2.2753	72.8145	2.1738	.6723	85.3645	60.9373				1				0
80	.13	62.9188	20.1541	62.7633	22.554	4.1884	-.0623	168.3902	3.719	1.1506	3.8929	2.2789	72.8083	2.1771	.6736	85.4188	60.9583				1				0
80	.14	63.2064	20.2171	63.0026	22.5946	4.194	-.0601	169.0207	3.7246	1.1528	3.8989	2.2825	72.8023	2.1804	.6749	85.4726	60.9791				1				0
80	.15	63.4939	20.2801	63.2419	22.6353	4.1996	-.0579	169.6511	3.7302	1.155	3.905	2.286	72.7962	2.1837	.6761	85.5261	60.9997				1				0
80	.16	64.0123	20.407	63.5728	22.6785	4.2084	-.0501	170.6706	3.739	1.1627	3.9156	2.2922	72.7255	2.1888	.6807	85.6093	61.0737				1				0
80	.17	64.5307	20.5339	63.9037	22.7218	4.217	-.0425	171.6901	3.7476	1.1704	3.9261	2.2984	72.6559	2.1939	.6852	85.6916	61.1468				1				0
80	.18	64.7616	20.5978	63.9953	22.7244	4.2201	-.0369	172.0791	3.7507	1.176	3.9308	2.3011	72.5924	2.1957	.6884	85.7212	61.1996				1				0
80	.19	64.9924	20.6617	64.087	22.727	4.2232	-.0314	172.4681	3.7538	1.1815	3.9354	2.3038	72.5292	2.1975	.6916	85.7507	61.2521				1				0
80	.2	65.2233	20.7256	64.1786	22.7296	4.2263	-.0259	172.8571	3.7569	1.187	3.94	2.3065	72.4665	2.1993	.6949	85.7801	61.3044				1				0
80	.21	65.7838	20.9407	64.0443	22.6604	4.2261	.0005	173.4292	3.7567	1.2134	3.9478	2.3111	72.0994	2.1992	.7103	85.7781	61.5564				1				0
80	.22	66.3442	21.1559	63.9099	22.5912	4.2259	.0268	174.0012	3.7565	1.2397	3.9558	2.3157	71.7362	2.1991	.7257	85.7762	61.8068				1				0
80	.23	66.9047	21.371	63.7756	22.522	4.2257	.0529	174.5733	3.7563	1.2658	3.9638	2.3205	71.3768	2.199	.741	85.7742	62.0555				1				0
80	.24	67.2343	21.5222	63.5497	22.4502	4.2224	.0737	174.7563	3.753	1.2866	3.9674	2.3226	71.0778	2.1971	.7532	85.7433	62.2532				1				0
80	.25	67.5639	21.6734	63.3237	22.3784	4.2192	.0944	174.9394	3.7498	1.3073	3.9712	2.3247	70.7799	2.1952	.7653	85.7124	62.4504				1				0
80	.26	67.8934	21.8246	63.0978	22.3066	4.216	.1151	175.1224	3.7466	1.328	3.975	2.327	70.4832	2.1933	.7774	85.6816	62.6473				1				0
80	.27	68.1346	22.0784	62.234	22.1146	4.1962	.157	174.5616	3.7268	1.3698	3.9706	2.3244	69.8183	2.1817	.8019	85.4932	63.0461				1				0
80	.28	68.3758	22.3322	61.3703	21.9226	4.1763	.1991	174.0009	3.7069	1.412	3.9667	2.3221	69.1477	2.17	.8266	85.3036	63.4475				1				0
80	.29	68.2874	22.4348	60.7325	21.8023	4.1594	.2208	173.257	3.69	1.4337	3.9588	2.3175	68.7678	2.1602	.8393	85.1433	63.6539				1				0
80	.3	68.199	22.5374	60.0947	21.6821	4.1425	.2426	172.5132	3.6731	1.4555	3.9509	2.3129	68.3831	2.1502	.8521	84.9816	63.8622				1				0
80	.31	68.1106	22.64	59.4568	21.5619	4.1253	.2647	171.7693	3.6559	1.4776	3.9432	2.3084	67.9935	2.1402	.865	84.8185	64.0722				1				0
80	.32	68.0222	22.7427	58.819	21.4417	4.1081	.2869	171.0255	3.6387	1.4998	3.9357	2.304	67.599	2.1301	.878	84.654	64.2841				1				0
80	.33	67.5209	22.7931	57.5745	21.1735	4.0789	.3196	169.0621	3.6096	1.5325	3.9214	2.2956	66.9955	2.113	.8971	84.3767	64.5953				1				0
80	.34	67.0197	22.8435	56.3301	20.9054	4.0492	.3531	167.0986	3.5798	1.5659	3.9073	2.2873	66.3733	2.0956	.9167	84.0929	64.9137				1				0
80	.35	66.6069	22.7913	55.7234	20.7575	4.0369	.3638	165.879	3.5675	1.5767	3.9004	2.2833	66.1567	2.0884	.923	83.9765	65.0161				1				0
80	.36	66.194	22.7391	55.1167	20.6096	4.0245	.3747	164.6594	3.5551	1.5876	3.8935	2.2793	65.9361	2.0812	.9294	83.8585	65.12				1				0
80	.37	65.7812	22.6869	54.51	20.4617	4.012	.3858	163.4398	3.5426	1.5987	3.8866	2.2752	65.7114	2.0738	.9359	83.7386	65.2255				1				0
80	.38	65.3684	22.6346	53.9034	20.3138	3.9992	.397	162.2202	3.5298	1.6099	3.8796	2.2711	65.4825	2.0663	.9424	83.617	65.3325				1				0
80	.39	64.8757	22.5869	53.1766	20.1572	3.9809	.4105	160.7965	3.5115	1.6234	3.8686	2.2647	65.1887	2.0557	.9503	83.4431	65.4609				1				0
80	.4	64.3831	22.5392	52.4498	20.0007	3.9623	.4242	159.3728	3.4929	1.6371	3.8576	2.2582	64.8879	2.0448	.9584	83.2662	65.5916				1				0
80	.41	64.3032	22.5437	52.3297	19.992	3.957	.4263	159.1688	3.4876	1.6392	3.8536	2.2559	64.8256	2.0416	.9596	83.215	65.6117				1				0
80	.42	64.2234	22.5482	52.2097	19.9834	3.9516	.4285	158.9647	3.4822	1.6413	3.8496	2.2536	64.7629	2.0385	.9608	83.1637	65.6319				1				0
80	.43	64.1436	22.5527	52.0896	19.9747	3.9462	.4306	158.7607	3.4768	1.6435	3.8456	2.2512	64.7	2.0353	.9621	83.1122	65.6521				1				0
80	.44	64.0638	22.5572	51.9695	19.9661	3.9408	.4327	158.5566	3.4714	1.6456	3.8417	2.2489	64.6368	2.0321	.9633	83.0607	65.6723				1				0
80	.45	64.2552	22.6671	52.0878	20.0621	3.9335	.4339	159.0721	3.4641	1.6467	3.8356	2.2454	64.5751	2.0279	.964	82.9919	65.6833				1				0
80	.46	64.4466	22.7769	52.2061	20.1581	3.9264	.435	159.5876	3.457	1.6479	3.8296	2.2419	64.5136	2.0237	.9647	82.9236	65.6942				1				0
80	.47	64.7178	22.8822	52.4445	20.2628	3.9246	.434	160.3072	3.4552	1.6469	3.8277	2.2407	64.5156	2.0227	.9641	82.907	65.6849				1				0
80	.48	64.989	22.9875	52.6829	20.3674	3.9229	.4331	161.0268	3.4535	1.6459	3.8257	2.2395	64.5176	2.0217	.9635	82.8907	65.6756				1				0
80	.49	65.2602	23.0928	52.9213	20.4721	3.9212	.4321	161.7464	3.4518	1.645	3.8237	2.2384	64.5196	2.0207	.963	82.8744	65.6665				1				0
80	.5	65.5314	23.1981	53.1597	20.5767	3.9195	.4311	162.466	3.4501	1.644	3.8218	2.2373	64.5216	2.0197	.9624	82.8583	65.6574				1				0
80	.51	66.2438	23.487	53.6525	20.7982	3.9145	.4348	164.1815	3.4451	1.6477	3.8189	2.2356	64.4398	2.0168	.9646	82.8109	65.6923				1				0
80	.52	66.9562	23.7759	54.1453	21.0196	3.9097	.4384	165.897	3.4403	1.6513	3.816	2.2339	64.3596	2.0139	.9667	82.7644	65.7265				1				0
80	.53	67.3973	23.9595	54.3997	21.1363	3.9065	.4429	166.893	3.4371	1.6558	3.8151	2.2333	64.2781	2.012	.9693	82.7339	65.7692				1				0
80	.54	67.8385	24.1431	54.6541	21.2531	3.9033	.4473	167.8889	3.4339	1.6602	3.8142	2.2328	64.1975	2.0102	.9719	82.7038	65.8114				1				0
80	.55	68.2797	24.3268	54.9086	21.3699	3.9002	.4517	168.8849	3.4308	1.6646	3.8133	2.2323	64.1178	2.0084	.9744	82.674	65.8531				1				0
80	.56	68.7208	24.5104	55.163	21.4866	3.8971	.456	169.8808	3.4277	1.6689	3.8124	2.2317	64.0391	2.0065	.977	82.6445	65.8942				1				0
80	.57	69.646	24.9109	55.2163	21.5117	3.8926	.4863	171.285	3.4232	1.6992	3.8217	2.2372	63.6013	2.0039	.9947	82.6016	66.1826				1				0
80	.58	70.5713	25.3114	55.2697	21.5368	3.8881	.5161	172.6892	3.4187	1.729	3.8311	2.2427	63.1728	2.0013	1.0121	82.5594	66.4664				1				0
80	.59	71.0553	25.5283	55.0687	21.4451	3.8867	.5417	173.0975	3.4173	1.7546	3.8414	2.2488	62.8224	2.0005	1.0271	82.5458	66.7102				1				0
80	.6	71.5394	25.7452	54.8676	21.3534	3.8853	.5672	173.5057	3.4159	1.7801	3.8519	2.2549	62.4756	1.9997	1.042	82.5324	66.9529				1				0
80	.61	72.0235	25.9622	54.6666	21.2618	3.8839	.5925	173.914	3.4145	1.8054	3.8624	2.2611	62.1323	1.9988	1.0569	82.519	67.1944				1				0
80	.62	72.632	26.2466	53.9656	20.9608	3.8826	.6438	173.805	3.4132	1.8567	3.8855	2.2746	61.4547	1.9981	1.0869	82.5068	67.6831				1				0
80	.63	73.2405	26.531	53.2647	20.6598	3.8813	.6952	173.696	3.4119	1.9081	3.9092	2.2885	60.7843	1.9974	1.117	82.4947	68.1723				1				0
80	.64	73.849	26.8154	52.5637	20.3588	3.8801	.7466	173.5869	3.4107	1.9595	3.9335	2.3027	60.1213	1.9966	1.1471	82.4825	68.6622				1				0
80	.65	73.9735	26.8829	52.0638	20.1495	3.8802	.7732	173.0696	3.4108	1.9861	3.9469	2.3105	59.7879	1.9967	1.1627	82.4837	68.9151				1				0
80	.66	74.0979	26.9504	51.5638	19.9401	3.8803	.7999	172.5524	3.4109	2.0128	3.9605	2.3185	59.4548	1.9968	1.1783	82.4848	69.1696				1				0
80	.67	74.2224	27.0179	51.0639	19.7308	3.8804	.8268	172.0351	3.411	2.0397	3.9743	2.3266	59.1219	1.9968	1.1941	82.486	69.4256				1				0
80	.68	74.4172	27.0737	50.0916	19.2828	3.8878	.8781	170.8654	3.4184	2.091	4.0073	2.3459	58.5461	2.0012	1.2241	82.5565	69.9146				1				0
80	.69	74.6121	27.1295	49.1193	18.8348	3.8953	.9302	169.6957	3.4259	2.1431	4.041	2.3657	57.972	2.0056	1.2546	82.6279	70.4104				1				0
80	.7	74.6824	27.1178	48.647	18.596	3.9027	.9551	169.0433	3.4333	2.168	4.0605	2.3771	57.73	2.0099	1.2692	82.6985	70.6472				1				0
80	.71	74.7528	27.1061	48.1746	18.3573	3.9102	.9801	168.3909	3.4408	2.193	4.0803	2.3887	57.4885	2.0143	1.2838	82.7697	70.8858				1				0
80	.72	74.8232	27.0944	47.7023	18.1186	3.9177	1.0054	167.7385	3.4483	2.2183	4.1002	2.4003	57.2475	2.0187	1.2986	82.8414	71.1263				1				0
80	.73	74.8936	27.0827	47.2299	17.8799	3.9253	1.0308	167.0861	3.4559	2.2437	4.1204	2.4122	57.007	2.0232	1.3135	82.9136	71.3686				1				0
80	.74	75.248	27.1025	46.6055	17.5218	3.9432	1.0727	166.4778	3.4738	2.2856	4.1582	2.4343	56.6572	2.0336	1.338	83.0834	71.7671				1				0
80	.75	75.6025	27.1223	45.981	17.1637	3.9611	1.1148	165.8696	3.4917	2.3277	4.1965	2.4567	56.3112	2.0441	1.3627	83.2545	72.1686				1				0
80	.76	75.8866	27.1538	45.8289	17.0444	3.9713	1.131	165.9137	3.5019	2.3439	4.214	2.467	56.2045	2.0501	1.3722	83.3517	72.3232				1				0
80	.77	76.1707	27.1853	45.6768	16.925	3.9815	1.1473	165.9578	3.5121	2.3602	4.2315	2.4772	56.0988	2.0561	1.3817	83.4489	72.4777				1				0
80	.78	76.4548	27.2168	45.5247	16.8056	3.9917	1.1635	166.0019	3.5223	2.3764	4.249	2.4875	55.994	2.0621	1.3912	83.546	72.6322				1				0
80	.79	76.7389	27.2483	45.3725	16.6863	4.0019	1.1797	166.0461	3.5325	2.3926	4.2665	2.4978	55.8901	2.0681	1.4007	83.6431	72.7865				1				0
80	.8	77.2942	27.3618	45.1404	16.515	4.015	1.2079	166.3113	3.5456	2.4208	4.2932	2.5134	55.6761	2.0757	1.4172	83.7677	73.0555				1				0
80	.81	77.8495	27.4752	44.9082	16.3438	4.0281	1.2361	166.5766	3.5587	2.449	4.3199	2.529	55.4653	2.0834	1.4337	83.892	73.3235				1				0
80	.82	78.1207	27.5571	44.8281	16.2919	4.0309	1.248	166.7978	3.5615	2.4609	4.329	2.5344	55.3566	2.0851	1.4407	83.9193	73.4373				1				0
80	.83	78.3919	27.639	44.7481	16.24	4.0338	1.2599	167.019	3.5644	2.4728	4.3382	2.5397	55.2486	2.0867	1.4477	83.9466	73.5508				1				0
80	.84	78.6631	27.7209	44.668	16.1881	4.0366	1.2718	167.2401	3.5672	2.4847	4.3473	2.5451	55.1414	2.0884	1.4547	83.9738	73.664				1				0
80	.85	78.9344	27.8028	44.588	16.1362	4.0395	1.2837	167.4613	3.5701	2.4966	4.3564	2.5504	55.0349	2.0901	1.4616	84.0009	73.7769				1				0
80	.86	79.2013	27.864	44.5319	16.0886	4.0441	1.294	167.6858	3.5747	2.5069	4.3661	2.5561	54.9585	2.0928	1.4676	84.0446	73.875				1				0
80	.87	79.4682	27.9252	44.4759	16.041	4.0487	1.3043	167.9103	3.5793	2.5172	4.3758	2.5618	54.8827	2.0955	1.4737	84.0882	73.973				1				0
80	.88	79.4639	27.9045	44.4999	16.0454	4.0504	1.3028	167.9137	3.581	2.5157	4.3763	2.5621	54.912	2.0965	1.4728	84.1049	73.9586				1				0
80	.89	79.4596	27.8838	44.5239	16.0497	4.0522	1.3013	167.917	3.5828	2.5141	4.3769	2.5624	54.9414	2.0975	1.4719	84.1215	73.9442				1				0
80	.9	79.4553	27.8631	44.5479	16.054	4.0539	1.2997	167.9203	3.5845	2.5126	4.3774	2.5627	54.9707	2.0985	1.471	84.1381	73.9298				1				0
80	.91	79.451	27.8424	44.5719	16.0583	4.0556	1.2982	167.9237	3.5863	2.5111	4.378	2.5631	55	2.0995	1.4701	84.1548	73.9155				1				0
80	.92	78.985	27.6705	44.6164	16.0938	4.0547	1.2825	167.3657	3.5853	2.4954	4.3682	2.5573	55.1616	2.099	1.4609	84.1456	73.7658				1				0
80	.93	78.519	27.4986	44.6609	16.1293	4.0537	1.2667	166.8077	3.5843	2.4796	4.3584	2.5516	55.325	2.0984	1.4517	84.1365	73.6152				1				0
80	.94	78.0572	27.3474	44.6814	16.1604	4.051	1.2523	166.2463	3.5816	2.4652	4.348	2.5455	55.4605	2.0968	1.4432	84.1104	73.4781				1				0
80	.95	77.5954	27.1961	44.7018	16.1915	4.0482	1.2378	165.6849	3.5788	2.4507	4.3375	2.5394	55.5976	2.0952	1.4347	84.0842	73.34				1				0
80	.96	77.1337	27.0449	44.7223	16.2227	4.0455	1.2232	165.1236	3.5761	2.4361	4.327	2.5332	55.7363	2.0936	1.4262	84.0578	73.201				1				0
80	.97	76.7063	27.0773	44.9055	16.4363	4.0202	1.2008	165.1254	3.5508	2.4137	4.2935	2.5136	55.7936	2.0788	1.4131	83.817	72.9875				1				0
80	.98	76.2788	27.1097	45.0888	16.6499	3.9949	1.1784	165.1273	3.5255	2.3913	4.26	2.4939	55.8519	2.0639	1.3999	83.5762	72.774				1				0
80	.99	75.8514	27.1421	45.272	16.8636	3.9696	1.156	165.1292	3.5002	2.3689	4.2265	2.4743	55.911	2.0491	1.3868	83.3355	72.5605				1				0
80	1	75.8857	27.3257	45.4348	17.0461	3.9475	1.1484	165.6924	3.4781	2.3613	4.2039	2.4611	55.8266	2.0362	1.3824	83.1244	72.4889				1				0
80	1.01	75.9201	27.5094	45.5976	17.2286	3.9254	1.141	166.2556	3.4561	2.3539	4.1815	2.448	55.7418	2.0233	1.378	82.9148	72.4177				1				0
80	1.02	75.9544	27.693	45.7604	17.4111	3.9036	1.1336	166.8189	3.4342	2.3464	4.1593	2.4349	55.6568	2.0105	1.3737	82.7065	72.3471				1				0
80	1.03	76.0188	27.9477	46.1198	17.7147	3.8739	1.1173	167.8009	3.4045	2.3302	4.1256	2.4152	55.6102	1.9931	1.3642	82.424	72.1927				1				0
80	1.04	76.0832	28.2024	46.4791	18.0183	3.8446	1.1013	168.783	3.3752	2.3142	4.0924	2.3958	55.5635	1.9759	1.3548	82.1448	72.0401				1				0
80	1.05	76.1132	28.2735	46.6757	18.1394	3.8368	1.0926	169.2018	3.3674	2.3055	4.081	2.3891	55.6025	1.9713	1.3497	82.0707	71.9572				1				0
80	1.06	76.1432	28.3446	46.8723	18.2604	3.8291	1.084	169.6206	3.3597	2.2968	4.0698	2.3825	55.6415	1.9668	1.3446	81.9969	71.8747				1				0
80	1.07	76.1733	28.4157	47.0689	18.3815	3.8214	1.0753	170.0395	3.352	2.2882	4.0585	2.3759	55.6805	1.9623	1.3396	81.9235	71.7926				1				0
80	1.08	76.2033	28.4868	47.2655	18.5026	3.8137	1.0668	170.4583	3.3443	2.2797	4.0474	2.3694	55.7195	1.9578	1.3345	81.8504	71.711				1				0
80	1.09	76.0729	28.5228	47.5235	18.6722	3.8024	1.0504	170.7913	3.333	2.2633	4.0288	2.3585	55.8211	1.9512	1.325	81.7426	71.5552				1				0
80	1.1	75.9424	28.5588	47.7815	18.8417	3.7911	1.0341	171.1244	3.3217	2.247	4.0103	2.3477	55.9232	1.9446	1.3154	81.6352	71.4				1				0
80	1.11	75.7819	28.5237	47.8428	18.8901	3.7874	1.0263	171.0386	3.318	2.2392	4.0029	2.3433	55.9864	1.9424	1.3108	81.6001	71.3255				1				0
80	1.12	75.6214	28.4886	47.9042	18.9386	3.7837	1.0185	170.9528	3.3143	2.2313	3.9954	2.339	56.0498	1.9402	1.3063	81.5649	71.2509				1				0
80	1.13	75.4609	28.4535	47.9656	18.987	3.78	1.0106	170.867	3.3106	2.2235	3.988	2.3346	56.1136	1.9381	1.3017	81.5298	71.1762				1				0
80	1.14	75.3004	28.4184	48.027	19.0354	3.7763	1.0028	170.7812	3.3069	2.2157	3.9806	2.3303	56.1777	1.9359	1.2971	81.4945	71.1015				1				0
80	1.15	75.0438	28.3095	48.1399	19.0778	3.7771	.9897	170.571	3.3077	2.2026	3.974	2.3264	56.3403	1.9364	1.2894	81.5023	70.9774				1				0
80	1.16	74.7871	28.2006	48.2529	19.1202	3.7779	.9767	170.3609	3.3085	2.1896	3.9675	2.3226	56.5038	1.9368	1.2818	81.51	70.853				1				0
80	1.17	74.691	28.1268	48.3045	19.1141	3.7825	.9715	170.2365	3.3131	2.1844	3.9684	2.3231	56.6025	1.9395	1.2787	81.5531	70.8035				1				0
80	1.18	74.5949	28.053	48.3561	19.1081	3.787	.9663	170.1121	3.3176	2.1792	3.9693	2.3237	56.7012	1.9422	1.2757	81.5962	70.7539				1				0
80	1.19	74.4988	27.9792	48.4077	19.102	3.7915	.9611	169.9877	3.3221	2.1739	3.9702	2.3242	56.8001	1.9448	1.2726	81.6394	70.7042				1				0
80	1.2	74.4026	27.9054	48.4593	19.096	3.7961	.9558	169.8633	3.3267	2.1687	3.9712	2.3248	56.899	1.9475	1.2696	81.6827	70.6545				1				0
80	1.21	74.1992	27.6732	48.6025	19.0372	3.8155	.9435	169.5121	3.3461	2.1564	3.9808	2.3304	57.2008	1.9589	1.2624	81.8679	70.5368				1				0
80	1.22	73.9958	27.441	48.7457	18.9783	3.835	.9311	169.1608	3.3656	2.144	3.9905	2.3361	57.5023	1.9703	1.2551	82.0538	70.4187				1				0
80	1.23	73.8885	27.2825	48.8374	18.9256	3.85	.9239	168.934	3.3806	2.1368	3.9993	2.3412	57.7043	1.9791	1.2509	82.1965	70.3504				1				0
80	1.24	73.7812	27.1241	48.929	18.8728	3.8651	.9167	168.7072	3.3957	2.1296	4.0082	2.3464	57.906	1.9879	1.2467	82.3396	70.2819				1				0
80	1.25	73.674	26.9657	49.0206	18.8201	3.8801	.9095	168.4803	3.4107	2.1224	4.0172	2.3517	58.1073	1.9967	1.2425	82.4831	70.2132				1				0
80	1.26	73.5667	26.8073	49.1122	18.7673	3.8952	.9023	168.2535	3.4258	2.1152	4.0262	2.357	58.3082	2.0055	1.2382	82.627	70.1444				1				0
80	1.27	73.3676	26.5904	49.2928	18.7422	3.9126	.8878	167.993	3.4432	2.1007	4.0334	2.3612	58.6129	2.0157	1.2298	82.7922	70.0063				1				0
80	1.28	73.1684	26.3735	49.4734	18.7171	3.93	.8732	167.7324	3.4606	2.0861	4.0407	2.3655	58.9174	2.0259	1.2212	82.9579	69.8678				1				0
80	1.29	73.0766	26.315	49.5623	18.7448	3.9322	.866	167.6987	3.4628	2.0789	4.0389	2.3644	59.0218	2.0272	1.217	82.979	69.7987				1				0
80	1.3	72.9848	26.2565	49.6513	18.7725	3.9344	.8587	167.665	3.465	2.0716	4.037	2.3633	59.1263	2.0285	1.2127	83	69.7295				1				0
80	1.31	72.8929	26.198	49.7402	18.8002	3.9366	.8514	167.6313	3.4672	2.0643	4.0352	2.3623	59.231	2.0297	1.2085	83.021	69.6603				1				0
80	1.32	72.8011	26.1395	49.8292	18.8278	3.9388	.8442	167.5976	3.4694	2.0571	4.0334	2.3612	59.3358	2.031	1.2042	83.042	69.591				1				0
80	1.33	72.65	25.9802	50.1539	18.8979	3.9502	.8241	167.682	3.4808	2.037	4.033	2.361	59.6632	2.0377	1.1925	83.1501	69.3999				1				0
80	1.34	72.499	25.8209	50.4786	18.968	3.9615	.804	167.7664	3.4921	2.0169	4.0327	2.3608	59.9904	2.0443	1.1807	83.258	69.2089				1				0
80	1.35	72.4398	25.72	50.7143	19.0103	3.9706	.7913	167.8845	3.5012	2.0042	4.0342	2.3617	60.212	2.0496	1.1733	83.3447	69.0874				1				0
80	1.36	72.3805	25.6192	50.95	19.0527	3.9797	.7786	168.0025	3.5103	1.9914	4.0358	2.3626	60.4332	2.055	1.1658	83.4314	68.9661				1				0
80	1.37	72.3213	25.5184	51.1858	19.0951	3.9888	.7658	168.1206	3.5194	1.9787	4.0375	2.3636	60.6538	2.0603	1.1584	83.5179	68.8449				1				0
80	1.38	72.1333	25.3204	51.6181	19.1851	4.0033	.74	168.2569	3.5339	1.9529	4.0376	2.3637	61.0748	2.0688	1.1432	83.6567	68.5988				1				0
80	1.39	71.9454	25.1224	52.0504	19.275	4.0179	.7142	168.3932	3.5485	1.9271	4.038	2.3639	61.495	2.0773	1.1281	83.7952	68.3531				1				0
80	1.4	71.7574	24.9244	52.4827	19.365	4.0324	.6884	168.5295	3.563	1.9013	4.0386	2.3642	61.9144	2.0858	1.1131	83.9336	68.1078				1				0
80	1.41	71.6287	24.8272	52.6793	19.4125	4.0379	.6753	168.5477	3.5685	1.8882	4.0373	2.3635	62.1152	2.0891	1.1054	83.9858	67.983				1				0
80	1.42	71.4999	24.73	52.8759	19.4601	4.0434	.6622	168.5659	3.574	1.8751	4.036	2.3627	62.316	2.0923	1.0977	84.0381	67.8583				1				0
80	1.43	71.3712	24.6328	53.0725	19.5077	4.0489	.6491	168.5842	3.5795	1.862	4.0348	2.362	62.5169	2.0955	1.0901	84.0904	67.7335				1				0
80	1.44	71.0038	24.4177	53.4257	19.6011	4.0576	.6211	168.4483	3.5882	1.834	4.0297	2.359	62.9274	2.1006	1.0737	84.1731	67.4667				1				0
80	1.45	70.6365	24.2025	53.7788	19.6945	4.0663	.5931	168.3124	3.5969	1.8059	4.0248	2.3562	63.3395	2.1057	1.0572	84.256	67.1994				1				0
80	1.46	70.3979	24.0846	53.9354	19.7403	4.0695	.5781	168.1583	3.6001	1.791	4.021	2.3539	63.5509	2.1075	1.0484	84.2867	67.0567				1				0
80	1.47	70.1593	23.9667	54.0919	19.7862	4.0727	.5631	168.0042	3.6033	1.7759	4.0172	2.3517	63.7631	2.1094	1.0397	84.3175	66.9137				1				0
80	1.48	69.9207	23.8488	54.2485	19.832	4.076	.548	167.8501	3.6066	1.7609	4.0135	2.3495	63.9761	2.1113	1.0309	84.3483	66.7705				1				0
80	1.49	69.6821	23.7309	54.4051	19.8779	4.0792	.5329	167.696	3.6098	1.7458	4.0098	2.3474	64.1899	2.1132	1.022	84.3791	66.627				1				0
80	1.5	69.2667	23.577	54.6862	20.0059	4.0776	.5062	167.5357	3.6082	1.7191	3.9968	2.3398	64.5254	2.1123	1.0064	84.3639	66.372				1				0
80	1.51	68.8513	23.4231	54.9673	20.1339	4.076	.4793	167.3755	3.6066	1.6922	3.9839	2.3322	64.8638	2.1113	.9907	84.3486	66.1165				1				0
80	1.52	68.6745	23.3871	55.0918	20.2161	4.0712	.4677	167.3694	3.6018	1.6805	3.9745	2.3267	64.9867	2.1085	.9838	84.3024	66.0052				1				0
80	1.53	68.4977	23.3511	55.2163	20.2982	4.0663	.456	167.3633	3.5969	1.6688	3.9652	2.3213	65.1102	2.1057	.977	84.2562	65.8938				1				0
80	1.54	68.3209	23.3151	55.3409	20.3804	4.0615	.4443	167.3572	3.5921	1.6572	3.9559	2.3158	65.2343	2.1028	.9701	84.21	65.7824				1				0
80	1.55	68.1441	23.2791	55.4654	20.4626	4.0566	.4326	167.3511	3.5872	1.6455	3.9466	2.3104	65.3589	2.1	.9633	84.1638	65.6711				1				0
80	1.56	67.9466	23.3052	55.6496	20.6278	4.0419	.4176	167.5292	3.5725	1.6305	3.927	2.2989	65.4682	2.0914	.9545	84.0239	65.5284				1				0
80	1.57	67.7492	23.3313	55.8337	20.793	4.0272	.4026	167.7072	3.5579	1.6155	3.9075	2.2874	65.5784	2.0828	.9457	83.8843	65.386				1				0
80	1.58	67.7286	23.3934	55.8933	20.876	4.0175	.3994	167.8913	3.5481	1.6123	3.8972	2.2814	65.5624	2.077	.9438	83.7911	65.355				1				0
80	1.59	67.708	23.4555	55.9529	20.959	4.0077	.3961	168.0755	3.5383	1.609	3.887	2.2754	65.5464	2.0713	.9419	83.698	65.3241				1				0
80	1.6	67.6874	23.5176	56.0125	21.0421	3.9979	.3929	168.2596	3.5285	1.6058	3.8768	2.2695	65.5304	2.0656	.94	83.6052	65.2932				1				0
80	1.61	67.6668	23.5797	56.0721	21.1251	3.9882	.3897	168.4438	3.5188	1.6026	3.8666	2.2635	65.5143	2.0599	.9381	83.5126	65.2624				1				0
80	1.62	67.4617	23.64	56.1548	21.2912	3.9682	.3785	168.5477	3.4988	1.5914	3.8437	2.2501	65.5417	2.0482	.9316	83.3216	65.1562				1				0
80	1.63	67.2566	23.7003	56.2375	21.4572	3.9481	.3674	168.6517	3.4787	1.5803	3.8209	2.2367	65.5695	2.0364	.9251	83.1309	65.0502				1				0
80	1.64	67.0721	23.6985	56.2607	21.5403	3.9378	.3594	168.5715	3.4684	1.5723	3.8081	2.2293	65.6137	2.0304	.9204	83.0323	64.9746				1				0
80	1.65	66.8875	23.6967	56.2838	21.6233	3.9274	.3515	168.4913	3.458	1.5644	3.7954	2.2218	65.6582	2.0243	.9158	82.9335	64.899				1				0
80	1.66	66.703	23.6949	56.3069	21.7063	3.917	.3436	168.4112	3.4476	1.5564	3.7827	2.2144	65.7031	2.0182	.9111	82.8347	64.8233				1				0
80	1.67	66.5185	23.6931	56.3301	21.7894	3.9067	.3356	168.331	3.4373	1.5485	3.77	2.2069	65.7483	2.0121	.9065	82.7358	64.7476				1				0
80	1.68	66.3734	23.7057	56.4012	21.8897	3.8963	.3271	168.3701	3.4269	1.54	3.757	2.1993	65.8019	2.0061	.9015	82.6374	64.6665				1				0
80	1.69	66.2284	23.7183	56.4724	21.99	3.886	.3186	168.4091	3.4166	1.5315	3.7441	2.1918	65.8558	2	.8965	82.539	64.5855				1				0
80	1.7	66.2679	23.7327	56.5204	22.0073	3.8861	.318	168.5283	3.4167	1.5309	3.744	2.1917	65.8638	2.0001	.8962	82.5396	64.5803				1				0
80	1.71	66.3073	23.7471	56.5685	22.0246	3.8861	.3175	168.6476	3.4167	1.5304	3.7438	2.1916	65.8718	2.0001	.8959	82.5402	64.5751				1				0
80	1.72	66.3468	23.7615	56.6165	22.0419	3.8862	.317	168.7668	3.4168	1.5298	3.7436	2.1915	65.8798	2.0002	.8956	82.5408	64.57				1				0
80	1.73	66.4824	23.7102	56.7793	22.0125	3.9002	.3152	168.9845	3.4309	1.5281	3.7558	2.1986	65.992	2.0084	.8945	82.6748	64.5532				1				0
80	1.74	66.618	23.6589	56.9421	21.9831	3.9143	.3134	169.2021	3.4449	1.5263	3.7679	2.2057	66.1033	2.0166	.8935	82.8084	64.5364				1				0
80	1.75	66.7536	23.6076	57.1049	21.9537	3.9283	.3117	169.4198	3.4589	1.5246	3.78	2.2128	66.2135	2.0248	.8925	82.9416	64.5197				1				0
80	1.76	66.8498	23.5419	57.2196	21.907	3.9422	.3105	169.5183	3.4728	1.5233	3.7922	2.2199	66.3152	2.033	.8918	83.0743	64.5081				1				0
80	1.77	66.9459	23.4762	57.3344	21.8603	3.9561	.3092	169.6168	3.4867	1.5221	3.8045	2.2271	66.4162	2.0411	.8911	83.2068	64.4965				1				0
80	1.78	67.042	23.4105	57.4491	21.8136	3.97	.308	169.7152	3.5006	1.5209	3.8167	2.2343	66.5164	2.0492	.8903	83.3391	64.4849				1				0
80	1.79	67.248	23.3412	57.5568	21.7228	3.9901	.311	169.8687	3.5207	1.5239	3.8364	2.2458	66.5947	2.061	.8921	83.5307	64.5137				1				0
80	1.8	67.454	23.2719	57.6644	21.632	4.0102	.3141	170.0222	3.5408	1.5269	3.856	2.2573	66.6722	2.0728	.8939	83.722	64.5424				1				0
80	1.81	67.5639	23.2683	57.6573	21.5878	4.0164	.3183	170.0773	3.547	1.5312	3.8634	2.2616	66.6512	2.0764	.8964	83.7812	64.5826				1				0
80	1.82	67.6737	23.2647	57.6502	21.5437	4.0226	.3225	170.1323	3.5532	1.5354	3.8708	2.266	66.6303	2.0801	.8988	83.8404	64.6228				1				0
80	1.83	67.7836	23.2611	57.643	21.4996	4.0289	.3267	170.1873	3.5595	1.5396	3.8782	2.2703	66.6095	2.0837	.9013	83.8996	64.663				1				0
80	1.84	67.8934	23.2575	57.6359	21.4555	4.0351	.3309	170.2424	3.5657	1.5438	3.8855	2.2746	66.5888	2.0873	.9038	83.9588	64.7031				1				0
80	1.85	68.1295	23.262	57.5479	21.3284	4.048	.3434	170.2677	3.5786	1.5563	3.9023	2.2844	66.4963	2.0949	.9111	84.0817	64.8218				1				0
80	1.86	68.3655	23.2665	57.4598	21.2012	4.0609	.3559	170.293	3.5915	1.5687	3.9191	2.2943	66.4046	2.1025	.9183	84.2046	64.9404				1				0
80	1.87	68.4917	23.2746	57.3788	21.1182	4.0676	.3641	170.2633	3.5982	1.577	3.9286	2.2998	66.3335	2.1064	.9232	84.2685	65.0189				1				0
80	1.88	68.6178	23.2827	57.2979	21.0352	4.0743	.3723	170.2336	3.6049	1.5852	3.9381	2.3054	66.2628	2.1103	.928	84.3324	65.0975				1				0
80	1.89	68.744	23.2908	57.2169	20.9521	4.081	.3806	170.2039	3.6116	1.5935	3.9475	2.3109	66.1924	2.1143	.9328	84.3963	65.176				1				0
80	1.9	68.8702	23.2989	57.136	20.8691	4.0877	.3889	170.1741	3.6183	1.6017	3.957	2.3165	66.1223	2.1182	.9377	84.4602	65.2547				1				0
80	1.91	68.938	23.3421	56.8175	20.7359	4.0879	.4051	169.8335	3.6185	1.618	3.9638	2.3204	65.9083	2.1183	.9472	84.4617	65.4095				1				0
80	1.92	69.0058	23.3853	56.4991	20.6027	4.088	.4214	169.4928	3.6186	1.6343	3.9706	2.3244	65.6942	2.1184	.9567	84.4633	65.5649				1				0
80	1.93	68.9474	23.4204	56.2616	20.5525	4.0814	.4295	169.1819	3.612	1.6424	3.9679	2.3229	65.5487	2.1145	.9615	84.4005	65.6419				1				0
80	1.94	68.889	23.4555	56.0241	20.5024	4.0748	.4376	168.8709	3.6054	1.6505	3.9653	2.3213	65.4025	2.1106	.9662	84.3374	65.7191				1				0
80	1.95	68.8307	23.4906	55.7865	20.4522	4.0682	.4457	168.56	3.5988	1.6586	3.9626	2.3197	65.2556	2.1068	.971	84.2741	65.7966				1				0
80	1.96	68.7723	23.5257	55.549	20.402	4.0615	.4539	168.2491	3.5921	1.6668	3.96	2.3182	65.1079	2.1029	.9758	84.2106	65.8743				1				0
80	1.97	68.8719	23.8299	54.9192	20.357	4.0281	.4846	167.9781	3.5587	1.6975	3.9429	2.3082	64.4985	2.0833	.9937	83.8926	66.167				1				0
80	1.98	68.9714	24.1341	54.2894	20.3121	3.9946	.5155	167.7071	3.5252	1.7284	3.9261	2.2984	63.8819	2.0637	1.0118	83.5735	66.4606				1				0
80	1.99	69.1294	24.4033	53.8971	20.3173	3.9679	.538	167.747	3.4985	1.7509	3.9122	2.2902	63.4131	2.048	1.025	83.3189	66.6754				1				0
80	2	69.2873	24.6724	53.5048	20.3224	3.9412	.5606	167.787	3.4718	1.7735	3.8985	2.2822	62.9411	2.0324	1.0382	83.0645	66.8901				1				0
80	2.01	69.4452	24.9415	53.1125	20.3276	3.9145	.5831	167.8269	3.4451	1.796	3.8851	2.2744	62.4661	2.0168	1.0514	82.8102	67.1046				1				0
80	2.02	69.6031	25.2106	52.7203	20.3328	3.8878	.6056	167.8668	3.4184	1.8185	3.872	2.2667	61.988	2.0011	1.0646	82.5561	67.3191				1				0
80	2.03	69.8426	25.63	52.0406	20.306	3.8467	.6438	167.8193	3.3773	1.8567	3.854	2.2561	61.2001	1.9771	1.0869	82.1648	67.6827				1				0
80	2.04	70.0821	26.0495	51.361	20.2792	3.8056	.682	167.7717	3.3362	1.8949	3.8368	2.246	60.4044	1.953	1.1093	81.7734	68.0465				1				0
80	2.05	70.1636	26.1998	51.0737	20.2472	3.7912	.6977	167.6842	3.3218	1.9106	3.832	2.2433	60.0935	1.9446	1.1185	81.6358	68.1962				1				0
80	2.06	70.2451	26.3501	50.7864	20.2152	3.7767	.7134	167.5968	3.3073	1.9263	3.8274	2.2405	59.7815	1.9361	1.1277	81.4981	68.346				1				0
80	2.07	70.3267	26.5004	50.499	20.1832	3.7622	.7292	167.5093	3.2928	1.9421	3.8229	2.2379	59.4684	1.9276	1.1369	81.3603	68.4959				1				0
80	2.08	70.4082	26.6507	50.2117	20.1512	3.7477	.7449	167.4218	3.2783	1.9578	3.8185	2.2353	59.1542	1.9191	1.1461	81.2223	68.646				1				0
80	2.09	70.4382	26.7173	49.8345	20.0215	3.7425	.7637	167.0116	3.2731	1.9765	3.8236	2.2383	58.8732	1.9161	1.1571	81.1723	68.8243				1				0
80	2.1	70.4683	26.7839	49.4574	19.8917	3.7372	.7825	166.6013	3.2678	1.9954	3.8289	2.2414	58.5915	1.913	1.1681	81.1221	69.0034				1				0
80	2.11	70.4168	26.7002	49.3675	19.794	3.7465	.7855	166.2785	3.2771	1.9983	3.8384	2.247	58.6258	1.9184	1.1698	81.2107	69.0319				1				0
80	2.12	70.3653	26.6165	49.2777	19.6962	3.7559	.7885	165.9557	3.2865	2.0013	3.8479	2.2525	58.66	1.9239	1.1716	81.2997	69.0604				1				0
80	2.13	70.3138	26.5328	49.1878	19.5985	3.7652	.7915	165.6329	3.2958	2.0044	3.8575	2.2582	58.6942	1.9294	1.1734	81.389	69.0892				1				0
80	2.14	70.2202	26.4851	49.1327	19.5578	3.7675	.7913	165.3959	3.2981	2.0042	3.8593	2.2593	58.7138	1.9307	1.1733	81.4108	69.0877				1				0
80	2.15	70.1267	26.4374	49.0775	19.5172	3.7698	.7912	165.1588	3.3004	2.0041	3.8612	2.2604	58.7334	1.9321	1.1732	81.4328	69.0863				1				0
80	2.16	70.0331	26.3897	49.0224	19.4765	3.7721	.791	164.9217	3.3027	2.0039	3.8631	2.2615	58.7531	1.9334	1.1731	81.4548	69.0849				1				0
80	2.17	69.9911	26.4257	49.0571	19.5336	3.765	.7878	165.0075	3.2956	2.0007	3.8554	2.2569	58.7385	1.9292	1.1712	81.3868	69.0546				1				0
80	2.18	69.949	26.4617	49.0918	19.5907	3.7579	.7847	165.0932	3.2885	1.9976	3.8476	2.2524	58.7239	1.9251	1.1694	81.3189	69.0243				1				0
80	2.19	69.907	26.4977	49.1265	19.6478	3.7508	.7815	165.1789	3.2814	1.9944	3.8399	2.2479	58.7092	1.9209	1.1675	81.2511	68.9941				1				0
80	2.2	69.9439	26.6147	49.3631	19.8355	3.7361	.7711	165.7572	3.2667	1.984	3.822	2.2374	58.7275	1.9123	1.1614	81.1113	68.8955				1				0
80	2.21	69.9808	26.7317	49.5997	20.0232	3.7215	.7609	166.3354	3.2521	1.9738	3.8042	2.227	58.7458	1.9038	1.1554	80.9724	68.7977				1				0
80	2.22	70.0597	26.8127	49.8016	20.1538	3.714	.7538	166.8279	3.2446	1.9667	3.7941	2.2211	58.7787	1.8994	1.1513	80.9014	68.7303				1				0
80	2.23	70.1387	26.8937	50.0036	20.2844	3.7066	.7468	167.3204	3.2372	1.9596	3.7842	2.2152	58.8117	1.8951	1.1472	80.8308	68.6632				1				0
80	2.24	70.2177	26.9747	50.2055	20.415	3.6993	.7398	167.8129	3.2299	1.9526	3.7742	2.2094	58.8446	1.8907	1.1431	80.7606	68.5966				1				0
80	2.25	70.2966	27.0557	50.4074	20.5456	3.6919	.7328	168.3054	3.2225	1.9457	3.7644	2.2036	58.8775	1.8865	1.139	80.6909	68.5304				1				0
80	2.26	70.7386	27.2429	50.7766	20.7056	3.69	.7306	169.4638	3.2206	1.9434	3.7615	2.202	58.8914	1.8853	1.1377	80.6721	68.5089				1				0
80	2.27	71.1806	27.4302	51.1457	20.8656	3.688	.7283	170.6222	3.2186	1.9412	3.7587	2.2003	58.9051	1.8842	1.1364	80.6537	68.4878				1				0
80	2.28	71.5437	27.5364	51.313	20.895	3.6933	.7329	171.2881	3.2239	1.9458	3.7656	2.2043	58.8863	1.8872	1.1391	80.7037	68.5316				1				0
80	2.29	71.9068	27.6426	51.4802	20.9244	3.6985	.7375	171.954	3.2291	1.9504	3.7724	2.2083	58.8678	1.8903	1.1417	80.7533	68.5751				1				0
80	2.3	72.2698	27.7488	51.6475	20.9538	3.7037	.742	172.6199	3.2343	1.9549	3.7792	2.2123	58.8494	1.8933	1.1444	80.8025	68.6183				1				0
80	2.31	72.6329	27.855	51.8147	20.9833	3.7088	.7465	173.2858	3.2394	1.9594	3.7859	2.2162	58.8313	1.8963	1.147	80.8513	68.6612				1				0
80	2.32	73.2543	28.1124	51.6964	20.9097	3.7097	.7723	173.9728	3.2403	1.9852	3.8001	2.2246	58.5058	1.8969	1.1621	80.8603	68.9069				1				0
80	2.33	73.8756	28.3698	51.5781	20.8362	3.7107	.7979	174.6597	3.2413	2.0108	3.8144	2.2329	58.1853	1.8974	1.1771	80.8693	69.1507				1				0
80	2.34	74.134	28.521	51.2925	20.7333	3.7066	.8192	174.6808	3.2372	2.0321	3.8221	2.2374	57.8821	1.895	1.1896	80.8301	69.3531				1				0
80	2.35	74.3923	28.6722	51.007	20.6304	3.7024	.8404	174.7019	3.233	2.0533	3.83	2.2421	57.5802	1.8926	1.202	80.7908	69.5554				1				0
80	2.36	74.6507	28.8234	50.7214	20.5274	3.6983	.8617	174.723	3.2289	2.0746	3.8379	2.2467	57.2796	1.8902	1.2144	80.7516	69.7576				1				0
80	2.37	74.909	28.9747	50.4359	20.4245	3.6942	.8829	174.7441	3.2248	2.0958	3.846	2.2514	56.9803	1.8878	1.2269	80.7124	69.9598				1				0
80	2.38	75.0532	28.9711	49.8683	20.1209	3.704	.9138	174.0135	3.2346	2.1267	3.8711	2.2662	56.6766	1.8936	1.2449	80.8061	70.2538				1				0
80	2.39	75.1974	28.9675	49.3008	19.8173	3.7139	.9449	173.283	3.2446	2.1578	3.8966	2.2811	56.3742	1.8994	1.2632	80.9005	70.5503				1				0
80	2.4	75.0833	28.8126	49.0188	19.6167	3.7281	.9548	172.5314	3.2587	2.1677	3.9138	2.2912	56.3684	1.9077	1.269	81.0355	70.6446				1				0
80	2.41	74.9691	28.6578	48.7368	19.416	3.7424	.9648	171.7798	3.273	2.1777	3.9313	2.3014	56.3626	1.916	1.2748	81.1717	70.7397				1				0
80	2.42	74.8549	28.503	48.4548	19.2153	3.7569	.9749	171.0282	3.2875	2.1878	3.9489	2.3117	56.3568	1.9245	1.2807	81.3091	70.8357				1				0
80	2.43	74.7408	28.3482	48.1729	19.0147	3.7714	.985	170.2765	3.302	2.1979	3.9666	2.3221	56.3511	1.933	1.2867	81.4477	70.9325				1				0
80	2.44	74.4086	27.8532	47.9362	18.6514	3.8179	.9871	168.8495	3.3485	2.2	4.0065	2.3454	56.6949	1.9602	1.2879	81.8901	70.9519				1				0
80	2.45	74.0765	27.3582	47.6996	18.2881	3.8651	.9891	167.4224	3.3957	2.202	4.0472	2.3693	57.0376	1.9879	1.2891	82.34	70.9716				1				0
80	2.46	73.8585	27.0179	47.745	18.1255	3.8976	.9808	166.7469	3.4282	2.1937	4.07	2.3826	57.3851	2.0069	1.2842	82.6494	70.8922				1				0
80	2.47	73.6405	26.6777	47.7904	17.9629	3.9303	.9724	166.0715	3.4609	2.1853	4.0931	2.3962	57.7314	2.0261	1.2793	82.9613	70.812				1				0
80	2.48	73.4225	26.3375	47.8357	17.8003	3.9634	.9639	165.396	3.494	2.1768	4.1166	2.4099	58.0767	2.0454	1.2743	83.2758	70.7312				1				0
80	2.49	73.3255	25.9937	48.0136	17.6559	4.0025	.9528	164.9886	3.5331	2.1657	4.144	2.426	58.4923	2.0683	1.2679	83.6483	70.6259				1				0
80	2.5	73.2285	25.6498	48.1915	17.5114	4.0418	.9417	164.5813	3.5724	2.1546	4.1718	2.4423	58.9044	2.0914	1.2614	84.0226	70.5202				1				0
80	2.51	73.1315	25.306	48.3694	17.367	4.0813	.9306	164.174	3.6119	2.1435	4.2	2.4588	59.3131	2.1145	1.2548	84.3988	70.4139				1				0
80	2.52	73.2525	25.3024	48.502	17.3851	4.087	.9281	164.4421	3.6176	2.141	4.2037	2.4609	59.3816	2.1178	1.2534	84.453	70.3904				1				0
80	2.53	73.3736	25.2988	48.6345	17.4033	4.0926	.9257	164.7102	3.6233	2.1385	4.2073	2.4631	59.4497	2.1212	1.252	84.5071	70.3671				1				0
80	2.54	73.4946	25.2952	48.7671	17.4215	4.0983	.9232	164.9783	3.6289	2.1361	4.2109	2.4652	59.5176	2.1245	1.2505	84.5611	70.3438				1				0
80	2.55	73.8336	25.4041	49.0731	17.5451	4.0978	.9188	165.856	3.6284	2.1317	4.2082	2.4636	59.5651	2.1241	1.248	84.5558	70.3021				1				0
80	2.56	74.1726	25.513	49.3791	17.6688	4.0972	.9145	166.7336	3.6278	2.1274	4.2056	2.4621	59.6121	2.1238	1.2454	84.5507	70.2609				1				0
80	2.57	74.3906	25.6255	49.5526	17.7744	4.0911	.9126	167.3431	3.6217	2.1255	4.1993	2.4584	59.5922	2.1202	1.2443	84.4925	70.2429				1				0
80	2.58	74.6086	25.738	49.726	17.8799	4.085	.9107	167.9526	3.6156	2.1236	4.1932	2.4548	59.5724	2.1167	1.2432	84.4346	70.225				1				0
80	2.59	74.8266	25.8506	49.8995	17.9854	4.079	.9089	168.5621	3.6096	2.1218	4.187	2.4512	59.5526	2.1132	1.2421	84.3773	70.2073				1				0
80	2.6	75.0446	25.9631	50.0729	18.0909	4.073	.907	169.1716	3.6036	2.1199	4.1809	2.4476	59.533	2.1097	1.2411	84.3203	70.1896				1				0
80	2.61	75.1888	26.0477	50.3131	18.2259	4.0668	.8998	169.7755	3.5974	2.1127	4.1719	2.4423	59.5754	2.106	1.2368	84.2609	70.1205				1				0
80	2.62	75.333	26.1323	50.5533	18.3608	4.0606	.8926	170.3794	3.5912	2.1055	4.1629	2.4371	59.6177	2.1024	1.2326	84.202	70.052				1				0
80	2.63	75.2592	26.1044	50.62	18.3902	4.0603	.8872	170.3738	3.5909	2.1001	4.1599	2.4353	59.6798	2.1022	1.2294	84.1991	70.0006				1				0
80	2.64	75.1854	26.0765	50.6867	18.4196	4.06	.8818	170.3682	3.5906	2.0947	4.1569	2.4336	59.7419	2.102	1.2263	84.1963	69.9492				1				0
80	2.65	75.1116	26.0486	50.7535	18.449	4.0597	.8764	170.3626	3.5903	2.0893	4.154	2.4318	59.8041	2.1019	1.2231	84.1935	69.8978				1				0
80	2.66	75.0378	26.0207	50.8202	18.4784	4.0594	.871	170.357	3.59	2.0839	4.151	2.4301	59.8665	2.1017	1.2199	84.1907	69.8464				1				0
80	2.67	74.8996	25.991	50.8024	18.4888	4.0568	.8675	170.1817	3.5874	2.0804	4.1469	2.4277	59.8901	2.1001	1.2179	84.1655	69.813				1				0
80	2.68	74.7614	25.9613	50.7846	18.4992	4.0541	.864	170.0064	3.5847	2.0768	4.1429	2.4253	59.9137	2.0986	1.2158	84.1403	69.7795				1				0
80	2.69	74.697	25.9595	50.7001	18.4801	4.0518	.8659	169.8367	3.5824	2.0787	4.1418	2.4247	59.8747	2.0972	1.2169	84.1178	69.7975				1				0
80	2.7	74.6327	25.9577	50.6156	18.4611	4.0494	.8677	169.667	3.58	2.0806	4.1407	2.4241	59.8357	2.0958	1.2181	84.0953	69.8156				1				0
80	2.71	74.5683	25.9559	50.5311	18.4421	4.047	.8696	169.4973	3.5776	2.0825	4.1396	2.4234	59.7965	2.0944	1.2192	84.0728	69.8336				1				0
80	2.72	74.5039	25.9541	50.4466	18.4231	4.0447	.8715	169.3276	3.5753	2.0844	4.1385	2.4228	59.7572	2.093	1.2203	84.0502	69.8518				1				0
80	2.73	74.2773	25.9226	50.2509	18.3824	4.0389	.8735	168.8331	3.5695	2.0864	4.1345	2.4204	59.6935	2.0897	1.2214	83.9951	69.8703				1				0
80	2.74	74.0507	25.8911	50.0552	18.3418	4.0331	.8755	168.3387	3.5637	2.0883	4.1305	2.4181	59.6292	2.0862	1.2226	83.9397	69.889				1				0
80	2.75	73.8885	25.8614	49.944	18.3201	4.0296	.8755	168.014	3.5602	2.0884	4.1275	2.4164	59.6045	2.0842	1.2226	83.907	69.8895				1				0
80	2.76	73.7263	25.8317	49.8328	18.2985	4.0262	.8756	167.6892	3.5568	2.0884	4.1246	2.4146	59.5797	2.0822	1.2226	83.8741	69.89				1				0
80	2.77	73.5641	25.802	49.7216	18.2769	4.0227	.8756	167.3645	3.5533	2.0885	4.1216	2.4129	59.5547	2.0802	1.2227	83.841	69.8904				1				0
80	2.78	73.4019	25.7722	49.6104	18.2553	4.0192	.8757	167.0398	3.5498	2.0885	4.1187	2.4111	59.5295	2.0781	1.2227	83.8079	69.8909				1				0
80	2.79	72.9788	25.6777	49.4894	18.2674	4.0108	.8675	166.4133	3.5414	2.0804	4.1072	2.4044	59.5681	2.0732	1.2179	83.7274	69.813				1				0
80	2.8	72.5556	25.5832	49.3684	18.2795	4.0023	.8592	165.7868	3.5329	2.0721	4.0957	2.3977	59.6072	2.0682	1.2131	83.6463	69.7345				1				0
80	2.81	72.2947	25.5184	49.3586	18.3132	3.9972	.8509	165.485	3.5279	2.0638	4.0872	2.3927	59.672	2.0653	1.2082	83.5986	69.6554				1				0
80	2.82	72.0338	25.4536	49.3488	18.3469	3.9922	.8426	165.1832	3.5228	2.0555	4.0786	2.3877	59.7374	2.0623	1.2033	83.5507	69.576				1				0
80	2.83	71.7729	25.3888	49.3391	18.3807	3.9872	.8342	164.8814	3.5178	2.0471	4.0701	2.3827	59.8034	2.0594	1.1984	83.5026	69.4964				1				0
80	2.84	71.5119	25.324	49.3293	18.4144	3.9821	.8258	164.5797	3.5127	2.0387	4.0615	2.3776	59.8698	2.0564	1.1935	83.4544	69.4164				1				0
80	2.85	71.4038	25.3708	49.4529	18.5407	3.9694	.8161	164.7682	3.5	2.029	4.0456	2.3683	59.8993	2.049	1.1878	83.3336	69.3233				1				0
80	2.86	71.2957	25.4176	49.5766	18.667	3.9568	.8063	164.9568	3.4874	2.0192	4.0298	2.3591	59.9289	2.0416	1.1821	83.213	69.2305				1				0
80	2.87	71.4484	25.5292	49.71	18.7595	3.9492	.805	165.4472	3.4799	2.0179	4.0226	2.3549	59.8914	2.0371	1.1813	83.1415	69.2181				1				0
80	2.88	71.6012	25.6408	49.8434	18.8521	3.9418	.8037	165.9376	3.4724	2.0166	4.0155	2.3507	59.854	2.0328	1.1805	83.0703	69.2057				1				0
80	2.89	71.754	25.7524	49.9769	18.9446	3.9344	.8024	166.4279	3.465	2.0153	4.0084	2.3466	59.8166	2.0284	1.1798	82.9996	69.1934				1				0
80	2.9	72.2286	26.1314	50.0294	19.0986	3.9092	.8154	167.4879	3.4398	2.0283	3.9932	2.3377	59.474	2.0137	1.1874	82.7597	69.317				1				0
80	2.91	72.7032	26.5103	50.0818	19.2525	3.8843	.8282	168.5479	3.4149	2.0411	3.9784	2.329	59.1331	1.9991	1.1949	82.5228	69.4389				1				0
80	2.92	73.1779	26.8892	50.1343	19.4065	3.8597	.8409	169.6079	3.3903	2.0537	3.9639	2.3205	58.794	1.9847	1.2023	82.2889	69.5594				1				0
80	2.93	73.4997	27.1565	50.0534	19.4679	3.8424	.8547	170.1775	3.373	2.0676	3.9563	2.3161	58.4921	1.9746	1.2104	82.124	69.6918				1				0
80	2.94	73.8216	27.4239	49.9724	19.5293	3.8252	.8686	170.7472	3.3558	2.0814	3.9489	2.3117	58.1909	1.9645	1.2185	81.9603	69.8232				1				0
80	2.95	74.1434	27.6912	49.8915	19.5907	3.8082	.8823	171.3168	3.3388	2.0952	3.9417	2.3075	57.8907	1.9545	1.2265	81.7977	69.9538				1				0
80	2.96	74.3872	27.9027	49.7216	19.5898	3.7951	.8978	171.6013	3.3257	2.1107	3.9389	2.3059	57.5976	1.9469	1.2356	81.673	70.1022				1				0
80	2.97	74.6309	28.1142	49.5517	19.589	3.782	.9134	171.8858	3.3126	2.1263	3.9363	2.3043	57.3049	1.9392	1.2447	81.5488	70.2501				1				0
80	2.98	74.5528	28.0584	49.4627	19.5267	3.7859	.9154	171.6006	3.3165	2.1283	3.9406	2.3069	57.3109	1.9415	1.2459	81.5855	70.2691				1				0
80	2.99	74.4747	28.0026	49.3738	19.4644	3.7897	.9174	171.3155	3.3204	2.1302	3.945	2.3094	57.3169	1.9438	1.2471	81.6224	70.2881				1				0
80	3	74.3966	27.9468	49.2848	19.4022	3.7936	.9194	171.0304	3.3242	2.1322	3.9493	2.312	57.3228	1.946	1.2482	81.6594	70.3071				1				0
80	3.01	74.3185	27.891	49.1958	19.3399	3.7975	.9214	170.7453	3.3281	2.1343	3.9537	2.3145	57.3288	1.9483	1.2494	81.6965	70.3263				1				0
80	3.02	73.9726	27.5859	49.1469	19.1859	3.8198	.9137	169.8913	3.3504	2.1266	3.9683	2.3231	57.5961	1.9614	1.2449	81.9089	70.253				1				0
80	3.03	73.6267	27.2807	49.098	19.032	3.8424	.9059	169.0375	3.373	2.1188	3.9832	2.3318	57.8641	1.9746	1.2404	82.1234	70.179				1				0
80	3.04	73.359	27.0314	49.138	18.9403	3.861	.8961	168.4687	3.3916	2.1089	3.9939	2.338	58.1264	1.9855	1.2346	82.3014	70.0852				1				0
80	3.05	73.0912	26.7821	49.1781	18.8486	3.8799	.8861	167.9	3.4105	2.099	4.0046	2.3444	58.389	1.9965	1.2288	82.4806	69.9908				1				0
80	3.06	72.8234	26.5328	49.2181	18.7569	3.8988	.8762	167.3312	3.4294	2.089	4.0156	2.3508	58.6519	2.0076	1.223	82.6609	69.8957				1				0
80	3.07	72.5556	26.2835	49.2581	18.6652	3.9179	.8661	166.7625	3.4485	2.079	4.0267	2.3573	58.9152	2.0188	1.2171	82.8425	69.8				1				0
80	3.08	72.2063	25.9757	49.4467	18.6229	3.9396	.8462	166.2515	3.4702	2.0591	4.0351	2.3622	59.3167	2.0315	1.2054	83.0495	69.6103				1				0
80	3.09	71.857	25.6678	49.6353	18.5805	3.9615	.8262	165.7406	3.4921	2.039	4.0438	2.3673	59.7189	2.0443	1.1937	83.2577	69.4195				1				0
80	3.1	71.7754	25.6093	49.7838	18.6298	3.964	.8164	165.7984	3.4946	2.0292	4.041	2.3657	59.8571	2.0458	1.1879	83.2817	69.3261				1				0
80	3.11	71.6939	25.5508	49.9324	18.6791	3.9665	.8065	165.8562	3.4971	2.0194	4.0383	2.3641	59.9953	2.0473	1.1822	83.3058	69.2327				1				0
80	3.12	71.6124	25.4923	50.081	18.7284	3.969	.7968	165.914	3.4996	2.0096	4.0356	2.3625	60.1337	2.0487	1.1765	83.3298	69.1394				1				0
80	3.13	71.5308	25.4338	50.2295	18.7777	3.9715	.787	165.9718	3.5022	1.9999	4.0329	2.3609	60.2721	2.0502	1.1707	83.3538	69.0462				1				0
80	3.14	71.5712	25.4761	50.5604	18.955	3.9652	.7722	166.5627	3.4958	1.9851	4.0201	2.3534	60.4095	2.0465	1.1621	83.2933	68.9059				1				0
80	3.15	71.6115	25.5184	50.8913	19.1323	3.9589	.7576	167.1536	3.4895	1.9705	4.0074	2.346	60.5468	2.0428	1.1536	83.2333	68.7667				1				0
80	3.16	71.7334	25.6192	51.0737	19.2603	3.9501	.7528	167.6866	3.4807	1.9656	3.9974	2.3401	60.5456	2.0377	1.1507	83.1498	68.7204				1				0
80	3.17	71.8553	25.72	51.2561	19.3883	3.9414	.7479	168.2197	3.472	1.9608	3.9875	2.3343	60.5444	2.0326	1.1479	83.0669	68.6745				1				0
80	3.18	71.9771	25.8209	51.4384	19.5163	3.9328	.7431	168.7527	3.4634	1.956	3.9776	2.3285	60.5432	2.0275	1.1451	82.9845	68.6289				1				0
80	3.19	72.099	25.9217	51.6208	19.6443	3.9242	.7384	169.2858	3.4548	1.9513	3.9677	2.3227	60.542	2.0225	1.1423	82.9026	68.5836				1				0
80	3.2	72.2037	26.0342	51.8716	19.8156	3.913	.73	169.9251	3.4436	1.9429	3.9539	2.3146	60.5685	2.0159	1.1374	82.7963	68.5035				1				0
80	3.21	72.3084	26.1467	52.1225	19.9869	3.9019	.7216	170.5644	3.4325	1.9345	3.9401	2.3066	60.595	2.0094	1.1325	82.6907	68.424				1				0
80	3.22	72.2913	26.1584	52.191	20.0301	3.8993	.718	170.6707	3.4299	1.9309	3.936	2.3042	60.6228	2.0079	1.1303	82.6658	68.3891				1				0
80	3.23	72.2741	26.1701	52.2595	20.0733	3.8967	.7143	170.777	3.4273	1.9272	3.932	2.3018	60.6505	2.0064	1.1282	82.641	68.3543				1				0
80	3.24	72.2569	26.1818	52.328	20.1166	3.8941	.7107	170.8833	3.4247	1.9236	3.9279	2.2994	60.6783	2.0048	1.1261	82.6162	68.3196				1				0
80	3.25	72.2398	26.1935	52.3965	20.1598	3.8915	.707	170.9895	3.4221	1.9199	3.9239	2.2971	60.7061	2.0033	1.1239	82.5914	68.2849				1				0
80	3.26	72.0544	26.2772	52.2523	20.2161	3.8725	.7074	170.8	3.4031	1.9203	3.9075	2.2875	60.5643	1.9922	1.1242	82.41	68.2888				1				0
80	3.27	71.869	26.3609	52.1082	20.2723	3.8534	.7078	170.6104	3.384	1.9207	3.8911	2.2778	60.4209	1.981	1.1244	82.2283	68.2927				1				0
80	3.28	71.7008	26.4329	51.8956	20.2853	3.8368	.7119	170.3145	3.3674	1.9248	3.8787	2.2706	60.248	1.9713	1.1268	82.0706	68.3314				1				0
80	3.29	71.5325	26.5049	51.683	20.2982	3.8202	.716	170.0187	3.3508	1.9289	3.8663	2.2633	60.0733	1.9616	1.1292	81.9124	68.3702				1				0
80	3.3	71.3643	26.5769	51.4704	20.3112	3.8035	.7201	169.7229	3.3341	1.933	3.8539	2.2561	59.8969	1.9518	1.1316	81.7537	68.4092				1				0
80	3.31	70.882	26.6705	51.0461	20.3449	3.7691	.7235	168.9435	3.2997	1.9363	3.8259	2.2396	59.5943	1.9316	1.1335	81.4253	68.4414				1				0
80	3.32	70.3996	26.7641	50.6218	20.3787	3.7343	.7269	168.1642	3.2649	1.9397	3.7976	2.2231	59.2843	1.9112	1.1355	81.0939	68.4738				1				0
80	3.33	69.9173	26.8577	50.1975	20.4124	3.6991	.7303	167.3849	3.2297	1.9432	3.7692	2.2065	58.9667	1.8907	1.1375	80.7594	68.5065				1				0
80	3.34	69.6031	26.8793	49.9858	20.4332	3.6809	.7296	166.9014	3.2115	1.9425	3.7533	2.1971	58.8328	1.88	1.1371	80.5859	68.4996				1				0
80	3.35	69.289	26.9009	49.7741	20.4539	3.6626	.7288	166.4179	3.1932	1.9417	3.7372	2.1877	58.697	1.8693	1.1367	80.4113	68.4926				1				0
80	3.36	68.9749	26.9225	49.5623	20.4747	3.6442	.7281	165.9344	3.1748	1.941	3.7211	2.1783	58.5592	1.8585	1.1362	80.2358	68.4856				1				0
80	3.37	68.4196	26.8649	49.541	20.5958	3.6226	.7102	165.4212	3.1532	1.9231	3.6934	2.162	58.621	1.8458	1.1258	80.0302	68.3154				1				0
80	3.38	67.8643	26.8073	49.5196	20.7169	3.6008	.6923	164.9081	3.1314	1.9051	3.6654	2.1457	58.6841	1.8331	1.1152	79.8233	68.1442				1				0
80	3.39	67.6231	26.7281	49.71	20.8172	3.5978	.6751	164.8784	3.1284	1.8879	3.6539	2.1389	58.8895	1.8313	1.1052	79.7941	67.9805				1				0
80	3.4	67.3819	26.6489	49.9004	20.9175	3.5947	.6579	164.8487	3.1253	1.8708	3.6424	2.1322	59.0962	1.8295	1.0951	79.765	67.8167				1				0
80	3.41	67.1407	26.5697	50.0907	21.0179	3.5917	.6407	164.819	3.1223	1.8535	3.631	2.1255	59.3043	1.8277	1.085	79.7358	67.6528				1				0
80	3.42	66.8995	26.4905	50.2811	21.1182	3.5886	.6235	164.7893	3.1192	1.8363	3.6196	2.1188	59.5137	1.8259	1.075	79.7066	67.4889				1				0
80	3.43	66.8257	26.4617	50.7846	21.3526	3.5863	.5973	165.4246	3.1169	1.8102	3.6045	2.11	59.8534	1.8246	1.0597	79.685	67.2401				1				0
80	3.44	66.7519	26.4329	51.2881	21.587	3.5841	.5714	166.0599	3.1147	1.7843	3.5896	2.1012	60.1933	1.8233	1.0445	79.6636	66.9931				1				0
80	3.45	66.9193	26.4833	51.6012	21.721	3.5849	.5627	166.7248	3.1155	1.7756	3.5859	2.0991	60.3204	1.8237	1.0394	79.6712	66.9102				1				0
80	3.46	67.0867	26.5337	51.9143	21.8551	3.5857	.554	167.3898	3.1163	1.7669	3.5823	2.097	60.4467	1.8242	1.0343	79.6787	66.8279				1				0
80	3.47	67.254	26.5841	52.2274	21.9892	3.5864	.5455	168.0547	3.1171	1.7584	3.5788	2.095	60.5722	1.8247	1.0293	79.6862	66.7463				1				0
80	3.48	67.4214	26.6345	52.5406	22.1232	3.5872	.537	168.7197	3.1178	1.7499	3.5753	2.0929	60.697	1.8251	1.0243	79.6936	66.6653				1				0
80	3.49	67.5312	26.5787	53.1117	22.3101	3.5976	.515	169.5316	3.1282	1.7279	3.5737	2.092	61.0857	1.8312	1.0115	79.7926	66.4561				1				0
80	3.5	67.6411	26.5229	53.6828	22.4969	3.6079	.4932	170.3436	3.1385	1.7061	3.5723	2.0911	61.471	1.8372	.9987	79.8906	66.2489				1				0
80	3.51	67.5836	26.4167	53.9407	22.5496	3.6175	.4798	170.4907	3.1481	1.6927	3.5743	2.0923	61.7332	1.8428	.9909	79.9815	66.121				1				0
80	3.52	67.5261	26.3105	54.1987	22.6024	3.627	.4664	170.6377	3.1576	1.6793	3.5764	2.0935	61.9946	1.8484	.983	80.0723	65.9933				1				0
80	3.53	67.4686	26.2043	54.4567	22.6552	3.6365	.453	170.7847	3.1671	1.6659	3.5785	2.0948	62.2553	1.854	.9752	80.1629	65.8659				1				0
80	3.54	67.4111	26.0981	54.7146	22.7079	3.646	.4397	170.9317	3.1766	1.6526	3.5808	2.0961	62.5152	1.8595	.9674	80.2534	65.7387				1				0
80	3.55	67.2901	25.883	55.0669	22.7296	3.6663	.4202	170.9695	3.1969	1.6331	3.5899	2.1014	62.9409	1.8714	.956	80.4468	65.553				1				0
80	3.56	67.169	25.6678	55.4192	22.7512	3.6866	.4007	171.0072	3.2172	1.6136	3.5992	2.1069	63.3643	1.8833	.9446	80.6402	65.3674				1				0
80	3.57	67.1055	25.5589	55.5135	22.72	3.6975	.3945	170.8979	3.2281	1.6074	3.6061	2.111	63.5294	1.8897	.9409	80.7436	65.3085				1				0
80	3.58	67.042	25.45	55.6077	22.6889	3.7083	.3883	170.7887	3.2389	1.6012	3.6131	2.115	63.6941	1.896	.9373	80.8471	65.2495				1				0
80	3.59	66.9785	25.3411	55.702	22.6578	3.7192	.3821	170.6794	3.2498	1.595	3.6201	2.1192	63.8584	1.9024	.9337	80.9507	65.1905				1				0
80	3.6	66.915	25.2322	55.7963	22.6266	3.7301	.3759	170.5702	3.2607	1.5888	3.6272	2.1233	64.0222	1.9088	.9301	81.0544	65.1313				1				0
80	3.61	66.824	25.0252	55.9573	22.5514	3.7523	.3658	170.3579	3.2829	1.5787	3.6428	2.1324	64.3175	1.9218	.9242	81.2661	65.0356				1				0
80	3.62	66.733	24.8182	56.1183	22.4761	3.7746	.3558	170.1457	3.3052	1.5687	3.6586	2.1417	64.611	1.9348	.9183	81.4783	64.9396				1				0
80	3.63	66.7056	24.7201	56.1851	22.432	3.786	.3519	170.0427	3.3166	1.5648	3.6672	2.1467	64.7415	1.9415	.916	81.5865	64.9029				1				0
80	3.64	66.6781	24.622	56.2518	22.3879	3.7973	.3481	169.9398	3.3279	1.5609	3.6758	2.1518	64.8716	1.9481	.9138	81.6948	64.8661				1				0
80	3.65	66.6506	24.5239	56.3185	22.3438	3.8087	.3442	169.8368	3.3393	1.5571	3.6845	2.1569	65.0012	1.9548	.9115	81.8032	64.8293				1				0
80	3.66	66.7725	24.5212	56.2544	22.2642	3.8163	.3515	169.8124	3.3469	1.5644	3.6944	2.1627	64.9484	1.9592	.9158	81.8752	64.8986				1				0
80	3.67	66.8944	24.5185	56.1904	22.1846	3.8239	.3587	169.7879	3.3545	1.5716	3.7044	2.1685	64.8959	1.9637	.92	81.9472	64.968				1				0
80	3.68	67.0163	24.5158	56.1264	22.1051	3.8314	.366	169.7635	3.362	1.5789	3.7143	2.1743	64.8437	1.9681	.9243	82.0193	65.0373				1				0
80	3.69	67.1656	24.6112	55.9956	22.0696	3.8276	.3772	169.842	3.3582	1.5901	3.7156	2.1751	64.6631	1.9658	.9308	81.9827	65.1434				1				0
80	3.7	67.315	24.7066	55.8648	22.0341	3.8237	.3883	169.9205	3.3543	1.6012	3.7169	2.1758	64.4827	1.9636	.9373	81.9461	65.2493				1				0
80	3.71	67.4643	24.802	55.7341	21.9987	3.8199	.3994	169.999	3.3505	1.6123	3.7183	2.1766	64.3027	1.9614	.9438	81.9096	65.3552				1				0
80	3.72	67.7295	25.0918	55.2074	21.9087	3.7982	.4318	169.9375	3.3288	1.6446	3.7129	2.1735	63.7077	1.9487	.9628	81.7031	65.6633				1				0
80	3.73	67.9947	25.3816	54.6808	21.8188	3.7765	.4641	169.8759	3.3071	1.677	3.708	2.1706	63.1106	1.9359	.9817	81.4963	65.9717				1				0
80	3.74	68.1106	25.576	54.285	21.7643	3.7586	.4855	169.7359	3.2892	1.6983	3.7018	2.167	62.6909	1.9255	.9942	81.3258	66.1747				1				0
80	3.75	68.2264	25.7704	53.8891	21.7098	3.7407	.5068	169.5958	3.2713	1.7197	3.6957	2.1634	62.2691	1.915	1.0067	81.1549	66.3781				1				0
80	3.76	68.3423	25.9649	53.4933	21.6553	3.7227	.5282	169.4557	3.2533	1.7411	3.6899	2.16	61.8453	1.9044	1.0192	80.9837	66.5818				1				0
80	3.77	68.4582	26.1593	53.0974	21.6008	3.7047	.5496	169.3157	3.2353	1.7625	3.6842	2.1567	61.4195	1.8939	1.0318	80.8123	66.7858				1				0
80	3.78	68.526	26.4707	52.3546	21.4988	3.6704	.585	168.8501	3.201	1.7979	3.6713	2.1492	60.6784	1.8738	1.0525	80.4856	67.1228				1				0
80	3.79	68.5938	26.7821	51.6119	21.3967	3.6359	.6206	168.3845	3.1665	1.8335	3.659	2.1419	59.9282	1.8536	1.0733	80.1571	67.4617				1				0
80	3.8	68.5457	26.8991	51.2649	21.3491	3.6194	.6347	168.0589	3.1501	1.8476	3.6519	2.1378	59.6076	1.844	1.0815	80.0005	67.5958				1				0
80	3.81	68.4977	27.0161	50.918	21.3015	3.6029	.6488	167.7334	3.1335	1.8617	3.6449	2.1336	59.2846	1.8343	1.0898	79.8433	67.7305				1				0
80	3.82	68.4496	27.1331	50.5711	21.254	3.5864	.663	167.4078	3.117	1.8759	3.6379	2.1296	58.959	1.8246	1.0981	79.6854	67.8657				1				0
80	3.83	68.4015	27.2501	50.2242	21.2064	3.5697	.6773	167.0823	3.1003	1.8901	3.6311	2.1256	58.631	1.8149	1.1065	79.5269	68.0014				1				0
80	3.84	68.3028	27.3023	49.8692	21.119	3.5588	.6903	166.5935	3.0895	1.9032	3.6286	2.1241	58.3652	1.8085	1.1141	79.4233	68.126				1				0
80	3.85	68.2041	27.3546	49.5143	21.0317	3.5479	.7035	166.1047	3.0785	1.9164	3.6263	2.1227	58.0974	1.8021	1.1218	79.3191	68.2514				1				0
80	3.86	68.1535	27.2897	49.5063	20.9919	3.5537	.7023	165.9414	3.0844	1.9152	3.6306	2.1253	58.1624	1.8055	1.1211	79.3748	68.2399				1				0
80	3.87	68.1029	27.2249	49.4983	20.9521	3.5596	.7011	165.7782	3.0902	1.914	3.6349	2.1278	58.2273	1.809	1.1204	79.4305	68.2283				1				0
80	3.88	68.0522	27.1601	49.4903	20.9123	3.5655	.6999	165.615	3.0961	1.9128	3.6393	2.1304	58.2923	1.8124	1.1197	79.4864	68.2167				1				0
80	3.89	68.0016	27.0953	49.4823	20.8725	3.5713	.6986	165.4517	3.102	1.9115	3.6436	2.1329	58.3572	1.8158	1.119	79.5424	68.2051				1				0
80	3.9	67.987	26.9981	49.6869	20.8916	3.5827	.6887	165.5636	3.1133	1.9016	3.6481	2.1355	58.5836	1.8225	1.1132	79.6506	68.1104				1				0
80	3.91	67.9724	26.9009	49.8915	20.9106	3.594	.6788	165.6754	3.1246	1.8917	3.6527	2.1382	58.8092	1.8291	1.1074	79.7586	68.0159				1				0
80	3.92	68.0084	26.8685	50.1041	20.9694	3.5995	.6701	165.9505	3.1301	1.883	3.6528	2.1383	58.9695	1.8323	1.1023	79.8102	67.9334				1				0
80	3.93	68.0445	26.8361	50.3167	21.0282	3.6049	.6615	166.2255	3.1355	1.8744	3.653	2.1384	59.1293	1.8355	1.0972	79.8617	67.8512				1				0
80	3.94	68.0805	26.8037	50.5293	21.087	3.6103	.6529	166.5006	3.1409	1.8658	3.6532	2.1385	59.2885	1.8386	1.0922	79.9131	67.7692				1				0
80	3.95	68.1166	26.7713	50.7419	21.1459	3.6156	.6443	166.7757	3.1462	1.8572	3.6535	2.1387	59.4472	1.8418	1.0872	79.9642	67.6875				1				0
80	3.96	68.2367	26.7731	51.1048	21.2713	3.6205	.6317	167.386	3.1511	1.8446	3.6513	2.1374	59.6561	1.8446	1.0798	80.0108	67.5678				1				0
80	3.97	68.3569	26.7749	51.4678	21.3967	3.6254	.6192	167.9963	3.156	1.8321	3.6492	2.1362	59.8638	1.8475	1.0725	80.057	67.4489				1				0
80	3.98	68.441	26.8091	51.6181	21.4633	3.6249	.6153	168.3315	3.1555	1.8282	3.6468	2.1348	59.914	1.8472	1.0702	80.0525	67.411				1				0
80	3.99	68.5251	26.8433	51.7684	21.5299	3.6244	.6113	168.6668	3.155	1.8242	3.6445	2.1334	59.9641	1.8469	1.0679	80.048	67.3734				1				0
80	4	68.6092	26.8775	51.9188	21.5965	3.624	.6074	169.002	3.1546	1.8203	3.6421	2.132	60.014	1.8466	1.0656	80.0436	67.3359				1				0
80	4.01	68.6934	26.9117	52.0691	21.6631	3.6235	.6035	169.3373	3.1541	1.8163	3.6397	2.1306	60.0639	1.8464	1.0633	80.0392	67.2985				1				0
80	4.02	68.9165	27.0359	52.167	21.728	3.6192	.6067	169.8474	3.1498	1.8196	3.6376	2.1294	59.9856	1.8439	1.0652	79.9984	67.3296				1				0
80	4.03	69.1397	27.1601	52.2648	21.7928	3.615	.61	170.3574	3.1456	1.8229	3.6356	2.1282	59.9078	1.8414	1.0671	79.9579	67.3605				1				0
80	4.04	69.2787	27.2501	52.2123	21.7911	3.6112	.6171	170.5323	3.1418	1.83	3.6359	2.1284	59.7805	1.8391	1.0712	79.9218	67.4285				1				0
80	4.05	69.4177	27.3402	52.1598	21.7894	3.6074	.6242	170.7071	3.138	1.8371	3.6362	2.1286	59.6536	1.8369	1.0754	79.8857	67.4963				1				0
80	4.06	69.5568	27.4302	52.1074	21.7876	3.6036	.6313	170.8819	3.1342	1.8442	3.6366	2.1288	59.5269	1.8347	1.0796	79.8498	67.564				1				0
80	4.07	69.7139	27.5778	51.8147	21.7107	3.5947	.65	170.817	3.1253	1.8629	3.6384	2.1299	59.2023	1.8295	1.0905	79.7651	67.7419				1				0
80	4.08	69.8709	27.7254	51.522	21.6337	3.5858	.6687	170.752	3.1164	1.8816	3.6404	2.131	58.8779	1.8243	1.1015	79.6803	67.92				1				0
80	4.09	70.028	27.873	51.2294	21.5567	3.5769	.6874	170.687	3.1075	1.9003	3.6425	2.1323	58.5535	1.8191	1.1124	79.5955	68.0982				1				0
80	4.1	70.046	27.9306	50.9892	21.4815	3.5718	.6991	170.4472	3.1024	1.912	3.6442	2.1333	58.3544	1.8161	1.1193	79.5463	68.2095				1				0
80	4.11	70.064	27.9882	50.749	21.4062	3.5666	.7108	170.2074	3.0972	1.9237	3.646	2.1343	58.1549	1.813	1.1261	79.497	68.3211				1				0
80	4.12	70.0821	28.0458	50.5088	21.331	3.5614	.7226	169.9677	3.092	1.9355	3.6478	2.1354	57.955	1.81	1.133	79.4475	68.433				1				0
80	4.13	70.131	28.1394	50.0685	21.1753	3.5544	.7449	169.5141	3.085	1.9578	3.6538	2.1389	57.6007	1.8059	1.146	79.381	68.6453				1				0
80	4.14	70.1799	28.233	49.6282	21.0196	3.5474	.7673	169.0607	3.078	1.9802	3.6599	2.1425	57.2456	1.8018	1.1592	79.3141	68.8587				1				0
80	4.15	70.2108	28.269	49.428	20.9391	3.5456	.7779	168.847	3.0762	1.9907	3.6641	2.1449	57.0912	1.8008	1.1654	79.297	68.9595				1				0
80	4.16	70.2417	28.305	49.2279	20.8587	3.5438	.7885	168.6333	3.0744	2.0014	3.6684	2.1474	56.9368	1.7997	1.1716	79.2799	69.0605				1				0
80	4.17	70.2726	28.341	49.0277	20.7783	3.542	.7991	168.4196	3.0726	2.012	3.6727	2.15	56.7823	1.7986	1.1778	79.2627	69.1619				1				0
80	4.18	70.3035	28.377	48.8276	20.6978	3.5402	.8098	168.2059	3.0708	2.0227	3.6771	2.1525	56.6278	1.7976	1.184	79.2455	69.2635				1				0
80	4.19	70.4228	28.3698	48.6319	20.5568	3.5485	.8233	167.9813	3.0791	2.0362	3.6915	2.161	56.5234	1.8025	1.192	79.3252	69.3926				1				0
80	4.2	70.5421	28.3626	48.4362	20.4159	3.5569	.8369	167.7567	3.0875	2.0498	3.706	2.1695	56.4196	1.8074	1.1999	79.405	69.5222				1				0
80	4.21	70.6305	28.3194	48.4406	20.3553	3.5671	.8398	167.7458	3.0977	2.0527	3.7161	2.1754	56.4696	1.8134	1.2016	79.5021	69.5496				1				0
80	4.22	70.7189	28.2762	48.4451	20.2948	3.5773	.8427	167.7349	3.1079	2.0556	3.7262	2.1813	56.5193	1.8193	1.2033	79.5992	69.577				1				0
80	4.23	70.8073	28.233	48.4495	20.2342	3.5875	.8456	167.724	3.1181	2.0585	3.7363	2.1872	56.5688	1.8253	1.205	79.6963	69.6043				1				0
80	4.24	70.8957	28.1898	48.454	20.1737	3.5977	.8484	167.7131	3.1283	2.0613	3.7464	2.1931	56.618	1.8313	1.2067	79.7934	69.6317				1				0
80	4.25	70.9412	28.0557	48.5821	20.1175	3.6165	.8441	167.6964	3.1471	2.0569	3.7597	2.2009	56.8315	1.8423	1.2041	79.9725	69.59				1				0
80	4.26	70.9867	27.9216	48.7101	20.0612	3.6353	.8397	167.6796	3.1659	2.0526	3.7731	2.2087	57.0435	1.8533	1.2016	80.1516	69.5482				1				0
80	4.27	70.9438	27.8307	48.8338	20.0656	3.6439	.8324	167.6738	3.1745	2.0453	3.7764	2.2107	57.207	1.8583	1.1973	80.2336	69.479				1				0
80	4.28	70.9008	27.7398	48.9574	20.0699	3.6525	.8251	167.668	3.1831	2.038	3.7797	2.2126	57.3703	1.8634	1.1931	80.3156	69.4098				1				0
80	4.29	70.8579	27.6489	49.0811	20.0742	3.6611	.8179	167.6621	3.1918	2.0308	3.783	2.2146	57.5333	1.8684	1.1888	80.3976	69.3406				1				0
80	4.3	70.815	27.558	49.2047	20.0785	3.6698	.8106	167.6563	3.2004	2.0235	3.7864	2.2165	57.696	1.8735	1.1845	80.4796	69.2714				1				0
80	4.31	70.797	27.5103	49.3569	20.1226	3.6739	.8027	167.7868	3.2045	2.0156	3.7857	2.2161	57.8307	1.8759	1.1799	80.5189	69.1959				1				0
80	4.32	70.779	27.4626	49.509	20.1668	3.678	.7948	167.9173	3.2086	2.0077	3.7849	2.2157	57.9653	1.8783	1.1753	80.558	69.1206				1				0
80	4.33	70.8039	27.5058	49.5374	20.2065	3.6735	.7941	168.0536	3.2041	2.007	3.7808	2.2133	57.9376	1.8757	1.1749	80.5154	69.1144				1				0
80	4.34	70.8288	27.549	49.5659	20.2463	3.669	.7935	168.19	3.1996	2.0064	3.7767	2.2108	57.9098	1.873	1.1745	80.4727	69.1082				1				0
80	4.35	70.8536	27.5922	49.5944	20.2861	3.6646	.7928	168.3263	3.1952	2.0057	3.7725	2.2084	57.8821	1.8704	1.1741	80.4302	69.1021				1				0
80	4.36	70.8785	27.6354	49.6228	20.3259	3.6601	.7922	168.4626	3.1907	2.0051	3.7684	2.206	57.8544	1.8678	1.1738	80.3877	69.0959				1				0
80	4.37	71.0828	27.7803	49.6255	20.3787	3.6518	.7984	168.8672	3.1824	2.0113	3.7647	2.2038	57.7069	1.863	1.1774	80.3086	69.1552				1				0
80	4.38	71.2871	27.9252	49.6282	20.4314	3.6435	.8046	169.2719	3.1741	2.0175	3.761	2.2017	57.5598	1.8581	1.181	80.2299	69.2143				1				0
80	4.39	71.4665	28.0269	49.6024	20.4444	3.6397	.8114	169.5401	3.1703	2.0243	3.7615	2.2019	57.4409	1.8559	1.185	80.1936	69.2793				1				0
80	4.4	71.6458	28.1286	49.5766	20.4574	3.6359	.8182	169.8084	3.1665	2.0311	3.762	2.2022	57.3224	1.8537	1.189	80.1574	69.3441				1				0
80	4.41	71.8252	28.2303	49.5508	20.4704	3.6321	.825	170.0767	3.1627	2.0379	3.7624	2.2025	57.2043	1.8514	1.193	80.1213	69.4087				1				0
80	4.42	71.9239	28.2042	49.5579	20.4288	3.64	.8278	170.1149	3.1706	2.0407	3.7705	2.2072	57.2337	1.856	1.1946	80.196	69.4349				1				0
80	4.43	72.0226	28.1781	49.565	20.3873	3.6478	.8305	170.1531	3.1784	2.0434	3.7786	2.212	57.263	1.8606	1.1962	80.2708	69.4611				1				0
80	4.44	72.1213	28.152	49.5721	20.3458	3.6557	.8333	170.1913	3.1863	2.0462	3.7867	2.2167	57.2922	1.8652	1.1978	80.3455	69.4873				1				0
80	4.45	72.0406	28.0242	49.605	20.2913	3.6673	.8293	169.9612	3.198	2.0422	3.7944	2.2212	57.4384	1.8721	1.1955	80.4567	69.4491				1				0
80	4.46	71.96	27.8964	49.638	20.2368	3.6791	.8252	169.7311	3.2097	2.0381	3.8021	2.2257	57.5844	1.8789	1.1931	80.5682	69.4108				1				0
80	4.47	71.8793	27.7686	49.6709	20.1823	3.6908	.8212	169.5011	3.2214	2.0341	3.8099	2.2303	57.7302	1.8858	1.1908	80.68	69.3724				1				0
80	4.48	71.6682	27.5445	49.7171	20.1045	3.7079	.8123	169.0342	3.2385	2.0252	3.8196	2.236	57.9798	1.8958	1.1856	80.8427	69.2878				1				0
80	4.49	71.457	27.3203	49.7634	20.0266	3.7251	.8034	168.5674	3.2557	2.0163	3.8295	2.2418	58.2295	1.9059	1.1803	81.0063	69.2026				1				0
80	4.5	71.3266	27.224	49.7767	20.0033	3.7304	.7985	168.3306	3.261	2.0114	3.8315	2.2429	58.3339	1.909	1.1775	81.0575	69.1561				1				0
80	4.51	71.1961	27.1277	49.7901	19.9799	3.7358	.7936	168.0938	3.2664	2.0065	3.8335	2.2441	58.4385	1.9122	1.1746	81.1087	69.1094				1				0
80	4.52	71.0656	27.0314	49.8034	19.9566	3.7412	.7887	167.8571	3.2718	2.0016	3.8355	2.2453	58.5432	1.9153	1.1717	81.1602	69.0627				1				0
80	4.53	70.9352	26.9351	49.8168	19.9332	3.7466	.7838	167.6203	3.2772	1.9967	3.8376	2.2465	58.6481	1.9185	1.1688	81.2117	69.0157				1				0
80	4.54	70.7429	26.8343	49.8559	19.9401	3.7491	.7755	167.3733	3.2797	1.9883	3.8354	2.2452	58.7737	1.92	1.164	81.2357	68.9366				1				0
80	4.55	70.5507	26.7335	49.895	19.9471	3.7517	.7671	167.1263	3.2823	1.98	3.8332	2.244	58.8999	1.9214	1.1591	81.2598	68.8572				1				0
80	4.56	70.4889	26.729	49.9208	19.9773	3.7488	.7637	167.1161	3.2794	1.9766	3.829	2.2415	58.9206	1.9197	1.1571	81.2321	68.8251				1				0
80	4.57	70.4271	26.7245	49.9466	20.0076	3.7459	.7604	167.1058	3.2765	1.9733	3.8248	2.239	58.9413	1.918	1.1551	81.2043	68.793				1				0
80	4.58	70.3653	26.72	49.9724	20.0379	3.7429	.757	167.0956	3.2735	1.9699	3.8205	2.2365	58.9622	1.9163	1.1532	81.1766	68.7608				1				0
80	4.59	70.3035	26.7155	49.9982	20.0682	3.74	.7536	167.0854	3.2706	1.9665	3.8163	2.2341	58.983	1.9146	1.1512	81.1488	68.7287				1				0
80	4.6	70.1293	26.7578	50.0142	20.1728	3.7247	.7466	167.0741	3.2554	1.9595	3.7996	2.2243	58.955	1.9057	1.1471	81.0034	68.6619				1				0
80	4.61	69.955	26.8001	50.0302	20.2775	3.7095	.7396	167.0629	3.2401	1.9525	3.7829	2.2145	58.9267	1.8967	1.143	80.8579	68.5951				1				0
80	4.62	69.8426	26.8469	50.0205	20.3519	3.6971	.736	167.0618	3.2277	1.9488	3.7704	2.2072	58.877	1.8895	1.1408	80.7402	68.5604				1				0
80	4.63	69.7302	26.8937	50.0107	20.4262	3.6848	.7323	167.0608	3.2154	1.9452	3.758	2.1999	58.8271	1.8822	1.1387	80.6224	68.5258				1				0
80	4.64	69.6177	26.9405	50.0009	20.5006	3.6724	.7287	167.0598	3.203	1.9416	3.7455	2.1926	58.7768	1.875	1.1366	80.5047	68.4912				1				0
80	4.65	69.5053	26.9873	49.9911	20.575	3.66	.725	167.0587	3.1906	1.9379	3.7331	2.1853	58.7262	1.8678	1.1344	80.387	68.4565				1				0
80	4.66	69.1852	27.0485	50.0623	20.7748	3.6338	.7102	167.0708	3.1644	1.9231	3.7029	2.1677	58.7123	1.8524	1.1257	80.1373	68.3149				1				0
80	4.67	68.865	27.1097	50.1334	20.9746	3.6076	.6953	167.0828	3.1382	1.9082	3.6728	2.15	58.6982	1.8371	1.117	79.8878	68.1733				1				0
80	4.68	68.6573	27.1241	50.2144	21.1	3.5938	.6841	167.0958	3.1244	1.897	3.6552	2.1397	58.7359	1.829	1.1105	79.7559	68.0664				1				0
80	4.69	68.4496	27.1385	50.2953	21.2254	3.5799	.6729	167.1089	3.1105	1.8857	3.6375	2.1293	58.7739	1.8209	1.1039	79.6241	67.9594				1				0
80	4.7	68.2419	27.1529	50.3763	21.3509	3.5661	.6616	167.122	3.0967	1.8745	3.6199	2.119	58.8123	1.8127	1.0973	79.4923	67.8525				1				0
80	4.71	68.0342	27.1673	50.4572	21.4763	3.5523	.6504	167.135	3.0829	1.8633	3.6022	2.1087	58.8511	1.8046	1.0907	79.3606	67.7456				1				0
80	4.72	67.7072	27.1673	50.7641	21.7401	3.5327	.6244	167.3787	3.0633	1.8373	3.572	2.091	59.0455	1.7932	1.0755	79.174	67.498				1				0
80	4.73	67.3802	27.1673	51.071	22.0039	3.5131	.5985	167.6224	3.0437	1.8114	3.5419	2.0734	59.2427	1.7817	1.0603	78.988	67.2511				1				0
80	4.74	67.2609	27.1529	51.297	22.1423	3.5074	.5838	167.853	3.038	1.7967	3.5295	2.0661	59.4001	1.7784	1.0517	78.9336	67.1112				1				0
80	4.75	67.1416	27.1385	51.5229	22.2807	3.5017	.5691	168.0837	3.0323	1.782	3.5172	2.0589	59.5583	1.7751	1.0432	78.8794	66.9717				1				0
80	4.76	67.0223	27.1241	51.7489	22.419	3.4961	.5545	168.3143	3.0267	1.7674	3.5049	2.0517	59.7171	1.7717	1.0346	78.8254	66.8326				1				0
80	4.77	66.903	27.1097	51.9748	22.5574	3.4904	.54	168.545	3.021	1.7529	3.4927	2.0445	59.8766	1.7684	1.0261	78.7715	66.6939				1				0
80	4.78	66.5459	27.134	52.263	22.8351	3.4669	.5144	168.7781	2.9975	1.7272	3.4595	2.0251	60.0483	1.7547	1.0111	78.5478	66.45				1				0
80	4.79	66.1889	27.1583	52.5512	23.1127	3.4435	.4888	169.0112	2.9741	1.7017	3.4265	2.0058	60.2229	1.7409	.9961	78.3246	66.2066				1				0
80	4.8	65.9511	27.197	52.6135	23.252	3.4257	.4777	169.0137	2.9563	1.6906	3.4055	1.9935	60.2358	1.7305	.9896	78.1549	66.1011				1				0
80	4.81	65.7134	27.2357	52.6758	23.3912	3.4078	.4666	169.0161	2.9384	1.6795	3.3846	1.9812	60.2488	1.7201	.9831	77.9851	65.9956				1				0
80	4.82	65.4757	27.2744	52.738	23.5305	3.39	.4556	169.0186	2.9206	1.6685	3.3636	1.9689	60.262	1.7096	.9767	77.8153	65.8901				1				0
80	4.83	64.8328	27.3978	52.8243	23.8929	3.339	.429	168.9478	2.8696	1.6419	3.3061	1.9353	60.2234	1.6797	.9611	77.3295	65.6369				1				0
80	4.84	64.19	27.5211	52.9106	24.2553	3.2879	.4024	168.8769	2.8185	1.6153	3.2486	1.9016	60.1835	1.6498	.9455	76.8432	65.3835				1				0
80	4.85	63.5471	27.6444	52.9969	24.6177	3.2368	.3758	168.8061	2.7674	1.5886	3.191	1.8679	60.1421	1.6199	.9299	76.3565	65.1299				1				0
80	4.86	63.142	27.729	53.0209	24.8409	3.2035	.3602	168.7327	2.7341	1.5731	3.1544	1.8464	60.086	1.6004	.9208	76.0394	64.9818				1				0
80	4.87	62.7369	27.8136	53.0449	25.064	3.1702	.3446	168.6594	2.7008	1.5575	3.1177	1.825	60.0286	1.5809	.9117	75.7221	64.8335				1				0
80	4.88	62.3318	27.8982	53.069	25.2872	3.1369	.329	168.5861	2.6675	1.5419	3.0811	1.8035	59.9698	1.5614	.9026	75.4044	64.6851				1				0
80	4.89	61.7507	27.9261	53.1917	25.5665	3.101	.3028	168.4351	2.6316	1.5157	3.0369	1.7776	60.0595	1.5404	.8872	75.0632	64.4356				1				0
80	4.9	61.1697	27.954	53.3145	25.8459	3.0652	.2766	168.284	2.5958	1.4895	2.9927	1.7518	60.1521	1.5194	.8719	74.7215	64.1856				1				0
80	4.91	60.9937	27.8973	53.4132	25.9021	3.0627	.266	168.2064	2.5933	1.4788	2.9853	1.7474	60.3057	1.518	.8656	74.698	64.0843				1				0
80	4.92	60.8178	27.8406	53.512	25.9583	3.0602	.2553	168.1286	2.5908	1.4682	2.9779	1.7431	60.4602	1.5165	.8594	74.6746	63.9829				1				0
80	4.93	60.6418	27.7839	53.6107	26.0146	3.0578	.2447	168.051	2.5884	1.4575	2.9705	1.7388	60.6155	1.5151	.8532	74.6511	63.8814				1				0
80	4.94	60.4659	27.7272	53.7094	26.0708	3.0553	.234	167.9733	2.5859	1.4469	2.9632	1.7344	60.7719	1.5136	.8469	74.6276	63.7798				1				0
80	4.95	60.2959	27.648	53.9114	26.1434	3.0568	.2194	167.9987	2.5874	1.4323	2.9574	1.7311	61.0328	1.5145	.8384	74.6417	63.6407				1				0
80	4.96	60.126	27.5688	54.1133	26.2161	3.0583	.2048	168.0242	2.5889	1.4177	2.9516	1.7277	61.2946	1.5154	.8298	74.6559	63.5017				1				0
80	4.97	60.132	27.5463	54.2165	26.2325	3.0622	.2009	168.1273	2.5928	1.4138	2.9532	1.7286	61.398	1.5177	.8275	74.6935	63.4645				1				0
80	4.98	60.138	27.5238	54.3197	26.249	3.0662	.197	168.2304	2.5968	1.4099	2.9548	1.7296	61.501	1.52	.8252	74.7311	63.4273				1				0
80	4.99	60.144	27.5013	54.4229	26.2654	3.0701	.1931	168.3335	2.6007	1.406	2.9564	1.7305	61.6039	1.5223	.823	74.7687	63.3902				1				0
80	5	60.15	27.4788	54.526	26.2818	3.074	.1892	168.4367	2.6046	1.4021	2.958	1.7315	61.7065	1.5246	.8207	74.8062	63.3531				1				0
80	5.01	60.0977	27.396	54.7226	26.3147	3.0821	.179	168.531	2.6127	1.3919	2.9603	1.7328	61.9546	1.5293	.8147	74.883	63.2558				1				0
80	5.02	60.0453	27.3131	54.9192	26.3476	3.0902	.1688	168.6253	2.6208	1.3817	2.9627	1.7342	62.2021	1.534	.8087	74.9599	63.1587				1				0
80	5.03	59.987	27.2528	55.0126	26.364	3.0943	.1625	168.6164	2.6249	1.3753	2.9634	1.7346	62.3475	1.5365	.805	74.9993	63.0985				1				0
80	5.04	59.9286	27.1925	55.106	26.3804	3.0985	.1561	168.6076	2.6291	1.369	2.9641	1.735	62.4929	1.5389	.8013	75.0387	63.0382				1				0
80	5.05	59.8702	27.1322	55.1994	26.3969	3.1026	.1498	168.5988	2.6332	1.3627	2.9649	1.7355	62.6383	1.5413	.7976	75.0781	62.978				1				0
80	5.06	59.8119	27.0719	55.2928	26.4133	3.1067	.1435	168.5899	2.6373	1.3564	2.9657	1.7359	62.7836	1.5437	.7939	75.1176	62.9178				1				0
80	5.07	59.6574	26.8181	55.6006	26.4124	3.1292	.1237	168.4886	2.6598	1.3366	2.9768	1.7424	63.3192	1.5569	.7824	75.3314	62.7297				1				0
80	5.08	59.5029	26.5643	55.9084	26.4116	3.1517	.104	168.3872	2.6823	1.3169	2.9881	1.749	63.8514	1.57	.7708	75.5455	62.5415				1				0
80	5.09	59.4068	26.3708	56.1228	26.3943	3.17	.0905	168.2946	2.7006	1.3034	2.9987	1.7553	64.2367	1.5808	.7629	75.7203	62.4133				1				0
80	5.1	59.3106	26.1773	56.3372	26.377	3.1884	.077	168.2021	2.719	1.2899	3.0095	1.7616	64.6197	1.5915	.755	75.8953	62.285				1				0
80	5.11	59.2145	25.9838	56.5516	26.3597	3.2068	.0636	168.1095	2.7374	1.2764	3.0204	1.7679	65.0004	1.6023	.7472	76.0704	62.1566				1				0
80	5.12	59.1184	25.7903	56.7659	26.3424	3.2252	.0501	168.0169	2.7558	1.2629	3.0314	1.7744	65.3787	1.6131	.7393	76.2458	62.0281				1				0
80	5.13	59.1896	25.5175	57.1849	26.2913	3.2632	.0342	168.1834	2.7938	1.2471	3.0595	1.7908	65.9449	1.6353	.73	76.6072	61.8769				1				0
80	5.14	59.2608	25.2448	57.6039	26.2403	3.301	.0184	168.3499	2.8316	1.2312	3.0877	1.8074	66.4997	1.6575	.7207	76.9679	61.7261				1				0
80	5.15	59.4282	25.1656	57.8085	26.2066	3.3204	.016	168.6089	2.851	1.2289	3.1046	1.8173	66.6815	1.6688	.7193	77.1524	61.704				1				0
80	5.16	59.5956	25.0864	58.0131	26.1728	3.3397	.0137	168.8679	2.8703	1.2266	3.1214	1.8271	66.8609	1.6801	.718	77.3363	61.682				1				0
80	5.17	59.7629	25.0072	58.2177	26.1391	3.359	.0114	169.127	2.8896	1.2243	3.1382	1.837	67.0377	1.6914	.7166	77.5197	61.6601				1				0
80	5.18	59.9303	24.928	58.4223	26.1054	3.3782	.0091	169.386	2.9088	1.222	3.155	1.8468	67.2121	1.7026	.7153	77.7025	61.6382				1				0
80	5.19	60.2187	24.9235	58.6785	26.1261	3.3934	.0093	169.9468	2.924	1.2222	3.1692	1.8551	67.3164	1.7116	.7154	77.848	61.6397				1				0
80	5.2	60.5071	24.919	58.9347	26.1469	3.4086	.0094	170.5076	2.9392	1.2223	3.1832	1.8633	67.4191	1.7205	.7155	77.9925	61.6412				1				0
80	5.21	60.6281	24.9937	58.9863	26.2014	3.4048	.0119	170.8094	2.9354	1.2248	3.1806	1.8618	67.3519	1.7182	.7169	77.9558	61.6644				1				0
80	5.22	60.7491	25.0684	59.0379	26.2559	3.4009	.0143	171.1113	2.9315	1.2272	3.178	1.8602	67.2848	1.716	.7183	77.9191	61.6875				1				0
80	5.23	60.8701	25.1431	59.0895	26.3104	3.3971	.0167	171.4131	2.9277	1.2296	3.1754	1.8587	67.2178	1.7137	.7198	77.8826	61.7105				1				0
80	5.24	60.9688	25.1782	59.0103	26.2784	3.3974	.0234	171.4357	2.928	1.2363	3.1783	1.8604	67.1095	1.7139	.7237	77.8861	61.7741				1				0
80	5.25	61.0675	25.2133	58.9311	26.2464	3.3978	.0301	171.4583	2.9284	1.243	3.1813	1.8622	67.0014	1.7141	.7276	77.8896	61.8376				1				0
80	5.26	61.1662	25.2484	58.8519	26.2144	3.3982	.0367	171.481	2.9288	1.2496	3.1842	1.8639	66.8934	1.7144	.7315	77.893	61.9012				1				0
80	5.27	61.1439	25.2088	58.7212	26.1279	3.4024	.041	171.2018	2.933	1.2539	3.1898	1.8671	66.852	1.7168	.734	77.9331	61.9421				1				0
80	5.28	61.1216	25.1692	58.5904	26.0414	3.4066	.0453	170.9226	2.9372	1.2582	3.1953	1.8704	66.8106	1.7193	.7365	77.9732	61.9832				1				0
80	5.29	61.0993	25.1296	58.4597	25.9549	3.4108	.0497	170.6434	2.9414	1.2626	3.2009	1.8737	66.7693	1.7218	.739	78.0135	62.0244				1				0
80	5.3	61.077	25.0711	58.1768	25.7819	3.4179	.0601	170.1068	2.9485	1.273	3.2116	1.8799	66.6476	1.7259	.7452	78.0809	62.124				1				0
80	5.31	61.0547	25.0126	57.8939	25.6089	3.425	.0707	169.5701	2.9556	1.2835	3.2223	1.8862	66.526	1.7301	.7513	78.1487	62.2242				1				0
80	5.32	61.0547	24.9937	57.7418	25.5224	3.4279	.0768	169.3125	2.9585	1.2897	3.2274	1.8892	66.4458	1.7318	.7549	78.176	62.283				1				0
80	5.33	61.0547	24.9748	57.5897	25.4359	3.4307	.083	169.0551	2.9614	1.2959	3.2325	1.8922	66.3656	1.7334	.7586	78.2034	62.3419				1				0
80	5.34	61.0547	24.9559	57.4376	25.3494	3.4336	.0892	168.7975	2.9642	1.3021	3.2376	1.8952	66.2854	1.7351	.7622	78.2308	62.401				1				0
80	5.35	61.0547	24.937	57.2854	25.2629	3.4365	.0954	168.54	2.9671	1.3083	3.2428	1.8982	66.2052	1.7368	.7658	78.2583	62.4603				1				0
80	5.36	61.1122	24.793	57.2463	25.1021	3.4587	.0988	168.2535	2.9893	1.3116	3.2644	1.9108	66.3091	1.7498	.7678	78.4696	62.4919				1				0
80	5.37	61.1697	24.649	57.2072	24.9412	3.481	.1021	167.967	3.0116	1.315	3.2861	1.9236	66.4119	1.7628	.7697	78.6816	62.5236				1				0
80	5.38	61.2272	24.5239	57.3201	24.8668	3.5003	.0992	167.938	3.0309	1.312	3.3027	1.9333	66.5928	1.7742	.768	78.8656	62.4956				1				0
80	5.39	61.2847	24.3988	57.4331	24.7924	3.5196	.0962	167.909	3.0502	1.3091	3.3193	1.943	66.7719	1.7855	.7663	79.0498	62.4676				1				0
80	5.4	61.3422	24.2737	57.5461	24.718	3.539	.0933	167.8799	3.0696	1.3062	3.3359	1.9527	66.9493	1.7968	.7646	79.234	62.4396				1				0
80	5.41	61.3997	24.1485	57.6591	24.6436	3.5583	.0903	167.8509	3.0889	1.3032	3.3526	1.9625	67.125	1.8081	.7629	79.4182	62.4116				1				0
80	5.42	61.3782	23.8803	57.8708	24.5208	3.592	.0799	167.6502	3.1226	1.2928	3.3797	1.9783	67.5104	1.8279	.7567	79.7395	62.3122				1				0
80	5.43	61.3568	23.6121	58.0825	24.398	3.6259	.0694	167.4494	3.1565	1.2823	3.407	1.9943	67.8905	1.8477	.7506	80.0615	62.2125				1				0
80	5.44	61.2778	23.469	58.1812	24.3496	3.6403	.0619	167.2776	3.1709	1.2748	3.4176	2.0005	68.0988	1.8562	.7462	80.1992	62.1407				1				0
80	5.45	61.1988	23.3259	58.28	24.3011	3.6548	.0543	167.1058	3.1854	1.2672	3.4282	2.0068	68.3062	1.8646	.7418	80.3373	62.0688				1				0
80	5.46	61.1199	23.1828	58.3787	24.2527	3.6693	.0468	166.9341	3.1999	1.2597	3.4389	2.013	68.5128	1.8731	.7374	80.4756	61.9968				1				0
80	5.47	61.0409	23.0397	58.4774	24.2043	3.6839	.0392	166.7623	3.2145	1.2521	3.4497	2.0194	68.7185	1.8817	.7329	80.6142	61.9246				1				0
80	5.48	60.7997	22.9443	58.5726	24.2674	3.682	.0254	166.584	3.2126	1.2382	3.443	2.0154	68.9219	1.8806	.7248	80.5964	61.7928				1				0
80	5.49	60.5586	22.8489	58.6678	24.3305	3.6802	.0115	166.4058	3.2108	1.2244	3.4363	2.0115	69.1264	1.8795	.7167	80.5787	61.6607				1				0
80	5.5	60.3964	22.8966	58.6642	24.4421	3.6637	.0052	166.3993	3.1943	1.2181	3.4187	2.0012	69.126	1.8698	.7131	80.4219	61.6012				1				0
80	5.51	60.2341	22.9443	58.6607	24.5537	3.6472	-.001	166.3928	3.1778	1.2119	3.4011	1.9909	69.1255	1.8602	.7094	80.2651	61.5417				1				0
80	5.52	60.0719	22.992	58.6571	24.6653	3.6308	-.0073	166.3863	3.1614	1.2056	3.3835	1.9806	69.125	1.8506	.7057	80.1083	61.4822				1				0
80	5.53	59.9097	23.0397	58.6536	24.7768	3.6143	-.0135	166.3798	3.1449	1.1994	3.3659	1.9702	69.1245	1.8409	.7021	79.9515	61.4227				1				0
80	5.54	59.5956	23.145	58.731	25.045	3.5802	-.029	166.5165	3.1108	1.1838	3.3284	1.9483	69.1653	1.8209	.693	79.6266	61.2747				1				0
80	5.55	59.2814	23.2503	58.8084	25.3131	3.5461	-.0446	166.6532	3.0767	1.1683	3.2911	1.9265	69.2068	1.801	.6839	79.3023	61.1269				1				0
80	5.56	59.1295	23.3079	58.8893	25.4697	3.5286	-.0538	166.7964	3.0592	1.1591	3.2714	1.9149	69.2491	1.7907	.6785	79.1349	61.0387				1				0
80	5.57	58.9776	23.3655	58.9703	25.6262	3.511	-.0631	166.9396	3.0416	1.1498	3.2517	1.9034	69.2918	1.7804	.6731	78.9678	60.9507				1				0
80	5.58	58.8257	23.4231	59.0512	25.7828	3.4935	-.0723	167.0828	3.0241	1.1406	3.2321	1.8919	69.335	1.7702	.6677	78.801	60.8629				1				0
80	5.59	58.697	23.5005	59.286	26.0085	3.475	-.0864	167.492	3.0056	1.1265	3.2097	1.8788	69.4538	1.7593	.6594	78.6245	60.7286				1				0
80	5.6	58.5682	23.5779	59.5209	26.2343	3.4565	-.1004	167.9013	2.9871	1.1125	3.1876	1.8658	69.5736	1.7485	.6512	78.4488	60.5949				1				0
80	5.61	58.4395	23.6553	59.7557	26.46	3.4382	-.1144	168.3105	2.9688	1.0985	3.1655	1.8529	69.6946	1.7378	.643	78.274	60.4619				1				0
80	5.62	58.4626	23.6751	59.9096	26.5292	3.4372	-.1192	168.5766	2.9678	1.0937	3.1629	1.8514	69.7701	1.7372	.6402	78.2646	60.4161				1				0
80	5.63	58.4858	23.6949	60.0635	26.5984	3.4362	-.124	168.8427	2.9668	1.0889	3.1603	1.8499	69.8455	1.7366	.6374	78.2552	60.3704				1				0
80	5.64	58.509	23.7147	60.2174	26.6676	3.4352	-.1288	169.1087	2.9658	1.0841	3.1577	1.8484	69.9208	1.736	.6346	78.2459	60.3249				1				0
80	5.65	58.485	23.7219	60.4523	26.7826	3.4329	-.1386	169.4418	2.9635	1.0743	3.1522	1.8451	70.0747	1.7347	.6288	78.2239	60.231				1				0
80	5.66	58.4609	23.7291	60.6871	26.8977	3.4306	-.1485	169.7748	2.9612	1.0644	3.1467	1.8419	70.2285	1.7333	.6231	78.202	60.1375				1				0
80	5.67	58.4137	23.7165	60.768	26.9435	3.4293	-.1535	169.8418	2.9599	1.0594	3.1437	1.8402	70.3074	1.7326	.6201	78.1894	60.0892				1				0
80	5.68	58.3665	23.7039	60.849	26.9893	3.428	-.1586	169.9088	2.9586	1.0543	3.1408	1.8385	70.3863	1.7318	.6171	78.1767	60.0409				1				0
80	5.69	58.3193	23.6913	60.9299	27.0352	3.4266	-.1637	169.9758	2.9572	1.0492	3.1378	1.8367	70.4653	1.731	.6142	78.1641	59.9926				1				0
80	5.7	58.2721	23.6787	61.0109	27.081	3.4253	-.1687	170.0427	2.9559	1.0442	3.1349	1.835	70.5444	1.7302	.6112	78.1515	59.9444				1				0
80	5.71	58.0687	23.5959	61.0696	27.1148	3.4244	-.1793	169.849	2.955	1.0336	3.1306	1.8325	70.7221	1.7297	.605	78.1431	59.8434				1				0
80	5.72	57.8653	23.5131	61.1283	27.1485	3.4235	-.19	169.6552	2.9541	1.0229	3.1262	1.8299	70.9007	1.7292	.5988	78.1347	59.7421				1				0
80	5.73	57.7091	23.4429	61.1061	27.1364	3.424	-.1956	169.3944	2.9546	1.0173	3.1248	1.8291	71.0003	1.7295	.5955	78.139	59.6889				1				0
80	5.74	57.5529	23.3727	61.0838	27.1243	3.4244	-.2012	169.1337	2.955	1.0117	3.1234	1.8283	71.1002	1.7297	.5922	78.1433	59.6355				1				0
80	5.75	57.3967	23.3025	61.0616	27.1122	3.4249	-.2068	168.8729	2.9555	1.0061	3.122	1.8275	71.2005	1.73	.5889	78.1475	59.5819				1				0
80	5.76	57.2405	23.2323	61.0394	27.1001	3.4253	-.2124	168.6122	2.9559	1.0005	3.1207	1.8267	71.3012	1.7303	.5856	78.1518	59.5282				1				0
80	5.77	56.9315	23.0613	61.1167	27.1026	3.4303	-.2285	168.2121	2.9609	.9844	3.1202	1.8264	71.6097	1.7332	.5762	78.199	59.3753				1				0
80	5.78	56.6225	22.8903	61.1941	27.1052	3.4353	-.2446	167.8121	2.9659	.9683	3.1199	1.8262	71.9197	1.7361	.5668	78.2464	59.2216				1				0
80	5.79	56.4697	22.7895	61.2938	27.1199	3.4398	-.2551	167.6729	2.9704	.9578	3.121	1.8269	72.1279	1.7387	.5607	78.2895	59.122				1				0
80	5.8	56.3169	22.6887	61.3934	27.1347	3.4443	-.2655	167.5337	2.9749	.9473	3.1221	1.8275	72.3363	1.7414	.5545	78.3326	59.0223				1				0
80	5.81	56.1642	22.5878	61.493	27.1494	3.4489	-.276	167.3944	2.9795	.9369	3.1233	1.8282	72.5449	1.744	.5484	78.3759	58.9224				1				0
80	5.82	56.0114	22.487	61.5927	27.1641	3.4534	-.2865	167.2552	2.984	.9263	3.1245	1.8289	72.7537	1.7467	.5422	78.4191	58.8224				1				0
80	5.83	55.8397	22.3781	61.8026	27.2281	3.4578	-.302	167.2485	2.9884	.9108	3.1241	1.8287	73.049	1.7492	.5332	78.4607	58.6747				1				0
80	5.84	55.6681	22.2692	62.0125	27.2921	3.4621	-.3175	167.2419	2.9927	.8953	3.1238	1.8285	73.3443	1.7518	.5241	78.5023	58.5271				1				0
80	5.85	55.6492	22.2611	62.1228	27.3414	3.4619	-.3225	167.3745	2.9925	.8904	3.1222	1.8276	73.4304	1.7517	.5212	78.5004	58.4799				1				0
80	5.86	55.6303	22.253	62.2331	27.3907	3.4618	-.3274	167.5072	2.9924	.8854	3.1206	1.8266	73.5165	1.7516	.5183	78.4986	58.4328				1				0
80	5.87	55.6114	22.2449	62.3434	27.44	3.4616	-.3324	167.6398	2.9922	.8805	3.119	1.8257	73.6025	1.7515	.5154	78.4968	58.3857				1				0
80	5.88	55.5926	22.2368	62.4537	27.4893	3.4614	-.3373	167.7724	2.992	.8756	3.1175	1.8248	73.6885	1.7513	.5125	78.495	58.3387				1				0
80	5.89	55.5179	22.2629	62.7064	27.6631	3.4525	-.3498	168.1503	2.9831	.8631	3.1054	1.8178	73.8627	1.7461	.5052	78.4103	58.2202				1				0
80	5.9	55.4432	22.289	62.959	27.837	3.4436	-.3621	168.5282	2.9742	.8507	3.0935	1.8108	74.0375	1.7409	.498	78.326	58.1023				1				0
80	5.91	55.3874	22.3232	63.1013	27.9615	3.435	-.3696	168.7735	2.9656	.8433	3.0832	1.8047	74.1266	1.7359	.4936	78.2437	58.0312				1				0
80	5.92	55.3316	22.3574	63.2437	28.0861	3.4264	-.377	169.0188	2.957	.8358	3.0728	1.7987	74.216	1.7308	.4893	78.1616	57.9604				1				0
80	5.93	55.2759	22.3916	63.386	28.2106	3.4178	-.3845	169.2641	2.9484	.8284	3.0626	1.7926	74.3058	1.7258	.4849	78.0798	57.8898				1				0
80	5.94	55.2201	22.4258	63.5283	28.3352	3.4092	-.3919	169.5094	2.9398	.821	3.0523	1.7866	74.3959	1.7208	.4806	77.9982	57.8194				1				0
80	5.95	55.0021	22.4033	63.7738	28.5229	3.3984	-.41	169.7021	2.929	.8029	3.0371	1.7777	74.6702	1.7145	.47	77.8957	57.647				1				0
80	5.96	54.7841	22.3808	64.0194	28.7106	3.3877	-.428	169.8948	2.9183	.7849	3.022	1.7689	74.9466	1.7082	.4594	77.7934	57.475				1				0
80	5.97	54.6218	22.3241	64.1225	28.7737	3.3855	-.4387	169.8422	2.9161	.7741	3.0171	1.766	75.1324	1.7069	.4531	77.7721	57.3728				1				0
80	5.98	54.4596	22.2674	64.2257	28.8368	3.3832	-.4495	169.7896	2.9138	.7634	3.0122	1.7632	75.3189	1.7056	.4469	77.7509	57.2705				1				0
80	5.99	54.2974	22.2107	64.3289	28.9	3.381	-.4602	169.737	2.9116	.7527	3.0073	1.7603	75.5061	1.7043	.4406	77.7297	57.1682				1				0
80	6	53.9404	22.1288	64.481	29.0401	3.3707	-.4808	169.5903	2.9014	.7321	2.9923	1.7515	75.8377	1.6983	.4285	77.6319	56.9726				1				0
80	6.01	53.5833	22.0469	64.6331	29.1802	3.3605	-.5013	169.4436	2.8911	.7115	2.9773	1.7428	76.1733	1.6923	.4165	77.534	56.7766				1				0
80	6.02	53.2263	21.965	64.7853	29.3203	3.3502	-.522	169.2969	2.8808	.6909	2.9625	1.734	76.5128	1.6862	.4044	77.4359	56.5803				1				0
80	6.03	53.0314	21.9398	64.8342	29.3973	3.3421	-.5318	169.2028	2.8727	.6811	2.9523	1.7281	76.662	1.6815	.3987	77.3591	56.4866				1				0
80	6.04	52.8366	21.9146	64.8831	29.4743	3.334	-.5416	169.1086	2.8646	.6712	2.9422	1.7222	76.8124	1.6768	.3929	77.2822	56.3927				1				0
80	6.05	52.6418	21.8894	64.932	29.5513	3.3259	-.5515	169.0145	2.8565	.6614	2.9321	1.7163	76.964	1.672	.3871	77.2052	56.2988				1				0
80	6.06	52.3714	21.9668	64.8929	29.7139	3.2997	-.5605	168.945	2.8303	.6524	2.9045	1.7001	77.0196	1.6566	.3819	76.9549	56.2133				1				0
80	6.07	52.1011	22.0442	64.8538	29.8765	3.2734	-.5695	168.8755	2.804	.6434	2.8768	1.6839	77.0763	1.6412	.3766	76.7044	56.1277				1				0
80	6.08	52.0255	22.1468	64.7657	29.9621	3.2552	-.5686	168.9002	2.7858	.6443	2.8593	1.6736	76.9772	1.6306	.3771	76.5312	56.1363				1				0
80	6.09	51.95	22.2494	64.6776	30.0477	3.237	-.5677	168.9248	2.7676	.6452	2.8418	1.6634	76.877	1.62	.3777	76.3581	56.1449				1				0
80	6.1	51.8745	22.352	64.5896	30.1334	3.2188	-.5668	168.9494	2.7494	.6461	2.8243	1.6532	76.7755	1.6093	.3782	76.185	56.1534				1				0
80	6.11	51.799	22.4546	64.5015	30.219	3.2007	-.5659	168.9741	2.7313	.647	2.8068	1.6429	76.6728	1.5987	.3787	76.012	56.162				1				0
80	6.12	51.6633	22.6355	64.2907	30.3219	3.1701	-.5619	168.9115	2.7007	.651	2.7781	1.6261	76.4469	1.5808	.3811	75.7212	56.2004				1				0
80	6.13	51.5277	22.8165	64.0798	30.4249	3.1396	-.5578	168.8489	2.6702	.6551	2.7494	1.6093	76.216	1.5629	.3834	75.4303	56.2387				1				0
80	6.14	51.4677	22.8948	63.9571	30.4422	3.1272	-.5547	168.7617	2.6578	.6582	2.7381	1.6027	76.0904	1.5557	.3853	75.3121	56.2686				1				0
80	6.15	51.4076	22.9731	63.8343	30.4595	3.1148	-.5515	168.6744	2.6454	.6613	2.7268	1.596	75.9637	1.5484	.3871	75.1939	56.2985				1				0
80	6.16	51.3475	23.0514	63.7116	30.4768	3.1023	-.5484	168.5872	2.6329	.6645	2.7155	1.5894	75.8358	1.5411	.3889	75.0756	56.3284				1				0
80	6.17	51.2874	23.1297	63.5888	30.494	3.0899	-.5453	168.5	2.6205	.6676	2.7042	1.5828	75.7067	1.5338	.3908	74.9571	56.3584				1				0
80	6.18	51.0402	23.1999	63.4403	30.5598	3.0678	-.5487	168.2402	2.5984	.6642	2.6819	1.5698	75.6617	1.5209	.3888	74.7467	56.3255				1				0
80	6.19	50.7931	23.2701	63.2917	30.6255	3.0456	-.5522	167.9804	2.5762	.6607	2.6596	1.5567	75.6159	1.5079	.3867	74.5357	56.2924				1				0
80	6.2	50.6059	23.262	63.2659	30.674	3.0359	-.5588	167.8078	2.5665	.6541	2.6486	1.5503	75.7028	1.5022	.3828	74.4433	56.2293				1				0
80	6.21	50.4188	23.2539	63.2401	30.7224	3.0262	-.5655	167.6352	2.5568	.6474	2.6375	1.5438	75.7906	1.4966	.379	74.3508	56.166				1				0
80	6.22	50.2317	23.2458	63.2143	30.7708	3.0165	-.5721	167.4627	2.5471	.6408	2.6265	1.5373	75.8793	1.4909	.3751	74.2581	56.1025				1				0
80	6.23	50.0446	23.2377	63.1885	30.8193	3.0067	-.5788	167.2901	2.5373	.6341	2.6154	1.5308	75.9689	1.4852	.3711	74.1652	56.039				1				0
80	6.24	49.8755	23.3628	63.1592	30.9698	2.9813	-.5831	167.3673	2.5119	.6298	2.5896	1.5157	75.9256	1.4702	.3686	73.9227	55.9976				1				0
80	6.25	49.7065	23.4879	63.1298	31.1203	2.9558	-.5875	167.4444	2.4864	.6254	2.5639	1.5007	75.8813	1.4554	.3661	73.6804	55.9563				1				0
80	6.26	49.7245	23.6211	63.1262	31.2223	2.9402	-.5851	167.6942	2.4708	.6278	2.5493	1.4922	75.7448	1.4462	.3674	73.5319	55.9786				1				0
80	6.27	49.7425	23.7543	63.1227	31.3244	2.9247	-.5828	167.9439	2.4553	.6301	2.5349	1.4837	75.607	1.4371	.3688	73.3838	56.0009				1				0
80	6.28	49.7605	23.8875	63.1191	31.4264	2.9092	-.5805	168.1936	2.4398	.6324	2.5204	1.4752	75.4681	1.428	.3702	73.2362	56.0231				1				0
80	6.29	49.7786	24.0207	63.1156	31.5285	2.8937	-.5781	168.4434	2.4243	.6347	2.5061	1.4668	75.3281	1.419	.3715	73.089	56.0452				1				0
80	6.3	49.9288	24.2647	63.0684	31.6384	2.8733	-.5674	168.9002	2.4039	.6455	2.4891	1.4569	74.9699	1.407	.3778	72.8943	56.1474				1				0
80	6.31	50.079	24.5086	63.0213	31.7482	2.853	-.5567	169.357	2.3836	.6561	2.4722	1.447	74.6088	1.3951	.3841	72.7007	56.249				1				0
80	6.32	50.2111	24.6193	62.9777	31.756	2.848	-.5484	169.5641	2.3786	.6645	2.4697	1.4455	74.3912	1.3922	.3889	72.6532	56.3286				1				0
80	6.33	50.3433	24.73	62.9341	31.7638	2.843	-.54	169.7712	2.3736	.6728	2.4671	1.444	74.1736	1.3893	.3938	72.6058	56.4081				1				0
80	6.34	50.4755	24.8407	62.8905	31.7716	2.8381	-.5317	169.9783	2.3687	.6812	2.4647	1.4426	73.9561	1.3864	.3987	72.5586	56.4873				1				0
80	6.35	50.6703	25.0027	62.5489	31.6332	2.8316	-.5091	169.8551	2.3622	.7038	2.4648	1.4427	73.409	1.3826	.4119	72.497	56.7028				1				0
80	6.36	50.8651	25.1647	62.2073	31.4948	2.8251	-.4864	169.732	2.3557	.7265	2.4652	1.4429	72.8612	1.3788	.4252	72.4353	56.9187				1				0
80	6.37	51.06	25.3267	61.8657	31.3564	2.8186	-.4637	169.6088	2.3492	.7492	2.4658	1.4432	72.3127	1.375	.4385	72.3735	57.1348				1				0
80	6.38	51.1226	25.378	61.5677	31.2102	2.8171	-.4492	169.2786	2.3477	.7637	2.4687	1.445	71.9812	1.3741	.447	72.3587	57.2729				1				0
80	6.39	51.1853	25.4293	61.2697	31.064	2.8155	-.4347	168.9484	2.3461	.7782	2.4718	1.4468	71.6491	1.3732	.4555	72.3438	57.4115				1				0
80	6.4	51.2479	25.4806	60.9717	30.9179	2.8139	-.4201	168.6182	2.3445	.7928	2.475	1.4486	71.3166	1.3723	.464	72.3289	57.5507				1				0
80	6.41	51.3999	25.5427	60.3998	30.5901	2.8176	-.3908	167.9324	2.3482	.8221	2.488	1.4562	70.7052	1.3744	.4812	72.3639	57.8295				1				0
80	6.42	51.5518	25.6048	59.8278	30.2622	2.8213	-.3613	167.2467	2.3519	.8516	2.5014	1.4641	70.0952	1.3766	.4985	72.3992	58.1105				1				0
80	6.43	51.641	25.6156	59.5538	30.0806	2.8266	-.3465	166.8911	2.3572	.8664	2.5114	1.47	69.8192	1.3797	.5071	72.4498	58.2513				1				0
80	6.44	51.7303	25.6264	59.2798	29.899	2.8319	-.3316	166.5355	2.3626	.8812	2.5216	1.4759	69.5443	1.3828	.5158	72.5005	58.3928				1				0
80	6.45	51.8196	25.6372	59.0058	29.7173	2.8373	-.3167	166.18	2.3679	.8962	2.5318	1.4819	69.2704	1.386	.5245	72.5514	58.5348				1				0
80	6.46	51.9088	25.648	58.7319	29.5357	2.8427	-.3018	165.8244	2.3733	.9111	2.5422	1.488	68.9976	1.3891	.5333	72.6026	58.6774				1				0
80	6.47	52.126	25.6894	58.425	29.3039	2.8526	-.2798	165.5443	2.3833	.9331	2.5594	1.4981	68.6181	1.395	.5462	72.6976	58.8868				1				0
80	6.48	52.3431	25.7308	58.1181	29.0721	2.8627	-.2577	165.2641	2.3933	.9552	2.5768	1.5083	68.2424	1.4008	.5591	72.793	59.097				1				0
80	6.49	52.471	25.7614	58.0851	29.0219	2.8672	-.2508	165.3395	2.3978	.9621	2.5837	1.5123	68.1371	1.4035	.5631	72.8366	59.1631				1				0
80	6.5	52.5989	25.7921	58.0522	28.9718	2.8718	-.2438	165.4149	2.4024	.9691	2.5905	1.5163	68.0324	1.4062	.5672	72.8802	59.2291				1				0
80	6.51	52.7268	25.8227	58.0193	28.9216	2.8764	-.2369	165.4903	2.407	.976	2.5973	1.5203	67.9284	1.4089	.5713	72.9238	59.2952				1				0
80	6.52	52.8546	25.8533	57.9864	28.8714	2.881	-.23	165.5657	2.4116	.9829	2.6042	1.5243	67.825	1.4115	.5753	72.9673	59.3611				1				0
80	6.53	53.095	25.9145	58.1234	28.8853	2.8886	-.2251	166.0181	2.4192	.9878	2.6131	1.5295	67.7893	1.416	.5782	73.04	59.4075				1				0
80	6.54	53.3353	25.9757	58.2604	28.8991	2.8962	-.2203	166.4704	2.4268	.9926	2.6219	1.5347	67.754	1.4204	.581	73.1122	59.4536				1				0
80	6.55	53.4477	26.0063	58.4303	28.9631	2.8992	-.2223	166.8474	2.4298	.9906	2.624	1.5359	67.8203	1.4222	.5798	73.1409	59.4341				1				0
80	6.56	53.5602	26.0369	58.6002	29.0271	2.9022	-.2243	167.2243	2.4328	.9885	2.626	1.537	67.8863	1.424	.5786	73.1696	59.4147				1				0
80	6.57	53.6726	26.0675	58.7701	29.0911	2.9052	-.2264	167.6013	2.4358	.9865	2.628	1.5382	67.9518	1.4257	.5774	73.1981	59.3953				1				0
80	6.58	53.785	26.0981	58.94	29.1551	2.9082	-.2284	167.9782	2.4388	.9845	2.63	1.5394	68.017	1.4275	.5762	73.2265	59.3761				1				0
80	6.59	54.2227	26.225	59.1357	29.1638	2.92	-.2174	168.7472	2.4506	.9955	2.6451	1.5482	67.8916	1.4344	.5827	73.3391	59.481				1				0
80	6.6	54.6605	26.3519	59.3314	29.1724	2.9317	-.2065	169.5162	2.4623	1.0064	2.6601	1.557	67.7688	1.4412	.5891	73.4507	59.585				1				0
80	6.61	54.9858	26.4482	59.3572	29.1171	2.9405	-.1936	169.9082	2.4711	1.0193	2.673	1.5646	67.5842	1.4464	.5966	73.534	59.7077				1				0
80	6.62	55.311	26.5445	59.383	29.0617	2.9492	-.1808	170.3003	2.4798	1.0321	2.686	1.5722	67.4022	1.4515	.6041	73.617	59.8298				1				0
80	6.63	55.6363	26.6408	59.4088	29.0064	2.9579	-.168	170.6923	2.4885	1.0449	2.6989	1.5797	67.2227	1.4565	.6116	73.6996	59.9513				1				0
80	6.64	55.9616	26.7371	59.4346	28.951	2.9665	-.1553	171.0843	2.4971	1.0576	2.7118	1.5873	67.0458	1.4616	.619	73.7818	60.0723				1				0
80	6.65	56.5598	26.9423	59.2834	28.7919	2.9778	-.1245	171.5774	2.5084	1.0884	2.7344	1.6005	66.5447	1.4682	.637	73.8897	60.3654				1				0
80	6.66	57.1581	27.1475	59.1322	28.6327	2.9891	-.0939	172.0705	2.5197	1.119	2.757	1.6137	66.0546	1.4748	.655	73.9971	60.6568				1				0
80	6.67	57.431	27.2564	58.9551	28.5289	2.9918	-.0759	172.1715	2.5224	1.137	2.7668	1.6195	65.7362	1.4764	.6655	74.0231	60.8286				1				0
80	6.68	57.7039	27.3654	58.7781	28.4251	2.9945	-.0579	172.2725	2.5252	1.155	2.7768	1.6253	65.4204	1.478	.6761	74.0491	61.0002				1				0
80	6.69	57.9769	27.4743	58.6011	28.3213	2.9973	-.0399	172.3736	2.5279	1.173	2.7868	1.6312	65.1073	1.4796	.6866	74.075	61.1715				1				0
80	6.7	58.2498	27.5832	58.4241	28.2175	3	-.0219	172.4746	2.5306	1.191	2.7968	1.6371	64.7967	1.4812	.6971	74.1009	61.3427				1				0
80	6.71	58.5828	27.7326	57.8921	27.9477	3.0017	.0129	172.1552	2.5323	1.2258	2.8134	1.6467	64.1699	1.4822	.7175	74.117	61.6742				1				0
80	6.72	58.9158	27.882	57.3602	27.6778	3.0034	.0478	171.8358	2.534	1.2607	2.8303	1.6566	63.5482	1.4832	.7379	74.1331	62.007				1				0
80	6.73	58.9759	27.9225	57.0052	27.5118	3.0023	.0649	171.4154	2.533	1.2778	2.837	1.6606	63.2305	1.4826	.7479	74.1233	62.1694				1				0
80	6.74	59.036	27.963	56.6503	27.3457	3.0013	.082	170.995	2.5319	1.2949	2.8438	1.6646	62.9128	1.482	.758	74.1135	62.3327				1				0
80	6.75	59.0961	28.0035	56.2954	27.1796	3.0003	.0993	170.5745	2.5309	1.3122	2.8508	1.6687	62.595	1.4814	.768	74.1036	62.4968				1				0
80	6.76	59.1364	28.0449	55.6985	26.902	2.9982	.1261	169.7818	2.5289	1.3389	2.8614	1.6749	62.1004	1.4802	.7837	74.0843	62.7518				1				0
80	6.77	59.1767	28.0863	55.1016	26.6243	2.9962	.1531	168.989	2.5268	1.366	2.8724	1.6813	61.6048	1.479	.7995	74.0648	63.0092				1				0
80	6.78	59.2171	28.1277	54.5047	26.3467	2.9941	.1804	168.1962	2.5247	1.3933	2.8837	1.6879	61.1084	1.4778	.8155	74.0452	63.2691				1				0
80	6.79	59.1973	28.1286	54.2627	26.2351	2.9931	.1901	167.8238	2.5237	1.403	2.8875	1.6901	60.9299	1.4772	.8212	74.0356	63.3616				1				0
80	6.8	59.1776	28.1295	54.0208	26.1235	2.9921	.1998	167.4514	2.5227	1.4127	2.8914	1.6924	60.7512	1.4766	.8269	74.026	63.4546				1				0
80	6.81	59.1579	28.1304	53.7788	26.012	2.9911	.2096	167.079	2.5217	1.4225	2.8953	1.6947	60.5721	1.476	.8327	74.0163	63.5479				1				0
80	6.82	59.1149	28.0485	53.4879	25.8277	2.9984	.2202	166.4791	2.529	1.4331	2.9069	1.7015	60.4613	1.4803	.8389	74.0861	63.6487				1				0
80	6.83	59.072	27.9666	53.1971	25.6435	3.0058	.2309	165.8792	2.5364	1.4438	2.9185	1.7083	60.3505	1.4847	.8451	74.1563	63.7503				1				0
80	6.84	59.0489	27.8838	53.1481	25.5709	3.0142	.2316	165.6516	2.5448	1.4445	2.9262	1.7128	60.4191	1.4896	.8455	74.2364	63.7575				1				0
80	6.85	59.0257	27.801	53.0992	25.4982	3.0226	.2324	165.4241	2.5532	1.4453	2.9339	1.7173	60.4875	1.4945	.846	74.3167	63.7647				1				0
80	6.86	59.0025	27.7182	53.0503	25.4255	3.0311	.2332	165.1965	2.5617	1.4461	2.9417	1.7219	60.5557	1.4995	.8464	74.3972	63.772				1				0
80	6.87	58.9793	27.6354	53.0014	25.3529	3.0396	.2339	164.9689	2.5702	1.4468	2.9494	1.7264	60.6237	1.5044	.8469	74.4779	63.7793				1				0
80	6.88	58.7141	27.3257	53.2913	25.4013	3.0587	.2084	164.7325	2.5893	1.4213	2.9537	1.7289	61.2378	1.5156	.8319	74.66	63.5358				1				0
80	6.89	58.4489	27.0161	53.5813	25.4498	3.0779	.1827	164.4962	2.6085	1.3956	2.9584	1.7316	61.8517	1.5268	.8169	74.8426	63.2916				1				0
80	6.9	58.2069	26.7893	53.9203	25.5709	3.0885	.1564	164.4873	2.6191	1.3692	2.9554	1.7299	62.3998	1.5331	.8015	74.9438	63.0404				1				0
80	6.91	57.9648	26.5625	54.2592	25.6919	3.0991	.13	164.4785	2.6297	1.3429	2.9528	1.7284	62.949	1.5393	.786	75.0452	62.7893				1				0
80	6.92	57.7228	26.3357	54.5981	25.813	3.1098	.1036	164.4696	2.6404	1.3165	2.9504	1.727	63.4991	1.5455	.7706	75.1465	62.538				1				0
80	6.93	57.4808	26.1089	54.937	25.9341	3.1204	.0772	164.4608	2.651	1.2901	2.9483	1.7257	64.0502	1.5517	.7552	75.2478	62.2868				1				0
80	6.94	57.0662	25.774	55.8026	26.3173	3.1317	.0204	164.9601	2.6623	1.2333	2.9341	1.7174	65.1446	1.5583	.7219	75.3554	61.7456				1				0
80	6.95	56.6517	25.4392	56.6681	26.7005	3.1429	-.0361	165.4595	2.6736	1.1768	2.9211	1.7098	66.2424	1.5649	.6888	75.4624	61.2077				1				0
80	6.96	56.4792	25.3312	57.1947	26.9625	3.1436	-.0661	165.9676	2.6742	1.1468	2.9097	1.7032	66.7878	1.5653	.6713	75.4683	60.9221				1				0
80	6.97	56.3066	25.2232	57.7213	27.2246	3.1442	-.0959	166.4758	2.6748	1.117	2.8987	1.6967	67.3341	1.5656	.6538	75.4742	60.6383				1				0
80	6.98	56.1341	25.1152	58.2479	27.4867	3.1448	-.1255	166.984	2.6754	1.0874	2.8879	1.6904	67.8811	1.566	.6365	75.48	60.3562				1				0
80	6.99	55.9616	25.0072	58.7746	27.7488	3.1454	-.1549	167.4921	2.676	1.058	2.8776	1.6843	68.4288	1.5664	.6193	75.4859	60.0758				1				0
80	7	55.5642	24.7651	59.7691	28.2227	3.1484	-.2127	168.3211	2.679	1.0002	2.8596	1.6738	69.5266	1.5681	.5855	75.514	59.5258				1				0
80	7.01	55.1669	24.523	60.7636	28.6967	3.1513	-.2699	169.1501	2.6819	.943	2.8429	1.664	70.6269	1.5698	.552	75.5419	58.9812				1				0
80	7.02	54.942	24.3889	61.2315	28.9086	3.1536	-.298	169.471	2.6842	.9149	2.8359	1.6599	71.1785	1.5712	.5355	75.564	58.7134				1				0
80	7.03	54.7171	24.2548	61.6994	29.1205	3.1559	-.326	169.7918	2.6865	.8869	2.8291	1.656	71.7308	1.5725	.5191	75.586	58.4465				1				0
80	7.04	54.4922	24.1206	62.1673	29.3324	3.1582	-.3539	170.1126	2.6888	.859	2.8227	1.6522	72.2835	1.5739	.5028	75.6079	58.1807				1				0
80	7.05	54.2674	23.9865	62.6352	29.5444	3.1605	-.3817	170.4335	2.6911	.8312	2.8166	1.6486	72.8366	1.5752	.4865	75.6298	57.9158				1				0
80	7.06	53.8674	23.7075	63.3913	29.8471	3.17	-.4284	170.8133	2.7006	.7845	2.8123	1.6461	73.8025	1.5808	.4592	75.7204	57.4712				1				0
80	7.07	53.4675	23.4285	64.1475	30.1498	3.1795	-.4749	171.1932	2.7101	.738	2.8088	1.6441	74.7669	1.5863	.432	75.8106	57.0286				1				0
80	7.08	53.2924	23.2836	64.4357	30.2406	3.1867	-.4938	171.2523	2.7173	.7191	2.8109	1.6453	75.1773	1.5905	.4209	75.8792	56.8486				1				0
80	7.09	53.1173	23.1387	64.7239	30.3314	3.1939	-.5127	171.3113	2.7245	.7002	2.8131	1.6466	75.5868	1.5947	.4099	75.9478	56.6686				1				0
80	7.1	52.9422	22.9938	65.0121	30.4223	3.2011	-.5316	171.3703	2.7317	.6813	2.8154	1.6479	75.9954	1.5989	.3988	76.0163	56.4888				1				0
80	7.11	52.6898	22.7859	65.2389	30.4482	3.2128	-.5517	171.1629	2.7434	.6612	2.8219	1.6518	76.4488	1.6058	.387	76.1273	56.2973				1				0
80	7.12	52.4375	22.5779	65.4658	30.4742	3.2244	-.5718	170.9554	2.755	.6411	2.8286	1.6557	76.9011	1.6126	.3752	76.2385	56.1054				1				0
80	7.13	52.1852	22.37	65.6926	30.5001	3.2361	-.592	170.7479	2.7667	.6209	2.8356	1.6597	77.3523	1.6195	.3634	76.35	55.9129				1				0
80	7.14	52.1079	22.307	65.6312	30.4352	3.2407	-.5933	170.4814	2.7713	.6196	2.8397	1.6622	77.3981	1.6221	.3626	76.3931	55.9005				1				0
80	7.15	52.0307	22.244	65.5698	30.3704	3.2452	-.5947	170.2149	2.7758	.6182	2.8438	1.6646	77.4438	1.6248	.3619	76.4363	55.888				1				0
80	7.16	51.9534	22.181	65.5085	30.3055	3.2498	-.596	169.9484	2.7804	.6169	2.848	1.667	77.4896	1.6274	.3611	76.4796	55.8754				1				0
80	7.17	51.7887	22.1666	65.3003	30.2545	3.2427	-.5953	169.51	2.7733	.6176	2.8413	1.6631	77.4459	1.6233	.3615	76.4128	55.8817				1				0
80	7.18	51.6239	22.1522	65.0922	30.2034	3.2357	-.5946	169.0717	2.7663	.6183	2.8345	1.6591	77.4018	1.6192	.3619	76.3456	55.8881				1				0
80	7.19	51.5363	22.2008	64.9454	30.2173	3.224	-.5926	168.8998	2.7546	.6202	2.8236	1.6527	77.3107	1.6124	.363	76.2348	55.9071				1				0
80	7.2	51.4488	22.2494	64.7986	30.2311	3.2124	-.5906	168.7279	2.743	.6222	2.8127	1.6463	77.2188	1.6055	.3642	76.1237	55.9261				1				0
80	7.21	51.3612	22.298	64.6518	30.2449	3.2007	-.5886	168.556	2.7313	.6242	2.8017	1.6399	77.126	1.5987	.3654	76.0123	55.9452				1				0
80	7.22	51.2737	22.3466	64.5051	30.2588	3.189	-.5866	168.3842	2.7196	.6263	2.7908	1.6335	77.0322	1.5918	.3666	75.9008	55.9643				1				0
80	7.23	50.9304	22.3736	64.3307	30.36	3.1637	-.5948	167.9947	2.6943	.6181	2.7643	1.618	77.0787	1.577	.3618	75.66	55.887				1				0
80	7.24	50.5871	22.4006	64.1563	30.4612	3.1383	-.6029	167.6052	2.6689	.61	2.7377	1.6024	77.1262	1.5622	.357	75.418	55.8093				1				0
80	7.25	50.3313	22.379	64.1288	30.5485	3.1246	-.6131	167.3876	2.6552	.5998	2.7221	1.5933	77.2714	1.5542	.3511	75.288	55.7122				1				0
80	7.26	50.0755	22.3574	64.1012	30.6359	3.111	-.6233	167.17	2.6416	.5896	2.7066	1.5842	77.4186	1.5462	.3451	75.1577	55.6148				1				0
80	7.27	49.8198	22.3358	64.0736	30.7233	3.0972	-.6336	166.9525	2.6278	.5793	2.6909	1.5751	77.5679	1.5381	.3391	75.0271	55.5172				1				0
80	7.28	49.564	22.3142	64.046	30.8106	3.0835	-.6439	166.7349	2.6141	.569	2.6753	1.5659	77.7194	1.5301	.3331	74.8961	55.4194				1				0
80	7.29	49.0988	22.2188	64.2569	31.0441	3.0656	-.6725	166.6186	2.5962	.5404	2.6519	1.5522	78.2416	1.5196	.3163	74.7259	55.1468				1				0
80	7.3	48.6336	22.1234	64.4677	31.2777	3.0477	-.7011	166.5024	2.5783	.5117	2.6286	1.5386	78.7739	1.5091	.2995	74.5554	54.8737				1				0
80	7.31	48.4242	22.0496	64.7061	31.4239	3.0436	-.7194	166.6038	2.5743	.4934	2.6211	1.5342	79.1489	1.5068	.2888	74.5167	54.6995				1				0
80	7.32	48.2148	21.9758	64.9445	31.57	3.0396	-.7377	166.7051	2.5702	.4752	2.6137	1.5299	79.5257	1.5044	.2781	74.478	54.5254				1				0
80	7.33	48.0054	21.902	65.1829	31.7162	3.0355	-.756	166.8064	2.5661	.4569	2.6065	1.5256	79.9041	1.502	.2674	74.4393	54.3515				1				0
80	7.34	47.7959	21.8282	65.4213	31.8624	3.0315	-.7742	166.9078	2.5621	.4387	2.5994	1.5214	80.2841	1.4996	.2568	74.4007	54.1779				1				0
80	7.35	47.7264	21.7454	65.7985	31.9809	3.0391	-.7907	167.2511	2.5697	.4222	2.6041	1.5242	80.6704	1.5041	.2471	74.4731	54.0206				1				0
80	7.36	47.6569	21.6626	66.1756	32.0994	3.0466	-.8072	167.5945	2.5772	.4057	2.609	1.5271	81.0536	1.5085	.2375	74.5452	53.864				1				0
80	7.37	47.7968	21.6536	66.3144	32.0717	3.0582	-.8055	167.8365	2.5888	.4074	2.6207	1.5339	81.056	1.5153	.2385	74.6554	53.8804				1				0
80	7.38	47.9367	21.6446	66.4532	32.044	3.0698	-.8037	168.0785	2.6004	.4091	2.6324	1.5408	81.0583	1.522	.2395	74.7654	53.8966				1				0
80	7.39	48.0766	21.6356	66.5919	32.0163	3.0813	-.802	168.3204	2.6119	.4109	2.644	1.5476	81.0605	1.5288	.2405	74.875	53.9129				1				0
80	7.4	48.2165	21.6266	66.7307	31.9887	3.0928	-.8003	168.5624	2.6234	.4126	2.6556	1.5544	81.0628	1.5355	.2415	74.9843	53.9291				1				0
80	7.41	48.6036	21.7571	66.7992	31.9298	3.1024	-.7838	169.0897	2.633	.4291	2.6677	1.5615	80.7443	1.5412	.2512	75.0763	54.0865				1				0
80	7.42	48.9907	21.8876	66.8677	31.871	3.112	-.7674	169.617	2.6426	.4455	2.6799	1.5686	80.4307	1.5468	.2608	75.1676	54.2429				1				0
80	7.43	49.2378	22.0271	66.7974	31.8399	3.1102	-.7527	169.9023	2.6408	.4602	2.6806	1.569	80.1142	1.5457	.2694	75.1505	54.383				1				0
80	7.44	49.485	22.1666	66.7272	31.8087	3.1084	-.738	170.1876	2.639	.4749	2.6814	1.5695	79.799	1.5447	.278	75.1335	54.5227				1				0
80	7.45	49.7322	22.3061	66.6569	31.7776	3.1066	-.7234	170.4728	2.6372	.4895	2.6823	1.57	79.4851	1.5436	.2865	75.1165	54.6618				1				0
80	7.46	49.9794	22.4456	66.5866	31.7465	3.1048	-.7088	170.7581	2.6355	.5041	2.6832	1.5705	79.1724	1.5426	.295	75.0995	54.8005				1				0
80	7.47	50.4429	22.7436	66.2833	31.6332	3.0974	-.6752	171.1029	2.628	.5376	2.6824	1.5701	78.4376	1.5382	.3147	75.0284	55.1205				1				0
80	7.48	50.9063	23.0415	65.9799	31.5199	3.0899	-.6418	171.4476	2.6205	.5711	2.682	1.5699	77.7055	1.5339	.3343	74.9575	55.4391				1				0
80	7.49	51.1226	23.1999	65.7469	31.4377	3.0843	-.6228	171.5071	2.6149	.5901	2.6806	1.569	77.2825	1.5305	.3454	74.9034	55.6202				1				0
80	7.5	51.3389	23.3583	65.5138	31.3555	3.0786	-.6038	171.5666	2.6092	.6091	2.6793	1.5683	76.8594	1.5272	.3565	74.8493	55.8012				1				0
80	7.51	51.5552	23.5167	65.2807	31.2734	3.0729	-.5848	171.626	2.6035	.6281	2.6782	1.5676	76.4361	1.5239	.3677	74.7953	55.9821				1				0
80	7.52	51.9466	23.8227	64.6652	31.045	3.0606	-.5433	171.4795	2.5912	.6696	2.6763	1.5665	75.5106	1.5167	.3919	74.6778	56.3772				1				0
80	7.53	52.338	24.1287	64.0496	30.8167	3.0482	-.5017	171.333	2.5788	.7112	2.6751	1.5658	74.5825	1.5094	.4163	74.5601	56.7731				1				0
80	7.54	52.7293	24.4348	63.434	30.5883	3.0358	-.4601	171.1865	2.5664	.7528	2.6746	1.5655	73.6521	1.5022	.4406	74.4422	57.1696				1				0
80	7.55	52.9044	24.5824	63.0515	30.4422	3.0291	-.4374	170.9805	2.5597	.7755	2.6746	1.5655	73.1447	1.4982	.4539	74.3781	57.3859				1				0
80	7.56	53.0795	24.73	62.669	30.296	3.0224	-.4146	170.7745	2.553	.7983	2.6749	1.5657	72.6362	1.4943	.4673	74.3139	57.6027				1				0
80	7.57	53.2546	24.8776	62.2865	30.1498	3.0156	-.3918	170.5685	2.5462	.8211	2.6753	1.5659	72.1266	1.4903	.4806	74.2496	57.82				1				0
80	7.58	53.5979	25.135	61.4859	29.8082	3.0066	-.3451	170.027	2.5372	.8677	2.6814	1.5695	71.1186	1.4851	.5079	74.1634	58.2642				1				0
80	7.59	53.9412	25.3924	60.6853	29.4665	2.9975	-.2982	169.4855	2.5281	.9147	2.6884	1.5736	70.1092	1.4797	.5354	74.0767	58.7113				1				0
80	7.6	54.1094	25.5022	60.2672	29.271	2.9951	-.2742	169.1499	2.5257	.9387	2.6946	1.5772	69.612	1.4784	.5495	74.0548	58.9402				1				0
80	7.61	54.2777	25.612	59.8491	29.0756	2.9928	-.25	168.8144	2.5234	.9628	2.7009	1.5809	69.115	1.477	.5636	74.0327	59.17				1				0
80	7.62	54.4459	25.7218	59.431	28.8801	2.9905	-.2258	168.4789	2.5211	.9871	2.7075	1.5847	68.6185	1.4757	.5778	74.0106	59.4007				1				0
80	7.63	54.6141	25.8317	59.013	28.6846	2.9882	-.2015	168.1433	2.5188	1.0114	2.7143	1.5887	68.1225	1.4743	.592	73.9884	59.6323				1				0
80	7.64	54.9059	25.9802	58.3084	28.3196	2.9894	-.1601	167.5141	2.52	1.0527	2.7311	1.5986	67.3273	1.475	.6162	74.0004	60.0262				1				0
80	7.65	55.1977	26.1287	57.6039	27.9546	2.9907	-.1185	166.8849	2.5213	1.0944	2.7486	1.6088	66.5361	1.4758	.6406	74.0126	60.423				1				0
80	7.66	55.3213	26.1674	57.3175	27.7851	2.9944	-.1013	166.5913	2.525	1.1115	2.7588	1.6148	66.2399	1.4779	.6506	74.0473	60.5861				1				0
80	7.67	55.4449	26.2061	57.031	27.6156	2.998	-.0842	166.2976	2.5286	1.1287	2.7691	1.6208	65.9448	1.4801	.6607	74.082	60.7498				1				0
80	7.68	55.5685	26.2448	56.7446	27.446	3.0017	-.0669	166.0039	2.5323	1.146	2.7795	1.6269	65.6509	1.4822	.6708	74.1169	60.9141				1				0
80	7.69	55.6921	26.2835	56.4582	27.2765	3.0054	-.0496	165.7103	2.536	1.1633	2.79	1.6331	65.3581	1.4844	.6809	74.1519	61.079				1				0
80	7.7	56.0045	26.4329	56.0765	27.075	3.0067	-.0201	165.5889	2.5373	1.1927	2.8036	1.6411	64.8224	1.4851	.6981	74.1646	61.3594				1				0
80	7.71	56.3169	26.5823	55.6949	26.8734	3.008	.0093	165.4676	2.5386	1.2222	2.8175	1.6492	64.2912	1.4859	.7154	74.1772	61.6403				1				0
80	7.72	56.5058	26.693	55.5997	26.8414	3.0056	.0214	165.64	2.5362	1.2343	2.8206	1.651	64.0502	1.4845	.7224	74.1547	61.7548				1				0
80	7.73	56.6946	26.8037	55.5046	26.8094	3.0033	.0334	165.8123	2.5339	1.2463	2.8238	1.6528	63.8104	1.4832	.7295	74.1322	61.8691				1				0
80	7.74	56.8834	26.9144	55.4094	26.7774	3.0009	.0453	165.9846	2.5315	1.2582	2.827	1.6547	63.5715	1.4818	.7365	74.1098	61.9832				1				0
80	7.75	57.0722	27.0251	55.3142	26.7454	2.9986	.0573	166.157	2.5292	1.2702	2.8302	1.6566	63.3337	1.4804	.7435	74.0874	62.097				1				0
80	7.76	57.4258	27.2537	55.2146	26.7498	2.9909	.0761	166.6439	2.5215	1.289	2.8319	1.6576	62.9235	1.4759	.7545	74.0142	62.2763				1				0
80	7.77	57.7795	27.4824	55.1149	26.7541	2.9832	.0948	167.1308	2.5138	1.3077	2.8337	1.6586	62.5161	1.4714	.7655	73.9414	62.4546				1				0
80	7.78	57.9442	27.6003	55.1105	26.7904	2.978	.1017	167.4454	2.5086	1.3145	2.8321	1.6577	62.3443	1.4683	.7694	73.891	62.5195				1				0
80	7.79	58.109	27.7182	55.106	26.8267	2.9727	.1085	167.76	2.5033	1.3213	2.8306	1.6568	62.1729	1.4652	.7734	73.8408	62.5842				1				0
80	7.8	58.2738	27.8361	55.1016	26.8631	2.9674	.1152	168.0746	2.498	1.3281	2.8291	1.656	62.002	1.4622	.7774	73.7907	62.6487				1				0
80	7.81	58.4386	27.954	55.0971	26.8994	2.9622	.122	168.3891	2.4928	1.3349	2.8277	1.6551	61.8316	1.4591	.7813	73.7409	62.7129				1				0
80	7.82	58.7673	28.2258	54.9664	26.9323	2.948	.1409	168.8918	2.4786	1.3538	2.8242	1.6531	61.3567	1.4508	.7924	73.6057	62.8934				1				0
80	7.83	59.0961	28.4976	54.8356	26.9651	2.9339	.1598	169.3944	2.4645	1.3727	2.821	1.6512	60.8834	1.4425	.8035	73.4714	63.0729				1				0
80	7.84	59.26	28.6515	54.7093	26.9617	2.925	.1719	169.5825	2.4556	1.3848	2.8192	1.6501	60.5795	1.4373	.8106	73.3866	63.1887				1				0
80	7.85	59.4239	28.8054	54.583	26.9582	2.9161	.1841	169.7706	2.4467	1.3969	2.8174	1.6491	60.2759	1.4321	.8177	73.3019	63.3042				1				0
80	7.86	59.5879	28.9594	54.4567	26.9547	2.9072	.1962	169.9586	2.4378	1.409	2.8157	1.6481	59.9726	1.4269	.8248	73.2174	63.4194				1				0
80	7.87	59.7518	29.1133	54.3303	26.9513	2.8984	.2082	170.1467	2.429	1.4211	2.8142	1.6472	59.6696	1.4218	.8318	73.1331	63.5344				1				0
80	7.88	60.0213	29.3725	53.9212	26.8466	2.8834	.2368	170.1615	2.414	1.4497	2.8159	1.6482	59.0135	1.413	.8486	72.9908	63.8068				1				0
80	7.89	60.2908	29.6317	53.512	26.742	2.8685	.2654	170.1764	2.3991	1.4783	2.818	1.6494	58.3585	1.4042	.8653	72.8484	64.0792				1				0
80	7.9	60.3964	29.737	53.2291	26.6408	2.8623	.2821	170.0032	2.3929	1.4949	2.8215	1.6515	58.0057	1.4007	.875	72.7898	64.2375				1				0
80	7.91	60.5019	29.8423	52.9462	26.5396	2.8562	.2987	169.83	2.3868	1.5116	2.8252	1.6537	57.653	1.397	.8848	72.7311	64.3961				1				0
80	7.92	60.6075	29.9476	52.6633	26.4384	2.85	.3154	169.6568	2.3806	1.5283	2.8289	1.6559	57.3006	1.3934	.8946	72.6724	64.5551				1				0
80	7.93	60.6289	30.061	52.0682	26.2196	2.8379	.3429	168.9777	2.3685	1.5558	2.8338	1.6587	56.7005	1.3864	.9106	72.5571	64.817				1				0
80	7.94	60.6504	30.1744	51.4731	26.0007	2.8257	.3706	168.2987	2.3563	1.5835	2.8389	1.6617	56.0977	1.3792	.9269	72.4409	65.081				1				0
80	7.95	60.6719	30.2878	50.878	25.7819	2.8134	.3986	167.6196	2.344	1.6115	2.8445	1.665	55.4923	1.372	.9432	72.3238	65.3471				1				0
80	7.96	60.5877	30.2959	50.5658	25.6643	2.8073	.4097	167.1137	2.3379	1.6225	2.8458	1.6657	55.2389	1.3685	.9497	72.266	65.4529				1				0
80	7.97	60.5036	30.304	50.2535	25.5466	2.8012	.4208	166.6078	2.3318	1.6337	2.8472	1.6665	54.9842	1.3649	.9563	72.2078	65.5592				1				0
80	7.98	60.4195	30.3121	49.9413	25.429	2.7951	.4321	166.102	2.3257	1.645	2.8486	1.6674	54.7283	1.3613	.9628	72.1493	65.6662				1				0
80	7.99	60.2462	30.2959	49.6264	25.3226	2.7866	.4402	165.4911	2.3172	1.6531	2.8464	1.6661	54.4961	1.3563	.9676	72.0687	65.7437				1				0
80	8	60.0728	30.2797	49.3115	25.2162	2.7781	.4484	164.8802	2.3087	1.6613	2.8443	1.6648	54.262	1.3513	.9724	71.9875	65.8217				1				0
80	8.01	59.9835	30.2554	49.3088	25.2275	2.7758	.4452	164.7753	2.3064	1.6581	2.8406	1.6627	54.2869	1.35	.9705	71.9656	65.7915				1				0
80	8.02	59.8943	30.2311	49.3061	25.2387	2.7735	.442	164.6703	2.3041	1.6549	2.8368	1.6605	54.3119	1.3486	.9687	71.9436	65.7612				1				0
80	8.03	59.805	30.2068	49.3035	25.25	2.7712	.4389	164.5653	2.3018	1.6517	2.8331	1.6583	54.3371	1.3473	.9668	71.9217	65.7309				1				0
80	8.04	59.7157	30.1825	49.3008	25.2612	2.7689	.4357	164.4603	2.2995	1.6485	2.8294	1.6561	54.3623	1.3459	.9649	71.8997	65.7005				1				0
80	8.05	59.6471	30.1321	49.4716	25.3295	2.7712	.4252	164.5804	2.3018	1.6381	2.8252	1.6536	54.5626	1.3473	.9588	71.9219	65.6006				1				0
80	8.06	59.5784	30.0817	49.6424	25.3979	2.7735	.4147	164.7004	2.3041	1.6276	2.821	1.6512	54.7633	1.3487	.9527	71.9441	65.5009				1				0
80	8.07	59.599	30.0556	49.8159	25.455	2.7781	.4075	164.9254	2.3087	1.6203	2.8206	1.651	54.9378	1.3514	.9484	71.9881	65.4318				1				0
80	8.08	59.6196	30.0295	49.9893	25.512	2.7828	.4002	165.1505	2.3134	1.6131	2.8202	1.6508	55.1118	1.3541	.9442	72.0319	65.3629				1				0
80	8.09	59.6402	30.0034	50.1628	25.5691	2.7873	.393	165.3755	2.3179	1.6059	2.8199	1.6506	55.2854	1.3568	.94	72.0757	65.2942				1				0
80	8.1	59.6608	29.9773	50.3363	25.6262	2.7919	.3858	165.6006	2.3225	1.5987	2.8196	1.6504	55.4586	1.3594	.9358	72.1194	65.2257				1				0
80	8.11	59.7011	29.9089	50.8131	25.7888	2.8033	.3656	166.2119	2.3339	1.5785	2.8176	1.6492	55.9277	1.3661	.924	72.2275	65.0335				1				0
80	8.12	59.7415	29.8405	51.2899	25.9514	2.8146	.3456	166.8233	2.3452	1.5585	2.8158	1.6482	56.3939	1.3727	.9122	72.3349	64.8428				1				0
80	8.13	59.7612	29.7982	51.5932	26.0569	2.8213	.3327	167.2096	2.3519	1.5456	2.8143	1.6473	56.6874	1.3766	.9047	72.3988	64.7204				1				0
80	8.14	59.781	29.7559	51.8965	26.1625	2.8279	.32	167.5959	2.3586	1.5328	2.8129	1.6465	56.9798	1.3805	.8972	72.4624	64.5985				1				0
80	8.15	59.8007	29.7136	52.1999	26.268	2.8346	.3072	167.9822	2.3652	1.5201	2.8116	1.6457	57.2712	1.3844	.8898	72.5257	64.4772				1				0
80	8.16	59.8204	29.6713	52.5032	26.3735	2.8412	.2945	168.3685	2.3718	1.5074	2.8103	1.645	57.5615	1.3883	.8823	72.5887	64.3565				1				0
80	8.17	59.7956	29.602	53.0307	26.5897	2.8482	.2703	169.018	2.3788	1.4831	2.8033	1.6408	58.057	1.3924	.8681	72.6551	64.1251				1				0
80	8.18	59.7707	29.5327	53.5582	26.806	2.8551	.2461	169.6676	2.3857	1.459	2.7965	1.6369	58.5511	1.3964	.854	72.7209	63.8955				1				0
80	8.19	59.726	29.5057	53.7824	26.9167	2.8555	.2346	169.9308	2.3861	1.4475	2.7908	1.6335	58.7575	1.3966	.8472	72.7245	63.7855				1				0
80	8.2	59.6814	29.4787	54.0065	27.0274	2.8558	.2231	170.194	2.3864	1.436	2.7851	1.6302	58.9641	1.3968	.8405	72.728	63.6757				1				0
80	8.21	59.6368	29.4517	54.2307	27.1381	2.8562	.2116	170.4573	2.3868	1.4245	2.7796	1.6269	59.1709	1.3971	.8338	72.7315	63.5664				1				0
80	8.22	59.5921	29.4247	54.4549	27.2488	2.8566	.2001	170.7205	2.3872	1.413	2.774	1.6237	59.3778	1.3973	.8271	72.735	63.4573				1				0
80	8.23	59.4823	29.3536	54.7173	27.3665	2.8585	.1846	170.9196	2.3891	1.3974	2.7678	1.6201	59.6757	1.3984	.818	72.7535	63.309				1				0
80	8.24	59.3724	29.2825	54.9797	27.4841	2.8605	.169	171.1187	2.3911	1.3819	2.7617	1.6165	59.9742	1.3995	.8089	72.772	63.1611				1				0
80	8.25	59.3072	29.2384	55.018	27.491	2.862	.1649	171.0545	2.3926	1.3778	2.761	1.6161	60.0652	1.4005	.8064	72.787	63.1215				1				0
80	8.26	59.242	29.1943	55.0562	27.4979	2.8636	.1607	170.9904	2.3942	1.3736	2.7603	1.6157	60.1564	1.4014	.804	72.8021	63.0819				1				0
80	8.27	59.1767	29.1502	55.0945	27.5048	2.8652	.1566	170.9262	2.3958	1.3694	2.7596	1.6152	60.2478	1.4023	.8016	72.8172	63.0423				1				0
80	8.28	58.9407	28.9504	55.1078	27.4365	2.8757	.1466	170.4354	2.4063	1.3594	2.7638	1.6177	60.5358	1.4085	.7957	72.9174	62.9471				1				0
80	8.29	58.7047	28.7505	55.1212	27.3682	2.8863	.1365	169.9446	2.4169	1.3494	2.7681	1.6202	60.8245	1.4147	.7898	73.0181	62.8515				1				0
80	8.3	58.4687	28.5507	55.1345	27.2999	2.8969	.1264	169.4537	2.4275	1.3393	2.7725	1.6228	61.114	1.4209	.7839	73.1194	62.7552				1				0
80	8.31	58.2979	28.395	55.1096	27.2246	2.906	.1205	169.0271	2.4366	1.3334	2.7776	1.6258	61.3118	1.4262	.7805	73.206	62.6987				1				0
80	8.32	58.1271	28.2393	55.0847	27.1494	2.9152	.1145	168.6004	2.4458	1.3274	2.7828	1.6288	61.5098	1.4316	.777	73.2929	62.6418				1				0
80	8.33	57.9563	28.0836	55.0598	27.0741	2.9243	.1085	168.1738	2.4549	1.3214	2.788	1.6319	61.7081	1.4369	.7735	73.3803	62.5847				1				0
80	8.34	57.5434	27.7119	55.1585	26.9885	2.9451	.0867	167.4023	2.4757	1.2996	2.7961	1.6366	62.3023	1.4491	.7607	73.578	62.3775				1				0
80	8.35	57.1306	27.3402	55.2573	26.9029	2.966	.0648	166.6309	2.4966	1.2777	2.8046	1.6416	62.8985	1.4613	.7479	73.7774	62.1683				1				0
80	8.36	56.8886	27.1241	55.3809	26.8925	2.9777	.0489	166.2861	2.5083	1.2618	2.8078	1.6435	63.2961	1.4682	.7385	73.8886	62.0167				1				0
80	8.37	56.6465	26.9081	55.5046	26.8821	2.9894	.0329	165.9413	2.52	1.2458	2.8111	1.6454	63.6945	1.475	.7292	74.0002	61.8645				1				0
80	8.38	56.4045	26.6921	55.6282	26.8717	3.0012	.0168	165.5965	2.5318	1.2297	2.8146	1.6475	64.0935	1.4819	.7198	74.1122	61.7116				1				0
80	8.39	56.1625	26.4761	55.7519	26.8613	3.013	.0007	165.2517	2.5436	1.2136	2.8183	1.6496	64.4932	1.4888	.7104	74.2248	61.5581				1				0
80	8.4	55.7007	25.9739	56.4635	27.0222	3.0451	-.0512	165.1603	2.5757	1.1617	2.8255	1.6539	65.7243	1.5076	.68	74.5305	61.0634				1				0
80	8.41	55.2389	25.4716	57.1751	27.1831	3.0772	-.1032	165.0688	2.6078	1.1097	2.8341	1.6589	66.9499	1.5264	.6495	74.8365	60.5681				1				0
80	8.42	55.0192	25.1854	57.7631	27.3543	3.0974	-.1388	165.3221	2.628	1.0741	2.839	1.6617	67.7701	1.5382	.6287	75.0282	60.2291				1				0
80	8.43	54.7995	24.8992	58.3511	27.5256	3.1174	-.1743	165.5754	2.648	1.0386	2.8444	1.6649	68.5847	1.55	.6079	75.2194	59.8911				1				0
80	8.44	54.5798	24.613	58.9391	27.6969	3.1374	-.2097	165.8287	2.668	1.0032	2.8504	1.6684	69.3936	1.5617	.5872	75.4099	59.5542				1				0
80	8.45	54.3601	24.3268	59.5271	27.8681	3.1574	-.245	166.082	2.688	.9679	2.8569	1.6723	70.1965	1.5734	.5666	75.5999	59.2183				1				0
80	8.46	54.2948	24.108	60.5795	28.2867	3.175	-.2922	167.2691	2.7056	.9206	2.8579	1.6728	71.2078	1.5837	.5389	75.7675	58.768				1				0
80	8.47	54.2296	23.8893	61.6318	28.7054	3.1923	-.3389	168.4561	2.7229	.874	2.8598	1.6739	72.2039	1.5938	.5116	75.9327	58.3241				1				0
80	8.48	54.3841	23.9568	62.0961	28.9527	3.19	-.3505	169.3898	2.7206	.8624	2.854	1.6705	72.412	1.5924	.5048	75.9103	58.2133				1				0
80	8.49	54.5386	24.0243	62.5605	29.2001	3.1877	-.362	170.3235	2.7183	.8509	2.8483	1.6672	72.6186	1.5911	.4981	75.8883	58.1037				1				0
80	8.5	54.6931	24.0918	63.0248	29.4475	3.1854	-.3734	171.2572	2.716	.8395	2.8428	1.664	72.8238	1.5897	.4914	75.8664	57.9952				1				0
80	8.51	54.8476	24.1593	63.4892	29.6949	3.1831	-.3847	172.1909	2.7137	.8282	2.8373	1.6607	73.0276	1.5884	.4848	75.8448	57.888				1				0
80	8.52	55.1231	24.298	63.9304	29.9396	3.1792	-.3895	173.2911	2.7098	.8233	2.8322	1.6578	73.0994	1.5862	.4819	75.8081	57.8414				1				0
80	8.53	55.3986	24.4366	64.3716	30.1844	3.1754	-.3944	174.3912	2.706	.8185	2.8271	1.6548	73.1705	1.5839	.4791	75.7718	57.7954				1				0
80	8.54	55.5196	24.5077	64.3485	30.1818	3.1738	-.3882	174.5576	2.7044	.8247	2.8274	1.655	73.0408	1.583	.4827	75.7566	57.8545				1				0
80	8.55	55.6406	24.5788	64.3254	30.1792	3.1722	-.382	174.724	2.7029	.8309	2.8277	1.6551	72.9113	1.5821	.4864	75.7415	57.9135				1				0
80	8.56	55.7616	24.6499	64.3022	30.1766	3.1707	-.3758	174.8904	2.7013	.8371	2.828	1.6553	72.7821	1.5811	.49	75.7263	57.9724				1				0
80	8.57	55.8827	24.721	64.2791	30.174	3.1691	-.3696	175.0568	2.6997	.8433	2.8283	1.6555	72.6532	1.5802	.4936	75.7112	58.0312				1				0
80	8.58	55.8964	24.7462	63.837	29.9561	3.1689	-.3522	174.4356	2.6995	.8607	2.8334	1.6585	72.316	1.5801	.5038	75.7093	58.197				1				0
80	8.59	55.9101	24.7714	63.3949	29.7381	3.1687	-.3347	173.8145	2.6993	.8782	2.8386	1.6615	71.9777	1.58	.514	75.7074	58.3639				1				0
80	8.6	55.8028	24.7255	62.9759	29.5227	3.1701	-.3232	173.027	2.7007	.8897	2.8435	1.6644	71.7667	1.5808	.5208	75.7208	58.4731				1				0
80	8.61	55.6955	24.6796	62.5569	29.3074	3.1715	-.3116	172.2394	2.7021	.9013	2.8484	1.6673	71.5545	1.5816	.5275	75.7343	58.5834				1				0
80	8.62	55.5883	24.6337	62.138	29.092	3.1729	-.3	171.4519	2.7035	.9129	2.8535	1.6702	71.3411	1.5825	.5344	75.7479	58.6946				1				0
80	8.63	55.481	24.5878	61.719	28.8766	3.1744	-.2882	170.6644	2.705	.9247	2.8587	1.6733	71.1266	1.5833	.5413	75.7617	58.8068				1				0
80	8.64	55.5213	24.5887	60.9157	28.4511	3.1797	-.2552	169.4768	2.7103	.9577	2.8745	1.6825	70.5383	1.5864	.5606	75.8119	59.1211				1				0
80	8.65	55.5617	24.5896	60.1124	28.0255	3.185	-.2217	168.2892	2.7156	.9912	2.8908	1.6921	69.9484	1.5895	.5802	75.8629	59.4397				1				0
80	8.66	55.7093	24.6364	59.7282	27.8154	3.1889	-.2003	167.8892	2.7195	1.0126	2.9019	1.6986	69.5773	1.5918	.5927	75.8998	59.6437				1				0
80	8.67	55.8569	24.6832	59.3439	27.6052	3.1928	-.1788	167.4891	2.7234	1.0341	2.9131	1.7051	69.2073	1.5941	.6053	75.937	59.8488				1				0
80	8.68	56.0045	24.73	58.9596	27.395	3.1967	-.1571	167.0891	2.7273	1.0557	2.9245	1.7118	68.8384	1.5964	.618	75.9743	60.0548				1				0
80	8.69	56.3375	24.7705	58.4072	27.0291	3.2126	-.1214	166.5443	2.7432	1.0915	2.9523	1.7281	68.303	1.6057	.6389	76.1253	60.395				1				0
80	8.7	56.6706	24.811	57.8548	26.6633	3.2285	-.0855	165.9996	2.7591	1.1274	2.9806	1.7447	67.7742	1.615	.6599	76.2774	60.7374				1				0
80	8.71	57.0036	24.8515	57.3023	26.2974	3.2446	-.0493	165.4548	2.7752	1.1636	3.0093	1.7615	67.252	1.6244	.6811	76.4305	61.0821				1				0
80	8.72	57.189	24.8452	57.1342	26.1417	3.2567	-.0351	165.3101	2.7873	1.1778	3.0259	1.7712	67.0929	1.6315	.6894	76.5453	61.2171				1				0
80	8.73	57.3743	24.8389	56.9661	25.986	3.2687	-.0209	165.1654	2.7993	1.192	3.0426	1.7809	66.9352	1.6386	.6977	76.6604	61.3523				1				0
80	8.74	57.5597	24.8326	56.798	25.8303	3.2808	-.0067	165.0206	2.8114	1.2062	3.0593	1.7907	66.7789	1.6457	.706	76.7756	61.4877				1				0
80	8.75	57.7177	24.7156	56.8095	25.6989	3.3039	-.0021	164.9416	2.8345	1.2108	3.0823	1.8042	66.8706	1.6592	.7087	76.9957	61.531				1				0
80	8.76	57.8756	24.5986	56.8211	25.5674	3.3271	.0024	164.8627	2.8577	1.2153	3.1054	1.8177	66.9609	1.6727	.7114	77.216	61.5744				1				0
80	8.77	57.8481	24.4879	57.0008	25.5916	3.3381	-.0073	164.9284	2.8687	1.2056	3.1117	1.8214	67.2042	1.6792	.7057	77.3206	61.4821				1				0
80	8.78	57.8207	24.3772	57.1805	25.6158	3.349	-.0169	164.9941	2.8796	1.1959	3.1181	1.8252	67.4463	1.6856	.7	77.425	61.3899				1				0
80	8.79	57.7932	24.2665	57.3602	25.6401	3.36	-.0266	165.0599	2.8906	1.1863	3.1245	1.8289	67.6873	1.692	.6944	77.5294	61.2978				1				0
80	8.8	57.7657	24.1557	57.5399	25.6643	3.3709	-.0363	165.1256	2.9015	1.1766	3.131	1.8327	67.927	1.6984	.6887	77.6337	61.2057				1				0
80	8.81	57.7305	23.9739	58.0487	25.8104	3.3882	-.0608	165.5636	2.9188	1.1521	3.1379	1.8368	68.46	1.7085	.6744	77.7978	60.9723				1				0
80	8.82	57.6953	23.7921	58.5575	25.9566	3.4053	-.0852	166.0016	2.9359	1.1277	3.145	1.8409	68.9877	1.7185	.6601	77.961	60.7401				1				0
80	8.83	57.6876	23.721	58.8866	26.0786	3.4115	-.0999	166.3738	2.9421	1.113	3.1456	1.8413	69.278	1.7222	.6515	78.0201	60.6002				1				0
80	8.84	57.6799	23.6499	59.2158	26.2005	3.4177	-.1145	166.7461	2.9483	1.0984	3.1462	1.8416	69.5669	1.7258	.6429	78.0789	60.4609				1				0
80	8.85	57.6722	23.5788	59.5449	26.3225	3.4238	-.1291	167.1184	2.9544	1.0838	3.147	1.8421	69.8544	1.7294	.6344	78.1374	60.3222				1				0
80	8.86	57.6644	23.5077	59.874	26.4444	3.4299	-.1435	167.4906	2.9605	1.0693	3.1478	1.8425	70.1405	1.733	.6259	78.1957	60.1842				1				0
80	8.87	57.6971	23.478	60.4087	26.6944	3.4314	-.1646	168.2781	2.962	1.0483	3.1421	1.8392	70.5103	1.7338	.6136	78.2098	59.9839				1				0
80	8.88	57.7297	23.4483	60.9433	26.9444	3.4329	-.1854	169.0656	2.9635	1.0275	3.1366	1.836	70.878	1.7347	.6014	78.2237	59.7855				1				0
80	8.89	57.77	23.4897	61.1488	27.0724	3.4283	-.1919	169.4809	2.9589	1.021	3.1301	1.8322	70.9627	1.732	.5976	78.1801	59.7237				1				0
80	8.9	57.8104	23.5311	61.3543	27.2004	3.4237	-.1984	169.8961	2.9544	1.0145	3.1237	1.8284	71.0473	1.7293	.5939	78.1367	59.6623				1				0
80	8.91	57.8507	23.5725	61.5597	27.3284	3.4192	-.2048	170.3113	2.9498	1.0081	3.1173	1.8247	71.1319	1.7267	.5901	78.0935	59.6011				1				0
80	8.92	57.891	23.6139	61.7652	27.4564	3.4147	-.2112	170.7266	2.9453	1.0017	3.111	1.821	71.2164	1.724	.5864	78.0505	59.5402				1				0
80	8.93	57.9194	23.5914	62.0659	27.5784	3.4176	-.222	171.155	2.9482	.9909	3.1102	1.8206	71.4225	1.7257	.58	78.0777	59.4369				1				0
80	8.94	57.9477	23.5689	62.3666	27.7003	3.4204	-.2328	171.5835	2.951	.9801	3.1095	1.8201	71.6277	1.7274	.5737	78.1047	59.3341				1				0
80	8.95	57.9357	23.505	62.4618	27.6943	3.4277	-.2373	171.5967	2.9583	.9756	3.115	1.8234	71.7483	1.7316	.5711	78.1744	59.2915				1				0
80	8.96	57.9236	23.4411	62.5569	27.6882	3.435	-.2418	171.6099	2.9656	.9711	3.1206	1.8266	71.8684	1.7359	.5685	78.2442	59.2489				1				0
80	8.97	57.9116	23.3772	62.6521	27.6822	3.4424	-.2462	171.6231	2.973	.9667	3.1262	1.8299	71.9881	1.7402	.5658	78.3139	59.2062				1				0
80	8.98	57.8996	23.3133	62.7473	27.6761	3.4497	-.2507	171.6363	2.9803	.9622	3.1317	1.8332	72.1073	1.7445	.5632	78.3836	59.1636				1				0
80	8.99	57.9176	23.1396	62.7722	27.5144	3.4743	-.2516	171.3438	3.0049	.9612	3.1549	1.8467	72.2612	1.7589	.5627	78.6184	59.1547				1				0
80	9	57.9357	22.9659	62.7971	27.3526	3.4991	-.2526	171.0513	3.0297	.9603	3.1782	1.8604	72.4133	1.7734	.5621	78.8541	59.1457				1				0
80	9.01	57.9657	22.8561	62.7268	27.1969	3.5166	-.249	170.7455	3.0472	.9638	3.196	1.8708	72.4474	1.7837	.5642	79.0206	59.1795				1				0
80	9.02	57.9957	22.7463	62.6566	27.0412	3.5341	-.2455	170.4398	3.0647	.9674	3.2138	1.8812	72.4812	1.7939	.5663	79.1876	59.2134				1				0
80	9.03	58.0258	22.6364	62.5863	26.8856	3.5517	-.2419	170.1341	3.0823	.971	3.2316	1.8916	72.5147	1.8042	.5684	79.3553	59.2474				1				0
80	9.04	58.0567	22.4834	62.2999	26.5897	3.5762	-.2302	169.4297	3.1068	.9827	3.2585	1.9074	72.448	1.8186	.5752	79.5883	59.3587				1				0
80	9.05	58.0876	22.3304	62.0134	26.2939	3.6008	-.2185	168.7254	3.1314	.9944	3.2855	1.9232	72.3819	1.833	.5821	79.8232	59.4708				1				0
80	9.06	58.1185	22.1774	61.727	25.9981	3.6257	-.2066	168.021	3.1563	1.0063	3.3128	1.9392	72.3163	1.8476	.5891	80.0601	59.584				1				0
80	9.07	58.1193	22.1342	61.5108	25.858	3.6327	-.1983	167.6224	3.1633	1.0146	3.322	1.9446	72.2173	1.8517	.5939	80.1267	59.6626				1				0
80	9.08	58.1202	22.091	61.2947	25.7179	3.6397	-.19	167.2238	3.1703	1.0229	3.3313	1.95	72.1183	1.8558	.5988	80.1937	59.7416				1				0
80	9.09	58.1211	22.0478	61.0785	25.5778	3.6468	-.1817	166.8251	3.1774	1.0312	3.3406	1.9554	72.0194	1.8599	.6036	80.261	59.8211				1				0
80	9.1	58.1846	22.1207	60.7618	25.4723	3.6418	-.1663	166.5394	3.1724	1.0466	3.3406	1.9554	71.7424	1.857	.6126	80.2134	59.9673				1				0
80	9.11	58.2481	22.1936	60.4451	25.3667	3.6368	-.1509	166.2536	3.1674	1.062	3.3407	1.9555	71.4644	1.8541	.6216	80.1657	60.1141				1				0
80	9.12	58.3107	22.3097	60.3446	25.4013	3.6247	-.1439	166.3664	3.1553	1.069	3.3314	1.9501	71.2846	1.847	.6257	80.0504	60.1805				1				0
80	9.13	58.3734	22.4258	60.2441	25.4359	3.6126	-.137	166.4792	3.1432	1.0759	3.3223	1.9447	71.1039	1.8399	.6298	79.9353	60.2468				1				0
80	9.14	58.436	22.5419	60.1436	25.4705	3.6005	-.13	166.5921	3.1311	1.0829	3.3131	1.9394	70.9226	1.8328	.6339	79.8204	60.3131				1				0
80	9.15	58.4987	22.6581	60.0431	25.5051	3.5885	-.1231	166.7049	3.1191	1.0898	3.304	1.934	70.7404	1.8258	.6379	79.7056	60.3792				1				0
80	9.16	58.5905	22.8543	59.9781	25.6202	3.5668	-.1162	167.0431	3.0974	1.0967	3.2858	1.9234	70.5018	1.8131	.642	79.4986	60.445				1				0
80	9.17	58.6824	23.0505	59.9132	25.7352	3.5451	-.1093	167.3812	3.0757	1.1036	3.2677	1.9128	70.2614	1.8004	.646	79.2925	60.5105				1				0
80	9.18	58.7115	23.1306	59.9488	25.8156	3.5355	-.1093	167.6065	3.0661	1.1036	3.2586	1.9075	70.205	1.7948	.646	79.2008	60.5101				1				0
80	9.19	58.7407	23.2107	59.9843	25.8961	3.5259	-.1094	167.8318	3.0565	1.1035	3.2496	1.9022	70.1483	1.7891	.646	79.1094	60.5097				1				0
80	9.2	58.7699	23.2908	60.0199	25.9765	3.5163	-.1094	168.0571	3.0469	1.1035	3.2406	1.8969	70.0915	1.7835	.6459	79.0183	60.5093				1				0
80	9.21	58.7991	23.3709	60.0555	26.0569	3.5068	-.1095	168.2824	3.0374	1.1034	3.2316	1.8916	70.0346	1.7779	.6459	78.9273	60.5089				1				0
80	9.22	58.8463	23.4861	60.1044	26.1633	3.4938	-.109	168.6002	3.0244	1.1038	3.2196	1.8846	69.9492	1.7704	.6461	78.8042	60.5128				1				0
80	9.23	58.8935	23.6013	60.1534	26.2697	3.481	-.1086	168.9179	3.0116	1.1042	3.2076	1.8776	69.8636	1.7628	.6464	78.6815	60.5166				1				0
80	9.24	58.9115	23.6364	60.1667	26.2957	3.4776	-.1082	169.0103	3.0082	1.1047	3.2046	1.8758	69.8353	1.7608	.6466	78.6491	60.5208				1				0
80	9.25	58.9296	23.6715	60.18	26.3216	3.4742	-.1078	169.1027	3.0048	1.1051	3.2015	1.874	69.8069	1.7588	.6469	78.6168	60.525				1				0
80	9.26	58.9476	23.7066	60.1934	26.3476	3.4708	-.1073	169.1951	3.0014	1.1056	3.1985	1.8723	69.7786	1.7569	.6471	78.5845	60.5292				1				0
80	9.27	58.9656	23.7417	60.2067	26.3735	3.4674	-.1069	169.2876	2.998	1.106	3.1955	1.8705	69.7502	1.7549	.6474	78.5523	60.5334				1				0
80	9.28	58.9733	23.7174	60.261	26.3666	3.4714	-.1086	169.3183	3.002	1.1043	3.1987	1.8724	69.8046	1.7572	.6464	78.5909	60.5168				1				0
80	9.29	58.981	23.6931	60.3153	26.3597	3.4755	-.1104	169.3491	3.0061	1.1025	3.2019	1.8742	69.8589	1.7596	.6454	78.6294	60.5002				1				0
80	9.3	58.9707	23.6337	60.3562	26.3268	3.4829	-.1126	169.2874	3.0135	1.1003	3.2081	1.8779	69.9413	1.764	.6441	78.7002	60.4794				1				0
80	9.31	58.9604	23.5743	60.3971	26.2939	3.4904	-.1147	169.2258	3.021	1.0981	3.2144	1.8815	70.0234	1.7683	.6428	78.7711	60.4585				1				0
80	9.32	58.9501	23.5149	60.438	26.2611	3.4978	-.1169	169.1642	3.0284	1.096	3.2206	1.8852	70.1053	1.7727	.6415	78.842	60.4377				1				0
80	9.33	58.9398	23.4555	60.4789	26.2282	3.5053	-.1191	169.1025	3.0359	1.0938	3.2269	1.8889	70.1869	1.7771	.6402	78.913	60.4168				1				0
80	9.34	58.8746	23.3592	60.5038	26.1772	3.5145	-.123	168.9148	3.0451	1.0899	3.2343	1.8932	70.3072	1.7825	.638	79.0014	60.3799				1				0
80	9.35	58.8094	23.2629	60.5288	26.1261	3.5238	-.1269	168.7272	3.0544	1.086	3.2418	1.8976	70.4273	1.7879	.6357	79.0899	60.3429				1				0
80	9.36	58.7545	23.226	60.5127	26.108	3.5257	-.1286	168.6012	3.0563	1.0843	3.2429	1.8983	70.4663	1.789	.6347	79.1074	60.3267				1				0
80	9.37	58.6995	23.1891	60.4967	26.0898	3.5275	-.1303	168.4752	3.0581	1.0826	3.2441	1.8989	70.5053	1.7901	.6337	79.1249	60.3106				1				0
80	9.38	58.6446	23.1522	60.4807	26.0717	3.5293	-.132	168.3492	3.06	1.0809	3.2453	1.8996	70.5444	1.7912	.6327	79.1424	60.2944				1				0
80	9.39	58.5897	23.1153	60.4647	26.0535	3.5312	-.1337	168.2231	3.0618	1.0792	3.2464	1.9003	70.5836	1.7922	.6317	79.1599	60.2782				1				0
80	9.4	58.3064	23.1612	60.2548	26.121	3.5085	-.1366	167.8433	3.0391	1.0763	3.224	1.8872	70.4986	1.7789	.63	78.9435	60.2502				1				0
80	9.41	58.0232	23.2071	60.0448	26.1884	3.4856	-.1396	167.4635	3.0162	1.0733	3.2015	1.874	70.4121	1.7656	.6283	78.7261	60.2221				1				0
80	9.42	57.7949	23.2899	59.8509	26.274	3.4609	-.1408	167.2097	2.9915	1.0721	3.1778	1.8601	70.2838	1.7511	.6275	78.4905	60.2101				1				0
80	9.43	57.5666	23.3727	59.657	26.3597	3.4361	-.1421	166.956	2.9667	1.0708	3.154	1.8462	70.1533	1.7366	.6268	78.2542	60.1982				1				0
80	9.44	57.3383	23.4555	59.4631	26.4453	3.4112	-.1433	166.7022	2.9418	1.0696	3.1302	1.8323	70.0203	1.722	.6261	78.0172	60.1862				1				0
80	9.45	56.8285	23.6265	59.3563	26.7774	3.3564	-.1593	166.5887	2.887	1.0536	3.0733	1.7989	69.9501	1.6899	.6167	77.4952	60.0346				1				0
80	9.46	56.3187	23.7975	59.2496	27.1096	3.3015	-.1752	166.4753	2.8321	1.0377	3.0162	1.7655	69.8771	1.6577	.6074	76.9725	59.8828				1				0
80	9.47	55.8088	23.9685	59.1428	27.4417	3.2465	-.1912	166.3619	2.7772	1.0217	2.9591	1.7321	69.8012	1.6256	.5981	76.4491	59.7307				1				0
80	9.48	55.5273	24.0567	59.23	27.6882	3.2168	-.2058	166.5023	2.7474	1.0071	2.9262	1.7128	69.8689	1.6082	.5895	76.1658	59.5914				1				0
80	9.49	55.2458	24.1449	59.3172	27.9347	3.1871	-.2204	166.6426	2.7177	.9925	2.8933	1.6935	69.938	1.5908	.5809	75.883	59.4524				1				0
80	9.5	54.9643	24.2332	59.4044	28.1812	3.1575	-.235	166.783	2.6881	.9779	2.8604	1.6743	70.0086	1.5734	.5724	75.6006	59.3135				1				0
80	9.51	54.8484	24.4582	59.6543	28.535	3.1215	-.2478	167.4959	2.6521	.9651	2.8222	1.6519	70.0028	1.5523	.5649	75.2578	59.1917				1				0
80	9.52	54.7326	24.6832	59.9043	28.8887	3.0858	-.2604	168.2088	2.6164	.9524	2.7843	1.6297	69.9969	1.5314	.5575	74.9178	59.0709				1				0
80	9.53	54.8982	24.82	60.0671	28.996	3.0795	-.2587	168.7813	2.6101	.9542	2.7791	1.6267	69.9185	1.5278	.5585	74.8585	59.0878				1				0
80	9.54	55.0639	24.9568	60.2299	29.1032	3.0734	-.2569	169.3538	2.604	.956	2.7739	1.6236	69.8404	1.5242	.5596	74.7997	59.1047				1				0
80	9.55	55.2295	25.0936	60.3927	29.2105	3.0672	-.2551	169.9263	2.5978	.9577	2.7688	1.6206	69.7625	1.5206	.5606	74.7413	59.1214				1				0
80	9.56	55.3952	25.2304	60.5554	29.3177	3.0611	-.2534	170.4987	2.5917	.9595	2.7637	1.6176	69.6849	1.517	.5616	74.6833	59.138				1				0
80	9.57	55.5187	25.4239	60.6382	29.4276	3.0472	-.2492	171.0084	2.5778	.9636	2.752	1.6108	69.5029	1.5088	.564	74.5505	59.1776				1				0
80	9.58	55.6423	25.6174	60.7209	29.5374	3.0333	-.2451	171.5181	2.5639	.9678	2.7405	1.6041	69.3205	1.5007	.5665	74.4184	59.217				1				0
80	9.59	55.6003	25.6741	60.6408	29.54	3.0254	-.2427	171.4553	2.5561	.9702	2.734	1.6003	69.2147	1.4961	.5679	74.3434	59.24				1				0
80	9.6	55.5582	25.7308	60.5608	29.5426	3.0176	-.2403	171.3925	2.5482	.9726	2.7275	1.5965	69.1083	1.4915	.5693	74.2682	59.2631				1				0
80	9.61	55.5162	25.7875	60.4807	29.5452	3.0097	-.2378	171.3297	2.5403	.975	2.721	1.5926	69.0014	1.4869	.5707	74.193	59.2862				1				0
80	9.62	55.4741	25.8443	60.4007	29.5478	3.0018	-.2354	171.2668	2.5324	.9775	2.7145	1.5888	68.8938	1.4823	.5721	74.1178	59.3093				1				0
80	9.63	55.1729	25.8056	60.1774	29.4942	2.9911	-.238	170.65	2.5217	.9749	2.7036	1.5825	68.8633	1.476	.5706	74.0161	59.2847				1				0
80	9.64	54.8716	25.7668	59.9541	29.4406	2.9803	-.2406	170.0331	2.5109	.9723	2.6926	1.576	68.8323	1.4697	.5691	73.9137	59.26				1				0
80	9.65	54.6124	25.6714	59.8109	29.3843	2.9775	-.2457	169.4791	2.5081	.9672	2.6881	1.5734	68.9111	1.468	.5661	73.8867	59.2118				1				0
80	9.66	54.3532	25.576	59.6677	29.3281	2.9746	-.2507	168.925	2.5052	.9621	2.6837	1.5708	68.9908	1.4664	.5632	73.8595	59.1632				1				0
80	9.67	54.094	25.4806	59.5244	29.2719	2.9718	-.2559	168.371	2.5024	.957	2.6791	1.5682	69.0712	1.4647	.5602	73.8322	59.1144				1				0
80	9.68	53.8348	25.3852	59.3812	29.2157	2.9689	-.261	167.8169	2.4995	.9518	2.6746	1.5655	69.1524	1.463	.5571	73.8046	59.0652				1				0
80	9.69	53.4855	25.2745	59.2202	29.1698	2.9627	-.2692	167.1501	2.4933	.9437	2.666	1.5604	69.2684	1.4594	.5524	73.7461	58.9879				1				0
80	9.7	53.1362	25.1638	59.0592	29.124	2.9565	-.2773	166.4832	2.4871	.9355	2.6573	1.5554	69.3861	1.4558	.5476	73.6871	58.9099				1				0
80	9.71	53.046	25.1485	59.0414	29.1344	2.9533	-.2803	166.3703	2.4839	.9326	2.6532	1.553	69.4208	1.4539	.5459	73.6561	58.8819				1				0
80	9.72	52.9559	25.1332	59.0236	29.1448	2.95	-.2832	166.2575	2.4806	.9297	2.6491	1.5506	69.4556	1.452	.5441	73.625	58.8539				1				0
80	9.73	52.8658	25.1179	59.0058	29.1551	2.9468	-.2862	166.1447	2.4774	.9267	2.645	1.5482	69.4906	1.45	.5424	73.5939	58.8258				1				0
80	9.74	52.7757	25.1026	58.988	29.1655	2.9435	-.2891	166.0318	2.4741	.9238	2.6409	1.5458	69.5257	1.4481	.5407	73.5628	58.7977				1				0
80	9.75	52.8229	25.2232	59.0726	29.2806	2.9317	-.2894	166.3992	2.4623	.9235	2.6298	1.5393	69.4409	1.4412	.5405	73.4503	58.7953				1				0
80	9.76	52.8701	25.3438	59.1571	29.3956	2.9199	-.2896	166.7666	2.4505	.9233	2.6187	1.5328	69.3557	1.4343	.5404	73.3384	58.7929				1				0
80	9.77	53.0074	25.4797	59.2594	29.5002	2.9115	-.287	167.2467	2.4421	.9259	2.6117	1.5287	69.2355	1.4294	.542	73.2581	58.8184				1				0
80	9.78	53.1447	25.6156	59.3617	29.6049	2.9031	-.2843	167.7269	2.4337	.9286	2.6049	1.5247	69.1152	1.4245	.5435	73.1782	58.8439				1				0
80	9.79	53.2821	25.7515	59.464	29.7096	2.8948	-.2816	168.2071	2.4254	.9313	2.598	1.5207	68.995	1.4196	.5451	73.0988	58.8691				1				0
80	9.8	53.4194	25.8875	59.5663	29.8142	2.8865	-.279	168.6873	2.4171	.9339	2.5912	1.5167	68.8749	1.4148	.5466	73.0199	58.8942				1				0
80	9.81	53.6451	26.1026	59.5912	29.8964	2.8748	-.2689	169.2352	2.4054	.944	2.584	1.5125	68.5722	1.4079	.5525	72.9086	58.9906				1				0
80	9.82	53.8708	26.3177	59.6161	29.9785	2.8632	-.2588	169.7831	2.3938	.9541	2.5769	1.5083	68.2699	1.4011	.5584	72.798	59.0863				1				0
80	9.83	53.9592	26.3969	59.5387	29.9561	2.8598	-.2514	169.8509	2.3904	.9615	2.5765	1.5081	68.0875	1.3991	.5628	72.7653	59.1574				1				0
80	9.84	54.0477	26.4761	59.4613	29.9336	2.8563	-.2439	169.9186	2.3869	.969	2.5761	1.5078	67.9053	1.3971	.5672	72.7327	59.2284				1				0
80	9.85	54.1361	26.5553	59.3839	29.9111	2.8529	-.2365	169.9863	2.3835	.9764	2.5758	1.5076	67.7231	1.3951	.5715	72.7001	59.2993				1				0
80	9.86	54.1936	26.6174	59.117	29.7831	2.8503	-.2227	169.7111	2.381	.9902	2.5787	1.5093	67.4182	1.3936	.5796	72.6757	59.4305				1				0
80	9.87	54.2511	26.6795	58.8502	29.6551	2.8478	-.2089	169.4358	2.3784	1.004	2.5816	1.5111	67.1131	1.3921	.5877	72.6513	59.5622				1				0
80	9.88	54.3086	26.7416	58.5833	29.5271	2.8452	-.195	169.1605	2.3758	1.0179	2.5847	1.5129	66.8076	1.3906	.5958	72.6268	59.6943				1				0
80	9.89	54.2777	26.7245	58.3938	29.4215	2.8461	-.1885	168.8176	2.3767	1.0243	2.588	1.5148	66.6841	1.3911	.5996	72.635	59.7556				1				0
80	9.9	54.2468	26.7074	58.2043	29.316	2.8469	-.1821	168.4745	2.3775	1.0308	2.5914	1.5168	66.5604	1.3916	.6033	72.6432	59.8172				1				0
80	9.91	54.2159	26.6903	58.0149	29.2105	2.8478	-.1756	168.1315	2.3784	1.0373	2.5948	1.5188	66.4364	1.3921	.6071	72.6514	59.879				1				0
80	9.92	54.2021	26.639	57.7702	29.0323	2.8546	-.1661	167.6437	2.3852	1.0468	2.6048	1.5246	66.3057	1.3961	.6127	72.7164	59.9691				1				0
80	9.93	54.1884	26.5877	57.5256	28.8541	2.8615	-.1566	167.1559	2.3921	1.0563	2.6149	1.5306	66.1752	1.4001	.6183	72.7818	60.0597				1				0
80	9.94	54.2056	26.5535	57.4705	28.7815	2.8675	-.1537	167.011	2.3981	1.0592	2.6216	1.5345	66.1689	1.4036	.62	72.8388	60.0879				1				0
80	9.95	54.2227	26.5193	57.4153	28.7088	2.8735	-.1507	166.8662	2.4041	1.0622	2.6283	1.5384	66.1625	1.4071	.6217	72.8959	60.1162				1				0
80	9.96	54.2399	26.4851	57.3602	28.6362	2.8795	-.1477	166.7213	2.4101	1.0652	2.635	1.5423	66.1562	1.4107	.6235	72.9531	60.1445				1				0
80	9.97	54.2571	26.4509	57.305	28.5635	2.8855	-.1447	166.5765	2.4161	1.0682	2.6417	1.5462	66.1498	1.4142	.6252	73.0104	60.1729				1				0
80	9.98	54.3747	26.4599	57.3388	28.5281	2.8924	-.141	166.7014	2.423	1.0719	2.6495	1.5508	66.137	1.4182	.6274	73.0762	60.2081				1				0
80	9.99	54.4922	26.4689	57.3726	28.4926	2.8993	-.1373	166.8264	2.4299	1.0756	2.6573	1.5554	66.1243	1.4223	.6295	73.1419	60.2434				1				0
80	10	54.5927	26.5121	57.4616	28.5298	2.9002	-.1366	167.0961	2.4308	1.0763	2.6584	1.556	66.1178	1.4228	.63	73.1501	60.2501				1				0
80	10.01	54.6931	26.5553	57.5505	28.567	2.901	-.1359	167.3659	2.4316	1.077	2.6594	1.5566	66.1113	1.4233	.6304	73.1583	60.2569				1				0
80	10.02	54.7935	26.5985	57.6395	28.6042	2.9019	-.1352	167.6357	2.4325	1.0777	2.6605	1.5573	66.1049	1.4238	.6308	73.1665	60.2636				1				0
80	10.03	54.8939	26.6417	57.7284	28.6414	2.9027	-.1345	167.9054	2.4333	1.0784	2.6616	1.5579	66.0985	1.4243	.6312	73.1746	60.2703				1				0
80	10.04	55.0973	26.684	57.893	28.669	2.9102	-.1327	168.3434	2.4408	1.0802	2.6692	1.5623	66.1277	1.4287	.6323	73.246	60.2877				1				0
80	10.05	55.3007	26.7263	58.0576	28.6967	2.9177	-.1309	168.7813	2.4483	1.082	2.6767	1.5667	66.1566	1.433	.6333	73.317	60.3051				1				0
80	10.06	55.4037	26.7254	58.1332	28.6872	2.9243	-.1297	168.9495	2.4549	1.0832	2.6832	1.5706	66.1916	1.4369	.634	73.3799	60.3158				1				0
80	10.07	55.5067	26.7245	58.2088	28.6777	2.9309	-.1286	169.1177	2.4615	1.0843	2.6897	1.5743	66.2264	1.4408	.6347	73.4427	60.3265				1				0
80	10.08	55.6097	26.7236	58.2844	28.6682	2.9375	-.1275	169.2859	2.4681	1.0854	2.6962	1.5781	66.261	1.4446	.6353	73.5053	60.3372				1				0
80	10.09	55.7127	26.7227	58.36	28.6587	2.944	-.1264	169.4541	2.4746	1.0865	2.7026	1.5819	66.2953	1.4485	.636	73.5679	60.3479				1				0
80	10.1	55.7805	26.5364	58.3992	28.5211	2.9694	-.1271	169.2372	2.5	1.0858	2.7256	1.5954	66.5238	1.4633	.6356	73.8099	60.341				1				0
80	10.11	55.8483	26.3501	58.4383	28.3836	2.9949	-.1278	169.0203	2.5255	1.0851	2.7487	1.6089	66.7491	1.4782	.6351	74.0525	60.3342				1				0
80	10.12	55.8131	26.1647	58.4018	28.2556	3.0139	-.1296	168.6352	2.5445	1.0832	2.7655	1.6187	66.9399	1.4894	.6341	74.2337	60.3166				1				0
80	10.13	55.7779	25.9793	58.3654	28.1276	3.033	-.1315	168.2502	2.5636	1.0814	2.7824	1.6286	67.1292	1.5006	.633	74.4157	60.2989				1				0
80	10.14	55.7428	25.7939	58.3289	27.9996	3.0522	-.1334	167.8651	2.5828	1.0795	2.7994	1.6385	67.317	1.5118	.6319	74.5985	60.2812				1				0
80	10.15	55.7076	25.6084	58.2924	27.8716	3.0715	-.1352	167.48	2.6021	1.0777	2.8165	1.6486	67.5035	1.5231	.6308	74.7822	60.2634				1				0
80	10.16	55.8432	25.2457	58.4508	27.6519	3.1214	-.1401	167.1915	2.652	1.0728	2.8608	1.6745	67.9756	1.5523	.6279	75.257	60.217				1				0
80	10.17	55.9788	24.883	58.6091	27.4322	3.1714	-.145	166.9031	2.702	1.0679	2.9054	1.7006	68.4348	1.5816	.6251	75.7335	60.1705				1				0
80	10.18	56.1496	24.7057	58.8039	27.3405	3.2019	-.148	166.9997	2.7325	1.0649	2.9327	1.7166	68.7078	1.5994	.6233	76.0236	60.1421				1				0
80	10.19	56.3204	24.5284	58.9987	27.2488	3.2323	-.1509	167.0963	2.7629	1.0619	2.96	1.7326	68.9754	1.6172	.6216	76.3134	60.1137				1				0
80	10.2	56.4912	24.3511	59.1935	27.1571	3.2627	-.1539	167.1929	2.7933	1.059	2.9873	1.7486	69.2378	1.635	.6199	76.6029	60.0854				1				0
80	10.21	57.0276	24.2836	59.5262	27.0862	3.2995	-.1475	167.9236	2.8301	1.0654	3.024	1.7701	69.3711	1.6566	.6236	76.9534	60.1467				1				0
80	10.22	57.564	24.216	59.8589	27.0153	3.336	-.1411	168.6543	2.8666	1.0718	3.0604	1.7914	69.5	1.6779	.6274	77.3009	60.2074				1				0
80	10.23	58.1005	24.1485	60.1916	26.9444	3.3722	-.1348	169.385	2.9028	1.0781	3.0965	1.8125	69.6248	1.6991	.6311	77.6453	60.2676				1				0
80	10.24	58.4661	24.2584	60.3295	26.9651	3.3782	-.1256	170.019	2.9088	1.0873	3.1054	1.8177	69.5045	1.7027	.6365	77.7031	60.3553				1				0
80	10.25	58.8317	24.3682	60.4674	26.9859	3.3842	-.1164	170.6531	2.9149	1.0964	3.1143	1.8229	69.3858	1.7062	.6418	77.7605	60.4423				1				0
80	10.26	59.1973	24.478	60.6053	27.0066	3.3902	-.1074	171.2872	2.9208	1.1055	3.123	1.8281	69.2687	1.7097	.6471	77.8175	60.5287				1				0
80	10.27	59.7509	24.676	60.6079	26.9781	3.395	-.0858	172.0129	2.9256	1.1271	3.1352	1.8352	68.9311	1.7125	.6597	77.8633	60.7342				1				0
80	10.28	60.3045	24.874	60.6106	26.9496	3.3998	-.0644	172.7387	2.9304	1.1485	3.1474	1.8423	68.599	1.7153	.6723	77.9087	60.9379				1				0
80	10.29	60.4925	24.9622	60.4754	26.9003	3.3987	-.0519	172.8303	2.9293	1.161	3.151	1.8444	68.3802	1.7147	.6796	77.898	61.0568				1				0
80	10.3	60.6804	25.0504	60.3402	26.851	3.3976	-.0395	172.922	2.9282	1.1734	3.1545	1.8465	68.162	1.714	.6869	77.8873	61.1756				1				0
80	10.31	60.8684	25.1386	60.205	26.8017	3.3964	-.027	173.0136	2.927	1.1859	3.1582	1.8486	67.9446	1.7133	.6942	77.8767	61.2942				1				0
80	10.32	61.0564	25.2268	60.0697	26.7524	3.3953	-.0145	173.1053	2.9259	1.1983	3.1618	1.8508	67.728	1.7127	.7015	77.866	61.4128				1				0
80	10.33	61.2649	25.1008	59.8287	26.4626	3.423	.002	172.657	2.9536	1.2149	3.1937	1.8694	67.6413	1.7289	.7111	78.1297	61.5705				1				0
80	10.34	61.4735	24.9748	59.5876	26.1728	3.4508	.0187	172.2088	2.9814	1.2315	3.2258	1.8882	67.5559	1.7452	.7209	78.3947	61.729				1				0
80	10.35	61.4941	24.7606	59.4817	25.9324	3.48	.0229	171.6688	3.0106	1.2358	3.2543	1.9049	67.6832	1.7623	.7234	78.6722	61.7692				1				0
80	10.36	61.5147	24.5464	59.3759	25.6919	3.5093	.0271	171.1289	3.0399	1.24	3.2831	1.9218	67.8091	1.7794	.7258	78.9516	61.8096				1				0
80	10.37	61.5353	24.3322	59.27	25.4515	3.5388	.0314	170.589	3.0694	1.2443	3.312	1.9387	67.9336	1.7967	.7283	79.2326	61.8502				1				0
80	10.38	61.5559	24.1179	59.1642	25.211	3.5685	.0357	170.0491	3.0991	1.2486	3.3412	1.9558	68.0567	1.8141	.7309	79.5155	61.8911				1				0
80	10.39	61.458	23.649	59.0984	24.8045	3.6263	.0333	169.0099	3.1569	1.2462	3.3939	1.9867	68.4583	1.8479	.7295	80.0654	61.8683				1				0
80	10.4	61.3602	23.1801	59.0325	24.398	3.6847	.0309	167.9708	3.2153	1.2438	3.4475	2.0181	68.8524	1.8821	.7281	80.6221	61.8453				1				0
80	10.41	61.2418	22.9254	59.0726	24.2319	3.7131	.0241	167.4716	3.2437	1.237	3.4715	2.0321	69.126	1.8988	.7241	80.8922	61.7805				1				0
80	10.42	61.1233	22.6707	59.1126	24.0659	3.7416	.0172	166.9724	3.2722	1.2301	3.4958	2.0463	69.3974	1.9155	.7201	81.1639	61.7153				1				0
80	10.43	61.0049	22.4159	59.1526	23.8998	3.7703	.0103	166.4732	3.3009	1.2232	3.5203	2.0607	69.6667	1.9323	.716	81.4372	61.6498				1				0
80	10.44	60.8864	22.1612	59.1926	23.7337	3.7992	.0034	165.974	3.3298	1.2163	3.545	2.0751	69.9338	1.9492	.712	81.7122	61.5838				1				0
80	10.45	60.7766	21.8606	59.3092	23.553	3.8351	-.0064	165.4993	3.3657	1.2065	3.5755	2.093	70.2785	1.9702	.7063	82.0547	61.4908				1				0
80	10.46	60.6667	21.56	59.4257	23.3722	3.8713	-.0162	165.0246	3.4019	1.1967	3.6063	2.111	70.6193	1.9914	.7005	82.3992	61.3973				1				0
80	10.47	60.6753	21.5141	59.5022	23.3575	3.8782	-.019	165.0491	3.4088	1.1939	3.6119	2.1143	70.6977	1.9955	.6989	82.4652	61.3706				1				0
80	10.48	60.6839	21.4682	59.5787	23.3428	3.8852	-.0218	165.0735	3.4158	1.1911	3.6175	2.1176	70.7759	1.9995	.6973	82.5312	61.3439				1				0
80	10.49	60.6925	21.4223	59.6552	23.3281	3.8921	-.0246	165.098	3.4227	1.1883	3.6231	2.1209	70.8538	2.0036	.6956	82.5971	61.3172				1				0
80	10.5	60.701	21.3764	59.7317	23.3134	3.899	-.0274	165.1225	3.4296	1.1855	3.6287	2.1242	70.9314	2.0076	.694	82.6631	61.2906				1				0
80	10.51	60.6753	21.4196	59.8589	23.4345	3.8895	-.0339	165.3883	3.4201	1.179	3.6176	2.1177	70.9792	2.0021	.6902	82.5726	61.2289				1				0
80	10.52	60.6495	21.4628	59.9861	23.5556	3.8801	-.0403	165.654	3.4107	1.1726	3.6066	2.1112	71.0272	1.9965	.6864	82.4825	61.1674				1				0
80	10.53	60.6152	21.5519	60.0368	23.6914	3.8637	-.044	165.8953	3.3943	1.1689	3.59	2.1015	70.9976	1.987	.6843	82.327	61.1326				1				0
80	10.54	60.5809	21.641	60.0875	23.8272	3.8475	-.0476	166.1366	3.3781	1.1653	3.5734	2.0918	70.9678	1.9774	.6821	82.172	61.0979				1				0
80	10.55	60.5466	21.7301	60.1382	23.9629	3.8312	-.0512	166.3778	3.3618	1.1617	3.5569	2.0821	70.9378	1.9679	.68	82.0173	61.0634				1				0
80	10.56	60.5122	21.8192	60.1889	24.0987	3.815	-.0549	166.6191	3.3456	1.158	3.5404	2.0725	70.9076	1.9585	.6779	81.8632	61.0289				1				0
80	10.57	60.5328	21.9551	60.4291	24.353	3.7936	-.0641	167.2701	3.3242	1.1488	3.5171	2.0588	70.9354	1.9459	.6725	81.6592	60.941				1				0
80	10.58	60.5534	22.091	60.6693	24.6073	3.7724	-.0732	167.9211	3.303	1.1397	3.494	2.0453	70.9635	1.9335	.6671	81.4567	60.8539				1				0
80	10.59	60.6083	22.1378	60.8588	24.7258	3.7672	-.0788	168.3308	3.2978	1.1341	3.4873	2.0414	71.0218	1.9304	.6639	81.4073	60.801				1				0
80	10.6	60.6633	22.1846	61.0483	24.8443	3.762	-.0843	168.7405	3.2926	1.1286	3.4807	2.0375	71.0801	1.9274	.6606	81.3582	60.7485				1				0
80	10.61	60.7182	22.2314	61.2377	24.9628	3.7569	-.0898	169.1502	3.2875	1.1231	3.474	2.0336	71.1383	1.9244	.6574	81.3092	60.6962				1				0
80	10.62	60.6727	22.2386	61.469	25.0934	3.7521	-.1006	169.4738	3.2827	1.1122	3.466	2.0289	71.2827	1.9216	.6511	81.2638	60.5928				1				0
80	10.63	60.6272	22.2458	61.7003	25.224	3.7474	-.1115	169.7974	3.278	1.1014	3.4581	2.0242	71.4272	1.9188	.6447	81.2186	60.4897				1				0
80	10.64	60.5817	22.253	61.9316	25.3546	3.7426	-.1222	170.121	3.2732	1.0906	3.4501	2.0196	71.5719	1.916	.6384	81.1736	60.3871				1				0
80	10.65	60.4813	22.2134	61.9734	25.3667	3.743	-.1276	170.0349	3.2736	1.0853	3.4488	2.0188	71.6586	1.9162	.6353	81.1768	60.3357				1				0
80	10.66	60.3809	22.1738	62.0152	25.3788	3.7433	-.133	169.9488	3.2739	1.0799	3.4474	2.018	71.7455	1.9164	.6321	81.18	60.2843				1				0
80	10.67	60.2805	22.1342	62.057	25.3909	3.7436	-.1384	169.8627	3.2742	1.0745	3.446	2.0172	71.8326	1.9166	.629	81.1833	60.2329				1				0
80	10.68	59.9217	22.1081	61.9912	25.4774	3.7274	-.1499	169.4985	3.258	1.063	3.427	2.0061	71.93	1.9071	.6222	81.0283	60.1236				1				0
80	10.69	59.563	22.082	61.9254	25.5639	3.711	-.1614	169.1343	3.2416	1.0515	3.4079	1.9949	72.029	1.8975	.6155	80.8726	60.0139				1				0
80	10.7	59.3046	22.0955	61.8177	25.6383	3.6943	-.1676	168.8562	3.2249	1.0453	3.3901	1.9844	72.0401	1.8877	.6119	80.7132	59.9556				1				0
80	10.71	59.0463	22.109	61.7101	25.7127	3.6775	-.1737	168.5781	3.2081	1.0392	3.3722	1.974	72.0514	1.8779	.6083	80.5533	59.8971				1				0
80	10.72	58.7879	22.1225	61.6024	25.7871	3.6606	-.1799	168.3	3.1912	1.033	3.3543	1.9635	72.0628	1.868	.6047	80.3928	59.8384				1				0
80	10.73	58.5296	22.136	61.4948	25.8615	3.6437	-.186	168.0219	3.1743	1.0269	3.3363	1.9529	72.0744	1.8581	.6011	80.2319	59.7796				1				0
80	10.74	58.0258	22.091	61.3978	25.986	3.6206	-.2027	167.5007	3.1512	1.0102	3.3091	1.937	72.2252	1.8446	.5913	80.0111	59.6209				1				0
80	10.75	57.522	22.046	61.3009	26.1106	3.5972	-.2195	166.9794	3.1278	.9934	3.2818	1.921	72.3795	1.8309	.5815	79.7889	59.4613				1				0
80	10.76	57.2765	21.9875	61.3116	26.1607	3.5909	-.23	166.7363	3.1215	.9829	3.2726	1.9157	72.522	1.8272	.5753	79.7289	59.3609				1				0
80	10.77	57.031	21.929	61.3222	26.2109	3.5846	-.2406	166.4932	3.1152	.9723	3.2634	1.9103	72.6658	1.8235	.5692	79.6687	59.2602				1				0
80	10.78	56.7856	21.8705	61.3329	26.2611	3.5783	-.2512	166.2501	3.1089	.9617	3.2542	1.9049	72.8108	1.8198	.5629	79.6084	59.1592				1				0
80	10.79	56.5401	21.812	61.3436	26.3112	3.5719	-.2618	166.0069	3.1025	.9511	3.245	1.8995	72.957	1.8161	.5567	79.5479	59.0579				1				0
80	10.8	56.2852	21.7688	61.5615	26.4756	3.562	-.2808	166.0911	3.0926	.9321	3.23	1.8907	73.2278	1.8103	.5456	79.4536	58.8769				1				0
80	10.81	56.0303	21.7256	61.7795	26.6399	3.5521	-.2998	166.1752	3.0827	.9131	3.2151	1.882	73.5009	1.8045	.5345	79.3594	58.6961				1				0
80	10.82	56.0208	21.7409	61.9867	26.7541	3.5486	-.3081	166.5025	3.0792	.9048	3.2094	1.8786	73.6247	1.8024	.5296	79.3261	58.6174				1				0
80	10.83	56.0114	21.7562	62.194	26.8683	3.5452	-.3163	166.8298	3.0758	.8966	3.2038	1.8753	73.7484	1.8004	.5248	79.293	58.539				1				0
80	10.84	56.002	21.7715	62.4013	26.9824	3.5417	-.3245	167.1571	3.0723	.8884	3.1982	1.8721	73.8721	1.7984	.52	79.26	58.4609				1				0
80	10.85	55.9925	21.7868	62.6085	27.0966	3.5382	-.3327	167.4844	3.0688	.8802	3.1926	1.8688	73.9957	1.7964	.5152	79.2271	58.3831				1				0
80	10.86	56.0466	21.8084	62.9652	27.2566	3.5374	-.3438	168.0768	3.068	.8691	3.1887	1.8665	74.1828	1.7958	.5088	79.2187	58.2775				1				0
80	10.87	56.1007	21.83	63.3219	27.4166	3.5365	-.3548	168.6692	3.0671	.8581	3.1849	1.8643	74.3691	1.7953	.5023	79.2103	58.1727				1				0
80	10.88	56.1642	21.8363	63.4714	27.4625	3.539	-.3577	168.9343	3.0696	.8552	3.1865	1.8652	74.4319	1.7968	.5006	79.2346	58.1449				1				0
80	10.89	56.2277	21.8426	63.6208	27.5083	3.5416	-.3606	169.1994	3.0722	.8523	3.1882	1.8662	74.4944	1.7983	.4989	79.2587	58.1173				1				0
80	10.9	56.2912	21.8489	63.7703	27.5541	3.5441	-.3635	169.4645	3.0747	.8494	3.1899	1.8672	74.5566	1.7998	.4972	79.2827	58.0897				1				0
80	10.91	56.3547	21.8552	63.9197	27.6	3.5466	-.3664	169.7296	3.0772	.8465	3.1915	1.8682	74.6186	1.8012	.4955	79.3067	58.0622				1				0
80	10.92	56.3933	21.8345	64.1101	27.6502	3.5512	-.3719	169.9881	3.0818	.841	3.1945	1.8699	74.7366	1.8039	.4923	79.3504	58.0092				1				0
80	10.93	56.432	21.8138	64.3005	27.7003	3.5558	-.3775	170.2465	3.0864	.8354	3.1974	1.8716	74.854	1.8066	.489	79.3939	57.9564				1				0
80	10.94	56.4071	21.7868	64.3414	27.7046	3.5578	-.3801	170.2399	3.0884	.8327	3.1987	1.8724	74.91	1.8078	.4875	79.4136	57.9309				1				0
80	10.95	56.3822	21.7598	64.3823	27.709	3.5599	-.3828	170.2332	3.0905	.8301	3.2	1.8731	74.966	1.809	.4859	79.4334	57.9054				1				0
80	10.96	56.3573	21.7328	64.4232	27.7133	3.562	-.3855	170.2266	3.0926	.8274	3.2013	1.8739	75.022	1.8102	.4843	79.4531	57.8798				1				0
80	10.97	56.3736	21.6365	64.4437	27.6069	3.5774	-.3857	170.0607	3.108	.8272	3.2162	1.8826	75.0967	1.8193	.4842	79.6002	57.8778				1				0
80	10.98	56.3899	21.5402	64.4641	27.5005	3.5929	-.3859	169.8947	3.1235	.827	3.2311	1.8913	75.171	1.8284	.4841	79.7476	57.8758				1				0
80	10.99	56.4062	21.4439	64.4846	27.3941	3.6084	-.3861	169.7288	3.139	.8267	3.246	1.9001	75.2447	1.8374	.4839	79.8952	57.8737				1				0
80	11	56.4474	21.3746	64.4641	27.2834	3.6218	-.3837	169.5695	3.1525	.8292	3.2597	1.9081	75.2628	1.8453	.4854	80.0234	57.8973				1				0
80	11.01	56.4886	21.3053	64.4437	27.1727	3.6353	-.3812	169.4103	3.1659	.8317	3.2734	1.9161	75.2808	1.8532	.4868	80.1517	57.921				1				0
80	11.02	56.5298	21.236	64.4232	27.062	3.6488	-.3787	169.251	3.1794	.8342	3.287	1.9241	75.2987	1.8611	.4883	80.2803	57.9446				1				0
80	11.03	56.6045	21.1226	64.3841	26.8665	3.6721	-.3739	168.9776	3.2027	.839	3.3107	1.938	75.3203	1.8747	.4911	80.5015	57.9904				1				0
80	11.04	56.6791	21.0091	64.3449	26.671	3.6954	-.3691	168.7043	3.226	.8438	3.3345	1.9519	75.3417	1.8884	.4939	80.7235	58.0363				1				0
80	11.05	56.7126	20.965	64.3263	26.5863	3.7051	-.3668	168.5902	3.2357	.8461	3.3445	1.9577	75.3454	1.8941	.4953	80.8163	58.0584				1				0
80	11.06	56.7461	20.9209	64.3076	26.5015	3.7149	-.3644	168.4761	3.2455	.8485	3.3545	1.9636	75.3492	1.8998	.4967	80.9092	58.0805				1				0
80	11.07	56.7796	20.8768	64.2889	26.4168	3.7246	-.3621	168.362	3.2552	.8508	3.3646	1.9695	75.3529	1.9055	.498	81.0022	58.1027				1				0
80	11.08	56.813	20.8327	64.2702	26.332	3.7344	-.3598	168.248	3.265	.8531	3.3746	1.9754	75.3566	1.9112	.4994	81.0954	58.1249				1				0
80	11.09	56.8465	20.8426	64.1804	26.2663	3.7369	-.3545	168.1358	3.2675	.8584	3.3784	1.9776	75.2804	1.9127	.5025	81.1189	58.1753				1				0
80	11.1	56.88	20.8525	64.0905	26.2005	3.7393	-.3492	168.0236	3.2699	.8637	3.3821	1.9798	75.2042	1.9141	.5056	81.1424	58.2257				1				0
80	11.11	56.88	20.9065	64.0194	26.2196	3.732	-.3462	168.0254	3.2626	.8667	3.3758	1.976	75.1239	1.9098	.5073	81.0725	58.2538				1				0
80	11.12	56.88	20.9605	63.9482	26.2386	3.7247	-.3433	168.0273	3.2553	.8696	3.3694	1.9723	75.0434	1.9055	.509	81.0026	58.282				1				0
80	11.13	56.88	21.0145	63.877	26.2576	3.7173	-.3403	168.0292	3.2479	.8726	3.3631	1.9686	74.9625	1.9012	.5108	80.9328	58.3101				1				0
80	11.14	56.88	21.0685	63.8059	26.2766	3.71	-.3374	168.031	3.2406	.8755	3.3568	1.9649	74.8813	1.8969	.5125	80.8629	58.3383				1				0
80	11.15	56.922	21.1811	63.7231	26.3415	3.696	-.3323	168.1677	3.2266	.8806	3.3446	1.9578	74.7348	1.8887	.5155	80.7292	58.3865				1				0
80	11.16	56.9641	21.2936	63.6404	26.4064	3.682	-.3272	168.3044	3.2126	.8856	3.3324	1.9507	74.5875	1.8805	.5184	80.5958	58.4347				1				0
80	11.17	57.0061	21.3521	63.6288	26.4522	3.6753	-.3251	168.4393	3.2059	.8877	3.3265	1.9472	74.5221	1.8766	.5196	80.5322	58.4547				1				0
80	11.18	57.0482	21.4106	63.6173	26.4981	3.6686	-.3231	168.5741	3.1992	.8898	3.3207	1.9438	74.4565	1.8727	.5209	80.4687	58.4746				1				0
80	11.19	57.0903	21.4691	63.6057	26.5439	3.662	-.321	168.7089	3.1926	.8919	3.3148	1.9404	74.3908	1.8688	.5221	80.4054	58.4946				1				0
80	11.2	57.1323	21.5276	63.5942	26.5897	3.6553	-.3189	168.8438	3.1859	.894	3.309	1.9369	74.325	1.8649	.5233	80.3421	58.5145				1				0
80	11.21	57.1907	21.5366	63.6431	26.6062	3.6566	-.3186	168.9765	3.1872	.8943	3.3103	1.9377	74.3258	1.8656	.5235	80.354	58.5174				1				0
80	11.22	57.249	21.5456	63.692	26.6226	3.6578	-.3183	169.1092	3.1884	.8946	3.3115	1.9384	74.3265	1.8664	.5237	80.3658	58.5203				1				0
80	11.23	57.2653	21.4961	63.7525	26.5932	3.6657	-.32	169.1071	3.1963	.8929	3.3186	1.9426	74.3928	1.871	.5226	80.4408	58.5034				1				0
80	11.24	57.2817	21.4466	63.813	26.5638	3.6736	-.3218	169.105	3.2042	.8911	3.3258	1.9468	74.4588	1.8756	.5216	80.5158	58.4864				1				0
80	11.25	57.298	21.3971	63.8735	26.5344	3.6814	-.3236	169.1029	3.212	.8893	3.3329	1.9509	74.5245	1.8802	.5206	80.5908	58.4695				1				0
80	11.26	57.3143	21.3476	63.934	26.505	3.6893	-.3254	169.1008	3.2199	.8875	3.34	1.9551	74.59	1.8848	.5195	80.6657	58.4525				1				0
80	11.27	57.3469	21.2216	64.1297	26.447	3.709	-.3317	169.1451	3.2397	.8812	3.3574	1.9653	74.7832	1.8964	.5158	80.8538	58.3925				1				0
80	11.28	57.3795	21.0956	64.3254	26.3891	3.7288	-.338	169.1895	3.2594	.8749	3.3748	1.9755	74.9743	1.9079	.5121	81.0418	58.3326				1				0
80	11.29	57.3958	21.019	64.4606	26.3605	3.7407	-.3425	169.236	3.2713	.8704	3.3851	1.9815	75.1002	1.9149	.5095	81.1548	58.2896				1				0
80	11.3	57.4121	20.9425	64.5958	26.332	3.7525	-.347	169.2824	3.2831	.8659	3.3954	1.9875	75.2252	1.9218	.5069	81.2677	58.2466				1				0
80	11.31	57.4284	20.866	64.731	26.3035	3.7644	-.3515	169.3289	3.295	.8614	3.4057	1.9936	75.3493	1.9288	.5042	81.3806	58.2037				1				0
80	11.32	57.4447	20.7895	64.8662	26.2749	3.7762	-.356	169.3754	3.3068	.8569	3.416	1.9996	75.4727	1.9357	.5016	81.4934	58.1607				1				0
80	11.33	57.4825	20.7328	64.9783	26.2377	3.7872	-.3585	169.4313	3.3178	.8544	3.426	2.0055	75.5587	1.9421	.5001	81.598	58.1372				1				0
80	11.34	57.5203	20.6761	65.0904	26.2005	3.7982	-.3609	169.4873	3.3288	.8519	3.436	2.0114	75.6442	1.9485	.4987	81.7025	58.1137				1				0
80	11.35	57.5417	20.6959	65.0673	26.1919	3.7973	-.3589	169.4968	3.3279	.854	3.4357	2.0112	75.6079	1.948	.4999	81.6943	58.1331				1				0
80	11.36	57.5632	20.7157	65.0441	26.1832	3.7964	-.3569	169.5062	3.327	.856	3.4354	2.011	75.5715	1.9475	.5011	81.6862	58.1524				1				0
80	11.37	57.5846	20.7355	65.021	26.1746	3.7956	-.3548	169.5157	3.3262	.858	3.4351	2.0108	75.5351	1.947	.5023	81.678	58.1718				1				0
80	11.38	57.5984	20.8327	64.8413	26.1703	3.7842	-.3469	169.4427	3.3148	.866	3.4261	2.0055	75.3585	1.9404	.5069	81.5699	58.2478				1				0
80	11.39	57.6121	20.9299	64.6616	26.1659	3.7729	-.3389	169.3696	3.3035	.874	3.4171	2.0003	75.1808	1.9338	.5116	81.4618	58.3239				1				0
80	11.4	57.6258	21.0271	64.4819	26.1616	3.7615	-.3309	169.2965	3.2921	.882	3.4082	1.9951	75.002	1.9271	.5163	81.3535	58.4				1				0
80	11.41	57.6181	21.1046	64.3254	26.1659	3.751	-.3249	169.2139	3.2816	.888	3.3996	1.99	74.859	1.9209	.5198	81.2533	58.4568				1				0
80	11.42	57.6104	21.182	64.1688	26.1703	3.7405	-.319	169.1314	3.2711	.8939	3.391	1.985	74.7151	1.9148	.5233	81.153	58.5137				1				0
80	11.43	57.6026	21.2594	64.0122	26.1746	3.7299	-.313	169.0488	3.2605	.8999	3.3824	1.98	74.5704	1.9086	.5268	81.0526	58.5706				1				0
80	11.44	57.6138	21.4664	63.6431	26.2049	3.7026	-.2978	168.9281	3.2332	.9151	3.3602	1.967	74.197	1.8926	.5357	80.7927	58.7152				1				0
80	11.45	57.625	21.6734	63.2739	26.2351	3.6753	-.2826	168.8074	3.2059	.9303	3.3382	1.954	73.8182	1.8766	.5446	80.5324	58.86				1				0
80	11.46	57.6438	21.803	63.0613	26.2611	3.6585	-.2734	168.7692	3.1891	.9395	3.3247	1.9461	73.5852	1.8668	.55	80.3728	58.9477				1				0
80	11.47	57.6627	21.9326	62.8487	26.287	3.6418	-.2642	168.7311	3.1724	.9487	3.3112	1.9382	73.3502	1.857	.5554	80.2131	59.0355				1				0
80	11.48	57.6816	22.0622	62.6361	26.313	3.625	-.2549	168.6929	3.1556	.958	3.2978	1.9304	73.1132	1.8472	.5607	80.0534	59.1234				1				0
80	11.49	57.7005	22.1918	62.4235	26.3389	3.6082	-.2457	168.6547	3.1388	.9672	3.2845	1.9226	72.8741	1.8373	.5661	79.8935	59.2112				1				0
80	11.5	57.6464	22.3079	62.1299	26.3493	3.589	-.2365	168.4336	3.1196	.9764	3.2689	1.9135	72.6201	1.8261	.5716	79.7108	59.2993				1				0
80	11.51	57.5924	22.424	61.8364	26.3597	3.5698	-.2272	168.2125	3.1004	.9857	3.2533	1.9043	72.363	1.8148	.577	79.5275	59.3877				1				0
80	11.52	57.5194	22.4105	61.7554	26.3441	3.5674	-.2271	168.0295	3.098	.9857	3.251	1.903	72.3495	1.8134	.577	79.5044	59.388				1				0
80	11.53	57.4464	22.397	61.6745	26.3285	3.5649	-.2271	167.8465	3.0955	.9858	3.2487	1.9016	72.3359	1.812	.577	79.4812	59.3883				1				0
80	11.54	57.3735	22.3835	61.5935	26.313	3.5625	-.2271	167.6635	3.0931	.9858	3.2464	1.9003	72.3223	1.8106	.577	79.458	59.3886				1				0
80	11.55	57.3005	22.37	61.5126	26.2974	3.56	-.227	167.4806	3.0906	.9858	3.2441	1.8989	72.3086	1.8091	.5771	79.4348	59.3889				1				0
80	11.56	57.1366	22.307	61.469	26.2887	3.5591	-.2323	167.2014	3.0897	.9806	3.2416	1.8975	72.3921	1.8086	.574	79.4256	59.3388				1				0
80	11.57	56.9727	22.244	61.4254	26.2801	3.5581	-.2376	166.9222	3.0887	.9753	3.239	1.896	72.4759	1.808	.5709	79.4164	59.2886				1				0
80	11.58	56.8817	22.1945	61.4628	26.287	3.5596	-.2429	166.826	3.0902	.97	3.2389	1.8959	72.5734	1.8089	.5678	79.4306	59.238				1				0
80	11.59	56.7907	22.145	61.5001	26.2939	3.5611	-.2482	166.7298	3.0917	.9647	3.2387	1.8958	72.6711	1.8097	.5647	79.4448	59.1873				1				0
80	11.6	56.6997	22.0955	61.5375	26.3009	3.5626	-.2535	166.6336	3.0932	.9593	3.2385	1.8957	72.7688	1.8106	.5616	79.459	59.1366				1				0
80	11.61	56.6088	22.046	61.5749	26.3078	3.5641	-.2589	166.5374	3.0947	.954	3.2384	1.8956	72.8667	1.8115	.5584	79.4732	59.0859				1				0
80	11.62	56.5264	22.0748	61.7003	26.4228	3.555	-.2668	166.7243	3.0856	.9461	3.2273	1.8891	72.9538	1.8061	.5538	79.3862	59.0102				1				0
80	11.63	56.444	22.1036	61.8257	26.5378	3.5458	-.2748	166.9112	3.0764	.9381	3.2163	1.8827	73.0413	1.8008	.5491	79.2994	58.9346				1				0
80	11.64	56.4526	22.1819	61.9138	26.646	3.5353	-.2773	167.1942	3.0659	.9355	3.2054	1.8763	73.0305	1.7946	.5476	79.1988	58.91				1				0
80	11.65	56.4611	22.2602	62.0019	26.7541	3.5247	-.2799	167.4773	3.0553	.933	3.1946	1.87	73.0196	1.7884	.5461	79.0985	58.8854				1				0
80	11.66	56.4697	22.3385	62.0899	26.8622	3.5142	-.2825	167.7604	3.0448	.9304	3.1838	1.8637	73.0087	1.7823	.5446	78.9985	58.8609				1				0
80	11.67	56.4783	22.4168	62.178	26.9703	3.5038	-.2851	168.0434	3.0344	.9278	3.1731	1.8574	72.9978	1.7762	.5431	78.8989	58.8365				1				0
80	11.68	56.5899	22.5113	62.3799	27.0949	3.4975	-.2875	168.576	3.0281	.9254	3.1663	1.8534	73.0066	1.7725	.5417	78.8388	58.8133				1				0
80	11.69	56.7015	22.6058	62.5818	27.2194	3.4912	-.2899	169.1086	3.0218	.923	3.1596	1.8495	73.0153	1.7688	.5403	78.7792	58.7903				1				0
80	11.7	56.8045	22.622	62.6957	27.2358	3.4953	-.2898	169.358	3.0259	.9231	3.1636	1.8518	73.0349	1.7712	.5403	78.8182	58.7914				1				0
80	11.71	56.9074	22.6382	62.8096	27.2523	3.4994	-.2897	169.6075	3.03	.9232	3.1675	1.8541	73.0544	1.7736	.5404	78.8572	58.7926				1				0
80	11.72	57.0104	22.6544	62.9234	27.2687	3.5035	-.2895	169.857	3.0341	.9233	3.1715	1.8564	73.0738	1.776	.5405	78.896	58.7937				1				0
80	11.73	57.1134	22.6707	63.0373	27.2852	3.5075	-.2894	170.1065	3.0382	.9235	3.1754	1.8587	73.0931	1.7784	.5405	78.9348	58.7948				1				0
80	11.74	57.1134	22.5887	63.2134	27.2774	3.519	-.2962	170.193	3.0496	.9167	3.1845	1.864	73.269	1.7851	.5366	79.0443	58.7308				1				0
80	11.75	57.1134	22.5068	63.3896	27.2696	3.5305	-.3029	170.2794	3.0611	.91	3.1935	1.8693	73.4437	1.7918	.5327	79.1536	58.6669				1				0
80	11.76	57.0104	22.4087	63.4518	27.2454	3.538	-.3097	170.1164	3.0686	.9032	3.1987	1.8724	73.5995	1.7962	.5287	79.2247	58.6015				1				0
80	11.77	56.9074	22.3106	63.5141	27.2211	3.5455	-.3166	169.9533	3.0761	.8963	3.204	1.8755	73.7552	1.8006	.5246	79.2959	58.5361				1				0
80	11.78	56.8045	22.2125	63.5764	27.1969	3.553	-.3235	169.7903	3.0836	.8894	3.2093	1.8785	73.9106	1.805	.5206	79.3672	58.4705				1				0
80	11.79	56.5727	22.1405	63.4643	27.1641	3.5504	-.3287	169.3416	3.081	.8842	3.2053	1.8763	73.9877	1.8035	.5176	79.3426	58.4207				1				0
80	11.8	56.341	22.0685	63.3522	27.1312	3.5478	-.334	168.8929	3.0784	.8789	3.2014	1.8739	74.0655	1.8019	.5145	79.3179	58.3705				1				0
80	11.81	56.1092	21.9965	63.2401	27.0983	3.5452	-.3393	168.4442	3.0758	.8736	3.1974	1.8716	74.1439	1.8004	.5114	79.2931	58.3201				1				0
80	11.82	55.9805	22.0226	63.0658	27.0897	3.535	-.3376	168.1586	3.0656	.8753	3.1881	1.8662	74.0653	1.7944	.5123	79.1961	58.3359				1				0
80	11.83	55.8518	22.0487	62.8914	27.081	3.5248	-.336	167.8729	3.0554	.8769	3.1787	1.8607	73.9859	1.7885	.5133	79.0988	58.3517				1				0
80	11.84	55.723	22.0748	62.7171	27.0724	3.5145	-.3343	167.5872	3.0451	.8786	3.1693	1.8552	73.9058	1.7825	.5143	79.0012	58.3676				1				0
80	11.85	55.4698	22.4303	62.0872	27.2151	3.4524	-.3186	167.2025	2.983	.8943	3.1142	1.8229	73.3114	1.7461	.5235	78.4095	58.5171				1				0
80	11.86	55.2166	22.7859	61.4574	27.3578	3.39	-.3028	166.8177	2.9206	.9101	3.0591	1.7906	72.6927	1.7095	.5327	77.8151	58.6673				1				0
80	11.87	55.0922	23.1153	61.002	27.5092	3.3379	-.2887	166.7186	2.8685	.9242	3.0137	1.764	72.1426	1.6791	.5409	77.3192	58.8014				1				0
80	11.88	54.9677	23.4447	60.5465	27.6605	3.2858	-.2746	166.6195	2.8164	.9383	2.9686	1.7376	71.575	1.6485	.5492	76.8228	58.9358				1				0
80	11.89	54.8433	23.7741	60.0911	27.8119	3.2336	-.2605	166.5204	2.7642	.9524	2.9237	1.7113	70.9893	1.618	.5575	76.3258	59.0702				1				0
80	11.9	54.7188	24.1035	59.6356	27.9633	3.1814	-.2464	166.4213	2.712	.9665	2.879	1.6852	70.3846	1.5874	.5657	75.8282	59.2048				1				0
80	11.91	54.2459	24.3718	59.3519	28.298	3.1148	-.2538	166.2675	2.6454	.9591	2.8139	1.647	70.0717	1.5484	.5614	75.1942	59.1343				1				0
80	11.92	53.773	24.64	59.0681	28.6327	3.0481	-.2612	166.1138	2.5787	.9517	2.7487	1.6089	69.7434	1.5094	.557	74.5591	59.0635				1				0
80	11.93	53.4245	24.5788	59.2398	28.8161	3.0338	-.2828	166.0592	2.5644	.9301	2.7279	1.5967	70.065	1.501	.5444	74.4229	58.8578				1				0
80	11.94	53.0761	24.5176	59.4115	28.9994	3.0195	-.3044	166.0046	2.5501	.9085	2.7071	1.5845	70.3919	1.4926	.5317	74.2866	58.652				1				0
80	11.95	52.7276	24.4564	59.5832	29.1828	3.0052	-.3261	165.95	2.5358	.8868	2.6864	1.5724	70.7239	1.4842	.5191	74.1503	58.446				1				0
80	11.96	52.3792	24.3952	59.7548	29.3662	2.9908	-.3477	165.8953	2.5215	.8652	2.6658	1.5603	71.0614	1.4759	.5064	74.0138	58.2399				1				0
80	11.97	52.2281	24.3106	60.3001	29.5841	2.9947	-.3746	166.4229	2.5253	.8382	2.6608	1.5574	71.6369	1.4781	.4906	74.0504	57.9833				1				0
80	11.98	52.077	24.226	60.8454	29.8021	2.9985	-.4014	166.9505	2.5291	.8115	2.6561	1.5547	72.2109	1.4803	.475	74.0868	57.7283				1				0
80	11.99	52.2744	24.2025	61.219	29.8367	3.0165	-.4065	167.5327	2.5471	.8063	2.6717	1.5638	72.4336	1.4909	.472	74.258	57.6794				1				0
80	12	52.4718	24.1791	61.5927	29.8713	3.0343	-.4116	168.1149	2.565	.8012	2.6872	1.5729	72.6523	1.5013	.469	74.4281	57.6309				1				0
80	12.01	52.6693	24.1557	61.9663	29.9059	3.0521	-.4167	168.6972	2.5827	.7962	2.7026	1.5819	72.8669	1.5117	.466	74.597	57.5826				1				0
80	12.02	52.8667	24.1323	62.3399	29.9405	3.0697	-.4217	169.2794	2.6003	.7911	2.718	1.5909	73.0776	1.522	.4631	74.7648	57.5347				1				0
80	12.03	53.1396	24.1404	62.8434	30.0417	3.087	-.4284	170.1651	2.6176	.7845	2.7327	1.5995	73.3176	1.5322	.4592	74.93	57.471				1				0
80	12.04	53.4125	24.1485	63.3469	30.1429	3.1042	-.4351	171.0508	2.6348	.7778	2.7472	1.608	73.5527	1.5422	.4553	75.0935	57.4079				1				0
80	12.05	53.4881	24.18	63.4767	30.2095	3.104	-.4367	171.3543	2.6346	.7762	2.7466	1.6076	73.585	1.5421	.4543	75.0918	57.392				1				0
80	12.06	53.5636	24.2115	63.6066	30.2761	3.1039	-.4384	171.6578	2.6345	.7745	2.7459	1.6073	73.6173	1.542	.4533	75.0901	57.3762				1				0
80	12.07	53.6391	24.2431	63.7365	30.3427	3.1037	-.44	171.9613	2.6343	.7728	2.7453	1.6069	73.6494	1.5419	.4524	75.0885	57.3604				1				0
80	12.08	53.7146	24.2746	63.8664	30.4093	3.1035	-.4417	172.2648	2.6341	.7712	2.7447	1.6065	73.6815	1.5418	.4514	75.0868	57.3447				1				0
80	12.09	53.6614	24.2269	63.9153	30.4214	3.1058	-.4462	172.2249	2.6364	.7667	2.7456	1.6071	73.7848	1.5431	.4488	75.1084	57.3019				1				0
80	12.1	53.6082	24.1791	63.9642	30.4335	3.108	-.4507	172.1851	2.6386	.7622	2.7465	1.6076	73.888	1.5445	.4461	75.1299	57.2591				1				0
80	12.11	53.4795	24.0999	63.8833	30.379	3.1105	-.4536	171.8417	2.6411	.7593	2.7481	1.6085	73.9598	1.5459	.4445	75.1533	57.2317				1				0
80	12.12	53.3507	24.0207	63.8023	30.3245	3.113	-.4564	171.4983	2.6436	.7564	2.7497	1.6094	74.0317	1.5473	.4428	75.1767	57.2043				1				0
80	12.13	53.222	23.9415	63.7214	30.27	3.1154	-.4593	171.1549	2.646	.7536	2.7512	1.6104	74.1038	1.5488	.4411	75.2003	57.1767				1				0
80	12.14	53.0795	23.658	63.6324	30.0313	3.1437	-.4641	170.4012	2.6743	.7488	2.7772	1.6256	74.3574	1.5653	.4383	75.4696	57.1317				1				0
80	12.15	52.937	23.3745	63.5434	29.7926	3.1722	-.4688	169.6476	2.7028	.7441	2.8034	1.6409	74.6085	1.5821	.4355	75.7414	57.0862				1				0
80	12.16	52.7946	23.091	63.4545	29.5539	3.201	-.4736	168.8939	2.7316	.7392	2.8299	1.6564	74.8572	1.5989	.4327	76.0156	57.0404				1				0
80	12.17	52.7808	22.8867	63.4465	29.3696	3.2273	-.4755	168.4836	2.7579	.7374	2.8548	1.671	75.0313	1.6143	.4316	76.2661	57.0226				1				0
80	12.18	52.7671	22.6824	63.4385	29.1854	3.2538	-.4774	168.0733	2.7844	.7355	2.8799	1.6857	75.2032	1.6298	.4305	76.5178	57.0047				1				0
80	12.19	52.7534	22.478	63.4305	29.0012	3.2803	-.4793	167.663	2.8109	.7336	2.9051	1.7004	75.373	1.6453	.4294	76.7708	56.9868				1				0
80	12.2	52.7345	22.0757	63.6297	28.7218	3.334	-.4902	167.1617	2.8646	.7226	2.9543	1.7293	75.8417	1.6768	.423	77.2819	56.8823				1				0
80	12.21	52.7156	21.6734	63.829	28.4424	3.388	-.5013	166.6604	2.9186	.7116	3.0041	1.7584	76.2977	1.7084	.4165	77.7962	56.7772				1				0
80	12.22	52.7104	21.4754	64.0363	28.3473	3.4151	-.5104	166.5694	2.9457	.7025	3.0283	1.7726	76.5868	1.7243	.4112	78.0545	56.6903				1				0
80	12.23	52.7053	21.2774	64.2435	28.2521	3.4423	-.5195	166.4783	2.9729	.6934	3.0527	1.7869	76.8717	1.7402	.4059	78.3131	56.6034				1				0
80	12.24	52.7001	21.0793	64.4508	28.157	3.4695	-.5287	166.3873	3.0001	.6842	3.0771	1.8012	77.1524	1.7561	.4005	78.572	56.5164				1				0
80	12.25	52.695	20.8813	64.6581	28.0619	3.4967	-.5378	166.2963	3.0273	.6751	3.1016	1.8155	77.4289	1.772	.3952	78.8312	56.4293				1				0
80	12.26	52.9096	20.9137	64.8155	28.0774	3.5044	-.5344	166.7162	3.035	.6785	3.1099	1.8204	77.3982	1.7765	.3972	78.9047	56.4619				1				0
80	12.27	53.1241	20.9461	64.973	28.093	3.5121	-.531	167.1362	3.0427	.6819	3.1181	1.8252	77.3678	1.781	.3992	78.9778	56.4944				1				0
80	12.28	53.3439	21.1766	64.9231	28.2037	3.4927	-.5185	167.6473	3.0233	.6944	3.102	1.8157	77.0648	1.7697	.4065	78.7931	56.6131				1				0
80	12.29	53.5636	21.407	64.8733	28.3144	3.4734	-.5061	168.1583	3.004	.7068	3.086	1.8064	76.7605	1.7584	.4137	78.6096	56.7311				1				0
80	12.3	53.7833	21.6374	64.8235	28.4251	3.4543	-.4938	168.6693	2.9849	.7191	3.0703	1.7972	76.455	1.7472	.4209	78.4272	56.8484				1				0
80	12.31	54.003	21.8678	64.7737	28.5358	3.4352	-.4816	169.1804	2.9658	.7313	3.0547	1.788	76.1481	1.736	.4281	78.2459	56.965				1				0
80	12.32	54.4631	22.3025	64.4962	28.6319	3.4034	-.4499	169.8936	2.934	.7629	3.0315	1.7745	75.4238	1.7174	.4466	77.9426	57.2661				1				0
80	12.33	54.9231	22.7373	64.2186	28.7279	3.3718	-.4186	170.6068	2.9024	.7943	3.0091	1.7614	74.6947	1.6989	.4649	77.6419	57.5647				1				0
80	12.34	55.1634	22.9416	63.9909	28.7132	3.359	-.3993	170.809	2.8896	.8136	3.0019	1.7572	74.2751	1.6914	.4762	77.52	57.7484				1				0
80	12.35	55.4037	23.1459	63.7632	28.6985	3.3462	-.3801	171.0112	2.8768	.8328	2.995	1.7531	73.8546	1.6839	.4875	77.3983	57.9317				1				0
80	12.36	55.6441	23.3502	63.5354	28.6837	3.3335	-.3609	171.2134	2.8641	.852	2.9881	1.7491	73.4331	1.6765	.4987	77.277	58.1145				1				0
80	12.37	55.8844	23.5545	63.3077	28.669	3.3208	-.3417	171.4156	2.8514	.8712	2.9815	1.7452	73.0107	1.669	.5099	77.156	58.2969				1				0
80	12.38	55.959	23.5914	62.9679	28.5125	3.321	-.3259	171.0309	2.8516	.887	2.9864	1.748	72.7214	1.6692	.5192	77.1583	58.4477				1				0
80	12.39	56.0337	23.6283	62.6281	28.3559	3.3213	-.31	170.6461	2.8519	.9029	2.9914	1.751	72.4318	1.6693	.5285	77.1606	58.5992				1				0
80	12.4	55.8681	23.4609	62.516	28.2141	3.3343	-.3132	170.0591	2.8649	.8997	3.0028	1.7577	72.5659	1.6769	.5266	77.2848	58.5683				1				0
80	12.41	55.7024	23.2935	62.4039	28.0722	3.3474	-.3165	169.4721	2.878	.8964	3.0144	1.7644	72.7	1.6846	.5247	77.4098	58.5372				1				0
80	12.42	55.5368	23.1261	62.2918	27.9304	3.3606	-.3198	168.8851	2.8913	.8931	3.0261	1.7713	72.8338	1.6924	.5228	77.5357	58.5059				1				0
80	12.43	55.3711	22.9587	62.1798	27.7885	3.374	-.3231	168.2981	2.9046	.8898	3.0378	1.7782	72.9676	1.7002	.5208	77.6625	58.4744				1				0
80	12.44	55.0252	22.6463	62.1317	27.6268	3.3955	-.3373	167.4301	2.9261	.8756	3.0543	1.7878	73.3406	1.7128	.5125	77.8678	58.3392				1				0
80	12.45	54.6793	22.334	62.0837	27.4651	3.4173	-.3516	166.5621	2.9479	.8613	3.0712	1.7977	73.7133	1.7255	.5042	78.0753	58.2027				1				0
80	12.46	54.4991	22.1891	62.1477	27.4452	3.4256	-.3626	166.2811	2.9562	.8503	3.076	1.8005	73.9526	1.7304	.4977	78.154	58.0982				1				0
80	12.47	54.3189	22.0442	62.2118	27.4253	3.4339	-.3736	166.0001	2.9645	.8393	3.081	1.8034	74.1919	1.7352	.4913	78.2329	57.9934				1				0
80	12.48	54.1386	21.8993	62.2758	27.4054	3.4422	-.3846	165.7191	2.9728	.8283	3.086	1.8064	74.4313	1.7401	.4848	78.3121	57.8882				1				0
80	12.49	53.9584	21.7544	62.3399	27.3855	3.4505	-.3957	165.4382	2.9811	.8172	3.0911	1.8094	74.6707	1.745	.4783	78.3916	57.7827				1				0
80	12.5	53.8339	21.6914	62.4395	27.44	3.4504	-.4054	165.4048	2.981	.8075	3.0884	1.8078	74.844	1.7449	.4726	78.3902	57.69				1				0
80	12.51	53.7095	21.6284	62.5391	27.4945	3.4502	-.4152	165.3715	2.9808	.7977	3.0857	1.8062	75.0177	1.7448	.4669	78.3889	57.5974				1				0
80	12.52	53.7653	21.7103	62.5747	27.5688	3.4417	-.4138	165.6191	2.9723	.7991	3.0779	1.8016	74.9517	1.7398	.4678	78.308	57.6107				1				0
80	12.53	53.8211	21.7922	62.6103	27.6432	3.4333	-.4124	165.8668	2.9639	.8005	3.0701	1.7971	74.8854	1.7349	.4686	78.2274	57.624				1				0
80	12.54	53.8769	21.8741	62.6459	27.7176	3.4248	-.411	166.1145	2.9554	.8019	3.0623	1.7925	74.8191	1.7299	.4694	78.147	57.6373				1				0
80	12.55	54.0339	22.1162	62.6681	27.901	3.3999	-.4041	166.7192	2.9305	.8088	3.04	1.7795	74.57	1.7153	.4734	77.9091	57.7032				1				0
80	12.56	54.191	22.3583	62.6904	28.0843	3.3751	-.3972	167.324	2.9057	.8157	3.018	1.7666	74.3191	1.7008	.4775	77.673	57.7686				1				0
80	12.57	54.348	22.6004	62.7126	28.2677	3.3504	-.3904	167.9288	2.881	.8225	2.9962	1.7538	74.0664	1.6864	.4815	77.4386	57.8335				1				0
80	12.58	54.4493	22.7607	62.6993	28.3767	3.3342	-.3849	168.2859	2.8648	.8279	2.982	1.7455	73.8802	1.6769	.4846	77.2836	57.8852				1				0
80	12.59	54.5506	22.9209	62.6859	28.4857	3.318	-.3795	168.6431	2.8486	.8334	2.968	1.7373	73.6931	1.6674	.4878	77.1294	57.9367				1				0
80	12.6	54.6519	23.0811	62.6726	28.5947	3.3019	-.3741	169.0002	2.8325	.8387	2.954	1.7291	73.505	1.6579	.4909	76.9758	57.988				1				0
80	12.61	54.8304	23.2665	62.6939	28.7088	3.2871	-.3667	169.4996	2.8177	.8461	2.942	1.7221	73.2854	1.6493	.4953	76.8355	58.0585				1				0
80	12.62	55.0089	23.4519	62.7153	28.823	3.2725	-.3594	169.9991	2.8031	.8535	2.9301	1.7151	73.0653	1.6407	.4996	76.6961	58.1285				1				0
80	12.63	55.0862	23.4771	62.75	28.8282	3.2738	-.3574	170.1414	2.8044	.8555	2.932	1.7162	73.0352	1.6415	.5008	76.7088	58.1478				1				0
80	12.64	55.1634	23.5023	62.7847	28.8334	3.2752	-.3554	170.2838	2.8058	.8575	2.9339	1.7173	73.0051	1.6423	.5019	76.7215	58.167				1				0
80	12.65	55.2407	23.5275	62.8194	28.8386	3.2765	-.3533	170.4261	2.8071	.8595	2.9357	1.7184	72.9752	1.6431	.5031	76.7342	58.1861				1				0
80	12.66	55.3179	23.5527	62.854	28.8438	3.2778	-.3513	170.5684	2.8084	.8616	2.9376	1.7195	72.9453	1.6439	.5043	76.7468	58.2052				1				0
80	12.67	55.3068	23.4033	62.9724	28.759	3.2973	-.3569	170.4414	2.8279	.856	2.9546	1.7294	73.1595	1.6553	.501	76.9322	58.1521				1				0
80	12.68	55.2956	23.2539	63.0907	28.6742	3.3168	-.3625	170.3144	2.8474	.8504	2.9716	1.7394	73.3716	1.6667	.4978	77.1179	58.0988				1				0
80	12.69	55.2072	23.0793	63.1743	28.5843	3.335	-.3701	170.045	2.8656	.8428	2.987	1.7484	73.6119	1.6774	.4933	77.2916	58.0262				1				0
80	12.7	55.1188	22.9047	63.2579	28.4943	3.3533	-.3778	169.7757	2.8839	.8351	3.0024	1.7574	73.8505	1.6881	.4888	77.4658	57.9533				1				0
80	12.71	55.0304	22.7301	63.3415	28.4044	3.3717	-.3855	169.5063	2.9023	.8274	3.0179	1.7665	74.0873	1.6988	.4843	77.6406	57.8802				1				0
80	12.72	54.942	22.5554	63.4251	28.3144	3.3901	-.3932	169.237	2.9207	.8197	3.0335	1.7757	74.3226	1.7096	.4798	77.816	57.8069				1				0
80	12.73	54.8304	22.2053	63.7409	28.1631	3.4316	-.4112	168.9397	2.9622	.8017	3.0687	1.7963	74.8555	1.7339	.4693	78.211	57.6354				1				0
80	12.74	54.7188	21.8552	64.0567	28.0117	3.4732	-.4292	168.6424	3.0038	.7836	3.1043	1.8171	75.3781	1.7582	.4587	78.6074	57.4633				1				0
80	12.75	54.6957	21.6797	64.2889	27.9503	3.4962	-.4395	168.6145	3.0268	.7733	3.1241	1.8287	75.6678	1.7717	.4527	78.8269	57.3652				1				0
80	12.76	54.6725	21.5042	64.5211	27.8889	3.5193	-.4499	168.5866	3.0499	.763	3.1439	1.8403	75.9539	1.7852	.4466	79.0466	57.267				1				0
80	12.77	54.6493	21.3287	64.7532	27.8275	3.5424	-.4602	168.5587	3.073	.7527	3.1638	1.8519	76.2365	1.7988	.4406	79.2663	57.1687				1				0
80	12.78	54.6261	21.1532	64.9854	27.7661	3.5654	-.4705	168.5308	3.096	.7424	3.1838	1.8636	76.5156	1.8123	.4346	79.486	57.0705				1				0
80	12.79	54.6648	20.8921	65.3626	27.6458	3.6049	-.4837	168.5653	3.1355	.7292	3.2192	1.8844	76.9077	1.8354	.4268	79.8619	56.9449				1				0
80	12.8	54.7034	20.6311	65.7398	27.5256	3.6443	-.4969	168.5999	3.1749	.716	3.2547	1.9051	77.291	1.8585	.4191	80.2375	56.8193				1				0
80	12.81	54.7652	20.5456	65.8848	27.4668	3.6607	-.4997	168.6623	3.1913	.7132	3.27	1.9141	77.4029	1.868	.4175	80.3932	56.7921				1				0
80	12.82	54.827	20.4601	66.0297	27.408	3.677	-.5026	168.7248	3.2076	.7103	3.2853	1.9231	77.5137	1.8776	.4158	80.5487	56.7648				1				0
80	12.83	54.8888	20.3746	66.1747	27.3492	3.6933	-.5054	168.7873	3.2239	.7075	3.3006	1.9321	77.6233	1.8872	.4141	80.7042	56.7377				1				0
80	12.84	54.9506	20.2891	66.3197	27.2903	3.7096	-.5083	168.8497	3.2402	.7046	3.316	1.941	77.7319	1.8967	.4124	80.8595	56.7105				1				0
80	12.85	55.2664	20.3386	66.2797	27.1623	3.7231	-.493	169.0471	3.2537	.7199	3.3324	1.9507	77.5235	1.9046	.4214	80.9879	56.8565				1				0
80	12.86	55.5823	20.3881	66.2397	27.0343	3.7366	-.4777	169.2444	3.2672	.7352	3.3489	1.9603	77.3177	1.9125	.4304	81.1161	57.0022				1				0
80	12.87	55.8363	20.5231	66.0547	26.9651	3.7338	-.4595	169.3792	3.2644	.7534	3.3502	1.9611	77.0047	1.9108	.441	81.0893	57.1748				1				0
80	12.88	56.0904	20.6581	65.8696	26.8959	3.731	-.4414	169.514	3.2616	.7715	3.3516	1.9619	76.6925	1.9092	.4516	81.0625	57.3472				1				0
80	12.89	56.3444	20.7931	65.6846	26.8267	3.7282	-.4234	169.6489	3.2588	.7895	3.353	1.9627	76.3811	1.9076	.4622	81.0358	57.5192				1				0
80	12.9	56.9418	21.2216	64.9952	26.6788	3.7054	-.3717	169.8374	3.236	.8412	3.3435	1.9572	75.4277	1.8942	.4924	80.8188	58.0118				1				0
80	12.91	57.5391	21.65	64.3058	26.5309	3.6826	-.32	170.0258	3.2132	.8928	3.335	1.9522	74.4714	1.8809	.5226	80.6023	58.5033				1				0
80	12.92	58.1365	22.0784	63.6164	26.383	3.66	-.2686	170.2143	3.1906	.9443	3.3274	1.9477	73.5125	1.8676	.5528	80.3863	58.9936				1				0
80	12.93	58.4798	22.3718	63.112	26.3043	3.64	-.235	170.268	3.1706	.9779	3.318	1.9422	72.8593	1.856	.5724	80.1967	59.3132				1				0
80	12.94	58.8231	22.6653	62.6076	26.2256	3.6201	-.2015	170.3216	3.1507	1.0114	3.3091	1.937	72.2029	1.8443	.592	80.0071	59.6326				1				0
80	12.95	59.1664	22.9587	62.1033	26.1469	3.6003	-.168	170.3753	3.1309	1.0449	3.3006	1.9321	71.5434	1.8327	.6117	79.8177	59.9517				1				0
80	12.96	59.4977	23.2638	61.2929	25.954	3.5785	-.1233	170.0084	3.1091	1.0896	3.2945	1.9285	70.6861	1.8199	.6378	79.6102	60.3774				1				0
80	12.97	59.829	23.5689	60.4825	25.7611	3.5566	-.0784	169.6416	3.0872	1.1345	3.289	1.9253	69.8219	1.8071	.6641	79.4017	60.8049				1				0
80	12.98	59.817	23.5806	60.1765	25.647	3.5546	-.067	169.2211	3.0852	1.1459	3.2911	1.9265	69.6237	1.8059	.6708	79.3827	60.9135				1				0
80	12.99	59.805	23.5923	59.8705	25.5328	3.5526	-.0555	168.8006	3.0832	1.1574	3.2933	1.9277	69.4248	1.8048	.6775	79.3637	61.0226				1				0
80	13	59.793	23.604	59.5645	25.4186	3.5506	-.044	168.3801	3.0812	1.1689	3.2954	1.929	69.2252	1.8036	.6842	79.3446	61.1322				1				0
80	13.01	59.781	23.6157	59.2585	25.3045	3.5486	-.0324	167.9596	3.0792	1.1804	3.2977	1.9303	69.0248	1.8024	.691	79.3253	61.2424				1				0
80	13.02	59.593	23.4582	59.0138	25.1375	3.5591	-.0307	167.2026	3.0897	1.1821	3.3082	1.9365	69.0629	1.8086	.692	79.426	61.2586				1				0
80	13.03	59.405	23.3007	58.7692	24.9706	3.5698	-.029	166.4455	3.1004	1.1839	3.3187	1.9427	69.101	1.8148	.693	79.5275	61.2749				1				0
80	13.04	59.2291	23.1315	58.8306	24.9178	3.5825	-.039	166.109	3.1131	1.1739	3.3271	1.9475	69.3402	1.8223	.6871	79.6488	61.1796				1				0
80	13.05	59.0531	22.9623	58.892	24.8651	3.5953	-.0491	165.7724	3.1259	1.1638	3.3355	1.9525	69.5792	1.8298	.6812	79.7705	61.0839				1				0
80	13.06	58.8772	22.7931	58.9534	24.8123	3.6081	-.0592	165.4359	3.1387	1.1537	3.3441	1.9575	69.8179	1.8373	.6753	79.8927	60.9878				1				0
80	13.07	58.7012	22.6238	59.0147	24.7595	3.621	-.0693	165.0994	3.1516	1.1436	3.3527	1.9625	70.0564	1.8448	.6694	80.0154	60.8913				1				0
80	13.08	58.5184	22.4564	59.2442	24.7864	3.6327	-.0865	165.0055	3.1633	1.1264	3.3579	1.9656	70.4006	1.8517	.6593	80.1269	60.7273				1				0
80	13.09	58.3356	22.289	59.4737	24.8132	3.6444	-.1038	164.9116	3.175	1.1091	3.3632	1.9687	70.7442	1.8586	.6493	80.2385	60.5632				1				0
80	13.1	58.3288	22.2908	59.6419	24.8927	3.6432	-.1107	165.1542	3.1738	1.1021	3.3597	1.9667	70.8499	1.8578	.6452	80.2267	60.4966				1				0
80	13.11	58.3219	22.2926	59.81	24.9723	3.642	-.1177	165.3968	3.1726	1.0952	3.3563	1.9646	70.9554	1.8571	.6411	80.2149	60.4301				1				0
80	13.12	58.315	22.2944	59.9781	25.0519	3.6407	-.1247	165.6395	3.1713	1.0882	3.3528	1.9626	71.0609	1.8564	.637	80.2031	60.3639				1				0
80	13.13	58.3082	22.2962	60.1462	25.1315	3.6395	-.1316	165.8821	3.1701	1.0813	3.3494	1.9606	71.1663	1.8557	.6329	80.1914	60.2978				1				0
80	13.14	58.5322	22.6382	60.1605	25.3624	3.6047	-.122	166.6933	3.1353	1.0909	3.3197	1.9432	70.8152	1.8353	.6386	79.8602	60.3895				1				0
80	13.15	58.7562	22.9803	60.1747	25.5933	3.5703	-.1124	167.5045	3.1009	1.1004	3.2904	1.926	70.4612	1.8151	.6442	79.5322	60.4804				1				0
80	13.16	58.9871	23.3205	60.0208	25.7447	3.5372	-.0961	168.0731	3.0678	1.1168	3.2648	1.9111	69.9972	1.7958	.6537	79.2174	60.6359				1				0
80	13.17	59.2179	23.6607	59.8669	25.8961	3.5044	-.0799	168.6416	3.035	1.133	3.2396	1.8963	69.5292	1.7766	.6632	78.9048	60.7903				1				0
80	13.18	59.4488	24.0009	59.713	26.0474	3.4718	-.0638	169.2102	3.0024	1.1491	3.2148	1.8818	69.057	1.7575	.6726	78.5943	60.9437				1				0
80	13.19	59.6797	24.3412	59.5591	26.1988	3.4394	-.0478	169.7788	2.97	1.1651	3.1904	1.8675	68.5808	1.7385	.682	78.2859	61.0961				1				0
80	13.2	59.9089	24.8875	59.0886	26.3761	3.3815	-.0183	170.261	2.9121	1.1945	3.1476	1.8424	67.6965	1.7046	.6992	77.7343	61.3767				1				0
80	13.21	60.138	25.4338	58.618	26.5534	3.3239	.011	170.7433	2.8545	1.2238	3.1058	1.818	66.7932	1.6709	.7164	77.1858	61.6557				1				0
80	13.22	60.1363	25.6399	58.3013	26.5794	3.2982	.0245	170.6569	2.8288	1.2374	3.0876	1.8073	66.3737	1.6558	.7243	76.9407	61.7848				1				0
80	13.23	60.1346	25.8461	57.9846	26.6053	3.2724	.0381	170.5706	2.803	1.251	3.0695	1.7967	65.9489	1.6407	.7323	76.6953	61.9141				1				0
80	13.24	60.1329	26.0522	57.6679	26.6313	3.2466	.0517	170.4842	2.7772	1.2646	3.0516	1.7862	65.5186	1.6256	.7402	76.4498	62.0435				1				0
80	13.25	60.1311	26.2583	57.3513	26.6572	3.2208	.0653	170.3979	2.7514	1.2782	3.0338	1.7758	65.0828	1.6105	.7482	76.2039	62.173				1				0
80	13.26	59.8625	26.3996	56.8816	26.6313	3.1899	.0757	169.7749	2.7205	1.2885	3.0102	1.762	64.6557	1.5924	.7542	75.9094	62.2718				1				0
80	13.27	59.5939	26.5409	56.4119	26.6053	3.1587	.0861	169.152	2.6893	1.299	2.9866	1.7482	64.2187	1.5742	.7604	75.6127	62.3714				1				0
80	13.28	59.3269	26.4761	56.2589	26.5534	3.1535	.0829	168.6153	2.6841	1.2958	2.9805	1.7446	64.2311	1.5711	.7585	75.5629	62.3405				1				0
80	13.29	59.06	26.4113	56.1059	26.5015	3.1482	.0796	168.0787	2.6788	1.2925	2.9743	1.741	64.2435	1.568	.7565	75.5127	62.3094				1				0
80	13.3	58.7931	26.3465	55.9529	26.4496	3.1429	.0763	167.5421	2.6735	1.2892	2.9681	1.7374	64.2561	1.5649	.7546	75.4623	62.2782				1				0
80	13.31	58.4189	26.3681	55.8568	26.537	3.1203	.0669	167.1808	2.6509	1.2798	2.9436	1.723	64.2301	1.5517	.7491	75.2465	62.1882				1				0
80	13.32	58.0447	26.3897	55.7607	26.6243	3.0975	.0574	166.8194	2.6281	1.2703	2.919	1.7086	64.2036	1.5383	.7435	75.0298	62.0979				1				0
80	13.33	57.6705	26.4113	55.6647	26.7117	3.0747	.0479	166.4581	2.6053	1.2608	2.8943	1.6941	64.1766	1.525	.738	74.8121	62.0072				1				0
80	13.34	57.5632	26.4977	55.7216	26.851	3.0574	.0417	166.6334	2.588	1.2546	2.876	1.6834	64.1364	1.5148	.7344	74.6472	61.9487				1				0
80	13.35	57.4559	26.5841	55.7785	26.9902	3.0401	.0356	166.8087	2.5707	1.2485	2.8578	1.6728	64.0957	1.5047	.7308	74.4826	61.8904				1				0
80	13.36	57.3486	26.6705	55.8355	27.1295	3.0228	.0295	166.984	2.5534	1.2424	2.8396	1.6621	64.0546	1.4946	.7272	74.3184	61.8322				1				0
80	13.37	57.3503	26.9081	55.9049	27.3405	2.9943	.0283	167.5038	2.5249	1.2411	2.8135	1.6468	63.823	1.4779	.7265	74.0466	61.8204				1				0
80	13.38	57.352	27.1457	55.9742	27.5515	2.9659	.027	168.0236	2.4965	1.2399	2.7875	1.6316	63.5885	1.4613	.7258	73.7765	61.8087				1				0
80	13.39	57.461	27.2969	55.9867	27.6233	2.9547	.0319	168.368	2.4853	1.2447	2.7796	1.627	63.3968	1.4547	.7286	73.6699	61.8547				1				0
80	13.4	57.57	27.4482	55.9991	27.6951	2.9436	.0367	168.7125	2.4742	1.2495	2.7718	1.6224	63.2047	1.4482	.7314	73.5637	61.9005				1				0
80	13.41	57.679	27.5994	56.0116	27.7669	2.9325	.0414	169.0569	2.4631	1.2543	2.7641	1.6179	63.0124	1.4417	.7342	73.458	61.9461				1				0
80	13.42	57.788	27.7506	56.0241	27.8387	2.9214	.0462	169.4014	2.452	1.2591	2.7564	1.6134	62.8197	1.4352	.737	73.3527	61.9915				1				0
80	13.43	57.9751	27.8703	55.944	27.7868	2.9204	.0583	169.5762	2.451	1.2711	2.761	1.6161	62.5875	1.4346	.744	73.3427	62.1062				1				0
80	13.44	58.1623	27.99	55.8639	27.7349	2.9193	.0703	169.7511	2.4499	1.2832	2.7656	1.6188	62.3566	1.434	.7511	73.3328	62.2206				1				0
80	13.45	58.2404	27.9585	55.7714	27.6112	2.9293	.0776	169.5815	2.4599	1.2905	2.7779	1.626	62.3185	1.4399	.7553	73.4278	62.2902				1				0
80	13.46	58.3185	27.927	55.6789	27.4875	2.9393	.0849	169.4119	2.4699	1.2978	2.7901	1.6331	62.2807	1.4457	.7596	73.523	62.36				1				0
80	13.47	58.3966	27.8955	55.5864	27.3639	2.9493	.0922	169.2423	2.4799	1.3051	2.8024	1.6403	62.2431	1.4516	.7639	73.6184	62.4299				1				0
80	13.48	58.4747	27.864	55.4939	27.2402	2.9594	.0996	169.0727	2.49	1.3125	2.8147	1.6475	62.2057	1.4574	.7682	73.714	62.4999				1				0
80	13.49	58.5279	27.6858	55.4147	27.0084	2.9864	.105	168.6367	2.517	1.3179	2.8411	1.663	62.3632	1.4733	.7714	73.9712	62.5514				1				0
80	13.5	58.5811	27.5076	55.3355	26.7766	3.0135	.1105	168.2008	2.5441	1.3233	2.8677	1.6786	62.5186	1.4892	.7746	74.2297	62.6032				1				0
80	13.51	58.5562	27.3609	55.3489	26.6685	3.0306	.1085	167.9344	2.5612	1.3214	2.882	1.6869	62.71	1.4992	.7734	74.3925	62.5845				1				0
80	13.52	58.5313	27.2141	55.3622	26.5603	3.0478	.1065	167.668	2.5784	1.3194	2.8963	1.6953	62.9001	1.5092	.7723	74.5559	62.5658				1				0
80	13.53	58.5064	27.0674	55.3756	26.4522	3.065	.1045	167.4017	2.5956	1.3174	2.9108	1.7038	63.089	1.5193	.7711	74.7197	62.547				1				0
80	13.54	58.4815	26.9207	55.3889	26.3441	3.0822	.1026	167.1353	2.6128	1.3155	2.9253	1.7123	63.2766	1.5294	.77	74.884	62.5281				1				0
80	13.55	58.521	26.8028	55.517	26.313	3.098	.0977	167.1538	2.6286	1.3105	2.9372	1.7192	63.5004	1.5386	.7671	75.0341	62.4813				1				0
80	13.56	58.5605	26.6849	55.6451	26.2818	3.1137	.0927	167.1723	2.6443	1.3056	2.9491	1.7262	63.7224	1.5478	.7642	75.1842	62.4345				1				0
80	13.57	58.6249	26.7137	55.7599	26.3588	3.1122	.0898	167.4572	2.6428	1.3027	2.9464	1.7246	63.7595	1.5469	.7625	75.1692	62.4069				1				0
80	13.58	58.6892	26.7425	55.8746	26.4358	3.1106	.0869	167.7422	2.6412	1.2998	2.9437	1.7231	63.7966	1.546	.7608	75.1542	62.3793				1				0
80	13.59	58.7536	26.7713	55.9894	26.5128	3.109	.084	168.0271	2.6396	1.2969	2.941	1.7215	63.8336	1.5451	.7591	75.1393	62.3518				1				0
80	13.6	58.818	26.8001	56.1041	26.5897	3.1075	.0812	168.312	2.6381	1.2941	2.9384	1.7199	63.8706	1.5442	.7575	75.1245	62.3243				1				0
80	13.61	58.9441	26.8424	56.2642	26.6745	3.1079	.0789	168.7253	2.6385	1.2917	2.9377	1.7195	63.9146	1.5444	.7561	75.1284	62.3023				1				0
80	13.62	59.0703	26.8847	56.4244	26.7593	3.1083	.0766	169.1387	2.6389	1.2894	2.9371	1.7192	63.9585	1.5446	.7548	75.1322	62.2804				1				0
80	13.63	59.1321	26.8982	56.4697	26.7671	3.1102	.0771	169.2671	2.6408	1.29	2.9391	1.7203	63.9655	1.5458	.7551	75.1508	62.2856				1				0
80	13.64	59.1939	26.9117	56.5151	26.7748	3.1122	.0777	169.3956	2.6428	1.2905	2.9411	1.7215	63.9725	1.5469	.7554	75.1694	62.2909				1				0
80	13.65	59.2557	26.9252	56.5605	26.7826	3.1141	.0782	169.524	2.6447	1.2911	2.9431	1.7227	63.9795	1.5481	.7557	75.188	62.2961				1				0
80	13.66	59.4977	26.9945	56.5178	26.716	3.1203	.0897	169.726	2.6509	1.3026	2.9536	1.7289	63.8316	1.5517	.7625	75.2465	62.4055				1				0
80	13.67	59.7398	27.0638	56.4751	26.6494	3.1264	.1012	169.9281	2.657	1.314	2.9642	1.735	63.685	1.5552	.7692	75.3048	62.5147				1				0
80	13.68	59.9818	27.1331	56.4324	26.5828	3.1325	.1126	170.1301	2.6631	1.3255	2.9747	1.7412	63.5398	1.5588	.7758	75.363	62.6235				1				0
80	13.69	60.162	27.1889	56.3443	26.5084	3.1367	.1235	170.2037	2.6673	1.3364	2.9833	1.7463	63.3883	1.5613	.7822	75.4028	62.7272				1				0
80	13.7	60.3423	27.2447	56.2562	26.4341	3.1409	.1344	170.2773	2.6715	1.3472	2.992	1.7513	63.2379	1.5637	.7886	75.4425	62.8309				1				0
80	13.71	60.5225	27.3005	56.1682	26.3597	3.145	.1452	170.3509	2.6756	1.3581	3.0006	1.7564	63.0884	1.5662	.795	75.4822	62.9344				1				0
80	13.72	60.6719	27.3312	55.9324	26.2161	3.15	.1607	170.1515	2.6806	1.3736	3.0121	1.7631	62.8682	1.5691	.804	75.53	63.0822				1				0
80	13.73	60.8212	27.3618	55.6967	26.0725	3.1551	.1763	169.9522	2.6857	1.3892	3.0237	1.7699	62.6492	1.572	.8132	75.5778	63.2305				1				0
80	13.74	60.7903	27.3365	55.549	26.0033	3.1559	.181	169.6792	2.6865	1.3939	3.0266	1.7716	62.5775	1.5725	.8159	75.586	63.2753				1				0
80	13.75	60.7594	27.3113	55.4014	25.9341	3.1568	.1857	169.4062	2.6874	1.3986	3.0296	1.7733	62.5056	1.573	.8187	75.5942	63.3203				1				0
80	13.76	60.7285	27.2861	55.2537	25.8649	3.1577	.1905	169.1333	2.6883	1.4034	3.0325	1.7751	62.4337	1.5735	.8215	75.6025	63.3655				1				0
80	13.77	60.6976	27.2609	55.106	25.7957	3.1585	.1952	168.8603	2.6891	1.4081	3.0355	1.7768	62.3617	1.5741	.8242	75.6107	63.4108				1				0
80	13.78	60.6101	27.2276	54.8534	25.6919	3.1572	.2023	168.383	2.6878	1.4152	3.0376	1.7781	62.2319	1.5733	.8284	75.5984	63.4783				1				0
80	13.79	60.5225	27.1943	54.6008	25.5882	3.1559	.2095	167.9058	2.6865	1.4223	3.0398	1.7793	62.1015	1.5725	.8326	75.5859	63.5462				1				0
80	13.8	60.4659	27.1862	54.4958	25.5536	3.1537	.2118	167.7015	2.6843	1.4247	3.039	1.7788	62.0433	1.5713	.8339	75.5651	63.5685				1				0
80	13.81	60.4092	27.1781	54.3908	25.519	3.1515	.2141	167.4972	2.6822	1.427	3.0381	1.7784	61.9849	1.57	.8353	75.5443	63.5908				1				0
80	13.82	60.3526	27.17	54.2859	25.4844	3.1494	.2165	167.2928	2.68	1.4294	3.0373	1.7779	61.9263	1.5687	.8367	75.5234	63.6132				1				0
80	13.83	60.2959	27.1619	54.1809	25.4498	3.1472	.2189	167.0885	2.6778	1.4317	3.0365	1.7774	61.8675	1.5674	.8381	75.5025	63.6356				1				0
80	13.84	60.2719	27.1322	54.0973	25.4039	3.149	.2212	166.9054	2.6796	1.4341	3.0392	1.779	61.8445	1.5685	.8394	75.5198	63.6581				1				0
80	13.85	60.2479	27.1025	54.0137	25.3581	3.1508	.2236	166.7222	2.6814	1.4365	3.0419	1.7806	61.8214	1.5695	.8408	75.5372	63.6806				1				0
80	13.86	60.2805	27.0809	54.035	25.3468	3.1548	.2236	166.7433	2.6854	1.4365	3.0455	1.7826	61.8572	1.5719	.8408	75.5755	63.6806				1				0
80	13.87	60.3131	27.0593	54.0564	25.3356	3.1589	.2236	166.7644	2.6895	1.4365	3.049	1.7847	61.8929	1.5743	.8408	75.6138	63.6806				1				0
80	13.88	60.3457	27.0377	54.0777	25.3244	3.1629	.2236	166.7855	2.6935	1.4365	3.0526	1.7868	61.9286	1.5766	.8408	75.6522	63.6805				1				0
80	13.89	60.3783	27.0161	54.0991	25.3131	3.1669	.2236	166.8066	2.6975	1.4365	3.0561	1.7889	61.9641	1.579	.8408	75.6905	63.6805				1				0
80	13.9	60.3182	26.7821	54.4549	25.3468	3.1903	.2043	166.9021	2.721	1.4172	3.0679	1.7958	62.4875	1.5927	.8295	75.9138	63.497				1				0
80	13.91	60.2582	26.5481	54.8107	25.3806	3.2138	.1851	166.9975	2.7444	1.3979	3.0799	1.8028	63.0063	1.6064	.8183	76.1369	63.3138				1				0
80	13.92	60.1655	26.3357	55.1452	25.4255	3.2332	.1658	167.0719	2.7638	1.3787	3.0886	1.8079	63.4874	1.6178	.807	76.3216	63.1307				1				0
80	13.93	60.0728	26.1233	55.4796	25.4705	3.2525	.1466	167.1462	2.7831	1.3595	3.0974	1.8131	63.9653	1.6291	.7958	76.5061	62.9478				1				0
80	13.94	59.9801	25.9109	55.8141	25.5155	3.2719	.1274	167.2206	2.8025	1.3403	3.1065	1.8184	64.44	1.6404	.7846	76.6904	62.765				1				0
80	13.95	59.8874	25.6984	56.1486	25.5605	3.2912	.1083	167.2949	2.8218	1.3212	3.1158	1.8238	64.9115	1.6517	.7733	76.8745	62.5824				1				0
80	13.96	59.829	25.3177	56.9999	25.7032	3.3326	.068	167.8498	2.8632	1.2809	3.1366	1.836	65.8974	1.6759	.7498	77.2681	62.1991				1				0
80	13.97	59.7707	24.937	57.8512	25.8459	3.3736	.028	168.4048	2.9042	1.2409	3.1582	1.8487	66.8637	1.7	.7264	77.6591	61.8183				1				0
80	13.98	59.805	24.7687	58.368	25.9436	3.3953	.0072	168.8853	2.9259	1.2201	3.1701	1.8556	67.3633	1.7127	.7142	77.8657	61.6203				1				0
80	13.99	59.8393	24.6004	58.8849	26.0414	3.4169	-.0134	169.3659	2.9475	1.1995	3.1822	1.8627	67.8562	1.7253	.7021	78.0711	61.4235				1				0
80	14	59.8737	24.4321	59.4017	26.1391	3.4383	-.034	169.8465	2.9689	1.1789	3.1944	1.8699	68.3427	1.7379	.6901	78.2754	61.2278				1				0
80	14.01	59.908	24.2638	59.9185	26.2369	3.4596	-.0544	170.3271	2.9902	1.1585	3.2068	1.8771	68.8226	1.7503	.6781	78.4785	61.0331				1				0
80	14.02	59.9689	23.9613	60.6942	26.3337	3.4987	-.0847	170.9582	3.0293	1.1282	3.2326	1.8922	69.5725	1.7732	.6604	78.8503	60.7451				1				0
80	14.03	60.0299	23.6589	61.4699	26.4306	3.5374	-.1147	171.5893	3.068	1.0982	3.2587	1.9075	70.305	1.7959	.6428	79.2195	60.4592				1				0
80	14.04	60.0565	23.5248	61.7288	26.4297	3.5552	-.1245	171.7398	3.0858	1.0884	3.2721	1.9153	70.5718	1.8063	.6371	79.3881	60.3655				1				0
80	14.05	60.0831	23.3907	61.9876	26.4289	3.5728	-.1343	171.8903	3.1034	1.0785	3.2855	1.9232	70.8359	1.8166	.6313	79.5565	60.2719				1				0
80	14.06	60.1097	23.2566	62.2465	26.428	3.5905	-.1441	172.0408	3.1211	1.0687	3.299	1.9311	71.0974	1.827	.6256	79.7246	60.1785				1				0
80	14.07	59.9981	22.9443	62.444	26.2836	3.6251	-.1574	171.6699	3.1557	1.0554	3.3275	1.9478	71.5071	1.8472	.6178	80.0544	60.0519				1				0
80	14.08	59.8865	22.6319	62.6414	26.1391	3.6599	-.1708	171.299	3.1905	1.0421	3.3564	1.9647	71.9115	1.8676	.61	80.3855	59.9248				1				0
80	14.09	59.775	22.3196	62.8389	25.9947	3.6948	-.1842	170.9282	3.2254	1.0287	3.3855	1.9817	72.3107	1.888	.6022	80.7182	59.7971				1				0
80	14.1	59.6368	22.1414	62.7775	25.8511	3.7122	-.1878	170.4068	3.2428	1.0251	3.401	1.9908	72.4579	1.8982	.6	80.8839	59.7626				1				0
80	14.11	59.4986	21.9632	62.7162	25.7075	3.7297	-.1915	169.8855	3.2603	1.0214	3.4166	2	72.6046	1.9085	.5979	81.0506	59.728				1				0
80	14.12	59.3604	21.785	62.6548	25.5639	3.7473	-.1951	169.3641	3.2779	1.0178	3.4323	2.0092	72.7509	1.9188	.5958	81.2184	59.6931				1				0
80	14.13	59.2239	21.5186	62.6005	25.3382	3.7777	-.1993	168.6812	3.3083	1.0136	3.4601	2.0254	72.9662	1.9366	.5933	81.5075	59.6531				1				0
80	14.14	59.0875	21.2522	62.5463	25.1124	3.8083	-.2035	167.9983	3.3389	1.0094	3.4881	2.0419	73.1799	1.9545	.5908	81.799	59.6129				1				0
80	14.15	59.0892	21.164	62.5534	25.0303	3.821	-.2041	167.8368	3.3516	1.0088	3.5002	2.0489	73.2483	1.962	.5905	81.9204	59.608				1				0
80	14.16	59.0909	21.0757	62.5605	24.9481	3.8338	-.2046	167.6752	3.3644	1.0083	3.5123	2.056	73.3164	1.9694	.5902	82.042	59.6031				1				0
80	14.17	59.0926	20.9875	62.5676	24.8659	3.8466	-.2051	167.5137	3.3772	1.0078	3.5244	2.0631	73.3841	1.9769	.5899	82.1638	59.5982				1				0
80	14.18	59.0943	20.8993	62.5747	24.7838	3.8594	-.2056	167.3522	3.39	1.0073	3.5365	2.0702	73.4515	1.9844	.5896	82.2858	59.5932				1				0
80	14.19	59.3493	20.8066	62.6895	24.6454	3.8867	-.2002	167.4908	3.4173	1.0126	3.5642	2.0864	73.494	2.0004	.5928	82.5458	59.6442				1				0
80	14.2	59.6042	20.7139	62.8042	24.507	3.914	-.1949	167.6293	3.4446	1.018	3.5918	2.1026	73.5358	2.0164	.5959	82.8053	59.6951				1				0
80	14.21	59.8574	20.7094	62.9119	24.4508	3.9283	-.1891	167.9294	3.4589	1.0238	3.6072	2.1116	73.5114	2.0248	.5993	82.9419	59.7507				1				0
80	14.22	60.1105	20.7049	63.0195	24.3945	3.9426	-.1832	168.2295	3.4732	1.0296	3.6226	2.1206	73.4874	2.0331	.6027	83.078	59.8061				1				0
80	14.23	60.3637	20.7004	63.1271	24.3383	3.9568	-.1775	168.5296	3.4874	1.0354	3.6379	2.1296	73.4636	2.0415	.6061	83.2136	59.8613				1				0
80	14.24	60.6169	20.6959	63.2348	24.2821	3.971	-.1717	168.8297	3.5016	1.0412	3.6531	2.1385	73.4401	2.0498	.6095	83.3488	59.9163				1				0
80	14.25	61.216	20.7805	63.3166	24.1524	3.9925	-.1509	169.4655	3.5231	1.062	3.6797	2.1541	73.225	2.0624	.6217	83.5537	60.1145				1				0
80	14.26	61.8151	20.8651	63.3984	24.0226	4.0139	-.1302	170.1013	3.5445	1.0827	3.7062	2.1695	73.0145	2.0749	.6338	83.7571	60.3112				1				0
80	14.27	62.161	20.9542	63.3727	23.9491	4.0212	-.1153	170.437	3.5518	1.0976	3.7175	2.1762	72.8277	2.0792	.6425	83.8265	60.4532				1				0
80	14.28	62.5069	21.0433	63.3469	23.8756	4.0284	-.1005	170.7726	3.559	1.1124	3.7288	2.1828	72.6426	2.0834	.6512	83.8956	60.5945				1				0
80	14.29	62.8528	21.1325	63.3211	23.8021	4.0357	-.0857	171.1083	3.5663	1.1272	3.7402	2.1895	72.4595	2.0877	.6599	83.9644	60.7353				1				0
80	14.3	63.1986	21.2216	63.2953	23.7285	4.0428	-.0709	171.444	3.5735	1.1419	3.7515	2.1961	72.2781	2.0919	.6685	84.0329	60.8756				1				0
80	14.31	63.5934	21.3377	62.9741	23.5357	4.0504	-.043	171.4409	3.581	1.1699	3.7672	2.2053	71.9084	2.0963	.6848	84.1046	61.1416				1				0
80	14.32	63.9883	21.4538	62.653	23.3428	4.0579	-.0151	171.4378	3.5885	1.1978	3.7831	2.2146	71.5417	2.1007	.7012	84.1764	61.4076				1				0
80	14.33	64.0372	21.4808	62.3577	23.2234	4.0583	-.0017	171.0991	3.5889	1.2112	3.7878	2.2173	71.3517	2.1009	.709	84.18	61.5349				1				0
80	14.34	64.0861	21.5078	62.0623	23.1041	4.0587	.0117	170.7603	3.5893	1.2246	3.7924	2.2201	71.1615	2.1011	.7169	84.1836	61.6627				1				0
80	14.35	64.135	21.5348	61.767	22.9847	4.0591	.0252	170.4215	3.5897	1.2381	3.7972	2.2228	70.971	2.1014	.7248	84.1873	61.791				1				0
80	14.36	64.1839	21.5618	61.4717	22.8653	4.0594	.0387	170.0827	3.5901	1.2516	3.802	2.2257	70.7802	2.1016	.7327	84.191	61.9198				1				0
80	14.37	64.2578	21.6023	60.8926	22.6344	4.0603	.0643	169.387	3.5909	1.2772	3.8113	2.2311	70.4203	2.1021	.7477	84.1993	62.1642				1				0
80	14.38	64.3316	21.6428	60.3135	22.4035	4.0612	.0902	168.6913	3.5918	1.3031	3.8209	2.2367	70.0593	2.1026	.7628	84.2077	62.4105				1				0
80	14.39	64.3565	21.6563	60.0297	22.2919	4.0617	.1024	168.3344	3.5923	1.3153	3.8255	2.2395	69.8897	2.1029	.77	84.2124	62.527				1				0
80	14.4	64.3813	21.6698	59.7459	22.1803	4.0622	.1147	167.9774	3.5928	1.3276	3.8302	2.2422	69.7197	2.1032	.7772	84.2171	62.6439				1				0
80	14.41	64.4062	21.6833	59.4622	22.0687	4.0627	.1271	167.6205	3.5933	1.3399	3.835	2.245	69.5494	2.1035	.7844	84.2218	62.7614				1				0
80	14.42	64.4311	21.6968	59.1784	21.9572	4.0632	.1394	167.2635	3.5938	1.3523	3.8398	2.2478	69.3789	2.1038	.7917	84.2266	62.8793				1				0
80	14.43	64.6543	21.848	58.6064	21.779	4.0559	.1712	166.8877	3.5865	1.3841	3.8444	2.2505	68.8973	2.0996	.8103	84.1576	63.1821				1				0
80	14.44	64.8774	21.9992	58.0344	21.6008	4.0487	.2032	166.5119	3.5793	1.4161	3.8492	2.2533	68.4148	2.0953	.829	84.0883	63.4863				1				0
80	14.45	65.0757	22.1369	57.7462	21.5342	4.0409	.2226	166.4931	3.5715	1.4355	3.8492	2.2533	68.1037	2.0908	.8403	84.0143	63.6711				1				0
80	14.46	65.274	22.2746	57.458	21.4676	4.0331	.242	166.4742	3.5637	1.4549	3.8493	2.2534	67.7925	2.0862	.8517	83.9403	63.856				1				0
80	14.47	65.4722	22.4123	57.1698	21.401	4.0254	.2614	166.4554	3.556	1.4743	3.8495	2.2535	67.4812	2.0817	.8631	83.8664	64.0409				1				0
80	14.48	65.6301	22.6905	56.6254	21.3656	3.9967	.2902	166.3116	3.5273	1.5031	3.8342	2.2445	66.9201	2.0649	.8799	83.5933	64.3148				1				0
80	14.49	65.7881	22.9686	56.081	21.3301	3.968	.319	166.1677	3.4986	1.5319	3.8192	2.2358	66.3535	2.0481	.8968	83.3197	64.5893				1				0
80	14.5	65.946	23.2467	55.5366	21.2946	3.9392	.3478	166.0239	3.4698	1.5607	3.8047	2.2272	65.7815	2.0312	.9137	83.0457	64.8642				1				0
80	14.51	65.9057	23.3871	55.2804	21.3258	3.9182	.3573	165.8989	3.4488	1.5702	3.7894	2.2183	65.5213	2.0189	.9192	82.8456	64.9538				1				0
80	14.52	65.8653	23.5275	55.0242	21.3569	3.8971	.3667	165.7739	3.4277	1.5796	3.7742	2.2094	65.2586	2.0066	.9247	82.6451	65.0437				1				0
80	14.53	65.825	23.6679	54.768	21.388	3.8761	.3761	165.6489	3.4067	1.589	3.759	2.2005	64.9933	1.9942	.9302	82.4444	65.1337				1				0
80	14.54	65.7821	24.0873	54.1418	21.4719	3.8197	.4025	165.4831	3.3503	1.6154	3.7194	2.1773	64.259	1.9612	.9456	81.9078	65.3843				1				0
80	14.55	65.7392	24.5068	53.5155	21.5558	3.7633	.4288	165.3173	3.2939	1.6417	3.6803	2.1544	63.5075	1.9282	.961	81.3702	65.6355				1				0
80	14.56	65.7366	24.7858	53.1455	21.6086	3.728	.4457	165.2764	3.2586	1.6586	3.6564	2.1404	63.0239	1.9075	.9709	81.034	65.7963				1				0
80	14.57	65.734	25.0648	52.7754	21.6614	3.6927	.4626	165.2356	3.2233	1.6755	3.6327	2.1265	62.5337	1.8868	.9808	80.6977	65.9572				1				0
80	14.58	65.7314	25.3438	52.4054	21.7141	3.6573	.4795	165.1947	3.1879	1.6924	3.6093	2.1128	62.0369	1.8661	.9907	80.3612	66.1182				1				0
80	14.59	65.7289	25.6228	52.0353	21.7669	3.622	.4964	165.1539	3.1526	1.7093	3.5862	2.0993	61.5334	1.8455	1.0006	80.0245	66.2793				1				0
80	14.6	65.6164	25.9946	51.7337	21.9615	3.5682	.5063	165.3062	3.0988	1.7192	3.5438	2.0745	60.9786	1.814	1.0064	79.5127	66.3735				1				0
80	14.61	65.504	26.3663	51.4322	22.1561	3.5146	.5162	165.4586	3.0452	1.7291	3.5018	2.0499	60.4115	1.7826	1.0122	79.0017	66.4676				1				0
80	14.62	65.3941	26.459	51.5007	22.298	3.4963	.5092	165.6517	3.0269	1.7221	3.4825	2.0386	60.3636	1.7719	1.0081	78.8279	66.4007				1				0
80	14.63	65.2843	26.5517	51.5692	22.4398	3.4781	.5022	165.8449	3.0087	1.7151	3.4632	2.0273	60.3153	1.7612	1.004	78.6544	66.3341				1				0
80	14.64	65.1744	26.6444	51.6377	22.5816	3.4599	.4952	166.0381	2.9905	1.7081	3.444	2.016	60.2665	1.7506	.9999	78.4813	66.2675				1				0
80	14.65	65.0645	26.7371	51.7062	22.7235	3.4418	.4882	166.2313	2.9724	1.7011	3.4248	2.0047	60.2173	1.74	.9958	78.3087	66.2012				1				0
80	14.66	64.7787	26.8271	51.8912	22.9614	3.4152	.4702	166.4584	2.9458	1.6831	3.3927	1.986	60.2586	1.7244	.9852	78.0555	66.0294				1				0
80	14.67	64.4929	26.9171	52.0762	23.1992	3.3887	.4522	166.6855	2.9193	1.6651	3.3608	1.9673	60.3005	1.7089	.9747	77.803	65.8582				1				0
80	14.68	64.317	26.9144	52.1927	23.2952	3.3802	.4412	166.7194	2.9108	1.6541	3.348	1.9598	60.393	1.7039	.9682	77.7223	65.7529				1				0
80	14.69	64.141	26.9117	52.3093	23.3912	3.3718	.4301	166.7533	2.9024	1.643	3.3351	1.9523	60.4861	1.6989	.9618	77.6416	65.6477				1				0
80	14.7	63.9651	26.909	52.4258	23.4872	3.3633	.4191	166.7872	2.8939	1.632	3.3223	1.9448	60.58	1.694	.9553	77.5609	65.5425				1				0
80	14.71	63.7891	26.9063	52.5423	23.5832	3.3548	.408	166.821	2.8854	1.6209	3.3095	1.9373	60.6745	1.689	.9488	77.4803	65.4374				1				0
80	14.72	63.4544	26.7974	53.1615	23.8894	3.3496	.3686	167.3027	2.8802	1.5815	3.2858	1.9234	61.2288	1.6859	.9258	77.4305	65.0621				1				0
80	14.73	63.1197	26.6885	53.7806	24.1956	3.3444	.3295	167.7844	2.875	1.5423	3.2626	1.9098	61.7879	1.6829	.9028	77.3809	64.689				1				0
80	14.74	62.9609	26.5823	54.2832	24.4058	3.3476	.3014	168.2322	2.8782	1.5143	3.2523	1.9037	62.2498	1.6848	.8864	77.4116	64.422				1				0
80	14.75	62.8021	26.4761	54.7858	24.616	3.3508	.2735	168.68	2.8814	1.4864	3.2422	1.8979	62.7122	1.6866	.8701	77.442	64.1565				1				0
80	14.76	62.6433	26.3699	55.2884	24.8261	3.354	.2458	169.1278	2.8846	1.4587	3.2324	1.8921	63.1749	1.6885	.8539	77.4723	63.8924				1				0
80	14.77	62.4846	26.2637	55.791	25.0363	3.3572	.2182	169.5755	2.8878	1.4311	3.2229	1.8866	63.638	1.6904	.8377	77.5025	63.6296				1				0
80	14.78	62.312	25.9046	56.7882	25.2785	3.3902	.1687	170.2833	2.9208	1.3816	3.2311	1.8913	64.6847	1.7097	.8087	77.8173	63.1582				1				0
80	14.79	62.1395	25.5454	57.7854	25.5207	3.423	.1196	170.991	2.9536	1.3325	3.2403	1.8967	65.7172	1.7289	.78	78.1294	62.6908				1				0
80	14.8	62.1258	25.2925	58.28	25.5527	3.4526	.0978	171.251	2.9832	1.3107	3.2585	1.9074	66.2813	1.7462	.7672	78.4117	62.4829				1				0
80	14.81	62.1121	25.0396	58.7746	25.5847	3.4822	.0761	171.5109	3.0128	1.289	3.2769	1.9182	66.8373	1.7635	.7545	78.6931	62.2757				1				0
80	14.82	62.0983	24.7867	59.2691	25.6167	3.5116	.0544	171.7709	3.0422	1.2673	3.2956	1.9291	67.3855	1.7808	.7418	78.9736	62.0692				1				0
80	14.83	62.1	24.3628	59.9212	25.5562	3.5644	.0268	171.9401	3.095	1.2397	3.3341	1.9516	68.1723	1.8117	.7257	79.4766	61.8063				1				0
80	14.84	62.1018	23.9388	60.5732	25.4956	3.6171	-.0008	172.1094	3.1477	1.2121	3.3731	1.9745	68.9395	1.8426	.7095	79.9786	61.544				1				0
80	14.85	62.1035	23.5149	61.2253	25.4351	3.6697	-.0283	172.2787	3.2004	1.1846	3.4126	1.9976	69.6876	1.8734	.6934	80.4795	61.2822				1				0
80	14.86	62.1189	23.3439	61.3827	25.3425	3.6932	-.0343	172.188	3.2238	1.1786	3.4325	2.0093	69.9175	1.8871	.6899	80.7031	61.2251				1				0
80	14.87	62.1344	23.1729	61.5402	25.25	3.7167	-.0403	172.0974	3.2473	1.1726	3.4526	2.021	70.145	1.9009	.6864	80.927	61.1679				1				0
80	14.88	62.1498	23.0019	61.6976	25.1574	3.7403	-.0463	172.0067	3.2709	1.1666	3.4727	2.0328	70.3701	1.9147	.6829	81.151	61.1107				1				0
80	14.89	62.2494	22.8273	61.6629	24.9395	3.77	-.0415	171.679	3.3006	1.1714	3.5023	2.0502	70.4607	1.9321	.6857	81.4347	61.1559				1				0
80	14.9	62.3489	22.6527	61.6282	24.7215	3.7999	-.0368	171.3513	3.3305	1.1761	3.5321	2.0676	70.5501	1.9496	.6885	81.7195	61.2012				1				0
80	14.91	62.4331	22.649	61.4361	24.5961	3.8063	-.0259	171.1143	3.3369	1.1869	3.5417	2.0732	70.4191	1.9533	.6948	81.7796	61.3043				1				0
80	14.92	62.5172	22.6454	61.244	24.4707	3.8126	-.0151	170.8772	3.3432	1.1978	3.5513	2.0788	70.2884	1.957	.7012	81.8398	61.4076				1				0
80	14.93	62.6013	22.6418	61.0518	24.3452	3.8189	-.0042	170.6402	3.3495	1.2087	3.5609	2.0845	70.158	1.9607	.7075	81.9002	61.5112				1				0
80	14.94	62.6854	22.6382	60.8597	24.2198	3.8253	.0067	170.4031	3.3559	1.2196	3.5706	2.0902	70.028	1.9645	.7139	81.9608	61.6151				1				0
80	14.95	62.7798	22.6373	60.4398	23.9924	3.8329	.0271	169.8493	3.3635	1.24	3.5848	2.0985	69.7632	1.9689	.7259	82.0333	61.8093				1				0
80	14.96	62.8742	22.6364	60.0199	23.7649	3.8406	.0476	169.2955	3.3712	1.2605	3.5991	2.1068	69.4987	1.9734	.7379	82.1063	62.0049				1				0
80	14.97	62.8845	22.6391	59.7922	23.6628	3.8418	.0572	168.9787	3.3724	1.2701	3.6037	2.1095	69.3632	1.9741	.7435	82.1183	62.096				1				0
80	14.98	62.8948	22.6418	59.5645	23.5608	3.8431	.0668	168.6619	3.3737	1.2797	3.6082	2.1122	69.2276	1.9749	.7491	82.1303	62.1875				1				0
80	14.99	62.9051	22.6446	59.3368	23.4587	3.8444	.0764	168.3451	3.375	1.2893	3.6129	2.1149	69.0918	1.9756	.7547	82.1424	62.2793				1				0
80	15	62.9154	22.6472	59.109	23.3566	3.8456	.0861	168.0283	3.3762	1.299	3.6175	2.1176	68.9559	1.9764	.7604	82.1546	62.3714				1				0
80	15.01	62.9944	22.7013	58.6998	23.1906	3.8447	.1061	167.586	3.3753	1.319	3.6239	2.1213	68.656	1.9758	.7721	82.1459	62.5616				1				0
80	15.02	63.0733	22.7553	58.2906	23.0245	3.8438	.1262	167.1437	3.3744	1.339	3.6304	2.1252	68.3556	1.9753	.7839	82.1371	62.7528				1				0
80	15.03	63.142	22.8066	58.1092	22.9605	3.8416	.1365	167.0182	3.3722	1.3494	3.6321	2.1262	68.1915	1.974	.7899	82.1161	62.8511				1				0
80	15.04	63.2107	22.8579	57.9277	22.8965	3.8394	.1468	166.8927	3.37	1.3597	3.6339	2.1272	68.0273	1.9727	.7959	82.0951	62.9495				1				0
80	15.05	63.2793	22.9092	57.7462	22.8325	3.8372	.1572	166.7672	3.3678	1.37	3.6358	2.1283	67.863	1.9714	.802	82.074	63.048				1				0
80	15.06	63.348	22.9605	57.5648	22.7685	3.8349	.1675	166.6417	3.3656	1.3804	3.6376	2.1294	67.6987	1.9701	.8081	82.0529	63.1467				1				0
80	15.07	63.5514	23.1954	57.2089	22.7399	3.8154	.1905	166.6956	3.346	1.4034	3.6284	2.124	67.2455	1.9587	.8215	81.8668	63.3658				1				0
80	15.08	63.7548	23.4303	56.8531	22.7114	3.7959	.2135	166.7496	3.3265	1.4264	3.6194	2.1187	66.7904	1.9473	.835	81.6809	63.5847				1				0
80	15.09	63.8896	23.6139	56.6788	22.7469	3.7786	.2261	166.9291	3.3092	1.439	3.6086	2.1124	66.499	1.9372	.8423	81.5166	63.7044				1				0
80	15.1	64.0243	23.7975	56.5044	22.7823	3.7614	.2386	167.1086	3.292	1.4515	3.5978	2.1061	66.2066	1.9271	.8497	81.3526	63.8239				1				0
80	15.11	64.1591	23.9811	56.3301	22.8178	3.7442	.2511	167.288	3.2748	1.464	3.5872	2.0999	65.913	1.917	.857	81.189	63.943				1				0
80	15.12	64.2938	24.1647	56.1557	22.8532	3.7271	.2636	167.4675	3.2577	1.4765	3.5767	2.0937	65.6183	1.907	.8643	81.0257	64.062				1				0
80	15.13	64.4637	24.5266	55.7065	22.8913	3.69	.2897	167.5881	3.2206	1.5026	3.5539	2.0803	64.988	1.8852	.8796	80.6721	64.3105				1				0
80	15.14	64.6337	24.8884	55.2573	22.9294	3.6529	.3158	167.7087	3.1835	1.5287	3.5315	2.0672	64.3505	1.8635	.8948	80.319	64.5587				1				0
80	15.15	64.6689	25.0666	54.9824	22.9319	3.6329	.3294	167.6498	3.1635	1.5423	3.5194	2.0602	64.009	1.8518	.9028	80.1282	64.6886				1				0
80	15.16	64.7041	25.2448	54.7075	22.9345	3.6128	.3431	167.5909	3.1434	1.556	3.5074	2.0532	63.665	1.8401	.9108	79.9372	64.8187				1				0
80	15.17	64.7393	25.423	54.4326	22.9371	3.5927	.3567	167.5321	3.1233	1.5696	3.4956	2.0462	63.3184	1.8283	.9188	79.7462	64.9488				1				0
80	15.18	64.7744	25.6012	54.1578	22.9397	3.5727	.3704	167.4732	3.1033	1.5833	3.4838	2.0393	62.9691	1.8166	.9268	79.5549	65.079				1				0
80	15.19	64.9169	26.036	53.6454	22.9934	3.5266	.399	167.5916	3.0572	1.6119	3.4561	2.0231	62.1995	1.7896	.9436	79.1163	65.3516				1				0
80	15.2	65.0594	26.4707	53.133	23.047	3.4806	.4276	167.7101	3.0112	1.6405	3.4291	2.0073	61.4188	1.7627	.9603	78.6783	65.6237				1				0
80	15.21	65.1667	26.7272	52.8955	23.098	3.4548	.4425	167.8874	2.9854	1.6554	3.4136	1.9982	60.9922	1.7475	.969	78.4322	65.7653				1				0
80	15.22	65.274	26.9837	52.658	23.149	3.429	.4573	168.0647	2.9596	1.6702	3.3983	1.9893	60.5627	1.7324	.9777	78.1866	65.9065				1				0
80	15.23	65.3812	27.2402	52.4205	23.2001	3.4033	.4721	168.242	2.9339	1.685	3.3833	1.9805	60.1303	1.7174	.9863	77.9416	66.0475				1				0
80	15.24	65.6344	27.5355	52.1465	23.2018	3.3817	.4941	168.5182	2.9123	1.707	3.3756	1.976	59.6242	1.7047	.9992	77.7358	66.2568				1				0
80	15.25	65.8876	27.8307	51.8725	23.2035	3.3601	.516	168.7944	2.8907	1.7289	3.3683	1.9717	59.1175	1.6921	1.012	77.5308	66.4654				1				0
80	15.26	66.1408	28.1259	51.5985	23.2053	3.3387	.5378	169.0705	2.8693	1.7507	3.3612	1.9675	58.6103	1.6796	1.0248	77.3264	66.6733				1				0
80	15.27	66.2867	28.1646	51.5621	23.156	3.3427	.545	169.1694	2.8733	1.7579	3.3684	1.9717	58.5426	1.682	1.029	77.3652	66.7415				1				0
80	15.28	66.4326	28.2033	51.5256	23.1067	3.3468	.5521	169.2682	2.8774	1.765	3.3756	1.976	58.4752	1.6843	1.0332	77.404	66.8095				1				0
80	15.29	66.5786	28.242	51.4891	23.0574	3.3509	.5592	169.367	2.8815	1.7721	3.3828	1.9802	58.4083	1.6867	1.0373	77.4428	66.8775				1				0
80	15.3	66.7923	28.2312	51.4829	22.9605	3.3647	.5674	169.4668	2.8953	1.7802	3.3989	1.9896	58.414	1.6948	1.0421	77.5746	66.9547				1				0
80	15.31	67.006	28.2204	51.4767	22.8636	3.3785	.5755	169.5667	2.9091	1.7883	3.4149	1.9989	58.4197	1.7029	1.0468	77.7062	67.0318				1				0
80	15.32	67.0738	28.1709	51.5069	22.816	3.3883	.5764	169.5676	2.9189	1.7893	3.4237	2.0041	58.4913	1.7086	1.0474	77.7991	67.0411				1				0
80	15.33	67.1416	28.1214	51.5371	22.7685	3.3981	.5774	169.5686	2.9287	1.7903	3.4325	2.0093	58.5626	1.7143	1.048	77.8921	67.0504				1				0
80	15.34	67.2094	28.0719	51.5674	22.7209	3.4078	.5784	169.5696	2.9384	1.7913	3.4414	2.0145	58.6334	1.7201	1.0486	77.9851	67.0598				1				0
80	15.35	67.2772	28.0224	51.5976	22.6733	3.4176	.5794	169.5706	2.9482	1.7923	3.4502	2.0197	58.7039	1.7258	1.0491	78.078	67.0691				1				0
80	15.36	67.4111	27.8604	51.6537	22.5289	3.4448	.5814	169.454	2.9754	1.7943	3.4746	2.0339	58.9083	1.7417	1.0503	78.3375	67.0887				1				0
80	15.37	67.545	27.6984	51.7097	22.3844	3.4721	.5835	169.3375	3.0027	1.7964	3.499	2.0482	59.1101	1.7577	1.0516	78.5974	67.1083				1				0
80	15.38	67.6111	27.5859	51.7355	22.2876	3.4897	.5846	169.22	3.0203	1.7975	3.5147	2.0574	59.2418	1.768	1.0522	78.7645	67.1187				1				0
80	15.39	67.6771	27.4734	51.7613	22.1907	3.5072	.5857	169.1025	3.0378	1.7985	3.5303	2.0666	59.3724	1.7783	1.0528	78.9318	67.129				1				0
80	15.4	67.7432	27.3609	51.7871	22.0938	3.5248	.5867	168.985	3.0554	1.7996	3.546	2.0758	59.5021	1.7886	1.0535	79.0993	67.1394				1				0
80	15.41	67.8093	27.2483	51.8129	21.997	3.5424	.5878	168.8675	3.073	1.8007	3.5618	2.085	59.6308	1.7989	1.0541	79.2671	67.1498				1				0
80	15.42	67.8797	27.0854	51.7578	21.8274	3.5666	.5926	168.5503	3.0972	1.8055	3.5851	2.0986	59.7606	1.8131	1.0569	79.4976	67.1952				1				0
80	15.43	67.9501	26.9225	51.7026	21.6579	3.5909	.5974	168.2331	3.1215	1.8103	3.6085	2.1123	59.8891	1.8273	1.0597	79.7289	67.2408				1				0
80	15.44	67.9544	26.8721	51.6217	21.5852	3.5976	.6011	168.0334	3.1282	1.814	3.6161	2.1168	59.891	1.8312	1.0619	79.7919	67.276				1				0
80	15.45	67.9587	26.8217	51.5407	21.5126	3.6042	.6048	167.8337	3.1348	1.8177	3.6237	2.1212	59.8929	1.835	1.064	79.8551	67.3113				1				0
80	15.46	67.963	26.7713	51.4598	21.4399	3.6108	.6085	167.634	3.1414	1.8214	3.6313	2.1257	59.8948	1.8389	1.0662	79.9184	67.3467				1				0
80	15.47	67.9672	26.7209	51.3788	21.3673	3.6175	.6122	167.4342	3.1481	1.8251	3.6389	2.1302	59.8967	1.8428	1.0684	79.9819	67.3822				1				0
80	15.48	67.9733	26.7056	51.2587	21.3085	3.6195	.6177	167.2461	3.1501	1.8306	3.6434	2.1328	59.8389	1.844	1.0716	80.0013	67.4339				1				0
80	15.49	67.9793	26.6903	51.1386	21.2497	3.6216	.6231	167.0578	3.1522	1.836	3.6479	2.1354	59.7812	1.8452	1.0748	80.0207	67.4857				1				0
80	15.5	67.981	26.7254	51.0995	21.2635	3.6169	.6248	167.0694	3.1475	1.8377	3.6447	2.1336	59.7214	1.8425	1.0758	79.9765	67.5018				1				0
80	15.51	67.9827	26.7605	51.0603	21.2773	3.6123	.6265	167.0809	3.1429	1.8394	3.6416	2.1317	59.6616	1.8398	1.0767	79.9323	67.518				1				0
80	15.52	67.9844	26.7956	51.0212	21.2912	3.6076	.6282	167.0924	3.1382	1.8411	3.6384	2.1299	59.6016	1.8371	1.0777	79.8881	67.5341				1				0
80	15.53	67.9861	26.8307	50.9821	21.305	3.603	.6299	167.1039	3.1336	1.8428	3.6353	2.128	59.5416	1.8344	1.0787	79.8439	67.5502				1				0
80	15.54	68.0462	26.8793	51.0337	21.3526	3.5993	.6294	167.3118	3.1299	1.8423	3.6318	2.126	59.5191	1.8322	1.0784	79.8087	67.5453				1				0
80	15.55	68.1063	26.9279	51.0853	21.4002	3.5956	.6289	167.5196	3.1262	1.8417	3.6284	2.124	59.4967	1.83	1.0781	79.7737	67.5404				1				0
80	15.56	68.1646	26.9414	51.176	21.4339	3.5966	.6267	167.716	3.1272	1.8395	3.6281	2.1238	59.5343	1.8306	1.0768	79.7828	67.5194				1				0
80	15.57	68.223	26.9549	51.2667	21.4676	3.5975	.6245	167.9123	3.1281	1.8373	3.6278	2.1237	59.5718	1.8312	1.0755	79.7918	67.4985				1				0
80	15.58	68.2814	26.9684	51.3575	21.5014	3.5985	.6223	168.1086	3.1291	1.8352	3.6275	2.1235	59.6092	1.8317	1.0743	79.8009	67.4776				1				0
80	15.59	68.2436	26.8856	51.635	21.5809	3.6057	.6081	168.3452	3.1363	1.821	3.6266	2.123	59.8594	1.8359	1.066	79.8696	67.3431				1				0
80	15.6	68.2058	26.8028	51.9125	21.6605	3.6129	.594	168.5817	3.1435	1.8069	3.6258	2.1225	60.1091	1.8401	1.0577	79.9381	67.2089				1				0
80	15.61	68.1681	26.72	52.1901	21.7401	3.6201	.58	168.8182	3.1507	1.7929	3.6251	2.1221	60.3581	1.8443	1.0495	80.0064	67.075				1				0
80	15.62	68.072	26.6237	52.3769	21.7859	3.6263	.5681	168.8585	3.1569	1.781	3.6246	2.1218	60.5704	1.848	1.0426	80.0659	66.9617				1				0
80	15.63	67.9758	26.5274	52.5637	21.8318	3.6326	.5562	168.8987	3.1632	1.7691	3.6243	2.1216	60.7826	1.8517	1.0356	80.1253	66.8484				1				0
80	15.64	67.8797	26.4311	52.7505	21.8776	3.6388	.5443	168.9389	3.1694	1.7572	3.6239	2.1214	60.9948	1.8553	1.0286	80.1847	66.7352				1				0
80	15.65	67.7115	26.216	53.1802	21.9589	3.6559	.5192	169.0665	3.1865	1.7321	3.6268	2.1231	61.4731	1.8653	1.0139	80.3478	66.496				1				0
80	15.66	67.5433	26.0009	53.6098	22.0402	3.673	.4941	169.1941	3.2036	1.707	3.63	2.1249	61.9499	1.8753	.9992	80.5106	66.257				1				0
80	15.67	67.4712	25.8821	53.8527	22.0757	3.6839	.4809	169.2815	3.2145	1.6938	3.6334	2.1269	62.2142	1.8817	.9915	80.6141	66.1313				1				0
80	15.68	67.3991	25.7632	54.0955	22.1111	3.6947	.4677	169.3689	3.2253	1.6806	3.6369	2.129	62.4777	1.8881	.9838	80.7174	66.0057				1				0
80	15.69	67.327	25.6444	54.3384	22.1466	3.7056	.4545	169.4564	3.2362	1.6674	3.6405	2.1311	62.7405	1.8944	.9761	80.8206	65.8802				1				0
80	15.7	67.2549	25.5256	54.5812	22.1821	3.7164	.4414	169.5438	3.247	1.6543	3.6441	2.1332	63.0024	1.9007	.9684	80.9238	65.7548				1				0
80	15.71	67.1459	25.4167	54.7796	22.2149	3.7244	.429	169.5571	3.255	1.6418	3.6456	2.1341	63.2333	1.9054	.9611	81	65.6366				1				0
80	15.72	67.0369	25.3078	54.9779	22.2478	3.7324	.4165	169.5704	3.263	1.6294	3.6472	2.135	63.4639	1.9101	.9538	81.0761	65.5184				1				0
80	15.73	67	25.3177	54.9335	22.2452	3.7296	.4173	169.4963	3.2602	1.6302	3.645	2.1337	63.4338	1.9085	.9543	81.0493	65.5254				1				0
80	15.74	66.9631	25.3276	54.889	22.2426	3.7268	.418	169.4223	3.2574	1.6309	3.6428	2.1325	63.4036	1.9068	.9547	81.0225	65.5324				1				0
80	15.75	66.9262	25.3375	54.8445	22.24	3.7239	.4188	169.3482	3.2545	1.6316	3.6406	2.1312	63.3734	1.9052	.9551	80.9956	65.5394				1				0
80	15.76	66.8892	25.3474	54.8	22.2374	3.7211	.4195	169.2741	3.2517	1.6324	3.6384	2.1299	63.3431	1.9035	.9556	80.9687	65.5465				1				0
80	15.77	66.8129	25.5184	54.4478	22.2461	3.696	.4322	169.0251	3.2266	1.6451	3.6218	2.1201	62.9849	1.8888	.963	80.7296	65.6677				1				0
80	15.78	66.7365	25.6894	54.0955	22.2547	3.6708	.445	168.7761	3.2014	1.6579	3.6052	2.1104	62.6223	1.874	.9705	80.4897	65.7893				1				0
80	15.79	66.697	25.8506	53.7877	22.2659	3.6484	.457	168.6012	3.179	1.6699	3.5909	2.1021	62.2873	1.8609	.9775	80.2765	65.9041				1				0
80	15.8	66.6575	26.0117	53.4799	22.2772	3.626	.4691	168.4263	3.1566	1.682	3.5768	2.0938	61.949	1.8478	.9846	80.0628	66.0191				1				0
80	15.81	66.618	26.1728	53.1721	22.2884	3.6035	.4812	168.2514	3.1341	1.6941	3.5627	2.0855	61.6072	1.8346	.9917	79.8487	66.1343				1				0
80	15.82	66.5786	26.3339	52.8644	22.2997	3.581	.4933	168.0765	3.1116	1.7062	3.5487	2.0773	61.2621	1.8214	.9988	79.6342	66.2498				1				0
80	15.83	66.5065	26.5589	52.4614	22.3256	3.549	.5087	167.8524	3.0796	1.7216	3.5282	2.0653	60.7929	1.8027	1.0078	79.3296	66.3965				1				0
80	15.84	66.4344	26.7839	52.0584	22.3516	3.5169	.5242	167.6283	3.0475	1.7371	3.5078	2.0534	60.317	1.7839	1.0168	79.0241	66.5436				1				0
80	15.85	66.4017	26.8478	51.9632	22.3663	3.5075	.5275	167.5791	3.0381	1.7404	3.5013	2.0495	60.1941	1.7784	1.0188	78.9343	66.5748				1				0
80	15.86	66.3691	26.9117	51.8681	22.381	3.4981	.5307	167.5299	3.0287	1.7436	3.4947	2.0457	60.0706	1.7729	1.0207	78.8443	66.6059				1				0
80	15.87	66.3365	26.9756	51.7729	22.3957	3.4886	.534	167.4807	3.0192	1.7469	3.4882	2.0419	59.9465	1.7674	1.0226	78.7543	66.6371				1				0
80	15.88	66.3039	27.0395	51.6777	22.4104	3.4791	.5373	167.4315	3.0098	1.7502	3.4816	2.038	59.822	1.7618	1.0245	78.6643	66.6683				1				0
80	15.89	66.0773	26.9009	51.8574	22.4614	3.484	.5211	167.2971	3.0146	1.734	3.4777	2.0358	60.0931	1.7647	1.015	78.7106	66.5139				1				0
80	15.9	65.8507	26.7623	52.0371	22.5125	3.4889	.5048	167.1626	3.0195	1.7177	3.4739	2.0335	60.3653	1.7675	1.0055	78.757	66.3593				1				0
80	15.91	65.6568	26.5598	52.312	22.5488	3.5032	.4853	167.0773	3.0338	1.6982	3.4768	2.0352	60.762	1.7759	.9941	78.8937	66.1733				1				0
80	15.92	65.4628	26.3573	52.5868	22.5851	3.5176	.4658	166.992	3.0482	1.6786	3.4799	2.037	61.1584	1.7843	.9826	79.0305	65.9871				1				0
80	15.93	65.2688	26.1548	52.8617	22.6214	3.532	.4462	166.9067	3.0626	1.6591	3.4831	2.0389	61.5545	1.7928	.9712	79.1675	65.8007				1				0
80	15.94	65.0748	25.9523	53.1366	22.6578	3.5464	.4266	166.8214	3.077	1.6395	3.4865	2.0409	61.9503	1.8012	.9597	79.3046	65.6142				1				0
80	15.95	64.7968	25.5454	53.8447	22.7477	3.582	.3848	166.9346	3.1126	1.5977	3.4987	2.048	62.8287	1.822	.9352	79.6439	65.2161				1				0
80	15.96	64.5187	25.1386	54.5527	22.8377	3.6176	.3431	167.0477	3.1482	1.556	3.5117	2.0557	63.6996	1.8429	.9108	79.9827	64.8187				1				0
80	15.97	64.4346	24.9343	54.9859	22.8913	3.6387	.321	167.2461	3.1693	1.5339	3.521	2.0611	64.1736	1.8552	.8979	80.1838	64.6085				1				0
80	15.98	64.3505	24.73	55.4192	22.9449	3.6597	.299	167.4445	3.1904	1.5119	3.5305	2.0666	64.6441	1.8676	.885	80.3843	64.3989				1				0
80	15.99	64.2663	24.5257	55.8524	22.9985	3.6808	.277	167.6429	3.2114	1.4899	3.5402	2.0723	65.1108	1.8799	.8722	80.5844	64.1898				1				0
80	16	64.1591	24.2197	56.6023	23.1058	3.7136	.241	168.0868	3.2442	1.4539	3.5551	2.0811	65.8605	1.8991	.8511	80.897	63.8465				1				0
80	16.01	64.0518	23.9136	57.3522	23.2131	3.7462	.2051	168.5306	3.2768	1.418	3.5705	2.0901	66.5998	1.9182	.8301	81.2081	63.5051				1				0
80	16.02	63.9445	23.6076	58.1021	23.3203	3.7787	.1695	168.9744	3.3093	1.3824	3.5864	2.0994	67.3288	1.9372	.8092	81.5174	63.1654				1				0
80	16.03	63.9213	23.5059	58.4187	23.3739	3.7904	.1556	169.2199	3.321	1.3684	3.5919	2.1026	67.6055	1.944	.8011	81.6286	63.0328				1				0
80	16.04	63.8981	23.4042	58.7354	23.4276	3.802	.1417	169.4653	3.3327	1.3546	3.5974	2.1059	67.8805	1.9509	.7929	81.7395	62.9007				1				0
80	16.05	63.875	23.3025	59.0521	23.4812	3.8137	.1278	169.7107	3.3443	1.3407	3.603	2.1091	68.1538	1.9577	.7848	81.8501	62.7689				1				0
80	16.06	63.7728	23.1351	59.5422	23.585	3.829	.1039	170.0351	3.3596	1.3168	3.6084	2.1123	68.5975	1.9666	.7708	81.9958	62.5406				1				0
80	16.07	63.6707	22.9677	60.0324	23.6888	3.8442	.08	170.3595	3.3748	1.2929	3.614	2.1156	69.0382	1.9755	.7568	82.141	62.3132				1				0
80	16.08	63.5917	22.902	60.2058	23.7389	3.8479	.0699	170.4385	3.3785	1.2828	3.6138	2.1155	69.2092	1.9777	.7509	82.1763	62.2167				1				0
80	16.09	63.5128	22.8363	60.3793	23.7891	3.8516	.0597	170.5174	3.3822	1.2726	3.6137	2.1154	69.3801	1.9799	.745	82.2116	62.1203				1				0
80	16.1	63.4338	22.7706	60.5528	23.8393	3.8553	.0496	170.5964	3.3859	1.2625	3.6136	2.1154	69.5508	1.982	.7391	82.2468	62.024				1				0
80	16.11	63.3548	22.7049	60.7262	23.8894	3.859	.0395	170.6754	3.3896	1.2524	3.6136	2.1153	69.7214	1.9842	.7331	82.282	61.9278				1				0
80	16.12	63.1377	22.5347	60.9228	23.8981	3.8702	.0233	170.4933	3.4008	1.2362	3.6185	2.1182	70.0231	1.9907	.7237	82.3882	61.7735				1				0
80	16.13	62.9206	22.3646	61.1194	23.9067	3.8813	.0071	170.3113	3.4119	1.22	3.6235	2.1211	70.3246	1.9973	.7142	82.4945	61.619				1				0
80	16.14	62.7824	22.2602	61.1425	23.8652	3.8888	.001	170.0504	3.4194	1.2138	3.6285	2.124	70.4559	2.0017	.7106	82.566	61.5604				1				0
80	16.15	62.6442	22.1558	61.1657	23.8237	3.8963	-.0052	169.7894	3.4269	1.2077	3.6335	2.127	70.5872	2.0061	.707	82.6376	61.5017				1				0
80	16.16	62.506	22.0514	61.1888	23.7822	3.9039	-.0114	169.5284	3.4345	1.2015	3.6386	2.13	70.7186	2.0105	.7033	82.7095	61.4428				1				0
80	16.17	62.3678	21.947	61.2119	23.7407	3.9115	-.0176	169.2674	3.4421	1.1953	3.6437	2.133	70.85	2.0149	.6997	82.7816	61.3837				1				0
80	16.18	62.2159	21.8588	61.1924	23.7095	3.9156	-.0229	168.9766	3.4462	1.19	3.6459	2.1342	70.9494	2.0173	.6966	82.8207	61.3335				1				0
80	16.19	62.064	21.7706	61.1728	23.6784	3.9197	-.0282	168.6858	3.4503	1.1847	3.648	2.1355	71.049	2.0197	.6935	82.86	61.2832				1				0
80	16.2	62.0503	21.7868	61.1301	23.6888	3.9162	-.0272	168.6559	3.4468	1.1857	3.645	2.1337	71.0169	2.0177	.6941	82.8267	61.2923				1				0
80	16.21	62.0365	21.803	61.0874	23.6991	3.9127	-.0262	168.6261	3.4433	1.1867	3.6421	2.132	70.9848	2.0157	.6946	82.7935	61.3014				1				0
80	16.22	62.0228	21.8192	61.0447	23.7095	3.9092	-.0253	168.5962	3.4398	1.1876	3.6391	2.1302	70.9526	2.0136	.6952	82.7602	61.3106				1				0
80	16.23	62.0091	21.8354	61.002	23.7199	3.9057	-.0243	168.5663	3.4363	1.1886	3.6361	2.1285	70.9203	2.0116	.6958	82.727	61.3197				1				0
80	16.24	62.0073	21.8867	60.9086	23.7424	3.8977	-.021	168.545	3.4283	1.1919	3.6296	2.1247	70.8291	2.0069	.6977	82.6505	61.3515				1				0
80	16.25	62.0056	21.938	60.8152	23.7649	3.8897	-.0176	168.5237	3.4203	1.1952	3.6231	2.1209	70.7376	2.0022	.6997	82.5741	61.3833				1				0
80	16.26	62.0176	21.9731	60.7645	23.777	3.8851	-.0153	168.5322	3.4157	1.1976	3.6196	2.1189	70.6784	1.9995	.7011	82.5309	61.4059				1				0
80	16.27	62.0297	22.0082	60.7138	23.7891	3.8806	-.0129	168.5407	3.4112	1.2	3.6161	2.1168	70.6192	1.9969	.7025	82.4878	61.4286				1				0
80	16.28	62.0417	22.0433	60.6631	23.8012	3.8761	-.0105	168.5493	3.4067	1.2024	3.6127	2.1148	70.5598	1.9942	.7038	82.4447	61.4512				1				0
80	16.29	62.0537	22.0784	60.6124	23.8133	3.8716	-.0081	168.5578	3.4022	1.2048	3.6092	2.1127	70.5003	1.9916	.7052	82.4016	61.4738				1				0
80	16.3	61.9936	22.0964	60.535	23.828	3.8654	-.0076	168.453	3.396	1.2053	3.6035	2.1094	70.459	1.9879	.7056	82.3427	61.4792				1				0
80	16.31	61.9335	22.1144	60.4576	23.8427	3.8592	-.007	168.3483	3.3898	1.2059	3.5979	2.1061	70.4175	1.9843	.7059	82.2838	61.4846				1				0
80	16.32	61.8614	22.0973	60.4309	23.8453	3.8575	-.0088	168.235	3.3881	1.2041	3.5957	2.1049	70.4359	1.9833	.7048	82.268	61.4674				1				0
80	16.33	61.7893	22.0802	60.4042	23.8479	3.8559	-.0106	168.1217	3.3865	1.2023	3.5936	2.1036	70.4543	1.9824	.7038	82.2522	61.4501				1				0
80	16.34	61.7172	22.0631	60.3775	23.8505	3.8542	-.0124	168.0084	3.3848	1.2004	3.5914	2.1023	70.4727	1.9814	.7027	82.2363	61.4328				1				0
80	16.35	61.6452	22.046	60.3508	23.8531	3.8525	-.0143	167.8951	3.3831	1.1986	3.5892	2.101	70.4912	1.9804	.7016	82.2205	61.4154				1				0
80	16.36	61.5379	22.0361	60.3233	23.8739	3.848	-.0174	167.7711	3.3786	1.1955	3.5839	2.0979	70.5135	1.9778	.6998	82.1773	61.3861				1				0
80	16.37	61.4306	22.0262	60.2957	23.8946	3.8435	-.0204	167.6471	3.3741	1.1924	3.5786	2.0948	70.5358	1.9751	.698	82.134	61.3566				1				0
80	16.38	61.3954	22.0334	60.2948	23.9128	3.8406	-.0217	167.6364	3.3712	1.1912	3.5755	2.093	70.5396	1.9734	.6973	82.1067	61.3446				1				0
80	16.39	61.3602	22.0406	60.2939	23.9309	3.8377	-.023	167.6257	3.3683	1.1899	3.5723	2.0912	70.5434	1.9717	.6966	82.0793	61.3326				1				0
80	16.4	61.325	22.0478	60.293	23.9491	3.8349	-.0242	167.615	3.3655	1.1887	3.5692	2.0893	70.5471	1.9701	.6958	82.052	61.3206				1				0
80	16.41	61.2117	22.1414	60.1916	24.0218	3.8166	-.024	167.5665	3.3472	1.1889	3.5521	2.0793	70.4455	1.9594	.696	81.8785	61.3229				1				0
80	16.42	61.0984	22.235	60.0902	24.0944	3.7984	-.0237	167.5181	3.329	1.1891	3.535	2.0693	70.3429	1.9487	.6961	81.7049	61.3252				1				0
80	16.43	60.9851	22.3286	59.9888	24.1671	3.7802	-.0235	167.4696	3.3108	1.1894	3.5179	2.0593	70.2392	1.938	.6962	81.5312	61.3276				1				0
80	16.44	60.907	22.415	59.8883	24.2216	3.7648	-.022	167.4319	3.2954	1.1909	3.504	2.0511	70.131	1.929	.6971	81.3849	61.342				1				0
80	16.45	60.8289	22.5014	59.7878	24.2761	3.7494	-.0205	167.3942	3.28	1.1924	3.4901	2.043	70.0219	1.92	.698	81.2384	61.3564				1				0
80	16.46	60.7508	22.5878	59.6872	24.3305	3.734	-.019	167.3564	3.2647	1.1939	3.4761	2.0348	69.9118	1.911	.6989	81.0919	61.3708				1				0
80	16.47	60.5131	22.812	59.4657	24.5139	3.6912	-.0183	167.3047	3.2218	1.1946	3.4361	2.0114	69.6556	1.8859	.6993	80.6836	61.3772				1				0
80	16.48	60.2753	23.0361	59.2442	24.6973	3.6483	-.0176	167.2529	3.1789	1.1953	3.3962	1.988	69.3932	1.8608	.6997	80.2749	61.3837				1				0
80	16.49	60.1157	23.1738	59.1233	24.8261	3.6208	-.0184	167.2389	3.1514	1.1945	3.3701	1.9728	69.2419	1.8447	.6992	80.013	61.3757				1				0
80	16.5	59.9561	23.3115	59.0023	24.955	3.5932	-.0193	167.2248	3.1239	1.1936	3.3441	1.9575	69.0882	1.8286	.6987	79.751	61.3678				1				0
80	16.51	59.7964	23.4492	58.8813	25.0839	3.5657	-.0201	167.2108	3.0963	1.1928	3.3181	1.9423	68.9321	1.8125	.6982	79.4889	61.3598				1				0
80	16.52	59.6368	23.5869	58.7603	25.2128	3.5382	-.0209	167.1968	3.0688	1.1919	3.2922	1.9271	68.7735	1.7964	.6977	79.2268	61.3519				1				0
80	16.53	59.3759	23.7039	58.8173	25.4368	3.5076	-.0328	167.3338	3.0382	1.1801	3.2594	1.9079	68.773	1.7784	.6908	78.9356	61.2391				1				0
80	16.54	59.1149	23.8209	58.8742	25.6608	3.4771	-.0446	167.4709	3.0077	1.1683	3.2266	1.8887	68.7724	1.7606	.6839	78.6448	61.1264				1				0
80	16.55	59.0137	23.8002	59.0521	25.756	3.4741	-.0556	167.6219	3.0047	1.1573	3.2199	1.8848	68.9349	1.7588	.6774	78.616	61.022				1				0
80	16.56	58.9124	23.7795	59.23	25.8511	3.4711	-.0665	167.773	3.0017	1.1464	3.2131	1.8808	69.0978	1.757	.671	78.5873	60.9177				1				0
80	16.57	58.8111	23.7588	59.4079	25.9462	3.468	-.0775	167.9241	2.9987	1.1354	3.2064	1.8769	69.261	1.7553	.6646	78.5586	60.8136				1				0
80	16.58	58.7098	23.7381	59.5858	26.0414	3.465	-.0884	168.0752	2.9956	1.1245	3.1998	1.873	69.4247	1.7535	.6582	78.5299	60.7097				1				0
80	16.59	58.6377	23.7021	59.8918	26.1642	3.4659	-.1031	168.3959	2.9965	1.1098	3.1954	1.8704	69.6771	1.754	.6496	78.5378	60.5694				1				0
80	16.6	58.5656	23.6661	60.1978	26.287	3.4667	-.1178	168.7166	2.9973	1.0951	3.1911	1.8679	69.9293	1.7545	.641	78.5456	60.4297				1				0
80	16.61	58.5948	23.6508	60.3259	26.3147	3.4705	-.1216	168.8863	3.0011	1.0913	3.1934	1.8692	70.0169	1.7567	.6388	78.5819	60.3934				1				0
80	16.62	58.624	23.6355	60.454	26.3424	3.4743	-.1254	169.0559	3.0049	1.0875	3.1956	1.8706	70.1042	1.7589	.6366	78.6181	60.3572				1				0
80	16.63	58.6532	23.6202	60.5821	26.3701	3.4781	-.1292	169.2256	3.0087	1.0837	3.1979	1.8719	70.1912	1.7611	.6344	78.6543	60.3211				1				0
80	16.64	58.6824	23.6049	60.7102	26.3977	3.4819	-.133	169.3952	3.0125	1.0799	3.2002	1.8732	70.2779	1.7634	.6321	78.6904	60.2851				1				0
80	16.65	58.7673	23.6652	60.7351	26.4133	3.4798	-.1299	169.581	3.0104	1.083	3.1992	1.8727	70.2141	1.7621	.6339	78.6703	60.314				1				0
80	16.66	58.8523	23.7255	60.76	26.4289	3.4777	-.1269	169.7667	3.0083	1.086	3.1983	1.8721	70.1503	1.7609	.6357	78.6502	60.3428				1				0
80	16.67	58.9081	23.8011	60.6568	26.4168	3.4718	-.1201	169.7828	3.0024	1.0928	3.1951	1.8702	69.9998	1.7575	.6397	78.5942	60.4076				1				0
80	16.68	58.9639	23.8767	60.5537	26.4046	3.4659	-.1133	169.7989	2.9965	1.0996	3.1919	1.8684	69.849	1.754	.6437	78.5382	60.4723				1				0
80	16.69	59.0197	23.9523	60.4505	26.3925	3.46	-.1065	169.815	2.9906	1.1064	3.1887	1.8665	69.6979	1.7506	.6476	78.4822	60.537				1				0
80	16.7	59.0755	24.0279	60.3473	26.3804	3.4541	-.0997	169.8311	2.9848	1.1132	3.1856	1.8647	69.5466	1.7471	.6516	78.4262	60.6018				1				0
80	16.71	59.2677	24.2007	60.0617	26.3	3.4449	-.0796	169.8302	2.9755	1.1333	3.184	1.8638	69.1492	1.7417	.6634	78.3379	60.7933				1				0
80	16.72	59.46	24.3736	59.7762	26.2196	3.4356	-.0595	169.8293	2.9662	1.1534	3.1826	1.8629	68.7515	1.7363	.6751	78.2496	60.9848				1				0
80	16.73	59.5964	24.4708	59.5938	26.1512	3.4322	-.0462	169.8123	2.9628	1.1667	3.1843	1.8639	68.5059	1.7343	.6829	78.2172	61.1117				1				0
80	16.74	59.7329	24.568	59.4115	26.0829	3.4288	-.0328	169.7952	2.9594	1.18	3.186	1.8649	68.2606	1.7323	.6907	78.1848	61.2386				1				0
80	16.75	59.8694	24.6652	59.2291	26.0146	3.4254	-.0195	169.7782	2.956	1.1934	3.1878	1.866	68.0155	1.7303	.6985	78.1525	61.3655				1				0
80	16.76	60.035	24.7273	58.9658	25.8615	3.4289	-.0018	169.5896	2.9595	1.2111	3.1977	1.8718	67.7443	1.7323	.7089	78.1856	61.5343				1				0
80	16.77	60.2007	24.7894	58.7025	25.7084	3.4324	.016	169.4009	2.963	1.2289	3.2077	1.8776	67.4743	1.7344	.7193	78.2188	61.7034				1				0
80	16.78	60.3663	24.8515	58.4392	25.5553	3.4359	.0338	169.2123	2.9665	1.2467	3.2178	1.8835	67.2053	1.7364	.7297	78.252	61.873				1				0
80	16.79	60.3955	24.8164	58.3582	25.4705	3.4428	.0382	169.0406	2.9734	1.2511	3.2259	1.8883	67.18	1.7405	.7323	78.3178	61.9154				1				0
80	16.8	60.4247	24.7813	58.2773	25.3858	3.4497	.0427	168.869	2.9803	1.2556	3.234	1.893	67.1547	1.7445	.735	78.3838	61.9578				1				0
80	16.81	60.4539	24.7462	58.1963	25.301	3.4566	.0472	168.6974	2.9872	1.26	3.2421	1.8978	67.1296	1.7486	.7376	78.4499	62.0004				1				0
80	16.82	60.6195	24.7453	58.062	25.1704	3.4669	.0591	168.5972	2.9975	1.272	3.2562	1.906	67.0063	1.7546	.7446	78.5476	62.1141				1				0
80	16.83	60.7852	24.7444	57.9277	25.0398	3.4772	.071	168.497	3.0078	1.2839	3.2704	1.9143	66.8839	1.7606	.7516	78.6455	62.2279				1				0
80	16.84	60.9216	24.7786	57.8743	24.9939	3.4805	.0785	168.5685	3.0111	1.2914	3.2763	1.9178	66.7868	1.7626	.7559	78.677	62.2988				1				0
80	16.85	61.0581	24.8128	57.821	24.9481	3.4838	.0859	168.6399	3.0144	1.2988	3.2823	1.9213	66.6901	1.7645	.7603	78.7084	62.3697				1				0
80	16.86	61.1946	24.847	57.7676	24.9023	3.4871	.0934	168.7114	3.0177	1.3063	3.2883	1.9248	66.5938	1.7664	.7646	78.7398	62.4405				1				0
80	16.87	61.331	24.8812	57.7142	24.8564	3.4904	.1008	168.7828	3.021	1.3137	3.2942	1.9283	66.4979	1.7684	.769	78.7712	62.5113				1				0
80	16.88	61.6889	25.1098	57.4126	24.7803	3.4812	.1273	168.9917	3.0118	1.3402	3.2966	1.9297	66.0116	1.763	.7845	78.684	62.764				1				0
80	16.89	62.0468	25.3384	57.1111	24.7042	3.4721	.1538	169.2005	3.0027	1.3667	3.2991	1.9312	65.5273	1.7577	.8	78.5971	63.016				1				0
80	16.9	62.2683	25.5328	56.8629	24.6739	3.4597	.1728	169.3379	2.9903	1.3857	3.2958	1.9292	65.1368	1.7504	.8111	78.479	63.1973				1				0
80	16.91	62.4897	25.7272	56.6147	24.6436	3.4473	.1918	169.4753	2.9779	1.4047	3.2926	1.9274	64.7463	1.7431	.8223	78.3611	63.3782				1				0
80	16.92	62.7111	25.9217	56.3665	24.6134	3.435	.2108	169.6127	2.9656	1.4237	3.2896	1.9256	64.3557	1.7359	.8334	78.2434	63.5589				1				0
80	16.93	62.9326	26.1161	56.1183	24.5831	3.4226	.2297	169.7501	2.9532	1.4426	3.2867	1.9239	63.9649	1.7287	.8445	78.1259	63.7392				1				0
80	16.94	63.3085	26.4968	55.5686	24.5027	3.3963	.2677	169.8766	2.927	1.4806	3.2801	1.92	63.1676	1.7133	.8667	77.8757	64.1008				1				0
80	16.95	63.6844	26.8775	55.0189	24.4222	3.3701	.3056	170.003	2.9007	1.5185	3.2741	1.9165	62.3683	1.698	.8889	77.6259	64.4619				1				0
80	16.96	63.8389	27.0638	54.7173	24.3721	3.3562	.3247	169.9921	2.8868	1.5376	3.2707	1.9145	61.9593	1.6898	.9	77.4931	64.6434				1				0
80	16.97	63.9934	27.2501	54.4157	24.3219	3.3422	.3437	169.9812	2.8728	1.5566	3.2674	1.9126	61.5495	1.6816	.9112	77.3603	64.8248				1				0
80	16.98	64.1479	27.4365	54.1142	24.2717	3.3283	.3628	169.9703	2.8589	1.5757	3.2643	1.9108	61.1387	1.6735	.9223	77.2274	65.0063				1				0
80	16.99	64.3024	27.6228	53.8126	24.2216	3.3143	.3818	169.9593	2.8449	1.5947	3.2614	1.9091	60.7272	1.6653	.9335	77.0946	65.1879				1				0
80	17	64.4946	27.7551	53.3483	24.0295	3.3102	.4096	169.6275	2.8408	1.6225	3.2715	1.915	60.2674	1.6629	.9497	77.055	65.4523				1				0
80	17.01	64.6869	27.8874	52.8839	23.8375	3.306	.4375	169.2957	2.8366	1.6504	3.2818	1.921	59.8087	1.6604	.9661	77.0152	65.7177				1				0
80	17.02	64.7247	27.8334	52.7211	23.6957	3.3158	.4463	168.9749	2.8464	1.6592	3.2947	1.9286	59.7624	1.6662	.9712	77.1089	65.8016				1				0
80	17.03	64.7624	27.7794	52.5584	23.5538	3.3257	.4551	168.654	2.8563	1.668	3.3077	1.9362	59.7163	1.672	.9764	77.203	65.8857				1				0
80	17.04	64.8002	27.7254	52.3956	23.412	3.3356	.464	168.3331	2.8662	1.6769	3.3207	1.9438	59.6704	1.6778	.9816	77.2974	65.9702				1				0
80	17.05	64.838	27.6714	52.2328	23.2701	3.3456	.4729	168.0123	2.8762	1.6858	3.3338	1.9515	59.6247	1.6836	.9868	77.3922	66.0551				1				0
80	17.06	64.7744	27.5247	52.0629	23.0911	3.3614	.4783	167.4531	2.892	1.6912	3.3503	1.9611	59.6814	1.6929	.99	77.5433	66.107				1				0
80	17.07	64.7109	27.378	51.893	22.9121	3.3774	.4838	166.8939	2.908	1.6967	3.3668	1.9708	59.738	1.7022	.9932	77.6953	66.1592				1				0
80	17.08	64.6097	27.2852	51.8859	22.8749	3.3833	.4803	166.6556	2.9139	1.6932	3.3702	1.9728	59.8402	1.7057	.9911	77.7517	66.1258				1				0
80	17.09	64.5084	27.1925	51.8787	22.8377	3.3893	.4768	166.4173	2.9199	1.6897	3.3735	1.9747	59.9425	1.7092	.9891	77.8083	66.0924				1				0
80	17.1	64.4071	27.0998	51.8716	22.8005	3.3952	.4733	166.179	2.9258	1.6862	3.3769	1.9767	60.0449	1.7127	.987	77.8651	66.0588				1				0
80	17.11	64.3058	27.0071	51.8645	22.7633	3.4012	.4698	165.9408	2.9318	1.6826	3.3804	1.9787	60.1474	1.7162	.985	77.922	66.0251				1				0
80	17.12	64.1256	27.0233	51.8227	22.8342	3.3881	.4647	165.8058	2.9187	1.6776	3.3665	1.9706	60.1113	1.7085	.982	77.7974	65.977				1				0
80	17.13	63.9453	27.0395	51.7809	22.9051	3.375	.4596	165.6709	2.9056	1.6725	3.3526	1.9625	60.0748	1.7008	.979	77.6726	65.9287				1				0
80	17.14	63.8664	27.1484	51.7462	23.0133	3.356	.4581	165.7743	2.8866	1.671	3.3353	1.9524	59.934	1.6897	.9781	77.4911	65.9143				1				0
80	17.15	63.7874	27.2573	51.7115	23.1214	3.3369	.4566	165.8776	2.8675	1.6695	3.3181	1.9423	59.7918	1.6785	.9773	77.3098	65.8999				1				0
80	17.16	63.7085	27.3663	51.6768	23.2295	3.3179	.4551	165.981	2.8485	1.668	3.3009	1.9322	59.6484	1.6674	.9764	77.1288	65.8855				1				0
80	17.17	63.2913	27.4968	51.6394	23.4786	3.2767	.4413	165.9061	2.8073	1.6542	3.2584	1.9073	59.4919	1.6433	.9683	76.736	65.7538				1				0
80	17.18	62.8742	27.6273	51.6021	23.7277	3.2354	.4274	165.8312	2.766	1.6403	3.2158	1.8824	59.331	1.6191	.9602	76.343	65.622				1				0
80	17.19	62.4571	27.7578	51.5647	23.9768	3.1941	.4136	165.7564	2.7247	1.6265	3.1732	1.8574	59.1657	1.5949	.9521	75.9495	65.4901				1				0
80	17.2	62.1189	27.7794	51.5621	24.1178	3.1717	.4012	165.5781	2.7023	1.6141	3.1476	1.8425	59.1503	1.5818	.9448	75.7361	65.3721				1				0
80	17.21	61.7808	27.801	51.5594	24.2588	3.1492	.3888	165.3999	2.6798	1.6017	3.122	1.8275	59.1346	1.5686	.9375	75.5223	65.2538				1				0
80	17.22	61.4426	27.8226	51.5567	24.3997	3.1267	.3763	165.2216	2.6573	1.5892	3.0963	1.8124	59.1186	1.5555	.9302	75.308	65.1353				1				0
80	17.23	60.744	27.7236	51.9704	24.7907	3.0969	.331	165.2286	2.6275	1.5439	3.0475	1.7839	59.5622	1.538	.9037	75.0241	64.7037				1				0
80	17.24	60.0453	27.6246	52.384	25.1816	3.0671	.2857	165.2355	2.5977	1.4986	2.999	1.7554	60.0201	1.5205	.8772	74.7402	64.2721				1				0
80	17.25	59.6848	27.504	52.8003	25.4316	3.0599	.253	165.4207	2.5905	1.4659	2.9765	1.7422	60.4964	1.5163	.858	74.6715	63.9605				1				0
80	17.26	59.3244	27.3834	53.2166	25.6816	3.0527	.2203	165.6059	2.5833	1.4332	2.9542	1.7292	60.9788	1.5121	.8389	74.603	63.6495				1				0
80	17.27	58.9639	27.2627	53.6329	25.9315	3.0455	.1877	165.7911	2.5761	1.4006	2.9323	1.7164	61.4674	1.5079	.8198	74.5346	63.3393				1				0
80	17.28	58.6034	27.1421	54.0492	26.1815	3.0384	.1552	165.9763	2.569	1.3681	2.9106	1.7036	61.9622	1.5037	.8008	74.4664	63.0297				1				0
80	17.29	58.1562	26.9864	54.9886	26.6901	3.0301	.097	166.8214	2.5607	1.3099	2.8763	1.6836	62.9083	1.4988	.7667	74.3874	62.4752				1				0
80	17.3	57.7091	26.8307	55.928	27.1987	3.0219	.0394	167.6664	2.5525	1.2523	2.8431	1.6642	63.867	1.494	.733	74.3092	61.9263				1				0
80	17.31	57.6224	26.7956	56.451	27.4573	3.0208	.0141	168.3263	2.5514	1.227	2.8311	1.6571	64.3156	1.4934	.7182	74.2988	61.686				1				0
80	17.32	57.5357	26.7605	56.9741	27.7159	3.0197	-.0109	168.9862	2.5503	1.202	2.8194	1.6502	64.7645	1.4928	.7036	74.2884	61.4476				1				0
80	17.33	57.449	26.7254	57.4972	27.9745	3.0186	-.0357	169.6461	2.5492	1.1772	2.8079	1.6435	65.2136	1.4921	.689	74.2781	61.2111				1				0
80	17.34	57.3623	26.6903	58.0202	28.2331	3.0175	-.0604	170.306	2.5481	1.1525	2.7967	1.637	65.6628	1.4915	.6746	74.2679	60.9764				1				0
80	17.35	57.0628	26.5769	58.8279	28.6491	3.0134	-.1048	171.1168	2.544	1.1081	2.7749	1.6242	66.4633	1.4891	.6486	74.229	60.5535				1				0
80	17.36	56.7633	26.4635	59.6356	29.0652	3.0094	-.1487	171.9276	2.54	1.0641	2.7539	1.6119	67.2686	1.4867	.6229	74.1904	60.1347				1				0
80	17.37	56.5504	26.3852	59.9203	29.2226	3.0064	-.1685	172.0785	2.537	1.0444	2.7435	1.6059	67.6253	1.485	.6113	74.1618	59.9463				1				0
80	17.38	56.3375	26.3069	60.205	29.38	3.0034	-.1883	172.2294	2.534	1.0246	2.7333	1.5999	67.9841	1.4832	.5997	74.1333	59.7583				1				0
80	17.39	56.1247	26.2286	60.4896	29.5374	3.0004	-.208	172.3803	2.531	1.0049	2.7232	1.594	68.3449	1.4815	.5882	74.1048	59.5706				1				0
80	17.4	55.9118	26.1503	60.7743	29.6949	2.9974	-.2276	172.5312	2.528	.9852	2.7132	1.5881	68.7078	1.4797	.5767	74.0764	59.3832				1				0
80	17.41	55.4389	25.8362	61.1141	29.7813	3.0084	-.261	172.1705	2.539	.9518	2.7115	1.5871	69.4494	1.4861	.5571	74.1807	59.0651				1				0
80	17.42	54.966	25.522	61.4539	29.8678	3.0194	-.2946	171.8098	2.55	.9183	2.7103	1.5864	70.1949	1.4926	.5375	74.2853	58.7457				1				0
80	17.43	54.706	25.2862	61.509	29.7969	3.0334	-.3086	171.2981	2.564	.9043	2.7188	1.5914	70.5725	1.5008	.5293	74.4193	58.6126				1				0
80	17.44	54.4459	25.0504	61.5642	29.726	3.0476	-.3226	170.7865	2.5782	.8903	2.7276	1.5965	70.9499	1.5091	.5211	74.5542	58.4787				1				0
80	17.45	54.1858	24.8146	61.6193	29.6551	3.0618	-.3368	170.2748	2.5924	.8761	2.7365	1.6017	71.3271	1.5174	.5128	74.6898	58.344				1				0
80	17.46	53.9258	24.5788	61.6745	29.5841	3.0762	-.351	169.7632	2.6068	.8619	2.7456	1.607	71.7041	1.5258	.5045	74.8263	58.2085				1				0
80	17.47	53.4211	23.9802	62.0116	29.4336	3.1221	-.3886	168.8466	2.6527	.8243	2.7778	1.6259	72.738	1.5527	.4825	75.2641	57.8505				1				0
80	17.48	52.9164	23.3817	62.3488	29.2831	3.1686	-.4266	167.9301	2.6992	.7863	2.8114	1.6456	73.7588	1.5799	.4602	75.7067	57.4885				1				0
80	17.49	52.6718	23.019	62.6308	29.2036	3.2006	-.4502	167.5251	2.7312	.7627	2.8357	1.6598	74.3977	1.5987	.4464	76.0114	57.2637				1				0
80	17.5	52.4272	22.6562	62.9128	29.124	3.2327	-.4739	167.1202	2.7634	.739	2.8605	1.6743	75.0287	1.6175	.4325	76.3176	57.0377				1				0
80	17.51	52.1826	22.2935	63.1947	29.0444	3.2651	-.4978	166.7153	2.7957	.7151	2.8857	1.6891	75.6517	1.6364	.4186	76.6253	56.8106				1				0
80	17.52	52.0865	21.9434	63.7356	29.0375	3.3042	-.525	166.803	2.8348	.6879	2.9171	1.7075	76.3597	1.6593	.4027	76.9981	56.5516				1				0
80	17.53	51.9904	21.5933	64.2764	29.0306	3.3433	-.5521	166.8907	2.8739	.6608	2.9489	1.7261	77.0517	1.6822	.3868	77.3705	56.2929				1				0
80	17.54	51.8942	21.2432	64.8173	29.0237	3.3824	-.5793	166.9783	2.913	.6336	2.9811	1.7449	77.7282	1.7051	.3709	77.7424	56.0345				1				0
80	17.55	52.0427	21.2558	65.0761	29.0963	3.3888	-.5823	167.4709	2.9194	.6306	2.9867	1.7482	77.8115	1.7088	.3691	77.8034	56.0055				1				0
80	17.56	52.1912	21.2684	65.335	29.169	3.3951	-.5853	167.9635	2.9257	.6275	2.9923	1.7515	77.894	1.7125	.3673	77.864	55.9766				1				0
80	17.57	52.3397	21.281	65.5939	29.2416	3.4014	-.5884	168.4561	2.932	.6245	2.9978	1.7547	77.9757	1.7162	.3656	77.9242	55.9479				1				0
80	17.58	52.6444	21.3854	65.9203	29.3722	3.4039	-.5867	169.3223	2.9345	.6262	3.0006	1.7564	77.9541	1.7177	.3665	77.9479	55.9639				1				0
80	17.59	52.9491	21.4898	66.2468	29.5028	3.4064	-.585	170.1885	2.937	.6279	3.0034	1.758	77.9327	1.7191	.3675	77.9713	55.9798				1				0
80	17.6	53.1053	21.5816	66.3144	29.5608	3.4026	-.5804	170.562	2.9332	.6325	3.0006	1.7564	77.8311	1.7169	.3702	77.9354	56.024				1				0
80	17.61	53.2615	21.6734	66.382	29.6187	3.3989	-.5758	170.9356	2.9295	.6371	2.9979	1.7548	77.7298	1.7147	.3729	77.8997	56.0679				1				0
80	17.62	53.4177	21.7652	66.4496	29.6767	3.3951	-.5712	171.3092	2.9257	.6417	2.9953	1.7533	77.6287	1.7125	.3756	77.8641	56.1117				1				0
80	17.63	53.5739	21.857	66.5172	29.7346	3.3914	-.5666	171.6827	2.922	.6463	2.9926	1.7517	77.5279	1.7104	.3783	77.8286	56.1553				1				0
80	17.64	53.7515	21.8813	66.5573	29.7052	3.3982	-.5607	171.8953	2.9288	.6522	3.0006	1.7564	77.446	1.7144	.3818	77.8936	56.2115				1				0
80	17.65	53.9292	21.9056	66.5973	29.6758	3.405	-.5548	172.1079	2.9356	.6581	3.0085	1.761	77.3647	1.7183	.3852	77.9584	56.2675				1				0
80	17.66	53.9507	21.8381	66.5697	29.5885	3.4156	-.5534	171.9469	2.9462	.6594	3.0191	1.7672	77.3835	1.7245	.386	78.0588	56.2804				1				0
80	17.67	53.9721	21.7706	66.5421	29.5011	3.4261	-.5521	171.786	2.9567	.6608	3.0297	1.7734	77.4021	1.7307	.3868	78.1594	56.2933				1				0
80	17.68	53.9936	21.7031	66.5146	29.4137	3.4367	-.5507	171.625	2.9673	.6622	3.0403	1.7796	77.4206	1.7369	.3876	78.2602	56.3062				1				0
80	17.69	54.015	21.6356	66.487	29.3264	3.4473	-.5494	171.464	2.9779	.6635	3.0509	1.7858	77.439	1.7431	.3884	78.3611	56.3192				1				0
80	17.7	54.1644	21.5357	66.2459	29.0436	3.4713	-.5352	170.9895	3.0019	.6777	3.0775	1.8014	77.2794	1.7572	.3967	78.59	56.4539				1				0
80	17.71	54.3137	21.4358	66.0048	28.7607	3.4955	-.521	170.5151	3.0261	.6919	3.1042	1.817	77.1216	1.7713	.405	78.8201	56.5893				1				0
80	17.72	54.4416	21.4034	65.7914	28.5653	3.5091	-.5081	170.2016	3.0397	.7048	3.1203	1.8265	76.9463	1.7793	.4125	78.9491	56.712				1				0
80	17.73	54.5695	21.371	65.5779	28.3698	3.5226	-.4952	169.8881	3.0533	.7177	3.1365	1.8359	76.7722	1.7872	.4201	79.0786	56.8352				1				0
80	17.74	54.6974	21.3386	65.3644	28.1743	3.5363	-.4822	169.5746	3.0669	.7307	3.1527	1.8455	76.5993	1.7952	.4277	79.2085	56.9588				1				0
80	17.75	54.8253	21.3062	65.1509	27.9788	3.55	-.4692	169.2611	3.0806	.7437	3.1691	1.855	76.4275	1.8032	.4353	79.339	57.0829				1				0
80	17.76	55.1136	21.3044	64.771	27.6735	3.5692	-.4434	168.8625	3.0998	.7695	3.1939	1.8696	76.059	1.8145	.4504	79.5221	57.3284				1				0
80	17.77	55.402	21.3026	64.3912	27.3682	3.5885	-.4175	168.4639	3.1192	.7954	3.219	1.8842	75.6944	1.8258	.4656	79.7062	57.5751				1				0
80	17.78	55.5625	21.3332	64.2248	27.2583	3.5941	-.4047	168.3789	3.1247	.8081	3.2275	1.8892	75.4992	1.829	.4731	79.7588	57.6966				1				0
80	17.79	55.723	21.3638	64.0585	27.1485	3.5996	-.392	168.2938	3.1302	.8209	3.236	1.8942	75.3048	1.8323	.4805	79.8114	57.8182				1				0
80	17.8	55.8835	21.3944	63.8922	27.0386	3.6051	-.3792	168.2087	3.1357	.8337	3.2447	1.8993	75.1113	1.8355	.488	79.864	57.9399				1				0
80	17.81	56.044	21.425	63.7258	26.9288	3.6107	-.3664	168.1236	3.1413	.8465	3.2533	1.9043	74.9186	1.8388	.4955	79.9168	58.0617				1				0
80	17.82	56.3461	21.4484	63.4999	26.7307	3.6255	-.3458	168.0251	3.1561	.8671	3.273	1.9159	74.6374	1.8474	.5076	80.0578	58.2582				1				0
80	17.83	56.6482	21.4718	63.2739	26.5327	3.6403	-.3251	167.9266	3.1709	.8878	3.2928	1.9275	74.3593	1.8561	.5197	80.1989	58.4548				1				0
80	17.84	56.7899	21.4646	63.2143	26.4444	3.6496	-.3173	167.9132	3.1802	.8956	3.3039	1.9339	74.2719	1.8615	.5242	80.2872	58.5294				1				0
80	17.85	56.9315	21.4574	63.1547	26.3562	3.6588	-.3095	167.8998	3.1894	.9034	3.3149	1.9404	74.1852	1.867	.5288	80.3756	58.6039				1				0
80	17.86	57.0731	21.4502	63.0951	26.268	3.6681	-.3016	167.8864	3.1987	.9112	3.326	1.9469	74.0989	1.8724	.5334	80.4639	58.6785				1				0
80	17.87	57.2147	21.443	63.0355	26.1798	3.6774	-.2938	167.873	3.208	.9191	3.337	1.9534	74.0133	1.8778	.538	80.5523	58.7531				1				0
80	17.88	57.2825	21.3863	63.0124	26.1019	3.6884	-.2909	167.7831	3.219	.922	3.3485	1.9601	74.0166	1.8843	.5397	80.6575	58.7813				1				0
80	17.89	57.3503	21.3296	62.9893	26.0241	3.6995	-.2879	167.6932	3.2301	.925	3.3599	1.9668	74.0199	1.8908	.5415	80.7629	58.8095				1				0
80	17.9	57.2765	21.2801	63.0257	26.0345	3.7013	-.2928	167.6167	3.2319	.9201	3.3603	1.967	74.1082	1.8918	.5386	80.7798	58.7631				1				0
80	17.91	57.2027	21.2306	63.0622	26.0448	3.7031	-.2976	167.5403	3.2337	.9152	3.3607	1.9672	74.1965	1.8929	.5358	80.7967	58.7167				1				0
80	17.92	57.1289	21.1811	63.0987	26.0552	3.7048	-.3025	167.4638	3.2354	.9104	3.3611	1.9674	74.2848	1.8939	.5329	80.8137	58.6701				1				0
80	17.93	56.8877	21.0046	63.3709	26.1296	3.7132	-.324	167.3928	3.2438	.8889	3.3634	1.9688	74.6751	1.8988	.5203	80.893	58.4658				1				0
80	17.94	56.6465	20.8282	63.6431	26.204	3.7215	-.3455	167.3218	3.2521	.8674	3.3658	1.9702	75.0652	1.9037	.5078	80.9724	58.2613				1				0
80	17.95	56.4053	20.6518	63.9153	26.2784	3.7298	-.3669	167.2508	3.2604	.8459	3.3684	1.9717	75.455	1.9085	.4952	81.0518	58.0566				1				0
80	17.96	56.238	20.5249	64.151	26.3424	3.7364	-.3835	167.2563	3.267	.8294	3.3706	1.973	75.7557	1.9124	.4855	81.1142	57.8987				1				0
80	17.97	56.0706	20.398	64.3867	26.4064	3.7429	-.4001	167.2617	3.2735	.8128	3.3729	1.9744	76.0561	1.9162	.4758	81.1766	57.7408				1				0
80	17.98	55.9033	20.2711	64.6225	26.4704	3.7495	-.4167	167.2672	3.2801	.7962	3.3753	1.9758	76.356	1.92	.4661	81.2389	57.5829				1				0
80	17.99	55.4818	19.9615	65.2398	26.6079	3.7677	-.4581	167.291	3.2983	.7548	3.3835	1.9806	77.1105	1.9307	.4418	81.4119	57.1883				1				0
80	18	55.0604	19.6519	65.8572	26.7454	3.7858	-.4995	167.3149	3.3164	.7133	3.3923	1.9857	77.8609	1.9413	.4176	81.5849	56.7937				1				0
80	18.01	54.8064	19.4691	66.2388	26.819	3.7974	-.5244	167.3333	3.328	.6885	3.3985	1.9894	78.3116	1.9481	.403	81.6955	56.5571				1				0
80	18.02	54.5523	19.2864	66.6204	26.8925	3.809	-.5492	167.3516	3.3396	.6637	3.4049	1.9931	78.7606	1.9549	.3885	81.806	56.3205				1				0
80	18.03	54.2983	19.1037	67.002	26.966	3.8206	-.5741	167.37	3.3512	.6388	3.4116	1.997	79.2077	1.9617	.3739	81.9166	56.084				1				0
80	18.04	54.0442	18.921	67.3836	27.0395	3.8322	-.5989	167.3884	3.3628	.614	3.4184	2.001	79.6529	1.9685	.3594	82.0271	55.8475				1				0
80	18.05	53.8133	18.7752	67.9805	27.2272	3.8393	-.6298	167.7963	3.3699	.5831	3.42	2.002	80.1831	1.9727	.3413	82.0947	55.5534				1				0
80	18.06	53.5825	18.6294	68.5774	27.4149	3.8464	-.6605	168.2042	3.377	.5524	3.4219	2.0031	80.7103	1.9768	.3234	82.1621	55.2608				1				0
80	18.07	53.6056	18.6663	68.7927	27.5291	3.8419	-.6664	168.5937	3.3725	.5464	3.4165	1.9999	80.7964	1.9742	.3199	82.1194	55.2043				1				0
80	18.08	53.6288	18.7032	69.008	27.6432	3.8375	-.6724	168.9832	3.3681	.5405	3.4112	1.9968	80.8825	1.9716	.3164	82.0769	55.148				1				0
80	18.09	53.652	18.7401	69.2232	27.7574	3.833	-.6782	169.3727	3.3636	.5347	3.4059	1.9937	80.9683	1.969	.313	82.0346	55.0919				1				0
80	18.1	53.6752	18.777	69.4385	27.8716	3.8286	-.6841	169.7623	3.3592	.5288	3.4006	1.9906	81.0541	1.9664	.3095	81.9925	55.0361				1				0
80	18.11	53.6717	18.8868	69.6191	28.0688	3.8112	-.6896	170.2464	3.3418	.5233	3.3826	1.98	81.1004	1.9562	.3063	81.8271	54.9837				1				0
80	18.12	53.6683	18.9966	69.7997	28.266	3.794	-.6951	170.7306	3.3246	.5178	3.3647	1.9695	81.147	1.9461	.3031	81.6626	54.9316				1				0
80	18.13	53.6417	19.0695	69.765	28.349	3.7811	-.6947	170.8252	3.3117	.5182	3.3519	1.9621	81.1075	1.9385	.3033	81.5396	54.9348				1				0
80	18.14	53.6151	19.1424	69.7303	28.4321	3.7682	-.6944	170.9198	3.2988	.5185	3.3393	1.9547	81.0677	1.931	.3035	81.4167	54.9379				1				0
80	18.15	53.5885	19.2153	69.6956	28.5151	3.7553	-.6941	171.0145	3.2859	.5188	3.3266	1.9473	81.0276	1.9234	.3037	81.2941	54.941				1				0
80	18.16	53.5619	19.2882	69.6609	28.5981	3.7424	-.6938	171.1091	3.273	.5191	3.3139	1.9398	80.9873	1.9159	.3039	81.1715	54.9442				1				0
80	18.17	53.258	19.272	69.5275	28.6699	3.7262	-.7024	170.7274	3.2568	.5105	3.2966	1.9297	81.0913	1.9064	.2988	81.0175	54.862				1				0
80	18.18	52.9542	19.2558	69.394	28.7417	3.71	-.711	170.3458	3.2406	.5019	3.2792	1.9195	81.1968	1.8969	.2938	80.8628	54.7796				1				0
80	18.19	52.677	19.1667	69.2953	28.7305	3.7066	-.7201	169.8695	3.2372	.4928	3.2745	1.9168	81.3441	1.8949	.2885	80.8305	54.6934				1				0
80	18.2	52.3998	19.0776	69.1966	28.7192	3.7032	-.7292	169.3931	3.2338	.4837	3.2698	1.914	81.4927	1.8929	.2831	80.7981	54.6068				1				0
80	18.21	52.1225	18.9885	69.0978	28.708	3.6998	-.7383	168.9168	3.2304	.4746	3.265	1.9112	81.6425	1.8909	.2778	80.7654	54.5197				1				0
80	18.22	51.8453	18.8994	68.9991	28.6967	3.6963	-.7475	168.4405	3.2269	.4654	3.2603	1.9084	81.7937	1.8889	.2724	80.7326	54.4321				1				0
80	18.23	51.1698	18.6906	69.0213	28.7815	3.6866	-.7786	167.6632	3.2172	.4343	3.2464	1.9003	82.3123	1.8832	.2542	80.6403	54.136				1				0
80	18.24	50.4944	18.4818	69.0436	28.8662	3.6768	-.81	166.886	3.2075	.4029	3.2327	1.8923	82.8402	1.8775	.2358	80.5471	53.8372				1				0
80	18.25	50.0961	18.3621	69.1645	28.9623	3.6706	-.8321	166.585	3.2012	.3808	3.2237	1.887	83.2156	1.8738	.2229	80.4872	53.627				1				0
80	18.26	49.6979	18.2424	69.2855	29.0583	3.6642	-.8542	166.284	3.1948	.3587	3.2149	1.8819	83.5943	1.8701	.21	80.427	53.416				1				0
80	18.27	49.2996	18.1227	69.4065	29.1543	3.6579	-.8764	165.9831	3.1885	.3364	3.2062	1.8768	83.9766	1.8664	.1969	80.3666	53.2042				1				0
80	18.28	48.946	17.9994	69.837	29.3541	3.6545	-.9068	166.1365	3.1851	.3061	3.1998	1.873	84.5103	1.8644	.1792	80.3347	52.9154				1				0
80	18.29	48.5924	17.876	70.2676	29.5539	3.6512	-.937	166.2899	3.1818	.2758	3.1937	1.8695	85.0452	1.8625	.1615	80.3028	52.6271				1				0
80	18.3	48.2388	17.7527	70.6981	29.7537	3.6478	-.9673	166.4433	3.1784	.2456	3.1879	1.8661	85.581	1.8605	.1438	80.2709	52.3393				1				0
80	18.31	48.2834	17.7491	71.0077	29.8575	3.6508	-.975	166.8977	3.1815	.2378	3.1903	1.8675	85.7246	1.8623	.1392	80.2995	52.2651				1				0
80	18.32	48.3281	17.7455	71.3173	29.9613	3.6538	-.9828	167.3521	3.1844	.2301	3.1927	1.8689	85.8673	1.864	.1347	80.328	52.1914				1				0
80	18.33	48.3727	17.7419	71.6268	30.065	3.6568	-.9905	167.8065	3.1874	.2224	3.1952	1.8703	86.0089	1.8658	.1302	80.3563	52.118				1				0
80	18.34	48.5306	17.8544	71.9711	30.2493	3.6498	-.993	168.6054	3.1804	.2199	3.188	1.8661	86.0442	1.8617	.1287	80.2899	52.0946				1				0
80	18.35	48.6885	17.9669	72.3153	30.4335	3.6429	-.9954	169.4043	3.1735	.2175	3.181	1.862	86.0794	1.8576	.1273	80.2242	52.0714				1				0
80	18.36	48.8018	18.0831	72.35	30.5139	3.6331	-.9902	169.7489	3.1637	.2227	3.1715	1.8565	85.9742	1.8519	.1303	80.1306	52.1206				1				0
80	18.37	48.9151	18.1992	72.3847	30.5944	3.6233	-.9851	170.0934	3.1539	.2278	3.1621	1.851	85.8687	1.8462	.1333	80.0374	52.1696				1				0
80	18.38	49.0284	18.3153	72.4194	30.6748	3.6136	-.98	170.4379	3.1442	.2329	3.1528	1.8455	85.7631	1.8404	.1363	79.9446	52.2184				1				0
80	18.39	49.1417	18.4314	72.4541	30.7553	3.6039	-.9749	170.7825	3.1345	.238	3.1435	1.84	85.6573	1.8348	.1393	79.8521	52.267				1				0
80	18.4	49.2748	18.7644	72.0333	30.8668	3.5641	-.9528	170.9393	3.0948	.2601	3.1057	1.8179	85.1956	1.8115	.1523	79.4738	52.4773				1				0
80	18.41	49.4078	19.0974	71.6126	30.9784	3.5245	-.9307	171.0962	3.0551	.2822	3.0681	1.7959	84.7234	1.7883	.1652	79.0962	52.6872				1				0
80	18.42	49.4275	19.3143	71.1571	31.0095	3.4944	-.9137	170.9086	3.025	.2992	3.0397	1.7793	84.3512	1.7706	.1751	78.8092	52.8496				1				0
80	18.43	49.4473	19.5312	70.7017	31.0407	3.4642	-.8966	170.7209	2.9948	.3163	3.0114	1.7627	83.9712	1.753	.1851	78.5216	53.0122				1				0
80	18.44	49.467	19.7482	70.2462	31.0718	3.4339	-.8795	170.5332	2.9645	.3334	2.9832	1.7462	83.5831	1.7352	.1952	78.2333	53.1753				1				0
80	18.45	49.4867	19.9651	69.7908	31.103	3.4036	-.8623	170.3456	2.9342	.3506	2.955	1.7297	83.1867	1.7175	.2052	77.9444	53.3387				1				0
80	18.46	49.3434	20.2828	68.8354	31.0632	3.351	-.8343	169.5248	2.8816	.3786	2.9064	1.7012	82.5146	1.6867	.2216	77.4439	53.6059				1				0
80	18.47	49.2001	20.6005	67.88	31.0234	3.298	-.8059	168.704	2.8286	.407	2.8577	1.6727	81.8129	1.6556	.2382	76.9386	53.8757				1				0
80	18.48	49.037	20.7013	67.3801	30.9525	3.2753	-.7948	168.0709	2.8059	.4181	2.8369	1.6605	81.5259	1.6424	.2447	76.7232	53.9815				1				0
80	18.49	48.8739	20.8021	66.8802	30.8815	3.2525	-.7836	167.4378	2.7831	.4292	2.8161	1.6483	81.2325	1.6291	.2512	76.5062	54.088				1				0
80	18.5	48.7109	20.9029	66.3802	30.8106	3.2296	-.7724	166.8047	2.7602	.4405	2.7951	1.6361	80.9324	1.6156	.2578	76.2875	54.1953				1				0
80	18.51	48.5478	21.0037	65.8803	30.7397	3.2064	-.761	166.1715	2.737	.4519	2.7741	1.6238	80.6255	1.6021	.2645	76.0671	54.3035				1				0
80	18.52	48.3418	21.1073	65.5174	30.7544	3.1799	-.7562	165.7208	2.7105	.4567	2.7487	1.6089	80.4355	1.5865	.2673	75.8145	54.3497				1				0
80	18.53	48.1358	21.2108	65.1544	30.7691	3.1533	-.7513	165.2701	2.6839	.4616	2.7233	1.594	80.2409	1.5709	.2702	75.5605	54.3963				1				0
80	18.54	48.0929	21.2135	65.2914	30.8547	3.1501	-.7579	165.4525	2.6807	.455	2.719	1.5915	80.3665	1.5691	.2663	75.5302	54.3335				1				0
80	18.55	48.05	21.2162	65.4284	30.9404	3.1469	-.7645	165.6349	2.6775	.4484	2.7148	1.589	80.4922	1.5672	.2625	75.5	54.2708				1				0
80	18.56	48.0071	21.2189	65.5654	31.026	3.1437	-.771	165.8173	2.6743	.4419	2.7106	1.5866	80.618	1.5653	.2586	75.4698	54.2083				1				0
80	18.57	47.9642	21.2216	65.7024	31.1116	3.1406	-.7776	165.9997	2.6712	.4353	2.7064	1.5841	80.7439	1.5635	.2548	75.4397	54.1459				1				0
80	18.58	48.3221	21.4079	65.9452	31.2258	3.1389	-.7681	166.901	2.6695	.4448	2.7063	1.5841	80.541	1.5625	.2603	75.4239	54.2358				1				0
80	18.59	48.68	21.5942	66.1881	31.34	3.1373	-.7588	167.8022	2.6679	.4541	2.7062	1.584	80.3402	1.5616	.2658	75.4082	54.3247				1				0
80	18.6	49.0808	21.7778	66.2939	31.3685	3.1387	-.7431	168.521	2.6693	.4698	2.7104	1.5864	80.018	1.5624	.275	75.4222	54.4744				1				0
80	18.61	49.4816	21.9614	66.3998	31.397	3.1402	-.7275	169.2398	2.6708	.4854	2.7145	1.5889	79.6995	1.5633	.2841	75.4361	54.6228				1				0
80	18.62	49.8824	22.145	66.5057	31.4256	3.1416	-.7121	169.9587	2.6722	.5008	2.7188	1.5914	79.3847	1.5641	.2932	75.4499	54.7699				1				0
80	18.63	50.2832	22.3286	66.6115	31.4541	3.1431	-.6967	170.6775	2.6737	.5162	2.723	1.5939	79.0735	1.565	.3021	75.4636	54.9157				1				0
80	18.64	50.9484	22.6752	66.511	31.4022	3.1407	-.6615	171.5368	2.6713	.5513	2.7276	1.5965	78.3381	1.5636	.3227	75.4411	55.2509				1				0
80	18.65	51.6136	23.0217	66.4105	31.3503	3.1384	-.6267	172.396	2.669	.5862	2.7326	1.5994	77.6127	1.5622	.3431	75.4188	55.5828				1				0
80	18.66	51.8779	23.1846	66.2041	31.2699	3.1346	-.6068	172.5365	2.6652	.606	2.7332	1.5998	77.1894	1.56	.3547	75.383	55.7718				1				0
80	18.67	52.1423	23.3475	65.9977	31.1895	3.1309	-.587	172.6769	2.6615	.6259	2.7341	1.6003	76.7671	1.5578	.3663	75.3472	55.9605				1				0
80	18.68	52.4066	23.5104	65.7914	31.109	3.1271	-.5673	172.8174	2.6577	.6456	2.735	1.6009	76.3457	1.5556	.3779	75.3115	56.1489				1				0
80	18.69	52.5551	23.5095	65.2745	30.7743	3.1383	-.5425	172.1134	2.6689	.6704	2.7518	1.6107	75.8988	1.5622	.3924	75.4179	56.3851				1				0
80	18.7	52.7036	23.5086	64.7577	30.4396	3.1495	-.5175	171.4094	2.6801	.6954	2.7689	1.6207	75.4538	1.5688	.4071	75.5252	56.6232				1				0
80	18.71	52.8521	23.5077	64.2409	30.1048	3.1609	-.4922	170.7055	2.6915	.7206	2.7863	1.6309	75.0107	1.5754	.4218	75.6334	56.8633				1				0
80	18.72	52.7362	23.3439	63.9304	29.8505	3.1762	-.4868	169.861	2.7068	.726	2.8025	1.6404	74.9851	1.5844	.425	75.7791	56.9147				1				0
80	18.73	52.6203	23.1801	63.6199	29.5963	3.1917	-.4814	169.0166	2.7223	.7315	2.8188	1.6499	74.9595	1.5934	.4282	75.9263	56.9666				1				0
80	18.74	52.5045	23.0163	63.3095	29.342	3.2073	-.4759	168.1722	2.7379	.737	2.8353	1.6596	74.934	1.6026	.4314	76.075	57.019				1				0
80	18.75	52.1715	22.532	63.0996	28.9406	3.2522	-.4857	166.7437	2.7828	.7271	2.8762	1.6836	75.3562	1.6289	.4256	76.503	56.9252				1				0
80	18.76	51.8384	22.0478	62.8896	28.5393	3.2979	-.4958	165.3152	2.8285	.7171	2.918	1.708	75.7734	1.6556	.4198	76.9384	56.8298				1				0
80	18.77	51.6213	21.7274	62.9901	28.3923	3.3277	-.5114	164.7311	2.8583	.7014	2.9431	1.7227	76.212	1.6731	.4106	77.2222	56.6804				1				0
80	18.78	51.4041	21.407	63.0907	28.2452	3.3577	-.5272	164.147	2.8883	.6856	2.9686	1.7376	76.6461	1.6907	.4013	77.508	56.5299				1				0
80	18.79	51.187	21.0865	63.1912	28.0982	3.388	-.5432	163.5629	2.9186	.6697	2.9944	1.7528	77.0758	1.7083	.392	77.7958	56.3784				1				0
80	18.8	50.9699	20.7661	63.2917	27.9511	3.4184	-.5592	162.9788	2.949	.6537	3.0206	1.7681	77.5012	1.7262	.3826	78.0857	56.2258				1				0
80	18.81	50.836	20.3539	63.9402	27.9295	3.4661	-.5925	163.0596	2.9967	.6204	3.0603	1.7913	78.3039	1.7541	.3631	78.5405	55.9084				1				0
80	18.82	50.7021	19.9417	64.5887	27.9079	3.5138	-.6258	163.1403	3.0444	.5871	3.1005	1.8149	79.0852	1.7821	.3437	78.9948	55.5913				1				0
80	18.83	50.7853	19.8499	65.1366	28.0333	3.5306	-.6427	163.8051	3.0612	.5702	3.1138	1.8227	79.449	1.7919	.3338	79.1543	55.4302				1				0
80	18.84	50.8686	19.7581	65.6846	28.1587	3.5472	-.6595	164.47	3.0778	.5534	3.1272	1.8305	79.8069	1.8016	.3239	79.3125	55.2705				1				0
80	18.85	50.9518	19.6663	66.2326	28.2841	3.5637	-.6761	165.1348	3.0943	.5368	3.1405	1.8383	80.1589	1.8112	.3142	79.4695	55.1121				1				0
80	18.86	51.0351	19.5745	66.7805	28.4096	3.58	-.6926	165.7996	3.1106	.5203	3.1538	1.8461	80.505	1.8208	.3045	79.6251	54.9549				1				0
80	18.87	51.3569	19.588	67.6968	28.7149	3.5934	-.7109	167.3566	3.124	.502	3.1641	1.8521	80.8718	1.8286	.2938	79.7526	54.7806				1				0
80	18.88	51.6788	19.6015	68.613	29.0202	3.6066	-.7289	168.9135	3.1372	.484	3.1743	1.8581	81.2294	1.8363	.2833	79.8777	54.6096				1				0
80	18.89	51.9174	19.7068	68.9813	29.2001	3.6037	-.7307	169.8055	3.1343	.4822	3.1712	1.8563	81.2536	1.8347	.2823	79.8506	54.5925				1				0
80	18.9	52.156	19.8121	69.3496	29.38	3.6009	-.7324	170.6976	3.1315	.4804	3.1681	1.8545	81.2775	1.833	.2812	79.8238	54.5757				1				0
80	18.91	52.3946	19.9174	69.7178	29.5599	3.5981	-.7342	171.5897	3.1287	.4787	3.1651	1.8527	81.3012	1.8314	.2802	79.7973	54.559				1				0
80	18.92	52.6332	20.0227	70.0861	29.7398	3.5954	-.7359	172.4818	3.126	.477	3.1621	1.851	81.3248	1.8298	.2792	79.771	54.5424				1				0
80	18.93	52.9697	20.272	70.2275	29.9336	3.578	-.7253	173.4028	3.1086	.4876	3.1466	1.8418	81.0851	1.8196	.2854	79.6054	54.6439				1				0
80	18.94	53.3061	20.5213	70.369	30.1273	3.5608	-.7147	174.3237	3.0914	.4982	3.1312	1.8329	80.8457	1.8095	.2916	79.4416	54.7444				1				0
80	18.95	53.4039	20.6653	70.1422	30.1412	3.5462	-.7024	174.3526	3.0768	.5105	3.1188	1.8256	80.5799	1.801	.2988	79.3027	54.8616				1				0
80	18.96	53.5018	20.8093	69.9153	30.155	3.5316	-.6901	174.3814	3.0622	.5228	3.1065	1.8184	80.3121	1.7925	.306	79.164	54.9788				1				0
80	18.97	53.5996	20.9533	69.6885	30.1688	3.5171	-.6778	174.4103	3.0477	.5351	3.0943	1.8112	80.0422	1.7839	.3132	79.0253	55.0959				1				0
80	18.98	53.6975	21.0974	69.4616	30.1827	3.5025	-.6655	174.4391	3.0331	.5474	3.0821	1.8041	79.7703	1.7754	.3204	78.8867	55.213				1				0
80	18.99	53.6812	21.2045	68.8345	30.0235	3.4876	-.6446	173.7437	3.0182	.5683	3.0712	1.7977	79.3368	1.7667	.3326	78.7446	55.4122				1				0
80	19	53.6649	21.3116	68.2074	29.8644	3.4725	-.6235	173.0482	3.0032	.5894	3.0604	1.7914	78.8968	1.7579	.345	78.6015	55.6131				1				0
80	19.01	53.5507	21.2747	67.8071	29.6914	3.4721	-.6147	172.3238	3.0027	.5982	3.0617	1.7922	78.7332	1.7576	.3502	78.5974	55.6971				1				0
80	19.02	53.4366	21.2378	67.4068	29.5184	3.4717	-.6058	171.5995	3.0023	.6071	3.0631	1.7929	78.5683	1.7574	.3554	78.5933	55.7819				1				0
80	19.03	53.3224	21.2009	67.0065	29.3454	3.4713	-.5968	170.8752	3.0019	.6161	3.0644	1.7937	78.4022	1.7571	.3606	78.5892	55.8674				1				0
80	19.04	53.2083	21.164	66.6062	29.1724	3.4708	-.5878	170.1508	3.0014	.6251	3.0658	1.7946	78.2348	1.7569	.3659	78.585	55.9536				1				0
80	19.05	53.1645	21.3953	65.6197	28.9346	3.4406	-.5524	169.114	2.9713	.6605	3.0438	1.7817	77.4666	1.7392	.3866	78.2976	56.2907				1				0
80	19.06	53.1207	21.6266	64.6331	28.6967	3.4101	-.5165	168.0771	2.9407	.6964	3.022	1.7689	76.6776	1.7213	.4076	78.0067	56.6321				1				0
80	19.07	53.1911	21.8948	64.0469	28.6319	3.38	-.4899	167.7647	2.9106	.723	2.9991	1.7555	76.0507	1.7037	.4232	77.7201	56.8854				1				0
80	19.08	53.2615	22.163	63.4607	28.567	3.3498	-.4632	167.4522	2.8804	.7497	2.9764	1.7422	75.4117	1.686	.4388	77.4325	57.1396				1				0
80	19.09	53.3318	22.4312	62.8745	28.5021	3.3195	-.4364	167.1397	2.8501	.7765	2.954	1.7291	74.7606	1.6683	.4545	77.1439	57.3949				1				0
80	19.1	53.4863	22.8804	62.0712	28.4537	3.271	-.3963	166.8916	2.8016	.8166	2.9182	1.7081	73.7507	1.6399	.478	76.6818	57.7767				1				0
80	19.11	53.6408	23.3295	61.268	28.4052	3.2223	-.3561	166.6435	2.7529	.8568	2.8832	1.6876	72.7129	1.6114	.5015	76.2184	58.1596				1				0
80	19.12	53.7953	23.7786	60.4647	28.3568	3.1735	-.3158	166.3954	2.7041	.8971	2.849	1.6676	71.6468	1.5828	.5251	75.7535	58.5437				1				0
80	19.13	53.8794	23.9595	60.2477	28.3732	3.1554	-.3026	166.4598	2.686	.9103	2.8361	1.66	71.2787	1.5722	.5328	75.5812	58.6694				1				0
80	19.14	53.9635	24.1404	60.0306	28.3897	3.1373	-.2894	166.5242	2.668	.9235	2.8233	1.6525	70.9076	1.5616	.5405	75.409	58.7949				1				0
80	19.15	54.0477	24.3214	59.8135	28.4061	3.1193	-.2763	166.5887	2.6499	.9366	2.8105	1.6451	70.5334	1.5511	.5482	75.237	58.9203				1				0
80	19.16	54.1498	24.4744	59.5529	28.3559	3.107	-.2605	166.533	2.6376	.9524	2.8043	1.6414	70.1456	1.5439	.5575	75.1199	59.0706				1				0
80	19.17	54.2519	24.6274	59.2923	28.3058	3.0947	-.2447	166.4773	2.6253	.9682	2.7981	1.6378	69.7559	1.5367	.5667	75.0027	59.2211				1				0
80	19.18	54.2699	24.5995	59.2487	28.2392	3.1004	-.242	166.3573	2.631	.9709	2.8044	1.6415	69.7459	1.54	.5683	75.0575	59.2462				1				0
80	19.19	54.288	24.5716	59.2051	28.1726	3.1062	-.2394	166.2372	2.6368	.9735	2.8108	1.6452	69.736	1.5434	.5698	75.1124	59.2714				1				0
80	19.2	54.306	24.5437	59.1615	28.106	3.112	-.2367	166.1171	2.6426	.9761	2.8171	1.6489	69.7262	1.5468	.5714	75.1674	59.2966				1				0
80	19.21	54.324	24.5158	59.1179	28.0394	3.1178	-.2341	165.9971	2.6484	.9788	2.8234	1.6526	69.7164	1.5502	.5729	75.2224	59.3219				1				0
80	19.22	54.4038	24.469	59.1304	27.9589	3.1297	-.2313	165.9621	2.6603	.9816	2.8356	1.6597	69.7467	1.5571	.5746	75.3358	59.3485				1				0
80	19.23	54.4837	24.4222	59.1428	27.8785	3.1416	-.2285	165.9271	2.6722	.9844	2.8477	1.6669	69.7769	1.5641	.5762	75.4492	59.3751				1				0
80	19.24	54.5455	24.4033	59.1989	27.8647	3.1477	-.2284	166.0122	2.6783	.9845	2.8535	1.6702	69.8167	1.5677	.5763	75.5072	59.3764				1				0
80	19.25	54.6073	24.3844	59.2549	27.8508	3.1537	-.2282	166.0973	2.6844	.9847	2.8592	1.6736	69.8562	1.5712	.5764	75.5653	59.3777				1				0
80	19.26	54.669	24.3655	59.311	27.837	3.1598	-.2281	166.1824	2.6904	.9848	2.865	1.677	69.8956	1.5748	.5764	75.6232	59.379				1				0
80	19.27	54.7308	24.3466	59.367	27.8231	3.1659	-.228	166.2675	2.6965	.9849	2.8708	1.6804	69.9348	1.5784	.5765	75.6811	59.3803				1				0
80	19.28	54.8707	24.3898	59.5529	27.8958	3.1682	-.2295	166.7092	2.6988	.9834	2.8724	1.6813	69.9789	1.5797	.5756	75.7032	59.3659				1				0
80	19.29	55.0106	24.433	59.7388	27.9684	3.1705	-.231	167.1509	2.7011	.9819	2.8741	1.6823	70.0228	1.5811	.5747	75.7252	59.3516				1				0
80	19.3	55.0887	24.4951	59.8687	28.0549	3.1668	-.2326	167.5075	2.6974	.9803	2.87	1.6799	70.028	1.5789	.5738	75.6896	59.3361				1				0
80	19.31	55.1669	24.5572	59.9986	28.1414	3.1631	-.2342	167.864	2.6937	.9787	2.866	1.6775	70.0331	1.5767	.5728	75.6542	59.3206				1				0
80	19.32	55.245	24.6193	60.1285	28.2279	3.1594	-.2358	168.2206	2.69	.977	2.8619	1.6752	70.0382	1.5745	.5719	75.6189	59.3052				1				0
80	19.33	55.3231	24.6814	60.2583	28.3144	3.1557	-.2375	168.5772	2.6863	.9754	2.8579	1.6728	70.0434	1.5724	.571	75.5838	59.2898				1				0
80	19.34	55.3102	24.6148	60.5901	28.4243	3.1628	-.2514	168.9394	2.6934	.9615	2.8599	1.674	70.3537	1.5765	.5628	75.6514	59.1574				1				0
80	19.35	55.2973	24.5482	60.9219	28.5341	3.1699	-.2652	169.3015	2.7005	.9477	2.8619	1.6752	70.6624	1.5807	.5547	75.7188	59.0256				1				0
80	19.36	55.2063	24.4195	61.1239	28.5575	3.1806	-.2775	169.3071	2.7112	.9354	2.8681	1.6788	70.9648	1.587	.5475	75.8212	58.9087				1				0
80	19.37	55.1154	24.2908	61.3258	28.5808	3.1914	-.2897	169.3127	2.722	.9231	2.8743	1.6824	71.2659	1.5933	.5403	75.9237	58.7919				1				0
80	19.38	55.0244	24.162	61.5277	28.6042	3.2021	-.302	169.3183	2.7327	.9109	2.8805	1.6861	71.5657	1.5996	.5332	76.0261	58.675				1				0
80	19.39	54.9334	24.0333	61.7296	28.6275	3.2129	-.3143	169.3239	2.7435	.8986	2.8869	1.6898	71.8642	1.6059	.526	76.1285	58.5582				1				0
80	19.4	54.7944	23.6877	62.2011	28.605	3.2487	-.3401	169.2882	2.7793	.8728	2.9132	1.7052	72.5665	1.6268	.5109	76.4699	58.3122				1				0
80	19.41	54.6553	23.3421	62.6726	28.5826	3.2846	-.366	169.2525	2.8152	.8469	2.9398	1.7208	73.2565	1.6478	.4957	76.8115	58.0661				1				0
80	19.42	54.6073	23.1252	62.9421	28.5367	3.3097	-.3795	169.2112	2.8403	.8334	2.9601	1.7326	73.6483	1.6626	.4878	77.0508	57.9367				1				0
80	19.43	54.5592	22.9083	63.2116	28.4909	3.3349	-.3931	169.17	2.8655	.8198	2.9804	1.7446	74.035	1.6773	.4798	77.2902	57.8073				1				0
80	19.44	54.5111	22.6914	63.4812	28.445	3.36	-.4067	169.1287	2.8906	.8062	3.0009	1.7566	74.4166	1.692	.4719	77.5297	57.6778				1				0
80	19.45	54.4819	22.3745	63.9758	28.3975	3.3997	-.4284	169.2297	2.9303	.7845	3.0335	1.7756	75.0118	1.7152	.4592	77.9076	57.4716				1				0
80	19.46	54.4528	22.0577	64.4704	28.3499	3.4393	-.45	169.3307	2.9699	.7629	3.0663	1.7949	75.5936	1.7384	.4466	78.285	57.2657				1				0
80	19.47	54.4236	21.7409	64.965	28.3023	3.4789	-.4716	169.4317	3.0095	.7413	3.0995	1.8143	76.1624	1.7616	.4339	78.6619	57.06				1				0
80	19.48	54.4425	21.641	65.19	28.3006	3.4933	-.4796	169.574	3.0239	.7333	3.1115	1.8213	76.3687	1.77	.4292	78.7991	56.9839				1				0
80	19.49	54.4613	21.5411	65.4151	28.2989	3.5077	-.4876	169.7163	3.0383	.7253	3.1237	1.8284	76.573	1.7784	.4246	78.936	56.9079				1				0
80	19.5	54.4802	21.4412	65.6401	28.2971	3.522	-.4955	169.8586	3.0526	.7174	3.1358	1.8355	76.7754	1.7869	.4199	79.0727	56.8321				1				0
80	19.51	54.5772	21.4862	65.6659	28.3127	3.5213	-.4922	170.042	3.0519	.7207	3.1359	1.8356	76.7139	1.7865	.4218	79.0662	56.8635				1				0
80	19.52	54.6742	21.5312	65.6917	28.3283	3.5207	-.4889	170.2254	3.0513	.724	3.136	1.8356	76.6524	1.786	.4238	79.0596	56.8949				1				0
80	19.53	54.7523	21.6761	65.4925	28.3456	3.5057	-.4777	170.2664	3.0363	.7352	3.124	1.8286	76.3885	1.7773	.4303	78.9168	57.0018				1				0
80	19.54	54.8304	21.821	65.2932	28.3629	3.4907	-.4665	170.3074	3.0213	.7464	3.1121	1.8217	76.1228	1.7685	.4369	78.7741	57.1087				1				0
80	19.55	54.9085	21.9659	65.0939	28.3802	3.4757	-.4553	170.3485	3.0063	.7576	3.1003	1.8147	75.8551	1.7597	.4435	78.6314	57.2156				1				0
80	19.56	54.9866	22.1108	64.8947	28.3975	3.4607	-.444	170.3896	2.9913	.7688	3.0886	1.8079	75.5855	1.751	.45	78.4888	57.3224				1				0
80	19.57	55.136	22.3763	64.4481	28.3836	3.4343	-.4202	170.344	2.9649	.7927	3.069	1.7964	75.0306	1.7355	.464	78.2368	57.5499				1				0
80	19.58	55.2853	22.6418	64.0016	28.3698	3.4078	-.3963	170.2985	2.9384	.8166	3.0497	1.7851	74.4683	1.72	.478	77.9846	57.7775				1				0
80	19.59	55.3565	22.7625	63.7543	28.3386	3.3963	-.3835	170.2119	2.9269	.8293	3.0421	1.7807	74.1796	1.7132	.4854	77.8748	57.8985				1				0
80	19.6	55.4278	22.8831	63.507	28.3075	3.3847	-.3708	170.1253	2.9153	.8421	3.0345	1.7762	73.8892	1.7065	.4929	77.7649	58.0196				1				0
80	19.61	55.499	23.0037	63.2597	28.2764	3.3732	-.3581	170.0387	2.9038	.8548	3.027	1.7718	73.597	1.6997	.5003	77.6549	58.1409				1				0
80	19.62	55.5702	23.1243	63.0124	28.2452	3.3616	-.3454	169.9521	2.8922	.8675	3.0195	1.7674	73.303	1.6929	.5078	77.5448	58.2623				1				0
80	19.63	55.5145	23.0757	62.7838	28.1181	3.3653	-.3394	169.492	2.8959	.8735	3.0248	1.7705	73.2143	1.6951	.5113	77.5798	58.3193				1				0
80	19.64	55.4587	23.0271	62.5552	27.9909	3.369	-.3333	169.0318	2.8996	.8796	3.03	1.7736	73.1255	1.6972	.5148	77.6151	58.3767				1				0
80	19.65	55.3316	22.8579	62.5738	27.8949	3.3843	-.3401	168.6583	2.9149	.8727	3.0428	1.7811	73.332	1.7062	.5109	77.7614	58.3119				1				0
80	19.66	55.2046	22.6887	62.5925	27.7989	3.3998	-.347	168.2847	2.9304	.8659	3.0556	1.7886	73.5378	1.7153	.5069	77.9084	58.2468				1				0
80	19.67	55.0776	22.5194	62.6112	27.7029	3.4153	-.3538	167.9111	2.9459	.8591	3.0686	1.7962	73.7427	1.7244	.5028	78.0561	58.1815				1				0
80	19.68	54.9506	22.3502	62.6299	27.6069	3.4309	-.3607	167.5376	2.9615	.8522	3.0816	1.8038	73.9468	1.7335	.4988	78.2044	58.1158				1				0
80	19.69	54.7326	22.001	62.9537	27.5144	3.4656	-.3838	167.2016	2.9962	.8291	3.1088	1.8197	74.5318	1.7538	.4853	78.5352	57.8964				1				0
80	19.7	54.5146	21.6518	63.2775	27.4218	3.5005	-.4069	166.8656	3.0311	.806	3.1364	1.8359	75.1089	1.7742	.4718	78.8673	57.6762				1				0
80	19.71	54.4236	21.4718	63.5826	27.4253	3.5196	-.423	166.9032	3.0502	.7899	3.1508	1.8443	75.4817	1.7854	.4623	79.0493	57.5225				1				0
80	19.72	54.3326	21.2918	63.8877	27.4287	3.5387	-.4391	166.9408	3.0693	.7737	3.1653	1.8528	75.851	1.7966	.4529	79.2312	57.369				1				0
80	19.73	54.2416	21.1118	64.1928	27.4322	3.5578	-.4553	166.9784	3.0884	.7576	3.1799	1.8614	76.2166	1.8078	.4435	79.413	57.2155				1				0
80	19.74	54.1506	20.9317	64.4979	27.4356	3.5768	-.4714	167.016	3.1074	.7415	3.1947	1.87	76.5788	1.8189	.434	79.5947	57.0621				1				0
80	19.75	54.0494	20.6671	65.053	27.4702	3.6068	-.4974	167.2397	3.1374	.7155	3.218	1.8836	77.154	1.8365	.4188	79.8802	56.8138				1				0
80	19.76	53.9481	20.4025	65.6081	27.5048	3.6367	-.5234	167.4635	3.1673	.6895	3.2415	1.8974	77.7194	1.854	.4036	80.1648	56.5663				1				0
80	19.77	53.9378	20.3179	65.8581	27.536	3.6475	-.5333	167.6497	3.1781	.6796	3.25	1.9024	77.9305	1.8603	.3978	80.2679	56.472				1				0
80	19.78	53.9275	20.2333	66.108	27.5671	3.6583	-.5432	167.836	3.1889	.6697	3.2585	1.9074	78.14	1.8667	.392	80.3707	56.378				1				0
80	19.79	53.9172	20.1487	66.358	27.5983	3.6691	-.5531	168.0221	3.1997	.6598	3.267	1.9124	78.348	1.873	.3862	80.4734	56.2841				1				0
80	19.8	53.9069	20.0641	66.608	27.6294	3.6799	-.5629	168.2083	3.2105	.65	3.2756	1.9174	78.5544	1.8793	.3805	80.5758	56.1905				1				0
80	19.81	53.9069	20.0281	66.8908	27.728	3.6834	-.5733	168.5538	3.214	.6396	3.277	1.9182	78.7453	1.8814	.3744	80.6097	56.0913				1				0
80	19.82	53.9069	19.9921	67.1737	27.8266	3.687	-.5837	168.8993	3.2176	.6292	3.2785	1.9191	78.9352	1.8834	.3683	80.6435	55.9925				1				0
80	19.83	53.9172	20.0407	67.2066	27.8941	3.6798	-.5843	169.0586	3.2104	.6286	3.2714	1.9149	78.9215	1.8793	.368	80.5756	55.9868				1				0
80	19.84	53.9275	20.0893	67.2395	27.9615	3.6727	-.5849	169.2178	3.2033	.628	3.2643	1.9108	78.9077	1.8751	.3676	80.5077	55.9811				1				0
80	19.85	53.9378	20.1379	67.2725	28.029	3.6656	-.5855	169.3771	3.1962	.6274	3.2572	1.9066	78.8939	1.8709	.3673	80.44	55.9755				1				0
80	19.86	53.9953	20.2036	67.2369	28.0705	3.6585	-.5818	169.5063	3.1891	.6311	3.251	1.903	78.8063	1.8668	.3694	80.3727	56.0105				1				0
80	19.87	54.0528	20.2693	67.2013	28.112	3.6515	-.5781	169.6354	3.1821	.6348	3.2448	1.8993	78.7184	1.8626	.3716	80.3055	56.0455				1				0
80	19.88	54.1103	20.335	67.1657	28.1535	3.6444	-.5744	169.7646	3.175	.6384	3.2386	1.8957	78.6304	1.8585	.3737	80.2383	56.0804				1				0
80	19.89	54.1575	20.3521	67.0972	28.1276	3.6444	-.5702	169.7344	3.175	.6427	3.2394	1.8962	78.5565	1.8585	.3762	80.2386	56.1211				1				0
80	19.9	54.2047	20.3692	67.0287	28.1016	3.6445	-.5659	169.7043	3.1751	.647	3.2403	1.8967	78.4826	1.8585	.3787	80.2388	56.1617				1				0
80	19.91	54.2519	20.3863	66.9602	28.0757	3.6445	-.5616	169.6741	3.1751	.6512	3.2412	1.8973	78.4087	1.8586	.3812	80.239	56.2024				1				0
80	19.92	54.3695	20.3728	66.8553	27.9641	3.6538	-.5532	169.5617	3.1844	.6597	3.252	1.9036	78.2957	1.864	.3862	80.3278	56.283				1				0
80	19.93	54.4871	20.3593	66.7503	27.8525	3.6631	-.5447	169.4492	3.1937	.6682	3.2629	1.91	78.1832	1.8695	.3911	80.4166	56.3637				1				0
80	19.94	54.5575	20.3287	66.7138	27.7669	3.6725	-.5405	169.3669	3.2031	.6724	3.2729	1.9158	78.1446	1.8749	.3936	80.5054	56.4037				1				0
80	19.95	54.6278	20.2981	66.6773	27.6813	3.6818	-.5363	169.2846	3.2124	.6766	3.2829	1.9217	78.1063	1.8804	.396	80.5942	56.4437				1				0
80	19.96	54.6982	20.2675	66.6409	27.5957	3.6911	-.5321	169.2023	3.2217	.6808	3.2929	1.9275	78.0681	1.8859	.3985	80.6831	56.4838				1				0
80	19.97	54.7686	20.2369	66.6044	27.51	3.7005	-.5279	169.1199	3.2311	.685	3.3029	1.9334	78.0301	1.8913	.401	80.772	56.5239				1				0
80	19.98	54.8141	20.2387	66.4736	27.4218	3.7043	-.5211	168.9482	3.2349	.6918	3.308	1.9364	77.9281	1.8936	.405	80.8084	56.5889				1				0
[truncated: 1,005 more rows]
