# Supplementary material for: Dual-Stream deep learning for multimodal feature fusion and classification of balance control in elite freestyle aerial skiers
Source: PLoS One. 2026 Jul 28;21(7):e0337296. doi: 10.1371/journal.pone.0337296 (PMC13411871; doi:10.1371/journal.pone.0337296)
Supplement: S1 Data — (ZIP) [file pone.0337296.s001.zip › data/11.CSV]

Status	Time	Gauge[0]	Gauge[1]	Gauge[2]	Gauge[3]	Platform.COP.X	Platform.COP.Y	Weight	Patient COP.X	Patient COP.Y	Patient COP Len	Tilt Angle	Tilt Direction	Tilt Projection.X	Tilt Projection.Y	Pct Right	Pct Front	EndOfRep	IsomFreeze	Stimulus	TestRunning	OnTarget	GoalMet	TargetSkipped	TargetNbr	PatientFell
C0	0	20.7815	70.2	18.0535	58.2921	-4.5545	.4086	167.3271	-3.1327	.6566	3.2008	1.8736	281.8372	-1.8337	.3843	20.1646	56.2532			1	1				0
80	.01	20.7936	70.0146	17.9912	57.9963	-4.547	.4151	166.7957	-3.1253	.6631	3.1948	1.8701	281.9783	-1.8294	.3881	20.2355	56.3148				1				0
80	.02	20.8056	69.8292	17.9289	57.7005	-4.5395	.4216	166.2642	-3.1178	.6696	3.1889	1.8666	282.1208	-1.825	.3919	20.3069	56.3769				1				0
80	.03	20.8176	69.6438	17.8667	57.4047	-4.532	.4282	165.7327	-3.1102	.6761	3.1829	1.8631	282.2647	-1.8206	.3958	20.3788	56.4394				1				0
80	.04	20.8631	69.5745	17.88	57.3035	-4.5233	.4303	165.6211	-3.1015	.6782	3.1748	1.8584	282.3351	-1.8155	.397	20.4618	56.4593				1				0
80	.05	20.9086	69.5051	17.8934	57.2023	-4.5145	.4324	165.5094	-3.0928	.6803	3.1667	1.8536	282.4059	-1.8104	.3982	20.5449	56.4793				1				0
80	.06	20.9541	69.4358	17.9067	57.1011	-4.5058	.4345	165.3977	-3.084	.6824	3.1586	1.8489	282.4771	-1.8052	.3995	20.6281	56.4993				1				0
80	.07	21.0296	69.3359	18.0215	57.1746	-4.4902	.4281	165.5616	-3.0685	.676	3.142	1.8392	282.424	-1.7961	.3957	20.7765	56.4381				1				0
80	.08	21.1051	69.236	18.1362	57.2481	-4.4747	.4216	165.7255	-3.0529	.6696	3.1255	1.8295	282.3705	-1.787	.3919	20.9247	56.3769				1				0
80	.09	21.1352	69.2054	18.2376	57.4228	-4.4679	.4132	166.0011	-3.0461	.6611	3.117	1.8246	282.2448	-1.783	.387	20.9892	56.2961				1				0
80	.1	21.1652	69.1748	18.339	57.5976	-4.4611	.4047	166.2766	-3.0394	.6526	3.1087	1.8196	282.1189	-1.7791	.382	21.0536	56.2155				1				0
80	.11	21.1952	69.1442	18.4404	57.7723	-4.4544	.3963	166.5522	-3.0326	.6442	3.1003	1.8148	281.9926	-1.7751	.3771	21.1177	56.1353				1				0
80	.12	21.2253	69.1136	18.5418	57.947	-4.4477	.3879	166.8278	-3.0259	.6358	3.092	1.8099	281.8662	-1.7712	.3722	21.1816	56.0552				1				0
80	.13	21.2193	69.2207	18.6459	58.3475	-4.4524	.3752	167.4334	-3.0306	.6231	3.094	1.8111	281.6189	-1.774	.3647	21.1369	55.9347				1				0
80	.14	21.2133	69.3278	18.75	58.7479	-4.457	.3626	168.039	-3.0353	.6106	3.0961	1.8123	281.3736	-1.7767	.3574	21.0924	55.8149				1				0
80	.15	21.1772	69.4655	18.7527	58.9737	-4.4683	.3584	168.3691	-3.0466	.6063	3.1063	1.8183	281.2561	-1.7833	.3549	20.9848	55.7747				1				0
80	.16	21.1412	69.6033	18.7553	59.1994	-4.4796	.3542	168.6992	-3.0578	.6021	3.1166	1.8243	281.1398	-1.7899	.3524	20.8777	55.7346				1				0
80	.17	21.1051	69.741	18.758	59.4252	-4.4908	.35	169.0293	-3.0691	.5979	3.1268	1.8302	281.0247	-1.7965	.35	20.7709	55.6946				1				0
80	.18	21.0691	69.8787	18.7607	59.6509	-4.502	.3458	169.3593	-3.0802	.5938	3.1369	1.8362	280.9108	-1.803	.3475	20.6646	55.6548				1				0
80	.19	20.9412	69.9984	18.7464	60.0332	-4.5247	.3347	169.7192	-3.1029	.5827	3.1572	1.848	280.6351	-1.8163	.3411	20.4483	55.5492				1				0
80	.2	20.8133	70.1181	18.7322	60.4155	-4.5473	.3237	170.0791	-3.1255	.5716	3.1774	1.8599	280.3641	-1.8295	.3346	20.2329	55.444				1				0
80	.21	20.7215	70.1001	18.7153	60.5721	-4.5588	.3168	170.1089	-3.1371	.5647	3.1875	1.8658	280.2046	-1.8363	.3305	20.1228	55.3782				1				0
80	.22	20.6296	70.0821	18.6984	60.7286	-4.5704	.3099	170.1387	-3.1487	.5578	3.1977	1.8718	280.0461	-1.8431	.3265	20.0127	55.3125				1				0
80	.23	20.5378	70.0641	18.6815	60.8852	-4.582	.303	170.1686	-3.1602	.5509	3.2079	1.8777	279.8887	-1.8498	.3225	19.9027	55.2467				1				0
80	.24	20.446	70.0461	18.6646	61.0417	-4.5935	.2961	170.1984	-3.1718	.544	3.2181	1.8837	279.7324	-1.8566	.3184	19.7928	55.181				1				0
80	.25	20.2795	69.9741	18.6308	61.2692	-4.6125	.2843	170.1535	-3.1907	.5322	3.2348	1.8935	279.4697	-1.8677	.3115	19.612	55.0687				1				0
80	.26	20.1129	69.9021	18.597	61.4967	-4.6315	.2725	170.1087	-3.2097	.5204	3.2517	1.9034	279.2097	-1.8788	.3046	19.4311	54.9564				1				0
80	.27	20.0383	69.8481	18.5801	61.5676	-4.6389	.2676	170.034	-3.2172	.5155	3.2582	1.9072	279.1036	-1.8832	.3018	19.3601	54.9097				1				0
80	.28	19.9636	69.7941	18.5632	61.6385	-4.6464	.2627	169.9594	-3.2247	.5106	3.2648	1.9111	278.9979	-1.8876	.2989	19.289	54.863				1				0
80	.29	19.8889	69.7401	18.5463	61.7095	-4.6539	.2578	169.8848	-3.2321	.5057	3.2715	1.915	278.8925	-1.8919	.296	19.2178	54.8162				1				0
80	.3	19.8143	69.6861	18.5294	61.7804	-4.6613	.2529	169.8101	-3.2396	.5008	3.2781	1.9189	278.7875	-1.8963	.2931	19.1466	54.7695				1				0
80	.31	19.6975	69.6816	18.4431	61.7977	-4.6774	.2517	169.6199	-3.2556	.4996	3.2938	1.928	278.725	-1.9057	.2925	18.9938	54.7584				1				0
80	.32	19.5808	69.6771	18.3568	61.815	-4.6935	.2505	169.4297	-3.2717	.4985	3.3095	1.9372	278.663	-1.9151	.2918	18.8407	54.7474				1				0
80	.33	19.5388	69.7266	18.2874	61.7613	-4.7021	.2543	169.3141	-3.2803	.5023	3.3185	1.9425	278.705	-1.9202	.294	18.7589	54.7833				1				0
80	.34	19.4967	69.7761	18.218	61.7077	-4.7107	.2581	169.1985	-3.2889	.506	3.3276	1.9479	278.7468	-1.9252	.2962	18.677	54.8193				1				0
80	.35	19.4546	69.8256	18.1487	61.6541	-4.7193	.2619	169.083	-3.2975	.5098	3.3367	1.9532	278.7885	-1.9302	.2984	18.5949	54.8553				1				0
80	.36	19.4126	69.8751	18.0793	61.6005	-4.7279	.2657	168.9674	-3.3062	.5136	3.3458	1.9585	278.83	-1.9353	.3006	18.5128	54.8914				1				0
80	.37	19.4409	69.9822	17.977	61.3133	-4.7297	.2806	168.7134	-3.3079	.5285	3.3499	1.9609	279.0778	-1.9363	.3094	18.4959	55.0336				1				0
80	.38	19.4692	70.0893	17.8747	61.0262	-4.7315	.2956	168.4594	-3.3097	.5435	3.354	1.9633	279.3257	-1.9374	.3181	18.4789	55.1763				1				0
80	.39	19.5396	70.1469	17.8418	60.7926	-4.7246	.3068	168.3209	-3.3028	.5547	3.3491	1.9604	279.5337	-1.9334	.3247	18.5445	55.2828				1				0
80	.4	19.61	70.2045	17.8089	60.5591	-4.7177	.318	168.1824	-3.2959	.5659	3.3442	1.9575	279.7426	-1.9293	.3313	18.6101	55.3896				1				0
80	.41	19.6804	70.2621	17.7759	60.3256	-4.7108	.3292	168.044	-3.289	.5771	3.3393	1.9547	279.9525	-1.9253	.3378	18.6759	55.4965				1				0
80	.42	19.7808	70.2666	17.7315	59.9312	-4.6976	.345	167.71	-3.2758	.5929	3.329	1.9487	280.2598	-1.9175	.3471	18.8018	55.647				1				0
80	.43	19.8812	70.2711	17.687	59.5367	-4.6843	.3609	167.376	-3.2625	.6088	3.3189	1.9427	280.5701	-1.9098	.3564	18.9282	55.7982				1				0
80	.44	19.9816	70.2756	17.6425	59.1423	-4.671	.3768	167.0421	-3.2492	.6247	3.3087	1.9368	280.8836	-1.902	.3657	19.055	55.9499				1				0
80	.45	20.0117	70.2225	17.6309	58.9815	-4.6646	.3814	166.8466	-3.2429	.6294	3.3034	1.9337	280.9832	-1.8982	.3684	19.1157	55.9939				1				0
80	.46	20.0417	70.1694	17.6194	58.8206	-4.6582	.3861	166.6511	-3.2365	.634	3.298	1.9305	281.0834	-1.8945	.3711	19.1765	56.0381				1				0
80	.47	20.0718	70.1163	17.6078	58.6597	-4.6518	.3907	166.4556	-3.2301	.6386	3.2926	1.9274	281.1842	-1.8907	.3738	19.2374	56.0823				1				0
80	.48	20.1009	70.0668	17.6149	58.5654	-4.6456	.3928	166.3481	-3.2239	.6408	3.2869	1.924	281.2415	-1.8871	.3751	19.2964	56.1026				1				0
80	.49	20.1301	70.0173	17.622	58.4711	-4.6394	.395	166.2406	-3.2177	.6429	3.2813	1.9207	281.2992	-1.8835	.3763	19.3555	56.1229				1				0
80	.5	20.1293	70.0209	17.6407	58.5377	-4.6396	.3924	166.3286	-3.2179	.6404	3.281	1.9206	281.2551	-1.8836	.3748	19.3534	56.0988				1				0
80	.51	20.1284	70.0245	17.6594	58.6043	-4.6399	.3899	166.4166	-3.2181	.6379	3.2807	1.9204	281.2111	-1.8837	.3734	19.3513	56.0748				1				0
80	.52	20.1275	70.0281	17.6781	58.6709	-4.6401	.3874	166.5047	-3.2183	.6353	3.2804	1.9202	281.1672	-1.8839	.3719	19.3492	56.0508				1				0
80	.53	20.1267	70.0317	17.6968	58.7375	-4.6403	.3849	166.5927	-3.2186	.6328	3.2802	1.9201	281.1233	-1.884	.3704	19.3471	56.0268				1				0
80	.54	20.0512	70.0488	17.7341	59.0584	-4.6511	.3725	166.8925	-3.2294	.6205	3.2884	1.9249	280.8756	-1.8903	.3632	19.244	55.9091				1				0
80	.55	19.9756	70.0659	17.7715	59.3793	-4.6619	.3602	167.1923	-3.2402	.6081	3.2967	1.9298	280.6302	-1.8967	.356	19.1414	55.7919				1				0
80	.56	19.901	70.0794	17.7902	59.6336	-4.6724	.3504	167.4041	-3.2507	.5984	3.3053	1.9348	280.4298	-1.9028	.3502	19.041	55.6987				1				0
80	.57	19.8263	70.0929	17.8089	59.8879	-4.683	.3407	167.6159	-3.2612	.5886	3.3139	1.9398	280.231	-1.909	.3445	18.9408	55.6058				1				0
80	.58	19.7516	70.1064	17.8275	60.1422	-4.6934	.3309	167.8277	-3.2717	.5789	3.3225	1.9449	280.0338	-1.9151	.3388	18.8409	55.5131				1				0
80	.59	19.6769	70.1199	17.8462	60.3965	-4.7039	.3212	168.0395	-3.2822	.5692	3.3312	1.9499	279.838	-1.9213	.3332	18.7413	55.4207				1				0
80	.6	19.5868	70.0281	17.8978	60.7061	-4.7118	.3058	168.2188	-3.2901	.5537	3.3364	1.953	279.5536	-1.9259	.3241	18.6657	55.2737				1				0
80	.61	19.4967	69.9363	17.9494	61.0158	-4.7198	.2904	168.3982	-3.298	.5383	3.3417	1.9561	279.2708	-1.9305	.3151	18.5902	55.1271				1				0
80	.62	19.4813	69.831	17.9823	61.0711	-4.7173	.2847	168.3657	-3.2955	.5326	3.3383	1.9541	279.1804	-1.9291	.3118	18.6139	55.0724				1				0
80	.63	19.4658	69.7257	18.0152	61.1265	-4.7148	.2789	168.3332	-3.293	.5269	3.3349	1.9521	279.0898	-1.9276	.3084	18.6377	55.0177				1				0
80	.64	19.4504	69.6204	18.0481	61.1818	-4.7123	.2732	168.3007	-3.2905	.5211	3.3316	1.9502	278.9989	-1.9262	.305	18.6615	54.9629				1				0
80	.65	19.4349	69.5151	18.0811	61.2372	-4.7098	.2674	168.2682	-3.2881	.5154	3.3282	1.9482	278.9079	-1.9247	.3017	18.6852	54.9082				1				0
80	.66	19.5534	69.1433	18.2029	60.9993	-4.6771	.2642	167.899	-3.2554	.5121	3.2954	1.929	278.9403	-1.9056	.2998	18.9963	54.8774				1				0
80	.67	19.6718	68.7716	18.3248	60.7615	-4.6443	.2609	167.5297	-3.2226	.5089	3.2625	1.9097	278.9735	-1.8864	.2979	19.3088	54.8465				1				0
80	.68	19.8057	68.5052	18.4137	60.4683	-4.6139	.2635	167.1929	-3.1921	.5114	3.2329	1.8924	279.1019	-1.8685	.2993	19.5986	54.8706				1				0
80	.69	19.9396	68.2388	18.5027	60.1751	-4.5833	.266	166.8561	-3.1616	.5139	3.2031	1.8749	279.2332	-1.8507	.3008	19.8895	54.8948				1				0
80	.7	20.0735	67.9724	18.5917	59.8819	-4.5527	.2686	166.5193	-3.1309	.5165	3.1732	1.8575	279.3676	-1.8327	.3023	20.1817	54.919				1				0
80	.71	20.2074	67.7059	18.6806	59.5886	-4.5219	.2711	166.1825	-3.1001	.5191	3.1433	1.8399	279.505	-1.8147	.3038	20.475	54.9434				1				0
80	.72	20.6005	67.3297	19.0347	59.324	-4.448	.2689	166.2888	-3.0263	.5169	3.0701	1.7971	279.6919	-1.7714	.3025	21.1782	54.9224				1				0
80	.73	20.9935	66.9535	19.3887	59.0593	-4.3743	.2667	166.395	-2.9525	.5146	2.9971	1.7543	279.8876	-1.7282	.3012	21.8805	54.9014				1				0
80	.74	21.2527	66.8437	19.6538	59.0878	-4.3318	.262	166.8381	-2.9101	.5099	2.9544	1.7293	279.9383	-1.7034	.2985	22.285	54.8562				1				0
80	.75	21.5119	66.7339	19.9189	59.1164	-4.2896	.2572	167.2811	-2.8678	.5052	2.912	1.7045	279.9903	-1.6786	.2957	22.6873	54.8112				1				0
80	.76	21.7711	66.6241	20.184	59.1449	-4.2476	.2525	167.7241	-2.8258	.5005	2.8698	1.6798	280.0434	-1.654	.2929	23.0875	54.7664				1				0
80	.77	22.0303	66.5143	20.449	59.1735	-4.2058	.2479	168.1671	-2.784	.4958	2.8278	1.6552	280.0979	-1.6296	.2902	23.4855	54.722				1				0
80	.78	22.3488	66.7069	20.7444	59.4459	-4.1715	.2447	169.2459	-2.7497	.4927	2.7935	1.6351	280.1576	-1.6095	.2884	23.812	54.692				1				0
80	.79	22.6672	66.8995	21.0397	59.7184	-4.1376	.2416	170.3248	-2.7159	.4896	2.7597	1.6153	280.218	-1.5897	.2865	24.1343	54.6624				1				0
80	.8	22.7264	67.2019	21.07	59.9623	-4.145	.2431	170.9606	-2.7232	.491	2.7671	1.6197	280.2216	-1.594	.2874	24.0645	54.6766				1				0
80	.81	22.7856	67.5043	21.1002	60.2062	-4.1522	.2446	171.5963	-2.7305	.4925	2.7746	1.624	280.225	-1.5982	.2883	23.9952	54.6907				1				0
80	.82	22.8449	67.8067	21.1304	60.4501	-4.1595	.2461	172.2321	-2.7377	.494	2.7819	1.6283	280.2284	-1.6025	.2891	23.9265	54.7047				1				0
80	.83	22.8663	68.1245	21.0602	60.553	-4.1736	.2538	172.604	-2.7519	.5018	2.7973	1.6373	280.3335	-1.6108	.2937	23.7916	54.7787				1				0
80	.84	22.8878	68.4422	20.9899	60.656	-4.1877	.2616	172.9758	-2.766	.5095	2.8125	1.6462	280.4369	-1.619	.2982	23.6574	54.8523				1				0
80	.85	22.9092	68.7599	20.9196	60.7589	-4.2018	.2693	173.3476	-2.78	.5172	2.8277	1.6551	280.5388	-1.6272	.3027	23.5237	54.9257				1				0
80	.86	22.8715	68.7752	20.8191	60.6179	-4.2088	.2756	173.0837	-2.787	.5235	2.8358	1.6599	280.6385	-1.6313	.3064	23.4567	54.9859				1				0
80	.87	22.8337	68.7905	20.7186	60.4769	-4.2158	.2819	172.8197	-2.7941	.5299	2.8439	1.6646	280.7378	-1.6355	.3101	23.3896	55.0463				1				0
80	.88	22.7959	68.8058	20.6181	60.3359	-4.2229	.2883	172.5557	-2.8012	.5362	2.852	1.6694	280.8369	-1.6396	.3139	23.3223	55.1069				1				0
80	.89	22.6663	68.6231	20.4215	59.9683	-4.2334	.2966	171.6792	-2.8116	.5445	2.8639	1.6763	280.9612	-1.6457	.3187	23.2226	55.1862				1				0
80	.9	22.5367	68.4404	20.2249	59.6007	-4.2439	.305	170.8027	-2.8222	.553	2.8759	1.6833	281.0857	-1.6519	.3237	23.122	55.2663				1				0
80	.91	22.4449	68.2424	20.1288	59.3741	-4.2474	.307	170.1902	-2.8256	.555	2.8796	1.6855	281.1115	-1.6539	.3248	23.0891	55.2853				1				0
80	.92	22.3531	68.0444	20.0327	59.1475	-4.2509	.309	169.5777	-2.8291	.557	2.8834	1.6878	281.1375	-1.656	.326	23.056	55.3045				1				0
80	.93	22.2612	67.8463	19.9367	58.9209	-4.2544	.3111	168.9651	-2.8326	.559	2.8873	1.69	281.1635	-1.658	.3272	23.0226	55.3238				1				0
80	.94	22.1694	67.6483	19.8406	58.6943	-4.2579	.3131	168.3526	-2.8362	.561	2.8911	1.6923	281.1897	-1.6601	.3284	22.989	55.3433				1				0
80	.95	21.9136	67.5277	19.5951	58.4876	-4.2878	.3168	167.524	-2.866	.5647	2.9211	1.7098	281.1464	-1.6776	.3305	22.7044	55.3782				1				0
80	.96	21.6579	67.4071	19.3496	58.2809	-4.318	.3205	166.6954	-2.8962	.5684	2.9515	1.7276	281.1037	-1.6953	.3327	22.4169	55.4134				1				0
80	.97	21.4939	67.4845	19.2001	58.3008	-4.3445	.3221	166.4793	-2.9228	.57	2.9779	1.7431	281.0358	-1.7108	.3337	22.1638	55.4289				1				0
80	.98	21.33	67.5619	19.0507	58.3206	-4.3712	.3237	166.2632	-2.9494	.5717	3.0043	1.7586	280.9691	-1.7264	.3346	21.9101	55.4444				1				0
80	.99	21.1661	67.6393	18.9012	58.3405	-4.3979	.3254	166.0471	-2.9761	.5733	3.0309	1.7741	280.9033	-1.7421	.3356	21.6557	55.4599				1				0
80	1	21.0021	67.7167	18.7518	58.3604	-4.4247	.327	165.8311	-3.0029	.5749	3.0575	1.7897	280.8384	-1.7577	.3365	21.4007	55.4755				1				0
80	1.01	20.8785	68.3171	18.5303	58.4746	-4.469	.3427	166.2005	-3.0473	.5906	3.104	1.8169	280.9689	-1.7837	.3457	20.9782	55.6249				1				0
80	1.02	20.7549	68.9174	18.3088	58.5888	-4.5132	.3583	166.5699	-3.0914	.6062	3.1503	1.844	281.0951	-1.8096	.3549	20.5577	55.7737				1				0
80	1.03	20.7953	69.4403	18.2367	58.6831	-4.5304	.3722	167.1554	-3.1086	.6201	3.1699	1.8555	281.2812	-1.8196	.363	20.394	55.9058				1				0
80	1.04	20.8356	69.9633	18.1647	58.7773	-4.5474	.3859	167.7409	-3.1257	.6339	3.1893	1.8669	281.4638	-1.8296	.371	20.2314	56.0369				1				0
80	1.05	20.876	70.4862	18.0926	58.8716	-4.5644	.3996	168.3264	-3.1427	.6476	3.2087	1.8782	281.643	-1.8396	.379	20.0699	56.1672				1				0
80	1.06	20.9163	71.0091	18.0206	58.9659	-4.5812	.4132	168.9119	-3.1595	.6611	3.2279	1.8895	281.8188	-1.8494	.387	19.9096	56.2965				1				0
80	1.07	21.1558	71.9974	17.8871	58.76	-4.5911	.4541	169.8003	-3.1694	.7021	3.2462	1.9002	282.4905	-1.8552	.411	19.8154	56.6865				1				0
80	1.08	21.3952	72.9857	17.7537	58.5542	-4.6009	.4947	170.6888	-3.1792	.7426	3.2647	1.911	283.1478	-1.8609	.4347	19.7222	57.0725				1				0
80	1.09	21.5943	73.451	17.6923	58.254	-4.5941	.5218	170.9917	-3.1724	.7698	3.2644	1.9109	283.639	-1.857	.4506	19.7869	57.3311				1				0
80	1.1	21.7935	73.9163	17.6309	57.9539	-4.5874	.5489	171.2946	-3.1656	.7968	3.2644	1.9108	284.1285	-1.853	.4664	19.8513	57.5888				1				0
80	1.11	21.9926	74.3817	17.5696	57.6538	-4.5806	.5758	171.5976	-3.1589	.8238	3.2645	1.9109	284.6163	-1.8491	.4822	19.9155	57.8456				1				0
80	1.12	22.1917	74.847	17.5082	57.3537	-4.5739	.6027	171.9005	-3.1522	.8507	3.2649	1.9111	285.1023	-1.8451	.4979	19.9794	58.1015				1				0
80	1.13	22.5934	75.5544	17.2991	56.3642	-4.5528	.6658	171.8111	-3.1311	.9137	3.2617	1.9092	286.2685	-1.8328	.5348	20.1804	58.7021				1				0
80	1.14	22.9951	76.2619	17.0901	55.3747	-4.5317	.7289	171.7217	-3.1099	.9768	3.2597	1.9081	287.4378	-1.8204	.5718	20.3816	59.3033				1				0
80	1.15	23.1976	76.504	16.9424	54.6853	-4.5171	.7655	171.3294	-3.0954	1.0135	3.2571	1.9066	288.129	-1.8119	.5932	20.52	59.6521				1				0
80	1.16	23.4002	76.7461	16.7948	53.996	-4.5025	.8023	170.937	-3.0808	1.0503	3.2549	1.9053	288.8244	-1.8034	.6148	20.6591	60.0024				1				0
80	1.17	23.6027	76.9882	16.6471	53.3066	-4.4879	.8393	170.5447	-3.0661	1.0872	3.2532	1.9043	289.5238	-1.7948	.6364	20.7987	60.3544				1				0
80	1.18	24.0181	77.6048	16.3358	52.0231	-4.4642	.9142	169.9817	-3.0424	1.1622	3.2569	1.9064	290.9065	-1.7809	.6803	21.0244	61.0685				1				0
80	1.19	24.4335	78.2213	16.0244	50.7395	-4.4403	.9897	169.4188	-3.0186	1.2377	3.2625	1.9097	292.2943	-1.767	.7245	21.2516	61.7873				1				0
80	1.2	24.8489	78.8378	15.7131	49.456	-4.4163	1.0657	168.8558	-2.9946	1.3136	3.27	1.9141	293.6858	-1.7529	.7689	21.4803	62.5109				1				0
80	1.21	25.0618	79.2123	15.5494	48.8618	-4.4072	1.104	168.6852	-2.9855	1.352	3.2773	1.9184	294.3633	-1.7476	.7914	21.5668	62.876				1				0
80	1.22	25.2747	79.5867	15.3857	48.2675	-4.3981	1.1424	168.5146	-2.9764	1.3904	3.2851	1.923	295.0392	-1.7423	.8139	21.6535	63.2418				1				0
80	1.23	25.4875	79.9611	15.222	47.6733	-4.389	1.1809	168.344	-2.9673	1.4289	3.2934	1.9278	295.713	-1.7369	.8364	21.7404	63.6083				1				0
80	1.24	25.9295	80.944	14.8831	46.5878	-4.3786	1.26	168.3445	-2.9569	1.5079	3.3192	1.9429	297.0208	-1.7308	.8827	21.8394	64.3614				1				0
80	1.25	26.3715	81.9268	14.5442	45.5024	-4.3682	1.3391	168.3449	-2.9465	1.587	3.3467	1.959	298.3077	-1.7247	.929	21.9385	65.1144				1				0
80	1.26	26.6007	82.5353	14.369	45.0111	-4.367	1.3794	168.516	-2.9452	1.6274	3.3649	1.9697	298.9225	-1.724	.9526	21.9503	65.4986				1				0
80	1.27	26.8299	83.1437	14.1937	44.5198	-4.3657	1.4197	168.6871	-2.944	1.6676	3.3835	1.9806	299.5294	-1.7233	.9762	21.9622	65.882				1				0
80	1.28	27.059	83.7522	14.0185	44.0285	-4.3645	1.4599	168.8581	-2.9427	1.7078	3.4024	1.9916	300.1284	-1.7226	.9997	21.974	66.2647				1				0
80	1.29	27.2882	84.3606	13.8432	43.5372	-4.3632	1.4999	169.0292	-2.9415	1.7479	3.4216	2.0029	300.7195	-1.7219	1.0231	21.9857	66.6465				1				0
80	1.3	27.6607	85.2085	13.5292	42.5624	-4.3557	1.5699	168.9608	-2.9339	1.8179	3.4515	2.0204	301.7824	-1.7174	1.0641	22.0577	67.3131				1				0
80	1.31	28.0332	86.0563	13.2152	41.5877	-4.3481	1.64	168.8923	-2.9264	1.8879	3.4825	2.0386	302.8276	-1.713	1.1051	22.1298	67.9801				1				0
80	1.32	28.1765	86.2957	13.0764	41.1042	-4.3418	1.6701	168.6528	-2.92	1.9181	3.4936	2.0451	303.2999	-1.7093	1.1228	22.1903	68.2675				1				0
80	1.33	28.3198	86.5351	12.9377	40.6207	-4.3354	1.7004	168.4133	-2.9136	1.9483	3.505	2.0518	303.7705	-1.7056	1.1405	22.2511	68.5556				1				0
80	1.34	28.4632	86.7746	12.7989	40.1372	-4.329	1.7307	168.1738	-2.9072	1.9787	3.5167	2.0586	304.2393	-1.7018	1.1583	22.3119	68.8446				1				0
80	1.35	28.6065	87.014	12.6601	39.6537	-4.3226	1.7612	167.9343	-2.9008	2.0091	3.5286	2.0656	304.7063	-1.6981	1.1761	22.373	69.1344				1				0
80	1.36	28.852	87.3101	12.4671	38.8813	-4.3067	1.8077	167.5104	-2.8849	2.0556	3.5424	2.0736	305.4708	-1.6888	1.2033	22.5243	69.5771				1				0
80	1.37	29.0974	87.6062	12.2741	38.1089	-4.2907	1.8544	167.0866	-2.869	2.1023	3.5568	2.0821	306.2331	-1.6794	1.2306	22.6764	70.0221				1				0
80	1.38	29.1996	87.6629	12.2198	37.82	-4.2812	1.8705	166.9023	-2.8594	2.1184	3.5587	2.0832	306.5328	-1.6739	1.2401	22.7672	70.1754				1				0
80	1.39	29.3017	87.7196	12.1655	37.5311	-4.2716	1.8866	166.718	-2.8499	2.1346	3.5607	2.0843	306.8329	-1.6683	1.2495	22.8581	70.3291				1				0
80	1.4	29.4038	87.7763	12.1113	37.2423	-4.2621	1.9028	166.5337	-2.8403	2.1507	3.5627	2.0855	307.1332	-1.6627	1.259	22.9492	70.4831				1				0
80	1.41	29.506	87.833	12.057	36.9534	-4.2525	1.919	166.3494	-2.8307	2.1669	3.5649	2.0868	307.4339	-1.6571	1.2685	23.0405	70.6374				1				0
80	1.42	29.6545	88.3055	11.9307	36.6048	-4.254	1.9481	166.4955	-2.8322	2.196	3.5838	2.0979	307.7887	-1.6579	1.2855	23.0265	70.9142				1				0
80	1.43	29.8029	88.7781	11.8044	36.2562	-4.2554	1.9771	166.6416	-2.8337	2.225	3.6028	2.109	308.1391	-1.6588	1.3025	23.0126	71.1906				1				0
80	1.44	29.8493	89.1939	11.7323	36.1965	-4.2664	1.9898	166.9721	-2.8447	2.2377	3.6193	2.1187	308.1896	-1.6652	1.3099	22.9077	71.3116				1				0
80	1.45	29.8956	89.6097	11.6603	36.1369	-4.2774	2.0024	167.3025	-2.8557	2.2504	3.6358	2.1283	308.2394	-1.6717	1.3173	22.8032	71.4321				1				0
80	1.46	29.942	90.0256	11.5882	36.0772	-4.2883	2.015	167.6329	-2.8666	2.263	3.6522	2.1379	308.2886	-1.6781	1.3247	22.6991	71.5521				1				0
80	1.47	29.9883	90.4414	11.5162	36.0175	-4.2992	2.0276	167.9634	-2.8775	2.2755	3.6685	2.1475	308.3372	-1.6844	1.3321	22.5954	71.6717				1				0
80	1.48	29.9179	91.4513	11.3	35.9708	-4.345	2.0528	168.64	-2.9232	2.3007	3.72	2.1777	308.2043	-1.7112	1.3468	22.1598	71.9115				1				0
80	1.49	29.8476	92.4611	11.0838	35.9241	-4.3903	2.0777	169.3166	-2.9686	2.3257	3.7711	2.2076	308.0761	-1.7378	1.3614	21.7276	72.1493				1				0
80	1.5	29.7308	93.0552	10.9397	35.9371	-4.4249	2.0903	169.6628	-3.0031	2.3382	3.806	2.228	307.9039	-1.758	1.3688	21.3989	72.2685				1				0
80	1.51	29.6141	93.6492	10.7956	35.95	-4.4592	2.1027	170.009	-3.0375	2.3507	3.8408	2.2484	307.7355	-1.7782	1.3761	21.0714	72.3872				1				0
80	1.52	29.4974	94.2432	10.6515	35.963	-4.4935	2.1151	170.3551	-3.0717	2.3631	3.8755	2.2687	307.5709	-1.7982	1.3833	20.7453	72.5054				1				0
80	1.53	29.3807	94.8373	10.5074	35.976	-4.5276	2.1275	170.7013	-3.1058	2.3754	3.9101	2.289	307.4098	-1.8182	1.3906	20.4206	72.6232				1				0
80	1.54	29.2279	96.0037	10.2067	35.7779	-4.5846	2.1624	171.2163	-3.1628	2.4103	3.9765	2.3279	307.3102	-1.8515	1.411	19.878	72.9553				1				0
80	1.55	29.0751	97.1702	9.9061	35.5798	-4.6412	2.197	171.7312	-3.2194	2.445	4.0426	2.3666	307.2144	-1.8847	1.4313	19.3387	73.2854				1				0
80	1.56	29.0391	97.7427	9.7495	35.3688	-4.664	2.2194	171.9	-3.2423	2.4674	4.0743	2.3852	307.2712	-1.8981	1.4444	19.1212	73.4988				1				0
80	1.57	29.003	98.3151	9.5929	35.1578	-4.6868	2.2418	172.0688	-3.2651	2.4897	4.106	2.4038	307.327	-1.9114	1.4575	18.9041	73.7118				1				0
80	1.58	28.967	98.8875	9.4364	34.9467	-4.7096	2.2641	172.2376	-3.2878	2.5121	4.1377	2.4223	307.3818	-1.9248	1.4706	18.6875	73.9244				1				0
80	1.59	29.2073	100.1953	9.1419	34.2115	-4.7263	2.327	172.7561	-3.3045	2.575	4.1893	2.4525	307.9268	-1.9346	1.5075	18.5284	74.5236				1				0
80	1.6	29.4476	101.5031	8.8475	33.4763	-4.7429	2.3896	173.2745	-3.3211	2.6375	4.241	2.4828	308.4554	-1.9443	1.5441	18.3703	75.1192				1				0
80	1.61	29.6879	102.8109	8.5531	32.7411	-4.7594	2.4517	173.793	-3.3376	2.6997	4.2928	2.5132	308.9682	-1.954	1.5805	18.2131	75.7113				1				0
80	1.62	29.9643	103.5462	8.4152	32.217	-4.7534	2.4917	174.1427	-3.3316	2.7397	4.3134	2.5252	309.4313	-1.9505	1.6039	18.2703	76.092				1				0
80	1.63	30.2407	104.2816	8.2773	31.6928	-4.7474	2.5315	174.4924	-3.3256	2.7795	4.3342	2.5374	309.8881	-1.947	1.6272	18.3273	76.4713				1				0
80	1.64	30.517	105.0169	8.1394	31.1687	-4.7414	2.5712	174.8421	-3.3197	2.8191	4.3552	2.5497	310.3387	-1.9435	1.6504	18.3841	76.849				1				0
80	1.65	30.9496	106.0034	7.8343	29.9958	-4.7277	2.6495	174.7831	-3.306	2.8974	4.396	2.5736	311.232	-1.9355	1.6963	18.5142	77.5947				1				0
80	1.66	31.3822	106.9898	7.5292	28.823	-4.7141	2.7279	174.7242	-3.2923	2.9758	4.4379	2.5982	312.1091	-1.9275	1.7422	18.6445	78.341				1				0
80	1.67	31.5384	107.241	7.3619	28.1743	-4.7063	2.767	174.3156	-3.2845	3.015	4.4585	2.6102	312.5499	-1.9229	1.7651	18.7187	78.7141				1				0
80	1.68	31.6946	107.4921	7.1947	27.5256	-4.6984	2.8064	173.907	-3.2767	3.0543	4.4795	2.6225	312.9885	-1.9184	1.7882	18.7934	79.089				1				0
80	1.69	31.8508	107.7432	7.0275	26.8769	-4.6906	2.846	173.4984	-3.2688	3.0939	4.5008	2.635	313.4252	-1.9138	1.8113	18.8683	79.4657				1				0
80	1.7	32.007	107.9943	6.8602	26.2282	-4.6827	2.8857	173.0898	-3.2609	3.1336	4.5225	2.6477	313.8597	-1.9091	1.8346	18.9437	79.8441				1				0
80	1.71	32.0465	107.8719	6.5631	25.1245	-4.6752	2.9465	171.6061	-3.2534	3.1945	4.5595	2.6694	314.476	-1.9048	1.8702	19.0149	80.4234				1				0
80	1.72	32.086	107.7495	6.266	24.0209	-4.6676	3.0084	170.1224	-3.2458	3.2563	4.5977	2.6918	315.0927	-1.9003	1.9065	19.0874	81.0128				1				0
80	1.73	31.9692	107.376	6.1361	23.5659	-4.668	3.0302	169.0473	-3.2462	3.2781	4.6135	2.701	315.2797	-1.9006	1.9192	19.0834	81.2199				1				0
80	1.74	31.8525	107.0024	6.0063	23.111	-4.6684	3.0522	167.9722	-3.2467	3.3001	4.6294	2.7104	315.4677	-1.9008	1.9321	19.0793	81.4297				1				0
80	1.75	31.7358	106.6289	5.8764	22.656	-4.6689	3.0745	166.8971	-3.2471	3.3224	4.6457	2.7199	315.6568	-1.9011	1.9452	19.0751	81.6421				1				0
80	1.76	31.6191	106.2554	5.7465	22.2011	-4.6693	3.0971	165.8221	-3.2476	3.345	4.6622	2.7296	315.847	-1.9014	1.9584	19.0709	81.8573				1				0
80	1.77	31.341	105.4363	5.622	21.7505	-4.672	3.1138	164.1497	-3.2502	3.3617	4.676	2.7377	315.966	-1.9029	1.9682	19.0454	82.0164				1				0
80	1.78	31.0629	104.6173	5.4974	21.2998	-4.6747	3.1308	162.4774	-3.253	3.3788	4.6902	2.746	316.0868	-1.9045	1.9782	19.0195	82.1786				1				0
80	1.79	30.9015	104.1718	5.5028	21.3041	-4.677	3.1246	161.8802	-3.2552	3.3725	4.6873	2.7443	316.0138	-1.9059	1.9745	18.9978	82.1192				1				0
80	1.8	30.7402	103.7262	5.5081	21.3085	-4.6793	3.1183	161.283	-3.2575	3.3662	4.6843	2.7425	315.9402	-1.9072	1.9708	18.976	82.0593				1				0
80	1.81	30.5788	103.2807	5.5135	21.3128	-4.6816	3.112	160.6858	-3.2598	3.3599	4.6814	2.7408	315.8661	-1.9085	1.9671	18.9541	81.9989				1				0
80	1.82	30.4175	102.8352	5.5188	21.3171	-4.6839	3.1056	160.0886	-3.2621	3.3535	4.6784	2.7391	315.7912	-1.9099	1.9634	18.932	81.9381				1				0
80	1.83	30.1248	102.4293	5.6353	21.8326	-4.701	3.068	160.022	-3.2793	3.3159	4.6636	2.7304	315.3187	-1.9199	1.9414	18.7689	81.5805				1				0
80	1.84	29.8321	102.0233	5.7519	22.3481	-4.7181	3.0304	159.9554	-3.2964	3.2784	4.6491	2.7219	314.8427	-1.93	1.9194	18.6056	81.2225				1				0
80	1.85	29.7008	102.0629	5.863	22.8593	-4.7328	2.9996	160.4861	-3.311	3.2476	4.6378	2.7153	314.4454	-1.9385	1.9013	18.4662	80.9291				1				0
80	1.86	29.5695	102.1025	5.9742	23.3705	-4.7473	2.969	161.0167	-3.3256	3.2169	4.6269	2.7089	314.0487	-1.947	1.8834	18.3278	80.6376				1				0
80	1.87	29.4382	102.1421	6.0854	23.8816	-4.7618	2.9386	161.5474	-3.34	3.1865	4.6163	2.7027	313.6528	-1.9555	1.8656	18.1902	80.3481				1				0
80	1.88	29.3069	102.1817	6.1966	24.3928	-4.7761	2.9084	162.078	-3.3544	3.1563	4.6059	2.6966	313.2578	-1.9639	1.8479	18.0535	80.0604				1				0
80	1.89	29.2425	102.6363	6.4484	25.423	-4.7947	2.8533	163.7501	-3.373	3.1012	4.5819	2.6826	312.5965	-1.9747	1.8156	17.8767	79.5353				1				0
80	1.9	29.1781	103.0908	6.7001	26.4531	-4.8129	2.7992	165.4221	-3.3911	3.0472	4.5591	2.6692	311.9419	-1.9854	1.784	17.7034	79.0207				1				0
80	1.91	29.2451	103.5057	6.8407	26.972	-4.817	2.7751	166.5635	-3.3952	3.023	4.546	2.6615	311.6809	-1.9878	1.7698	17.6644	78.7906				1				0
80	1.92	29.312	103.9207	6.9812	27.491	-4.821	2.7512	167.7049	-3.3993	2.9992	4.5332	2.654	311.422	-1.9901	1.7559	17.626	78.5636				1				0
80	1.93	29.3789	104.3356	7.1218	28.01	-4.825	2.7277	168.8463	-3.4032	2.9757	4.5207	2.6467	311.1652	-1.9925	1.7421	17.5881	78.3397				1				0
80	1.94	29.6184	104.7397	7.3522	28.5929	-4.8095	2.6997	170.3032	-3.3878	2.9477	4.4906	2.6291	311.0262	-1.9834	1.7257	17.7354	78.0731				1				0
80	1.95	29.8579	105.1438	7.5826	29.1759	-4.7943	2.6722	171.7601	-3.3726	2.9202	4.4611	2.6118	310.8877	-1.9745	1.7096	17.8801	77.811				1				0
80	1.96	30.0973	105.548	7.8129	29.7589	-4.7794	2.6452	173.2171	-3.3576	2.8931	4.4321	2.5948	310.7497	-1.9657	1.6937	18.0225	77.5533				1				0
80	1.97	30.2698	105.5372	7.9028	29.8229	-4.7604	2.6406	173.5327	-3.3387	2.8885	4.4148	2.5846	310.8649	-1.9546	1.6911	18.2028	77.5095				1				0
80	1.98	30.4424	105.5264	7.9926	29.8869	-4.7416	2.636	173.8482	-3.3198	2.8839	4.3975	2.5745	310.9806	-1.9436	1.6884	18.3825	77.4659				1				0
80	1.99	30.6149	105.5156	8.0825	29.9509	-4.7228	2.6314	174.1638	-3.301	2.8794	4.3804	2.5645	311.0968	-1.9326	1.6857	18.5615	77.4224				1				0
80	2	30.9548	105.2212	8.1839	29.7398	-4.6783	2.6365	174.0997	-3.2566	2.8845	4.3503	2.5469	311.5328	-1.9065	1.6887	18.9852	77.4713				1				0
80	2.01	31.2946	104.9269	8.2853	29.5288	-4.6338	2.6417	174.0356	-3.212	2.8896	4.3206	2.5294	311.9752	-1.8805	1.6917	19.4091	77.5202				1				0
80	2.02	31.462	104.6434	8.2969	29.2537	-4.6078	2.6514	173.656	-3.1861	2.8994	4.3078	2.522	312.3025	-1.8653	1.6974	19.6564	77.613				1				0
80	2.03	31.6294	104.3599	8.3084	28.9787	-4.5817	2.6612	173.2764	-3.16	2.9091	4.2952	2.5146	312.6332	-1.85	1.7031	19.9048	77.7061				1				0
80	2.04	31.7967	104.0764	8.32	28.7036	-4.5555	2.671	172.8967	-3.1338	2.919	4.2826	2.5072	312.9673	-1.8346	1.7089	20.1543	77.7997				1				0
80	2.05	31.9641	103.7928	8.3316	28.4286	-4.5292	2.6809	172.5171	-3.1075	2.9288	4.2702	2.4999	313.3047	-1.8192	1.7146	20.4049	77.8937				1				0
80	2.06	31.9821	103.1646	8.272	28.0039	-4.508	2.6946	171.4226	-3.0863	2.9425	4.2642	2.4964	313.6342	-1.8068	1.7226	20.6071	78.024				1				0
80	2.07	32.0001	102.5364	8.2124	27.5792	-4.4865	2.7084	170.3281	-3.0648	2.9564	4.2583	2.4929	313.9688	-1.7942	1.7308	20.8119	78.156				1				0
80	2.08	31.8508	102.1916	8.1412	27.4296	-4.4917	2.7123	169.6132	-3.0699	2.9603	4.2647	2.4967	313.9581	-1.7973	1.733	20.7625	78.193				1				0
80	2.09	31.7015	101.8469	8.07	27.28	-4.4969	2.7163	168.8983	-3.0752	2.9642	4.2712	2.5005	313.9473	-1.8003	1.7353	20.7127	78.2304				1				0
80	2.1	31.5521	101.5022	7.9989	27.1303	-4.5022	2.7202	168.1835	-3.0804	2.9681	4.2777	2.5043	313.9364	-1.8034	1.7376	20.6624	78.2681				1				0
80	2.11	31.4028	101.1575	7.9277	26.9807	-4.5075	2.7242	167.4687	-3.0858	2.9721	4.2843	2.5082	313.9254	-1.8065	1.74	20.6118	78.306				1				0
80	2.12	31.1161	100.4662	7.8272	26.78	-4.5164	2.7261	166.1895	-3.0946	2.9741	4.2921	2.5127	313.8619	-1.8117	1.7411	20.5272	78.3245				1				0
80	2.13	30.8294	99.775	7.7267	26.5794	-4.5254	2.7281	164.9104	-3.1037	2.9761	4.2999	2.5173	313.7976	-1.817	1.7423	20.4414	78.3433				1				0
80	2.14	30.6921	99.4285	7.6973	26.5283	-4.529	2.726	164.3462	-3.1073	2.9739	4.3011	2.518	313.7442	-1.8191	1.741	20.4071	78.3233				1				0
80	2.15	30.5548	99.0819	7.6679	26.4773	-4.5326	2.7239	163.782	-3.1109	2.9718	4.3022	2.5187	313.6905	-1.8212	1.7398	20.3727	78.3031				1				0
80	2.16	30.4175	98.7354	7.6386	26.4263	-4.5363	2.7218	163.2178	-3.1145	2.9697	4.3034	2.5194	313.6365	-1.8234	1.7386	20.3379	78.2828				1				0
80	2.17	30.2801	98.3889	7.6092	26.3752	-4.5399	2.7196	162.6535	-3.1182	2.9676	4.3046	2.5201	313.5821	-1.8255	1.7373	20.303	78.2624				1				0
80	2.18	30.2939	97.5437	7.6973	26.281	-4.5087	2.7099	161.8159	-3.087	2.9578	4.2753	2.5029	313.7756	-1.8072	1.7316	20.6001	78.1696				1				0
80	2.19	30.3076	96.6986	7.7854	26.1867	-4.4772	2.7	160.9783	-3.0555	2.948	4.2457	2.4856	313.9739	-1.7888	1.7258	20.9002	78.0758				1				0
80	2.2	30.4587	96.2	7.9028	26.1434	-4.442	2.6923	160.7049	-3.0202	2.9403	4.2151	2.4676	314.2316	-1.7681	1.7213	21.2359	78.0027				1				0
80	2.21	30.6097	95.7013	8.0202	26.1002	-4.4066	2.6847	160.4315	-2.9849	2.9326	4.1844	2.4497	314.4939	-1.7474	1.7168	21.5727	77.9295				1				0
80	2.22	30.7608	95.2027	8.1376	26.0569	-4.3711	2.6769	160.1581	-2.9494	2.9249	4.1538	2.4317	314.761	-1.7266	1.7123	21.9107	77.8559				1				0
80	2.23	30.9118	94.7041	8.2551	26.0137	-4.3355	2.6692	159.8847	-2.9138	2.9171	4.1231	2.4137	315.033	-1.7058	1.7077	22.2498	77.7822				1				0
80	2.24	30.7676	93.1191	8.6367	26.5785	-4.2897	2.6038	159.1019	-2.8679	2.8517	4.0444	2.3676	314.8375	-1.6789	1.6694	22.6865	77.159				1				0
80	2.25	30.6235	91.5341	9.0183	27.1433	-4.2433	2.5377	158.3191	-2.8216	2.7856	3.965	2.3211	314.6322	-1.6518	1.6307	23.1276	76.5296				1				0
80	2.26	30.3282	90.4477	9.2825	27.7514	-4.233	2.4791	157.8098	-2.8112	2.7271	3.9166	2.2928	314.1297	-1.6457	1.5964	23.2266	75.9722				1				0
80	2.27	30.033	89.3613	9.5467	28.3594	-4.2225	2.4202	157.3004	-2.8007	2.6682	3.8682	2.2645	313.6113	-1.6396	1.5619	23.3262	75.4111				1				0
80	2.28	29.7377	88.2749	9.8109	28.9674	-4.212	2.3609	156.791	-2.7902	2.6089	3.8199	2.2361	313.0762	-1.6334	1.5272	23.4265	74.8464				1				0
80	2.29	29.4425	87.1886	10.0751	29.5755	-4.2014	2.3013	156.2816	-2.7796	2.5492	3.7716	2.2078	312.5239	-1.6272	1.4923	23.5274	74.278				1				0
80	2.3	29.0846	86.1949	10.8739	31.7975	-4.1993	2.1476	157.9509	-2.7776	2.3955	3.6679	2.1471	310.7762	-1.626	1.4023	23.5467	72.8147				1				0
80	2.31	28.7267	85.2013	11.6727	34.0195	-4.1974	1.9972	159.6201	-2.7756	2.2451	3.5699	2.0898	308.9684	-1.6248	1.3142	23.5656	71.382				1				0
80	2.32	28.664	85.294	12.2073	35.6335	-4.2057	1.9091	161.7988	-2.784	2.157	3.5218	2.0616	307.769	-1.6297	1.2627	23.4861	70.5433				1				0
80	2.33	28.6013	85.3867	12.742	37.2474	-4.2138	1.8234	163.9774	-2.7921	2.0713	3.4765	2.035	306.5701	-1.6344	1.2125	23.4087	69.7269				1				0
80	2.34	28.5387	85.4794	13.2766	38.8614	-4.2217	1.7399	166.156	-2.8	1.9878	3.4339	2.0101	305.3727	-1.639	1.1636	23.3334	68.9319				1				0
80	2.35	28.7232	86.4109	14.0985	41.3931	-4.2335	1.6331	170.6257	-2.8118	1.881	3.3829	1.9803	303.7813	-1.6459	1.1011	23.2211	67.9143				1				0
80	2.36	28.9078	87.3425	14.9205	43.9247	-4.2447	1.5317	175.0954	-2.823	1.7796	3.3371	1.9534	302.2274	-1.6525	1.0417	23.1145	66.9487				1				0
80	2.37	29.0923	88.274	15.7424	46.4564	-4.2554	1.4353	179.5651	-2.8336	1.6833	3.2959	1.9293	300.7119	-1.6587	.9853	23.0132	66.0312				1				0
80	2.38	29.3395	89.1129	16.0297	47.3741	-4.2589	1.4142	181.8562	-2.8371	1.6621	3.2882	1.9247	300.364	-1.6607	.9729	22.9798	65.8298				1				0
80	2.39	29.5867	89.9518	16.3171	48.2918	-4.2623	1.3936	184.1472	-2.8405	1.6415	3.2807	1.9204	300.0231	-1.6627	.9609	22.9472	65.6335				1				0
80	2.4	29.8338	90.7906	16.6044	49.2095	-4.2656	1.3735	186.4383	-2.8439	1.6214	3.2736	1.9162	299.6892	-1.6647	.9491	22.9154	65.442				1				0
80	2.41	30.039	91.1578	16.7841	49.6419	-4.2575	1.3638	187.6228	-2.8357	1.6118	3.2618	1.9093	299.6125	-1.6599	.9434	22.9929	65.35				1				0
80	2.42	30.2441	91.5251	16.9638	50.0744	-4.2495	1.3543	188.8073	-2.8277	1.6022	3.2501	1.9025	299.5363	-1.6552	.9379	23.0694	65.2591				1				0
80	2.43	30.202	91.0534	16.8561	49.5892	-4.238	1.3642	187.7008	-2.8162	1.6122	3.245	1.8995	299.7893	-1.6485	.9437	23.1789	65.3539				1				0
80	2.44	30.16	90.5818	16.7485	49.1039	-4.2263	1.3743	186.5942	-2.8046	1.6222	3.24	1.8965	300.0461	-1.6417	.9496	23.2897	65.4499				1				0
80	2.45	30.1179	90.1102	16.6409	48.6187	-4.2145	1.3845	185.4877	-2.7928	1.6324	3.2349	1.8936	300.3069	-1.6348	.9555	23.4019	65.547				1				0
80	2.46	30.0759	89.6385	16.5332	48.1335	-4.2026	1.3948	184.3811	-2.7809	1.6427	3.2298	1.8906	300.5715	-1.6278	.9616	23.5154	65.6452				1				0
80	2.47	29.76	87.9482	16.2139	46.8162	-4.1758	1.4134	180.7383	-2.754	1.6613	3.2163	1.8827	301.0997	-1.6121	.9724	23.7713	65.822				1				0
80	2.48	29.4442	86.2579	15.8945	45.4989	-4.1478	1.4327	177.0955	-2.726	1.6806	3.2025	1.8746	301.6542	-1.5957	.9838	24.0377	66.006				1				0
80	2.49	29.1704	85.0392	15.6828	44.6668	-4.1318	1.4415	174.5593	-2.7101	1.6894	3.1936	1.8694	301.9389	-1.5864	.9889	24.1896	66.0899				1				0
80	2.5	28.8966	83.8206	15.4711	43.8348	-4.1154	1.4506	172.023	-2.6937	1.6985	3.1845	1.864	302.2337	-1.5767	.9942	24.346	66.1762				1				0
80	2.51	28.6228	82.6019	15.2594	43.0027	-4.0985	1.4599	169.4868	-2.6768	1.7078	3.1752	1.8586	302.539	-1.5668	.9997	24.5071	66.2652				1				0
80	2.52	28.349	81.3832	15.0477	42.1706	-4.0811	1.4695	166.9505	-2.6593	1.7175	3.1657	1.853	302.8555	-1.5566	1.0053	24.6731	66.3568				1				0
80	2.53	27.8958	79.5102	14.8297	41.233	-4.0567	1.4674	163.4688	-2.635	1.7153	3.1441	1.8404	303.063	-1.5424	1.004	24.9048	66.3363				1				0
80	2.54	27.4427	77.6372	14.6118	40.2955	-4.0314	1.4651	159.9871	-2.6096	1.7131	3.1216	1.8272	303.2825	-1.5275	1.0027	25.1466	66.3148				1				0
80	2.55	27.2633	76.9828	14.6056	40.1899	-4.0246	1.4526	159.0416	-2.6029	1.7006	3.1092	1.8199	303.158	-1.5236	.9954	25.2106	66.1958				1				0
80	2.56	27.0839	76.3285	14.5993	40.0844	-4.0178	1.44	158.0962	-2.5961	1.6879	3.0966	1.8126	303.031	-1.5196	.988	25.2754	66.0753				1				0
80	2.57	26.9045	75.6741	14.5931	39.9789	-4.0109	1.4272	157.1507	-2.5892	1.6751	3.0838	1.8051	302.9014	-1.5156	.9805	25.341	65.9534				1				0
80	2.58	26.7251	75.0198	14.5869	39.8734	-4.004	1.4142	156.2052	-2.5822	1.6622	3.0709	1.7976	302.7691	-1.5115	.9729	25.4074	65.8301				1				0
80	2.59	26.5604	74.1936	14.8627	40.3785	-3.9858	1.3631	155.9951	-2.5641	1.611	3.0282	1.7725	302.141	-1.5009	.943	25.5803	65.3428				1				0
80	2.6	26.3956	73.3673	15.1384	40.8836	-3.9676	1.3118	155.7849	-2.5459	1.5597	2.9856	1.7476	301.4932	-1.4902	.9129	25.7536	64.8542				1				0
80	2.61	26.4102	73.1954	15.4204	41.4943	-3.9567	1.2743	156.5202	-2.535	1.5222	2.9569	1.7308	300.9841	-1.4838	.891	25.8576	64.4971				1				0
80	2.62	26.4247	73.0235	15.7024	42.1049	-3.9459	1.2371	157.2555	-2.5241	1.485	2.9286	1.7142	300.4699	-1.4775	.8692	25.9606	64.1432				1				0
80	2.63	26.4393	72.8516	15.9844	42.7155	-3.9352	1.2003	157.9908	-2.5134	1.4482	2.9008	1.6979	299.9506	-1.4712	.8477	26.0627	63.7927				1				0
80	2.64	26.4539	72.6796	16.2664	43.3262	-3.9245	1.1638	158.7261	-2.5028	1.4118	2.8735	1.682	299.4263	-1.465	.8263	26.1638	63.4454				1				0
80	2.65	26.5466	72.6274	16.9664	44.9618	-3.9084	1.0801	161.1023	-2.4866	1.328	2.819	1.6501	298.1056	-1.4555	.7773	26.3178	62.6481				1				0
80	2.66	26.6393	72.5752	17.6665	46.5974	-3.8927	.9988	163.4785	-2.4709	1.2468	2.7677	1.62	296.7741	-1.4463	.7298	26.4674	61.8739				1				0
80	2.67	26.7174	72.695	18.0846	47.6223	-3.8874	.9537	165.1193	-2.4656	1.2016	2.7428	1.6054	295.9818	-1.4432	.7033	26.5178	61.4438				1				0
80	2.68	26.7955	72.8147	18.5027	48.6472	-3.8822	.9094	166.7601	-2.4604	1.1573	2.719	1.5915	295.1912	-1.4401	.6774	26.5673	61.0222				1				0
80	2.69	26.8736	72.9344	18.9208	49.6722	-3.8771	.866	168.401	-2.4553	1.1139	2.6962	1.5781	294.4026	-1.4372	.652	26.6159	60.6088				1				0
80	2.7	26.9517	73.0541	19.3389	50.6971	-3.8721	.8234	170.0418	-2.4503	1.0714	2.6743	1.5653	293.6163	-1.4342	.6271	26.6635	60.2034				1				0
80	2.71	26.9921	73.154	19.95	52.3293	-3.8718	.7551	172.4253	-2.4501	1.003	2.6474	1.5496	292.2628	-1.4341	.5871	26.6659	59.5523				1				0
80	2.72	27.0324	73.2539	20.5611	53.9614	-3.8716	.6886	174.8088	-2.4498	.9365	2.6227	1.5351	290.9203	-1.4339	.5481	26.6683	58.919				1				0
80	2.73	26.9946	73.2341	20.7542	54.5686	-3.8761	.6628	175.5515	-2.4544	.9108	2.6179	1.5323	290.3585	-1.4366	.5331	26.625	58.6738				1				0
80	2.74	26.9569	73.2143	20.9472	55.1758	-3.8806	.6373	176.2941	-2.4589	.8852	2.6134	1.5297	289.7995	-1.4392	.5181	26.5821	58.4307				1				0
80	2.75	26.9191	73.1945	21.1402	55.7829	-3.8851	.612	177.0368	-2.4633	.8599	2.6091	1.5272	289.2433	-1.4418	.5033	26.5395	58.1897				1				0
80	2.76	26.6616	72.649	21.3137	56.4273	-3.8935	.5692	177.0517	-2.4718	.8171	2.6034	1.5238	288.2922	-1.4468	.4783	26.459	57.7819				1				0
80	2.77	26.4041	72.1036	21.4872	57.0717	-3.902	.5263	177.0666	-2.4803	.7743	2.5983	1.5208	287.3373	-1.4517	.4532	26.3785	57.3742				1				0
80	2.78	26.1467	71.5582	21.6606	57.7161	-3.9105	.4835	177.0815	-2.4887	.7315	2.594	1.5183	286.3792	-1.4567	.4281	26.298	56.9665				1				0
80	2.79	25.9269	71.0325	21.641	57.7533	-3.9146	.4653	176.3538	-2.4928	.7133	2.5929	1.5177	285.9672	-1.4591	.4175	26.2587	56.793				1				0
80	2.8	25.7072	70.5069	21.6215	57.7904	-3.9187	.447	175.6261	-2.497	.6949	2.5919	1.5171	285.5515	-1.4615	.4067	26.219	56.6181				1				0
80	2.81	25.4875	69.9813	21.6019	57.8276	-3.9229	.4284	174.8983	-2.5012	.6764	2.591	1.5166	285.1321	-1.464	.3959	26.1791	56.4417				1				0
80	2.82	24.994	69.1208	21.3724	57.6572	-3.9476	.407	173.1445	-2.5258	.655	2.6094	1.5273	284.5372	-1.4784	.3834	25.9445	56.2379				1				0
80	2.83	24.5005	68.2604	21.1429	57.4869	-3.9727	.3852	171.3906	-2.551	.6331	2.6284	1.5384	283.9388	-1.4931	.3706	25.7052	56.0298				1				0
80	2.84	24.2267	67.9255	20.933	57.2793	-3.9937	.3823	170.3645	-2.572	.6302	2.648	1.5499	283.7681	-1.5054	.3689	25.5052	56.002				1				0
80	2.85	23.9529	67.5907	20.723	57.0717	-4.015	.3793	169.3383	-2.5932	.6273	2.668	1.5616	283.5978	-1.5179	.3671	25.3028	55.9739				1				0
80	2.86	23.6791	67.2559	20.5131	56.8641	-4.0365	.3763	168.3122	-2.6147	.6243	2.6882	1.5735	283.428	-1.5305	.3654	25.0979	55.9454				1				0
80	2.87	23.4053	66.9211	20.3032	56.6565	-4.0582	.3733	167.2861	-2.6365	.6212	2.7087	1.5855	283.2587	-1.5432	.3636	24.8905	55.9165				1				0
80	2.88	22.8534	66.9517	19.8442	56.6522	-4.1353	.3739	166.3015	-2.7135	.6218	2.7839	1.6295	282.9067	-1.5883	.364	24.1568	55.9221				1				0
80	2.89	22.3016	66.9823	19.3851	56.6479	-4.2132	.3745	165.3169	-2.7915	.6224	2.86	1.6741	282.5694	-1.634	.3643	23.4143	55.9277				1				0
80	2.9	22.0235	67.3477	19.1361	56.8511	-4.2685	.3781	165.3584	-2.8468	.6261	2.9148	1.7061	282.4033	-1.6663	.3665	22.8879	55.9626				1				0
80	2.91	21.7454	67.7131	18.887	57.0544	-4.3238	.3818	165.3999	-2.902	.6297	2.9696	1.7382	282.2435	-1.6987	.3686	22.3618	55.9976				1				0
80	2.92	21.4673	68.0786	18.6379	57.2576	-4.379	.3855	165.4414	-2.9572	.6334	3.0243	1.7702	282.0895	-1.731	.3708	21.8359	56.0325				1				0
80	2.93	21.1892	68.444	18.3888	57.4609	-4.4342	.3891	165.483	-3.0124	.6371	3.079	1.8023	281.941	-1.7633	.3729	21.3103	56.0673				1				0
80	2.94	20.9764	69.5222	18.0704	57.793	-4.5099	.411	166.362	-3.0882	.6589	3.1577	1.8484	282.0447	-1.8077	.3857	20.5886	56.2756				1				0
80	2.95	20.7635	70.6005	17.7519	58.1252	-4.5849	.4326	167.2411	-3.1632	.6806	3.2356	1.894	282.1422	-1.8516	.3984	19.8745	56.4816				1				0
80	2.96	20.8288	71.3134	17.6825	58.254	-4.6048	.4504	168.0787	-3.1831	.6984	3.2588	1.9076	282.3748	-1.8633	.4088	19.6847	56.6513				1				0
80	2.97	20.894	72.0262	17.6132	58.3829	-4.6246	.4681	168.9163	-3.2028	.716	3.2819	1.9211	282.6018	-1.8748	.4191	19.4968	56.8193				1				0
80	2.98	20.9592	72.7391	17.5438	58.5118	-4.6441	.4856	169.7538	-3.2224	.7335	3.3048	1.9345	282.8234	-1.8863	.4293	19.3107	56.9856				1				0
80	2.99	21.0244	73.4519	17.4744	58.6407	-4.6635	.5028	170.5914	-3.2417	.7508	3.3275	1.9478	283.0399	-1.8976	.4395	19.1264	57.1504				1				0
80	3	21.2467	74.4303	17.413	58.5983	-4.672	.5351	171.6883	-3.2503	.7831	3.3433	1.957	283.5457	-1.9026	.4584	19.0448	57.4578				1				0
80	3.01	21.469	75.4086	17.3516	58.5559	-4.6805	.567	172.7852	-3.2588	.8149	3.3591	1.9663	284.0404	-1.9076	.477	18.9641	57.7614				1				0
80	3.02	21.6261	75.6741	17.3596	58.3847	-4.67	.582	173.0445	-3.2483	.8299	3.3526	1.9625	284.332	-1.9014	.4858	19.064	57.9039				1				0
80	3.03	21.7832	75.9397	17.3676	58.2134	-4.6596	.5969	173.3039	-3.2378	.8448	3.3462	1.9588	284.6239	-1.8953	.4945	19.1637	58.046				1				0
80	3.04	21.9402	76.2052	17.3756	58.0421	-4.6491	.6118	173.5632	-3.2274	.8597	3.3399	1.9551	284.916	-1.8892	.5032	19.263	58.1877				1				0
80	3.05	22.0973	76.4707	17.3836	57.8709	-4.6387	.6266	173.8225	-3.217	.8745	3.3337	1.9514	285.2084	-1.8831	.5119	19.362	58.329				1				0
80	3.06	22.1299	76.3708	17.3214	57.4773	-4.63	.639	173.2994	-3.2082	.8869	3.3286	1.9484	285.4532	-1.878	.5192	19.4453	58.4467				1				0
80	3.07	22.1625	76.2709	17.2591	57.0838	-4.6212	.6514	172.7763	-3.1994	.8993	3.3234	1.9454	285.7004	-1.8728	.5264	19.5291	58.5652				1				0
80	3.08	22.0381	75.9055	17.1888	56.8615	-4.6228	.649	171.9939	-3.201	.897	3.3243	1.9459	285.6532	-1.8738	.525	19.5139	58.5424				1				0
80	3.09	21.9136	75.54	17.1186	56.6392	-4.6244	.6466	171.2114	-3.2027	.8945	3.3252	1.9465	285.6055	-1.8747	.5236	19.4985	58.5194				1				0
80	3.1	21.7892	75.1746	17.0483	56.4169	-4.626	.6442	170.429	-3.2043	.8921	3.3262	1.947	285.5575	-1.8757	.5222	19.483	58.4961				1				0
80	3.11	21.3592	74.4789	16.8659	56.3469	-4.656	.6253	169.0508	-3.2343	.8732	3.3501	1.961	285.1088	-1.8932	.5111	19.1973	58.3163				1				0
80	3.12	20.9292	73.7831	16.6836	56.2768	-4.6865	.6061	167.6727	-3.2648	.854	3.3746	1.9754	284.6592	-1.9111	.4999	18.9069	58.1335				1				0
80	3.13	20.4992	73.0874	16.5012	56.2068	-4.7175	.5866	166.2945	-3.2958	.8345	3.3998	1.9901	284.2089	-1.9292	.4885	18.6117	57.9476				1				0
80	3.14	20.1936	72.7571	16.3891	56.359	-4.7468	.5696	165.6988	-3.325	.8176	3.4241	2.0043	283.8138	-1.9464	.4786	18.3331	57.7862				1				0
80	3.15	19.8881	72.4267	16.277	56.5112	-4.7762	.5525	165.1031	-3.3545	.8005	3.4487	2.0187	283.4214	-1.9636	.4686	18.0526	57.6236				1				0
80	3.16	19.5825	72.0964	16.165	56.6634	-4.8059	.5353	164.5073	-3.3842	.7833	3.4736	2.0334	283.0319	-1.981	.4585	17.77	57.4598				1				0
80	3.17	18.9963	71.4835	16.0538	57.3865	-4.865	.4856	163.9201	-3.4432	.7336	3.5205	2.0608	282.027	-2.0156	.4294	17.2072	56.9865				1				0
80	3.18	18.4101	70.8705	15.9426	58.1096	-4.9245	.4356	163.3328	-3.5028	.6835	3.5688	2.0891	281.0419	-2.0504	.4001	16.6403	56.5098				1				0
80	3.19	18.1295	70.5879	15.9435	58.6805	-4.9538	.4031	163.3413	-3.5321	.651	3.5916	2.1024	280.4437	-2.0676	.3811	16.3613	56.2004				1				0
80	3.2	17.8488	70.3053	15.9444	59.2513	-4.9831	.3706	163.3498	-3.5614	.6186	3.6147	2.116	279.8531	-2.0848	.3621	16.0822	55.891				1				0
80	3.21	17.5681	70.0227	15.9452	59.8222	-5.0124	.3381	163.3582	-3.5907	.5861	3.6382	2.1297	279.2702	-2.1019	.3431	15.8032	55.5817				1				0
80	3.22	17.2875	69.7401	15.9461	60.393	-5.0417	.3057	163.3667	-3.62	.5536	3.662	2.1437	278.6949	-2.1191	.3241	15.5242	55.2724				1				0
80	3.23	16.9879	69.2126	16.2441	61.6792	-5.0578	.2356	164.1239	-3.6361	.4836	3.6681	2.1472	277.5752	-2.1285	.2831	15.3708	54.6053				1				0
80	3.24	16.6884	68.6852	16.5421	62.9653	-5.0738	.1662	164.8811	-3.652	.4142	3.6754	2.1516	276.4699	-2.1379	.2424	15.2187	53.9443				1				0
80	3.25	16.6695	68.4404	16.8392	63.6806	-5.0607	.1295	165.6298	-3.639	.3774	3.6585	2.1416	275.9211	-2.1302	.2209	15.3432	53.5944				1				0
80	3.26	16.6506	68.1956	17.1364	64.3959	-5.0478	.0931	166.3785	-3.626	.341	3.642	2.132	275.3723	-2.1226	.1996	15.4665	53.2476				1				0
80	3.27	16.6318	67.9508	17.4335	65.1112	-5.0349	.057	167.1272	-3.6132	.3049	3.626	2.1226	274.8235	-2.1151	.1785	15.5888	52.9038				1				0
80	3.28	16.6129	67.7059	17.7306	65.8265	-5.0222	.0212	167.8759	-3.6005	.2691	3.6105	2.1135	274.2749	-2.1076	.1575	15.7099	52.5632				1				0
80	3.29	16.5004	67.0183	18.3319	67.3073	-4.9994	-.0586	169.1579	-3.5777	.1894	3.5827	2.0972	273.03	-2.0943	.1108	15.9268	51.8036				1				0
80	3.3	16.388	66.3306	18.9332	68.7881	-4.977	-.1371	170.44	-3.5553	.1108	3.557	2.0822	271.7852	-2.0812	.0649	16.1405	51.0554				1				0
80	3.31	16.2945	65.8878	19.2375	69.5535	-4.967	-.1806	170.9733	-3.5453	.0674	3.5459	2.0757	271.0884	-2.0753	.0394	16.2353	50.6415				1				0
80	3.32	16.2009	65.445	19.5417	70.319	-4.9571	-.2238	171.5066	-3.5354	.0242	3.5355	2.0696	270.3916	-2.0695	.0141	16.3296	50.2302				1				0
80	3.33	16.1074	65.0022	19.8459	71.0844	-4.9473	-.2667	172.0399	-3.5256	-.0188	3.5256	2.0638	269.6952	-2.0638	-.011	16.4232	49.8214				1				0
80	3.34	16.0138	64.5593	20.1502	71.8499	-4.9375	-.3093	172.5732	-3.5158	-.0614	3.5163	2.0584	268.9993	-2.058	-.036	16.5163	49.4151				1				0
80	3.35	15.7812	63.905	20.4659	72.9631	-4.9405	-.3709	173.1152	-3.5188	-.1229	3.5209	2.0611	267.999	-2.0598	-.072	16.4879	48.8291				1				0
80	3.36	15.5486	63.2506	20.7817	74.0763	-4.9435	-.432	173.6573	-3.5217	-.1841	3.5265	2.0643	267.0078	-2.0615	-.1078	16.4597	48.2468				1				0
80	3.37	15.4096	63.0391	20.7933	74.424	-4.9561	-.4511	173.666	-3.5344	-.2032	3.5402	2.0724	266.7102	-2.0689	-.1189	16.3391	48.0651				1				0
80	3.38	15.2705	62.8276	20.8049	74.7717	-4.9688	-.4702	173.6747	-3.547	-.2222	3.554	2.0804	266.4149	-2.0764	-.1301	16.2186	47.8835				1				0
80	3.39	15.1315	62.6161	20.8164	75.1194	-4.9814	-.4892	173.6834	-3.5597	-.2413	3.5679	2.0886	266.122	-2.0838	-.1413	16.0981	47.7019				1				0
80	3.4	14.9924	62.4046	20.828	75.4671	-4.9941	-.5083	173.6921	-3.5724	-.2604	3.5818	2.0967	265.8314	-2.0912	-.1524	15.9776	47.5203				1				0
80	3.41	14.7556	62.2237	20.6857	75.8061	-5.0268	-.5255	173.471	-3.6051	-.2776	3.6157	2.1166	265.5972	-2.1103	-.1625	15.6662	47.3565				1				0
80	3.42	14.5187	62.0428	20.5433	76.1452	-5.0596	-.5427	173.25	-3.6378	-.2948	3.6498	2.1365	265.3669	-2.1295	-.1726	15.354	47.1923				1				0
80	3.43	14.4208	62.0734	20.3894	76.1365	-5.0797	-.5409	173.0202	-3.658	-.293	3.6697	2.1482	265.4211	-2.1413	-.1715	15.162	47.2099				1				0
80	3.44	14.323	62.104	20.2356	76.1279	-5.1	-.539	172.7904	-3.6782	-.2911	3.6897	2.1599	265.4749	-2.1532	-.1704	14.9694	47.2276				1				0
80	3.45	14.2251	62.1346	20.0817	76.1192	-5.1202	-.5372	172.5606	-3.6985	-.2892	3.7098	2.1717	265.5283	-2.165	-.1693	14.7763	47.2454				1				0
80	3.46	14.1273	62.1652	19.9278	76.1106	-5.1406	-.5353	172.3308	-3.7188	-.2874	3.7299	2.1834	265.5813	-2.177	-.1682	14.5827	47.2631				1				0
80	3.47	14.0123	62.1211	19.7392	76.0198	-5.162	-.5334	171.8923	-3.7403	-.2855	3.7511	2.1959	265.6355	-2.1895	-.1671	14.3784	47.2813				1				0
80	3.48	13.8973	62.077	19.5506	75.9289	-5.1836	-.5315	171.4538	-3.7618	-.2836	3.7725	2.2084	265.6894	-2.2021	-.166	14.173	47.2995				1				0
80	3.49	13.8801	62.0023	19.5159	75.8468	-5.1847	-.5315	171.2451	-3.7629	-.2835	3.7736	2.209	265.6912	-2.2028	-.166	14.1625	47.2998				1				0
80	3.5	13.8629	61.9276	19.4812	75.7646	-5.1858	-.5314	171.0363	-3.764	-.2835	3.7747	2.2097	265.693	-2.2034	-.166	14.1519	47.3001				1				0
80	3.51	13.8458	61.8529	19.4465	75.6824	-5.1869	-.5314	170.8276	-3.7652	-.2835	3.7758	2.2103	265.6947	-2.2041	-.1659	14.1414	47.3005				1				0
80	3.52	13.875	61.6728	19.4866	75.5328	-5.1749	-.5333	170.5672	-3.7532	-.2854	3.764	2.2034	265.6516	-2.1971	-.1671	14.2552	47.282				1				0
80	3.53	13.9041	61.4928	19.5266	75.3832	-5.1629	-.5353	170.3067	-3.7412	-.2873	3.7522	2.1965	265.6081	-2.1901	-.1682	14.3695	47.2634				1				0
80	3.54	13.9333	61.3128	19.5666	75.2335	-5.1509	-.5372	170.0463	-3.7292	-.2893	3.7404	2.1896	265.5642	-2.183	-.1694	14.484	47.2449				1				0
80	3.55	13.9797	61.2075	19.6413	75.1661	-5.1378	-.5392	169.9946	-3.7161	-.2913	3.7274	2.182	265.5182	-2.1753	-.1705	14.609	47.226				1				0
80	3.56	14.026	61.1022	19.7161	75.0986	-5.1247	-.5412	169.9429	-3.7029	-.2933	3.7145	2.1744	265.4718	-2.1676	-.1717	14.7341	47.2071				1				0
80	3.57	14.0724	60.9969	19.7908	75.0311	-5.1115	-.5432	169.8912	-3.6898	-.2952	3.7016	2.1669	265.4251	-2.1599	-.1728	14.8593	47.1882				1				0
80	3.58	14.1462	60.8142	19.8682	74.7812	-5.0907	-.5423	169.6097	-3.669	-.2944	3.6808	2.1547	265.4126	-2.1478	-.1723	15.0572	47.1963				1				0
80	3.59	14.22	60.6315	19.9456	74.5312	-5.0699	-.5415	169.3282	-3.6481	-.2935	3.6599	2.1425	265.3998	-2.1356	-.1718	15.2557	47.2044				1				0
80	3.6	14.2475	60.5541	19.9482	74.3487	-5.0622	-.5386	169.0985	-3.6405	-.2907	3.652	2.1378	265.4348	-2.1311	-.1702	15.329	47.2316				1				0
80	3.61	14.2749	60.4767	19.9509	74.1662	-5.0545	-.5358	168.8687	-3.6327	-.2878	3.6441	2.1332	265.4699	-2.1265	-.1685	15.4024	47.2588				1				0
80	3.62	14.3024	60.3993	19.9536	73.9837	-5.0468	-.5329	168.6389	-3.625	-.285	3.6362	2.1286	265.5054	-2.122	-.1668	15.476	47.2862				1				0
80	3.63	14.3299	60.3219	19.9562	73.8012	-5.039	-.53	168.4091	-3.6173	-.2821	3.6282	2.1239	265.541	-2.1175	-.1651	15.5499	47.3135				1				0
80	3.64	14.5127	60.5478	19.9464	73.335	-5.0201	-.5057	168.3419	-3.5984	-.2577	3.6076	2.1118	265.9032	-2.1064	-.1509	15.7295	47.5454				1				0
80	3.65	14.6955	60.7737	19.9367	72.8688	-5.0013	-.4813	168.2746	-3.5795	-.2334	3.5871	2.0998	266.2697	-2.0954	-.1366	15.9092	47.7774				1				0
80	3.66	14.8508	61.077	19.9242	72.5851	-4.9902	-.4599	168.4372	-3.5685	-.212	3.5748	2.0926	266.6005	-2.0889	-.1241	16.0144	47.9812				1				0
80	3.67	15.0062	61.3803	19.9118	72.3014	-4.9792	-.4386	168.5997	-3.5575	-.1906	3.5626	2.0854	266.9329	-2.0825	-.1116	16.1194	48.1846				1				0
80	3.68	15.1615	61.6836	19.8993	72.0177	-4.9682	-.4172	168.7622	-3.5465	-.1693	3.5505	2.0784	267.2669	-2.076	-.0991	16.2242	48.3876				1				0
80	3.69	15.3169	61.987	19.8868	71.734	-4.9572	-.396	168.9247	-3.5355	-.148	3.5386	2.0714	267.6026	-2.0696	-.0867	16.3288	48.5903				1				0
80	3.7	15.7735	62.8969	19.7365	70.5949	-4.928	-.3224	169.0018	-3.5063	-.0744	3.5071	2.0529	268.7841	-2.0525	-.0436	16.6068	49.2913				1				0
80	3.71	16.2301	63.8069	19.5862	69.4558	-4.8989	-.2488	169.0789	-3.4771	-.0009	3.4771	2.0354	269.9855	-2.0354	-.0005	16.8846	49.9916				1				0
80	3.72	16.5313	64.4135	19.4483	68.6004	-4.8806	-.1964	168.9935	-3.4589	.0516	3.4593	2.0249	270.8539	-2.0247	.0302	17.0584	50.491				1				0
80	3.73	16.8326	65.0202	19.3104	67.7449	-4.8623	-.1439	168.9081	-3.4406	.104	3.4422	2.0149	271.732	-2.014	.0609	17.2324	50.9908				1				0
80	3.74	17.1339	65.6268	19.1725	66.8895	-4.844	-.0914	168.8227	-3.4223	.1566	3.4259	2.0054	272.6196	-2.0033	.0916	17.4067	51.4912				1				0
80	3.75	17.4351	66.2334	19.0347	66.0341	-4.8257	-.0388	168.7373	-3.404	.2092	3.4104	1.9963	273.5163	-1.9926	.1224	17.581	51.9921				1				0
80	3.76	17.9132	66.8599	18.7918	64.3414	-4.7837	.0456	167.9063	-3.362	.2936	3.3748	1.9755	274.9903	-1.968	.1718	17.981	52.7959				1				0
80	3.77	18.3912	67.4863	18.549	62.6488	-4.7413	.1309	167.0753	-3.3196	.3788	3.3411	1.9558	276.5099	-1.9432	.2217	18.385	53.6076				1				0
80	3.78	18.568	67.5061	18.444	61.8115	-4.7171	.1634	166.3297	-3.2954	.4114	3.321	1.944	277.1156	-1.929	.2408	18.6154	53.9178				1				0
80	3.79	18.7449	67.5259	18.339	60.9743	-4.6927	.1963	165.5841	-3.271	.4442	3.301	1.9323	277.7342	-1.9147	.26	18.8479	54.2309				1				0
80	3.8	18.9217	67.5457	18.2341	60.137	-4.6681	.2295	164.8384	-3.2463	.4774	3.2813	1.9207	278.3659	-1.9003	.2794	19.0825	54.5467				1				0
80	3.81	19.0985	67.5655	18.1291	59.2998	-4.6432	.2629	164.0928	-3.2215	.5109	3.2617	1.9093	279.011	-1.8857	.299	19.3192	54.8654				1				0
80	3.82	19.1156	67.2541	17.9734	58.4971	-4.628	.284	162.8402	-3.2063	.5319	3.2501	1.9025	279.42	-1.8768	.3114	19.464	55.0662				1				0
80	3.83	19.1328	66.9427	17.8177	57.6944	-4.6126	.3054	161.5877	-3.1908	.5533	3.2385	1.8957	279.8383	-1.8678	.3239	19.6111	55.27				1				0
80	3.84	18.9732	66.6115	17.767	57.729	-4.6225	.2926	161.0807	-3.2008	.5405	3.2461	1.9001	279.5854	-1.8736	.3164	19.5162	55.148				1				0
80	3.85	18.8135	66.2802	17.7163	57.7636	-4.6326	.2797	160.5737	-3.2108	.5277	3.2539	1.9047	279.3323	-1.8795	.3089	19.4207	55.0252				1				0
80	3.86	18.6539	65.949	17.6656	57.7982	-4.6427	.2667	160.0668	-3.2209	.5147	3.2618	1.9093	279.0787	-1.8854	.3013	19.3246	54.9017				1				0
80	3.87	18.4367	65.5827	17.7475	58.4193	-4.6599	.229	160.1862	-3.2382	.477	3.2731	1.9159	278.3792	-1.8955	.2792	19.1604	54.5425				1				0
80	3.88	18.2196	65.2164	17.8293	59.0403	-4.6771	.1914	160.3055	-3.2554	.4393	3.2849	1.9228	277.6855	-1.9056	.2571	18.9965	54.1839				1				0
80	3.89	18.0024	64.8501	17.9112	59.6613	-4.6943	.1538	160.4249	-3.2725	.4017	3.2971	1.93	276.998	-1.9156	.2351	18.8329	53.8257				1				0
80	3.9	17.9449	64.8149	18.0437	60.2477	-4.7012	.1296	161.0513	-3.2794	.3776	3.3011	1.9323	276.5676	-1.9196	.221	18.7674	53.5958				1				0
80	3.91	17.8874	64.7798	18.1762	60.8341	-4.708	.1057	161.6777	-3.2863	.3536	3.3052	1.9347	276.1415	-1.9236	.207	18.7023	53.3677				1				0
80	3.92	17.8299	64.7447	18.3088	61.4206	-4.7148	.0819	162.304	-3.293	.3298	3.3095	1.9373	275.7198	-1.9276	.1931	18.6378	53.1413				1				0
80	3.93	17.9578	65.0814	18.6557	62.4888	-4.7089	.0539	164.1836	-3.2872	.3019	3.301	1.9323	275.2466	-1.9242	.1767	18.6933	52.8748				1				0
80	3.94	18.0857	65.418	19.0026	63.5569	-4.7032	.0266	166.0633	-3.2815	.2745	3.293	1.9276	274.7817	-1.9209	.1607	18.7476	52.6143				1				0
80	3.95	18.2711	65.7897	19.217	64.0387	-4.6911	.0225	167.3165	-3.2693	.2704	3.2805	1.9203	274.7284	-1.9137	.1583	18.8636	52.5754				1				0
80	3.96	18.4565	66.1614	19.4314	64.5205	-4.6791	.0185	168.5698	-3.2573	.2664	3.2682	1.9131	274.6755	-1.9067	.1559	18.9778	52.5371				1				0
80	3.97	18.6419	66.5332	19.6458	65.0023	-4.6672	.0145	169.8231	-3.2455	.2624	3.2561	1.906	274.623	-1.8998	.1536	19.0904	52.4994				1				0
80	3.98	18.8272	66.9049	19.8602	65.484	-4.6556	.0106	171.0763	-3.2339	.2585	3.2442	1.899	274.5708	-1.893	.1513	19.2014	52.4622				1				0
80	3.99	19.1045	67.6753	20.0318	66.0038	-4.6501	.0201	172.8155	-3.2284	.2681	3.2395	1.8963	274.7464	-1.8898	.1569	19.2534	52.5529				1				0
80	4	19.3817	68.4458	20.2035	66.5237	-4.6448	.0294	174.5547	-3.223	.2774	3.2349	1.8936	274.919	-1.8866	.1624	19.3045	52.6418				1				0
80	4.01	19.4735	68.8445	20.1608	66.5617	-4.6507	.0426	175.0406	-3.229	.2905	3.242	1.8977	275.1413	-1.8901	.1701	19.248	52.7669				1				0
80	4.02	19.5654	69.2432	20.1181	66.5998	-4.6566	.0556	175.5265	-3.2349	.3036	3.2491	1.9019	275.3614	-1.8935	.1777	19.1919	52.8913				1				0
80	4.03	19.6572	69.642	20.0754	66.6378	-4.6625	.0686	176.0124	-3.2407	.3166	3.2561	1.906	275.5793	-1.897	.1853	19.136	53.015				1				0
80	4.04	19.749	70.0407	20.0327	66.6759	-4.6683	.0816	176.4984	-3.2466	.3295	3.2632	1.9102	275.7951	-1.9004	.1929	19.0805	53.138				1				0
80	4.05	19.8572	70.7121	19.7303	66.1881	-4.6868	.1231	176.4877	-3.265	.3711	3.2861	1.9235	276.4836	-1.9112	.2172	18.9044	53.5339				1				0
80	4.06	19.9653	71.3836	19.4278	65.7002	-4.7053	.1647	176.477	-3.2835	.4126	3.3093	1.9372	277.1625	-1.922	.2415	18.7284	53.9297				1				0
80	4.07	19.9816	71.6563	19.1681	65.1744	-4.7181	.1937	175.9804	-3.2963	.4416	3.3258	1.9468	277.6306	-1.9295	.2585	18.6064	54.2059				1				0
80	4.08	19.9979	71.929	18.9083	64.6485	-4.731	.2228	175.4838	-3.3092	.4708	3.3425	1.9566	278.0967	-1.9371	.2756	18.4837	54.4836				1				0
80	4.09	20.0142	72.2017	18.6486	64.1226	-4.7439	.2522	174.9872	-3.3222	.5001	3.3596	1.9666	278.5607	-1.9447	.2927	18.3603	54.7628				1				0
80	4.1	20.0306	72.4744	18.3888	63.5967	-4.7569	.2817	174.4906	-3.3352	.5296	3.377	1.9768	279.0226	-1.9523	.31	18.2363	55.0437				1				0
80	4.11	19.9936	72.785	17.9129	62.6081	-4.7815	.3304	173.2997	-3.3598	.5784	3.4092	1.9956	279.7677	-1.9667	.3386	18.0021	55.5084				1				0
80	4.12	19.9567	73.0955	17.437	61.6195	-4.8064	.3799	172.1087	-3.3847	.6279	3.4424	2.0151	280.5087	-1.9813	.3675	17.7648	55.9795				1				0
80	4.13	19.9035	73.1333	17.2209	61.1568	-4.8182	.3995	171.4144	-3.3965	.6475	3.4576	2.024	280.7929	-1.9882	.379	17.6528	56.1664				1				0
80	4.14	19.8503	73.1711	17.0047	60.694	-4.83	.4193	170.7201	-3.4083	.6673	3.473	2.033	281.0769	-1.9951	.3906	17.54	56.3548				1				0
80	4.15	19.7971	73.2089	16.7885	60.2313	-4.842	.4393	170.0258	-3.4203	.6872	3.4886	2.0421	281.3606	-2.0021	.4023	17.4262	56.5447				1				0
80	4.16	19.7439	73.2467	16.5724	59.7685	-4.854	.4594	169.3315	-3.4323	.7073	3.5044	2.0514	281.6441	-2.0092	.414	17.3115	56.7362				1				0
80	4.17	19.6804	73.235	16.3384	59.2167	-4.8654	.4814	168.4705	-3.4437	.7294	3.5201	2.0606	281.9583	-2.0158	.4269	17.2031	56.9463				1				0
80	4.18	19.6169	73.2233	16.1045	58.6649	-4.8769	.5037	167.6095	-3.4552	.7516	3.536	2.0699	282.2729	-2.0226	.44	17.0935	57.1584				1				0
80	4.19	19.6066	73.1738	16.0867	58.5758	-4.8762	.5055	167.4428	-3.4544	.7535	3.5356	2.0697	282.3042	-2.0221	.441	17.1007	57.1757				1				0
80	4.2	19.5963	73.1243	16.0689	58.4867	-4.8754	.5073	167.2762	-3.4537	.7553	3.5353	2.0695	282.3356	-2.0217	.4421	17.1079	57.193				1				0
80	4.21	19.586	73.0748	16.0511	58.3976	-4.8747	.5092	167.1095	-3.4529	.7571	3.5349	2.0693	282.3671	-2.0212	.4432	17.1151	57.2104				1				0
80	4.22	19.5757	73.0253	16.0333	58.3085	-4.8739	.511	166.9428	-3.4522	.7589	3.5346	2.0691	282.3986	-2.0208	.4442	17.1224	57.2278				1				0
80	4.23	19.5945	72.9407	16.1054	58.3526	-4.8657	.5057	166.9932	-3.444	.7537	3.5255	2.0637	282.3439	-2.016	.4412	17.2001	57.1778				1				0
80	4.24	19.6134	72.8561	16.1774	58.3968	-4.8576	.5005	167.0437	-3.4358	.7484	3.5164	2.0584	282.2889	-2.0112	.4381	17.2778	57.1279				1				0
80	4.25	19.6426	72.821	16.2673	58.53	-4.8502	.4935	167.2608	-3.4285	.7414	3.5077	2.0533	282.2021	-2.0069	.434	17.348	57.0609				1				0
80	4.26	19.6718	72.7859	16.3571	58.6632	-4.8429	.4864	167.4779	-3.4211	.7344	3.499	2.0482	282.1151	-2.0026	.4299	17.418	56.9939				1				0
80	4.27	19.701	72.7508	16.4469	58.7964	-4.8355	.4794	167.695	-3.4138	.7274	3.4904	2.0432	282.0278	-1.9983	.4258	17.4878	56.9272				1				0
80	4.28	19.7113	72.5752	16.6631	59.215	-4.8229	.4559	168.1646	-3.4011	.7038	3.4732	2.0331	281.6912	-1.9909	.412	17.6084	56.7028				1				0
80	4.29	19.7216	72.3997	16.8793	59.6336	-4.8103	.4324	168.6342	-3.3885	.6804	3.4562	2.0231	281.353	-1.9835	.3983	17.7283	56.4796				1				0
80	4.3	19.7319	72.2242	17.0954	60.0522	-4.7978	.4091	169.1038	-3.376	.6571	3.4394	2.0133	281.0135	-1.9762	.3846	17.8475	56.2577				1				0
80	4.31	19.713	72.0838	17.2217	60.3377	-4.7925	.3928	169.3562	-3.3707	.6407	3.4311	2.0085	280.7621	-1.9731	.375	17.8977	56.1018				1				0
80	4.32	19.6941	71.9434	17.3481	60.6231	-4.7872	.3764	169.6087	-3.3655	.6244	3.4229	2.0037	280.5102	-1.9701	.3655	17.9477	55.9465				1				0
80	4.33	19.6752	71.803	17.4744	60.9085	-4.782	.3602	169.8611	-3.3603	.6081	3.4148	1.9989	280.2579	-1.967	.356	17.9975	55.7916				1				0
80	4.34	19.6632	71.6545	17.6674	61.3566	-4.7744	.3372	170.3417	-3.3527	.5851	3.4034	1.9922	279.8996	-1.9625	.3425	18.0697	55.5725				1				0
80	4.35	19.6512	71.506	17.8604	61.8046	-4.7669	.3143	170.8222	-3.3451	.5622	3.3921	1.9856	279.5409	-1.9581	.3291	18.1414	55.3547				1				0
80	4.36	19.6581	71.4979	17.9272	61.9672	-4.7646	.3076	171.0503	-3.3428	.5555	3.3887	1.9836	279.4355	-1.9568	.3252	18.1637	55.2907				1				0
80	4.37	19.6649	71.4898	17.9939	62.1298	-4.7622	.3009	171.2784	-3.3405	.5488	3.3853	1.9816	279.3301	-1.9554	.3213	18.1858	55.2269				1				0
80	4.38	19.6718	71.4817	18.0606	62.2924	-4.7599	.2942	171.5065	-3.3382	.5421	3.3819	1.9796	279.2248	-1.954	.3173	18.208	55.1633				1				0
80	4.39	19.6787	71.4736	18.1273	62.455	-4.7576	.2875	171.7346	-3.3358	.5355	3.3786	1.9777	279.1195	-1.9527	.3134	18.23	55.0998				1				0
80	4.4	19.7379	71.4538	18.1451	62.3339	-4.7486	.2915	171.6707	-3.3268	.5395	3.3703	1.9728	279.2108	-1.9474	.3158	18.3159	55.1378				1				0
80	4.41	19.7971	71.434	18.1629	62.2128	-4.7395	.2955	171.6068	-3.3178	.5435	3.362	1.968	279.3026	-1.9421	.3181	18.4019	55.1759				1				0
80	4.42	19.8495	71.4223	18.114	61.9291	-4.7328	.3062	171.3148	-3.3111	.5542	3.3571	1.9651	279.5012	-1.9382	.3244	18.4662	55.2776				1				0
80	4.43	19.9018	71.4106	18.065	61.6454	-4.726	.3169	171.0229	-3.3043	.5649	3.3522	1.9623	279.701	-1.9342	.3306	18.5307	55.3797				1				0
80	4.44	19.9542	71.3989	18.0161	61.3618	-4.7192	.3277	170.7309	-3.2975	.5756	3.3474	1.9594	279.9021	-1.9302	.3369	18.5954	55.4822				1				0
80	4.45	20.0065	71.3872	17.9672	61.0781	-4.7124	.3385	170.4389	-3.2907	.5864	3.3425	1.9566	280.1044	-1.9262	.3433	18.6603	55.585				1				0
80	4.46	20.1018	71.3485	17.9031	60.6049	-4.6986	.3558	169.9583	-3.2768	.6037	3.332	1.9504	280.4387	-1.9181	.3534	18.7921	55.7495				1				0
80	4.47	20.1971	71.3098	17.8391	60.1318	-4.6847	.3731	169.4777	-3.2629	.6211	3.3215	1.9443	280.7769	-1.91	.3635	18.9246	55.915				1				0
80	4.48	20.24	71.2828	17.824	59.9424	-4.6776	.3796	169.2891	-3.2559	.6276	3.3158	1.9409	280.91	-1.9059	.3673	18.9916	55.9769				1				0
80	4.49	20.2829	71.2558	17.8089	59.753	-4.6706	.3861	169.1005	-3.2488	.6341	3.3101	1.9376	281.0439	-1.9017	.3712	19.0588	56.0389				1				0
80	4.5	20.3258	71.2288	17.7937	59.5636	-4.6635	.3927	168.9118	-3.2417	.6406	3.3044	1.9343	281.1784	-1.8976	.375	19.1262	56.1011				1				0
80	4.51	20.3687	71.2018	17.7786	59.3741	-4.6564	.3992	168.7232	-3.2347	.6472	3.2988	1.931	281.3138	-1.8934	.3788	19.1937	56.1634				1				0
80	4.52	20.2837	71.0443	17.7226	59.2738	-4.6615	.3978	168.3244	-3.2398	.6457	3.3035	1.9337	281.2718	-1.8964	.378	19.1448	56.1497				1				0
80	4.53	20.1988	70.8867	17.6665	59.1735	-4.6667	.3963	167.9255	-3.245	.6443	3.3083	1.9365	281.2297	-1.8995	.3771	19.0957	56.1359				1				0
80	4.54	20.0709	70.7562	17.6256	59.2626	-4.679	.3883	167.7153	-3.2573	.6362	3.3188	1.9427	281.0521	-1.9067	.3724	18.9785	56.0593				1				0
80	4.55	19.943	70.6257	17.5847	59.3516	-4.6913	.3802	167.5051	-3.2696	.6282	3.3294	1.9489	280.8752	-1.9139	.3677	18.861	55.9825				1				0
80	4.56	19.8151	70.4952	17.5438	59.4407	-4.7037	.3721	167.2948	-3.282	.6201	3.34	1.9551	280.699	-1.9211	.363	18.7432	55.9055				1				0
80	4.57	19.6872	70.3647	17.5028	59.5298	-4.7161	.364	167.0846	-3.2944	.612	3.3507	1.9614	280.5235	-1.9284	.3582	18.6252	55.8283				1				0
80	4.58	19.4426	70.1901	17.4139	59.7703	-4.744	.3486	166.8169	-3.3223	.5966	3.3754	1.9758	280.18	-1.9447	.3492	18.3592	55.6816				1				0
80	4.59	19.198	70.0155	17.3249	60.0107	-4.772	.3332	166.5492	-3.3503	.5811	3.4003	1.9904	279.8403	-1.9611	.3402	18.0925	55.5345				1				0
80	4.6	19.0813	69.9714	17.2769	60.1621	-4.7876	.3259	166.4917	-3.3658	.5738	3.4144	1.9987	279.6751	-1.9702	.3359	17.9445	55.465				1				0
80	4.61	18.9646	69.9273	17.2289	60.3135	-4.8031	.3186	166.4342	-3.3814	.5665	3.4285	2.0069	279.5112	-1.9793	.3316	17.7965	55.3955				1				0
80	4.62	18.8478	69.8832	17.1808	60.4648	-4.8187	.3113	166.3767	-3.3969	.5592	3.4427	2.0152	279.3484	-1.9885	.3273	17.6483	55.3259				1				0
80	4.63	18.7122	69.8553	17.1968	60.88	-4.8368	.2941	166.6443	-3.415	.542	3.4578	2.0241	279.0189	-1.9991	.3173	17.4758	55.1623				1				0
80	4.64	18.5766	69.8274	17.2129	61.2952	-4.8548	.277	166.912	-3.4331	.5249	3.473	2.033	278.6933	-2.0096	.3073	17.3038	54.9993				1				0
80	4.65	18.441	69.7995	17.2289	61.7103	-4.8728	.2599	167.1797	-3.4511	.5079	3.4883	2.0419	278.3716	-2.0202	.2973	17.1324	54.8368				1				0
80	4.66	18.4221	69.8157	17.2929	61.9741	-4.8753	.2502	167.5048	-3.4536	.4981	3.4893	2.0425	278.2078	-2.0216	.2916	17.109	54.7442				1				0
80	4.67	18.4033	69.8319	17.357	62.2379	-4.8777	.2405	167.83	-3.456	.4885	3.4903	2.0432	278.0446	-2.023	.2859	17.0857	54.652				1				0
80	4.68	18.3844	69.8481	17.421	62.5017	-4.8802	.2309	168.1552	-3.4584	.4788	3.4914	2.0438	277.8823	-2.0245	.2803	17.0625	54.5601				1				0
80	4.69	18.3157	69.7077	17.6069	63.1202	-4.8811	.202	168.7505	-3.4594	.4499	3.4885	2.0421	277.4104	-2.025	.2634	17.0534	54.2851				1				0
80	4.7	18.247	69.5673	17.7928	63.7386	-4.8821	.1733	169.3457	-3.4603	.4213	3.4859	2.0405	276.9412	-2.0256	.2466	17.0443	54.0121				1				0
80	4.71	18.1973	69.4106	17.9147	64.0932	-4.8806	.1542	169.6158	-3.4589	.4022	3.4822	2.0384	276.6323	-2.0247	.2354	17.0583	53.8303				1				0
80	4.72	18.1475	69.254	18.0366	64.4478	-4.8792	.1352	169.8859	-3.4574	.3832	3.4786	2.0363	276.3239	-2.0239	.2243	17.0722	53.6491				1				0
80	4.73	18.0977	69.0974	18.1584	64.8025	-4.8777	.1163	170.156	-3.456	.3642	3.4751	2.0342	276.0157	-2.023	.2132	17.086	53.4685				1				0
80	4.74	18.0479	68.9408	18.2803	65.1571	-4.8763	.0974	170.4261	-3.4545	.3453	3.4717	2.0323	275.7079	-2.0222	.2021	17.0998	53.2885				1				0
80	4.75	17.8763	68.5169	18.4351	65.7409	-4.881	.0607	170.5692	-3.4592	.3087	3.473	2.033	275.099	-2.0249	.1807	17.0549	52.9397				1				0
80	4.76	17.7046	68.093	18.5899	66.3247	-4.8857	.0242	170.7122	-3.464	.2721	3.4746	2.0339	274.4915	-2.0277	.1593	17.01	52.5914				1				0
80	4.77	17.5827	67.8256	18.6228	66.5539	-4.8919	.0063	170.5851	-3.4701	.2543	3.4794	2.0368	274.191	-2.0313	.1488	16.9512	52.4217				1				0
80	4.78	17.4609	67.5583	18.6557	66.7831	-4.898	-.0115	170.458	-3.4763	.2364	3.4843	2.0396	273.8909	-2.0349	.1384	16.8923	52.2518				1				0
80	4.79	17.339	67.291	18.6886	67.0124	-4.9042	-.0294	170.331	-3.4825	.2186	3.4894	2.0426	273.5912	-2.0386	.1279	16.8333	52.0816				1				0
80	4.8	17.2171	67.0237	18.7215	67.2416	-4.9104	-.0473	170.2039	-3.4887	.2007	3.4945	2.0456	273.2919	-2.0422	.1175	16.7743	51.9111				1				0
80	4.81	17.0729	66.5845	18.7927	67.4846	-4.9121	-.072	169.9347	-3.4903	.1759	3.4947	2.0457	272.8853	-2.0431	.103	16.7589	51.6753				1				0
80	4.82	16.9287	66.1452	18.8639	67.7277	-4.9137	-.0969	169.6655	-3.4919	.1511	3.4952	2.046	272.4774	-2.0441	.0884	16.7434	51.4389				1				0
80	4.83	16.9064	65.9733	18.9021	67.7415	-4.9091	-.1037	169.5233	-3.4873	.1442	3.4903	2.0431	272.368	-2.0414	.0844	16.7873	51.3734				1				0
80	4.84	16.8841	65.8014	18.9404	67.7553	-4.9045	-.1106	169.3812	-3.4827	.1373	3.4854	2.0403	272.2581	-2.0387	.0804	16.8312	51.3079				1				0
80	4.85	16.8618	65.6295	18.9786	67.7692	-4.8998	-.1175	169.2391	-3.4781	.1304	3.4806	2.0374	272.1477	-2.036	.0763	16.8752	51.2423				1				0
80	4.86	16.8395	65.4576	19.0169	67.783	-4.8952	-.1244	169.0969	-3.4735	.1235	3.4757	2.0346	272.0369	-2.0333	.0723	16.9193	51.1765				1				0
80	4.87	16.7966	65.1804	19.0996	67.8738	-4.8881	-.1382	168.9503	-3.4663	.1098	3.4681	2.0301	271.8139	-2.0291	.0643	16.9872	51.0455				1				0
80	4.88	16.7536	64.9032	19.1823	67.9646	-4.8809	-.1519	168.8038	-3.4592	.096	3.4605	2.0257	271.5895	-2.0249	.0562	17.0553	50.9142				1				0
80	4.89	16.733	64.7978	19.2268	68.0416	-4.8784	-.1588	168.7993	-3.4567	.0891	3.4578	2.0241	271.4772	-2.0234	.0522	17.0791	50.849				1				0
80	4.9	16.7124	64.6925	19.2713	68.1186	-4.8759	-.1656	168.7949	-3.4542	.0823	3.4552	2.0226	271.3647	-2.022	.0482	17.1029	50.7837				1				0
80	4.91	16.6918	64.5872	19.3158	68.1956	-4.8734	-.1725	168.7904	-3.4517	.0754	3.4525	2.021	271.252	-2.0205	.0442	17.1267	50.7185				1				0
80	4.92	16.6712	64.4819	19.3602	68.2726	-4.8709	-.1794	168.7859	-3.4492	.0686	3.4499	2.0195	271.1392	-2.0191	.0401	17.1505	50.6532				1				0
80	4.93	16.5622	64.3199	19.3611	68.475	-4.8804	-.1926	168.7182	-3.4586	.0554	3.4591	2.0248	270.9174	-2.0246	.0324	17.0607	50.5274				1				0
80	4.94	16.4532	64.1579	19.362	68.6773	-4.8898	-.2058	168.6505	-3.4681	.0422	3.4683	2.0303	270.6966	-2.0301	.0247	16.9707	50.4016				1				0
80	4.95	16.3648	64.1012	19.3184	68.8028	-4.9018	-.2121	168.5872	-3.48	.0358	3.4802	2.0372	270.5894	-2.0371	.0209	16.8569	50.341				1				0
80	4.96	16.2764	64.0445	19.2748	68.9282	-4.9137	-.2185	168.524	-3.492	.0294	3.4921	2.0442	270.4828	-2.0441	.0172	16.7429	50.2803				1				0
80	4.97	16.188	63.9878	19.2312	69.0536	-4.9257	-.2249	168.4607	-3.504	.0231	3.504	2.0512	270.377	-2.0511	.0135	16.6289	50.2196				1				0
80	4.98	16.0996	63.9311	19.1877	69.179	-4.9377	-.2313	168.3974	-3.5159	.0167	3.516	2.0582	270.2717	-2.0581	.0098	16.5148	50.1588				1				0
80	4.99	15.9469	63.9338	19.0809	69.4255	-4.9637	-.2393	168.3871	-3.5419	.0086	3.5419	2.0734	270.1394	-2.0734	.005	16.2673	50.0821				1				0
80	5	15.7941	63.9365	18.9742	69.672	-4.9897	-.2474	168.3768	-3.5679	.0006	3.5679	2.0886	270.009	-2.0886	.0003	16.0198	50.0053				1				0
80	5.01	15.7297	63.9959	18.911	69.7931	-5.0036	-.249	168.4297	-3.5819	-.0011	3.5819	2.0968	269.9823	-2.0968	-.0007	15.8868	49.9895				1				0
80	5.02	15.6653	64.0553	18.8479	69.9142	-5.0176	-.2507	168.4827	-3.5959	-.0028	3.5959	2.1049	269.9558	-2.1049	-.0016	15.7537	49.9736				1				0
80	5.03	15.601	64.1147	18.7847	70.0353	-5.0316	-.2524	168.5356	-3.6098	-.0044	3.6098	2.1131	269.9296	-2.1131	-.0026	15.6208	49.9577				1				0
80	5.04	15.5254	64.0958	18.8007	70.3622	-5.0427	-.2641	168.7842	-3.6209	-.0162	3.621	2.1196	269.7441	-2.1196	-.0095	15.5151	49.846				1				0
80	5.05	15.4499	64.0769	18.8167	70.6892	-5.0537	-.2758	169.0327	-3.632	-.0279	3.6321	2.1262	269.5603	-2.1261	-.0163	15.4096	49.7346				1				0
80	5.06	15.3744	64.058	18.8327	71.0161	-5.0648	-.2875	169.2812	-3.643	-.0395	3.6432	2.1327	269.3782	-2.1326	-.0232	15.3045	49.6234				1				0
80	5.07	15.3632	63.9797	18.9119	71.222	-5.0619	-.2975	169.4768	-3.6402	-.0495	3.6405	2.1311	269.2205	-2.1309	-.029	15.3318	49.5283				1				0
80	5.08	15.3521	63.9014	18.9911	71.4278	-5.0591	-.3074	169.6724	-3.6373	-.0595	3.6378	2.1295	269.0629	-2.1292	-.0348	15.3589	49.4333				1				0
80	5.09	15.3409	63.8231	19.0702	71.6337	-5.0562	-.3174	169.8679	-3.6345	-.0694	3.6351	2.1279	268.9054	-2.1276	-.0407	15.386	49.3386				1				0
80	5.1	15.3812	63.6161	19.2508	71.8205	-5.0382	-.3317	170.0686	-3.6165	-.0837	3.6174	2.1176	268.6735	-2.117	-.049	15.5576	49.2025				1				0
80	5.11	15.4216	63.4091	19.4314	72.0073	-5.0202	-.3459	170.2694	-3.5985	-.098	3.5998	2.1073	268.4399	-2.1065	-.0574	15.7288	49.0666				1				0
80	5.12	15.4731	63.2803	19.5328	71.9883	-5.0051	-.3503	170.2745	-3.5833	-.1024	3.5848	2.0985	268.3636	-2.0976	-.0599	15.8732	49.025				1				0
80	5.13	15.5246	63.1516	19.6342	71.9693	-4.9899	-.3547	170.2797	-3.5682	-.1067	3.5698	2.0897	268.2865	-2.0887	-.0625	16.0176	48.9834				1				0
80	5.14	15.5761	63.0229	19.7356	71.9502	-4.9747	-.359	170.2849	-3.553	-.1111	3.5547	2.0809	268.2089	-2.0798	-.065	16.1619	48.9418				1				0
80	5.15	15.6276	62.8942	19.837	71.9312	-4.9596	-.3634	170.2901	-3.5378	-.1155	3.5397	2.0721	268.1305	-2.071	-.0676	16.3063	48.9002				1				0
80	5.16	15.8748	62.9986	19.9749	71.5948	-4.9244	-.348	170.4431	-3.5026	-.1001	3.504	2.0512	268.3635	-2.0503	-.0586	16.6418	49.047				1				0
80	5.17	16.1219	63.103	20.1128	71.2583	-4.8892	-.3326	170.5961	-3.4674	-.0847	3.4685	2.0303	268.6009	-2.0297	-.0496	16.9767	49.1934				1				0
80	5.18	16.3176	63.3362	20.1493	70.9409	-4.8692	-.3129	170.7439	-3.4475	-.065	3.4481	2.0184	268.9202	-2.018	-.038	17.1671	49.3811				1				0
80	5.19	16.5133	63.5693	20.1857	70.6234	-4.8492	-.2932	170.8918	-3.4275	-.0453	3.4278	2.0065	269.2427	-2.0063	-.0265	17.3571	49.5685				1				0
80	5.2	16.709	63.8024	20.2222	70.306	-4.8293	-.2736	171.0396	-3.4076	-.0257	3.4077	1.9947	269.5685	-1.9947	-.015	17.5468	49.7556				1				0
80	5.21	16.9047	64.0355	20.2587	69.9886	-4.8094	-.254	171.1875	-3.3877	-.0061	3.3877	1.983	269.8975	-1.983	-.0036	17.7362	49.9423				1				0
80	5.22	17.212	64.3091	20.2569	69.2387	-4.7754	-.2178	171.0167	-3.3536	.0301	3.3538	1.9632	270.514	-1.9631	.0176	18.0605	50.2866				1				0
80	5.23	17.5192	64.5827	20.2551	68.4888	-4.7413	-.1816	170.8459	-3.3195	.0663	3.3202	1.9435	271.1444	-1.9431	.0388	18.3855	50.6315				1				0
80	5.24	17.6308	64.6232	20.2169	68.0563	-4.7269	-.1649	170.5273	-3.3052	.083	3.3062	1.9353	271.4391	-1.9347	.0486	18.522	50.7908				1				0
80	5.25	17.7424	64.6637	20.1786	67.6239	-4.7125	-.1481	170.2086	-3.2908	.0998	3.2923	1.9272	271.7374	-1.9263	.0584	18.659	50.9507				1				0
80	5.26	17.854	64.7042	20.1404	67.1914	-4.6981	-.1313	169.89	-3.2764	.1167	3.2784	1.9191	272.0394	-1.9178	.0683	18.7965	51.1111				1				0
80	5.27	17.9655	64.7447	20.1021	66.7589	-4.6836	-.1144	169.5713	-3.2619	.1336	3.2646	1.911	272.3451	-1.9094	.0782	18.9346	51.2722				1				0
80	5.28	17.9947	64.6718	19.9678	66.1786	-4.6771	-.0963	168.8129	-3.2553	.1516	3.2588	1.9076	272.667	-1.9055	.0888	18.997	51.4441				1				0
80	5.29	18.0239	64.5989	19.8335	65.5982	-4.6704	-.0781	168.0545	-3.2487	.1699	3.2531	1.9042	272.9929	-1.9016	.0994	19.06	51.6177				1				0
80	5.3	17.9415	64.4855	19.7374	65.4503	-4.6785	-.0769	167.6147	-3.2567	.171	3.2612	1.909	273.0055	-1.9064	.1001	18.9833	51.6285				1				0
80	5.31	17.8591	64.3721	19.6413	65.3024	-4.6866	-.0758	167.175	-3.2648	.1721	3.2694	1.9138	273.0181	-1.9111	.1008	18.9062	51.6394				1				0
80	5.32	17.7767	64.2587	19.5453	65.1545	-4.6947	-.0747	166.7352	-3.273	.1733	3.2776	1.9185	273.0306	-1.9159	.1014	18.8287	51.6503				1				0
80	5.33	17.6943	64.1453	19.4492	65.0066	-4.7029	-.0735	166.2954	-3.2812	.1744	3.2858	1.9234	273.0432	-1.9207	.1021	18.7508	51.6613				1				0
80	5.34	17.4677	64.0193	19.2517	65.0239	-4.7342	-.0786	165.7626	-3.3124	.1693	3.3168	1.9415	272.9266	-1.939	.0991	18.4529	51.6128				1				0
80	5.35	17.2411	63.8933	19.0542	65.0412	-4.7657	-.0837	165.2298	-3.3439	.1642	3.348	1.9598	272.8115	-1.9574	.0961	18.153	51.564				1				0
80	5.36	17.097	63.8807	18.9528	65.2064	-4.7889	-.09	165.1368	-3.3671	.1579	3.3708	1.9732	272.6854	-1.971	.0924	17.9322	51.5041				1				0
80	5.37	16.9528	63.8681	18.8514	65.3716	-4.8121	-.0963	165.0438	-3.3903	.1516	3.3937	1.9866	272.5609	-1.9846	.0888	17.7112	51.4441				1				0
80	5.38	16.8086	63.8555	18.75	65.5368	-4.8353	-.1026	164.9508	-3.4136	.1453	3.4166	2	272.4379	-1.9982	.0851	17.4899	51.3841				1				0
80	5.39	16.6644	63.8429	18.6486	65.702	-4.8586	-.1089	164.8578	-3.4368	.139	3.4396	2.0134	272.3164	-2.0118	.0814	17.2684	51.324				1				0
80	5.4	16.4455	63.9428	18.5605	66.2867	-4.8985	-.1261	165.2355	-3.4767	.1219	3.4789	2.0364	272.0075	-2.0352	.0713	16.8884	51.1606				1				0
80	5.41	16.2267	64.0427	18.4725	66.8714	-4.9382	-.1431	165.6132	-3.5164	.1048	3.518	2.0593	271.7069	-2.0584	.0613	16.5101	50.998				1				0
80	5.42	16.152	64.1552	18.4858	67.2909	-4.9545	-.1539	166.0839	-3.5328	.0941	3.5341	2.0688	271.5255	-2.068	.0551	16.3542	50.896				1				0
80	5.43	16.0773	64.2677	18.4991	67.7104	-4.9708	-.1645	166.5545	-3.5491	.0834	3.5501	2.0781	271.3468	-2.0776	.0488	16.1992	50.7947				1				0
80	5.44	16.0026	64.3802	18.5125	68.1298	-4.987	-.1751	167.0252	-3.5653	.0729	3.566	2.0875	271.1707	-2.087	.0426	16.045	50.6939				1				0
80	5.45	15.9554	64.571	18.6468	68.8988	-5.0001	-.1951	168.0721	-3.5783	.0528	3.5787	2.0949	270.8458	-2.0947	.0309	15.9206	50.5031				1				0
80	5.46	15.9082	64.7618	18.7811	69.6677	-5.013	-.2149	169.1189	-3.5912	.0331	3.5914	2.1023	270.5273	-2.1022	.0193	15.7976	50.3148				1				0
80	5.47	15.861	64.9527	18.9155	70.4366	-5.0257	-.2344	170.1658	-3.604	.0135	3.604	2.1097	270.2149	-2.1097	.0079	15.6762	50.1287				1				0
80	5.48	15.8885	65.031	19.0364	70.786	-5.0227	-.2436	170.7419	-3.6009	.0043	3.6009	2.1079	270.0689	-2.1079	.0025	15.7053	50.0413				1				0
80	5.49	15.916	65.1093	19.1574	71.1355	-5.0196	-.2527	171.3181	-3.5979	-.0048	3.5979	2.1061	269.9237	-2.1061	-.0028	15.7342	49.9544				1				0
80	5.5	15.9434	65.1876	19.2784	71.4849	-5.0166	-.2618	171.8943	-3.5949	-.0139	3.5949	2.1044	269.7792	-2.1044	-.0081	15.7629	49.868				1				0
80	5.51	15.9477	65.1912	19.4181	71.9044	-5.0139	-.2759	172.4613	-3.5922	-.0279	3.5923	2.1028	269.5545	-2.1028	-.0164	15.789	49.734				1				0
80	5.52	15.952	65.1948	19.5577	72.3239	-5.0112	-.2898	173.0284	-3.5894	-.0419	3.5897	2.1013	269.3311	-2.1012	-.0245	15.8149	49.6009				1				0
80	5.53	15.9288	65.1201	19.5764	72.394	-5.0114	-.2949	173.0193	-3.5897	-.047	3.59	2.1015	269.2505	-2.1013	-.0275	15.8124	49.5527				1				0
80	5.54	15.9057	65.0454	19.5951	72.464	-5.0117	-.3	173.0101	-3.59	-.052	3.5903	2.1017	269.1699	-2.1015	-.0305	15.81	49.5046				1				0
80	5.55	15.8825	64.9707	19.6138	72.5341	-5.012	-.305	173.001	-3.5902	-.0571	3.5907	2.1019	269.0892	-2.1016	-.0334	15.8075	49.4564				1				0
80	5.56	15.8593	64.896	19.6324	72.6041	-5.0122	-.3101	172.9919	-3.5905	-.0621	3.591	2.1021	269.0086	-2.1018	-.0364	15.8051	49.4083				1				0
80	5.57	15.8198	64.7961	19.5426	72.3862	-5.0159	-.3063	172.5446	-3.5942	-.0584	3.5946	2.1042	269.0695	-2.104	-.0342	15.7698	49.4441				1				0
80	5.58	15.7803	64.6961	19.4527	72.1682	-5.0196	-.3025	172.0975	-3.5979	-.0546	3.5983	2.1064	269.1306	-2.1061	-.032	15.7344	49.48				1				0
80	5.59	15.764	64.6709	19.3442	71.8802	-5.0231	-.2936	171.6594	-3.6014	-.0457	3.6017	2.1083	269.2729	-2.1082	-.0268	15.7012	49.5647				1				0
80	5.6	15.7477	64.6457	19.2357	71.5922	-5.0266	-.2847	171.2213	-3.6049	-.0368	3.6051	2.1103	269.4156	-2.1102	-.0215	15.6679	49.6498				1				0
80	5.61	15.7314	64.6205	19.1272	71.3041	-5.0301	-.2757	170.7833	-3.6084	-.0278	3.6085	2.1123	269.5588	-2.1123	-.0163	15.6344	49.7354				1				0
80	5.62	15.7151	64.5953	19.0186	71.0161	-5.0337	-.2667	170.3452	-3.6119	-.0188	3.612	2.1144	269.7024	-2.1143	-.011	15.6007	49.8213				1				0
80	5.63	15.8859	64.652	18.8745	70.0569	-5.0131	-.2314	169.4694	-3.5913	.0165	3.5914	2.1023	270.264	-2.1023	.0097	15.7969	50.1576				1				0
80	5.64	16.0567	64.7087	18.7304	69.0977	-4.9923	-.1957	168.5936	-3.5705	.0522	3.5709	2.0903	270.838	-2.0901	.0306	15.995	50.4974				1				0
80	5.65	16.2438	64.7906	18.6948	68.4265	-4.9678	-.1691	168.1558	-3.5461	.0788	3.547	2.0763	271.2734	-2.0758	.0461	16.2279	50.7507				1				0
80	5.66	16.4309	64.8726	18.6593	67.7553	-4.9432	-.1424	167.7181	-3.5215	.1056	3.5231	2.0623	271.7171	-2.0614	.0618	16.4619	51.0054				1				0
80	5.67	16.618	64.9545	18.6237	67.0841	-4.9185	-.1155	167.2803	-3.4968	.1324	3.4993	2.0484	272.1691	-2.0469	.0775	16.6972	51.2614				1				0
80	5.68	16.8051	65.0364	18.5881	66.413	-4.8937	-.0885	166.8426	-3.472	.1595	3.4756	2.0345	272.6297	-2.0324	.0933	16.9338	51.5187				1				0
80	5.69	17.2077	64.9401	18.7251	65.3586	-4.8253	-.0544	166.2314	-3.4035	.1935	3.409	1.9955	273.2544	-1.9923	.1133	17.5855	51.8431				1				0
80	5.7	17.6102	64.8438	18.8621	64.3043	-4.7563	-.0201	165.6203	-3.3346	.2278	3.3424	1.9565	273.9088	-1.9519	.1334	18.2421	52.1699				1				0
80	5.71	17.8256	64.6655	19.0347	63.9211	-4.7125	-.0131	165.4469	-3.2908	.2348	3.2992	1.9312	274.0815	-1.9263	.1374	18.6591	52.2364				1				0
80	5.72	18.0411	64.4873	19.2072	63.5379	-4.6686	-.0061	165.2735	-3.2469	.2418	3.2559	1.9059	274.2592	-1.9006	.1415	19.0771	52.303				1				0
80	5.73	18.2565	64.3091	19.3798	63.1548	-4.6247	.0009	165.1002	-3.2029	.2488	3.2126	1.8805	274.442	-1.8748	.1456	19.4959	52.3697				1				0
80	5.74	18.4719	64.1309	19.5524	62.7716	-4.5806	.0079	164.9268	-3.1589	.2558	3.1692	1.8551	274.6303	-1.849	.1497	19.9156	52.4366				1				0
80	5.75	18.532	63.6647	19.8166	62.8096	-4.5447	-.0122	164.8229	-3.1229	.2358	3.1318	1.8332	274.3173	-1.828	.138	20.2576	52.2454				1				0
80	5.76	18.5921	63.1984	20.0808	62.8477	-4.5087	-.0323	164.719	-3.087	.2157	3.0945	1.8114	273.9963	-1.807	.1262	20.6001	52.0539				1				0
80	5.77	18.4367	62.9104	20.1724	63.2689	-4.517	-.0594	164.7885	-3.0952	.1886	3.101	1.8151	273.4863	-1.8118	.1104	20.5215	51.7959				1				0
80	5.78	18.2814	62.6224	20.264	63.6901	-4.5252	-.0864	164.8579	-3.1035	.1615	3.1077	1.8191	272.9788	-1.8166	.0945	20.4429	51.538				1				0
80	5.79	18.126	62.3344	20.3556	64.1114	-4.5335	-.1135	164.9274	-3.1117	.1344	3.1146	1.8231	272.474	-1.8214	.0787	20.3644	51.2804				1				0
80	5.8	17.7286	61.9447	20.433	65.2297	-4.5762	-.1692	165.3361	-3.1544	.0787	3.1554	1.847	271.4291	-1.8465	.0461	19.9577	50.7495				1				0
80	5.81	17.3313	61.5549	20.5104	66.3481	-4.6187	-.2247	165.7447	-3.1969	.0232	3.197	1.8714	270.4162	-1.8713	.0136	19.553	50.2212				1				0
80	5.82	16.9339	61.1652	20.5878	67.4664	-4.661	-.2799	166.1534	-3.2392	-.032	3.2394	1.8962	269.4344	-1.8961	-.0187	19.1503	49.6954				1				0
80	5.83	16.6918	61.0635	20.5736	68.1636	-4.695	-.3082	166.4925	-3.2732	-.0602	3.2738	1.9163	268.946	-1.916	-.0353	18.8266	49.4265				1				0
80	5.84	16.4498	60.9618	20.5594	68.8607	-4.7288	-.3363	166.8317	-3.3071	-.0883	3.3082	1.9365	268.4698	-1.9358	-.0517	18.5042	49.1587				1				0
80	5.85	16.2078	60.8601	20.5451	69.5578	-4.7625	-.3643	167.1708	-3.3408	-.1163	3.3428	1.9567	268.0054	-1.9556	-.0681	18.1831	48.8919				1				0
80	5.86	15.9134	60.8241	20.5709	70.6641	-4.8075	-.4032	167.9725	-3.3858	-.1553	3.3893	1.984	267.374	-1.9819	-.0909	17.7544	48.5211				1				0
80	5.87	15.619	60.7881	20.5967	71.7703	-4.8521	-.4418	168.7741	-3.4304	-.1939	3.4359	2.0112	266.7656	-2.008	-.1135	17.3297	48.1538				1				0
80	5.88	15.5666	60.8538	20.6367	72.1795	-4.8633	-.4526	169.2366	-3.4416	-.2047	3.4477	2.0182	266.5966	-2.0146	-.1198	17.2229	48.0507				1				0
80	5.89	15.5143	60.9195	20.6768	72.5886	-4.8745	-.4634	169.6991	-3.4527	-.2154	3.4595	2.0251	266.4296	-2.0211	-.1261	17.1168	47.9482				1				0
80	5.9	15.4619	60.9852	20.7168	72.9977	-4.8856	-.4741	170.1616	-3.4638	-.2261	3.4712	2.0319	266.2646	-2.0276	-.1324	17.0112	47.8462				1				0
80	5.91	15.4096	61.0509	20.7568	73.4068	-4.8966	-.4847	170.6241	-3.4748	-.2368	3.4829	2.0388	266.1016	-2.0341	-.1386	16.9062	47.7448				1				0
80	5.92	15.3667	61.0608	20.8618	73.8998	-4.9023	-.5004	171.1891	-3.4806	-.2524	3.4897	2.0428	265.8521	-2.0374	-.1478	16.8516	47.5961				1				0
80	5.93	15.3237	61.0707	20.9668	74.3928	-4.908	-.5159	171.754	-3.4863	-.2679	3.4965	2.0468	265.6053	-2.0408	-.1568	16.7974	47.4483				1				0
80	5.94	15.3332	61.0149	21.0317	74.4767	-4.9028	-.5209	171.8565	-3.4811	-.2729	3.4917	2.044	265.5169	-2.0377	-.1598	16.8471	47.4007				1				0
80	5.95	15.3426	60.9591	21.0966	74.5606	-4.8976	-.5259	171.959	-3.4758	-.2779	3.4869	2.0412	265.4285	-2.0347	-.1627	16.8967	47.3531				1				0
80	5.96	15.3521	60.9033	21.1616	74.6445	-4.8924	-.5308	172.0615	-3.4706	-.2829	3.4822	2.0384	265.3398	-2.0316	-.1656	16.9463	47.3056				1				0
80	5.97	15.3615	60.8475	21.2265	74.7284	-4.8872	-.5358	172.1639	-3.4654	-.2879	3.4774	2.0356	265.2511	-2.0286	-.1685	16.9958	47.2582				1				0
80	5.98	15.3426	60.6603	21.2612	74.6679	-4.8807	-.5414	171.932	-3.459	-.2935	3.4714	2.0321	265.1498	-2.0248	-.1718	17.0571	47.2047				1				0
80	5.99	15.3237	60.4731	21.2959	74.6073	-4.8743	-.5471	171.7	-3.4526	-.2991	3.4655	2.0286	265.048	-2.021	-.1751	17.1185	47.151				1				0
80	6	15.2954	60.3417	21.2657	74.4629	-4.873	-.5477	171.3656	-3.4513	-.2998	3.4643	2.0279	265.0353	-2.0203	-.1755	17.1306	47.1447				1				0
80	6.01	15.2671	60.2103	21.2354	74.3184	-4.8718	-.5484	171.0312	-3.45	-.3005	3.4631	2.0272	265.0226	-2.0195	-.1759	17.1427	47.1384				1				0
80	6.02	15.2388	60.0788	21.2052	74.174	-4.8705	-.5491	170.6968	-3.4487	-.3011	3.4619	2.0265	265.0098	-2.0188	-.1763	17.1548	47.1321				1				0
80	6.03	15.2105	59.9474	21.1749	74.0295	-4.8692	-.5497	170.3624	-3.4475	-.3018	3.4606	2.0258	264.9969	-2.018	-.1767	17.167	47.1257				1				0
80	6.04	15.2139	59.834	21.0931	73.6602	-4.8651	-.5422	169.8012	-3.4433	-.2942	3.4559	2.023	265.1159	-2.0156	-.1722	17.2066	47.1978				1				0
80	6.05	15.2173	59.7206	21.0112	73.2909	-4.8609	-.5345	169.2401	-3.4391	-.2866	3.4511	2.0201	265.2361	-2.0132	-.1678	17.2463	47.2704				1				0
80	6.06	15.2491	59.7386	20.9597	73.066	-4.858	-.5262	169.0134	-3.4362	-.2783	3.4475	2.0181	265.3696	-2.0115	-.1629	17.2738	47.3494				1				0
80	6.07	15.2808	59.7566	20.9081	72.8411	-4.8551	-.5179	168.7867	-3.4334	-.27	3.444	2.016	265.5037	-2.0098	-.158	17.3014	47.4287				1				0
80	6.08	15.3126	59.7746	20.8565	72.6162	-4.8522	-.5096	168.5599	-3.4305	-.2616	3.4404	2.0139	265.6385	-2.0081	-.1532	17.329	47.5082				1				0
80	6.09	15.3443	59.7926	20.8049	72.3914	-4.8493	-.5012	168.3332	-3.4275	-.2533	3.4369	2.0118	265.7739	-2.0064	-.1483	17.3567	47.5879				1				0
80	6.1	15.431	59.9276	20.7453	72.086	-4.8434	-.4853	168.19	-3.4217	-.2374	3.4299	2.0078	266.031	-2.003	-.139	17.4124	47.739				1				0
80	6.11	15.5177	60.0626	20.6857	71.7807	-4.8376	-.4694	168.0468	-3.4158	-.2215	3.423	2.0037	266.2897	-1.9995	-.1297	17.4682	47.8904				1				0
80	6.12	15.5726	60.1797	20.6777	71.7003	-4.8347	-.462	168.1302	-3.4129	-.214	3.4196	2.0017	266.4114	-1.9978	-.1253	17.496	47.9615				1				0
80	6.13	15.6276	60.2967	20.6697	71.6198	-4.8317	-.4545	168.2137	-3.41	-.2066	3.4162	1.9998	266.5332	-1.9961	-.1209	17.5239	48.0326				1				0
80	6.14	15.6825	60.4137	20.6616	71.5394	-4.8288	-.4471	168.2972	-3.4071	-.1991	3.4129	1.9978	266.6551	-1.9944	-.1166	17.5517	48.1035				1				0
80	6.15	15.7374	60.5307	20.6536	71.459	-4.8259	-.4396	168.3807	-3.4042	-.1917	3.4095	1.9958	266.7772	-1.9927	-.1122	17.5795	48.1745				1				0
80	6.16	15.6705	60.6297	20.5549	71.5152	-4.8424	-.4376	168.3703	-3.4207	-.1896	3.4259	2.0054	266.8268	-2.0023	-.111	17.4223	48.1939				1				0
80	6.17	15.6035	60.7287	20.4562	71.5714	-4.8589	-.4355	168.3598	-3.4372	-.1876	3.4423	2.015	266.8759	-2.012	-.1098	17.2652	48.2134				1				0
80	6.18	15.4817	60.7107	20.3654	71.7081	-4.8783	-.4409	168.2659	-3.4566	-.193	3.462	2.0265	266.8042	-2.0234	-.113	17.0799	48.1619				1				0
80	6.19	15.3598	60.6927	20.2747	71.8447	-4.8978	-.4463	168.1719	-3.4761	-.1984	3.4817	2.0381	266.7332	-2.0348	-.1162	16.8945	48.1104				1				0
80	6.2	15.2379	60.6747	20.184	71.9814	-4.9173	-.4518	168.0779	-3.4956	-.2038	3.5015	2.0497	266.663	-2.0462	-.1193	16.7089	48.0588				1				0
80	6.21	15.1092	60.8817	19.982	72.067	-4.9499	-.4465	168.0399	-3.5282	-.1985	3.5338	2.0686	266.7797	-2.0653	-.1162	16.398	48.1094				1				0
80	6.22	14.9804	61.0887	19.7801	72.1526	-4.9826	-.4411	168.0019	-3.5609	-.1932	3.5661	2.0875	266.8943	-2.0844	-.1131	16.087	48.16				1				0
80	6.23	14.8517	61.2957	19.5782	72.2383	-5.0153	-.4358	167.9639	-3.5935	-.1879	3.5984	2.1065	267.007	-2.1036	-.11	15.7759	48.2106				1				0
80	6.24	14.8448	61.5207	19.467	72.1872	-5.0284	-.4251	168.0198	-3.6066	-.1772	3.611	2.1138	267.1877	-2.1113	-.1037	15.651	48.3127				1				0
80	6.25	14.838	61.7458	19.3558	72.1362	-5.0415	-.4144	168.0757	-3.6197	-.1665	3.6236	2.1212	267.3671	-2.1189	-.0974	15.5263	48.4147				1				0
80	6.26	14.8311	61.9708	19.2446	72.0852	-5.0546	-.4037	168.1316	-3.6328	-.1557	3.6362	2.1285	267.5451	-2.1266	-.0912	15.4017	48.5167				1				0
80	6.27	14.8998	62.5333	19.08	71.9537	-5.0711	-.3772	168.4668	-3.6494	-.1292	3.6516	2.1376	267.9719	-2.1363	-.0757	15.2442	48.7692				1				0
80	6.28	14.9684	63.0958	18.9155	71.8222	-5.0876	-.3508	168.802	-3.6658	-.1028	3.6673	2.1468	268.3934	-2.1459	-.0602	15.0874	49.0208				1				0
80	6.29	15.0439	63.4334	18.8621	71.7418	-5.091	-.3351	169.0812	-3.6692	-.0871	3.6703	2.1485	268.6397	-2.1479	-.051	15.0549	49.1702				1				0
80	6.3	15.1195	63.7709	18.8087	71.6614	-5.0944	-.3194	169.3604	-3.6726	-.0715	3.6733	2.1503	268.8848	-2.1499	-.0419	15.0226	49.3191				1				0
80	6.31	15.195	64.1084	18.7553	71.5809	-5.0978	-.3038	169.6397	-3.676	-.0559	3.6764	2.1521	269.1287	-2.1519	-.0327	14.9903	49.4676				1				0
80	6.32	15.2705	64.4459	18.702	71.5005	-5.1011	-.2883	169.9189	-3.6794	-.0404	3.6796	2.154	269.3714	-2.1539	-.0236	14.9582	49.6155				1				0
80	6.33	15.4233	65.0067	18.6317	71.286	-5.1015	-.2602	170.3476	-3.6797	-.0123	3.6797	2.1541	269.809	-2.1541	-.0072	14.9551	49.8832				1				0
80	6.34	15.5761	65.5674	18.5614	71.0715	-5.1018	-.2322	170.7764	-3.68	.0157	3.6801	2.1543	270.2444	-2.1542	.0092	14.9521	50.1495				1				0
80	6.35	15.6533	65.7906	18.5445	70.9374	-5.0987	-.2197	170.9259	-3.677	.0282	3.6771	2.1525	270.44	-2.1525	.0165	14.981	50.2689				1				0
80	6.36	15.7306	66.0138	18.5276	70.8034	-5.0957	-.2072	171.0753	-3.674	.0408	3.6742	2.1508	270.6356	-2.1507	.0239	15.0098	50.3882				1				0
80	6.37	15.8078	66.237	18.5107	70.6693	-5.0927	-.1947	171.2249	-3.671	.0533	3.6713	2.1491	270.8311	-2.1489	.0312	15.0385	50.5072				1				0
80	6.38	15.8851	66.4603	18.4938	70.5352	-5.0897	-.1822	171.3743	-3.6679	.0657	3.6685	2.1475	271.0267	-2.1472	.0385	15.0672	50.626				1				0
80	6.39	16.0996	66.9598	18.396	69.935	-5.0784	-.1437	171.3903	-3.6567	.1042	3.6582	2.1414	271.6329	-2.1406	.061	15.1744	50.9928				1				0
80	6.4	16.3142	67.4593	18.2981	69.3347	-5.0672	-.1052	171.4063	-3.6454	.1427	3.6482	2.1356	272.2425	-2.134	.0836	15.2817	51.3595				1				0
80	6.41	16.4515	67.7356	18.2172	68.8685	-5.0589	-.0791	171.2728	-3.6372	.1689	3.6411	2.1314	272.6584	-2.1291	.0988	15.3604	51.6083				1				0
80	6.42	16.5889	68.012	18.1362	68.4023	-5.0506	-.0529	171.1393	-3.6289	.195	3.6341	2.1273	273.0765	-2.1243	.1142	15.4393	51.8575				1				0
80	6.43	16.7262	68.2883	18.0553	67.9361	-5.0423	-.0267	171.0058	-3.6206	.2212	3.6273	2.1234	273.4969	-2.1194	.1295	15.5184	52.1071				1				0
80	6.44	16.8635	68.5646	17.9743	67.4699	-5.034	-.0004	170.8723	-3.6123	.2475	3.6207	2.1195	273.9196	-2.1146	.1449	15.5975	52.3571				1				0
80	6.45	17.1579	68.9336	17.8266	66.3619	-5.0073	.0522	170.2801	-3.5856	.3001	3.5981	2.1063	274.7851	-2.0989	.1757	15.8518	52.8586				1				0
80	6.46	17.4523	69.3026	17.679	65.2539	-4.9804	.1052	169.6878	-3.5587	.3532	3.5762	2.0934	275.6675	-2.0832	.2067	16.1079	53.3635				1				0
80	6.47	17.6093	69.3953	17.6123	64.6122	-4.9618	.132	169.2291	-3.5401	.3799	3.5604	2.0842	276.1253	-2.0723	.2224	16.2852	53.6182				1				0
80	6.48	17.7664	69.488	17.5455	63.9704	-4.9431	.1589	168.7704	-3.5213	.4068	3.5448	2.075	276.5897	-2.0613	.2381	16.4635	53.8742				1				0
80	6.49	17.9235	69.5808	17.4788	63.3286	-4.9243	.1859	168.3117	-3.5025	.4338	3.5293	2.066	277.0607	-2.0503	.2539	16.6427	54.1316				1				0
80	6.5	18.0805	69.6735	17.4121	62.6868	-4.9053	.2131	167.853	-3.4836	.461	3.514	2.057	277.5385	-2.0392	.2699	16.8229	54.3905				1				0
80	6.51	18.2694	69.6186	17.3365	61.7812	-4.8756	.2453	167.0057	-3.4538	.4933	3.4889	2.0423	278.1281	-2.0218	.2887	17.1064	54.6979				1				0
80	6.52	18.4582	69.5637	17.2609	60.8757	-4.8455	.2779	166.1584	-3.4238	.5259	3.4639	2.0277	278.7323	-2.0042	.3078	17.3927	55.0084				1				0
80	6.53	18.4899	69.416	17.252	60.6119	-4.8346	.283	165.7698	-3.4129	.531	3.4539	2.0218	278.8429	-1.9978	.3108	17.4966	55.0567				1				0
80	6.54	18.5217	69.2684	17.2431	60.348	-4.8236	.2881	165.3813	-3.4019	.5361	3.4439	2.0159	278.9547	-1.9914	.3138	17.601	55.1052				1				0
80	6.55	18.5535	69.1208	17.2342	60.0842	-4.8126	.2932	164.9927	-3.3909	.5412	3.4338	2.01	279.0677	-1.9849	.3168	17.7059	55.154				1				0
80	6.56	18.5354	69.0866	17.1577	59.8801	-4.8149	.3003	164.6599	-3.3932	.5482	3.4372	2.012	279.1781	-1.9863	.3209	17.6839	55.2214				1				0
80	6.57	18.5174	69.0524	17.0812	59.676	-4.8172	.3074	164.327	-3.3955	.5553	3.4406	2.014	279.2887	-1.9876	.3251	17.6619	55.289				1				0
80	6.58	18.4994	69.0182	17.0047	59.4719	-4.8196	.3145	163.9942	-3.3978	.5625	3.4441	2.0161	279.3995	-1.989	.3292	17.6397	55.3569				1				0
80	6.59	18.4496	69.1316	16.9371	59.5316	-4.833	.3165	164.0499	-3.4112	.5644	3.4576	2.024	279.3948	-1.9968	.3304	17.512	55.3753				1				0
80	6.6	18.3998	69.245	16.8695	59.5912	-4.8464	.3184	164.1056	-3.4246	.5663	3.4712	2.0319	279.3901	-2.0047	.3315	17.3843	55.3937				1				0
80	6.61	18.35	69.3584	16.8019	59.6509	-4.8598	.3203	164.1613	-3.438	.5683	3.4847	2.0398	279.3854	-2.0125	.3326	17.2567	55.412				1				0
80	6.62	18.3011	69.7068	16.7574	59.977	-4.8823	.3197	164.7423	-3.4605	.5676	3.5068	2.0528	279.3155	-2.0257	.3323	17.0427	55.4061				1				0
80	6.63	18.2522	70.0551	16.7129	60.3031	-4.9046	.3191	165.3233	-3.4828	.567	3.5287	2.0656	279.2469	-2.0388	.3319	16.8301	55.4002				1				0
80	6.64	18.2531	70.29	16.7361	60.5695	-4.9135	.3166	165.8486	-3.4918	.5645	3.5371	2.0705	279.1832	-2.044	.3304	16.7451	55.3761				1				0
80	6.65	18.2539	70.5249	16.7592	60.8359	-4.9224	.314	166.3739	-3.5006	.562	3.5455	2.0754	279.1203	-2.0492	.329	16.6606	55.3522				1				0
80	6.66	18.2548	70.7598	16.7823	61.1023	-4.9312	.3116	166.8992	-3.5095	.5595	3.5538	2.0803	279.0581	-2.0544	.3275	16.5766	55.3285				1				0
80	6.67	18.2556	70.9947	16.8054	61.3687	-4.94	.3091	167.4245	-3.5182	.557	3.562	2.0851	278.9966	-2.0595	.3261	16.4932	55.3049				1				0
80	6.68	18.2428	71.2846	16.9202	61.9733	-4.9507	.295	168.4208	-3.529	.5429	3.5705	2.0901	278.746	-2.0658	.3178	16.3905	55.1706				1				0
80	6.69	18.2299	71.5744	17.0349	62.5778	-4.9614	.281	169.4171	-3.5396	.529	3.579	2.095	278.4996	-2.072	.3096	16.2891	55.0379				1				0
80	6.7	18.2162	71.6293	17.1266	62.916	-4.9634	.2696	169.888	-3.5417	.5175	3.5793	2.0952	278.3134	-2.0732	.3029	16.2699	54.9287				1				0
80	6.71	18.2024	71.6842	17.2182	63.2542	-4.9654	.2582	170.359	-3.5437	.5061	3.5796	2.0954	278.1281	-2.0744	.2963	16.2508	54.8201				1				0
80	6.72	18.1887	71.7391	17.3098	63.5924	-4.9674	.2468	170.83	-3.5457	.4948	3.58	2.0957	277.9439	-2.0756	.2896	16.2318	54.7121				1				0
80	6.73	18.175	71.794	17.4014	63.9306	-4.9694	.2356	171.301	-3.5476	.4835	3.5804	2.0959	277.7608	-2.0767	.283	16.213	54.6047				1				0
80	6.74	17.9904	71.6725	17.4352	64.472	-4.9899	.2112	171.5702	-3.5681	.4591	3.5975	2.1059	277.3322	-2.0887	.2688	16.018	54.3726				1				0
80	6.75	17.8059	71.551	17.469	65.0135	-5.0103	.1869	171.8394	-3.5885	.4348	3.6148	2.116	276.9091	-2.1007	.2545	15.8236	54.1413				1				0
80	6.76	17.6351	71.3746	17.4112	65.2168	-5.0288	.1737	171.6376	-3.6071	.4216	3.6316	2.1259	276.6673	-2.1115	.2468	15.647	54.0157				1				0
80	6.77	17.4643	71.1982	17.3534	65.42	-5.0474	.1605	171.4359	-3.6257	.4084	3.6486	2.1358	276.4272	-2.1224	.2391	15.47	53.8897				1				0
80	6.78	17.2935	71.0217	17.2956	65.6233	-5.066	.1472	171.2341	-3.6443	.3952	3.6656	2.1458	276.1888	-2.1333	.2313	15.2926	53.7635				1				0
80	6.79	17.1227	70.8453	17.2378	65.8265	-5.0847	.1339	171.0323	-3.663	.3819	3.6828	2.1559	275.952	-2.1442	.2235	15.1147	53.637				1				0
80	6.8	16.8412	70.5258	17.1079	66.0428	-5.1154	.1155	170.5177	-3.6937	.3635	3.7115	2.1727	275.6199	-2.1622	.2128	14.8223	53.4615				1				0
80	6.81	16.5597	70.2063	16.978	66.259	-5.1463	.097	170.003	-3.7245	.3449	3.7405	2.1896	275.2909	-2.1803	.2019	14.5281	53.2849				1				0
80	6.82	16.4489	70.0632	16.906	66.272	-5.1584	.0918	169.6901	-3.7367	.3397	3.7521	2.1964	275.195	-2.1874	.1989	14.4126	53.2356				1				0
80	6.83	16.3382	69.9201	16.8339	66.2849	-5.1706	.0866	169.3772	-3.7488	.3345	3.7637	2.2033	275.0994	-2.1945	.1958	14.2967	53.186				1				0
80	6.84	16.2275	69.777	16.7618	66.2979	-5.1828	.0814	169.0643	-3.7611	.3293	3.7755	2.2101	275.004	-2.2017	.1928	14.1803	53.1363				1				0
80	6.85	16.1168	69.6339	16.6898	66.3109	-5.1951	.0761	168.7513	-3.7733	.3241	3.7872	2.217	274.9088	-2.2089	.1897	14.0636	53.0864				1				0
80	6.86	16.0353	69.47	16.6907	66.4259	-5.2007	.0662	168.6219	-3.7789	.3141	3.792	2.2198	274.7517	-2.2122	.1839	14.0103	52.9916				1				0
80	6.87	15.9537	69.3062	16.6916	66.541	-5.2063	.0562	168.4925	-3.7845	.3042	3.7967	2.2226	274.5948	-2.2154	.178	13.9569	52.8967				1				0
80	6.88	15.9829	69.2855	16.7645	66.643	-5.1996	.0515	168.676	-3.7778	.2995	3.7897	2.2184	274.5326	-2.2115	.1753	14.0208	52.8522				1				0
80	6.89	16.0121	69.2648	16.8375	66.7451	-5.1929	.0469	168.8595	-3.7711	.2948	3.7826	2.2143	274.4702	-2.2076	.1726	14.0846	52.8078				1				0
80	6.9	16.0413	69.2441	16.9104	66.8472	-5.1862	.0422	169.043	-3.7644	.2902	3.7756	2.2102	274.4077	-2.2037	.1699	14.1482	52.7635				1				0
80	6.91	16.0704	69.2234	16.9833	66.9492	-5.1795	.0376	169.2264	-3.7578	.2855	3.7686	2.2061	274.3451	-2.1998	.1671	14.2117	52.7192				1				0
80	6.92	16.1666	69.1766	17.1203	66.9838	-5.1605	.0342	169.4474	-3.7387	.2821	3.7493	2.1948	274.315	-2.1886	.1651	14.3932	52.6867				1				0
80	6.93	16.2627	69.1298	17.2573	67.0184	-5.1414	.0308	169.6683	-3.7197	.2787	3.7301	2.1836	274.2847	-2.1775	.1631	14.5743	52.6542				1				0
80	6.94	16.3296	69.1037	17.3214	66.9509	-5.1291	.032	169.7057	-3.7073	.2799	3.7179	2.1764	274.3176	-2.1702	.1638	14.6922	52.6657				1				0
80	6.95	16.3966	69.0776	17.3854	66.8835	-5.1167	.0332	169.7431	-3.6949	.2811	3.7056	2.1692	274.3507	-2.163	.1646	14.8101	52.6773				1				0
80	6.96	16.4635	69.0515	17.4495	66.816	-5.1043	.0344	169.7805	-3.6826	.2823	3.6934	2.1621	274.384	-2.1557	.1653	14.9279	52.6888				1				0
80	6.97	16.5914	68.9705	17.5037	66.4787	-5.0813	.0435	169.5444	-3.6596	.2915	3.6712	2.149	274.5536	-2.1423	.1706	15.1469	52.7758				1				0
80	6.98	16.7193	68.8895	17.558	66.1414	-5.0583	.0527	169.3082	-3.6365	.3006	3.6489	2.136	274.7258	-2.1288	.176	15.3665	52.8631				1				0
80	6.99	16.8472	68.8085	17.6123	65.804	-5.0351	.0619	169.072	-3.6134	.3098	3.6267	2.123	274.9006	-2.1152	.1814	15.5867	52.9507				1				0
80	7	16.9081	68.7536	17.6025	65.5342	-5.0244	.0699	168.7984	-3.6026	.3178	3.6166	2.1171	275.0416	-2.1089	.186	15.6892	53.0269				1				0
80	7.01	16.9691	68.6987	17.5927	65.2643	-5.0136	.0779	168.5248	-3.5918	.3259	3.6066	2.1112	275.1838	-2.1026	.1907	15.7921	53.1034				1				0
80	7.02	17.03	68.6438	17.5829	64.9945	-5.0027	.086	168.2512	-3.581	.3339	3.5965	2.1053	275.3273	-2.0962	.1955	15.8953	53.1802				1				0
80	7.03	17.2738	68.5799	17.6256	64.3613	-4.9652	.1076	167.8406	-3.5434	.3556	3.5612	2.0847	275.7302	-2.0742	.2081	16.2531	53.3864				1				0
80	7.04	17.5175	68.516	17.6683	63.7282	-4.9274	.1294	167.43	-3.5057	.3773	3.5259	2.064	276.1433	-2.0521	.2209	16.6127	53.5936				1				0
80	7.05	17.7003	68.507	17.7208	63.3649	-4.9006	.143	167.293	-3.4788	.391	3.5007	2.0492	276.4122	-2.0364	.2289	16.8683	53.7235				1				0
80	7.06	17.8831	68.498	17.7733	63.0017	-4.8737	.1567	167.1561	-3.452	.4046	3.4756	2.0345	276.6855	-2.0207	.2368	17.1243	53.8536				1				0
80	7.07	18.066	68.489	17.8258	62.6384	-4.8468	.1704	167.0191	-3.425	.4183	3.4505	2.0198	276.9633	-2.0049	.2449	17.3807	53.9839				1				0
80	7.08	18.2488	68.48	17.8782	62.2751	-4.8198	.1841	166.8821	-3.3981	.432	3.4254	2.0051	277.2455	-1.9891	.2529	17.6375	54.1144				1				0
80	7.09	18.5483	68.3855	18.0223	61.8565	-4.7731	.1976	166.8126	-3.3513	.4455	3.3808	1.979	277.5725	-1.9617	.2608	18.0827	54.2431				1				0
80	7.1	18.8478	68.291	18.1665	61.4379	-4.7263	.2111	166.7431	-3.3045	.459	3.3363	1.9529	277.9085	-1.9343	.2687	18.5283	54.3718				1				0
80	7.11	18.9646	68.2055	18.2581	61.3825	-4.7066	.2109	166.8106	-3.2848	.4588	3.3167	1.9415	277.9515	-1.9228	.2686	18.716	54.3697				1				0
80	7.12	19.0813	68.12	18.3497	61.3272	-4.6869	.2107	166.8781	-3.2651	.4586	3.2972	1.93	277.9949	-1.9113	.2684	18.9035	54.3675				1				0
80	7.13	19.198	68.0345	18.4413	61.2718	-4.6672	.2104	166.9456	-3.2455	.4584	3.2777	1.9186	278.0388	-1.8998	.2683	19.0909	54.3654				1				0
80	7.14	19.3147	67.949	18.5329	61.2164	-4.6475	.2102	167.0131	-3.2258	.4581	3.2582	1.9072	278.0833	-1.8882	.2682	19.2781	54.3632				1				0
80	7.15	19.3971	67.849	18.5997	61.2242	-4.6337	.2076	167.0701	-3.2119	.4555	3.2441	1.8989	278.0714	-1.8801	.2666	19.4101	54.338				1				0
80	7.16	19.4795	67.7491	18.6664	61.232	-4.6198	.2049	167.1271	-3.1981	.4528	3.23	1.8907	278.0595	-1.872	.2651	19.542	54.3129				1				0
80	7.17	19.4452	67.7347	18.6415	61.2952	-4.6256	.2025	167.1166	-3.2039	.4504	3.2354	1.8938	278.0027	-1.8754	.2637	19.4869	54.2898				1				0
80	7.18	19.4109	67.7203	18.6166	61.3583	-4.6314	.2001	167.1061	-3.2097	.448	3.2408	1.897	277.9462	-1.8788	.2622	19.4318	54.2668				1				0
80	7.19	19.3765	67.7059	18.5917	61.4214	-4.6372	.1977	167.0956	-3.2154	.4456	3.2462	1.9002	277.8898	-1.8822	.2608	19.3767	54.2438				1				0
80	7.2	19.3422	67.6915	18.5668	61.4846	-4.643	.1952	167.0851	-3.2212	.4432	3.2516	1.9033	277.8336	-1.8856	.2594	19.3216	54.2207				1				0
80	7.21	19.3388	67.7266	18.605	61.6809	-4.6456	.1893	167.3513	-3.2238	.4372	3.2533	1.9044	277.7231	-1.8871	.2559	19.2969	54.1638				1				0
80	7.22	19.3353	67.7617	18.6433	61.8773	-4.6482	.1833	167.6176	-3.2264	.4312	3.2551	1.9054	277.613	-1.8886	.2524	19.2722	54.1071				1				0
80	7.23	19.3662	67.8112	18.7064	62.0104	-4.645	.1798	167.8943	-3.2232	.4277	3.2515	1.9033	277.5588	-1.8867	.2504	19.3024	54.0735				1				0
80	7.24	19.3971	67.8607	18.7696	62.1437	-4.6418	.1763	168.1711	-3.2201	.4242	3.2479	1.9012	277.5046	-1.8849	.2483	19.3326	54.04				1				0
80	7.25	19.428	67.9102	18.8327	62.2768	-4.6387	.1728	168.4479	-3.2169	.4207	3.2443	1.8991	277.4505	-1.883	.2462	19.3626	54.0066				1				0
80	7.26	19.4589	67.9597	18.8959	62.41	-4.6355	.1693	168.7246	-3.2138	.4172	3.2408	1.897	277.3965	-1.8812	.2442	19.3925	53.9733				1				0
80	7.27	19.483	68.1092	18.9804	62.7015	-4.6372	.1631	169.274	-3.2154	.4111	3.2416	1.8975	277.2851	-1.8822	.2406	19.3769	53.9148				1				0
80	7.28	19.507	68.2586	19.0649	62.993	-4.6388	.157	169.8235	-3.2171	.405	3.2424	1.898	277.1746	-1.8831	.237	19.3613	53.8567				1				0
80	7.29	19.5001	68.3585	19.0863	63.1513	-4.6435	.1544	170.0962	-3.2218	.4023	3.2468	1.9005	277.118	-1.8859	.2355	19.3162	53.8317				1				0
80	7.3	19.4933	68.4584	19.1076	63.3096	-4.6483	.1518	170.3688	-3.2265	.3997	3.2512	1.9031	277.0619	-1.8887	.234	19.2712	53.8067				1				0
80	7.31	19.4864	68.5583	19.129	63.4679	-4.653	.1492	170.6415	-3.2312	.3971	3.2555	1.9057	277.006	-1.8914	.2324	19.2263	53.7818				1				0
80	7.32	19.4795	68.6582	19.1503	63.6261	-4.6577	.1465	170.9142	-3.2359	.3945	3.2599	1.9082	276.9505	-1.8942	.2309	19.1816	53.757				1				0
80	7.33	19.4624	68.8346	19.0729	63.6037	-4.6684	.1536	170.9735	-3.2467	.4015	3.2714	1.9149	277.05	-1.9005	.235	19.0793	53.824				1				0
80	7.34	19.4452	69.011	18.9955	63.5812	-4.6791	.1606	171.0329	-3.2574	.4085	3.2829	1.9217	277.1487	-1.9067	.2391	18.9771	53.8909				1				0
80	7.35	19.4349	69.0875	18.8968	63.4004	-4.6852	.1703	170.8196	-3.2635	.4182	3.2902	1.9259	277.3024	-1.9103	.2448	18.9192	53.9828				1				0
80	7.36	19.4246	69.164	18.798	63.2196	-4.6913	.1799	170.6063	-3.2696	.4279	3.2975	1.9302	277.4557	-1.9139	.2505	18.8612	54.075				1				0
80	7.37	19.4143	69.2405	18.6993	63.0389	-4.6974	.1896	170.393	-3.2757	.4376	3.3048	1.9345	277.6088	-1.9175	.2561	18.803	54.1674				1				0
80	7.38	19.4958	69.4106	18.5596	62.6185	-4.6963	.2123	170.0846	-3.2746	.4602	3.3068	1.9357	278.0001	-1.9168	.2694	18.8133	54.3831				1				0
80	7.39	19.5774	69.5808	18.42	62.1981	-4.6953	.235	169.7763	-3.2735	.4829	3.3089	1.9369	278.3923	-1.9162	.2827	18.8237	54.5994				1				0
80	7.4	19.6589	69.7509	18.2803	61.7778	-4.6942	.2578	169.4679	-3.2724	.5057	3.3113	1.9383	278.7854	-1.9155	.296	18.8341	54.8166				1				0
80	7.41	19.7508	69.8445	18.2394	61.5382	-4.6869	.2708	169.3728	-3.2652	.5187	3.3061	1.9353	279.0272	-1.9113	.3036	18.9031	54.9404				1				0
80	7.42	19.8426	69.9381	18.1985	61.2986	-4.6797	.2838	169.2778	-3.2579	.5318	3.301	1.9323	279.27	-1.9071	.3113	18.9722	55.0643				1				0
80	7.43	19.9344	70.0317	18.1576	61.059	-4.6724	.2968	169.1827	-3.2507	.5448	3.296	1.9293	279.5138	-1.9028	.3189	19.0413	55.1884				1				0
80	7.44	20.143	70.1973	18.1166	60.6231	-4.6532	.3205	169.08	-3.2315	.5685	3.2811	1.9206	279.9773	-1.8916	.3328	19.224	55.4141				1				0
80	7.45	20.3516	70.3629	18.0757	60.1872	-4.634	.3443	168.9774	-3.2123	.5922	3.2664	1.912	280.4455	-1.8803	.3466	19.4069	55.64				1				0
80	7.46	20.4683	70.4349	18.0757	59.9908	-4.6221	.3549	168.9697	-3.2004	.6029	3.2566	1.9063	280.668	-1.8734	.3529	19.5204	55.7415				1				0
80	7.47	20.585	70.5069	18.0757	59.7945	-4.6102	.3656	168.9621	-3.1884	.6135	3.2469	1.9006	280.8918	-1.8664	.3591	19.6339	55.8431				1				0
80	7.48	20.7017	70.5789	18.0757	59.5982	-4.5983	.3762	168.9545	-3.1765	.6242	3.2373	1.8949	281.117	-1.8594	.3654	19.7474	55.9447				1				0
80	7.49	20.8185	70.6509	18.0757	59.4018	-4.5863	.3869	168.9469	-3.1646	.6349	3.2276	1.8893	281.3436	-1.8524	.3716	19.861	56.0462				1				0
80	7.5	20.9987	70.8003	18.0392	59.0204	-4.5698	.4078	168.8586	-3.1481	.6557	3.2156	1.8823	281.7664	-1.8427	.3838	20.0183	56.2451				1				0
80	7.51	21.1789	70.9497	18.0028	58.6389	-4.5533	.4287	168.7704	-3.1315	.6766	3.2038	1.8754	282.1927	-1.8331	.3961	20.1758	56.4442				1				0
80	7.52	21.2424	71.0271	17.9663	58.4538	-4.5487	.439	168.6897	-3.1269	.6869	3.2015	1.874	282.3893	-1.8304	.4021	20.2197	56.5418				1				0
80	7.53	21.306	71.1046	17.9298	58.2688	-4.5441	.4492	168.6091	-3.1223	.6971	3.1992	1.8727	282.5864	-1.8277	.4081	20.2637	56.6395				1				0
80	7.54	21.3695	71.182	17.8934	58.0837	-4.5394	.4595	168.5284	-3.1177	.7074	3.1969	1.8713	282.784	-1.8249	.4141	20.3077	56.7372				1				0
80	7.55	21.433	71.2594	17.8569	57.8986	-4.5348	.4697	168.4478	-3.1131	.7177	3.1947	1.87	282.9821	-1.8222	.4201	20.3517	56.8351				1				0
80	7.56	21.463	71.3539	17.7501	57.6054	-4.5361	.4851	168.1724	-3.1143	.733	3.1994	1.8728	283.2447	-1.823	.4291	20.3397	56.9812				1				0
80	7.57	21.4931	71.4484	17.6434	57.3121	-4.5373	.5005	167.897	-3.1156	.7484	3.2042	1.8756	283.5074	-1.8237	.4381	20.3277	57.1277				1				0
80	7.58	21.4596	71.4655	17.5731	57.204	-4.5432	.5056	167.7022	-3.1215	.7535	3.2112	1.8797	283.5711	-1.8272	.4411	20.2714	57.1763				1				0
80	7.59	21.4261	71.4826	17.5028	57.0959	-4.5492	.5107	167.5074	-3.1274	.7586	3.2181	1.8837	283.6347	-1.8307	.444	20.2149	57.2249				1				0
80	7.6	21.3926	71.4997	17.4326	56.9878	-4.5551	.5158	167.3127	-3.1334	.7637	3.2251	1.8878	283.6982	-1.8341	.447	20.1583	57.2736				1				0
80	7.61	21.3592	71.5168	17.3623	56.8797	-4.5611	.5209	167.1179	-3.1393	.7689	3.2321	1.8919	283.7616	-1.8376	.45	20.1016	57.3225				1				0
80	7.62	21.1051	71.2477	17.2965	57.0267	-4.5833	.5054	166.676	-3.1615	.7533	3.25	1.9024	283.4021	-1.8506	.4409	19.8903	57.1743				1				0
80	7.63	20.8511	70.9785	17.2306	57.1737	-4.6056	.4897	166.234	-3.1838	.7377	3.2682	1.913	283.0447	-1.8637	.4318	19.678	57.0253				1				0
80	7.64	20.6305	70.6923	17.2351	57.4289	-4.6219	.4689	165.9868	-3.2002	.7168	3.2794	1.9197	282.6256	-1.8732	.4196	19.5224	56.8268				1				0
80	7.65	20.4099	70.4061	17.2395	57.6841	-4.6383	.448	165.7396	-3.2165	.6959	3.291	1.9264	282.2081	-1.8828	.4074	19.3663	56.6278				1				0
80	7.66	20.1893	70.1199	17.244	57.9392	-4.6547	.427	165.4924	-3.233	.6749	3.3027	1.9332	281.7923	-1.8924	.3951	19.2098	56.4281				1				0
80	7.67	19.9688	69.8337	17.2484	58.1944	-4.6712	.406	165.2452	-3.2495	.6539	3.3146	1.9402	281.3782	-1.9021	.3828	19.0528	56.2278				1				0
80	7.68	19.6143	69.4763	17.316	58.9079	-4.7023	.3636	165.3146	-3.2806	.6116	3.3371	1.9534	280.5598	-1.9203	.358	18.7566	55.8244				1				0
80	7.69	19.2598	69.119	17.3836	59.6215	-4.7334	.3213	165.384	-3.3116	.5692	3.3602	1.9669	279.7531	-1.9385	.3332	18.4606	55.4212				1				0
80	7.7	19.1259	69.0479	17.4468	60.0799	-4.7478	.3002	165.7006	-3.3261	.5481	3.371	1.9732	279.3581	-1.947	.3208	18.3229	55.2203				1				0
80	7.71	18.992	68.9768	17.51	60.5383	-4.7622	.2792	166.0172	-3.3405	.5271	3.3818	1.9796	278.967	-1.9554	.3085	18.1858	55.0201				1				0
80	7.72	18.8581	68.9057	17.5731	60.9967	-4.7766	.2582	166.3337	-3.3548	.5062	3.3928	1.986	278.58	-1.9638	.2963	18.0492	54.8207				1				0
80	7.73	18.8401	69.0677	17.7546	61.6852	-4.7825	.2364	167.3477	-3.3608	.4843	3.3955	1.9876	278.2007	-1.9673	.2835	17.9925	54.6128				1				0
80	7.74	18.8221	69.2297	17.9361	62.3737	-4.7884	.2148	168.3616	-3.3667	.4628	3.3983	1.9893	277.8267	-1.9707	.2709	17.9365	54.4074				1				0
80	7.75	18.8041	69.3917	18.1175	63.0622	-4.7942	.1935	169.3755	-3.3725	.4415	3.4013	1.991	277.4577	-1.9741	.2584	17.8811	54.2044				1				0
80	7.76	18.9199	69.6249	18.2358	63.2923	-4.786	.1927	170.0729	-3.3643	.4407	3.393	1.9862	277.4627	-1.9693	.258	17.9593	54.197				1				0
80	7.77	19.0358	69.858	18.3541	63.5224	-4.7779	.192	170.7703	-3.3561	.4399	3.3848	1.9814	277.4677	-1.9646	.2575	18.0369	54.1897				1				0
80	7.78	19.1517	70.0911	18.4725	63.7524	-4.7698	.1912	171.4677	-3.348	.4392	3.3767	1.9766	277.4726	-1.9598	.2571	18.1138	54.1824				1				0
80	7.79	19.2967	70.3512	18.5676	63.8484	-4.759	.1964	172.064	-3.3372	.4443	3.3667	1.9707	277.5834	-1.9535	.2601	18.2167	54.2314				1				0
80	7.8	19.4418	70.6113	18.6628	63.9444	-4.7483	.2015	172.6604	-3.3265	.4494	3.3567	1.9649	277.694	-1.9472	.2631	18.3189	54.2801				1				0
80	7.81	19.471	70.6383	18.6397	63.8104	-4.7455	.2074	172.5593	-3.3237	.4553	3.3548	1.9638	277.8002	-1.9456	.2665	18.3455	54.3362				1				0
80	7.82	19.5001	70.6653	18.6166	63.6763	-4.7427	.2133	172.4583	-3.3209	.4612	3.3528	1.9626	277.9066	-1.9439	.27	18.3722	54.3924				1				0
80	7.83	19.5293	70.6923	18.5934	63.5422	-4.7399	.2192	172.3573	-3.3181	.4671	3.3508	1.9615	278.0132	-1.9423	.2734	18.3988	54.4487				1				0
80	7.84	19.5585	70.7193	18.5703	63.4082	-4.7371	.2251	172.2563	-3.3153	.473	3.3489	1.9603	278.1202	-1.9407	.2769	18.4255	54.5051				1				0
80	7.85	19.477	70.7724	18.3622	63.0345	-4.7524	.241	171.6461	-3.3306	.4889	3.3663	1.9705	278.3506	-1.9496	.2862	18.2797	54.6561				1				0
80	7.86	19.3954	70.8255	18.154	62.6609	-4.7678	.2569	171.0358	-3.3461	.5049	3.3839	1.9808	278.5803	-1.9587	.2955	18.1328	54.8083				1				0
80	7.87	19.2847	70.8516	17.969	62.4213	-4.7861	.267	170.5266	-3.3644	.5149	3.4036	1.9923	278.7021	-1.9694	.3014	17.9581	54.9043				1				0
80	7.88	19.174	70.8777	17.7839	62.1817	-4.8046	.2772	170.0174	-3.3828	.5251	3.4234	2.0039	278.8232	-1.9802	.3074	17.7824	55.0009				1				0
80	7.89	19.0633	70.9038	17.5989	61.9421	-4.8231	.2874	169.5081	-3.4014	.5353	3.4433	2.0156	278.9436	-1.9911	.3133	17.6057	55.0981				1				0
80	7.9	18.9526	70.9299	17.4139	61.7025	-4.8418	.2976	168.9989	-3.4201	.5456	3.4633	2.0273	279.0633	-2.002	.3193	17.4279	55.1958				1				0
80	7.91	18.8066	71.3872	17.0429	61.3297	-4.8846	.3276	168.5665	-3.4628	.5756	3.5103	2.0548	279.437	-2.027	.3369	17.0208	55.4816				1				0
80	7.92	18.6607	71.8444	16.672	60.957	-4.9275	.3578	168.1341	-3.5058	.6057	3.5577	2.0826	279.8027	-2.0522	.3546	16.6117	55.7688				1				0
80	7.93	18.6255	72.2755	16.4861	60.8238	-4.9515	.3775	168.2109	-3.5298	.6254	3.5847	2.0984	280.0477	-2.0662	.3661	16.3833	55.9564				1				0
80	7.94	18.5904	72.7067	16.3002	60.6906	-4.9754	.3972	168.2878	-3.5537	.6451	3.6118	2.1143	280.2888	-2.0803	.3776	16.1552	56.1438				1				0
80	7.95	18.5552	73.1378	16.1143	60.5574	-4.9994	.4168	168.3646	-3.5776	.6648	3.6389	2.1301	280.5261	-2.0943	.3891	15.9272	56.331				1				0
80	7.96	18.52	73.5689	15.9283	60.4242	-5.0233	.4365	168.4414	-3.6016	.6844	3.666	2.146	280.7596	-2.1083	.4006	15.6995	56.5181				1				0
80	7.97	18.5809	74.5869	15.6348	60.105	-5.0563	.482	168.9076	-3.6346	.73	3.7071	2.1701	281.3565	-2.1276	.4273	15.3851	56.9522				1				0
80	7.98	18.6419	75.6048	15.3412	59.7858	-5.0891	.5274	169.3738	-3.6674	.7753	3.7484	2.1943	281.9371	-2.1469	.4539	15.0725	57.384				1				0
80	7.99	18.738	76.1917	15.2336	59.5999	-5.0981	.553	169.7631	-3.6764	.801	3.7626	2.2026	282.2912	-2.1521	.4689	14.987	57.6284				1				0
80	8	18.8341	76.7785	15.126	59.4139	-5.107	.5786	170.1525	-3.6853	.8265	3.7768	2.2109	282.641	-2.1573	.4838	14.9019	57.8717				1				0
80	8.01	18.9302	77.3653	15.0183	59.228	-5.1159	.604	170.5419	-3.6942	.852	3.7912	2.2193	282.9866	-2.1626	.4987	14.8172	58.1139				1				0
80	8.02	19.0264	77.9522	14.9107	59.042	-5.1248	.6293	170.9312	-3.703	.8773	3.8055	2.2277	283.3281	-2.1677	.5135	14.7329	58.355				1				0
80	8.03	19.1654	78.7946	14.683	58.5179	-5.1381	.6758	171.1609	-3.7164	.9237	3.8295	2.2418	283.9586	-2.1756	.5407	14.6059	58.7976				1				0
80	8.04	19.3044	79.6371	14.4552	57.9937	-5.1514	.7222	171.3905	-3.7297	.9701	3.8538	2.256	284.5796	-2.1834	.5679	14.4792	59.239				1				0
80	8.05	19.3474	79.8927	14.3351	57.6555	-5.156	.7435	171.2307	-3.7342	.9914	3.8636	2.2617	284.8687	-2.186	.5804	14.436	59.442				1				0
80	8.06	19.3903	80.1483	14.2151	57.3173	-5.1605	.7648	171.071	-3.7388	1.0128	3.8735	2.2676	285.1569	-2.1887	.5929	14.3927	59.6455				1				0
80	8.07	19.4332	80.4039	14.095	56.9791	-5.1651	.7862	170.9112	-3.7433	1.0342	3.8836	2.2734	285.4441	-2.1913	.6054	14.3493	59.8493				1				0
80	8.08	19.4761	80.6596	13.9749	56.6409	-5.1696	.8077	170.7515	-3.7479	1.0556	3.8937	2.2794	285.7303	-2.194	.618	14.3059	60.0535				1				0
80	8.09	19.4881	80.953	13.748	56.0476	-5.181	.841	170.2368	-3.7593	1.089	3.9138	2.2912	286.1548	-2.2007	.6375	14.1975	60.371				1				0
80	8.1	19.5001	81.2464	13.5212	55.4543	-5.1925	.8746	169.722	-3.7707	1.1225	3.9342	2.3031	286.5775	-2.2074	.6571	14.0884	60.6904				1				0
80	8.11	19.4692	81.2842	13.4145	55.1991	-5.1993	.8866	169.367	-3.7776	1.1345	3.9443	2.309	286.7162	-2.2114	.6641	14.0229	60.8047				1				0
80	8.12	19.4383	81.322	13.3077	54.944	-5.2063	.8986	169.012	-3.7845	1.1466	3.9544	2.3149	286.8547	-2.2155	.6712	13.957	60.9195				1				0
80	8.13	19.4074	81.3598	13.201	54.6888	-5.2132	.9107	168.657	-3.7915	1.1587	3.9645	2.3209	286.993	-2.2195	.6783	13.8909	61.0349				1				0
80	8.14	19.4023	81.4507	13.0524	54.2633	-5.2192	.9317	168.1687	-3.7974	1.1796	3.9764	2.3278	287.2568	-2.2231	.6906	13.8338	61.2346				1				0
80	8.15	19.3971	81.5416	12.9039	53.8377	-5.2252	.9528	167.6803	-3.8035	1.2007	3.9885	2.3349	287.5206	-2.2266	.7029	13.7764	61.4356				1				0
80	8.16	19.392	81.6325	12.7553	53.4122	-5.2313	.974	167.192	-3.8095	1.222	4.0007	2.3421	287.7843	-2.2301	.7153	13.7187	61.6377				1				0
80	8.17	19.4177	81.6856	12.7135	53.2418	-5.2303	.9829	167.0586	-3.8086	1.2309	4.0025	2.3431	287.9101	-2.2296	.7206	13.728	61.7226				1				0
80	8.18	19.4435	81.7387	12.6717	53.0714	-5.2293	.9919	166.9253	-3.8076	1.2398	4.0044	2.3442	288.036	-2.229	.7258	13.7373	61.8077				1				0
80	8.19	19.4692	81.7918	12.6299	52.901	-5.2283	1.0008	166.7919	-3.8066	1.2487	4.0062	2.3453	288.162	-2.2284	.731	13.7466	61.8928				1				0
80	8.2	19.6684	82.1051	12.6076	52.5619	-5.2133	1.0244	166.943	-3.7916	1.2723	3.9993	2.3413	288.5497	-2.2196	.7448	13.8899	62.1171				1				0
80	8.21	19.8675	82.4183	12.5854	52.2229	-5.1983	1.0479	167.094	-3.7765	1.2958	3.9927	2.3373	288.938	-2.2108	.7586	14.033	62.3409				1				0
80	8.22	20.0409	82.6784	12.605	52.0542	-5.1843	1.0623	167.3784	-3.7625	1.3103	3.9842	2.3324	289.2002	-2.2026	.767	14.1662	62.4788				1				0
80	8.23	20.2142	82.9385	12.6245	51.8856	-5.1703	1.0768	167.6628	-3.7486	1.3247	3.9758	2.3275	289.4627	-2.1945	.7755	14.299	62.6162				1				0
80	8.24	20.3876	83.1986	12.6441	51.7169	-5.1565	1.0911	167.9472	-3.7347	1.3391	3.9675	2.3226	289.7254	-2.1863	.7839	14.4313	62.7532				1				0
80	8.25	20.561	83.4587	12.6637	51.5482	-5.1426	1.1055	168.2316	-3.7209	1.3534	3.9594	2.3178	289.9882	-2.1782	.7923	14.5631	62.8897				1				0
80	8.26	20.9326	83.9511	12.6717	51.0379	-5.1115	1.141	168.5933	-3.6898	1.3889	3.9425	2.308	290.6273	-2.16	.8131	14.8591	63.2277				1				0
80	8.27	21.3042	84.4434	12.6797	50.5276	-5.0806	1.1763	168.955	-3.6588	1.4242	3.9263	2.2985	291.269	-2.1419	.8338	15.1539	63.5643				1				0
80	8.28	21.5025	84.6756	12.6681	50.186	-5.0634	1.1974	169.0322	-3.6416	1.4454	3.918	2.2936	291.6482	-2.1318	.8461	15.3178	63.7654				1				0
80	8.29	21.7008	84.9078	12.6566	49.8443	-5.0462	1.2185	169.1095	-3.6244	1.4665	3.9099	2.2889	292.0286	-2.1218	.8585	15.4816	63.9664				1				0
80	8.3	21.899	85.1401	12.645	49.5027	-5.029	1.2396	169.1867	-3.6073	1.4876	3.9019	2.2842	292.4103	-2.1117	.8708	15.6452	64.1672				1				0
80	8.31	22.0973	85.3723	12.6334	49.161	-5.0118	1.2607	169.264	-3.5901	1.5086	3.8942	2.2797	292.7931	-2.1016	.8831	15.8087	64.3678				1				0
80	8.32	22.335	85.402	12.5578	48.412	-4.984	1.2951	168.7068	-3.5622	1.543	3.8821	2.2726	293.4205	-2.0853	.9033	16.074	64.6955				1				0
80	8.33	22.5728	85.4317	12.4822	47.663	-4.9559	1.3297	168.1496	-3.5342	1.5777	3.8703	2.2657	294.056	-2.0689	.9236	16.3411	65.0254				1				0
80	8.34	22.6123	85.2292	12.4182	47.2556	-4.945	1.3434	167.5151	-3.5233	1.5913	3.8659	2.2631	294.3066	-2.0625	.9315	16.4452	65.1552				1				0
80	8.35	22.6517	85.0266	12.3541	46.8482	-4.934	1.3571	166.8807	-3.5122	1.605	3.8616	2.2606	294.5597	-2.0561	.9396	16.5501	65.2861				1				0
80	8.36	22.6912	84.8241	12.2901	46.4408	-4.9229	1.3709	166.2462	-3.5011	1.6189	3.8573	2.2581	294.8152	-2.0496	.9477	16.6558	65.418				1				0
80	8.37	22.7307	84.6216	12.226	46.0334	-4.9117	1.3849	165.6118	-3.49	1.6328	3.8531	2.2556	295.0734	-2.043	.9559	16.7623	65.5508				1				0
80	8.38	22.7891	84.2508	12.1682	45.5188	-4.8924	1.3997	164.7269	-3.4706	1.6477	3.8419	2.249	295.3956	-2.0317	.9645	16.9464	65.6919				1				0
80	8.39	22.8474	83.88	12.1104	45.0042	-4.8728	1.4147	163.8419	-3.4511	1.6626	3.8307	2.2425	295.7233	-2.0203	.9733	17.1325	65.8345				1				0
80	8.4	22.8663	83.7117	12.1166	44.8969	-4.8647	1.4155	163.5915	-3.4429	1.6634	3.8237	2.2384	295.787	-2.0155	.9737	17.2102	65.842				1				0
80	8.41	22.8852	83.5434	12.1228	44.7896	-4.8565	1.4163	163.341	-3.4347	1.6642	3.8167	2.2343	295.8511	-2.0107	.9742	17.2882	65.8495				1				0
80	8.42	22.9041	83.375	12.1291	44.6824	-4.8483	1.417	163.0906	-3.4265	1.665	3.8096	2.2301	295.9156	-2.0059	.9747	17.3664	65.857				1				0
80	8.43	22.923	83.2067	12.1353	44.5751	-4.84	1.4178	162.8401	-3.4183	1.6658	3.8026	2.226	295.9806	-2.0011	.9751	17.4449	65.8645				1				0
80	8.44	23.05	83.2112	12.2198	44.6348	-4.8242	1.4151	163.1158	-3.4024	1.663	3.7871	2.2169	296.0482	-1.9918	.9735	17.5959	65.8382				1				0
80	8.45	23.177	83.2157	12.3043	44.6945	-4.8084	1.4123	163.3915	-3.3866	1.6603	3.7717	2.2079	296.1161	-1.9825	.9719	17.7465	65.8121				1				0
80	8.46	23.2852	83.3885	12.3826	44.8614	-4.8009	1.4088	163.9177	-3.3791	1.6568	3.7634	2.2031	296.1182	-1.9781	.9698	17.8177	65.7786				1				0
80	8.47	23.3933	83.5613	12.4609	45.0284	-4.7934	1.4053	164.4439	-3.3717	1.6533	3.7552	2.1983	296.1203	-1.9738	.9678	17.8886	65.7453				1				0
80	8.48	23.5014	83.7342	12.5391	45.1953	-4.7861	1.4018	164.97	-3.3643	1.6498	3.7471	2.1935	296.1224	-1.9694	.9658	17.9589	65.7123				1				0
80	8.49	23.8078	83.6559	12.709	45.0924	-4.7437	1.4039	165.2651	-3.3219	1.6518	3.71	2.1718	296.4389	-1.9446	.967	18.3624	65.7318				1				0
80	8.5	24.1143	83.5776	12.879	44.9894	-4.7015	1.4059	165.5602	-3.2797	1.6539	3.6731	2.1502	296.7606	-1.9199	.9682	18.7644	65.7513				1				0
80	8.51	24.4207	83.4992	13.0489	44.8865	-4.6594	1.408	165.8553	-3.2377	1.6559	3.6366	2.1288	297.0877	-1.8953	.9693	19.165	65.7707				1				0
80	8.52	24.6189	83.2481	13.1405	44.6167	-4.6243	1.4135	165.6242	-3.2026	1.6614	3.6079	2.112	297.4194	-1.8747	.9726	19.4994	65.8231				1				0
80	8.53	24.8172	82.997	13.2321	44.3468	-4.5891	1.419	165.3931	-3.1673	1.6669	3.5792	2.0952	297.7573	-1.8541	.9758	19.8348	65.8756				1				0
80	8.54	25.0154	82.7459	13.3237	44.0769	-4.5538	1.4245	165.162	-3.132	1.6725	3.5506	2.0784	298.1017	-1.8334	.979	20.1711	65.9283				1				0
80	8.55	25.466	82.2536	13.7089	43.955	-4.4732	1.414	165.3835	-3.0514	1.6619	3.4746	2.034	298.5749	-1.7862	.9728	20.9389	65.8281				1				0
80	8.56	25.9166	81.7612	14.0941	43.833	-4.3927	1.4035	165.605	-2.971	1.6515	3.3991	1.9897	299.0678	-1.7391	.9667	21.7047	65.7281				1				0
80	8.57	26.169	81.52	14.3876	43.9809	-4.3481	1.3876	166.0576	-2.9263	1.6355	3.3523	1.9623	299.2009	-1.713	.9574	22.1304	65.5764				1				0
80	8.58	26.4213	81.2788	14.6812	44.1288	-4.3036	1.3717	166.5101	-2.8819	1.6197	3.3058	1.9351	299.337	-1.6869	.9481	22.5537	65.4255				1				0
80	8.59	26.6736	81.0376	14.9747	44.2767	-4.2594	1.356	166.9627	-2.8377	1.6039	3.2596	1.908	299.4763	-1.661	.9389	22.9747	65.2754				1				0
80	8.6	26.926	80.7964	15.2683	44.4246	-4.2154	1.3403	167.4153	-2.7937	1.5882	3.2136	1.8811	299.6187	-1.6353	.9297	23.3934	65.1261				1				0
80	8.61	27.0178	80.466	15.7575	45.3622	-4.187	1.2847	168.6037	-2.7653	1.5327	3.1616	1.8507	298.9972	-1.6187	.8971	23.6638	64.5967				1				0
80	8.62	27.1097	80.1357	16.2468	46.2998	-4.159	1.2299	169.792	-2.7373	1.4778	3.1108	1.8209	298.3641	-1.6023	.865	23.9305	64.0746				1				0
80	8.63	26.9492	80.0466	16.4425	47.0895	-4.1743	1.1908	170.5278	-2.7525	1.4387	3.1058	1.818	297.5953	-1.6112	.8421	23.7855	63.7019				1				0
80	8.64	26.7887	79.9575	16.6382	47.8792	-4.1894	1.152	171.2636	-2.7676	1.3999	3.1015	1.8155	296.8308	-1.62	.8194	23.6418	63.3323				1				0
80	8.65	26.6282	79.8684	16.8339	48.6689	-4.2043	1.1135	171.9993	-2.7826	1.3614	3.0978	1.8133	296.0709	-1.6288	.7969	23.4993	62.9659				1				0
80	8.66	26.4677	79.7793	17.0296	49.4586	-4.2191	1.0753	172.7351	-2.7974	1.3233	3.0946	1.8114	295.3158	-1.6375	.7746	23.358	62.6026				1				0
80	8.67	26.1424	79.4436	17.2057	50.4074	-4.2453	1.0243	173.1991	-2.8235	1.2722	3.0969	1.8128	294.2554	-1.6527	.7447	23.1094	62.1164				1				0
80	8.68	25.8171	79.1079	17.3819	51.3562	-4.2712	.9735	173.663	-2.8495	1.2214	3.1002	1.8147	293.2025	-1.6679	.715	22.8621	61.6327				1				0
80	8.69	25.6523	78.8612	17.3623	51.5154	-4.2827	.9602	173.3912	-2.8609	1.2081	3.1056	1.8178	292.8934	-1.6746	.7072	22.7531	61.5059				1				0
80	8.7	25.4875	78.6146	17.3427	51.6745	-4.2942	.9468	173.1194	-2.8724	1.1948	3.111	1.821	292.5845	-1.6814	.6993	22.6437	61.3786				1				0
80	8.71	25.3227	78.368	17.3232	51.8337	-4.3057	.9334	172.8475	-2.8839	1.1814	3.1165	1.8242	292.2756	-1.6881	.6915	22.534	61.251				1				0
80	8.72	25.1579	78.1214	17.3036	51.9928	-4.3172	.92	172.5757	-2.8955	1.1679	3.1222	1.8275	291.9669	-1.6949	.6836	22.424	61.1229				1				0
80	8.73	25.1124	77.7083	17.2662	51.7757	-4.3081	.9182	171.8626	-2.8863	1.1662	3.113	1.8222	292.0004	-1.6895	.6826	22.5112	61.1064				1				0
80	8.74	25.0669	77.2952	17.2289	51.5586	-4.2988	.9165	171.1496	-2.8771	1.1644	3.1038	1.8168	292.0344	-1.6841	.6816	22.5992	61.0898				1				0
80	8.75	25.1862	77.1286	17.2111	51.1824	-4.2779	.9283	170.7083	-2.8561	1.1763	3.0889	1.8081	292.3842	-1.6718	.6885	22.7989	61.2027				1				0
80	8.76	25.3055	76.9621	17.1933	50.8061	-4.2568	.9403	170.2671	-2.835	1.1882	3.074	1.7993	292.7393	-1.6595	.6955	22.9996	61.3163				1				0
80	8.77	25.4248	76.7956	17.1755	50.4299	-4.2356	.9523	169.8258	-2.8139	1.2002	3.0591	1.7906	293.0997	-1.6471	.7025	23.2014	61.4304				1				0
80	8.78	25.5441	76.6291	17.1577	50.0536	-4.2143	.9643	169.3846	-2.7926	1.2122	3.0443	1.782	293.4655	-1.6346	.7096	23.4042	61.5451				1				0
80	8.79	25.7622	76.5832	17.1621	49.635	-4.1858	.9819	169.1425	-2.7641	1.2298	3.0253	1.7708	293.9857	-1.6179	.7199	23.6755	61.7125				1				0
80	8.8	25.9802	76.5373	17.1666	49.2164	-4.1572	.9995	168.9004	-2.7355	1.2474	3.0065	1.7598	294.5139	-1.6012	.7302	23.9477	61.8804				1				0
80	8.81	26.0789	76.6579	17.1888	49.174	-4.1502	1.0049	169.0996	-2.7285	1.2529	3.0024	1.7574	294.6641	-1.5971	.7334	24.0148	61.9322				1				0
80	8.82	26.1776	76.7785	17.2111	49.1316	-4.1432	1.0104	169.2988	-2.7214	1.2583	2.9982	1.755	294.8144	-1.593	.7365	24.0817	61.9838				1				0
80	8.83	26.2763	76.8991	17.2333	49.0892	-4.1362	1.0158	169.4979	-2.7144	1.2637	2.9942	1.7526	294.9647	-1.5889	.7397	24.1484	62.0354				1				0
80	8.84	26.375	77.0197	17.2556	49.0468	-4.1292	1.0212	169.6971	-2.7074	1.2691	2.9901	1.7502	295.1151	-1.5848	.7429	24.2151	62.0868				1				0
80	8.85	26.2402	77.1943	17.1728	49.2319	-4.1546	1.0186	169.8393	-2.7328	1.2665	3.0121	1.7631	294.8654	-1.5996	.7413	23.9729	62.0623				1				0
80	8.86	26.1055	77.3689	17.0901	49.417	-4.18	1.016	169.9815	-2.7582	1.264	3.0341	1.776	294.6198	-1.6145	.7398	23.7311	62.0378				1				0
80	8.87	25.872	77.423	16.9851	49.6445	-4.2124	1.0081	169.9246	-2.7906	1.256	3.0603	1.7913	294.2315	-1.6335	.7352	23.4224	61.962				1				0
80	8.88	25.6386	77.477	16.8802	49.872	-4.2448	1.0001	169.8677	-2.8231	1.248	3.0866	1.8068	293.8495	-1.6525	.7305	23.1136	61.8861				1				0
80	8.89	25.4051	77.531	16.7752	50.0995	-4.2773	.9921	169.8107	-2.8555	1.2401	3.1132	1.8223	293.4738	-1.6715	.7259	22.8045	61.8102				1				0
80	8.9	24.7528	77.5805	16.5288	50.8736	-4.3654	.9615	169.7357	-2.9437	1.2094	3.1824	1.8628	292.3351	-1.7231	.7079	21.965	61.518				1				0
80	8.91	24.1005	77.63	16.2824	51.6477	-4.4536	.9307	169.6606	-3.0319	1.1787	3.2529	1.9041	291.2443	-1.7747	.6899	21.1249	61.2256				1				0
80	8.92	23.4482	77.6795	16.036	52.4218	-4.5419	.9	169.5855	-3.1202	1.148	3.3247	1.9461	290.1992	-1.8264	.672	20.2839	60.9329				1				0
80	8.93	23.0294	77.675	15.8945	52.9684	-4.5977	.8773	169.5673	-3.1759	1.1252	3.3694	1.9723	289.5091	-1.8591	.6587	19.753	60.7164				1				0
80	8.94	22.6105	77.6705	15.7531	53.5151	-4.6534	.8545	169.5492	-3.2317	1.1025	3.4146	1.9988	288.837	-1.8917	.6454	19.222	60.4999				1				0
80	8.95	22.1917	77.666	15.6117	54.0617	-4.7092	.8318	169.5311	-3.2875	1.0797	3.4602	2.0255	288.1824	-1.9244	.632	18.6908	60.2833				1				0
80	8.96	21.5094	77.6813	15.3448	54.9223	-4.8028	.7974	169.4578	-3.381	1.0453	3.539	2.0716	287.1805	-1.9792	.6119	17.7995	59.9557				1				0
80	8.97	20.827	77.6966	15.0779	55.7829	-4.8965	.763	169.3845	-3.4747	1.0109	3.6188	2.1184	286.2216	-2.034	.5918	16.9075	59.6278				1				0
80	8.98	20.5635	77.7164	14.9525	56.0969	-4.9343	.7513	169.3293	-3.5126	.9992	3.652	2.1378	285.8797	-2.0562	.5849	16.5468	59.5166				1				0
80	8.99	20.3001	77.7362	14.8271	56.4109	-4.9722	.7396	169.2742	-3.5505	.9876	3.6853	2.1573	285.5438	-2.0784	.5781	16.1859	59.4053				1				0
80	9	20.0366	77.756	14.7016	56.7248	-5.0101	.7279	169.219	-3.5884	.9759	3.7187	2.1769	285.2136	-2.1006	.5713	15.8247	59.2939				1				0
80	9.01	19.7731	77.7758	14.5762	57.0388	-5.0481	.7162	169.1639	-3.6264	.9642	3.7523	2.1966	284.8892	-2.1228	.5644	15.4633	59.1825				1				0
80	9.02	19.6323	77.9018	14.4979	57.2395	-5.0723	.712	169.2715	-3.6505	.9599	3.7746	2.2097	284.7326	-2.137	.5619	15.2329	59.1421				1				0
80	9.03	19.4916	78.0278	14.4197	57.4401	-5.0964	.7078	169.3792	-3.6747	.9557	3.7969	2.2227	284.5781	-2.1512	.5594	15.0028	59.1018				1				0
80	9.04	19.6143	78.134	14.4668	57.3268	-5.0827	.7152	169.5419	-3.6609	.9631	3.7855	2.216	284.7397	-2.1431	.5638	15.1339	59.1728				1				0
80	9.05	19.737	78.2402	14.5139	57.2135	-5.0689	.7226	169.7047	-3.6472	.9706	3.7741	2.2094	284.902	-2.135	.5682	15.2647	59.2436				1				0
80	9.06	19.8598	78.3464	14.5611	57.1002	-5.0552	.7301	169.8675	-3.6335	.978	3.7628	2.2027	285.0649	-2.127	.5725	15.3953	59.3143				1				0
80	9.07	19.9825	78.4526	14.6082	56.9869	-5.0415	.7375	170.0303	-3.6198	.9854	3.7515	2.1961	285.2285	-2.119	.5768	15.5257	59.3849				1				0
80	9.08	20.2786	78.7199	14.6981	56.6643	-5.0097	.7579	170.3609	-3.588	1.0058	3.7263	2.1813	285.6596	-2.1004	.5888	15.8286	59.5792				1				0
80	9.09	20.5747	78.9873	14.7879	56.3417	-4.9781	.7782	170.6916	-3.5563	1.0261	3.7014	2.1668	286.0949	-2.0818	.6007	16.1303	59.7728				1				0
80	9.1	20.7481	79.1484	14.8306	56.1324	-4.96	.7911	170.8594	-3.5383	1.0391	3.6877	2.1587	286.3658	-2.0713	.6083	16.302	59.896				1				0
80	9.11	20.9214	79.3095	14.8733	55.9231	-4.942	.804	171.0273	-3.5203	1.052	3.6741	2.1508	286.6381	-2.0607	.6158	16.4735	60.0189				1				0
80	9.12	21.0948	79.4706	14.916	55.7137	-4.9241	.8169	171.1952	-3.5023	1.0649	3.6606	2.1429	286.9118	-2.0502	.6234	16.6446	60.1417				1				0
80	9.13	21.2682	79.6317	14.9587	55.5044	-4.9061	.8298	171.3631	-3.4844	1.0777	3.6473	2.135	287.1871	-2.0397	.6309	16.8154	60.2642				1				0
80	9.14	21.3746	79.773	14.86	55.0045	-4.898	.8546	171.0121	-3.4762	1.1026	3.6469	2.1348	287.5975	-2.0349	.6454	16.8929	60.5006				1				0
80	9.15	21.481	79.9143	14.7612	54.5046	-4.8898	.8796	170.6612	-3.4681	1.1275	3.6467	2.1347	288.0096	-2.0302	.66	16.9708	60.738				1				0
80	9.16	21.4141	79.8945	14.6198	54.214	-4.8996	.8917	170.1424	-3.4779	1.1397	3.6598	2.1424	288.1432	-2.0359	.6671	16.8773	60.8538				1				0
80	9.17	21.3472	79.8747	14.4784	53.9233	-4.9095	.904	169.6236	-3.4878	1.1519	3.6731	2.1502	288.2767	-2.0417	.6743	16.7833	60.9704				1				0
80	9.18	21.2802	79.8549	14.3369	53.6327	-4.9194	.9163	169.1048	-3.4977	1.1642	3.6864	2.1579	288.41	-2.0475	.6815	16.6887	61.0877				1				0
80	9.19	21.2133	79.8351	14.1955	53.3421	-4.9294	.9287	168.586	-3.5077	1.1766	3.6998	2.1658	288.5432	-2.0534	.6888	16.5935	61.2057				1				0
80	9.2	21.148	79.9332	13.9491	52.8007	-4.9449	.9557	167.831	-3.5232	1.2036	3.7231	2.1795	288.8616	-2.0624	.7046	16.4458	61.463				1				0
80	9.21	21.0828	80.0313	13.7027	52.2592	-4.9606	.9829	167.076	-3.5388	1.2309	3.7468	2.1933	289.1788	-2.0716	.7205	16.2968	61.7227				1				0
80	9.22	21.0845	80.1492	13.5977	52.0084	-4.9661	.9977	166.8398	-3.5443	1.2456	3.7568	2.1992	289.363	-2.0748	.7291	16.2444	61.8628				1				0
80	9.23	21.0862	80.2671	13.4927	51.7575	-4.9716	1.0124	166.6037	-3.5499	1.2603	3.767	2.2052	289.5468	-2.0781	.7378	16.1917	62.0032				1				0
80	9.24	21.088	80.385	13.3878	51.5067	-4.9772	1.0272	166.3675	-3.5554	1.2751	3.7772	2.2111	289.73	-2.0813	.7464	16.1389	62.144				1				0
80	9.25	21.0897	80.503	13.2828	51.2559	-4.9827	1.042	166.1313	-3.561	1.29	3.7874	2.2171	289.9128	-2.0846	.7551	16.086	62.2853				1				0
80	9.26	21.2201	80.6929	13.1939	50.7776	-4.9732	1.0686	165.8844	-3.5515	1.3165	3.7876	2.2173	290.3393	-2.079	.7707	16.1764	62.5381				1				0
80	9.27	21.3506	80.8828	13.1049	50.2993	-4.9637	1.0952	165.6375	-3.542	1.3431	3.7881	2.2175	290.767	-2.0734	.7863	16.267	62.7917				1				0
80	9.28	21.4793	80.9548	13.1209	50.0718	-4.9486	1.1069	165.6268	-3.5269	1.3548	3.7782	2.2117	291.014	-2.0646	.7931	16.4107	62.9031				1				0
80	9.29	21.6081	81.0268	13.1369	49.8443	-4.9335	1.1186	165.6161	-3.5118	1.3665	3.7683	2.2059	291.2623	-2.0558	.7999	16.5544	63.0146				1				0
80	9.3	21.7368	81.0988	13.1529	49.6168	-4.9184	1.1303	165.6054	-3.4967	1.3782	3.7585	2.2002	291.512	-2.0469	.8068	16.6981	63.126				1				0
80	9.31	21.869	80.9944	13.2428	49.4534	-4.8946	1.1335	165.5595	-3.4729	1.3814	3.7376	2.1879	291.691	-2.033	.8087	16.9247	63.1562				1				0
80	9.32	22.0012	80.89	13.3326	49.2899	-4.8708	1.1366	165.5137	-3.4491	1.3846	3.7166	2.1757	291.8721	-2.0191	.8105	17.1514	63.1865				1				0
80	9.33	22.1333	80.7856	13.4225	49.1264	-4.847	1.1398	165.4678	-3.4253	1.3878	3.6957	2.1634	292.0554	-2.0051	.8124	17.3782	63.2168				1				0
80	9.34	22.1368	80.6092	13.4963	49.1904	-4.8383	1.1313	165.4327	-3.4166	1.3792	3.6845	2.1568	291.9833	-2	.8074	17.4612	63.1355				1				0
80	9.35	22.1402	80.4327	13.5701	49.2544	-4.8296	1.1227	165.3975	-3.4079	1.3707	3.6732	2.1502	291.9107	-1.9949	.8024	17.5442	63.0541				1				0
80	9.36	22.1436	80.2563	13.644	49.3184	-4.8209	1.1142	165.3624	-3.3991	1.3621	3.6619	2.1436	291.8376	-1.9898	.7974	17.6273	62.9728				1				0
80	9.37	22.2063	80.1222	13.7756	49.4776	-4.8058	1.1025	165.5817	-3.3841	1.3504	3.6436	2.1329	291.755	-1.981	.7905	17.7709	62.8614				1				0
80	9.38	22.269	79.9881	13.9073	49.6367	-4.7908	1.0908	165.8011	-3.369	1.3388	3.6253	2.1222	291.6719	-1.9722	.7837	17.9141	62.7503				1				0
80	9.39	22.3282	80.0304	13.9651	49.7319	-4.7845	1.0877	166.0556	-3.3627	1.3357	3.6183	2.1181	291.6628	-1.9685	.7819	17.9741	62.7206				1				0
80	9.4	22.3874	80.0727	14.0229	49.827	-4.7782	1.0846	166.31	-3.3564	1.3326	3.6113	2.114	291.6537	-1.9648	.78	18.0339	62.691				1				0
80	9.41	22.4466	80.115	14.0807	49.9222	-4.7719	1.0815	166.5645	-3.3502	1.3295	3.6043	2.1099	291.6446	-1.9611	.7782	18.0935	62.6614				1				0
80	9.42	22.5058	80.1573	14.1386	50.0173	-4.7657	1.0784	166.819	-3.3439	1.3264	3.5974	2.1058	291.6355	-1.9575	.7764	18.1529	62.632				1				0
80	9.43	22.9264	80.7244	14.2675	49.9066	-4.7324	1.0989	167.8249	-3.3107	1.3469	3.5742	2.0922	292.1381	-1.938	.7884	18.4699	62.8274				1				0
80	9.44	23.347	81.2914	14.3965	49.7959	-4.6995	1.1192	168.8307	-3.2778	1.3672	3.5515	2.0789	292.641	-1.9187	.8003	18.7831	63.0205				1				0
80	9.45	23.7083	81.8161	14.4677	49.59	-4.673	1.1424	169.5821	-3.2513	1.3903	3.536	2.0699	293.1528	-1.9032	.8138	19.0357	63.2411				1				0
80	9.46	24.0696	82.3409	14.5389	49.3842	-4.6467	1.1653	170.3335	-3.225	1.4133	3.521	2.0611	293.6644	-1.8878	.8273	19.286	63.4598				1				0
80	9.47	24.431	82.8656	14.61	49.1783	-4.6207	1.1881	171.0849	-3.1989	1.436	3.5065	2.0526	294.1759	-1.8726	.8406	19.5341	63.6765				1				0
80	9.48	24.7923	83.3903	14.6812	48.9725	-4.5948	1.2107	171.8363	-3.1731	1.4586	3.4923	2.0443	294.687	-1.8574	.8538	19.7801	63.8913				1				0
80	9.49	25.3047	84.1653	14.7052	48.4942	-4.5609	1.2519	172.6693	-3.1391	1.4999	3.479	2.0365	295.5385	-1.8376	.878	20.1036	64.2845				1				0
80	9.5	25.8171	84.9402	14.7292	48.0158	-4.5272	1.2928	173.5024	-3.1055	1.5408	3.4667	2.0293	296.3879	-1.8179	.9019	20.424	64.6739				1				0
80	9.51	25.9681	85.1905	14.6821	47.7434	-4.5189	1.3116	173.5841	-3.0972	1.5596	3.4677	2.0299	296.7271	-1.813	.9129	20.5031	64.8529				1				0
80	9.52	26.1192	85.4407	14.6349	47.4709	-4.5106	1.3304	173.6657	-3.0889	1.5783	3.4688	2.0305	297.0658	-1.8081	.9239	20.5822	65.0317				1				0
80	9.53	26.2703	85.6909	14.5878	47.1985	-4.5023	1.3491	173.7474	-3.0806	1.5971	3.47	2.0312	297.4039	-1.8033	.9349	20.6612	65.2103				1				0
80	9.54	26.4213	85.9411	14.5406	46.926	-4.494	1.3679	173.8291	-3.0723	1.6158	3.4713	2.032	297.7415	-1.7984	.9458	20.7401	65.3888				1				0
80	9.55	26.4153	86.1634	14.288	46.3837	-4.506	1.3997	173.2504	-3.0843	1.6477	3.4968	2.0469	298.1116	-1.8055	.9645	20.6258	65.692				1				0
80	9.56	26.4093	86.3857	14.0354	45.8414	-4.5181	1.4318	172.6718	-3.0964	1.6797	3.5226	2.0621	298.4789	-1.8125	.9833	20.5107	65.9973				1				0
80	9.57	26.2522	86.3578	13.8299	45.5715	-4.5387	1.4452	172.0115	-3.1169	1.6931	3.5471	2.0764	298.5106	-1.8246	.9911	20.3151	66.1247				1				0
80	9.58	26.0952	86.3299	13.6244	45.3017	-4.5594	1.4586	171.3512	-3.1376	1.7066	3.5717	2.0908	298.5422	-1.8367	.999	20.1179	66.2532				1				0
80	9.59	25.9381	86.302	13.4189	45.0318	-4.5802	1.4722	170.6909	-3.1585	1.7202	3.5965	2.1053	298.5736	-1.8489	1.0069	19.9192	66.3826				1				0
80	9.6	25.781	86.2741	13.2134	44.762	-4.6013	1.4859	170.0305	-3.1795	1.7339	3.6215	2.12	298.6048	-1.8612	1.015	19.7189	66.5131				1				0
80	9.61	25.5716	86.41	12.8754	44.3036	-4.6362	1.5135	169.1606	-3.2145	1.7615	3.6655	2.1457	298.722	-1.8817	1.0311	19.3859	66.776				1				0
80	9.62	25.3622	86.5459	12.5374	43.8451	-4.6715	1.5414	168.2906	-3.2498	1.7894	3.7099	2.1717	298.8376	-1.9024	1.0475	19.0494	67.0416				1				0
80	9.63	25.3098	86.7097	12.4048	43.6566	-4.6855	1.5554	168.081	-3.2637	1.8033	3.7288	2.1828	298.9221	-1.9106	1.0556	18.9168	67.1745				1				0
80	9.64	25.2575	86.8736	12.2723	43.468	-4.6994	1.5694	167.8714	-3.2777	1.8173	3.7478	2.1939	299.0059	-1.9187	1.0638	18.7839	67.3076				1				0
80	9.65	25.2051	87.0374	12.1397	43.2795	-4.7134	1.5834	167.6617	-3.2917	1.8313	3.7668	2.2051	299.0891	-1.9269	1.072	18.6506	67.4411				1				0
80	9.66	25.2781	87.5054	11.9725	42.9205	-4.7233	1.613	167.6765	-3.3016	1.8609	3.7899	2.2186	299.4074	-1.9327	1.0894	18.5563	67.7229				1				0
80	9.67	25.351	87.9734	11.8053	42.5616	-4.7332	1.6426	167.6913	-3.3115	1.8905	3.8131	2.2322	299.7217	-1.9385	1.1067	18.4621	68.0047				1				0
80	9.68	25.424	88.4415	11.638	42.2026	-4.7431	1.6721	167.7061	-3.3214	1.9201	3.8364	2.2458	300.0322	-1.9443	1.124	18.368	68.2865				1				0
80	9.69	25.5493	88.7457	11.6033	42.0322	-4.739	1.6876	167.9306	-3.3172	1.9355	3.8406	2.2483	300.2624	-1.9419	1.133	18.4075	68.4333				1				0
80	9.7	25.6746	89.0499	11.5686	41.8619	-4.7348	1.7029	168.155	-3.3131	1.9509	3.8448	2.2507	300.4914	-1.9395	1.142	18.4469	68.5798				1				0
80	9.71	25.7999	89.3541	11.5339	41.6915	-4.7307	1.7183	168.3794	-3.3089	1.9662	3.849	2.2532	300.7194	-1.9371	1.151	18.4863	68.7259				1				0
80	9.72	25.9733	89.6556	11.485	41.3887	-4.7209	1.7399	168.5027	-3.2991	1.9879	3.8518	2.2548	301.0708	-1.9313	1.1637	18.5796	68.9322				1				0
80	9.73	26.1467	89.9572	11.4361	41.086	-4.7111	1.7616	168.6259	-3.2894	2.0095	3.8546	2.2565	301.4212	-1.9256	1.1764	18.6728	69.1381				1				0
80	9.74	26.1947	89.9545	11.4219	40.9537	-4.7054	1.7679	168.5247	-3.2837	2.0159	3.8531	2.2556	301.5463	-1.9223	1.1801	18.7269	69.1989				1				0
80	9.75	26.2428	89.9518	11.4076	40.8213	-4.6997	1.7743	168.4235	-3.278	2.0223	3.8516	2.2547	301.6715	-1.9189	1.1838	18.7812	69.2597				1				0
80	9.76	26.2909	89.9491	11.3934	40.689	-4.694	1.7807	168.3223	-3.2723	2.0287	3.8501	2.2538	301.7971	-1.9156	1.1876	18.8355	69.3206				1				0
80	9.77	26.3389	89.9464	11.3792	40.5567	-4.6883	1.7871	168.2211	-3.2666	2.0351	3.8486	2.253	301.9229	-1.9122	1.1913	18.8899	69.3816				1				0
80	9.78	26.3655	89.6736	11.3605	40.2989	-4.6756	1.7935	167.6986	-3.2539	2.0415	3.8413	2.2487	302.1041	-1.9048	1.1951	19.0106	69.4427				1				0
80	9.79	26.3921	89.4009	11.3418	40.0412	-4.6629	1.8	167.176	-3.2411	2.0479	3.8339	2.2444	302.2871	-1.8974	1.1988	19.1321	69.5041				1				0
80	9.8	26.3707	89.1309	11.3374	39.9158	-4.6558	1.8	166.7547	-3.2341	2.048	3.828	2.2409	302.3438	-1.8932	1.1989	19.1993	69.5043				1				0
80	9.81	26.3492	88.8609	11.3329	39.7903	-4.6487	1.8	166.3333	-3.227	2.048	3.822	2.2374	302.4009	-1.8891	1.1989	19.2669	69.5045				1				0
80	9.82	26.3278	88.5909	11.3285	39.6649	-4.6416	1.8001	165.912	-3.2199	2.048	3.816	2.2339	302.4585	-1.8849	1.1989	19.3347	69.5047				1				0
80	9.83	26.3063	88.3209	11.324	39.5395	-4.6344	1.8001	165.4907	-3.2127	2.048	3.81	2.2303	302.5165	-1.8807	1.1989	19.4029	69.5049				1				0
80	9.84	26.417	88.184	11.3516	39.3795	-4.6165	1.8048	165.3322	-3.1948	2.0527	3.7974	2.223	302.7221	-1.8702	1.2017	19.5737	69.5499				1				0
80	9.85	26.5277	88.0472	11.3792	39.2195	-4.5985	1.8095	165.1736	-3.1768	2.0575	3.7849	2.2156	302.9294	-1.8597	1.2044	19.7447	69.5951				1				0
80	9.86	26.6599	88.1804	11.4112	39.1849	-4.5879	1.8142	165.4364	-3.1661	2.0622	3.7785	2.2119	303.0772	-1.8534	1.2072	19.8464	69.6398				1				0
80	9.87	26.7921	88.3137	11.4432	39.1503	-4.5772	1.8189	165.6992	-3.1555	2.0669	3.7721	2.2082	303.2249	-1.8472	1.2099	19.9477	69.6843				1				0
80	9.88	26.9243	88.4469	11.4752	39.1157	-4.5666	1.8236	165.9621	-3.1449	2.0715	3.7658	2.2045	303.3727	-1.841	1.2126	20.0488	69.7287				1				0
80	9.89	27.0564	88.5801	11.5073	39.0811	-4.556	1.8282	166.2249	-3.1343	2.0762	3.7596	2.2008	303.5205	-1.8348	1.2154	20.1495	69.773				1				0
80	9.9	27.3912	89.0949	11.5482	38.9635	-4.5361	1.8457	166.9977	-3.1143	2.0936	3.7526	2.1968	303.9112	-1.8231	1.2256	20.3398	69.9392				1				0
80	9.91	27.7259	89.6097	11.5891	38.8458	-4.5163	1.863	167.7706	-3.0945	2.1109	3.7459	2.1928	304.2997	-1.8115	1.2357	20.5284	70.1039				1				0
80	9.92	27.9285	89.9914	11.598	38.7628	-4.507	1.8756	168.2806	-3.0852	2.1235	3.7454	2.1925	304.5394	-1.8061	1.2431	20.6169	70.2242				1				0
80	9.93	28.131	90.373	11.6069	38.6798	-4.4977	1.8882	168.7906	-3.076	2.1361	3.745	2.1923	304.7776	-1.8007	1.2504	20.7048	70.3438				1				0
80	9.94	28.3336	90.7546	11.6158	38.5967	-4.4886	1.9006	169.3007	-3.0668	2.1486	3.7446	2.192	305.0145	-1.7953	1.2577	20.7922	70.4626				1				0
80	9.95	28.5361	91.1362	11.6247	38.5137	-4.4794	1.913	169.8107	-3.0577	2.161	3.7442	2.1918	305.2501	-1.79	1.265	20.879	70.5807				1				0
80	9.96	28.7455	91.6493	11.6078	38.4229	-4.4747	1.9289	170.4255	-3.053	2.1768	3.7496	2.195	305.4894	-1.7872	1.2743	20.9238	70.7317				1				0
80	9.97	28.955	92.1623	11.5909	38.3321	-4.4701	1.9446	171.0402	-3.0483	2.1926	3.755	2.1981	305.7263	-1.7845	1.2835	20.9683	70.8817				1				0
80	9.98	28.9618	92.2937	11.5651	38.3243	-4.4744	1.9481	171.1449	-3.0527	2.1961	3.7605	2.2014	305.731	-1.787	1.2856	20.9269	70.915				1				0
80	9.99	28.9687	92.4251	11.5393	38.3165	-4.4788	1.9516	171.2496	-3.057	2.1996	3.7661	2.2046	305.7356	-1.7896	1.2876	20.8855	70.9483				1				0
80	10	28.9756	92.5565	11.5135	38.3087	-4.4831	1.9551	171.3543	-3.0614	2.2031	3.7717	2.2079	305.7402	-1.7921	1.2897	20.8442	70.9816				1				0
80	10.01	28.9824	92.6879	11.4877	38.3009	-4.4874	1.9586	171.459	-3.0657	2.2066	3.7772	2.2112	305.7448	-1.7946	1.2917	20.803	71.0148				1				0
80	10.02	28.8365	92.5358	11.453	38.3468	-4.4986	1.9535	171.1721	-3.0769	2.2014	3.7833	2.2147	305.5822	-1.8012	1.2887	20.6962	70.9657				1				0
80	10.03	28.6906	92.3837	11.4183	38.3926	-4.5099	1.9483	170.8852	-3.0881	2.1962	3.7895	2.2183	305.4197	-1.8078	1.2857	20.5891	70.9165				1				0
80	10.04	28.5378	92.1002	11.4094	38.4462	-4.5168	1.9396	170.4937	-3.0951	2.1875	3.7901	2.2187	305.2515	-1.8119	1.2806	20.5228	70.8335				1				0
80	10.05	28.3851	91.8167	11.4005	38.4999	-4.5238	1.9308	170.1021	-3.1021	2.1788	3.7908	2.2191	305.0826	-1.816	1.2754	20.4563	70.7502				1				0
80	10.06	28.2323	91.5332	11.3916	38.5535	-4.5309	1.922	169.7105	-3.1091	2.17	3.7915	2.2195	304.9129	-1.8201	1.2703	20.3894	70.6665				1				0
80	10.07	28.0598	91.0633	11.3952	38.5812	-4.5335	1.9104	169.0994	-3.1118	2.1583	3.787	2.2169	304.7453	-1.8216	1.2635	20.3643	70.5555				1				0
80	10.08	27.8873	90.5935	11.3987	38.6088	-4.5362	1.8986	168.4883	-3.1144	2.1466	3.7825	2.2143	304.5761	-1.8232	1.2566	20.3389	70.4436				1				0
80	10.09	27.7147	90.1237	11.4023	38.6365	-4.5388	1.8868	167.8772	-3.1171	2.1347	3.778	2.2116	304.4053	-1.8247	1.2497	20.3134	70.3309				1				0
80	10.1	27.695	89.9374	11.4147	38.6106	-4.5344	1.8839	167.6577	-3.1126	2.1318	3.7727	2.2085	304.4072	-1.8221	1.248	20.3558	70.3033				1				0
80	10.11	27.6753	89.751	11.4272	38.5846	-4.5299	1.881	167.4381	-3.1082	2.1289	3.7674	2.2054	304.4091	-1.8195	1.2463	20.3982	70.2757				1				0
80	10.12	27.6555	89.5647	11.4397	38.5587	-4.5255	1.8781	167.2186	-3.1037	2.126	3.7621	2.2023	304.411	-1.8169	1.2446	20.4408	70.2479				1				0
80	10.13	27.7568	89.4684	11.4539	38.4021	-4.5104	1.8838	167.0812	-3.0887	2.1317	3.7529	2.1969	304.6119	-1.8081	1.2479	20.5839	70.3019				1				0
80	10.14	27.8581	89.3721	11.4681	38.2456	-4.4954	1.8894	166.9439	-3.0736	2.1374	3.7437	2.1916	304.8141	-1.7993	1.2512	20.7272	70.3559				1				0
80	10.15	27.9791	89.4621	11.4699	38.115	-4.4849	1.898	167.0261	-3.0631	2.1459	3.74	2.1894	305.0141	-1.7931	1.2562	20.8274	70.4376				1				0
80	10.16	28.1001	89.5521	11.4717	37.9844	-4.4743	1.9066	167.1083	-3.0526	2.1545	3.7363	2.1872	305.2142	-1.787	1.2612	20.9276	70.5192				1				0
80	10.17	28.2211	89.6421	11.4735	37.8538	-4.4638	1.9151	167.1905	-3.0421	2.1631	3.7327	2.1851	305.4146	-1.7808	1.2662	21.0277	70.6007				1				0
80	10.18	28.3421	89.7321	11.4752	37.7232	-4.4533	1.9237	167.2727	-3.0316	2.1716	3.7291	2.183	305.6151	-1.7747	1.2712	21.1276	70.6821				1				0
80	10.19	28.6451	89.8771	11.5064	37.4049	-4.4233	1.9423	167.4334	-3.0016	2.1903	3.7157	2.1752	306.1188	-1.7571	1.2822	21.4137	70.8599				1				0
80	10.2	28.9481	90.022	11.5375	37.0866	-4.3933	1.961	167.5941	-2.9716	2.2089	3.7026	2.1675	306.6251	-1.7395	1.2931	21.6992	71.0373				1				0
80	10.21	29.13	90.0769	11.5669	36.8989	-4.3738	1.9711	167.6726	-2.9521	2.219	3.6931	2.1619	306.9313	-1.7281	1.299	21.885	71.1334				1				0
80	10.22	29.312	90.1318	11.5962	36.7112	-4.3543	1.9812	167.7512	-2.9326	2.2291	3.6836	2.1563	307.2387	-1.7167	1.3049	22.0705	71.2294				1				0
80	10.23	29.494	90.1867	11.6256	36.5235	-4.3349	1.9912	167.8297	-2.9131	2.2392	3.6743	2.1509	307.5475	-1.7053	1.3108	22.2559	71.3254				1				0
80	10.24	29.6759	90.2416	11.6549	36.3358	-4.3154	2.0013	167.9082	-2.8937	2.2492	3.665	2.1455	307.8575	-1.6939	1.3167	22.4411	71.4212				1				0
80	10.25	29.8493	89.8249	11.7866	36.1749	-4.2777	1.9986	167.6356	-2.8559	2.2465	3.6336	2.1271	308.1889	-1.6718	1.3151	22.8005	71.3954				1				0
80	10.26	30.0227	89.4081	11.9182	36.014	-4.2398	1.9959	167.3631	-2.8181	2.2438	3.6023	2.1087	308.5272	-1.6497	1.3135	23.1611	71.3694				1				0
80	10.27	30.0141	88.9365	12.0205	36.0409	-4.2213	1.983	167.012	-2.7996	2.2309	3.5798	2.0955	308.5507	-1.6388	1.3059	23.3372	71.2471				1				0
80	10.28	30.0055	88.4649	12.1228	36.0677	-4.2028	1.9701	166.6609	-2.781	2.218	3.5572	2.0823	308.5746	-1.628	1.2984	23.5141	71.1242				1				0
80	10.29	29.9969	87.9932	12.2251	36.0945	-4.1841	1.9571	166.3098	-2.7624	2.2051	3.5346	2.069	308.5989	-1.617	1.2908	23.6917	71.0008				1				0
80	10.3	29.9883	87.5216	12.3274	36.1213	-4.1654	1.9441	165.9586	-2.7436	2.1921	3.5118	2.0557	308.6236	-1.6061	1.2832	23.8701	70.8769				1				0
80	10.31	29.8295	86.5477	12.6441	36.674	-4.1423	1.8908	165.6954	-2.7206	2.1387	3.4606	2.0257	308.172	-1.5925	1.2519	24.09	70.3687				1				0
80	10.32	29.6708	85.5739	12.9608	37.2267	-4.1191	1.8372	165.4321	-2.6974	2.0852	3.4094	1.9957	307.7053	-1.579	1.2206	24.3106	69.8589				1				0
80	10.33	29.5206	85.0716	13.1752	37.7526	-4.1149	1.797	165.5199	-2.6931	2.0449	3.3815	1.9794	307.2095	-1.5765	1.197	24.3512	69.4752				1				0
80	10.34	29.3704	84.5694	13.3896	38.2784	-4.1106	1.7567	165.6078	-2.6889	2.0047	3.3539	1.9632	306.7061	-1.574	1.1734	24.3918	69.092				1				0
80	10.35	29.2202	84.0672	13.6039	38.8043	-4.1063	1.7165	165.6956	-2.6846	1.9645	3.3266	1.9473	306.1948	-1.5715	1.1499	24.4324	68.7091				1				0
80	10.36	29.07	83.5649	13.8183	39.3302	-4.1021	1.6764	165.7834	-2.6803	1.9243	3.2996	1.9314	305.6757	-1.569	1.1264	24.4729	68.3267				1				0
80	10.37	28.7696	82.7972	14.224	40.4935	-4.1046	1.5972	166.2843	-2.6828	1.8452	3.2561	1.906	304.5188	-1.5704	1.0801	24.4492	67.573				1				0
80	10.38	28.4692	82.0294	14.6296	41.6569	-4.107	1.5186	166.7851	-2.6853	1.7665	3.2142	1.8815	303.3384	-1.5719	1.034	24.4257	66.8238				1				0
80	10.39	28.319	81.7639	14.8208	42.2943	-4.1137	1.48	167.1981	-2.692	1.728	3.1989	1.8725	302.6962	-1.5758	1.0115	24.3621	66.4569				1				0
80	10.4	28.1688	81.4984	15.0121	42.9318	-4.1204	1.4417	167.6111	-2.6986	1.6896	3.1839	1.8637	302.0511	-1.5796	.989	24.2988	66.0918				1				0
80	10.41	28.0186	81.2329	15.2034	43.5692	-4.127	1.4036	168.0241	-2.7052	1.6515	3.1695	1.8553	301.4032	-1.5835	.9667	24.2358	65.7285				1				0
80	10.42	27.7482	80.611	15.5556	44.6461	-4.1326	1.3347	168.5609	-2.7109	1.5827	3.1391	1.8375	300.2773	-1.5868	.9264	24.1819	65.0732				1				0
80	10.43	27.4779	79.989	15.9079	45.7229	-4.1383	1.2664	169.0977	-2.7165	1.5143	3.1101	1.8205	299.1371	-1.5901	.8864	24.1282	64.422				1				0
80	10.44	27.2075	79.3671	16.2601	46.7998	-4.1439	1.1984	169.6345	-2.7221	1.4464	3.0825	1.8043	297.9834	-1.5934	.8466	24.075	63.775				1				0
80	10.45	27.0873	79.0107	16.4212	47.2391	-4.143	1.1679	169.7583	-2.7212	1.4159	3.0675	1.7956	297.4881	-1.5928	.8288	24.0837	63.4843				1				0
80	10.46	26.9672	78.6542	16.5822	47.6785	-4.142	1.1374	169.8821	-2.7203	1.3854	3.0528	1.7869	296.9887	-1.5923	.8109	24.0924	63.1942				1				0
80	10.47	26.847	78.2978	16.7432	48.1179	-4.1411	1.107	170.0059	-2.7194	1.355	3.0383	1.7784	296.4852	-1.5918	.7931	24.101	62.9044				1				0
80	10.48	26.6651	77.5976	17.0634	48.8938	-4.1328	1.0513	170.2198	-2.7111	1.2993	3.0063	1.7597	295.6061	-1.5869	.7605	24.1804	62.3741				1				0
80	10.49	26.4831	76.8973	17.3836	49.6696	-4.1245	.9958	170.4337	-2.7027	1.2437	2.9752	1.7415	294.7106	-1.582	.728	24.2596	61.845				1				0
80	10.5	26.4213	76.5535	17.5429	50.0061	-4.1171	.9706	170.5237	-2.6953	1.2185	2.958	1.7314	294.3268	-1.5777	.7132	24.3301	61.6048				1				0
80	10.51	26.3595	76.2097	17.7021	50.3425	-4.1097	.9454	170.6138	-2.6879	1.1933	2.9409	1.7214	293.9388	-1.5734	.6985	24.4005	61.3649				1				0
80	10.52	26.2977	75.8659	17.8613	50.679	-4.1023	.9202	170.7039	-2.6806	1.1681	2.924	1.7115	293.5469	-1.569	.6838	24.4708	61.1252				1				0
80	10.53	26.2359	75.522	18.0206	51.0154	-4.0949	.8951	170.794	-2.6732	1.143	2.9073	1.7017	293.1508	-1.5647	.669	24.5411	60.8858				1				0
80	10.54	26.108	74.8245	18.2892	51.5482	-4.0803	.8507	170.77	-2.6586	1.0986	2.8766	1.6838	292.4525	-1.5561	.6431	24.6805	60.4631				1				0
80	10.55	25.9802	74.1269	18.5579	52.081	-4.0657	.8063	170.746	-2.6439	1.0542	2.8463	1.6661	291.7391	-1.5476	.6171	24.8198	60.0403				1				0
80	10.56	25.9141	73.7732	18.6673	52.2774	-4.0584	.787	170.6319	-2.6366	1.0349	2.8325	1.6579	291.4305	-1.5433	.6058	24.8892	59.8563				1				0
80	10.57	25.848	73.4195	18.7767	52.4737	-4.0511	.7676	170.5179	-2.6293	1.0156	2.8187	1.6498	291.1185	-1.539	.5944	24.9586	59.672				1				0
80	10.58	25.7819	73.0658	18.8861	52.67	-4.0438	.7482	170.4038	-2.622	.9962	2.8049	1.6418	290.803	-1.5348	.5831	25.0281	59.4874				1				0
80	10.59	25.7158	72.7121	18.9955	52.8664	-4.0365	.7288	170.2898	-2.6147	.9768	2.7912	1.6338	290.4839	-1.5305	.5717	25.0978	59.3026				1				0
80	10.6	25.6712	72.2683	19.129	53.029	-4.0226	.7081	170.0974	-2.6008	.9561	2.771	1.6219	290.1833	-1.5223	.5596	25.2304	59.1053				1				0
80	10.61	25.6265	71.8246	19.2624	53.1916	-4.0086	.6873	169.9051	-2.5869	.9353	2.7507	1.6101	289.8776	-1.5142	.5474	25.3632	58.9075				1				0
80	10.62	25.648	71.7346	19.2864	53.1579	-4.002	.686	169.8269	-2.5802	.934	2.7441	1.6062	289.899	-1.5103	.5467	25.4263	58.8951				1				0
80	10.63	25.6695	71.6446	19.3104	53.1241	-3.9954	.6847	169.7486	-2.5736	.9327	2.7374	1.6023	289.9206	-1.5064	.5459	25.4894	58.8827				1				0
80	10.64	25.6909	71.5546	19.3344	53.0904	-3.9887	.6834	169.6703	-2.567	.9314	2.7307	1.5984	289.9423	-1.5025	.5452	25.5526	58.8702				1				0
80	10.65	25.7124	71.4646	19.3585	53.0567	-3.9821	.6821	169.5921	-2.5603	.9301	2.724	1.5944	289.9641	-1.4986	.5444	25.6159	58.8578				1				0
80	10.66	25.8171	71.56	19.3113	52.843	-3.9747	.6951	169.5314	-2.5529	.943	2.7215	1.593	290.2734	-1.4943	.552	25.6862	58.9811				1				0
80	10.67	25.9218	71.6554	19.2642	52.6294	-3.9673	.708	169.4707	-2.5456	.956	2.7191	1.5916	290.5834	-1.49	.5595	25.7566	59.1045				1				0
80	10.68	26.005	71.8408	19.193	52.4495	-3.9666	.7223	169.4883	-2.5448	.9702	2.7235	1.5941	290.8696	-1.4895	.5679	25.7637	59.2402				1				0
80	10.69	26.0883	72.0262	19.1218	52.2696	-3.9658	.7365	169.5059	-2.5441	.9845	2.7279	1.5967	291.1548	-1.4891	.5762	25.7708	59.3759				1				0
80	10.7	26.1716	72.2116	19.0507	52.0897	-3.9651	.7508	169.5235	-2.5433	.9987	2.7324	1.5993	291.4391	-1.4887	.5846	25.7778	59.5116				1				0
80	10.71	26.2548	72.397	18.9795	51.9098	-3.9643	.765	169.5411	-2.5426	1.013	2.7369	1.602	291.7223	-1.4882	.5929	25.7849	59.6473				1				0
80	10.72	26.381	72.6454	18.7865	51.4029	-3.9623	.7962	169.2158	-2.5406	1.0441	2.7468	1.6077	292.3411	-1.4871	.6111	25.804	59.9438				1				0
80	10.73	26.5071	72.8939	18.5934	50.8961	-3.9603	.8274	168.8905	-2.5386	1.0754	2.7569	1.6137	292.9578	-1.4859	.6294	25.8231	60.2415				1				0
80	10.74	26.5501	72.9569	18.4716	50.5691	-3.959	.8445	168.5476	-2.5373	1.0924	2.7625	1.6169	293.2939	-1.4852	.6394	25.8352	60.4039				1				0
80	10.75	26.593	73.0199	18.3497	50.2422	-3.9578	.8616	168.2047	-2.536	1.1095	2.7681	1.6203	293.63	-1.4844	.6494	25.8474	60.5671				1				0
80	10.76	26.6359	73.0829	18.2278	49.9152	-3.9565	.8788	167.8618	-2.5347	1.1267	2.7739	1.6236	293.9661	-1.4837	.6595	25.8596	60.7309				1				0
80	10.77	26.6788	73.1459	18.106	49.5883	-3.9552	.8961	167.5189	-2.5335	1.144	2.7798	1.6271	294.3022	-1.4829	.6696	25.8719	60.8954				1				0
80	10.78	26.7749	73.3466	17.8854	49.0148	-3.9543	.9293	167.0217	-2.5326	1.1772	2.7928	1.6347	294.9298	-1.4824	.689	25.8801	61.2114				1				0
80	10.79	26.8711	73.5473	17.6647	48.4414	-3.9535	.9626	166.5245	-2.5317	1.2106	2.8063	1.6426	295.5553	-1.4819	.7086	25.8883	61.5293				1				0
80	10.8	26.9243	73.685	17.566	48.1949	-3.9539	.9786	166.3702	-2.5322	1.2265	2.8136	1.6469	295.8445	-1.4822	.7179	25.8842	61.6812				1				0
80	10.81	26.9775	73.8227	17.4673	47.9484	-3.9543	.9946	166.2159	-2.5326	1.2425	2.821	1.6512	296.1327	-1.4824	.7273	25.88	61.8334				1				0
80	10.82	27.0307	73.9604	17.3685	47.7019	-3.9548	1.0106	166.0615	-2.533	1.2585	2.8284	1.6556	296.42	-1.4827	.7366	25.8759	61.9858				1				0
80	10.83	27.1354	74.3043	17.2253	47.3931	-3.9586	1.0359	166.058	-2.5369	1.2839	2.8433	1.6642	296.8431	-1.4849	.7515	25.8392	62.2273				1				0
80	10.84	27.2401	74.6481	17.0821	47.0843	-3.9625	1.0613	166.0546	-2.5407	1.3092	2.8582	1.673	297.2618	-1.4872	.7663	25.8026	62.4688				1				0
80	10.85	27.3448	74.9919	16.9389	46.7755	-3.9663	1.0866	166.0511	-2.5446	1.3346	2.8733	1.6818	297.6762	-1.4894	.7812	25.7659	62.7103				1				0
80	10.86	27.3963	75.198	16.8944	46.7133	-3.9697	1.0959	166.202	-2.548	1.3438	2.8806	1.6861	297.8078	-1.4914	.7866	25.7336	62.7985				1				0
80	10.87	27.4478	75.4041	16.8499	46.651	-3.9731	1.1051	166.3528	-2.5514	1.3531	2.888	1.6904	297.9386	-1.4934	.792	25.7013	62.8865				1				0
80	10.88	27.4993	75.6102	16.8054	46.5887	-3.9765	1.1144	166.5037	-2.5548	1.3623	2.8953	1.6947	298.0684	-1.4954	.7974	25.669	62.9743				1				0
80	10.89	27.5457	75.9748	16.7236	46.5654	-3.9884	1.1268	166.8094	-2.5667	1.3747	2.9116	1.7043	298.1737	-1.5024	.8047	25.5556	63.0925				1				0
80	10.9	27.592	76.3393	16.6418	46.542	-4.0003	1.1391	167.1151	-2.5785	1.3871	2.9279	1.7138	298.2774	-1.5093	.8119	25.4427	63.2103				1				0
80	10.91	27.5869	76.4977	16.6044	46.5809	-4.0087	1.1423	167.2699	-2.587	1.3903	2.9369	1.7191	298.2537	-1.5143	.8138	25.3618	63.2406				1				0
80	10.92	27.5817	76.6561	16.567	46.6198	-4.0172	1.1455	167.4247	-2.5955	1.3934	2.9459	1.7243	298.2301	-1.5192	.8156	25.2812	63.2708				1				0
80	10.93	27.5766	76.8145	16.5297	46.6588	-4.0257	1.1487	167.5795	-2.6039	1.3966	2.9548	1.7296	298.2067	-1.5242	.8175	25.2007	63.301				1				0
80	10.94	27.5714	76.9729	16.4923	46.6977	-4.0341	1.1518	167.7343	-2.6124	1.3998	2.9638	1.7348	298.1835	-1.5291	.8193	25.1203	63.3312				1				0
80	10.95	27.4942	77.2636	16.4131	46.8603	-4.0578	1.1534	168.0312	-2.6361	1.4014	2.9854	1.7475	297.9953	-1.543	.8203	24.8944	63.3462				1				0
80	10.96	27.4169	77.5544	16.334	47.0229	-4.0815	1.155	168.3282	-2.6597	1.4029	3.007	1.7601	297.8104	-1.5568	.8212	24.6694	63.3612				1				0
80	10.97	27.3448	77.6867	16.2922	47.1466	-4.0967	1.1534	168.4702	-2.6749	1.4014	3.0198	1.7676	297.6493	-1.5658	.8203	24.5244	63.3462				1				0
80	10.98	27.2727	77.819	16.2504	47.2703	-4.1119	1.1518	168.6123	-2.6901	1.3998	3.0325	1.7751	297.4897	-1.5746	.8193	24.3797	63.3312				1				0
80	10.99	27.2006	77.9513	16.2085	47.394	-4.127	1.1503	168.7544	-2.7053	1.3982	3.0453	1.7825	297.3318	-1.5835	.8184	24.2352	63.3163				1				0
80	11	27.1285	78.0836	16.1667	47.5176	-4.1422	1.1487	168.8965	-2.7204	1.3966	3.058	1.79	297.1754	-1.5924	.8175	24.091	63.3014				1				0
80	11.01	26.9603	78.3077	16.0716	47.7356	-4.1733	1.1456	169.0752	-2.7515	1.3936	3.0843	1.8054	296.8611	-1.6106	.8157	23.7949	63.2722				1				0
80	11.02	26.7921	78.5318	15.9764	47.9536	-4.2043	1.1426	169.2539	-2.7826	1.3905	3.1107	1.8208	296.5527	-1.6288	.8139	23.4994	63.2431				1				0
80	11.03	26.696	78.6236	15.923	48.0478	-4.2202	1.1411	169.2905	-2.7985	1.389	3.1243	1.8288	296.3975	-1.6381	.8131	23.3476	63.2289				1				0
80	11.04	26.5998	78.7154	15.8696	48.1421	-4.2362	1.1396	169.327	-2.8144	1.3875	3.1379	1.8368	296.2437	-1.6474	.8122	23.1959	63.2146				1				0
80	11.05	26.5037	78.8072	15.8163	48.2364	-4.2521	1.1381	169.3636	-2.8304	1.386	3.1515	1.8447	296.0912	-1.6568	.8113	23.0442	63.2004				1				0
80	11.06	26.4076	78.899	15.7629	48.3307	-4.268	1.1366	169.4002	-2.8463	1.3846	3.1652	1.8527	295.9402	-1.6661	.8104	22.8926	63.1862				1				0
80	11.07	26.1106	78.9171	15.6766	48.5997	-4.3041	1.1245	169.3039	-2.8824	1.3725	3.1924	1.8687	295.4618	-1.6872	.8034	22.549	63.071				1				0
80	11.08	25.8137	78.9351	15.5903	48.8687	-4.3402	1.1124	169.2077	-2.9185	1.3604	3.2199	1.8848	294.991	-1.7083	.7963	22.205	62.9557				1				0
80	11.09	25.6128	78.8612	15.5574	49.0434	-4.3605	1.1018	169.0748	-2.9387	1.3497	3.2338	1.8929	294.6688	-1.7202	.7901	22.0123	62.8544				1				0
80	11.1	25.412	78.7874	15.5245	49.2181	-4.3807	1.0911	168.942	-2.959	1.3391	3.2479	1.9012	294.3488	-1.7321	.7838	21.8193	62.753				1				0
80	11.11	25.2111	78.7136	15.4916	49.3928	-4.401	1.0805	168.8092	-2.9793	1.3284	3.262	1.9094	294.0312	-1.7439	.7776	21.6259	62.6514				1				0
80	11.12	25.0103	78.6398	15.4587	49.5675	-4.4213	1.0698	168.6763	-2.9996	1.3177	3.2763	1.9178	293.7157	-1.7558	.7713	21.4323	62.5497				1				0
80	11.13	24.7125	78.7694	15.3581	49.8391	-4.4616	1.0604	168.6792	-3.0398	1.3083	3.3094	1.9372	293.2864	-1.7794	.7658	21.0493	62.46				1				0
80	11.14	24.4147	78.899	15.2576	50.1107	-4.5018	1.0509	168.682	-3.08	1.2989	3.3427	1.9567	292.8657	-1.8029	.7603	20.6663	62.3703				1				0
80	11.15	24.3177	79.1025	15.19	50.2076	-4.5216	1.0522	168.8177	-3.0998	1.3002	3.3615	1.9677	292.7549	-1.8145	.7611	20.4779	62.3826				1				0
80	11.16	24.2207	79.3059	15.1224	50.3045	-4.5413	1.0535	168.9534	-3.1196	1.3015	3.3802	1.9786	292.6455	-1.8261	.7618	20.2897	62.3949				1				0
80	11.17	24.1237	79.5093	15.0548	50.4013	-4.561	1.0548	169.0891	-3.1393	1.3028	3.3989	1.9896	292.5375	-1.8376	.7626	20.1019	62.4072				1				0
80	11.18	24.0267	79.7127	14.9872	50.4982	-4.5807	1.0561	169.2248	-3.159	1.304	3.4176	2.0005	292.4309	-1.8492	.7633	19.9143	62.4194				1				0
80	11.19	24.122	80.2167	14.9489	50.442	-4.5867	1.0721	169.7296	-3.1649	1.32	3.4292	2.0073	292.6394	-1.8527	.7727	19.8577	62.5714				1				0
80	11.2	24.2172	80.7208	14.9107	50.3858	-4.5926	1.0879	170.2345	-3.1709	1.3359	3.4408	2.0141	292.8452	-1.8561	.782	19.8014	62.7224				1				0
80	11.21	24.4095	81.0214	14.94	50.2327	-4.579	1.1024	170.6036	-3.1572	1.3504	3.4339	2.0101	293.157	-1.8481	.7905	19.9312	62.8608				1				0
80	11.22	24.6018	81.322	14.9694	50.0796	-4.5654	1.1169	170.9727	-3.1437	1.3649	3.4272	2.0061	293.4686	-1.8402	.7989	20.0604	62.9986				1				0
80	11.23	24.794	81.6226	14.9988	49.9265	-4.5519	1.1313	171.3419	-3.1301	1.3793	3.4206	2.0023	293.7801	-1.8323	.8074	20.1891	63.1358				1				0
80	11.24	25.2129	81.9529	15.0503	49.3712	-4.5109	1.1638	171.5873	-3.0892	1.4118	3.3965	1.9882	294.5603	-1.8083	.8264	20.5792	63.4453				1				0
80	11.25	25.6317	82.2833	15.1019	48.8159	-4.4701	1.1962	171.8328	-3.0483	1.4442	3.3731	1.9745	295.3493	-1.7844	.8453	20.9682	63.7538				1				0
80	11.26	26.0505	82.6136	15.1535	48.2606	-4.4294	1.2285	172.0783	-3.0076	1.4765	3.3505	1.9612	296.1468	-1.7605	.8643	21.356	64.0615				1				0
80	11.27	26.2771	82.6433	15.1758	47.8584	-4.4018	1.2467	171.9546	-2.9801	1.4946	3.3339	1.9515	296.6356	-1.7444	.8749	21.6182	64.2346				1				0
80	11.28	26.5037	82.673	15.198	47.4562	-4.3743	1.2649	171.8309	-2.9525	1.5128	3.3175	1.942	297.1299	-1.7283	.8855	21.8807	64.4079				1				0
80	11.29	26.7303	82.7027	15.2203	47.054	-4.3467	1.2831	171.7073	-2.9249	1.531	3.3014	1.9325	297.6299	-1.7121	.8962	22.1437	64.5814				1				0
80	11.3	26.9526	82.5047	15.1918	46.3854	-4.3111	1.3079	171.0345	-2.8893	1.5558	3.2816	1.9209	298.301	-1.6913	.9107	22.4827	64.8171				1				0
80	11.31	27.1749	82.3067	15.1633	45.7169	-4.2752	1.3328	170.3617	-2.8534	1.5807	3.262	1.9094	298.9857	-1.6703	.9253	22.8245	65.0547				1				0
80	11.32	27.1706	82.079	15.1126	45.4505	-4.267	1.3395	169.8126	-2.8453	1.5874	3.2581	1.9072	299.1575	-1.6655	.9292	22.9022	65.1181				1				0
80	11.33	27.1663	81.8512	15.0619	45.1841	-4.2588	1.3462	169.2635	-2.8371	1.5941	3.2542	1.9049	299.3308	-1.6607	.9331	22.9803	65.1818				1				0
80	11.34	27.162	81.6235	15.0112	44.9177	-4.2505	1.3529	168.7144	-2.8288	1.6008	3.2504	1.9026	299.5057	-1.6559	.937	23.059	65.246				1				0
80	11.35	27.1577	81.3958	14.9605	44.6513	-4.2422	1.3597	168.1653	-2.8205	1.6076	3.2465	1.9003	299.6822	-1.651	.941	23.1382	65.3106				1				0
80	11.36	27.0135	80.9179	14.8662	44.3572	-4.2407	1.3614	167.1548	-2.819	1.6093	3.246	1.9001	299.721	-1.6501	.942	23.1524	65.3266				1				0
80	11.37	26.8693	80.4399	14.7719	44.0631	-4.2392	1.3631	166.1443	-2.8175	1.611	3.2456	1.8998	299.7603	-1.6492	.943	23.1667	65.3429				1				0
80	11.38	26.7294	80.1897	14.7283	44.0354	-4.2462	1.3579	165.6829	-2.8245	1.6058	3.249	1.9018	299.6198	-1.6533	.94	23.1004	65.2934				1				0
80	11.39	26.5895	79.9395	14.6847	44.0078	-4.2532	1.3526	165.2216	-2.8315	1.6006	3.2525	1.9039	299.4789	-1.6574	.9369	23.0337	65.2437				1				0
80	11.4	26.4496	79.6893	14.6412	43.9801	-4.2602	1.3474	164.7602	-2.8385	1.5953	3.2561	1.906	299.3375	-1.6615	.9338	22.9667	65.1936				1				0
80	11.41	26.3097	79.4391	14.5976	43.9524	-4.2673	1.3421	164.2988	-2.8456	1.59	3.2597	1.9081	299.1956	-1.6657	.9307	22.8992	65.1433				1				0
80	11.42	25.8085	78.7703	14.6127	44.4887	-4.3018	1.2981	163.6802	-2.8801	1.546	3.2688	1.9134	298.2264	-1.6859	.9049	22.5708	64.7237				1				0
80	11.43	25.3073	78.1016	14.6278	45.0249	-4.3366	1.2537	163.0616	-2.9148	1.5016	3.2789	1.9193	297.2556	-1.7062	.879	22.2398	64.3009				1				0
80	11.44	24.9459	77.6831	14.6865	45.5888	-4.3641	1.2146	162.9044	-2.9424	1.4626	3.2858	1.9234	296.4308	-1.7224	.8561	21.9773	63.9294				1				0
80	11.45	24.5846	77.2645	14.7452	46.1528	-4.3917	1.1756	162.7472	-2.97	1.4235	3.2935	1.9279	295.608	-1.7385	.8332	21.7143	63.5571				1				0
80	11.46	24.2233	76.846	14.8039	46.7167	-4.4194	1.1364	162.5899	-2.9977	1.3843	3.3019	1.9328	294.7876	-1.7547	.8103	21.4507	63.1841				1				0
80	11.47	23.8619	76.4275	14.8627	47.2807	-4.4471	1.0972	162.4327	-3.0254	1.3451	3.3109	1.9381	293.97	-1.7709	.7874	21.1867	62.8104				1				0
80	11.48	23.3392	76.0837	15.0539	48.6083	-4.4979	1.0244	163.0851	-3.0762	1.2724	3.3289	1.9486	292.4711	-1.8007	.7448	20.7033	62.1178				1				0
80	11.49	22.8165	75.7398	15.2452	49.936	-4.5483	.9523	163.7375	-3.1265	1.2002	3.349	1.9604	291.0011	-1.8301	.7026	20.2237	61.4307				1				0
80	11.5	22.6552	75.8146	15.3777	50.6997	-4.5707	.9197	164.5471	-3.1489	1.1676	3.3584	1.9659	290.3449	-1.8433	.6835	20.0101	61.1203				1				0
80	11.51	22.4938	75.8893	15.5102	51.4635	-4.5929	.8874	165.3568	-3.1711	1.1354	3.3683	1.9717	289.6988	-1.8563	.6646	19.7987	60.8129				1				0
80	11.52	22.3325	75.964	15.6428	52.2272	-4.6149	.8555	166.1664	-3.1931	1.1034	3.3784	1.9776	289.0628	-1.8691	.6459	19.5893	60.5085				1				0
80	11.53	22.1711	76.0387	15.7753	52.9909	-4.6366	.8238	166.976	-3.2149	1.0717	3.3888	1.9837	288.4368	-1.8819	.6274	19.382	60.2071				1				0
80	11.54	22.1831	76.4257	16.0395	53.9726	-4.6465	.7923	168.621	-3.2247	1.0402	3.3884	1.9834	287.8789	-1.8876	.6089	19.2882	59.9071				1				0
80	11.55	22.1951	76.8127	16.3037	54.9543	-4.6561	.7614	170.2659	-3.2344	1.0094	3.3882	1.9833	287.3316	-1.8933	.5908	19.1963	59.6129				1				0
80	11.56	22.3685	77.125	16.4354	55.1723	-4.6446	.7614	171.1012	-3.2228	1.0094	3.3772	1.9769	287.3899	-1.8865	.5908	19.3062	59.6129				1				0
80	11.57	22.5419	77.4374	16.567	55.3903	-4.6332	.7614	171.9365	-3.2114	1.0094	3.3663	1.9705	287.448	-1.8798	.5908	19.4151	59.6129				1				0
80	11.58	22.7153	77.7497	16.6987	55.6082	-4.6218	.7614	172.7719	-3.2001	1.0094	3.3555	1.9642	287.506	-1.8732	.5908	19.5229	59.6129				1				0
80	11.59	22.9865	78.035	16.8668	55.6722	-4.5964	.7667	173.5605	-3.1747	1.0146	3.3329	1.9509	287.7238	-1.8583	.5939	19.7649	59.6631				1				0
80	11.6	23.2577	78.3203	17.0349	55.7362	-4.5712	.7719	174.3492	-3.1495	1.0198	3.3105	1.9378	287.9426	-1.8436	.597	20.0047	59.7128				1				0
80	11.61	23.5289	78.6056	17.2031	55.8002	-4.5463	.7771	175.1378	-3.1246	1.025	3.2884	1.9249	288.1624	-1.829	.6	20.2424	59.7622				1				0
80	11.62	23.6268	78.5786	17.2395	55.6463	-4.5322	.7823	175.0912	-3.1105	1.0303	3.2766	1.918	288.3261	-1.8207	.6031	20.3766	59.812				1				0
80	11.63	23.7246	78.5516	17.276	55.4923	-4.5181	.7876	175.0446	-3.0964	1.0355	3.2649	1.9111	288.4911	-1.8125	.6061	20.5109	59.8618				1				0
80	11.64	23.8224	78.5246	17.3125	55.3384	-4.504	.7928	174.9979	-3.0822	1.0407	3.2532	1.9043	288.6574	-1.8042	.6092	20.6453	59.9117				1				0
80	11.65	23.6662	78.1961	17.1452	54.95	-4.5117	.7994	173.9576	-3.09	1.0474	3.2626	1.9098	288.7246	-1.8087	.6131	20.5718	59.975				1				0
80	11.66	23.51	77.8676	16.978	54.5617	-4.5195	.8062	172.9173	-3.0978	1.0541	3.2722	1.9154	288.7923	-1.8133	.617	20.4975	60.039				1				0
80	11.67	23.256	77.5661	16.7743	54.3273	-4.5418	.8076	171.9236	-3.12	1.0556	3.2937	1.928	288.6917	-1.8263	.6179	20.2855	60.053				1				0
80	11.68	23.0019	77.2645	16.5706	54.0929	-4.5643	.8091	170.9299	-3.1425	1.0571	3.3156	1.9408	288.5913	-1.8395	.6187	20.0711	60.0672				1				0
80	11.69	22.7479	76.963	16.3669	53.8585	-4.5871	.8106	169.9362	-3.1653	1.0586	3.3376	1.9537	288.4911	-1.8529	.6196	19.8541	60.0815				1				0
80	11.7	22.4938	76.6615	16.1632	53.6241	-4.6101	.8121	168.9426	-3.1884	1.0601	3.36	1.9668	288.391	-1.8664	.6205	19.6346	60.0959				1				0
80	11.71	21.8398	75.9874	15.7905	53.6024	-4.6744	.7944	167.2201	-3.2527	1.0423	3.4156	1.9994	287.7685	-1.904	.6101	19.0221	59.9271				1				0
80	11.72	21.1858	75.3132	15.4177	53.5808	-4.7401	.7763	165.4976	-3.3183	1.0243	3.4728	2.0329	287.1537	-1.9425	.5996	18.3969	59.7548				1				0
80	11.73	20.7858	74.9406	15.2487	53.7936	-4.7821	.7566	164.7688	-3.3604	1.0045	3.5073	2.0531	286.6433	-1.9671	.588	17.9962	59.5671				1				0
80	11.74	20.3859	74.568	15.0797	54.0064	-4.8246	.7367	164.0399	-3.4028	.9847	3.5424	2.0737	286.1385	-1.9919	.5764	17.592	59.3777				1				0
80	11.75	19.9859	74.1954	14.9107	54.2191	-4.8674	.7167	163.3111	-3.4457	.9646	3.5781	2.0946	285.6392	-2.017	.5646	17.1841	59.1866				1				0
80	11.76	19.586	73.8227	14.7417	54.4319	-4.9106	.6964	162.5823	-3.4889	.9443	3.6144	2.1158	285.1455	-2.0423	.5528	16.7726	58.9938				1				0
80	11.77	18.9929	73.3934	14.5798	55.1861	-4.9802	.6517	162.1522	-3.5585	.8997	3.6705	2.1486	284.1883	-2.0831	.5266	16.1094	58.5683				1				0
80	11.78	18.3998	72.9641	14.4179	55.9404	-5.0503	.6068	161.7221	-3.6285	.8548	3.7278	2.1822	283.2553	-2.1241	.5004	15.4428	58.1405				1				0
80	11.79	18.2067	72.9074	14.425	56.4818	-5.0761	.5827	162.0209	-3.6544	.8306	3.7476	2.1938	282.8054	-2.1392	.4862	15.1963	57.9106				1				0
80	11.8	18.0136	72.8507	14.4321	57.0233	-5.1019	.5586	162.3196	-3.6802	.8066	3.7675	2.2055	282.3618	-2.1543	.4721	14.9508	57.6816				1				0
80	11.81	17.8205	72.794	14.4392	57.5647	-5.1276	.5347	162.6184	-3.7059	.7826	3.7876	2.2172	281.9245	-2.1694	.4581	14.7062	57.4534				1				0
80	11.82	17.6274	72.7373	14.4463	58.1061	-5.1532	.5108	162.9171	-3.7314	.7587	3.8078	2.2291	281.4934	-2.1844	.4441	14.4624	57.226				1				0
80	11.83	17.6557	73.0136	14.6812	58.9685	-5.1545	.4839	164.3189	-3.7328	.7318	3.8038	2.2267	281.0925	-2.1851	.4284	14.4498	56.9699				1				0
80	11.84	17.684	73.2899	14.916	59.8308	-5.1558	.4575	165.7207	-3.7341	.7054	3.8001	2.2246	280.6976	-2.1859	.4129	14.4374	56.7181				1				0
80	11.85	17.9055	73.6229	15.1438	60.1517	-5.1322	.4546	166.8238	-3.7104	.7025	3.7763	2.2106	280.7216	-2.1721	.4113	14.6627	56.6908				1				0
80	11.86	18.1269	73.9559	15.3715	60.4726	-5.1088	.4518	167.9269	-3.6871	.6997	3.7529	2.1969	280.7455	-2.1584	.4096	14.8851	56.664				1				0
80	11.87	18.3483	74.289	15.5992	60.7935	-5.0858	.449	169.03	-3.664	.6969	3.7297	2.1833	280.7695	-2.1449	.408	15.1045	56.6374				1				0
80	11.88	18.5698	74.622	15.8269	61.1144	-5.063	.4462	170.1331	-3.6413	.6942	3.7069	2.17	280.7934	-2.1316	.4064	15.3211	56.6112				1				0
80	11.89	18.9345	75.1764	16.1712	61.5425	-5.0267	.4458	171.8247	-3.605	.6938	3.6711	2.149	280.8934	-2.1103	.4061	15.667	56.6074				1				0
80	11.9	19.2993	75.7309	16.5154	61.9707	-4.9911	.4454	173.5163	-3.5694	.6934	3.6361	2.1285	280.9933	-2.0894	.4059	16.0061	56.6036				1				0
80	11.91	19.4426	75.9523	16.632	62.0779	-4.9776	.4477	174.1048	-3.5558	.6957	3.6233	2.121	281.0694	-2.0815	.4072	16.1348	56.6253				1				0
80	11.92	19.586	76.1737	16.7485	62.1852	-4.9642	.45	174.6933	-3.5424	.6979	3.6105	2.1135	281.1455	-2.0737	.4085	16.2626	56.6469				1				0
80	11.93	19.7293	76.3951	16.865	62.2924	-4.9508	.4522	175.2818	-3.5291	.7002	3.5979	2.1061	281.2217	-2.0659	.4099	16.3896	56.6683				1				0
80	11.94	19.8726	76.6165	16.9816	62.3997	-4.9376	.4545	175.8704	-3.5159	.7024	3.5853	2.0988	281.2978	-2.0581	.4112	16.5157	56.6895				1				0
80	11.95	19.8949	76.7011	16.9326	62.2224	-4.9378	.4636	175.7511	-3.516	.7116	3.5873	2.0999	281.4409	-2.0582	.4165	16.5142	56.7768				1				0
80	11.96	19.9173	76.7857	16.8837	62.045	-4.9379	.4728	175.6317	-3.5162	.7207	3.5893	2.1011	281.584	-2.0583	.4219	16.5127	56.8642				1				0
80	11.97	19.7962	76.6489	16.7183	61.7605	-4.9513	.4798	174.9239	-3.5296	.7278	3.6038	2.1096	281.6508	-2.0662	.426	16.3848	56.9313				1				0
80	11.98	19.6752	76.5121	16.5528	61.4759	-4.9649	.487	174.216	-3.5431	.7349	3.6185	2.1182	281.7177	-2.0741	.4302	16.2559	56.999				1				0
80	11.99	19.5542	76.3753	16.3873	61.1914	-4.9785	.4941	173.5082	-3.5568	.7421	3.6334	2.1269	281.7846	-2.0821	.4344	16.126	57.0672				1				0
80	12	19.4074	76.0648	16.0529	60.3212	-4.9921	.5192	171.8463	-3.5703	.7671	3.6518	2.1377	282.1266	-2.09	.4491	15.9969	57.3062				1				0
80	12.01	19.2607	75.7542	15.7184	59.4511	-5.0059	.5448	170.1844	-3.5841	.7927	3.6708	2.1488	282.4717	-2.0981	.464	15.8653	57.5498				1				0
80	12.02	19.1139	75.4437	15.3839	58.581	-5.02	.5709	168.5226	-3.5982	.8188	3.6902	2.1602	282.82	-2.1064	.4793	15.7311	57.7983				1				0
80	12.03	19.0882	75.27	15.2149	57.9954	-5.0199	.5896	167.5685	-3.5982	.8375	3.6944	2.1626	283.1034	-2.1063	.4903	15.7317	57.9766				1				0
80	12.04	19.0624	75.0963	15.0459	57.4099	-5.0199	.6086	166.6145	-3.5981	.8565	3.6987	2.1651	283.3894	-2.1063	.5014	15.7322	58.157				1				0
80	12.05	19.0367	74.9226	14.8769	56.8243	-5.0198	.6277	165.6605	-3.5981	.8756	3.7031	2.1677	283.678	-2.1063	.5126	15.7327	58.3395				1				0
80	12.06	19.2212	74.6247	14.7764	55.8063	-4.985	.661	164.4285	-3.5633	.9089	3.6774	2.1527	284.3096	-2.0859	.5321	16.0638	58.6563				1				0
80	12.07	19.4057	74.3268	14.6758	54.7883	-4.9498	.6947	163.1966	-3.528	.9427	3.6518	2.1377	284.9598	-2.0652	.5518	16.3998	58.9779				1				0
80	12.08	19.616	74.2026	14.7443	54.3558	-4.9146	.7088	162.9187	-3.4929	.9568	3.6215	2.12	285.3187	-2.0447	.5601	16.7345	59.1121				1				0
80	12.09	19.8263	74.0783	14.8128	53.9233	-4.8794	.723	162.6408	-3.4576	.9709	3.5913	2.1023	285.6849	-2.024	.5683	17.0704	59.2467				1				0
80	12.1	20.0366	73.9541	14.8813	53.4909	-4.844	.7372	162.3629	-3.4222	.9851	3.5612	2.0846	286.0585	-2.0033	.5766	17.4074	59.3818				1				0
80	12.11	20.2468	73.8299	14.9498	53.0584	-4.8085	.7514	162.085	-3.3867	.9993	3.5311	2.067	286.4399	-1.9825	.585	17.7455	59.5174				1				0
80	12.12	20.6322	73.3331	15.19	52.4633	-4.732	.7606	161.6186	-3.3103	1.0085	3.4605	2.0257	286.9443	-1.9377	.5904	18.4736	59.6051				1				0
80	12.13	21.0176	72.8363	15.4302	51.8683	-4.6551	.7699	161.1523	-3.2334	1.0178	3.3898	1.9843	287.4728	-1.8927	.5958	19.206	59.6933				1				0
80	12.14	21.1927	72.4636	15.6019	51.7056	-4.614	.7648	160.9638	-3.1922	1.0127	3.349	1.9604	287.6009	-1.8686	.5928	19.5976	59.6447				1				0
80	12.15	21.3678	72.091	15.7736	51.543	-4.5728	.7596	160.7754	-3.151	1.0076	3.3082	1.9365	287.7325	-1.8445	.5898	19.9902	59.5961				1				0
80	12.16	21.5428	71.7184	15.9452	51.3804	-4.5314	.7545	160.5869	-3.1097	1.0025	3.2673	1.9125	287.8676	-1.8203	.5868	20.3837	59.5473				1				0
80	12.17	21.7179	71.3458	16.1169	51.2178	-4.49	.7494	160.3984	-3.0683	.9973	3.2263	1.8885	288.0066	-1.796	.5838	20.7782	59.4985				1				0
80	12.18	22.1042	70.7328	16.6818	51.4937	-4.4049	.7156	161.0125	-2.9832	.9635	3.1349	1.835	287.8994	-1.7462	.564	21.5889	59.1762				1				0
80	12.19	22.4904	70.1199	17.2467	51.7697	-4.3204	.682	161.6266	-2.8987	.9299	3.0442	1.7819	287.7868	-1.6967	.5443	22.3934	58.8565				1				0
80	12.2	22.7015	69.8796	17.6398	52.2082	-4.2778	.6539	162.4291	-2.8561	.9018	2.9951	1.7531	287.5233	-1.6718	.5279	22.7991	58.5886				1				0
80	12.21	22.9127	69.6393	18.033	52.6467	-4.2357	.626	163.2316	-2.8139	.8739	2.9465	1.7247	287.2538	-1.6471	.5115	23.2009	58.3233				1				0
80	12.22	23.1238	69.3989	18.4262	53.0852	-4.1939	.5984	164.0341	-2.7721	.8464	2.8985	1.6966	286.978	-1.6226	.4954	23.5986	58.0606				1				0
80	12.23	23.3349	69.1586	18.8194	53.5237	-4.1525	.5711	164.8367	-2.7308	.8191	2.851	1.6688	286.6957	-1.5984	.4794	23.9925	57.8005				1				0
80	12.24	23.6165	68.9894	19.491	54.6974	-4.1064	.5159	166.7943	-2.6847	.7638	2.7912	1.6338	285.8814	-1.5714	.4471	24.4318	57.2744				1				0
80	12.25	23.898	68.8202	20.1626	55.8712	-4.0614	.4619	168.7519	-2.6396	.7098	2.7334	1.5999	285.0519	-1.545	.4155	24.8608	56.7604				1				0
80	12.26	23.9683	68.8913	20.441	56.6064	-4.0566	.4348	169.907	-2.6349	.6827	2.7219	1.5932	284.5264	-1.5423	.3996	24.9058	56.5021				1				0
80	12.27	24.0387	68.9624	20.7195	57.3415	-4.052	.408	171.0622	-2.6302	.656	2.7108	1.5867	284.0037	-1.5395	.3839	24.9502	56.2473				1				0
80	12.28	24.1091	69.0335	20.9979	58.0767	-4.0474	.3816	172.2173	-2.6256	.6296	2.7001	1.5804	283.4838	-1.5368	.3685	24.994	55.9959				1				0
80	12.29	24.1795	69.1046	21.2763	58.8119	-4.0428	.3556	173.3724	-2.6211	.6035	2.6897	1.5743	282.9668	-1.5342	.3533	25.0372	55.7479				1				0
80	12.3	24.1563	68.7653	21.5966	59.6206	-4.0335	.314	174.1388	-2.6117	.5619	2.6715	1.5637	282.1429	-1.5287	.3289	25.1265	55.3519				1				0
80	12.31	24.1331	68.426	21.9168	60.4294	-4.0242	.2728	174.9053	-2.6024	.5207	2.654	1.5534	281.3153	-1.5232	.3048	25.2151	54.9594				1				0
80	12.32	24.0396	68.0156	21.9586	60.5029	-4.0192	.2568	174.5166	-2.5975	.5048	2.6461	1.5488	280.9971	-1.5204	.2954	25.262	54.8073				1				0
80	12.33	23.946	67.6051	22.0004	60.5764	-4.0143	.2408	174.128	-2.5925	.4887	2.6382	1.5442	280.6756	-1.5175	.2861	25.3092	54.6545				1				0
80	12.34	23.8525	67.1947	22.0422	60.6499	-4.0093	.2247	173.7393	-2.5876	.4726	2.6304	1.5396	280.3507	-1.5146	.2766	25.3565	54.501				1				0
80	12.35	23.6688	66.4017	22.1009	60.7182	-3.9995	.1959	172.8897	-2.5778	.4439	2.6157	1.531	279.7704	-1.5088	.2598	25.4497	54.2275				1				0
80	12.36	23.4851	65.6088	22.1597	60.7866	-3.9896	.1669	172.0402	-2.5679	.4149	2.6012	1.5225	279.1777	-1.503	.2428	25.5437	53.9513				1				0
80	12.37	23.3015	64.8158	22.2184	60.8549	-3.9797	.1377	171.1906	-2.5579	.3856	2.5868	1.5141	278.5724	-1.4972	.2257	25.6387	53.6723				1				0
80	12.38	23.2113	64.4333	22.2353	60.8497	-3.9748	.1248	170.7296	-2.553	.3727	2.5801	1.5102	278.3058	-1.4943	.2181	25.6855	53.5496				1				0
80	12.39	23.1212	64.0508	22.2522	60.8445	-3.9698	.1118	170.2687	-2.5481	.3598	2.5734	1.5062	278.0364	-1.4914	.2106	25.7326	53.4263				1				0
80	12.4	23.0311	63.6683	22.2691	60.8393	-3.9649	.0988	169.8078	-2.5431	.3467	2.5666	1.5023	277.764	-1.4885	.2029	25.7799	53.3022				1				0
80	12.41	23.0294	63.5414	22.2193	60.7096	-3.9618	.1004	169.4996	-2.54	.3483	2.5638	1.5006	277.8083	-1.4867	.2039	25.8092	53.3173				1				0
80	12.42	23.0277	63.4145	22.1694	60.5798	-3.9587	.102	169.1914	-2.5369	.3499	2.561	1.499	277.853	-1.4849	.2048	25.8386	53.3325				1				0
80	12.43	23.1161	63.6701	22.1027	60.4553	-3.9606	.1166	169.3442	-2.5389	.3646	2.5649	1.5013	278.1719	-1.486	.2134	25.8203	53.4722				1				0
80	12.44	23.2045	63.9257	22.036	60.3307	-3.9625	.1313	169.4969	-2.5408	.3792	2.5689	1.5036	278.4892	-1.4872	.222	25.8021	53.6117				1				0
80	12.45	23.2929	64.1813	21.9693	60.2062	-3.9644	.1459	169.6497	-2.5427	.3939	2.573	1.506	278.805	-1.4883	.2305	25.7839	53.751				1				0
80	12.46	23.3813	64.4369	21.9026	60.0816	-3.9663	.1605	169.8024	-2.5446	.4085	2.5772	1.5085	279.1192	-1.4894	.2391	25.7657	53.89				1				0
80	12.47	23.5624	65.0301	21.6704	59.6405	-3.9741	.2002	169.9034	-2.5524	.4482	2.5915	1.5168	279.9586	-1.494	.2623	25.6914	54.2682				1				0
80	12.48	23.7435	65.6232	21.4382	59.1994	-3.9819	.2399	170.0043	-2.5602	.4878	2.6063	1.5255	280.7878	-1.4985	.2855	25.6171	54.6459				1				0
80	12.49	23.8362	65.9607	21.2728	58.8829	-3.9878	.265	169.9525	-2.5661	.513	2.6169	1.5317	281.3046	-1.502	.3002	25.5609	54.8854				1				0
80	12.5	23.9289	66.2982	21.1073	58.5663	-3.9937	.2902	169.9007	-2.572	.5381	2.6277	1.538	281.8174	-1.5054	.315	25.5047	55.1251				1				0
80	12.51	24.0216	66.6358	20.9419	58.2497	-3.9997	.3154	169.8489	-2.5779	.5633	2.6387	1.5445	282.3263	-1.5089	.3297	25.4484	55.3649				1				0
80	12.52	24.1143	66.9733	20.7764	57.9332	-4.0056	.3406	169.7971	-2.5838	.5885	2.65	1.5511	282.8312	-1.5124	.3445	25.3921	55.6049				1				0
80	12.53	24.3331	67.462	20.5264	57.2516	-4.0028	.3862	169.5732	-2.581	.6341	2.6578	1.5556	283.8034	-1.5107	.3712	25.4189	56.0392				1				0
80	12.54	24.552	67.9508	20.2765	56.57	-3.9999	.4319	169.3492	-2.5782	.6799	2.6663	1.5606	284.7722	-1.5091	.3979	25.4458	56.4748				1				0
80	12.55	24.6781	68.102	20.192	56.205	-3.9912	.4524	169.1771	-2.5694	.7004	2.6632	1.5588	285.2471	-1.5039	.4099	25.5293	56.6701				1				0
80	12.56	24.8043	68.2532	20.1075	55.84	-3.9824	.473	169.005	-2.5606	.7209	2.6602	1.5571	285.7239	-1.4988	.422	25.613	56.8659				1				0
80	12.57	24.9305	68.4044	20.023	55.475	-3.9736	.4936	168.8328	-2.5518	.7415	2.6574	1.5554	286.2028	-1.4936	.434	25.6968	57.062				1				0
80	12.58	25.0566	68.5556	19.9384	55.11	-3.9648	.5142	168.6607	-2.543	.7622	2.6548	1.5539	286.6837	-1.4885	.4461	25.7808	57.2586				1				0
80	12.59	25.321	68.9309	19.8086	54.4976	-3.9484	.5528	168.5581	-2.5267	.8008	2.6506	1.5514	287.5846	-1.4789	.4687	25.9362	57.6264				1				0
80	12.6	25.5853	69.3062	19.6787	53.8853	-3.9321	.5915	168.4556	-2.5104	.8394	2.647	1.5493	288.4893	-1.4694	.4913	26.0918	57.9946				1				0
80	12.61	25.7235	69.5303	19.6333	53.6379	-3.9246	.6094	168.5251	-2.5029	.8573	2.6456	1.5485	288.9086	-1.465	.5018	26.1631	58.1652				1				0
80	12.62	25.8617	69.7545	19.588	53.3905	-3.9171	.6273	168.5947	-2.4954	.8752	2.6444	1.5478	289.3279	-1.4606	.5123	26.2342	58.3357				1				0
80	12.63	25.9999	69.9786	19.5426	53.1432	-3.9097	.6452	168.6642	-2.4879	.8931	2.6434	1.5472	289.7473	-1.4562	.5228	26.3053	58.506				1				0
80	12.64	26.1381	70.2027	19.4972	52.8958	-3.9022	.6631	168.7338	-2.4805	.911	2.6425	1.5467	290.1666	-1.4519	.5332	26.3764	58.6762				1				0
80	12.65	26.2248	70.4565	19.3398	52.4893	-3.9033	.689	168.5103	-2.4815	.937	2.6525	1.5526	290.6852	-1.4525	.5484	26.3664	58.9234				1				0
80	12.66	26.3115	70.7103	19.1823	52.0828	-3.9043	.715	168.2869	-2.4826	.963	2.6628	1.5586	291.2011	-1.4531	.5636	26.3565	59.1712				1				0
80	12.67	26.26	70.74	19.0702	51.9236	-3.9128	.7232	167.9938	-2.4911	.9712	2.6737	1.565	291.2985	-1.4581	.5684	26.2752	59.2492				1				0
80	12.68	26.2085	70.7697	18.9582	51.7645	-3.9214	.7314	167.7008	-2.4997	.9794	2.6847	1.5714	291.3953	-1.4631	.5732	26.1936	59.3274				1				0
80	12.69	26.157	70.7994	18.8461	51.6053	-3.93	.7397	167.4078	-2.5083	.9876	2.6957	1.5779	291.4918	-1.4681	.5781	26.1117	59.4059				1				0
80	12.7	26.1055	70.8291	18.734	51.4462	-3.9386	.7479	167.1147	-2.5169	.9959	2.7068	1.5843	291.5878	-1.4732	.5829	26.0295	59.4846				1				0
80	12.71	25.9046	70.8426	18.5063	51.274	-3.9663	.7565	166.5276	-2.5446	1.0045	2.7357	1.6012	291.542	-1.4894	.5879	25.7661	59.5665				1				0
80	12.72	25.7038	70.8561	18.2785	51.1019	-3.9942	.7652	165.9404	-2.5724	1.0131	2.7648	1.6183	291.4969	-1.5057	.593	25.5007	59.649				1				0
80	12.73	25.5544	70.8399	18.1629	51.089	-4.0134	.7655	165.6462	-2.5916	1.0135	2.7827	1.6288	291.3582	-1.5169	.5932	25.3179	59.652				1				0
80	12.74	25.4051	70.8237	18.0473	51.076	-4.0326	.7658	165.3521	-2.6109	1.0138	2.8008	1.6394	291.2208	-1.5282	.5934	25.1345	59.6551				1				0
80	12.75	25.2558	70.8075	17.9316	51.063	-4.052	.7662	165.0579	-2.6302	1.0141	2.8189	1.65	291.0846	-1.5395	.5936	24.9504	59.6581				1				0
80	12.76	24.9854	70.785	17.8222	51.2827	-4.0862	.7556	164.8753	-2.6644	1.0035	2.8472	1.6665	290.6382	-1.5596	.5874	24.6243	59.5574				1				0
80	12.77	24.7151	70.7625	17.7128	51.5024	-4.1205	.745	164.6927	-2.6988	.9929	2.8756	1.6832	290.1997	-1.5797	.5812	24.2976	59.4565				1				0
80	12.78	24.4447	70.74	17.6034	51.7221	-4.1549	.7344	164.5102	-2.7331	.9823	2.9043	1.7	289.7688	-1.5998	.575	23.9701	59.3553				1				0
80	12.79	24.3237	70.7337	17.6096	51.9547	-4.1697	.7235	164.6217	-2.7479	.9714	2.9146	1.706	289.4689	-1.6085	.5686	23.8292	59.2516				1				0
80	12.8	24.2027	70.7274	17.6158	52.1874	-4.1845	.7126	164.7333	-2.7627	.9605	2.9249	1.7121	289.1716	-1.6171	.5622	23.6884	59.148				1				0
80	12.81	24.0816	70.7211	17.622	52.4201	-4.1992	.7017	164.8449	-2.7775	.9497	2.9353	1.7182	288.8767	-1.6258	.5559	23.5479	59.0446				1				0
80	12.82	24.0645	71.1109	17.7074	52.9364	-4.2175	.6912	165.8192	-2.7957	.9391	2.9493	1.7263	288.5674	-1.6365	.5497	23.3738	58.9438				1				0
80	12.83	24.0473	71.5006	17.7928	53.4528	-4.2356	.6807	166.7935	-2.8138	.9286	2.9631	1.7344	288.2645	-1.647	.5436	23.2018	58.8442				1				0
80	12.84	24.1512	71.8966	17.872	53.7365	-4.2389	.681	167.6563	-2.8172	.929	2.9664	1.7363	288.2497	-1.649	.5437	23.1696	58.8472				1				0
80	12.85	24.255	72.2926	17.9512	54.0202	-4.2423	.6813	168.519	-2.8205	.9293	2.9697	1.7383	288.2352	-1.651	.5439	23.1376	58.8502				1				0
80	12.86	24.3589	72.6887	18.0304	54.3039	-4.2456	.6816	169.3818	-2.8239	.9296	2.9729	1.7402	288.2208	-1.6529	.5441	23.106	58.8531				1				0
80	12.87	24.4627	73.0847	18.1095	54.5876	-4.2489	.6819	170.2445	-2.8271	.9299	2.9761	1.7421	288.2067	-1.6548	.5443	23.0748	58.856				1				0
80	12.88	24.6378	73.6769	18.1905	54.8799	-4.2518	.6881	171.3851	-2.83	.9361	2.9808	1.7448	288.3025	-1.6565	.5479	23.0472	58.9151				1				0
80	12.89	24.8129	74.2692	18.2714	55.1723	-4.2546	.6943	172.5258	-2.8329	.9422	2.9855	1.7475	288.3968	-1.6582	.5515	23.02	58.9734				1				0
80	12.9	24.8841	74.4654	18.2732	55.1809	-4.2543	.7001	172.8036	-2.8325	.948	2.987	1.7484	288.5051	-1.658	.5549	23.0234	59.0289				1				0
80	12.91	24.9554	74.6616	18.275	55.1896	-4.2539	.7059	173.0815	-2.8322	.9539	2.9885	1.7493	288.613	-1.6578	.5583	23.0268	59.0843				1				0
80	12.92	25.0266	74.8578	18.2768	55.1982	-4.2536	.7117	173.3594	-2.8318	.9596	2.99	1.7502	288.7204	-1.6576	.5617	23.0301	59.1395				1				0
80	12.93	25.0978	75.054	18.2785	55.2069	-4.2532	.7175	173.6373	-2.8315	.9654	2.9915	1.7511	288.8273	-1.6574	.5651	23.0335	59.1945				1				0
80	12.94	25.1768	74.9388	18.2545	54.8696	-4.2381	.7279	173.2397	-2.8163	.9758	2.9806	1.7447	289.1107	-1.6485	.5712	23.1777	59.2937				1				0
80	12.95	25.2558	74.8236	18.2305	54.5322	-4.2229	.7384	172.8421	-2.8011	.9863	2.9697	1.7383	289.3975	-1.6396	.5773	23.3225	59.3933				1				0
80	12.96	25.2635	74.5122	18.2047	54.1863	-4.2079	.7431	172.1666	-2.7861	.991	2.9572	1.7309	289.5807	-1.6308	.5801	23.4653	59.4385				1				0
80	12.97	25.2712	74.2008	18.1789	53.8403	-4.1928	.7479	171.4912	-2.771	.9958	2.9445	1.7235	289.7669	-1.622	.5829	23.6093	59.484				1				0
80	12.98	25.2789	73.8893	18.1531	53.4943	-4.1775	.7527	170.8157	-2.7558	1.0006	2.9318	1.7161	289.9562	-1.6131	.5857	23.7543	59.5299				1				0
80	12.99	25.2867	73.5779	18.1273	53.1484	-4.1622	.7576	170.1402	-2.7404	1.0055	2.9191	1.7086	290.1487	-1.6041	.5885	23.9006	59.5762				1				0
80	13	25.3656	73.0001	18.1318	52.5221	-4.125	.766	169.0196	-2.7033	1.0139	2.8872	1.69	290.5595	-1.5823	.5935	24.2544	59.6564				1				0
80	13.01	25.4446	72.4222	18.1362	51.8959	-4.0874	.7745	167.899	-2.6656	1.0225	2.855	1.6711	290.9852	-1.5603	.5985	24.6129	59.7376				1				0
80	13.02	25.5158	72.1558	18.1665	51.6157	-4.0654	.7781	167.4538	-2.6436	1.026	2.8357	1.6598	291.2123	-1.5474	.6006	24.8228	59.7718				1				0
80	13.03	25.5871	71.8894	18.1967	51.3355	-4.0432	.7817	167.0086	-2.6215	1.0296	2.8164	1.6485	291.4438	-1.5344	.6027	25.0337	59.8062				1				0
80	13.04	25.6583	71.623	18.2269	51.0552	-4.0209	.7853	166.5634	-2.5992	1.0333	2.797	1.6372	291.6797	-1.5214	.6048	25.2458	59.8407				1				0
80	13.05	25.7295	71.3566	18.2572	50.775	-3.9985	.789	166.1183	-2.5768	1.0369	2.7776	1.6258	291.9202	-1.5083	.6069	25.459	59.8754				1				0
80	13.06	25.8162	71.0785	18.2892	50.4697	-3.9737	.7935	165.6535	-2.552	1.0414	2.7563	1.6133	292.2	-1.4937	.6096	25.6953	59.9185				1				0
80	13.07	25.9029	70.8003	18.3212	50.1643	-3.9488	.7981	165.1888	-2.527	1.046	2.735	1.6008	292.4856	-1.4791	.6122	25.933	59.9618				1				0
80	13.08	25.9184	70.7886	18.323	50.1393	-3.9465	.7989	165.1693	-2.5247	1.0469	2.7332	1.5998	292.5208	-1.4778	.6127	25.955	59.97				1				0
80	13.09	25.9338	70.7769	18.3248	50.1142	-3.9442	.7998	165.1497	-2.5224	1.0477	2.7314	1.5987	292.5561	-1.4764	.6132	25.977	59.9782				1				0
80	13.1	25.9493	70.7652	18.3266	50.0891	-3.9418	.8006	165.1302	-2.5201	1.0486	2.7295	1.5977	292.5913	-1.4751	.6137	25.999	59.9864				1				0
80	13.11	25.9982	70.9371	18.3275	50.1505	-3.9445	.8037	165.4133	-2.5228	1.0517	2.7332	1.5998	292.6299	-1.4766	.6156	25.9735	60.016				1				0
80	13.12	26.0471	71.1091	18.3284	50.2119	-3.9472	.8068	165.6964	-2.5255	1.0548	2.7369	1.602	292.6682	-1.4782	.6174	25.948	60.0455				1				0
80	13.13	26.096	71.281	18.3292	50.2733	-3.9499	.8099	165.9795	-2.5281	1.0579	2.7405	1.6041	292.7062	-1.4798	.6192	25.9226	60.0749				1				0
80	13.14	26.1295	71.4646	18.3284	50.3598	-3.9548	.8121	166.2822	-2.5331	1.0601	2.7459	1.6073	292.7091	-1.4827	.6205	25.8755	60.096				1				0
80	13.15	26.163	71.6482	18.3275	50.4463	-3.9597	.8144	166.5849	-2.538	1.0623	2.7514	1.6104	292.7119	-1.4856	.6218	25.8285	60.1171				1				0
80	13.16	26.1964	71.8318	18.3266	50.5328	-3.9647	.8166	166.8876	-2.5429	1.0645	2.7567	1.6136	292.7147	-1.4884	.6231	25.7817	60.1381				1				0
80	13.17	26.3063	72.199	18.3337	50.64	-3.9688	.8238	167.4791	-2.5471	1.0717	2.7634	1.6175	292.8199	-1.4909	.6273	25.7422	60.207				1				0
80	13.18	26.4162	72.5662	18.3408	50.7473	-3.9729	.831	168.0705	-2.5512	1.0789	2.7699	1.6213	292.9239	-1.4933	.6315	25.703	60.2754				1				0
80	13.19	26.4925	72.7499	18.3488	50.7681	-3.9722	.836	168.3593	-2.5504	1.0839	2.7712	1.6221	293.025	-1.4928	.6344	25.7103	60.3229				1				0
80	13.2	26.5689	72.9335	18.3568	50.7888	-3.9714	.8409	168.648	-2.5497	1.0889	2.7724	1.6228	293.1257	-1.4924	.6373	25.7174	60.3703				1				0
80	13.21	26.6453	73.1171	18.3648	50.8096	-3.9707	.8459	168.9368	-2.5489	1.0938	2.7737	1.6235	293.226	-1.492	.6402	25.7246	60.4175				1				0
80	13.22	26.7217	73.3007	18.3728	50.8303	-3.9699	.8508	169.2256	-2.5482	1.0988	2.775	1.6243	293.3258	-1.4915	.6431	25.7317	60.4645				1				0
80	13.23	26.8118	73.469	18.3888	50.8295	-3.9666	.8562	169.4991	-2.5448	1.1041	2.774	1.6237	293.4542	-1.4896	.6463	25.7635	60.5153				1				0
80	13.24	26.902	73.6373	18.4049	50.8286	-3.9633	.8615	169.7727	-2.5415	1.1094	2.7731	1.6232	293.5823	-1.4876	.6494	25.7951	60.5659				1				0
80	13.25	26.9157	73.622	18.4129	50.807	-3.9607	.8619	169.7575	-2.5389	1.1098	2.7709	1.6219	293.6114	-1.4861	.6496	25.8197	60.5698				1				0
80	13.26	26.9294	73.6067	18.4209	50.7854	-3.9581	.8623	169.7424	-2.5363	1.1102	2.7687	1.6206	293.6406	-1.4846	.6498	25.8443	60.5737				1				0
80	13.27	26.9431	73.5914	18.4289	50.7637	-3.9555	.8627	169.7272	-2.5338	1.1107	2.7665	1.6193	293.6698	-1.4831	.6501	25.8689	60.5776				1				0
80	13.28	26.9569	73.5761	18.4369	50.7421	-3.9529	.8631	169.712	-2.5312	1.1111	2.7643	1.618	293.699	-1.4816	.6503	25.8935	60.5815				1				0
80	13.29	26.865	73.3673	18.4155	50.7041	-3.9546	.8583	169.3519	-2.5329	1.1062	2.7639	1.6178	293.5934	-1.4826	.6475	25.8774	60.5356				1				0
80	13.3	26.7732	73.1585	18.3942	50.666	-3.9563	.8535	168.9919	-2.5346	1.1014	2.7635	1.6176	293.4873	-1.4836	.6447	25.8612	60.4895				1				0
80	13.31	26.6676	72.965	18.3648	50.6496	-3.9606	.8482	168.647	-2.5389	1.0961	2.7654	1.6187	293.3516	-1.4861	.6416	25.8201	60.4393				1				0
80	13.32	26.5621	72.7715	18.3355	50.6331	-3.965	.8429	168.3021	-2.5432	1.0908	2.7673	1.6198	293.2155	-1.4886	.6385	25.7789	60.3889				1				0
80	13.33	26.4565	72.5779	18.3061	50.6167	-3.9693	.8376	167.9573	-2.5476	1.0855	2.7692	1.6209	293.079	-1.4912	.6354	25.7376	60.3383				1				0
80	13.34	26.3509	72.3844	18.2768	50.6003	-3.9737	.8322	167.6124	-2.5519	1.0802	2.7711	1.622	292.9421	-1.4937	.6323	25.696	60.2875				1				0
80	13.35	25.9578	72.1351	18.1442	50.8321	-4.0124	.8142	167.0692	-2.5907	1.0621	2.8	1.6389	292.293	-1.5164	.6217	25.3268	60.1157				1				0
80	13.36	25.5647	71.8858	18.0117	51.0639	-4.0515	.7961	166.5261	-2.6297	1.044	2.8294	1.6561	291.6531	-1.5393	.6111	24.9551	59.9428				1				0
80	13.37	25.2772	71.83	17.9085	51.3121	-4.0861	.7833	166.3278	-2.6643	1.0312	2.8569	1.6723	291.1588	-1.5595	.6036	24.6253	59.8212				1				0
80	13.38	24.9897	71.7742	17.8053	51.5603	-4.1208	.7705	166.1295	-2.6991	1.0184	2.8848	1.6886	290.6729	-1.5798	.5961	24.2947	59.6993				1				0
80	13.39	24.7022	71.7184	17.7021	51.8086	-4.1556	.7577	165.9313	-2.7339	1.0056	2.9129	1.705	290.1952	-1.6002	.5886	23.9633	59.5771				1				0
80	13.4	24.4147	71.6626	17.5989	52.0568	-4.1905	.7448	165.733	-2.7687	.9927	2.9413	1.7217	289.7255	-1.6206	.5811	23.6311	59.4547				1				0
80	13.41	23.9031	71.6779	17.5002	52.7462	-4.2555	.7138	165.8273	-2.8337	.9617	2.9925	1.7516	288.7458	-1.6587	.5629	23.0119	59.159				1				0
80	13.42	23.3916	71.6932	17.4014	53.4355	-4.3204	.6827	165.9217	-2.8987	.9307	3.0444	1.782	287.8004	-1.6967	.5448	22.3934	58.8637				1				0
80	13.43	23.1676	71.7643	17.4059	53.8766	-4.3502	.6647	166.2144	-2.9285	.9127	3.0674	1.7955	287.3096	-1.7142	.5342	22.1095	58.692				1				0
80	13.44	22.9436	71.8354	17.4103	54.3177	-4.38	.6468	166.507	-2.9582	.8947	3.0906	1.809	286.8278	-1.7316	.5237	21.8265	58.521				1				0
80	13.45	22.7195	71.9065	17.4148	54.7589	-4.4096	.6289	166.7997	-2.9878	.8768	3.1138	1.8227	286.3549	-1.7489	.5132	21.5446	58.3505				1				0
80	13.46	22.4955	71.9776	17.4192	55.2	-4.4391	.611	167.0923	-3.0173	.859	3.1372	1.8364	285.8906	-1.7662	.5028	21.2636	58.1807				1				0
80	13.47	22.1591	72.4384	17.4495	56.2042	-4.498	.5816	168.2512	-3.0762	.8295	3.1861	1.865	285.0907	-1.8007	.4855	20.7025	57.8999				1				0
80	13.48	21.8226	72.8993	17.4797	57.2083	-4.5561	.5525	169.41	-3.1343	.8004	3.2349	1.8936	284.3255	-1.8347	.4685	20.1492	57.623				1				0
80	13.49	21.7102	73.289	17.5055	57.7714	-4.5848	.5411	170.2761	-3.163	.7891	3.26	1.9083	284.0072	-1.8515	.4619	19.8758	57.5149				1				0
80	13.5	21.5978	73.6787	17.5313	58.3345	-4.6132	.5299	171.1423	-3.1915	.7778	3.2849	1.9228	283.697	-1.8682	.4553	19.6051	57.4078				1				0
80	13.51	21.4853	74.0684	17.5571	58.8976	-4.6413	.5187	172.0085	-3.2196	.7667	3.3096	1.9373	283.3944	-1.8846	.4488	19.3371	57.3018				1				0
80	13.52	21.2253	74.6508	17.4664	59.6103	-4.6969	.5078	172.9527	-3.2751	.7558	3.3612	1.9675	282.9938	-1.9172	.4424	18.8081	57.1977				1				0
80	13.53	20.9652	75.2331	17.3756	60.323	-4.7518	.497	173.8969	-3.3301	.7449	3.4124	1.9975	282.6096	-1.9493	.4361	18.2848	57.0947				1				0
80	13.54	20.7052	75.8155	17.2849	61.0357	-4.8062	.4863	174.8412	-3.3844	.7343	3.4632	2.0272	282.2407	-1.9812	.4298	17.7672	56.9929				1				0
80	13.55	20.5575	76.0081	17.1684	61.1853	-4.8335	.4864	174.9193	-3.4118	.7344	3.4899	2.0429	282.1472	-1.9972	.4299	17.507	56.9939				1				0
80	13.56	20.4099	76.2007	17.0518	61.3349	-4.8608	.4865	174.9974	-3.4391	.7345	3.5166	2.0585	282.0552	-2.0131	.4299	17.247	56.9948				1				0
80	13.57	20.2623	76.3933	16.9353	61.4846	-4.8881	.4866	175.0755	-3.4663	.7346	3.5433	2.0742	281.9647	-2.0291	.43	16.9873	56.9958				1				0
80	13.58	19.9756	76.5175	16.6364	61.36	-4.933	.4952	174.4896	-3.5113	.7432	3.589	2.101	281.9506	-2.0554	.435	16.5595	57.0779				1				0
80	13.59	19.689	76.6417	16.3375	61.2355	-4.9782	.5039	173.9037	-3.5565	.7519	3.6351	2.1279	281.9369	-2.0819	.4401	16.1288	57.1606				1				0
80	13.6	19.5499	76.5733	16.1552	60.9613	-4.9963	.5126	173.2397	-3.5745	.7605	3.6545	2.1393	282.011	-2.0925	.4452	15.9569	57.2429				1				0
80	13.61	19.4109	76.5049	15.9728	60.6871	-5.0144	.5213	172.5757	-3.5927	.7692	3.6741	2.1508	282.085	-2.1031	.4503	15.7838	57.3259				1				0
80	13.62	19.2718	76.4365	15.7905	60.4129	-5.0328	.5301	171.9117	-3.611	.778	3.6939	2.1623	282.1587	-2.1138	.4554	15.6093	57.4096				1				0
80	13.63	19.1328	76.3681	15.6081	60.1387	-5.0512	.5389	171.2477	-3.6295	.7869	3.7138	2.174	282.2322	-2.1247	.4606	15.4335	57.4939				1				0
80	13.64	19.095	76.3384	15.3466	59.3741	-5.059	.5687	170.1541	-3.6372	.8166	3.7278	2.1822	282.6544	-2.1292	.478	15.3598	57.7775				1				0
80	13.65	19.0573	76.3087	15.085	58.6095	-5.0668	.5989	169.0605	-3.6451	.8468	3.7421	2.1906	283.0789	-2.1338	.4957	15.2852	58.0649				1				0
80	13.66	19.1585	76.3474	15.0059	58.1191	-5.0558	.6201	168.6309	-3.6341	.868	3.7363	2.1872	283.4333	-2.1274	.5081	15.3897	58.2666				1				0
80	13.67	19.2598	76.3861	14.9267	57.6287	-5.0448	.6414	168.2013	-3.623	.8893	3.7306	2.1839	283.7908	-2.1209	.5206	15.4948	58.4694				1				0
80	13.68	19.3611	76.4248	14.8475	57.1383	-5.0337	.6628	167.7717	-3.612	.9107	3.725	2.1806	284.1511	-2.1144	.5331	15.6004	58.6732				1				0
80	13.69	19.4624	76.4635	14.7684	56.6479	-5.0226	.6843	167.3421	-3.6008	.9322	3.7195	2.1774	284.5144	-2.1079	.5457	15.7065	58.8781				1				0
80	13.7	20.0589	76.4581	14.7221	55.0815	-4.945	.7504	166.3206	-3.5232	.9983	3.6619	2.1436	285.8201	-2.0624	.5844	16.4456	59.5077				1				0
80	13.71	20.6554	76.4527	14.6758	53.5151	-4.8664	.8173	165.299	-3.4447	1.0652	3.6056	2.1106	287.1837	-2.0164	.6236	17.1937	60.145				1				0
80	13.72	21.1506	76.4086	14.7088	52.4391	-4.7988	.8626	164.7071	-3.3771	1.1105	3.555	2.081	288.2034	-1.9769	.6501	17.8373	60.5767				1				0
80	13.73	21.6458	76.3645	14.7417	51.3631	-4.7308	.9083	164.1151	-3.309	1.1562	3.5052	2.0519	289.2597	-1.937	.6768	18.4854	61.0114				1				0
80	13.74	22.1411	76.3204	14.7746	50.2872	-4.6622	.9542	163.5232	-3.2405	1.2022	3.4563	2.0232	290.3541	-1.8969	.7037	19.1383	61.4493				1				0
80	13.75	22.6363	76.2763	14.8075	49.2112	-4.5932	1.0005	162.9313	-3.1714	1.2485	3.4083	1.9951	291.4879	-1.8565	.7308	19.7959	61.8903				1				0
80	13.76	23.6474	76.3753	15.1162	47.9285	-4.4588	1.0594	163.0673	-3.0371	1.3074	3.3065	1.9355	293.29	-1.7778	.7653	21.0752	62.451				1				0
80	13.77	24.6584	76.4743	15.4249	46.6458	-4.3247	1.1182	163.2033	-2.903	1.3661	3.2084	1.878	295.2013	-1.6993	.7997	22.3523	63.0108				1				0
80	13.78	25.1742	76.6174	15.7006	46.4391	-4.2612	1.13	163.9313	-2.8395	1.378	3.1562	1.8475	295.8871	-1.6621	.8066	22.9575	63.1236				1				0
80	13.79	25.6901	76.7605	15.9764	46.2324	-4.1982	1.1418	164.6593	-2.7765	1.3897	3.1049	1.8174	296.5895	-1.6252	.8135	23.5574	63.2354				1				0
80	13.8	26.2059	76.9036	16.2521	46.0256	-4.1358	1.1534	165.3873	-2.714	1.4014	3.0545	1.7879	297.309	-1.5886	.8203	24.152	63.3463				1				0
80	13.81	26.7217	77.0467	16.5279	45.8189	-4.0739	1.165	166.1153	-2.6522	1.4129	3.005	1.759	298.0457	-1.5524	.827	24.7414	63.4561				1				0
80	13.82	27.1036	77.4176	16.7547	45.9729	-4.042	1.1674	167.2488	-2.6203	1.4154	2.9781	1.7432	298.3765	-1.5338	.8285	25.045	63.4799				1				0
80	13.83	27.4856	77.7884	16.9816	46.1268	-4.0106	1.1699	168.3824	-2.5888	1.4178	2.9517	1.7277	298.7086	-1.5153	.8299	25.3445	63.5033				1				0
80	13.84	27.3517	78.0161	16.9326	46.4875	-4.0398	1.1611	168.7879	-2.618	1.409	2.9731	1.7403	298.2889	-1.5324	.8247	25.0664	63.4191				1				0
80	13.85	27.2178	78.2438	16.8837	46.8482	-4.0688	1.1523	169.1935	-2.6471	1.4002	2.9946	1.7529	297.8771	-1.5494	.8196	24.7897	63.3353				1				0
80	13.86	27.0839	78.4715	16.8348	47.2089	-4.0977	1.1435	169.5991	-2.676	1.3914	3.0161	1.7655	297.4731	-1.5664	.8145	24.5142	63.2519				1				0
80	13.87	26.95	78.6992	16.7859	47.5695	-4.1265	1.1348	170.0047	-2.7048	1.3827	3.0377	1.7781	297.0768	-1.5832	.8094	24.2401	63.1688				1				0
80	13.88	26.4754	78.8892	16.6498	48.3705	-4.1972	1.1062	170.3848	-2.7755	1.3542	3.0882	1.8077	296.0078	-1.6246	.7926	23.5668	62.8968				1				0
80	13.89	26.0008	79.0791	16.5137	49.1714	-4.2676	1.0778	170.7649	-2.8459	1.3257	3.1395	1.8377	294.9781	-1.6658	.776	22.8966	62.6259				1				0
80	13.9	25.66	79.0413	16.4265	49.6116	-4.3096	1.0579	170.7394	-2.8878	1.3059	3.1694	1.8552	294.3322	-1.6904	.7644	22.4968	62.4368				1				0
80	13.91	25.3193	79.0035	16.3393	50.0519	-4.3516	1.0381	170.7139	-2.9298	1.286	3.1996	1.8729	293.6983	-1.715	.7528	22.0969	62.2476				1				0
80	13.92	24.9785	78.9657	16.2521	50.4921	-4.3936	1.0182	170.6885	-2.9718	1.2661	3.2303	1.8909	293.0762	-1.7396	.7411	21.6969	62.0584				1				0
80	13.93	24.1494	78.7262	16.0057	51.4237	-4.4917	.9724	170.3051	-3.0699	1.2203	3.3036	1.9338	291.6781	-1.797	.7143	20.7625	61.622				1				0
80	13.94	23.3203	78.4868	15.7593	52.3552	-4.5902	.9264	169.9217	-3.1685	1.1743	3.3791	1.978	290.3355	-1.8547	.6874	19.8239	61.1838				1				0
80	13.95	22.4912	78.2474	15.5129	53.2867	-4.6892	.8801	169.5383	-3.2675	1.1281	3.4567	2.0235	289.0466	-1.9127	.6603	18.881	60.7435				1				0
80	13.96	22.0029	78.0458	15.3537	53.778	-4.7462	.8538	169.1804	-3.3245	1.1017	3.5023	2.0501	288.3346	-1.9461	.6449	18.3381	60.4924				1				0
80	13.97	21.5145	77.8442	15.1945	54.2693	-4.8035	.8273	168.8225	-3.3818	1.0752	3.5486	2.0773	287.6381	-1.9796	.6294	17.7928	60.2403				1				0
80	13.98	21.0262	77.6426	15.0352	54.7606	-4.861	.8007	168.4645	-3.4393	1.0486	3.5956	2.1048	286.9567	-2.0133	.6138	17.2452	59.9871				1				0
80	13.99	20.337	77.4311	14.7568	55.3643	-4.9465	.7693	167.8891	-3.5248	1.0173	3.6686	2.1476	286.0985	-2.0633	.5955	16.4309	59.6883				1				0
80	14	19.6478	77.2195	14.4784	55.968	-5.0326	.7377	167.3137	-3.6109	.9857	3.743	2.1911	285.2685	-2.1138	.577	15.6109	59.3875				1				0
80	14.01	19.4469	77.2096	14.3592	56.0805	-5.0606	.733	167.0962	-3.6389	.9809	3.7688	2.2062	285.0867	-2.1302	.5742	15.3438	59.3423				1				0
80	14.02	19.2461	77.1997	14.24	56.1929	-5.0888	.7282	166.8787	-3.667	.9762	3.7947	2.2214	284.9068	-2.1467	.5714	15.076	59.297				1				0
80	14.03	19.0452	77.1898	14.1208	56.3054	-5.117	.7235	166.6612	-3.6952	.9714	3.8208	2.2367	284.729	-2.1632	.5687	14.8075	59.2516				1				0
80	14.04	18.8444	77.1799	14.0016	56.4178	-5.1452	.7187	166.4437	-3.7235	.9666	3.8469	2.252	284.5531	-2.1797	.5659	14.5383	59.2061				1				0
80	14.05	18.726	77.2069	14.0283	56.7179	-5.1593	.706	166.6791	-3.7376	.9539	3.8574	2.2581	284.3173	-2.188	.5584	14.404	59.0848				1				0
80	14.06	18.6075	77.2339	14.0549	57.0181	-5.1734	.6933	166.9145	-3.7516	.9412	3.8679	2.2643	284.0835	-2.1962	.551	14.2702	58.9638				1				0
80	14.07	18.6899	77.2708	14.2008	57.2057	-5.1592	.6854	167.3673	-3.7374	.9333	3.8522	2.2551	284.0215	-2.1879	.5464	14.4053	58.889				1				0
80	14.08	18.7723	77.3077	14.3467	57.3934	-5.1451	.6776	167.8202	-3.7233	.9255	3.8366	2.246	283.9594	-2.1796	.5418	14.5396	58.8145				1				0
80	14.09	18.8547	77.3447	14.4926	57.5811	-5.131	.6698	168.2731	-3.7093	.9178	3.8212	2.2369	283.897	-2.1714	.5372	14.6733	58.7405				1				0
80	14.1	18.9371	77.3816	14.6385	57.7688	-5.1171	.6621	168.726	-3.6953	.91	3.8058	2.2279	283.8345	-2.1632	.5327	14.8062	58.6669				1				0
80	14.11	18.8719	77.1187	14.8413	58.28	-5.111	.6318	169.1119	-3.6892	.8797	3.7927	2.2202	283.4121	-2.1597	.515	14.8644	58.3783				1				0
80	14.12	18.8066	76.8559	15.0441	58.7912	-5.1049	.6016	169.4979	-3.6832	.8496	3.7799	2.2127	282.9888	-2.1561	.4973	14.9223	58.0911				1				0
80	14.13	18.659	76.5562	15.1011	59.1147	-5.1127	.579	169.4309	-3.6909	.827	3.7824	2.2142	282.629	-2.1606	.4841	14.8485	57.876				1				0
80	14.14	18.5114	76.2565	15.158	59.4381	-5.1204	.5564	169.364	-3.6987	.8044	3.7851	2.2158	282.2694	-2.1652	.4709	14.7745	57.6607				1				0
80	14.15	18.3638	75.9568	15.2149	59.7616	-5.1282	.5338	169.2971	-3.7064	.7817	3.788	2.2175	281.91	-2.1697	.4576	14.7005	57.4452				1				0
80	14.16	18.2162	75.657	15.2718	60.0851	-5.136	.5112	169.2301	-3.7142	.7591	3.791	2.2192	281.551	-2.1743	.4444	14.6264	57.2296				1				0
80	14.17	17.9758	75.3303	15.3003	60.5824	-5.1564	.4811	169.1889	-3.7347	.7291	3.8052	2.2275	281.0459	-2.1863	.4268	14.4315	56.9434				1				0
80	14.18	17.7355	75.0036	15.3288	61.0798	-5.1769	.4511	169.1477	-3.7552	.699	3.8197	2.236	280.5444	-2.1983	.4092	14.2365	56.657				1				0
80	14.19	17.6428	74.9766	15.3003	61.2536	-5.1896	.4437	169.1734	-3.7678	.6916	3.8308	2.2425	280.4011	-2.2057	.4049	14.1157	56.5867				1				0
80	14.2	17.5501	74.9496	15.2718	61.4275	-5.2023	.4363	169.1991	-3.7805	.6842	3.8419	2.2491	280.2586	-2.2131	.4005	13.995	56.5163				1				0
80	14.21	17.4574	74.9226	15.2434	61.6013	-5.2149	.4289	169.2247	-3.7932	.6768	3.8531	2.2556	280.1169	-2.2205	.3962	13.8743	56.446				1				0
80	14.22	17.3647	74.8956	15.2149	61.7752	-5.2276	.4215	169.2504	-3.8059	.6694	3.8643	2.2622	279.9762	-2.228	.3919	13.7537	56.3757				1				0
80	14.23	17.3398	74.9838	15.2291	61.9438	-5.2334	.4176	169.4966	-3.8117	.6655	3.8694	2.2651	279.9043	-2.2314	.3896	13.6982	56.3385				1				0
80	14.24	17.315	75.072	15.2434	62.1125	-5.2392	.4137	169.7429	-3.8175	.6616	3.8744	2.2681	279.8327	-2.2348	.3873	13.6429	56.3014				1				0
80	14.25	17.3828	75.1872	15.2861	62.1073	-5.2324	.4172	169.9634	-3.8107	.6651	3.8683	2.2645	279.9005	-2.2308	.3893	13.7079	56.3343				1				0
80	14.26	17.4506	75.3024	15.3288	62.1021	-5.2256	.4206	170.1839	-3.8039	.6686	3.8622	2.2609	279.9684	-2.2268	.3914	13.7727	56.3672				1				0
80	14.27	17.5184	75.4176	15.3715	62.0969	-5.2188	.4241	170.4044	-3.7971	.672	3.8561	2.2574	280.0363	-2.2228	.3934	13.8373	56.4				1				0
80	14.28	17.6342	75.5004	15.4275	61.9274	-5.2033	.4324	170.4896	-3.7816	.6803	3.8423	2.2493	280.199	-2.2137	.3983	13.985	56.4795				1				0
80	14.29	17.7501	75.5832	15.4836	61.7579	-5.1878	.4407	170.5748	-3.7661	.6887	3.8285	2.2412	280.3628	-2.2047	.4031	14.1325	56.5588				1				0
80	14.3	17.866	75.666	15.5396	61.5884	-5.1724	.4491	170.66	-3.7506	.697	3.8148	2.2332	280.5276	-2.1956	.408	14.2798	56.6381				1				0
80	14.31	17.914	75.6336	15.5529	61.424	-5.1636	.454	170.5247	-3.7419	.7019	3.8071	2.2287	280.6245	-2.1905	.4109	14.3633	56.685				1				0
80	14.32	17.9621	75.6012	15.5663	61.2597	-5.1548	.4589	170.3893	-3.7331	.7069	3.7994	2.2242	280.722	-2.1853	.4138	14.4468	56.732				1				0
80	14.33	18.0102	75.5688	15.5796	61.0954	-5.146	.4639	170.254	-3.7243	.7118	3.7917	2.2196	280.82	-2.1802	.4167	14.5306	56.779				1				0
80	14.34	17.9424	75.4104	15.4773	60.7874	-5.1505	.4707	169.6176	-3.7288	.7186	3.7974	2.223	280.9083	-2.1828	.4207	14.4881	56.8438				1				0
80	14.35	17.8746	75.252	15.375	60.4795	-5.155	.4775	168.9811	-3.7333	.7255	3.8031	2.2263	280.9969	-2.1854	.4247	14.4452	56.9092				1				0
80	14.36	17.7587	75.126	15.2594	60.3359	-5.1684	.4794	168.48	-3.7467	.7274	3.8166	2.2342	280.9865	-2.1933	.4258	14.3175	56.9273				1				0
80	14.37	17.6428	75	15.1438	60.1924	-5.1819	.4813	167.9789	-3.7602	.7293	3.8302	2.2422	280.9762	-2.2012	.4269	14.189	56.9455				1				0
80	14.38	17.527	74.874	15.0281	60.0488	-5.1955	.4833	167.4778	-3.7737	.7312	3.8439	2.2502	280.9658	-2.2091	.428	14.0598	56.9638				1				0
80	14.39	17.4111	74.748	14.9125	59.9052	-5.2091	.4852	166.9767	-3.7874	.7331	3.8577	2.2583	280.9554	-2.2171	.4292	13.9297	56.9823				1				0
80	14.4	17.1914	74.6319	14.7354	59.9329	-5.24	.4814	166.4916	-3.8183	.7293	3.8873	2.2756	280.8136	-2.2352	.4269	13.6352	56.9459				1				0
80	14.41	16.9716	74.5158	14.5584	59.9606	-5.2711	.4775	166.0064	-3.8494	.7255	3.9172	2.2931	280.673	-2.2535	.4247	13.339	56.9093				1				0
80	14.42	16.8678	74.5257	14.497	60.1318	-5.2884	.4718	166.0223	-3.8666	.7197	3.933	2.3024	280.5438	-2.2635	.4213	13.175	56.8542				1				0
80	14.43	16.7639	74.5356	14.4357	60.3031	-5.3056	.466	166.0383	-3.8839	.7139	3.9489	2.3117	280.4156	-2.2736	.4179	13.0109	56.7992				1				0
80	14.44	16.6601	74.5455	14.3743	60.4743	-5.3228	.4602	166.0542	-3.9011	.7081	3.9648	2.321	280.2885	-2.2837	.4145	12.8469	56.7441				1				0
80	14.45	16.5562	74.5554	14.3129	60.6456	-5.34	.4544	166.0701	-3.9183	.7024	3.9807	2.3304	280.1624	-2.2938	.4112	12.6829	56.6891				1				0
80	14.46	16.4738	74.6103	14.3423	61.1161	-5.3544	.4383	166.5425	-3.9327	.6863	3.9921	2.337	279.8988	-2.3022	.4017	12.546	56.5359				1				0
80	14.47	16.3914	74.6652	14.3716	61.5866	-5.3687	.4223	167.0149	-3.947	.6703	4.0035	2.3437	279.6381	-2.3106	.3924	12.4098	56.3836				1				0
80	14.48	16.4129	74.7102	14.4624	61.8859	-5.3659	.4122	167.4713	-3.9441	.6601	3.999	2.341	279.5012	-2.3089	.3864	12.437	56.2867				1				0
80	14.49	16.4344	74.7552	14.5531	62.1852	-5.363	.402	167.9278	-3.9413	.65	3.9945	2.3384	279.3648	-2.3073	.3805	12.464	56.1903				1				0
80	14.5	16.4558	74.8002	14.6438	62.4844	-5.3602	.392	168.3843	-3.9385	.6399	3.9901	2.3358	279.2287	-2.3056	.3746	12.4909	56.0945				1				0
80	14.51	16.4773	74.8452	14.7346	62.7837	-5.3574	.382	168.8407	-3.9356	.6299	3.9857	2.3333	279.0931	-2.304	.3687	12.5177	55.9991				1				0
80	14.52	16.5477	74.7516	14.9214	63.108	-5.3406	.3661	169.3286	-3.9189	.6141	3.9667	2.3221	278.9054	-2.2941	.3595	12.6773	55.8482				1				0
80	14.53	16.618	74.658	15.1082	63.4324	-5.324	.3504	169.8166	-3.9022	.5983	3.9478	2.3111	278.717	-2.2844	.3502	12.8361	55.6982				1				0
80	14.54	16.667	74.5194	15.2042	63.4575	-5.31	.3445	169.8481	-3.8883	.5924	3.9332	2.3025	278.6633	-2.2762	.3468	12.9687	55.6423				1				0
80	14.55	16.7159	74.3808	15.3003	63.4826	-5.2961	.3386	169.8795	-3.8744	.5866	3.9185	2.2939	278.6092	-2.2681	.3434	13.1012	55.5865				1				0
80	14.56	16.7648	74.2421	15.3964	63.5076	-5.2822	.3328	169.911	-3.8605	.5807	3.9039	2.2853	278.5547	-2.2599	.3399	13.2338	55.5307				1				0
80	14.57	16.8137	74.1035	15.4925	63.5327	-5.2683	.3269	169.9424	-3.8465	.5749	3.8893	2.2768	278.4999	-2.2518	.3365	13.3662	55.4749				1				0
80	14.58	16.7811	73.4213	15.6882	63.6149	-5.2436	.3004	169.5055	-3.8219	.5483	3.861	2.2602	278.1648	-2.2373	.321	13.6013	55.2223				1				0
80	14.59	16.7485	72.7391	15.8839	63.6971	-5.2188	.2737	169.0685	-3.797	.5217	3.8327	2.2437	277.8231	-2.2228	.3054	13.8377	54.9685				1				0
80	14.6	16.667	72.1954	15.9835	63.7542	-5.2078	.2528	168.6	-3.7861	.5008	3.8191	2.2357	277.5347	-2.2164	.2931	13.9419	54.7694				1				0
80	14.61	16.5854	71.6518	16.0831	63.8112	-5.1968	.2318	168.1316	-3.7751	.4798	3.8055	2.2277	277.2426	-2.2099	.2808	14.0467	54.5692				1				0
80	14.62	16.5039	71.1082	16.1828	63.8683	-5.1858	.2107	167.6631	-3.764	.4586	3.7919	2.2197	276.9468	-2.2034	.2685	14.152	54.3678				1				0
80	14.63	16.4223	70.5645	16.2824	63.9254	-5.1747	.1894	167.1946	-3.7529	.4374	3.7783	2.2118	276.6473	-2.1969	.256	14.258	54.1654				1				0
80	14.64	16.5039	70.1019	16.5154	63.9687	-5.1406	.1712	167.0899	-3.7188	.4191	3.7424	2.1907	276.43	-2.177	.2453	14.5827	53.9914				1				0
80	14.65	16.5854	69.6393	16.7485	64.0119	-5.1064	.1529	166.9851	-3.6847	.4008	3.7064	2.1697	276.2082	-2.157	.2346	14.9078	53.8173				1				0
80	14.66	16.7485	69.7203	16.8819	63.9981	-5.0837	.156	167.3488	-3.6619	.404	3.6842	2.1567	276.295	-2.1436	.2365	15.1244	53.8472				1				0
80	14.67	16.9116	69.8013	17.0154	63.9842	-5.061	.1592	167.7124	-3.6393	.4071	3.662	2.1437	276.3825	-2.1304	.2383	15.3401	53.877				1				0
80	14.68	17.0746	69.8823	17.1488	63.9704	-5.0385	.1623	168.0761	-3.6167	.4102	3.6399	2.1308	276.4707	-2.1172	.2401	15.5549	53.9067				1				0
80	14.69	17.5973	69.9858	17.2911	63.0276	-4.9676	.2021	167.9019	-3.5458	.4501	3.5743	2.0923	277.2339	-2.0756	.2635	16.2303	54.2864				1				0
80	14.7	18.12	70.0893	17.4335	62.0848	-4.8965	.2421	167.7276	-3.4747	.49	3.5091	2.0541	278.0271	-2.034	.2868	16.9072	54.6668				1				0
80	14.71	18.6427	70.1928	17.5758	61.1421	-4.8253	.2821	167.5534	-3.4035	.53	3.4445	2.0163	278.8519	-1.9923	.3103	17.5855	55.0481				1				0
80	14.72	19.0023	70.2153	17.5847	60.2131	-4.7759	.3194	167.0154	-3.3542	.5674	3.4018	1.9913	279.6011	-1.9634	.3321	18.0555	55.4036				1				0
80	14.73	19.362	70.2378	17.5936	59.2842	-4.7263	.357	166.4775	-3.3045	.605	3.3594	1.9665	280.3743	-1.9343	.3541	18.5285	55.7615				1				0
80	14.74	19.7216	70.2603	17.6025	58.3552	-4.6763	.3948	165.9396	-3.2545	.6428	3.3174	1.9419	281.1722	-1.9051	.3762	19.0045	56.1217				1				0
80	14.75	20.2631	70.0245	17.7697	57.2274	-4.5882	.4322	165.2847	-3.1665	.6801	3.2387	1.8958	282.1225	-1.8535	.3981	19.8431	56.4775				1				0
80	14.76	20.8047	69.7887	17.9369	56.0995	-4.4995	.4699	164.6299	-3.0777	.7178	3.1603	1.8499	283.128	-1.8015	.4202	20.6884	56.8361				1				0
80	14.77	20.9867	69.5303	18.0953	55.9006	-4.4615	.4692	164.5129	-3.0397	.7171	3.1232	1.8281	283.2742	-1.7793	.4198	21.0504	56.8296				1				0
80	14.78	21.1686	69.272	18.2536	55.7016	-4.4234	.4685	164.3959	-3.0016	.7164	3.086	1.8064	283.4241	-1.757	.4193	21.4129	56.8231				1				0
80	14.79	21.3506	69.0137	18.412	55.5027	-4.3853	.4678	164.279	-2.9635	.7157	3.0487	1.7846	283.5779	-1.7347	.4189	21.7759	56.8166				1				0
80	14.8	21.5325	68.7554	18.5703	55.3038	-4.3471	.4671	164.162	-2.9254	.7151	3.0115	1.7627	283.7357	-1.7123	.4185	22.1394	56.8101				1				0
80	14.81	21.6965	68.5655	18.9003	55.7267	-4.3145	.443	164.889	-2.8927	.6909	2.9741	1.7409	283.4334	-1.6932	.4044	22.4501	56.5803				1				0
80	14.82	21.8604	68.3756	19.2304	56.1497	-4.2822	.4191	165.616	-2.8604	.667	2.9372	1.7192	283.1261	-1.6743	.3904	22.758	56.3525				1				0
80	14.83	21.8424	68.444	19.402	56.7716	-4.2878	.3961	166.46	-2.8661	.644	2.9376	1.7195	282.6643	-1.6776	.377	22.7038	56.1336				1				0
80	14.84	21.8244	68.5124	19.5737	57.3934	-4.2935	.3733	167.3039	-2.8717	.6213	2.9382	1.7198	282.2073	-1.6809	.3636	22.6501	55.9169				1				0
80	14.85	21.8063	68.5808	19.7454	58.0153	-4.2991	.3508	168.1479	-2.8773	.5988	2.939	1.7203	281.7552	-1.6842	.3505	22.597	55.7024				1				0
80	14.86	21.7883	68.6492	19.9171	58.6372	-4.3046	.3285	168.9918	-2.8828	.5765	2.9399	1.7208	281.3078	-1.6874	.3374	22.5444	55.4901				1				0
80	14.87	21.76	68.7545	20.1875	59.6284	-4.3134	.2934	170.3304	-2.8916	.5414	2.9419	1.722	280.6043	-1.6926	.3169	22.4605	55.156				1				0
80	14.88	21.7317	68.8598	20.4579	60.6196	-4.3221	.2589	171.6691	-2.9003	.5069	2.9443	1.7234	279.9128	-1.6977	.2967	22.3779	54.8272				1				0
80	14.89	21.7214	68.8967	20.5567	60.989	-4.3253	.2462	172.1637	-2.9036	.4941	2.9453	1.724	279.658	-1.6996	.2892	22.3468	54.706				1				0
80	14.9	21.7111	68.9336	20.6554	61.3583	-4.3286	.2335	172.6584	-2.9068	.4815	2.9464	1.7247	279.4049	-1.7015	.2818	22.3158	54.5855				1				0
80	14.91	21.7008	68.9705	20.7542	61.7276	-4.3318	.221	173.1531	-2.9101	.4689	2.9476	1.7253	279.1534	-1.7034	.2745	22.285	54.4657				1				0
80	14.92	21.6905	69.0074	20.8529	62.0969	-4.335	.2085	173.6477	-2.9133	.4564	2.9488	1.7261	278.9036	-1.7053	.2671	22.2544	54.3466				1				0
80	14.93	21.5755	68.9633	20.8485	62.4239	-4.3506	.1953	173.8111	-2.9289	.4433	2.9622	1.7339	278.6057	-1.7144	.2594	22.1058	54.2215				1				0
80	14.94	21.4605	68.9192	20.844	62.7508	-4.3662	.1822	173.9745	-2.9445	.4301	2.9757	1.7418	278.3112	-1.7235	.2518	21.9575	54.0965				1				0
80	14.95	21.3557	68.8382	20.7408	62.7085	-4.3787	.1815	173.6432	-2.9569	.4294	2.9879	1.749	278.2627	-1.7308	.2513	21.8388	54.0896				1				0
80	14.96	21.251	68.7572	20.6376	62.6661	-4.3912	.1807	173.3119	-2.9694	.4287	3.0002	1.7561	278.2145	-1.7381	.2509	21.7196	54.0826				1				0
80	14.97	21.1463	68.6762	20.5344	62.6237	-4.4037	.18	172.9807	-2.982	.4279	3.0126	1.7634	278.1664	-1.7455	.2505	21.6	54.0755				1				0
80	14.98	21.0416	68.5952	20.4313	62.5813	-4.4164	.1793	172.6494	-2.9946	.4272	3.0249	1.7706	278.1186	-1.7529	.25	21.4799	54.0685				1				0
80	14.99	20.6339	68.3405	20.0941	62.6021	-4.4668	.1709	171.6706	-3.0451	.4188	3.0738	1.7992	277.8308	-1.7824	.2451	20.9992	53.9885				1				0
80	15	20.2262	68.0858	19.757	62.6228	-4.5179	.1624	170.6918	-3.0961	.4103	3.1232	1.8282	277.5489	-1.8123	.2402	20.5129	53.9077				1				0
80	15.01	19.9233	67.912	19.523	62.686	-4.5564	.1546	170.0443	-3.1347	.4025	3.1604	1.8499	277.3173	-1.8349	.2356	20.1461	53.8335				1				0
80	15.02	19.6203	67.7383	19.2891	62.7491	-4.5952	.1467	169.3968	-3.1735	.3947	3.1979	1.8719	277.0893	-1.8576	.231	19.7765	53.7588				1				0
80	15.03	19.3173	67.5646	19.0551	62.8122	-4.6343	.1388	168.7493	-3.2126	.3868	3.2358	1.8941	276.8649	-1.8805	.2264	19.404	53.6835				1				0
80	15.04	18.7543	67.3189	18.6557	63.1271	-4.7112	.1194	167.856	-3.2895	.3674	3.3099	1.9375	276.3721	-1.9255	.215	18.6717	53.4986				1				0
80	15.05	18.1913	67.0732	18.2563	63.4419	-4.7889	.0998	166.9627	-3.3672	.3477	3.3851	1.9815	275.896	-1.971	.2035	17.9314	53.3117				1				0
80	15.06	17.6282	66.8275	17.8569	63.7567	-4.8675	.08	166.0693	-3.4458	.3279	3.4613	2.0262	275.4358	-2.017	.1919	17.1833	53.1228				1				0
80	15.07	17.3682	66.7555	17.6914	64.0084	-4.9057	.0683	165.8235	-3.484	.3162	3.4983	2.0478	275.1862	-2.0394	.1851	16.8191	53.0117				1				0
80	15.08	17.1081	66.6835	17.526	64.2601	-4.9441	.0566	165.5777	-3.5223	.3045	3.5355	2.0696	274.9412	-2.0619	.1783	16.4538	52.9002				1				0
80	15.09	16.848	66.6115	17.3605	64.5118	-4.9826	.0448	165.3319	-3.5608	.2928	3.5728	2.0915	274.7006	-2.0844	.1714	16.0875	52.7885				1				0
80	15.1	16.5056	66.5548	17.2449	65.215	-5.0336	.0169	165.5203	-3.6119	.2649	3.6216	2.12	274.1945	-2.1143	.1551	15.6013	52.5227				1				0
80	15.11	16.1631	66.4981	17.1292	65.9182	-5.0845	-.0109	165.7086	-3.6628	.237	3.6705	2.1486	273.7029	-2.1442	.1388	15.1162	52.2576				1				0
80	15.12	16.0807	66.5134	17.1791	66.3697	-5.0968	-.0268	166.1429	-3.6751	.2211	3.6817	2.1552	273.4428	-2.1513	.1294	14.9994	52.1057				1				0
80	15.13	15.9984	66.5287	17.2289	66.8212	-5.109	-.0427	166.5771	-3.6873	.2052	3.693	2.1618	273.1856	-2.1585	.1201	14.8832	51.9545				1				0
80	15.14	15.916	66.544	17.2787	67.2727	-5.1211	-.0585	167.0113	-3.6994	.1894	3.7042	2.1684	272.9314	-2.1656	.1109	14.7677	51.8041				1				0
80	15.15	15.8336	66.5593	17.3285	67.7242	-5.1332	-.0742	167.4455	-3.7115	.1737	3.7155	2.175	272.6799	-2.1726	.1017	14.6527	51.6545				1				0
80	15.16	15.7022	66.4756	17.5011	68.6471	-5.1466	-.1102	168.3259	-3.7249	.1377	3.7275	2.182	272.1178	-2.1805	.0806	14.5247	51.3118				1				0
80	15.17	15.5709	66.3919	17.6736	69.57	-5.16	-.1458	169.2064	-3.7382	.1021	3.7396	2.1891	271.565	-2.1883	.0598	14.398	50.9727				1				0
80	15.18	15.522	66.2928	17.7964	70.0413	-5.1613	-.1659	169.6526	-3.7396	.0821	3.7405	2.1897	271.2574	-2.1891	.048	14.3848	50.7817				1				0
80	15.19	15.4731	66.1938	17.9192	70.5127	-5.1627	-.1858	170.0988	-3.741	.0621	3.7415	2.1902	270.9515	-2.1899	.0364	14.3717	50.5918				1				0
80	15.2	15.4242	66.0948	18.0419	70.9841	-5.1641	-.2056	170.545	-3.7423	.0423	3.7426	2.1909	270.6475	-2.1907	.0247	14.3586	50.4028				1				0
80	15.21	15.3752	65.9958	18.1647	71.4555	-5.1655	-.2254	170.9912	-3.7437	.0226	3.7438	2.1916	270.3452	-2.1915	.0132	14.3456	50.2148				1				0
80	15.22	15.2594	65.6484	18.3444	72.0826	-5.1658	-.2596	171.3347	-3.7441	-.0116	3.7441	2.1918	269.8221	-2.1917	-.0068	14.3423	49.8893				1				0
80	15.23	15.1435	65.301	18.5241	72.7097	-5.1662	-.2936	171.6782	-3.7444	-.0457	3.7447	2.1921	269.3012	-2.1919	-.0267	14.3389	49.5651				1				0
80	15.24	15.0766	65.0526	18.581	72.8653	-5.1652	-.3082	171.5755	-3.7434	-.0602	3.7439	2.1916	269.0784	-2.1914	-.0353	14.3485	49.4265				1				0
80	15.25	15.0096	64.8041	18.6379	73.021	-5.1641	-.3227	171.4727	-3.7424	-.0748	3.7432	2.1912	268.8551	-2.1908	-.0438	14.3581	49.2877				1				0
80	15.26	14.9427	64.5557	18.6948	73.1767	-5.1631	-.3373	171.37	-3.7414	-.0894	3.7425	2.1908	268.6315	-2.1902	-.0523	14.3676	49.1488				1				0
80	15.27	14.8757	64.3073	18.7518	73.3324	-5.1621	-.3519	171.2672	-3.7404	-.104	3.7418	2.1904	268.4076	-2.1896	-.0609	14.3772	49.0097				1				0
80	15.28	14.7865	63.3578	18.9573	73.2035	-5.1317	-.3845	170.305	-3.7099	-.1366	3.7124	2.1732	267.8918	-2.1717	-.08	14.6673	48.6993				1				0
80	15.29	14.6972	62.4082	19.1628	73.0747	-5.1009	-.4175	169.3428	-3.6791	-.1695	3.683	2.156	267.3618	-2.1537	-.0992	14.9607	48.3855				1				0
80	15.3	14.6749	61.7071	19.3113	72.7901	-5.0708	-.4359	168.4833	-3.649	-.1879	3.6539	2.1389	267.0515	-2.1361	-.11	15.2472	48.21				1				0
80	15.31	14.6526	61.0059	19.4599	72.5055	-5.0404	-.4545	167.6239	-3.6187	-.2066	3.6246	2.1217	266.7331	-2.1183	-.1209	15.5366	48.0328				1				0
80	15.32	14.6303	60.3048	19.6084	72.221	-5.0097	-.4733	166.7644	-3.588	-.2254	3.595	2.1045	266.4061	-2.1003	-.1319	15.8289	47.8538				1				0
80	15.33	14.6079	59.6036	19.757	71.9364	-4.9787	-.4923	165.9049	-3.5569	-.2443	3.5653	2.0871	266.0702	-2.0822	-.143	16.1243	47.6729				1				0
80	15.34	14.5856	58.4245	20.2035	71.9848	-4.92	-.5424	165.1985	-3.4982	-.2944	3.5106	2.055	265.189	-2.0478	-.1724	16.6835	47.1959				1				0
80	15.35	14.5633	57.2455	20.6501	72.0333	-4.8608	-.5929	164.4921	-3.439	-.3449	3.4563	2.0232	264.2723	-2.0131	-.2019	17.2475	46.7149				1				0
80	15.36	14.5633	56.7675	20.9481	72.3663	-4.8334	-.6238	164.6452	-3.4116	-.3759	3.4323	2.0091	263.7132	-1.9971	-.22	17.5083	46.4204				1				0
80	15.37	14.5633	56.2896	21.2461	72.6993	-4.806	-.6546	164.7983	-3.3843	-.4067	3.4086	1.9953	263.1473	-1.981	-.2381	17.7687	46.1266				1				0
80	15.38	14.5633	55.8117	21.5441	73.0323	-4.7787	-.6854	164.9514	-3.357	-.4375	3.3854	1.9817	262.5746	-1.9651	-.2561	18.0285	45.8332				1				0
80	15.39	14.5633	55.3337	21.8421	73.3653	-4.7515	-.7162	165.1044	-3.3298	-.4683	3.3625	1.9683	261.9952	-1.9491	-.2741	18.2879	45.5404				1				0
80	15.4	14.4466	54.7991	22.181	74.2138	-4.7408	-.7657	165.6405	-3.3191	-.5178	3.3592	1.9664	261.133	-1.9429	-.3031	18.3895	45.0686				1				0
80	15.41	14.3299	54.2645	22.5199	75.0623	-4.7302	-.815	166.1765	-3.3085	-.567	3.3567	1.9649	260.2749	-1.9367	-.3319	18.4905	44.5998				1				0
80	15.42	14.2131	54.2078	22.5608	75.5778	-4.7466	-.8336	166.5595	-3.3249	-.5856	3.3761	1.9762	260.0108	-1.9463	-.3428	18.3343	44.4226				1				0
80	15.43	14.0964	54.1511	22.6018	76.0933	-4.763	-.8521	166.9425	-3.3412	-.6041	3.3954	1.9876	259.751	-1.9558	-.3536	18.1788	44.2463				1				0
80	15.44	13.9797	54.0944	22.6427	76.6088	-4.7792	-.8705	167.3255	-3.3575	-.6226	3.4147	1.9989	259.4952	-1.9654	-.3644	18.0239	44.0708				1				0
80	15.45	13.8192	54.1124	22.6783	77.4071	-4.8072	-.8941	168.0169	-3.3854	-.6461	3.4465	2.0175	259.1947	-1.9817	-.3782	17.7577	43.8464				1				0
80	15.46	13.6587	54.1304	22.7138	78.2054	-4.8349	-.9174	168.7083	-3.4132	-.6695	3.4782	2.036	258.9021	-1.998	-.3919	17.4937	43.6238				1				0
80	15.47	13.4982	54.1484	22.7494	79.0038	-4.8624	-.9406	169.3997	-3.4407	-.6927	3.5097	2.0545	258.6171	-2.0141	-.4055	17.2319	43.403				1				0
80	15.48	13.4544	54.2231	22.7441	79.2866	-4.8739	-.9457	169.7082	-3.4522	-.6978	3.522	2.0617	258.5731	-2.0208	-.4085	17.1221	43.3546				1				0
80	15.49	13.4106	54.2978	22.7388	79.5694	-4.8854	-.9508	170.0166	-3.4637	-.7028	3.5343	2.0689	258.5296	-2.0275	-.4114	17.0126	43.3064				1				0
80	15.5	13.3669	54.3725	22.7334	79.8523	-4.8969	-.9558	170.325	-3.4751	-.7079	3.5465	2.076	258.4866	-2.0343	-.4144	16.9036	43.2584				1				0
80	15.51	13.2999	54.3104	22.7868	80.2449	-4.9049	-.9698	170.642	-3.4832	-.7218	3.5572	2.0823	258.292	-2.039	-.4226	16.827	43.1254				1				0
80	15.52	13.233	54.2483	22.8402	80.6376	-4.9129	-.9837	170.959	-3.4912	-.7358	3.5679	2.0886	258.0992	-2.0437	-.4307	16.7507	42.9928				1				0
80	15.53	13.2098	54.1115	22.8989	80.7475	-4.9096	-.9926	170.9676	-3.4878	-.7447	3.5664	2.0877	257.9478	-2.0417	-.4359	16.7826	42.9078				1				0
80	15.54	13.1866	53.9747	22.9576	80.8573	-4.9062	-1.0015	170.9762	-3.4845	-.7536	3.565	2.0869	257.7962	-2.0397	-.4412	16.8145	42.8228				1				0
80	15.55	13.1635	53.8378	23.0163	80.9672	-4.9029	-1.0105	170.9848	-3.4811	-.7625	3.5637	2.0861	257.6445	-2.0378	-.4464	16.8465	42.7377				1				0
80	15.56	13.1403	53.701	23.075	81.077	-4.8995	-1.0194	170.9933	-3.4778	-.7715	3.5623	2.0853	257.4928	-2.0358	-.4516	16.8784	42.6527				1				0
80	15.57	13.0605	53.1601	23.1889	81.0658	-4.8852	-1.0423	170.4752	-3.4634	-.7944	3.5534	2.0801	257.0818	-2.0274	-.465	17.0149	42.4344				1				0
80	15.58	12.9806	52.6192	23.3027	81.0545	-4.8707	-1.0654	169.9571	-3.449	-.8174	3.5446	2.0749	256.6664	-2.019	-.4785	17.1523	42.2148				1				0
80	15.59	12.924	52.215	23.3579	80.9334	-4.8596	-1.0796	169.4304	-3.4379	-.8316	3.537	2.0705	256.401	-2.0124	-.4868	17.2584	42.0795				1				0
80	15.6	12.8673	51.8109	23.413	80.8123	-4.8484	-1.0939	168.9037	-3.4267	-.8459	3.5295	2.0661	256.1328	-2.0059	-.4952	17.365	41.9435				1				0
80	15.61	12.8107	51.4068	23.4682	80.6913	-4.8371	-1.1083	168.3769	-3.4154	-.8603	3.5221	2.0617	255.8618	-1.9993	-.5036	17.4724	41.8066				1				0
80	15.62	12.7541	51.0027	23.5233	80.5702	-4.8258	-1.1227	167.8502	-3.4041	-.8748	3.5147	2.0574	255.5879	-1.9926	-.5121	17.5804	41.6688				1				0
80	15.63	12.7146	50.1764	23.6995	80.2311	-4.7892	-1.1493	166.8216	-3.3675	-.9014	3.486	2.0406	255.0147	-1.9712	-.5277	17.9288	41.4154				1				0
80	15.64	12.6751	49.3502	23.8756	79.8921	-4.7522	-1.1763	165.7929	-3.3304	-.9283	3.4574	2.0239	254.4248	-1.9495	-.5434	18.2815	41.1589				1				0
80	15.65	12.6923	48.928	23.9966	79.6741	-4.7266	-1.1885	165.291	-3.3049	-.9406	3.4361	2.0114	254.1131	-1.9346	-.5506	18.5252	41.0419				1				0
80	15.66	12.7094	48.5059	24.1176	79.4561	-4.7008	-1.2009	164.789	-3.2791	-.9529	3.4148	1.9989	253.7955	-1.9195	-.5578	18.7704	40.9243				1				0
80	15.67	12.7266	48.0838	24.2385	79.2382	-4.6749	-1.2133	164.2871	-3.2532	-.9654	3.3934	1.9864	253.472	-1.9043	-.5651	19.0171	40.8059				1				0
80	15.68	12.7438	47.6617	24.3595	79.0202	-4.6489	-1.2258	163.7851	-3.2271	-.9779	3.372	1.9739	253.1423	-1.8891	-.5724	19.2653	40.6869				1				0
80	15.69	12.9978	47.046	24.6967	78.4917	-4.5743	-1.2348	163.2322	-3.1525	-.9869	3.3034	1.9337	252.6172	-1.8454	-.5777	19.9759	40.6009				1				0
80	15.7	13.2519	46.4304	25.0338	77.9633	-4.4991	-1.2439	162.6793	-3.0774	-.996	3.2346	1.8934	252.066	-1.8014	-.583	20.6914	40.5144				1				0
80	15.71	13.4887	46.2369	25.25	77.6527	-4.4505	-1.2404	162.6283	-3.0288	-.9924	3.1872	1.8657	251.8579	-1.7729	-.5809	21.1544	40.5483				1				0
80	15.72	13.7256	46.0433	25.4661	77.3422	-4.4019	-1.2368	162.5773	-2.9801	-.9889	3.1399	1.8379	251.6434	-1.7444	-.5788	21.6176	40.5823				1				0
80	15.73	13.9625	45.8498	25.6823	77.0317	-4.3532	-1.2332	162.5264	-2.9315	-.9853	3.0926	1.8103	251.4222	-1.7159	-.5767	22.0812	40.6163				1				0
80	15.74	14.1994	45.6563	25.8984	76.7212	-4.3045	-1.2296	162.4754	-2.8828	-.9817	3.0453	1.7826	251.194	-1.6874	-.5746	22.545	40.6504				1				0
80	15.75	14.6903	45.4187	26.5247	76.6702	-4.2095	-1.2326	163.3039	-2.7878	-.9847	2.9566	1.7306	250.546	-1.6318	-.5764	23.4499	40.6221				1				0
80	15.76	15.1813	45.1811	27.1509	76.6192	-4.1154	-1.2356	164.1324	-2.6937	-.9876	2.869	1.6793	249.865	-1.5767	-.5781	24.3457	40.5941				1				0
80	15.77	15.4353	45.137	27.561	76.8786	-4.0704	-1.242	165.012	-2.6487	-.994	2.829	1.6559	249.4287	-1.5503	-.5819	24.7747	40.5329				1				0
80	15.78	15.6894	45.0929	27.9711	77.1381	-4.0258	-1.2483	165.8915	-2.6041	-1.0004	2.7896	1.6328	248.9848	-1.5242	-.5856	25.1992	40.4723				1				0
80	15.79	15.9434	45.0488	28.3812	77.3976	-3.9817	-1.2546	166.771	-2.56	-1.0067	2.7508	1.6101	248.533	-1.4984	-.5893	25.6193	40.4124				1				0
80	15.8	16.152	44.8418	29.0439	78.3023	-3.9358	-1.2864	168.34	-2.5141	-1.0385	2.7201	1.5922	247.5567	-1.4716	-.6078	26.0562	40.1099				1				0
80	15.81	16.3605	44.6348	29.7066	79.207	-3.8908	-1.3176	169.909	-2.4691	-1.0696	2.6908	1.575	246.577	-1.4452	-.6261	26.485	39.8129				1				0
80	15.82	16.5691	44.4277	30.3693	80.1117	-3.8466	-1.3482	171.4779	-2.4249	-1.1002	2.6628	1.5586	245.5945	-1.4193	-.644	26.906	39.5215				1				0
80	15.83	16.5236	44.2648	30.622	80.757	-3.8448	-1.3728	172.1674	-2.4231	-1.1249	2.6714	1.5636	245.0976	-1.4183	-.6584	26.9233	39.287				1				0
80	15.84	16.4781	44.1019	30.8746	81.4022	-3.843	-1.3972	172.8569	-2.4212	-1.1493	2.6802	1.5688	244.6077	-1.4172	-.6727	26.9405	39.0544				1				0
80	15.85	16.4326	43.939	31.1272	82.0475	-3.8412	-1.4215	173.5464	-2.4195	-1.1735	2.689	1.574	244.125	-1.4162	-.6869	26.9575	38.8236				1				0
80	15.86	16.4738	43.8913	31.3309	82.5007	-3.8347	-1.4339	174.1968	-2.413	-1.186	2.6887	1.5737	243.8251	-1.4124	-.6942	27.0195	38.7047				1				0
80	15.87	16.515	43.8436	31.5347	82.9539	-3.8282	-1.4463	174.8472	-2.4065	-1.1984	2.6884	1.5736	243.5274	-1.4086	-.7015	27.081	38.5867				1				0
80	15.88	16.6017	43.9588	31.4857	82.7619	-3.8235	-1.4348	174.8082	-2.4018	-1.1869	2.679	1.5681	243.7028	-1.4058	-.6947	27.1259	38.6963				1				0
80	15.89	16.6884	44.074	31.4368	82.5699	-3.8188	-1.4233	174.7691	-2.3971	-1.1754	2.6697	1.5626	243.8795	-1.403	-.688	27.1708	38.806				1				0
80	15.9	16.7751	44.1892	31.3879	82.3779	-3.8141	-1.4118	174.7301	-2.3923	-1.1638	2.6604	1.5572	244.0576	-1.4003	-.6812	27.2158	38.9157				1				0
80	15.91	16.8618	44.3044	31.339	82.1859	-3.8094	-1.4003	174.691	-2.3876	-1.1523	2.6511	1.5518	244.237	-1.3975	-.6745	27.2608	39.0255				1				0
80	15.92	17.1381	44.8922	31	81.2872	-3.8054	-1.3469	174.3176	-2.3837	-1.099	2.6248	1.5364	245.2479	-1.3952	-.6433	27.2984	39.5334				1				0
80	15.93	17.4145	45.4799	30.6611	80.3885	-3.8014	-1.2934	173.9441	-2.3797	-1.0454	2.5992	1.5214	246.2834	-1.3929	-.6119	27.3362	40.0435				1				0
80	15.94	17.6042	45.9524	30.3711	79.6819	-3.8022	-1.2512	173.6096	-2.3805	-1.0033	2.5833	1.512	247.1462	-1.3933	-.5872	27.3288	40.4449				1				0
80	15.95	17.7939	46.425	30.0811	78.9752	-3.803	-1.2089	173.2752	-2.3813	-.961	2.5678	1.503	248.023	-1.3938	-.5625	27.3214	40.8478				1				0
80	15.96	17.9836	46.8975	29.7911	78.2686	-3.8038	-1.1664	172.9408	-2.382	-.9185	2.553	1.4943	248.9135	-1.3942	-.5376	27.314	41.2524				1				0
80	15.97	18.1732	47.37	29.5011	77.5619	-3.8045	-1.1238	172.6063	-2.3828	-.8759	2.5387	1.4859	249.8178	-1.3947	-.5127	27.3066	41.6584				1				0
80	15.98	18.5329	48.406	28.8446	76.0431	-3.8126	-1.0318	171.8266	-2.3909	-.7839	2.5161	1.4727	251.8477	-1.3994	-.4588	27.2298	42.5346				1				0
80	15.99	18.8925	49.442	28.1882	74.5243	-3.8208	-.939	171.0469	-2.399	-.691	2.4966	1.4613	253.9308	-1.4042	-.4045	27.1523	43.4186				1				0
80	16	19.0624	50.0054	27.8217	73.7121	-3.8281	-.8891	170.6016	-2.4064	-.6411	2.4903	1.4576	255.0813	-1.4085	-.3753	27.0821	43.894				1				0
80	16.01	19.2324	50.5688	27.4552	72.8999	-3.8355	-.8389	170.1563	-2.4138	-.591	2.4851	1.4545	256.2431	-1.4128	-.3459	27.0115	44.3718				1				0
80	16.02	19.4023	51.1323	27.0887	72.0878	-3.843	-.7885	169.711	-2.4212	-.5405	2.4808	1.4521	257.4155	-1.4172	-.3164	26.9405	44.8521				1				0
80	16.03	19.5722	51.6957	26.7222	71.2756	-3.8505	-.7378	169.2657	-2.4287	-.4898	2.4776	1.4502	258.5975	-1.4216	-.2867	26.8692	45.335				1				0
80	16.04	19.8263	52.9747	25.8949	69.7205	-3.8849	-.6329	168.4163	-2.4631	-.3849	2.493	1.4592	261.1179	-1.4417	-.2253	26.5414	46.334				1				0
80	16.05	20.0803	54.2537	25.0676	68.1653	-3.9197	-.5269	167.5669	-2.4979	-.279	2.5134	1.4711	263.6274	-1.4621	-.1633	26.2104	47.3431				1				0
80	16.06	20.1644	54.9692	24.6068	67.4223	-3.9469	-.4722	167.1628	-2.5251	-.2243	2.5351	1.4838	264.9249	-1.478	-.1313	25.951	47.8642				1				0
80	16.07	20.2486	55.6848	24.146	66.6794	-3.9743	-.4172	166.7587	-2.5525	-.1693	2.5581	1.4973	266.2059	-1.494	-.0991	25.6904	48.3879				1				0
80	16.08	20.3327	56.4003	23.6852	65.9364	-4.0018	-.362	166.3546	-2.58	-.114	2.5825	1.5116	267.4695	-1.5101	-.0667	25.4285	48.9141				1				0
80	16.09	20.4168	57.1159	23.2245	65.1934	-4.0294	-.3064	165.9505	-2.6076	-.0585	2.6083	1.5267	268.7147	-1.5263	-.0343	25.1653	49.4428				1				0
80	16.1	20.3601	58.4353	22.3723	64.2264	-4.1078	-.2204	165.3941	-2.686	.0275	2.6862	1.5723	270.5871	-1.5722	.0161	24.4189	50.2621				1				0
80	16.11	20.3035	59.7548	21.5201	63.2594	-4.1867	-.1338	164.8378	-2.7649	.1141	2.7673	1.6198	272.3637	-1.6184	.0668	23.6674	51.087				1				0
80	16.12	20.1627	60.3588	21.1287	63.0354	-4.2376	-.1033	164.6855	-2.8159	.1446	2.8196	1.6504	272.9398	-1.6482	.0846	23.1822	51.3772				1				0
80	16.13	20.022	60.9627	20.7373	62.8114	-4.2887	-.0728	164.5333	-2.8669	.1751	2.8723	1.6812	273.4958	-1.6781	.1025	22.6961	51.668				1				0
80	16.14	19.8812	61.5666	20.3459	62.5874	-4.3398	-.0422	164.3811	-2.918	.2057	2.9253	1.7123	274.0327	-1.708	.1204	22.2091	51.9593				1				0
80	16.15	19.7405	62.1706	19.9545	62.3633	-4.391	-.0116	164.2288	-2.9693	.2364	2.9787	1.7435	274.5514	-1.738	.1383	21.7212	52.2511				1				0
80	16.16	19.6392	63.4217	19.4243	62.1532	-4.4664	.0421	164.6383	-3.0447	.29	3.0585	1.7903	275.4415	-1.7822	.1698	21.0029	52.7622				1				0
80	16.17	19.5379	64.6727	18.8941	61.943	-4.5415	.0955	165.0477	-3.1197	.3434	3.1386	1.8372	276.282	-1.8261	.201	20.2882	53.2708				1				0
80	16.18	19.5774	65.3199	18.7553	61.9568	-4.5651	.1181	165.6094	-3.1434	.366	3.1646	1.8524	276.6414	-1.84	.2142	20.0632	53.4857				1				0
80	16.19	19.6169	65.967	18.6166	61.9707	-4.5886	.1405	166.1711	-3.1668	.3884	3.1906	1.8676	276.9926	-1.8537	.2274	19.8398	53.6992				1				0
80	16.2	19.6563	66.6142	18.4778	61.9845	-4.6119	.1627	166.7328	-3.1901	.4107	3.2164	1.8828	277.3357	-1.8673	.2404	19.6179	53.9113				1				0
80	16.21	19.755	67.5097	18.3577	62.0736	-4.6364	.1904	167.6961	-3.2146	.4383	3.2444	1.8991	277.7644	-1.8817	.2566	19.3846	54.1744				1				0
80	16.22	19.8537	68.4053	18.2376	62.1627	-4.6606	.2177	168.6593	-3.2388	.4656	3.2721	1.9154	278.181	-1.8959	.2725	19.1539	54.4345				1				0
80	16.23	19.9525	69.3008	18.1175	62.2518	-4.6845	.2447	169.6226	-3.2628	.4926	3.2998	1.9315	278.5859	-1.9099	.2884	18.9258	54.6917				1				0
80	16.24	20.0117	69.5493	18.1362	62.327	-4.6858	.25	170.0242	-3.264	.4979	3.3018	1.9327	278.6736	-1.9106	.2915	18.9142	54.7421				1				0
80	16.25	20.0709	69.7977	18.1549	62.4023	-4.687	.2553	170.4257	-3.2652	.5032	3.3038	1.9339	278.7607	-1.9113	.2945	18.9026	54.7923				1				0
80	16.26	20.1301	70.0461	18.1736	62.4775	-4.6882	.2605	170.8273	-3.2664	.5084	3.3058	1.9351	278.8474	-1.912	.2976	18.891	54.8423				1				0
80	16.27	20.0821	70.227	18.1273	62.5545	-4.7012	.263	170.9909	-3.2795	.511	3.319	1.9428	278.8561	-1.9197	.2991	18.767	54.8665				1				0
80	16.28	20.034	70.4079	18.0811	62.6315	-4.7142	.2656	171.1544	-3.2925	.5135	3.3323	1.9506	278.8648	-1.9273	.3006	18.6432	54.8906				1				0
80	16.29	19.9267	70.3404	18.0161	62.6332	-4.7261	.2629	170.9164	-3.3043	.5108	3.3436	1.9572	278.7881	-1.9342	.299	18.5303	54.8651				1				0
80	16.3	19.8194	70.2729	17.9512	62.6349	-4.738	.2602	170.6784	-3.3162	.5081	3.3549	1.9638	278.7117	-1.9412	.2974	18.417	54.8395				1				0
80	16.31	19.7121	70.2054	17.8862	62.6367	-4.7499	.2575	170.4404	-3.3281	.5055	3.3663	1.9705	278.6356	-1.9482	.2959	18.3035	54.8138				1				0
80	16.32	19.6048	70.1379	17.8213	62.6384	-4.7618	.2548	170.2024	-3.3401	.5027	3.3777	1.9772	278.5598	-1.9552	.2943	18.1896	54.7881				1				0
80	16.33	19.4383	70.2594	17.6674	62.6661	-4.7901	.2573	170.0312	-3.3684	.5052	3.406	1.9938	278.5305	-1.9717	.2957	17.9203	54.8118				1				0
80	16.34	19.2718	70.3809	17.5135	62.6937	-4.8184	.2598	169.86	-3.3967	.5077	3.4344	2.0104	278.5015	-1.9883	.2972	17.6506	54.8355				1				0
80	16.35	19.2126	70.5699	17.4246	62.7197	-4.8347	.265	169.9268	-3.413	.5129	3.4513	2.0203	278.5469	-1.9978	.3002	17.4956	54.885				1				0
80	16.36	19.1534	70.7589	17.3356	62.7456	-4.851	.2702	169.9936	-3.4292	.5181	3.4681	2.0301	278.5919	-2.0074	.3033	17.3408	54.9345				1				0
80	16.37	19.0942	70.9479	17.2467	62.7716	-4.8672	.2754	170.0604	-3.4455	.5233	3.485	2.04	278.6363	-2.0169	.3063	17.186	54.9839				1				0
80	16.38	19.0349	71.137	17.1577	62.7975	-4.8834	.2806	170.1271	-3.4617	.5285	3.5018	2.0499	278.6804	-2.0264	.3094	17.0314	55.0333				1				0
80	16.39	18.9577	71.623	16.9611	62.7309	-4.9139	.2988	170.2727	-3.4921	.5467	3.5347	2.0691	278.8975	-2.0442	.32	16.7416	55.2066				1				0
80	16.4	18.8805	72.109	16.7645	62.6643	-4.9443	.3169	170.4183	-3.5225	.5649	3.5675	2.0883	279.1103	-2.062	.3307	16.4523	55.3797				1				0
80	16.41	18.8624	72.406	16.6569	62.5718	-4.9584	.3299	170.4971	-3.5367	.5778	3.5836	2.0978	279.2794	-2.0703	.3383	16.3173	55.5033				1				0
80	16.42	18.8444	72.7031	16.5492	62.4792	-4.9726	.3429	170.576	-3.5508	.5908	3.5997	2.1072	279.4468	-2.0786	.3458	16.1824	55.6268				1				0
80	16.43	18.8264	73.0001	16.4416	62.3867	-4.9867	.3558	170.6548	-3.565	.6038	3.6158	2.1166	279.6126	-2.0869	.3534	16.0477	55.7503				1				0
80	16.44	18.8084	73.2971	16.334	62.2941	-5.0009	.3688	170.7336	-3.5791	.6167	3.6319	2.126	279.7767	-2.0952	.361	15.9131	55.8736				1				0
80	16.45	18.7706	73.7939	16.116	61.9914	-5.0251	.3957	170.672	-3.6033	.6437	3.6604	2.1427	280.1281	-2.1093	.3768	15.6826	56.1303				1				0
80	16.46	18.7328	74.2908	15.8981	61.6887	-5.0493	.4227	170.6104	-3.6276	.6706	3.689	2.1595	280.4744	-2.1235	.3926	15.4518	56.3871				1				0
80	16.47	18.7131	74.4906	15.7878	61.4785	-5.0594	.4368	170.47	-3.6377	.6847	3.7016	2.1668	280.66	-2.1295	.4008	15.3554	56.5211				1				0
80	16.48	18.6934	74.6904	15.6775	61.2683	-5.0696	.4509	170.3296	-3.6478	.6988	3.7142	2.1742	280.8446	-2.1354	.4091	15.2588	56.6553				1				0
80	16.49	18.6736	74.8902	15.5672	61.0582	-5.0797	.465	170.1891	-3.658	.7129	3.7268	2.1816	281.0283	-2.1413	.4173	15.162	56.7897				1				0
80	16.5	18.6539	75.09	15.4569	60.848	-5.0899	.4791	170.0487	-3.6682	.7271	3.7395	2.1891	281.2111	-2.1473	.4256	15.0651	56.9243				1				0
80	16.51	18.5886	75.2124	15.3074	60.5245	-5.1031	.4949	169.633	-3.6813	.7428	3.7555	2.1984	281.4081	-2.155	.4348	14.9398	57.0746				1				0
80	16.52	18.5234	75.3348	15.158	60.201	-5.1163	.5107	169.2172	-3.6945	.7587	3.7716	2.2079	281.6045	-2.1628	.4441	14.8139	57.2255				1				0
80	16.53	18.4779	75.2574	15.1188	60.0877	-5.1193	.5124	168.9419	-3.6975	.7603	3.7749	2.2098	281.6198	-2.1645	.4451	14.7853	57.2412				1				0
80	16.54	18.4324	75.18	15.0797	59.9744	-5.1223	.514	168.6665	-3.7006	.762	3.7782	2.2117	281.6352	-2.1663	.4461	14.7567	57.257				1				0
80	16.55	18.3869	75.1026	15.0406	59.8611	-5.1253	.5157	168.3912	-3.7036	.7636	3.7815	2.2137	281.6506	-2.168	.447	14.7279	57.2728				1				0
80	16.56	18.3415	75.0252	15.0014	59.7478	-5.1283	.5174	168.1159	-3.7066	.7653	3.7848	2.2156	281.666	-2.1698	.448	14.699	57.2887				1				0
80	16.57	18.2814	74.8623	15.0077	59.6916	-5.1283	.5134	167.8429	-3.7066	.7613	3.784	2.2151	281.6072	-2.1698	.4457	14.6993	57.2508				1				0
80	16.58	18.2213	74.6994	15.0139	59.6353	-5.1283	.5094	167.5699	-3.7065	.7573	3.7831	2.2146	281.5482	-2.1698	.4433	14.6996	57.2129				1				0
80	16.59	18.2067	74.6139	15.0592	59.6924	-5.1252	.5038	167.5723	-3.7035	.7517	3.779	2.2122	281.4735	-2.168	.44	14.7289	57.159				1				0
80	16.6	18.1921	74.5284	15.1046	59.7495	-5.1221	.4981	167.5746	-3.7004	.746	3.7749	2.2098	281.3987	-2.1662	.4367	14.7582	57.1052				1				0
80	16.61	18.1775	74.4429	15.15	59.8066	-5.1191	.4924	167.577	-3.6973	.7404	3.7707	2.2074	281.3237	-2.1644	.4334	14.7874	57.0513				1				0
80	16.62	18.1578	74.3763	15.2398	59.9908	-5.1157	.4819	167.7647	-3.694	.7298	3.7654	2.2042	281.1757	-2.1624	.4272	14.8191	56.9505				1				0
80	16.63	18.138	74.3097	15.3297	60.1751	-5.1124	.4713	167.9524	-3.6907	.7192	3.7601	2.2011	281.0275	-2.1605	.421	14.8506	56.8499				1				0
80	16.64	18.1183	74.243	15.4195	60.3593	-5.1091	.4608	168.1402	-3.6874	.7087	3.7549	2.1981	280.8793	-2.1586	.4149	14.8821	56.7495				1				0
80	16.65	18.1132	74.262	15.464	60.4864	-5.1089	.4559	168.3255	-3.6871	.7038	3.7537	2.1974	280.8067	-2.1584	.412	14.8844	56.7029				1				0
80	16.66	18.108	74.2809	15.5085	60.6136	-5.1086	.451	168.5109	-3.6869	.6989	3.7526	2.1967	280.7342	-2.1583	.4091	14.8866	56.6564				1				0
80	16.67	18.1029	74.2998	15.5529	60.7407	-5.1084	.4461	168.6963	-3.6867	.6941	3.7514	2.1961	280.6618	-2.1581	.4063	14.8889	56.6101				1				0
80	16.68	18.1174	74.4474	15.5894	60.8817	-5.1101	.4448	169.0359	-3.6883	.6927	3.7528	2.1969	280.6373	-2.1591	.4055	14.8729	56.5975				1				0
80	16.69	18.132	74.595	15.6259	61.0227	-5.1118	.4435	169.3756	-3.69	.6914	3.7542	2.1977	280.6129	-2.1601	.4047	14.8569	56.585				1				0
80	16.7	18.1518	74.7237	15.6179	61.0365	-5.1137	.447	169.5299	-3.6919	.695	3.7568	2.1992	280.6604	-2.1612	.4068	14.8388	56.6186				1				0
80	16.71	18.1715	74.8524	15.6099	61.0504	-5.1156	.4505	169.6842	-3.6938	.6985	3.7593	2.2007	280.7078	-2.1623	.4089	14.8207	56.6521				1				0
80	16.72	18.1913	74.9811	15.6019	61.0642	-5.1175	.4541	169.8384	-3.6957	.702	3.7618	2.2021	280.755	-2.1635	.4109	14.8026	56.6856				1				0
80	16.73	18.211	75.1098	15.5939	61.0781	-5.1194	.4576	169.9927	-3.6976	.7055	3.7643	2.2036	280.8021	-2.1646	.413	14.7845	56.719				1				0
80	16.74	18.3578	75.4464	15.5529	60.7892	-5.1118	.4795	170.1463	-3.6901	.7274	3.7611	2.2017	281.1515	-2.1602	.4258	14.8562	56.9277				1				0
80	16.75	18.5045	75.7831	15.512	60.5003	-5.1043	.5013	170.2999	-3.6826	.7493	3.758	2.1999	281.5009	-2.1558	.4386	14.9277	57.1361				1				0
80	16.76	18.6316	75.991	15.4791	60.1976	-5.0949	.5197	170.2992	-3.6732	.7677	3.7525	2.1967	281.8047	-2.1503	.4494	15.0173	57.3113				1				0
80	16.77	18.7586	76.1989	15.4462	59.8948	-5.0855	.5381	170.2985	-3.6638	.7861	3.7472	2.1936	282.1096	-2.1447	.4602	15.1069	57.4865				1				0
80	16.78	18.8856	76.4068	15.4133	59.5921	-5.0761	.5565	170.2978	-3.6544	.8045	3.7419	2.1905	282.4152	-2.1392	.4709	15.1965	57.6617				1				0
80	16.79	19.0126	76.6147	15.3804	59.2894	-5.0667	.5749	170.2971	-3.645	.8229	3.7367	2.1874	282.7218	-2.1337	.4817	15.2861	57.837				1				0
80	16.8	19.3439	76.9369	15.3057	58.3561	-5.0339	.6218	169.9426	-3.6121	.8698	3.7154	2.1749	283.5384	-2.1145	.5091	15.5988	58.2834				1				0
80	16.81	19.6752	77.2591	15.2309	57.4228	-5.0009	.6689	169.5882	-3.5792	.9168	3.6947	2.1628	284.3678	-2.0952	.5367	15.9127	58.7317				1				0
80	16.82	19.8795	77.3735	15.1891	56.7923	-4.9773	.6976	169.2344	-3.5555	.9456	3.6791	2.1537	284.8929	-2.0814	.5535	16.1378	59.0056				1				0
80	16.83	20.0838	77.4878	15.1473	56.1618	-4.9535	.7265	168.8806	-3.5318	.9745	3.6638	2.1447	285.4247	-2.0675	.5704	16.3638	59.2805				1				0
80	16.84	20.288	77.6021	15.1055	55.5312	-4.9297	.7555	168.5269	-3.508	1.0035	3.6487	2.1359	285.9631	-2.0535	.5874	16.5908	59.5567				1				0
80	16.85	20.4923	77.7164	15.0637	54.9007	-4.9058	.7846	168.1731	-3.484	1.0326	3.6338	2.1272	286.5084	-2.0395	.6044	16.8187	59.834				1				0
80	16.86	20.7627	77.6138	15.0352	53.9294	-4.8633	.8211	167.341	-3.4416	1.0691	3.6038	2.1096	287.2564	-2.0146	.6258	17.223	60.1816				1				0
80	16.87	21.033	77.5112	15.0068	52.9581	-4.8205	.858	166.509	-3.3987	1.1059	3.5741	2.0922	288.0247	-1.9895	.6474	17.6312	60.5326				1				0
80	16.88	21.0991	77.2943	15.0201	52.6173	-4.8017	.8654	166.0308	-3.38	1.1134	3.5586	2.0831	288.2319	-1.9786	.6517	17.8096	60.6035				1				0
80	16.89	21.1652	77.0773	15.0334	52.2765	-4.7829	.8729	165.5525	-3.3611	1.1209	3.5431	2.0741	288.4422	-1.9675	.6561	17.9891	60.6748				1				0
80	16.9	21.2313	76.8604	15.0468	51.9357	-4.7639	.8804	165.0742	-3.3422	1.1284	3.5275	2.0649	288.6555	-1.9564	.6605	18.1695	60.7465				1				0
80	16.91	21.2974	76.6435	15.0601	51.5949	-4.7449	.888	164.596	-3.3231	1.136	3.5119	2.0558	288.872	-1.9453	.6649	18.3511	60.8186				1				0
80	16.92	21.251	76.4275	15.0379	51.4574	-4.7423	.8874	164.1738	-3.3206	1.1353	3.5093	2.0543	288.8757	-1.9438	.6646	18.3754	60.8125				1				0
80	16.93	21.2047	76.2115	15.0157	51.3199	-4.7398	.8867	163.7517	-3.318	1.1347	3.5067	2.0527	288.8793	-1.9423	.6642	18.3998	60.8064				1				0
80	16.94	21.0922	76.2124	14.9801	51.5231	-4.7564	.8785	163.8078	-3.3347	1.1264	3.5198	2.0604	288.6643	-1.952	.6594	18.2413	60.7277				1				0
80	16.95	20.9798	76.2133	14.9445	51.7264	-4.773	.8702	163.864	-3.3513	1.1181	3.5329	2.0681	288.451	-1.9618	.6545	18.0828	60.649				1				0
80	16.96	20.8674	76.2142	14.9089	51.9297	-4.7897	.862	163.9201	-3.3679	1.1099	3.5461	2.0758	288.2394	-1.9715	.6497	17.9244	60.5704				1				0
80	16.97	20.6571	76.3726	14.8484	52.5005	-4.828	.8436	164.3786	-3.4063	1.0915	3.5769	2.0938	287.7675	-1.994	.6389	17.5592	60.3953				1				0
80	16.98	20.4468	76.531	14.7879	53.0714	-4.8662	.8253	164.8371	-3.4444	1.0732	3.6078	2.1119	287.3062	-2.0163	.6282	17.196	60.2212				1				0
80	16.99	20.2365	76.6894	14.7274	53.6422	-4.9041	.8071	165.2956	-3.4824	1.055	3.6387	2.13	286.8552	-2.0385	.6176	16.8347	60.0481				1				0
80	17	20.1387	76.8469	14.7025	54.0098	-4.9254	.7972	165.698	-3.5037	1.0451	3.6562	2.1403	286.6093	-2.051	.6118	16.6316	59.9534				1				0
80	17.01	20.0409	77.0044	14.6776	54.3774	-4.9466	.7873	166.1003	-3.5249	1.0352	3.6738	2.1506	286.3668	-2.0634	.606	16.4295	59.8592				1				0
80	17.02	19.943	77.1619	14.6527	54.745	-4.9678	.7774	166.5027	-3.546	1.0254	3.6913	2.1608	286.1278	-2.0758	.6002	16.2284	59.7654				1				0
80	17.03	19.9705	77.7803	14.6127	55.1818	-4.991	.7795	167.5453	-3.5693	1.0275	3.7142	2.1743	286.0594	-2.0894	.6015	16.0069	59.7855				1				0
80	17.04	19.9979	78.3986	14.5727	55.6186	-5.014	.7816	168.5878	-3.5922	1.0296	3.7369	2.1875	285.9926	-2.1029	.6027	15.7882	59.8053				1				0
80	17.05	20.1232	78.8595	14.5575	55.6878	-5.0161	.7934	169.228	-3.5944	1.0413	3.7422	2.1906	286.1564	-2.1041	.6096	15.768	59.9171				1				0
80	17.06	20.2486	79.3203	14.5424	55.757	-5.0182	.805	169.8682	-3.5965	1.0529	3.7474	2.1937	286.3184	-2.1053	.6164	15.748	60.0279				1				0
80	17.07	20.3739	79.7811	14.5273	55.8262	-5.0203	.8166	170.5084	-3.5986	1.0645	3.7527	2.1968	286.4788	-2.1066	.6231	15.7281	60.138				1				0
80	17.08	20.4992	80.2419	14.5122	55.8954	-5.0224	.828	171.1487	-3.6006	1.076	3.7579	2.1999	286.6375	-2.1078	.6298	15.7084	60.2472				1				0
80	17.09	21.0768	81.0475	14.4588	55.1109	-4.9815	.8858	171.694	-3.5598	1.1338	3.7359	2.187	287.6664	-2.0839	.6637	16.0975	60.7978				1				0
80	17.1	21.6544	81.853	14.4054	54.3264	-4.9409	.9433	172.2393	-3.5192	1.1912	3.7153	2.1749	288.7005	-2.0601	.6973	16.4842	61.3448				1				0
80	17.11	22.1067	82.1978	14.3672	53.4727	-4.898	.9896	172.1444	-3.4763	1.2376	3.69	2.1601	289.5957	-2.035	.7244	16.8924	61.7863				1				0
80	17.12	22.559	82.5425	14.3289	52.619	-4.8551	1.036	172.0495	-3.4334	1.284	3.6656	2.1458	290.504	-2.0099	.7516	17.3009	62.2283				1				0
80	17.13	23.0114	82.8872	14.2907	51.7653	-4.8122	1.0825	171.9546	-3.3905	1.3304	3.6421	2.1321	291.4253	-1.9847	.7788	17.7099	62.6708				1				0
80	17.14	23.4637	83.2319	14.2524	50.9116	-4.7692	1.129	171.8597	-3.3475	1.3769	3.6196	2.1188	292.3593	-1.9595	.806	18.1194	63.1137				1				0
80	17.15	24.4069	83.5379	14.2391	49.1256	-4.6649	1.2158	171.3095	-3.2432	1.4637	3.5582	2.0829	294.2905	-1.8985	.8568	19.1124	63.9401				1				0
80	17.16	25.3502	83.844	14.2257	47.3395	-4.56	1.3031	170.7593	-3.1383	1.551	3.5006	2.0492	296.3002	-1.8371	.9079	20.1117	64.7718				1				0
80	17.17	25.8411	83.8053	14.2506	46.4071	-4.498	1.3439	170.3041	-3.0762	1.5918	3.4637	2.0275	297.3596	-1.8007	.9318	20.7025	65.1602				1				0
80	17.18	26.3321	83.7666	14.2755	45.4747	-4.4356	1.3849	169.8488	-3.0139	1.6328	3.4278	2.0065	298.4474	-1.7642	.9558	21.2963	65.5507				1				0
80	17.19	26.823	83.7279	14.3005	44.5423	-4.3729	1.4261	169.3936	-2.9512	1.674	3.3929	1.9861	299.5638	-1.7275	.9799	21.8934	65.9433				1				0
80	17.2	27.3139	83.6892	14.3254	43.6099	-4.3099	1.4676	168.9383	-2.8882	1.7155	3.3592	1.9664	300.7092	-1.6906	1.0042	22.4937	66.338				1				0
80	17.21	27.6967	83.6586	14.2978	42.7657	-4.2611	1.506	168.4188	-2.8394	1.754	3.3374	1.9536	301.7049	-1.6621	1.0267	22.9583	66.7045				1				0
80	17.22	28.0795	83.628	14.2702	41.9215	-4.212	1.5448	167.8992	-2.7903	1.7927	3.3165	1.9414	302.7196	-1.6333	1.0494	23.4257	67.0732				1				0
80	17.23	27.9714	83.6361	14.2177	42.0098	-4.2267	1.5416	167.8349	-2.8049	1.7895	3.3271	1.9476	302.5373	-1.6419	1.0475	23.2864	67.0429				1				0
80	17.24	27.8632	83.6442	14.1652	42.098	-4.2413	1.5384	167.7706	-2.8196	1.7863	3.3378	1.9538	302.356	-1.6505	1.0456	23.147	67.0125				1				0
80	17.25	27.7551	83.6523	14.1128	42.1862	-4.256	1.5352	167.7063	-2.8342	1.7831	3.3485	1.9601	302.1757	-1.659	1.0438	23.0075	66.9821				1				0
80	17.26	27.6469	83.6604	14.0603	42.2744	-4.2706	1.532	167.642	-2.8489	1.7799	3.3592	1.9663	301.9964	-1.6676	1.0419	22.8679	66.9517				1				0
80	17.27	27.2152	83.5505	13.9153	42.7372	-4.3235	1.5101	167.4182	-2.9018	1.758	3.3928	1.986	301.2089	-1.6986	1.0291	22.364	66.7428				1				0
80	17.28	26.7835	83.4407	13.7703	43.1999	-4.3766	1.4881	167.1944	-2.9548	1.736	3.4271	2.0061	300.4348	-1.7297	1.0162	21.8588	66.5334				1				0
80	17.29	26.4599	83.3228	13.6778	43.5744	-4.415	1.4693	167.035	-2.9932	1.7172	3.4508	2.02	299.8424	-1.7522	1.0052	21.493	66.3542				1				0
80	17.3	26.1364	83.2049	13.5853	43.9489	-4.4535	1.4504	166.8755	-3.0317	1.6983	3.475	2.0342	299.2571	-1.7747	.9942	21.1264	66.1747				1				0
80	17.31	25.8128	83.087	13.4927	44.3235	-4.492	1.4315	166.716	-3.0703	1.6795	3.4996	2.0486	298.6788	-1.7973	.9831	20.7592	65.9948				1				0
80	17.32	25.4892	82.9691	13.4002	44.698	-4.5307	1.4126	166.5565	-3.1089	1.6605	3.5246	2.0632	298.1075	-1.8199	.972	20.3913	65.8146				1				0
80	17.33	25.1245	82.5137	13.4278	45.3026	-4.5606	1.3734	166.3685	-3.1389	1.6213	3.5329	2.0681	297.3179	-1.8374	.9491	20.1059	65.4414				1				0
80	17.34	24.7597	82.0583	13.4554	45.9071	-4.5907	1.3341	166.1805	-3.1689	1.5821	3.5419	2.0733	296.5304	-1.855	.9261	19.8198	65.0673				1				0
80	17.35	24.7185	81.7207	13.5755	46.1372	-4.5819	1.3139	166.1519	-3.1602	1.5618	3.525	2.0635	296.2992	-1.8499	.9142	19.9031	64.8743				1				0
80	17.36	24.6773	81.3832	13.6956	46.3673	-4.5732	1.2936	166.1233	-3.1514	1.5415	3.5082	2.0536	296.0657	-1.8448	.9024	19.9864	64.6812				1				0
80	17.37	24.6361	81.0457	13.8156	46.5974	-4.5644	1.2733	166.0948	-3.1427	1.5212	3.4915	2.0438	295.8298	-1.8396	.8905	20.0697	64.4881				1				0
80	17.38	24.7219	80.2437	14.2693	47.1492	-4.5161	1.2228	166.3842	-3.0944	1.4707	3.4261	2.0055	295.4206	-1.8114	.8609	20.5295	64.0066				1				0
80	17.39	24.8077	79.4418	14.723	47.701	-4.468	1.1724	166.6735	-3.0463	1.4203	3.3611	1.9675	294.9969	-1.7832	.8314	20.9877	63.5268				1				0
80	17.4	24.8936	78.6398	15.1767	48.2528	-4.4201	1.1222	166.9629	-2.9983	1.3701	3.2966	1.9297	294.5582	-1.7551	.802	21.4443	63.0486				1				0
80	17.41	25.0206	78.1754	15.5102	48.5746	-4.381	1.0923	167.2809	-2.9593	1.3402	3.2486	1.9016	294.3655	-1.7322	.7845	21.8163	62.7643				1				0
80	17.42	25.1476	77.711	15.8438	48.8963	-4.3421	1.0626	167.5988	-2.9204	1.3105	3.2009	1.8737	294.1678	-1.7095	.7671	22.1868	62.481				1				0
80	17.43	25.2747	77.2465	16.1774	49.2181	-4.3034	1.0329	167.9167	-2.8816	1.2809	3.1535	1.8459	293.965	-1.6868	.7497	22.556	62.1988				1				0
80	17.44	25.5167	77.0746	16.6871	50.0035	-4.2617	.9908	169.2819	-2.84	1.2387	3.0984	1.8136	293.5658	-1.6624	.7251	22.9526	61.7975				1				0
80	17.45	25.7587	76.9027	17.1968	50.7888	-4.2207	.9493	170.6471	-2.799	1.1973	3.0443	1.782	293.1589	-1.6384	.7008	23.3429	61.4026				1				0
80	17.46	25.8737	77.1952	17.373	51.2524	-4.218	.9372	171.6944	-2.7963	1.1852	3.0371	1.7777	292.9691	-1.6368	.6937	23.3689	61.2873				1				0
80	17.47	25.9887	77.4878	17.5491	51.716	-4.2153	.9253	172.7416	-2.7936	1.1732	3.0299	1.7735	292.7806	-1.6352	.6867	23.3945	61.1733				1				0
80	17.48	26.1037	77.7803	17.7252	52.1796	-4.2127	.9134	173.7889	-2.7909	1.1614	3.0229	1.7694	292.5936	-1.6336	.6798	23.4199	61.0608				1				0
80	17.49	26.2188	78.0728	17.9014	52.6432	-4.21	.9018	174.8362	-2.7883	1.1497	3.016	1.7654	292.408	-1.6321	.673	23.4449	60.9496				1				0
80	17.5	26.0754	78.3689	17.9832	53.4009	-4.2402	.8784	175.8285	-2.8184	1.1264	3.0352	1.7766	291.7838	-1.6498	.6593	23.1577	60.7273				1				0
80	17.51	25.9321	78.665	18.065	54.1586	-4.27	.8554	176.8208	-2.8483	1.1033	3.0545	1.7879	291.1743	-1.6672	.6458	22.8737	60.5076				1				0
80	17.52	25.6737	78.6686	17.9708	54.4527	-4.3026	.8436	176.7658	-2.8809	1.0915	3.0807	1.8033	290.7515	-1.6863	.6389	22.5632	60.3957				1				0
80	17.53	25.4154	78.6722	17.8765	54.7467	-4.3352	.8319	176.7108	-2.9135	1.0798	3.1071	1.8188	290.3357	-1.7054	.632	22.2526	60.2838				1				0
80	17.54	25.1571	78.6758	17.7822	55.0408	-4.3679	.8201	176.6559	-2.9461	1.068	3.1337	1.8343	289.9267	-1.7245	.6252	21.9417	60.1717				1				0
80	17.55	24.8987	78.6794	17.6879	55.3349	-4.4005	.8083	176.6009	-2.9788	1.0563	3.1605	1.85	289.5243	-1.7436	.6183	21.6307	60.0597				1				0
80	17.56	24.0825	78.134	17.3116	55.7604	-4.4855	.7768	175.2885	-3.0637	1.0247	3.2306	1.891	288.4933	-1.7934	.5998	20.8215	59.7592				1				0
80	17.57	23.2663	77.5886	16.9353	56.186	-4.5717	.7447	173.9762	-3.15	.9927	3.3027	1.9333	287.4917	-1.8439	.5811	20.0002	59.4541				1				0
80	17.58	22.7084	77.0395	16.6533	56.3175	-4.6258	.7243	172.7187	-3.204	.9722	3.3483	1.96	286.8799	-1.8755	.5691	19.4853	59.2594				1				0
80	17.59	22.1505	76.4905	16.3713	56.4489	-4.6806	.7035	171.4613	-3.2589	.9515	3.395	1.9873	286.276	-1.9077	.557	18.9628	59.0618				1				0
80	17.6	21.5926	75.9415	16.0893	56.5804	-4.7363	.6825	170.2038	-3.3146	.9304	3.4427	2.0152	285.6799	-1.9403	.5446	18.4326	58.8613				1				0
80	17.61	21.0347	75.3924	15.8074	56.7119	-4.7928	.6611	168.9464	-3.3711	.9091	3.4915	2.0438	285.0917	-1.9733	.5321	17.8945	58.6578				1				0
80	17.62	20.1121	74.4267	15.3706	57.0449	-4.887	.6191	166.9542	-3.4653	.867	3.5721	2.091	284.0471	-2.0285	.5075	16.9975	58.2573				1				0
80	17.63	19.1894	73.4609	14.9338	57.3779	-4.9835	.576	164.962	-3.5617	.8239	3.6558	2.14	283.0254	-2.085	.4823	16.0789	57.8471				1				0
80	17.64	18.8247	73.0442	14.779	57.5794	-5.0215	.555	164.2273	-3.5998	.803	3.6882	2.159	282.5745	-2.1073	.47	15.7165	57.6473				1				0
80	17.65	18.4599	72.6274	14.6243	57.7809	-5.0599	.5339	163.4925	-3.6382	.7818	3.7212	2.1784	282.1277	-2.1297	.4576	15.3509	57.4456				1				0
80	17.66	18.0951	72.2107	14.4695	57.9825	-5.0986	.5125	162.7578	-3.6769	.7604	3.7547	2.198	281.6847	-2.1524	.4451	14.9819	57.2422				1				0
80	17.67	17.7304	71.794	14.3147	58.184	-5.1377	.4909	162.023	-3.716	.7389	3.7887	2.2179	281.2457	-2.1753	.4325	14.6097	57.0368				1				0
80	17.68	17.3124	71.3188	14.3325	59.068	-5.1799	.4391	162.0316	-3.7581	.6871	3.8204	2.2365	280.3607	-2.2	.4022	14.2081	56.5437				1				0
80	17.69	16.8944	70.8435	14.3503	59.9519	-5.2221	.3874	162.0401	-3.8003	.6353	3.853	2.2556	279.4906	-2.2247	.3719	13.8066	56.0506				1				0
80	17.7	16.8412	70.785	14.5228	60.6343	-5.2246	.3579	162.7834	-3.8028	.6058	3.8508	2.2542	279.0513	-2.2262	.3546	13.7827	55.7695				1				0
80	17.71	16.788	70.7265	14.6954	61.3168	-5.227	.3286	163.5267	-3.8053	.5766	3.8487	2.253	278.6156	-2.2276	.3375	13.7591	55.491				1				0
80	17.72	16.7348	70.668	14.868	61.9992	-5.2295	.2996	164.27	-3.8077	.5476	3.8469	2.252	278.1833	-2.2291	.3205	13.7357	55.215				1				0
80	17.73	16.691	70.7445	15.2274	63.4073	-5.2326	.2476	166.0702	-3.8109	.4955	3.843	2.2497	277.4085	-2.2309	.2901	13.7058	54.7193				1				0
80	17.74	16.6472	70.821	15.5867	64.8154	-5.2357	.1967	167.8704	-3.814	.4446	3.8398	2.2478	276.6489	-2.2327	.2603	13.6765	54.2342				1				0
80	17.75	16.6034	70.8975	15.9461	66.2235	-5.2387	.1468	169.6706	-3.817	.3947	3.8373	2.2464	275.9043	-2.2345	.2311	13.6478	53.7594				1				0
80	17.76	16.6129	71.0325	16.1329	66.9492	-5.2394	.1249	170.7276	-3.8176	.3728	3.8358	2.2455	275.5775	-2.2348	.2182	13.6416	53.5506				1				0
80	17.77	16.6223	71.1676	16.3197	67.6749	-5.24	.1032	171.7845	-3.8183	.3512	3.8344	2.2446	275.2545	-2.2352	.2056	13.6355	53.3443				1				0
80	17.78	16.6318	71.3026	16.5065	68.4006	-5.2406	.0818	172.8414	-3.8189	.3298	3.8331	2.2439	274.9353	-2.2356	.193	13.6295	53.1406				1				0
80	17.79	16.6549	71.5429	16.7645	69.4108	-5.2419	.0542	174.3731	-3.8201	.3021	3.8321	2.2433	274.522	-2.2363	.1769	13.6178	52.8774				1				0
80	17.8	16.6781	71.7832	17.0225	70.4211	-5.2431	.027	175.9048	-3.8213	.275	3.8312	2.2428	274.1157	-2.237	.161	13.6064	52.6188				1				0
80	17.81	16.6918	71.8885	17.0937	70.7056	-5.2437	.0207	176.3796	-3.8219	.2686	3.8313	2.2429	274.0205	-2.2373	.1572	13.6008	52.5584				1				0
80	17.82	16.7056	71.9938	17.1648	70.9902	-5.2442	.0144	176.8544	-3.8225	.2623	3.8315	2.2429	273.9258	-2.2377	.1536	13.5953	52.4983				1				0
80	17.83	16.7193	72.0991	17.236	71.2747	-5.2448	.0081	177.3291	-3.8231	.256	3.8316	2.243	273.8316	-2.238	.1499	13.5898	52.4385				1				0
80	17.84	16.733	72.2044	17.3071	71.5593	-5.2454	.0019	177.8039	-3.8236	.2498	3.8318	2.2431	273.7379	-2.2384	.1462	13.5843	52.3791				1				0
80	17.85	16.7262	72.1306	17.3463	71.5991	-5.2423	-.0023	177.8022	-3.8205	.2456	3.8284	2.2411	273.6783	-2.2365	.1438	13.614	52.3392				1				0
80	17.86	16.7193	72.0568	17.3854	71.6389	-5.2392	-.0065	177.8004	-3.8174	.2414	3.825	2.2392	273.6186	-2.2347	.1413	13.6437	52.2992				1				0
80	17.87	16.6987	71.8777	17.3534	71.3941	-5.2354	-.0045	177.3239	-3.8137	.2434	3.8215	2.2371	273.6523	-2.2325	.1425	13.6791	52.3184				1				0
80	17.88	16.6781	71.6986	17.3214	71.1493	-5.2317	-.0025	176.8474	-3.81	.2455	3.8179	2.235	273.6862	-2.2303	.1437	13.7147	52.3377				1				0
80	17.89	16.6575	71.5195	17.2894	70.9045	-5.2279	-.0004	176.3709	-3.8062	.2475	3.8142	2.2328	273.7203	-2.2281	.1449	13.7505	52.3571				1				0
80	17.9	16.6369	71.3404	17.2573	70.6598	-5.2242	.0016	175.8944	-3.8024	.2495	3.8106	2.2307	273.7547	-2.2259	.1461	13.7865	52.3765				1				0
80	17.91	16.5622	70.7922	17.1479	69.9427	-5.2149	.0071	174.4451	-3.7931	.255	3.8017	2.2255	273.8461	-2.2205	.1493	13.8748	52.4286				1				0
80	17.92	16.4876	70.2441	17.0385	69.2257	-5.2055	.0126	172.9959	-3.7837	.2606	3.7927	2.2202	273.9394	-2.215	.1525	13.9647	52.4815				1				0
80	17.93	16.4335	69.8751	16.9611	68.7535	-5.1998	.0161	172.0231	-3.7781	.2641	3.7873	2.2171	273.9982	-2.2117	.1546	14.0183	52.515				1				0
80	17.94	16.3794	69.5061	16.8837	68.2812	-5.1941	.0197	171.0504	-3.7724	.2676	3.7819	2.2139	274.0579	-2.2083	.1567	14.0727	52.5487				1				0
80	17.95	16.3254	69.137	16.8063	67.809	-5.1883	.0233	170.0777	-3.7666	.2712	3.7764	2.2107	274.1184	-2.2049	.1588	14.1276	52.5829				1				0
80	17.96	16.2713	68.768	16.7289	67.3367	-5.1825	.0269	169.1049	-3.7608	.2748	3.7708	2.2074	274.1797	-2.2015	.1609	14.1831	52.6175				1				0
80	17.97	16.1786	68.1668	16.5991	66.6024	-5.1742	.0319	167.5468	-3.7525	.2798	3.7629	2.2028	274.2648	-2.1967	.1638	14.2619	52.6651				1				0
80	17.98	16.0859	67.5655	16.4692	65.868	-5.1658	.037	165.9886	-3.7441	.2849	3.7549	2.1981	274.3519	-2.1918	.1668	14.3421	52.7136				1				0
80	17.99	16.0473	67.3333	16.4167	65.606	-5.1634	.0384	165.4033	-3.7416	.2863	3.7526	2.1967	274.3755	-2.1903	.1676	14.3653	52.7266				1				0
80	18	16.0087	67.1011	16.3642	65.3439	-5.1609	.0397	164.8179	-3.7392	.2877	3.7502	2.1954	274.3993	-2.1889	.1684	14.3887	52.7397				1				0
80	18.01	15.97	66.8689	16.3117	65.0818	-5.1585	.0411	164.2325	-3.7367	.2891	3.7479	2.194	274.4233	-2.1874	.1692	14.4122	52.7529				1				0
80	18.02	15.9314	66.6367	16.2593	64.8197	-5.156	.0425	163.6471	-3.7342	.2904	3.7455	2.1926	274.4475	-2.186	.17	14.4359	52.7662				1				0
80	18.03	15.8464	66.1776	16.2833	64.7704	-5.1506	.0278	163.0778	-3.7289	.2757	3.7391	2.1888	274.2291	-2.1829	.1614	14.4866	52.6261				1				0
80	18.04	15.7615	65.7186	16.3073	64.7211	-5.1453	.013	162.5085	-3.7235	.2609	3.7327	2.1851	274.0084	-2.1797	.1527	14.5376	52.485				1				0
80	18.05	15.7151	65.4918	16.3838	64.9339	-5.1425	-.0032	162.5246	-3.7207	.2448	3.7288	2.1828	273.7635	-2.1781	.1433	14.5645	52.331				1				0
80	18.06	15.6688	65.265	16.4603	65.1467	-5.1396	-.0194	162.5407	-3.7179	.2286	3.7249	2.1805	273.5183	-2.1764	.1338	14.5914	52.177				1				0
80	18.07	15.6224	65.0382	16.5368	65.3595	-5.1368	-.0355	162.5568	-3.7151	.2124	3.7212	2.1783	273.2726	-2.1748	.1243	14.6182	52.0231				1				0
80	18.08	15.5761	64.8113	16.6133	65.5722	-5.134	-.0517	162.573	-3.7123	.1963	3.7175	2.1762	273.0264	-2.1731	.1149	14.6451	51.8692				1				0
80	18.09	15.5143	64.1714	16.9549	66.2867	-5.1121	-.102	162.9272	-3.6904	.146	3.6933	2.162	272.2652	-2.1603	.0854	14.8534	51.3902				1				0
80	18.1	15.4525	63.5315	17.2965	67.0011	-5.0904	-.152	163.2815	-3.6686	.0959	3.6699	2.1483	271.4975	-2.1476	.0561	15.0608	50.9134				1				0
80	18.11	15.437	63.1183	17.5616	67.5028	-5.0715	-.1859	163.6197	-3.6497	.0621	3.6503	2.1368	270.9746	-2.1365	.0363	15.2407	50.5913				1				0
80	18.12	15.4216	62.7052	17.8266	68.0044	-5.0527	-.2195	163.9579	-3.6309	.0284	3.631	2.1255	270.4483	-2.1255	.0166	15.4199	50.2706				1				0
80	18.13	15.4061	62.2921	18.0917	68.5061	-5.0339	-.2531	164.2961	-3.6122	-.0051	3.6122	2.1145	269.9187	-2.1145	-.003	15.5983	49.9512				1				0
80	18.14	15.5555	61.9096	18.7135	69.5129	-4.984	-.3034	165.6914	-3.5622	-.0555	3.5627	2.0855	269.1075	-2.0853	-.0325	16.0738	49.4715				1				0
80	18.15	15.7048	61.527	19.3353	70.5197	-4.9349	-.353	167.0868	-3.5132	-.105	3.5147	2.0574	268.2878	-2.0565	-.0615	16.5414	48.9999				1				0
80	18.16	15.8542	61.1445	19.9571	71.5264	-4.8866	-.4017	168.4822	-3.4649	-.1537	3.4683	2.0302	267.4598	-2.0282	-.09	17.0012	48.536				1				0
80	18.17	16.019	61.1751	20.3138	72.0316	-4.8569	-.4175	169.5395	-3.4351	-.1696	3.4393	2.0133	267.1739	-2.0108	-.0993	17.2847	48.385				1				0
80	18.18	16.1837	61.2057	20.6705	72.5367	-4.8275	-.4332	170.5967	-3.4057	-.1852	3.4108	1.9965	266.8867	-1.9936	-.1084	17.5646	48.2358				1				0
80	18.19	16.3485	61.2363	21.0273	73.0418	-4.7984	-.4486	171.6539	-3.3767	-.2007	3.3827	1.9801	266.5984	-1.9766	-.1175	17.841	48.0885				1				0
80	18.2	16.5957	61.1364	21.5441	73.5694	-4.7488	-.4698	172.8456	-3.3271	-.2219	3.3345	1.9519	266.1849	-1.9475	-.1299	18.3136	47.887				1				0
80	18.21	16.8429	61.0365	22.0609	74.097	-4.6999	-.4907	174.0373	-3.2781	-.2427	3.2871	1.9241	265.7652	-1.9189	-.1421	18.7798	47.6883				1				0
80	18.22	16.9253	60.906	22.221	74.1195	-4.6791	-.4965	174.1718	-3.2574	-.2485	3.2669	1.9123	265.6367	-1.9067	-.1455	18.9772	47.6329				1				0
80	18.23	17.0077	60.7755	22.3812	74.142	-4.6584	-.5023	174.3063	-3.2367	-.2543	3.2467	1.9005	265.5069	-1.8946	-.1489	19.1744	47.5777				1				0
80	18.24	17.0901	60.645	22.5413	74.1645	-4.6378	-.5081	174.4408	-3.216	-.2601	3.2265	1.8887	265.3756	-1.8825	-.1523	19.3713	47.5225				1				0
80	18.25	17.1725	60.5145	22.7014	74.187	-4.6171	-.5139	174.5753	-3.1954	-.2659	3.2064	1.8769	265.2428	-1.8704	-.1557	19.5679	47.4675				1				0
80	18.26	17.1218	59.942	22.7832	73.982	-4.5974	-.5295	173.8291	-3.1757	-.2816	3.1881	1.8662	264.9333	-1.8589	-.1648	19.7557	47.3185				1				0
80	18.27	17.0712	59.3696	22.8651	73.777	-4.5775	-.5453	173.0829	-3.1558	-.2973	3.1697	1.8554	264.6175	-1.8472	-.1741	19.9451	47.1682				1				0
80	18.28	16.9382	58.9277	22.7868	73.5495	-4.5783	-.5554	172.2021	-3.1566	-.3074	3.1715	1.8564	264.4373	-1.8477	-.18	19.9375	47.0721				1				0
80	18.29	16.8051	58.4857	22.7085	73.322	-4.5791	-.5656	171.3214	-3.1574	-.3176	3.1733	1.8575	264.2555	-1.8482	-.1859	19.9298	46.975				1				0
80	18.3	16.6721	58.0438	22.6302	73.0946	-4.5799	-.5759	170.4407	-3.1582	-.3279	3.1752	1.8586	264.072	-1.8486	-.192	19.922	46.8769				1				0
80	18.31	16.5391	57.6019	22.552	72.8671	-4.5808	-.5863	169.56	-3.159	-.3383	3.1771	1.8597	263.8868	-1.8491	-.1981	19.9142	46.7778				1				0
80	18.32	16.3743	56.8953	22.5084	72.5929	-4.5741	-.6058	168.3709	-3.1524	-.3578	3.1726	1.8571	263.5239	-1.8452	-.2095	19.9774	46.592				1				0
80	18.33	16.2095	56.1888	22.4648	72.3187	-4.5674	-.6256	167.1818	-3.1456	-.3776	3.1682	1.8545	263.1548	-1.8413	-.221	20.0415	46.4037				1				0
80	18.34	16.1777	55.9242	22.4995	72.272	-4.5598	-.6347	166.8734	-3.1381	-.3867	3.1618	1.8508	262.9744	-1.8369	-.2264	20.1136	46.3169				1				0
80	18.35	16.146	55.6596	22.5342	72.2253	-4.5522	-.6438	166.565	-3.1305	-.3959	3.1554	1.847	262.7926	-1.8324	-.2317	20.1859	46.2297				1				0
80	18.36	16.1142	55.3949	22.5689	72.1786	-4.5446	-.653	166.2566	-3.1229	-.4051	3.149	1.8433	262.6094	-1.828	-.2371	20.2585	46.1422				1				0
80	18.37	16.0825	55.1303	22.6035	72.1319	-4.5369	-.6622	165.9482	-3.1152	-.4143	3.1426	1.8395	262.4248	-1.8235	-.2425	20.3314	46.0544				1				0
80	18.38	16.0524	54.9251	22.6978	72.3291	-4.5317	-.6768	166.0045	-3.11	-.4289	3.1394	1.8376	262.1481	-1.8204	-.2511	20.3813	45.9154				1				0
80	18.39	16.0224	54.7199	22.7921	72.5263	-4.5265	-.6914	166.0607	-3.1047	-.4435	3.1362	1.8358	261.871	-1.8173	-.2596	20.4311	45.7764				1				0
80	18.4	16.0241	54.7793	22.8517	72.7702	-4.5289	-.6967	166.4253	-3.1072	-.4488	3.1394	1.8377	261.7817	-1.8188	-.2627	20.4079	45.7261				1				0
80	18.41	16.0258	54.8387	22.9113	73.0141	-4.5313	-.702	166.79	-3.1096	-.454	3.1426	1.8395	261.693	-1.8202	-.2658	20.3847	45.6759				1				0
80	18.42	16.0275	54.8981	22.9709	73.258	-4.5338	-.7072	167.1546	-3.112	-.4593	3.1457	1.8414	261.6049	-1.8216	-.2688	20.3616	45.626				1				0
80	18.43	16.0293	54.9575	23.0305	73.5019	-4.5362	-.7124	167.5192	-3.1144	-.4645	3.1489	1.8432	261.5173	-1.823	-.2719	20.3387	45.5762				1				0
80	18.44	16.0353	55.2248	23.0821	73.9612	-4.5488	-.7157	168.3034	-3.1271	-.4678	3.1619	1.8508	261.4924	-1.8304	-.2738	20.2182	45.5451				1				0
80	18.45	16.0413	55.4922	23.1337	74.4205	-4.5614	-.719	169.0876	-3.1396	-.471	3.1748	1.8583	261.468	-1.8378	-.2757	20.0988	45.5142				1				0
80	18.46	16.0456	55.7001	23.1257	74.6359	-4.5715	-.717	169.5072	-3.1497	-.4691	3.1845	1.864	261.5291	-1.8437	-.2746	20.0024	45.5324				1				0
80	18.47	16.0498	55.908	23.1177	74.8512	-4.5816	-.7151	169.9268	-3.1598	-.4672	3.1942	1.8697	261.5894	-1.8496	-.2735	19.9065	45.5505				1				0
80	18.48	16.0541	56.1159	23.1097	75.0666	-4.5916	-.7132	170.3463	-3.1698	-.4653	3.2038	1.8754	261.6492	-1.8555	-.2724	19.8111	45.5686				1				0
80	18.49	16.0584	56.3238	23.1017	75.282	-4.6016	-.7114	170.7659	-3.1798	-.4634	3.2134	1.881	261.7082	-1.8613	-.2713	19.7161	45.5865				1				0
80	18.5	16.0782	56.5569	23.0884	75.4714	-4.6107	-.7075	171.1948	-3.1889	-.4595	3.2219	1.8859	261.7999	-1.8667	-.269	19.6291	45.6234				1				0
80	18.51	16.0979	56.79	23.075	75.6608	-4.6198	-.7036	171.6238	-3.198	-.4557	3.2303	1.8909	261.8906	-1.872	-.2667	19.5426	45.6602				1				0
80	18.52	16.1134	56.8152	23.0697	75.6349	-4.619	-.7016	171.6331	-3.1972	-.4537	3.2293	1.8903	261.9237	-1.8715	-.2656	19.5501	45.6792				1				0
80	18.53	16.1288	56.8404	23.0643	75.6089	-4.6182	-.6996	171.6425	-3.1964	-.4517	3.2282	1.8896	261.9568	-1.8711	-.2644	19.5576	45.6982				1				0
80	18.54	16.1443	56.8656	23.059	75.583	-4.6174	-.6976	171.6519	-3.1957	-.4497	3.2271	1.889	261.9899	-1.8706	-.2632	19.5651	45.7172				1				0
80	18.55	16.1168	56.718	23.0296	75.4541	-4.6155	-.6994	171.3185	-3.1937	-.4515	3.2255	1.8881	261.9532	-1.8695	-.2643	19.5834	45.6999				1				0
80	18.56	16.0893	56.5704	23.0003	75.3252	-4.6136	-.7013	170.9853	-3.1918	-.4533	3.2239	1.8871	261.9164	-1.8683	-.2654	19.6017	45.6825				1				0
80	18.57	16.0619	56.4228	22.9709	75.1963	-4.6116	-.7031	170.6519	-3.1899	-.4552	3.2222	1.8861	261.8793	-1.8672	-.2664	19.6201	45.6651				1				0
80	18.58	16.019	56.25	22.9469	75.0934	-4.6105	-.707	170.3093	-3.1887	-.459	3.2216	1.8858	261.8087	-1.8665	-.2687	19.631	45.6284				1				0
80	18.59	15.976	56.0772	22.9229	74.9905	-4.6093	-.7108	169.9666	-3.1876	-.4629	3.221	1.8854	261.7377	-1.8659	-.271	19.6419	45.5916				1				0
80	18.6	15.9331	55.9044	22.8989	74.8876	-4.6082	-.7147	169.6239	-3.1865	-.4668	3.2205	1.8851	261.6664	-1.8652	-.2732	19.6529	45.5547				1				0
80	18.61	15.77	55.4994	22.8286	74.8011	-4.615	-.7291	168.8991	-3.1932	-.4812	3.2293	1.8903	261.4303	-1.8692	-.2817	19.5882	45.4171				1				0
80	18.62	15.607	55.0943	22.7583	74.7146	-4.6218	-.7437	168.1742	-3.2001	-.4958	3.2383	1.8955	261.1934	-1.8732	-.2902	19.5231	45.2783				1				0
80	18.63	15.4868	54.8621	22.7121	74.731	-4.6298	-.7544	167.792	-3.2081	-.5065	3.2478	1.9011	261.029	-1.8779	-.2965	19.4466	45.1767				1				0
80	18.64	15.3667	54.6299	22.6658	74.7474	-4.6379	-.7651	167.4098	-3.2162	-.5172	3.2575	1.9068	260.8648	-1.8826	-.3027	19.3698	45.0745				1				0
80	18.65	15.2465	54.3977	22.6196	74.7639	-4.646	-.7759	167.0276	-3.2243	-.5279	3.2672	1.9125	260.7008	-1.8873	-.309	19.2927	44.9719				1				0
80	18.66	15.1263	54.1655	22.5733	74.7803	-4.6541	-.7867	166.6454	-3.2324	-.5388	3.277	1.9182	260.5371	-1.8921	-.3154	19.2152	44.8689				1				0
80	18.67	14.9238	53.8621	22.576	75.1401	-4.6712	-.8118	166.502	-3.2495	-.5638	3.2981	1.9305	260.1568	-1.9021	-.33	19.0524	44.6304				1				0
80	18.68	14.7212	53.5588	22.5786	75.4999	-4.6884	-.8368	166.3586	-3.2666	-.5889	3.3193	1.943	259.7806	-1.9122	-.3447	18.8893	44.3915				1				0
80	18.69	14.6388	53.4877	22.6276	75.8433	-4.6972	-.8509	166.5974	-3.2755	-.603	3.3305	1.9496	259.5689	-1.9174	-.353	18.8047	44.2571				1				0
80	18.7	14.5564	53.4166	22.6765	76.1867	-4.7061	-.865	166.8362	-3.2844	-.6171	3.3418	1.9562	259.3593	-1.9225	-.3612	18.7204	44.1231				1				0
80	18.71	14.474	53.3455	22.7254	76.5301	-4.7149	-.879	167.075	-3.2932	-.6311	3.3531	1.9628	259.1516	-1.9277	-.3694	18.6363	43.9896				1				0
80	18.72	14.3917	53.2744	22.7743	76.8734	-4.7237	-.893	167.3138	-3.302	-.6451	3.3644	1.9694	258.9459	-1.9329	-.3776	18.5525	43.8564				1				0
80	18.73	14.311	53.2744	22.9122	77.5688	-4.7349	-.9144	168.0665	-3.3131	-.6665	3.3795	1.9782	258.6258	-1.9394	-.3901	18.4465	43.6525				1				0
80	18.74	14.2303	53.2744	23.0501	78.2643	-4.7459	-.9356	168.8191	-3.3241	-.6877	3.3945	1.987	258.3114	-1.9458	-.4026	18.3415	43.4504				1				0
80	18.75	14.232	53.3455	23.1391	78.6163	-4.7482	-.943	169.3329	-3.3264	-.695	3.3983	1.9892	258.1984	-1.9472	-.4068	18.3197	43.3807				1				0
80	18.76	14.2337	53.4166	23.228	78.9683	-4.7504	-.9502	169.8467	-3.3287	-.7023	3.402	1.9914	258.0863	-1.9485	-.4111	18.2981	43.3115				1				0
80	18.77	14.2354	53.4877	23.317	79.3203	-4.7527	-.9575	170.3605	-3.331	-.7095	3.4057	1.9936	257.9752	-1.9498	-.4153	18.2765	43.2426				1				0
80	18.78	14.2372	53.5588	23.4059	79.6724	-4.755	-.9647	170.8743	-3.3332	-.7167	3.4094	1.9957	257.8649	-1.9511	-.4195	18.2551	43.1741				1				0
80	18.79	14.3264	53.6659	23.5278	79.8531	-4.7449	-.9647	171.3733	-3.3232	-.7168	3.3996	1.99	257.8279	-1.9453	-.4196	18.3507	43.1733				1				0
80	18.8	14.4157	53.773	23.6497	80.0339	-4.7349	-.9648	171.8723	-3.3132	-.7169	3.3899	1.9843	257.7909	-1.9394	-.4196	18.4458	43.1725				1				0
80	18.81	14.5032	53.809	23.6826	79.8626	-4.7227	-.9578	171.8575	-3.301	-.7099	3.3764	1.9764	257.8636	-1.9323	-.4155	18.5624	43.2395				1				0
80	18.82	14.5908	53.845	23.7155	79.6914	-4.7105	-.9508	171.8427	-3.2887	-.7028	3.363	1.9686	257.937	-1.9251	-.4114	18.679	43.3065				1				0
80	18.83	14.6783	53.8811	23.7484	79.5201	-4.6982	-.9437	171.8279	-3.2765	-.6958	3.3495	1.9607	258.011	-1.9179	-.4073	18.7956	43.3735				1				0
80	18.84	14.7659	53.917	23.7813	79.3489	-4.686	-.9367	171.8131	-3.2642	-.6887	3.3361	1.9528	258.0856	-1.9107	-.4032	18.9122	43.4406				1				0
80	18.85	15.0748	53.8964	23.8703	78.5281	-4.6366	-.9113	171.3695	-3.2149	-.6634	3.2826	1.9215	258.3413	-1.8818	-.3883	19.3822	43.6824				1				0
80	18.86	15.3838	53.8756	23.9592	77.7072	-4.587	-.8858	170.9259	-3.1653	-.6378	3.2289	1.89	258.6069	-1.8528	-.3734	19.8546	43.9254				1				0
80	18.87	15.6053	53.8189	24.0153	77.0577	-4.5495	-.8672	170.4971	-3.1278	-.6193	3.1885	1.8664	258.8005	-1.8308	-.3625	20.2118	44.1021				1				0
80	18.88	15.8267	53.7622	24.0713	76.4081	-4.5118	-.8486	170.0684	-3.0901	-.6006	3.1479	1.8426	259.0001	-1.8088	-.3516	20.5708	44.2796				1				0
80	18.89	16.0481	53.7055	24.1273	75.7585	-4.4739	-.8298	169.6396	-3.0522	-.5819	3.1071	1.8188	259.206	-1.7866	-.3406	20.9317	44.4581				1				0
80	18.9	16.3563	53.6209	24.1291	74.6782	-4.4223	-.798	168.7846	-3.0006	-.5501	3.0506	1.7856	259.6118	-1.7564	-.322	21.4232	44.7613				1				0
80	18.91	16.6644	53.5363	24.1309	73.5979	-4.3702	-.7658	167.9296	-2.9484	-.5179	2.9936	1.7523	260.0374	-1.7258	-.3032	21.9197	45.0676				1				0
80	18.92	16.9725	53.4517	24.1327	72.5176	-4.3175	-.7334	167.0746	-2.8958	-.4854	2.9362	1.7186	260.484	-1.695	-.2841	22.4213	45.377				1				0
80	18.93	17.0592	53.4238	24.0784	72.0869	-4.3035	-.72	166.6483	-2.8818	-.472	2.9202	1.7093	260.6973	-1.6868	-.2763	22.5547	45.5043				1				0
80	18.94	17.1459	53.3959	24.0242	71.6562	-4.2894	-.7065	166.2221	-2.8677	-.4586	2.9041	1.6999	260.914	-1.6786	-.2684	22.6887	45.6323				1				0
80	18.95	17.2326	53.368	23.9699	71.2254	-4.2753	-.693	165.7959	-2.8535	-.4451	2.888	1.6905	261.1343	-1.6703	-.2605	22.8235	45.7609				1				0
80	18.96	17.3107	53.4418	23.8463	70.7904	-4.2696	-.6747	165.3891	-2.8478	-.4267	2.8796	1.6855	261.4778	-1.6669	-.2498	22.8778	45.9359				1				0
80	18.97	17.3888	53.5156	23.7226	70.3553	-4.2638	-.6562	164.9823	-2.8421	-.4083	2.8713	1.6806	261.8252	-1.6636	-.239	22.9325	46.1117				1				0
80	18.98	17.3802	53.6173	23.6532	70.351	-4.2724	-.6514	165.0017	-2.8506	-.4035	2.879	1.6852	261.9439	-1.6686	-.2362	22.8512	46.1574				1				0
80	18.99	17.3716	53.719	23.5838	70.3467	-4.2809	-.6466	165.0211	-2.8591	-.3987	2.8868	1.6897	262.062	-1.6736	-.2334	22.77	46.2031				1				0
80	19	17.363	53.8207	23.5144	70.3423	-4.2894	-.6418	165.0406	-2.8677	-.3939	2.8946	1.6943	262.1793	-1.6785	-.2306	22.6888	46.2488				1				0
80	19.01	17.3544	53.9225	23.4451	70.338	-4.2979	-.637	165.06	-2.8762	-.3891	2.9024	1.6989	262.2961	-1.6835	-.2277	22.6076	46.2945				1				0
80	19.02	17.3613	54.1961	23.421	70.6079	-4.3131	-.634	165.5863	-2.8913	-.3861	2.917	1.7074	262.3943	-1.6924	-.226	22.4636	46.3231				1				0
80	19.03	17.3682	54.4697	23.397	70.8777	-4.3281	-.631	166.1126	-2.9063	-.3831	2.9315	1.7159	262.491	-1.7012	-.2242	22.3206	46.3515				1				0
80	19.04	17.3836	54.6416	23.4424	71.1519	-4.3346	-.6328	166.6195	-2.9128	-.3849	2.9381	1.7198	262.473	-1.705	-.2253	22.2588	46.3345				1				0
80	19.05	17.3991	54.8135	23.4878	71.4261	-4.341	-.6346	167.1264	-2.9193	-.3867	2.9448	1.7237	262.4551	-1.7088	-.2263	22.1974	46.3176				1				0
80	19.06	17.4145	54.9854	23.5331	71.7003	-4.3474	-.6364	167.6333	-2.9257	-.3884	2.9514	1.7275	262.4375	-1.7125	-.2274	22.1363	46.3008				1				0
80	19.07	17.43	55.1573	23.5785	71.9745	-4.3538	-.6381	168.1403	-2.9321	-.3902	2.9579	1.7314	262.42	-1.7162	-.2284	22.0757	46.284				1				0
80	19.08	17.5742	55.5372	23.6844	72.3005	-4.3521	-.632	169.0962	-2.9304	-.384	2.9554	1.7299	262.5339	-1.7152	-.2248	22.0918	46.3426				1				0
80	19.09	17.7183	55.917	23.7902	72.6266	-4.3504	-.6259	170.0522	-2.9287	-.3779	2.953	1.7285	262.6467	-1.7143	-.2212	22.1078	46.4006				1				0
80	19.1	17.8471	56.1249	23.8507	72.6785	-4.3425	-.6181	170.5012	-2.9207	-.3701	2.9441	1.7233	262.7773	-1.7096	-.2167	22.1835	46.4748				1				0
80	19.11	17.9758	56.3328	23.9112	72.7304	-4.3346	-.6103	170.9502	-2.9128	-.3624	2.9353	1.7181	262.9081	-1.705	-.2121	22.2587	46.5486				1				0
80	19.12	18.1046	56.5407	23.9717	72.7823	-4.3267	-.6026	171.3993	-2.905	-.3547	2.9266	1.713	263.0389	-1.7004	-.2076	22.3335	46.6221				1				0
80	19.13	18.2333	56.7486	24.0322	72.8342	-4.3189	-.595	171.8483	-2.8972	-.347	2.9179	1.7079	263.1699	-1.6958	-.2031	22.4079	46.6951				1				0
80	19.14	18.411	56.9745	24.0259	72.6085	-4.3061	-.5771	172.0199	-2.8844	-.3292	2.9031	1.6993	263.4897	-1.6883	-.1927	22.5295	46.8652				1				0
80	19.15	18.5886	57.2005	24.0197	72.3827	-4.2934	-.5593	172.1915	-2.8717	-.3113	2.8885	1.6907	263.8123	-1.6809	-.1822	22.6509	47.0349				1				0
80	19.16	18.6376	57.2185	23.953	72.1051	-4.2884	-.549	171.9141	-2.8666	-.3011	2.8824	1.6872	264.0045	-1.6779	-.1762	22.6988	47.1327				1				0
80	19.17	18.6865	57.2365	23.8863	71.8274	-4.2833	-.5387	171.6367	-2.8616	-.2908	2.8763	1.6836	264.1982	-1.675	-.1702	22.7469	47.2309				1				0
80	19.18	18.7354	57.2545	23.8196	71.5498	-4.2783	-.5284	171.3592	-2.8565	-.2804	2.8702	1.68	264.3934	-1.672	-.1641	22.7951	47.3294				1				0
80	19.19	18.7843	57.2725	23.7528	71.2721	-4.2732	-.518	171.0818	-2.8514	-.27	2.8642	1.6765	264.59	-1.669	-.1581	22.8434	47.4282				1				0
80	19.2	18.7037	57.1267	23.5438	70.793	-4.2794	-.5081	170.1671	-2.8577	-.2601	2.8695	1.6796	264.7984	-1.6727	-.1523	22.7842	47.5224				1				0
80	19.21	18.623	56.9808	23.3348	70.3138	-4.2857	-.4981	169.2524	-2.864	-.2502	2.8749	1.6827	265.0082	-1.6764	-.1464	22.7243	47.6176				1				0
80	19.22	18.4934	56.817	23.1924	70.1123	-4.2972	-.4986	168.6151	-2.8754	-.2506	2.8863	1.6895	265.0185	-1.6831	-.1467	22.6148	47.613				1				0
80	19.23	18.3638	56.6532	23.0501	69.9107	-4.3088	-.4991	167.9778	-2.887	-.2511	2.8979	1.6962	265.0287	-1.6899	-.147	22.5046	47.6083				1				0
80	19.24	18.2342	56.4894	22.9078	69.7092	-4.3204	-.4996	167.3406	-2.8987	-.2516	2.9096	1.7031	265.0389	-1.6967	-.1473	22.3935	47.6037				1				0
80	19.25	18.1046	56.3256	22.7654	69.5077	-4.3322	-.5001	166.7033	-2.9104	-.2521	2.9213	1.71	265.0492	-1.7036	-.1476	22.2816	47.5989				1				0
80	19.26	17.7861	56.1402	22.5484	69.563	-4.3703	-.5117	166.0378	-2.9486	-.2637	2.9603	1.7328	264.8886	-1.7259	-.1544	21.9185	47.4882				1				0
80	19.27	17.4677	55.9548	22.3313	69.6184	-4.4087	-.5234	165.3722	-2.987	-.2755	2.9997	1.7558	264.7309	-1.7484	-.1612	21.5526	47.3765				1				0
80	19.28	17.2789	55.9332	22.2566	69.8753	-4.4351	-.5346	165.344	-3.0134	-.2866	3.027	1.7718	264.566	-1.7639	-.1678	21.3012	47.27				1				0
80	19.29	17.0901	55.9116	22.1819	70.1322	-4.4615	-.5458	165.3157	-3.0398	-.2978	3.0543	1.7878	264.4041	-1.7793	-.1743	21.0497	47.1635				1				0
80	19.3	16.9013	55.89	22.1072	70.389	-4.4879	-.557	165.2875	-3.0662	-.309	3.0817	1.8039	264.2449	-1.7948	-.1809	20.7981	47.0569				1				0
80	19.31	16.7219	56.2671	22.036	70.9884	-4.5311	-.5638	166.0134	-3.1094	-.3159	3.1254	1.8294	264.1991	-1.8201	-.1849	20.3867	46.9915				1				0
80	19.32	16.5425	56.6442	21.9648	71.5878	-4.574	-.5706	166.7394	-3.1522	-.3227	3.1687	1.8548	264.1549	-1.8452	-.1889	19.9788	46.9267				1				0
80	19.33	16.3631	57.0214	21.8937	72.1872	-4.6164	-.5774	167.4654	-3.1947	-.3294	3.2116	1.8799	264.1124	-1.87	-.1928	19.5745	46.8625				1				0
80	19.34	16.3726	57.4201	21.8972	72.5298	-4.6325	-.5731	168.2196	-3.2108	-.3251	3.2272	1.8891	264.2178	-1.8794	-.1903	19.4212	46.9035				1				0
80	19.35	16.382	57.8188	21.9008	72.8723	-4.6485	-.5688	168.9739	-3.2267	-.3209	3.2426	1.8981	264.3214	-1.8888	-.1878	19.2692	46.9442				1				0
80	19.36	16.3914	58.2175	21.9044	73.2148	-4.6643	-.5646	169.7281	-3.2425	-.3166	3.258	1.9071	264.423	-1.898	-.1853	19.1186	46.9846				1				0
80	19.37	16.4009	58.8017	21.8875	73.6559	-4.6879	-.5566	170.7459	-3.2662	-.3086	3.2807	1.9204	264.6022	-1.9119	-.1807	18.8938	47.0608				1				0
80	19.38	16.4103	59.3858	21.8706	74.097	-4.7112	-.5487	171.7637	-3.2895	-.3007	3.3032	1.9336	264.7767	-1.9255	-.176	18.6716	47.1361				1				0
80	19.39	16.4103	59.5712	21.8501	74.1956	-4.719	-.5449	172.0273	-3.2973	-.297	3.3107	1.9379	264.8538	-1.9301	-.1738	18.5971	47.1718				1				0
80	19.4	16.4103	59.7566	21.8296	74.2942	-4.7268	-.5412	172.2908	-3.3051	-.2932	3.3181	1.9423	264.9302	-1.9347	-.1716	18.5228	47.2075				1				0
80	19.41	16.4103	59.942	21.8092	74.3928	-4.7346	-.5374	172.5544	-3.3129	-.2895	3.3255	1.9466	265.0061	-1.9392	-.1695	18.4487	47.243				1				0
80	19.42	16.4103	60.1274	21.7887	74.4914	-4.7424	-.5337	172.8179	-3.3206	-.2858	3.3329	1.951	265.0814	-1.9438	-.1673	18.3748	47.2784				1				0
80	19.43	16.3563	60.1878	21.69	74.3937	-4.7533	-.5288	172.6277	-3.3315	-.2809	3.3434	1.9571	265.181	-1.9502	-.1644	18.271	47.3251				1				0
80	19.44	16.3022	60.2481	21.5912	74.2959	-4.7642	-.5239	172.4374	-3.3425	-.276	3.3539	1.9632	265.2803	-1.9566	-.1615	18.1669	47.3718				1				0
80	19.45	16.2481	60.1229	21.513	74.0996	-4.7674	-.5227	171.9836	-3.3457	-.2748	3.357	1.965	265.3054	-1.9585	-.1608	18.1361	47.3833				1				0
80	19.46	16.194	59.9978	21.4347	73.9033	-4.7707	-.5215	171.5298	-3.3489	-.2735	3.3601	1.9669	265.3306	-1.9603	-.1601	18.1053	47.3949				1				0
80	19.47	16.14	59.8727	21.3564	73.7069	-4.7739	-.5202	171.076	-3.3522	-.2723	3.3632	1.9687	265.3559	-1.9623	-.1594	18.0742	47.4066				1				0
80	19.48	16.0859	59.7476	21.2781	73.5106	-4.7772	-.519	170.6222	-3.3555	-.2711	3.3664	1.9706	265.3813	-1.9642	-.1587	18.043	47.4183				1				0
80	19.49	16.0052	59.5073	21.158	73.1196	-4.7791	-.5163	169.7902	-3.3573	-.2684	3.3681	1.9715	265.4294	-1.9653	-.1571	18.0253	47.4439				1				0
80	19.5	15.9245	59.267	21.0379	72.7287	-4.781	-.5136	168.9582	-3.3592	-.2657	3.3697	1.9725	265.4778	-1.9664	-.1555	18.0074	47.4697				1				0
80	19.51	15.8979	59.1518	20.9961	72.5341	-4.7795	-.5122	168.5799	-3.3578	-.2642	3.3682	1.9716	265.5009	-1.9655	-.1547	18.0212	47.4837				1				0
80	19.52	15.8713	59.0366	20.9543	72.3395	-4.7781	-.5107	168.2017	-3.3563	-.2627	3.3666	1.9707	265.5239	-1.9647	-.1538	18.035	47.4977				1				0
80	19.53	15.8447	58.9214	20.9125	72.1449	-4.7766	-.5092	167.8235	-3.3549	-.2613	3.365	1.9698	265.5472	-1.9638	-.1529	18.0489	47.5119				1				0
80	19.54	15.8181	58.8062	20.8707	71.9502	-4.7751	-.5077	167.4452	-3.3534	-.2598	3.3634	1.9688	265.5705	-1.963	-.1521	18.0629	47.526				1				0
80	19.55	15.7915	58.8008	20.7906	71.7184	-4.7783	-.5009	167.1013	-3.3566	-.253	3.3661	1.9704	265.6898	-1.9648	-.1481	18.0325	47.5906				1				0
80	19.56	15.7649	58.7954	20.7106	71.4866	-4.7815	-.4941	166.7575	-3.3598	-.2462	3.3688	1.972	265.8093	-1.9667	-.1441	18.002	47.6554				1				0
80	19.57	15.7649	58.9052	20.6723	71.4495	-4.7862	-.4888	166.7919	-3.3645	-.2409	3.3731	1.9745	265.9047	-1.9694	-.141	17.9576	47.7058				1				0
80	19.58	15.7649	59.015	20.6341	71.4123	-4.7909	-.4835	166.8262	-3.3691	-.2356	3.3773	1.977	265.9999	-1.9722	-.1379	17.9132	47.7562				1				0
80	19.59	15.7649	59.1248	20.5958	71.3751	-4.7955	-.4783	166.8606	-3.3738	-.2303	3.3816	1.9795	266.0947	-1.9749	-.1348	17.8688	47.8065				1				0
80	19.6	15.7649	59.2346	20.5576	71.3379	-4.8002	-.473	166.8949	-3.3784	-.225	3.3859	1.982	266.1893	-1.9776	-.1317	17.8244	47.8569				1				0
80	19.61	15.7503	59.4776	20.4659	71.305	-4.8133	-.4628	166.9989	-3.3915	-.2149	3.3983	1.9893	266.3751	-1.9853	-.1258	17.6995	47.9537				1				0
80	19.62	15.7357	59.7206	20.3743	71.2721	-4.8264	-.4526	167.1028	-3.4046	-.2047	3.4108	1.9966	266.5592	-1.993	-.1198	17.5748	48.0504				1				0
80	19.63	15.7211	59.8538	20.321	71.2765	-4.8348	-.4478	167.1724	-3.4131	-.1998	3.4189	2.0013	266.6492	-1.9979	-.117	17.4944	48.0968				1				0
80	19.64	15.7065	59.987	20.2676	71.2808	-4.8433	-.4429	167.2419	-3.4215	-.195	3.4271	2.0061	266.7387	-2.0028	-.1141	17.4141	48.1432				1				0
80	19.65	15.6919	60.1202	20.2142	71.2851	-4.8517	-.438	167.3115	-3.4299	-.1901	3.4352	2.0109	266.8278	-2.0078	-.1113	17.3338	48.1896				1				0
80	19.66	15.6465	60.3696	20.1181	71.356	-4.8699	-.4312	167.4902	-3.4482	-.1832	3.4531	2.0213	266.9581	-2.0185	-.1073	17.1599	48.2548				1				0
80	19.67	15.601	60.6189	20.0221	71.427	-4.8882	-.4243	167.6689	-3.4664	-.1764	3.4709	2.0318	267.0868	-2.0291	-.1033	16.9864	48.32				1				0
80	19.68	15.5555	60.8682	19.926	71.4979	-4.9064	-.4175	167.8475	-3.4846	-.1696	3.4887	2.0422	267.2139	-2.0398	-.0993	16.8132	48.385				1				0
80	19.69	15.5246	60.9843	19.8833	71.5645	-4.9161	-.4155	167.9567	-3.4944	-.1676	3.4984	2.0479	267.254	-2.0455	-.0981	16.72	48.4038				1				0
80	19.7	15.4937	61.1004	19.8406	71.6311	-4.9259	-.4136	168.0658	-3.5042	-.1656	3.5081	2.0535	267.2939	-2.0512	-.097	16.627	48.4226				1				0
80	19.71	15.4628	61.2165	19.7979	71.6977	-4.9357	-.4116	168.1749	-3.5139	-.1637	3.5177	2.0592	267.3335	-2.057	-.0958	16.5341	48.4414				1				0
80	19.72	15.3838	61.3839	19.7267	71.8949	-4.9554	-.4121	168.3894	-3.5336	-.1642	3.5374	2.0707	267.3399	-2.0685	-.0961	16.3465	48.4364				1				0
80	19.73	15.3049	61.5513	19.6556	72.0921	-4.975	-.4126	168.6039	-3.5533	-.1647	3.5571	2.0822	267.3463	-2.08	-.0964	16.1594	48.4315				1				0
80	19.74	15.2568	61.6026	19.6271	72.2227	-4.9849	-.4151	168.7092	-3.5632	-.1672	3.5671	2.0881	267.3138	-2.0858	-.0979	16.065	48.4079				1				0
80	19.75	15.2087	61.6539	19.5986	72.3533	-4.9948	-.4176	168.8146	-3.5731	-.1697	3.5771	2.094	267.2816	-2.0916	-.0993	15.9707	48.3843				1				0
80	19.76	15.1607	61.7052	19.5702	72.4839	-5.0047	-.4201	168.92	-3.583	-.1721	3.5871	2.0998	267.2496	-2.0974	-.1008	15.8765	48.3607				1				0
80	19.77	15.1126	61.7566	19.5417	72.6145	-5.0146	-.4225	169.0254	-3.5928	-.1746	3.5971	2.1057	267.2179	-2.1032	-.1022	15.7824	48.3372				1				0
80	19.78	15.0491	61.7755	19.5266	72.8091	-5.0253	-.4284	169.1602	-3.6035	-.1804	3.608	2.1121	267.1333	-2.1094	-.1056	15.6807	48.2814				1				0
80	19.79	14.9856	61.7944	19.5115	73.0037	-5.0359	-.4342	169.2951	-3.6142	-.1863	3.619	2.1185	267.0493	-2.1157	-.1091	15.5791	48.2258				1				0
80	19.8	14.9701	61.762	19.5248	73.0677	-5.0367	-.4376	169.3246	-3.615	-.1897	3.62	2.1191	266.9966	-2.1162	-.111	15.5714	48.1936				1				0
80	19.81	14.9547	61.7295	19.5381	73.1317	-5.0376	-.441	169.3541	-3.6158	-.193	3.621	2.1196	266.9439	-2.1166	-.113	15.5636	48.1614				1				0
80	19.82	14.9392	61.6971	19.5515	73.1958	-5.0384	-.4444	169.3836	-3.6166	-.1964	3.622	2.1202	266.8912	-2.1171	-.115	15.5558	48.1293				1				0
80	19.83	14.9238	61.6647	19.5648	73.2598	-5.0392	-.4477	169.4131	-3.6174	-.1998	3.623	2.1208	266.8386	-2.1176	-.117	15.5481	48.0971				1				0
80	19.84	14.8714	61.4595	19.5977	73.316	-5.0377	-.4578	169.2447	-3.616	-.2098	3.622	2.1203	266.6791	-2.1167	-.1228	15.5623	48.0017				1				0
80	19.85	14.8191	61.2543	19.6307	73.3722	-5.0362	-.4678	169.0763	-3.6145	-.2199	3.6211	2.1198	266.5192	-2.1158	-.1287	15.5765	47.9062				1				0
80	19.86	14.7822	61.0815	19.6502	73.3644	-5.0339	-.4745	168.8783	-3.6121	-.2265	3.6192	2.1186	266.4115	-2.1145	-.1326	15.5986	47.8426				1				0
80	19.87	14.7453	60.9087	19.6698	73.3566	-5.0316	-.4812	168.6804	-3.6098	-.2332	3.6174	2.1175	266.3034	-2.1131	-.1365	15.6207	47.7789				1				0
80	19.88	14.7084	60.7359	19.6894	73.3488	-5.0292	-.4879	168.4825	-3.6075	-.2399	3.6155	2.1164	266.195	-2.1118	-.1405	15.6428	47.715				1				0
80	19.89	14.6714	60.5631	19.7089	73.3411	-5.0269	-.4946	168.2845	-3.6052	-.2467	3.6136	2.1153	266.0862	-2.1104	-.1444	15.665	47.6509				1				0
80	19.9	14.6131	60.1896	19.7819	73.3731	-5.0187	-.5105	167.9576	-3.5969	-.2625	3.6065	2.1112	265.8253	-2.1056	-.1537	15.7435	47.4996				1				0
80	19.91	14.5547	59.816	19.8548	73.4051	-5.0104	-.5264	167.6306	-3.5887	-.2785	3.5995	2.1071	265.5624	-2.1007	-.163	15.8222	47.3476				1				0
80	19.92	14.5333	59.6153	19.9082	73.4449	-5.0045	-.5356	167.5016	-3.5827	-.2877	3.5943	2.104	265.4089	-2.0973	-.1684	15.8787	47.26				1				0
80	19.93	14.5118	59.4146	19.9616	73.4846	-4.9985	-.5449	167.3726	-3.5768	-.2969	3.5891	2.101	265.2546	-2.0938	-.1738	15.9352	47.1722				1				0
80	19.94	14.4904	59.2139	20.0149	73.5244	-4.9926	-.5541	167.2436	-3.5709	-.3061	3.584	2.098	265.0997	-2.0903	-.1792	15.9918	47.0843				1				0
80	19.95	14.4689	59.0132	20.0683	73.5642	-4.9866	-.5633	167.1146	-3.5649	-.3154	3.5788	2.095	264.9442	-2.0868	-.1846	16.0485	46.9963				1				0
80	19.96	14.414	58.5568	20.2471	73.8159	-4.9723	-.5899	167.0338	-3.5506	-.342	3.567	2.0881	264.4981	-2.0784	-.2002	16.1848	46.7428				1				0
80	19.97	14.359	58.1005	20.4259	74.0676	-4.958	-.6166	166.9531	-3.5363	-.3686	3.5554	2.0813	264.0487	-2.0701	-.2158	16.3211	46.4891				1				0
80	19.98	14.3256	57.8449	20.5513	74.2795	-4.9497	-.6339	167.0013	-3.5279	-.386	3.549	2.0775	263.7562	-2.0652	-.226	16.4005	46.3239				1				0
[truncated: 1,007 more rows]
