# Supplementary material for: Dual-Stream deep learning for multimodal feature fusion and classification of balance control in elite freestyle aerial skiers
Source: PLoS One. 2026 Jul 28;21(7):e0337296. doi: 10.1371/journal.pone.0337296 (PMC13411871; doi:10.1371/journal.pone.0337296)
Supplement: S1 Data — (ZIP) [file pone.0337296.s001.zip › data/13.CSV]

Status	Time	Gauge[0]	Gauge[1]	Gauge[2]	Gauge[3]	Platform.COP.X	Platform.COP.Y	Weight	Patient COP.X	Patient COP.Y	Patient COP Len	Tilt Angle	Tilt Direction	Tilt Projection.X	Tilt Projection.Y	Pct Right	Pct Front	EndOfRep	IsomFreeze	Stimulus	TestRunning	OnTarget	GoalMet	TargetSkipped	TargetNbr	PatientFell
C0	0	.5699	.3042	.1299	.64	0	0	1.644	0	0	0	0	0	0	0	50	50			1	1				0
80	.01	.5699	.3051	.1308	.6383	0	0	1.6441	0	0	0	0	0	0	0	50	50				1				0
80	.02	.5699	.306	.1317	.6366	0	0	1.6442	0	0	0	0	0	0	0	50	50				1				0
80	.03	.5699	.3069	.1325	.6349	0	0	1.6442	0	0	0	0	0	0	0	50	50				1				0
80	.04	.5699	.3078	.1334	.6331	0	0	1.6443	0	0	0	0	0	0	0	50	50				1				0
80	.05	.5699	.306	.1352	.634	0	0	1.6451	0	0	0	0	0	0	0	50	50				1				0
80	.06	.5699	.3042	.137	.6349	0	0	1.646	0	0	0	0	0	0	0	50	50				1				0
80	.07	.5699	.3015	.1379	.6375	0	0	1.6468	0	0	0	0	0	0	0	50	50				1				0
80	.08	.5699	.2988	.1388	.64	0	0	1.6475	0	0	0	0	0	0	0	50	50				1				0
80	.09	.5699	.2961	.1397	.6426	0	0	1.6483	0	0	0	0	0	0	0	50	50				1				0
80	.1	.5699	.2934	.1405	.6452	0	0	1.6491	0	0	0	0	0	0	0	50	50				1				0
80	.11	.5708	.2907	.1405	.647	0	0	1.649	0	0	0	0	0	0	0	50	50				1				0
80	.12	.5716	.288	.1405	.6487	0	0	1.6489	0	0	0	0	0	0	0	50	50				1				0
80	.13	.5725	.288	.1397	.6478	0	0	1.648	0	0	0	0	0	0	0	50	50				1				0
80	.14	.5733	.288	.1388	.647	0	0	1.6471	0	0	0	0	0	0	0	50	50				1				0
80	.15	.5742	.288	.1379	.6461	0	0	1.6462	0	0	0	0	0	0	0	50	50				1				0
80	.16	.5742	.288	.1379	.6452	0	0	1.6453	0	0	0	0	0	0	0	50	50				1				0
80	.17	.5742	.288	.1379	.6444	0	0	1.6445	0	0	0	0	0	0	0	50	50				1				0
80	.18	.5742	.288	.1379	.6435	0	0	1.6436	0	0	0	0	0	0	0	50	50				1				0
80	.19	.5733	.288	.1388	.6435	0	0	1.6436	0	0	0	0	0	0	0	50	50				1				0
80	.2	.5725	.288	.1397	.6435	0	0	1.6437	0	0	0	0	0	0	0	50	50				1				0
80	.21	.5716	.288	.1405	.6435	0	0	1.6437	0	0	0	0	0	0	0	50	50				1				0
80	.22	.5699	.2907	.1414	.6426	0	0	1.6447	0	0	0	0	0	0	0	50	50				1				0
80	.23	.5682	.2934	.1423	.6418	0	0	1.6457	0	0	0	0	0	0	0	50	50				1				0
80	.24	.5673	.2961	.1423	.6409	0	0	1.6467	0	0	0	0	0	0	0	50	50				1				0
80	.25	.5665	.2988	.1423	.64	0	0	1.6477	0	0	0	0	0	0	0	50	50				1				0
80	.26	.5656	.3015	.1423	.6392	0	0	1.6486	0	0	0	0	0	0	0	50	50				1				0
80	.27	.5647	.3042	.1423	.6383	0	0	1.6496	0	0	0	0	0	0	0	50	50				1				0
80	.28	.5647	.3042	.1423	.6383	0	0	1.6496	0	0	0	0	0	0	0	50	50				1				0
80	.29	.5647	.3042	.1423	.6383	0	0	1.6496	0	0	0	0	0	0	0	50	50				1				0
80	.3	.5656	.3015	.1423	.6392	0	0	1.6486	0	0	0	0	0	0	0	50	50				1				0
80	.31	.5665	.2988	.1423	.64	0	0	1.6477	0	0	0	0	0	0	0	50	50				1				0
80	.32	.5673	.2961	.1423	.6409	0	0	1.6467	0	0	0	0	0	0	0	50	50				1				0
80	.33	.5682	.2934	.1423	.6418	0	0	1.6457	0	0	0	0	0	0	0	50	50				1				0
80	.34	.5699	.2934	.1423	.6435	0	0	1.6492	0	0	0	0	0	0	0	50	50				1				0
80	.35	.5716	.2934	.1423	.6452	0	0	1.6526	0	0	0	0	0	0	0	50	50				1				0
80	.36	.5725	.2961	.1423	.6461	0	0	1.657	0	0	0	0	0	0	0	50	50				1				0
80	.37	.5733	.2988	.1423	.647	0	0	1.6614	0	0	0	0	0	0	0	50	50				1				0
80	.38	.5742	.3015	.1423	.6478	0	0	1.6659	0	0	0	0	0	0	0	50	50				1				0
80	.39	.575	.3042	.1423	.6487	0	0	1.6703	0	0	0	0	0	0	0	50	50				1				0
80	.4	.5759	.3051	.1405	.6504	0	0	1.672	0	0	0	0	0	0	0	50	50				1				0
80	.41	.5768	.306	.1388	.6522	0	0	1.6737	0	0	0	0	0	0	0	50	50				1				0
80	.42	.5768	.3042	.137	.653	0	0	1.671	0	0	0	0	0	0	0	50	50				1				0
80	.43	.5768	.3024	.1352	.6539	0	0	1.6683	0	0	0	0	0	0	0	50	50				1				0
80	.44	.5768	.3006	.1334	.6548	0	0	1.6656	0	0	0	0	0	0	0	50	50				1				0
80	.45	.5768	.2988	.1317	.6556	0	0	1.6629	0	0	0	0	0	0	0	50	50				1				0
80	.46	.5768	.2988	.1325	.6556	0	0	1.6637	0	0	0	0	0	0	0	50	50				1				0
80	.47	.5768	.2988	.1334	.6556	0	0	1.6646	0	0	0	0	0	0	0	50	50				1				0
80	.48	.5768	.3006	.1361	.6548	0	0	1.6682	0	0	0	0	0	0	0	50	50				1				0
80	.49	.5768	.3024	.1388	.6539	0	0	1.6718	0	0	0	0	0	0	0	50	50				1				0
80	.5	.5768	.3042	.1414	.653	0	0	1.6754	0	0	0	0	0	0	0	50	50				1				0
80	.51	.5768	.3051	.1441	.6522	0	0	1.6782	0	0	0	0	0	0	0	50	50				1				0
80	.52	.5768	.306	.1468	.6513	0	0	1.6809	0	0	0	0	0	0	0	50	50				1				0
80	.53	.5768	.3069	.1494	.6504	0	0	1.6836	0	0	0	0	0	0	0	50	50				1				0
80	.54	.5768	.306	.1494	.6504	0	0	1.6827	0	0	0	0	0	0	0	50	50				1				0
80	.55	.5768	.3051	.1494	.6504	0	0	1.6818	0	0	0	0	0	0	0	50	50				1				0
80	.56	.5768	.3042	.1494	.6504	0	0	1.6809	0	0	0	0	0	0	0	50	50				1				0
80	.57	.5759	.3033	.1477	.6487	0	0	1.6756	0	0	0	0	0	0	0	50	50				1				0
80	.58	.575	.3024	.1459	.647	0	0	1.6703	0	0	0	0	0	0	0	50	50				1				0
80	.59	.5742	.3024	.1441	.6452	0	0	1.666	0	0	0	0	0	0	0	50	50				1				0
80	.6	.5733	.3024	.1423	.6435	0	0	1.6616	0	0	0	0	0	0	0	50	50				1				0
80	.61	.5725	.3024	.1405	.6418	0	0	1.6572	0	0	0	0	0	0	0	50	50				1				0
80	.62	.5716	.3024	.1388	.64	0	0	1.6529	0	0	0	0	0	0	0	50	50				1				0
80	.63	.5708	.3015	.1379	.6392	0	0	1.6493	0	0	0	0	0	0	0	50	50				1				0
80	.64	.5699	.3006	.137	.6383	0	0	1.6458	0	0	0	0	0	0	0	50	50				1				0
80	.65	.5699	.2997	.1379	.6392	0	0	1.6467	0	0	0	0	0	0	0	50	50				1				0
80	.66	.5699	.2988	.1388	.64	0	0	1.6475	0	0	0	0	0	0	0	50	50				1				0
80	.67	.5699	.2979	.1397	.6409	0	0	1.6484	0	0	0	0	0	0	0	50	50				1				0
80	.68	.5699	.297	.1405	.6418	0	0	1.6492	0	0	0	0	0	0	0	50	50				1				0
80	.69	.5699	.2943	.1414	.6426	0	0	1.6483	0	0	0	0	0	0	0	50	50				1				0
80	.7	.5699	.2916	.1423	.6435	0	0	1.6474	0	0	0	0	0	0	0	50	50				1				0
80	.71	.5699	.2898	.1423	.6435	0	0	1.6456	0	0	0	0	0	0	0	50	50				1				0
80	.72	.5699	.288	.1423	.6435	0	0	1.6438	0	0	0	0	0	0	0	50	50				1				0
80	.73	.5699	.2862	.1423	.6435	0	0	1.642	0	0	0	0	0	0	0	50	50				1				0
80	.74	.5699	.2844	.1423	.6435	0	0	1.6402	0	0	0	0	0	0	0	50	50				1				0
80	.75	.5708	.2853	.1432	.6444	0	0	1.6437	0	0	0	0	0	0	0	50	50				1				0
80	.76	.5716	.2862	.1441	.6452	0	0	1.6472	0	0	0	0	0	0	0	50	50				1				0
80	.77	.5725	.2889	.145	.6461	0	0	1.6525	0	0	0	0	0	0	0	50	50				1				0
80	.78	.5733	.2916	.1459	.647	0	0	1.6578	0	0	0	0	0	0	0	50	50				1				0
80	.79	.5742	.2943	.1468	.6478	0	0	1.6631	0	0	0	0	0	0	0	50	50				1				0
80	.8	.575	.297	.1477	.6487	0	0	1.6684	0	0	0	0	0	0	0	50	50				1				0
80	.81	.5742	.2979	.1477	.647	0	0	1.6667	0	0	0	0	0	0	0	50	50				1				0
80	.82	.5733	.2988	.1477	.6452	0	0	1.6651	0	0	0	0	0	0	0	50	50				1				0
80	.83	.5716	.297	.1468	.6426	0	0	1.6581	0	0	0	0	0	0	0	50	50				1				0
80	.84	.5699	.2952	.1459	.64	0	0	1.6511	0	0	0	0	0	0	0	50	50				1				0
80	.85	.5682	.2934	.145	.6375	0	0	1.6441	0	0	0	0	0	0	0	50	50				1				0
80	.86	.5665	.2916	.145	.6383	0	0	1.6414	0	0	0	0	0	0	0	50	50				1				0
80	.87	.5647	.2898	.145	.6392	0	0	1.6387	0	0	0	0	0	0	0	50	50				1				0
80	.88	.563	.288	.145	.64	0	0	1.6361	0	0	0	0	0	0	0	50	50				1				0
80	.89	.563	.288	.1459	.6435	0	0	1.6404	0	0	0	0	0	0	0	50	50				1				0
80	.9	.563	.288	.1468	.647	0	0	1.6448	0	0	0	0	0	0	0	50	50				1				0
80	.91	.563	.288	.1477	.6504	0	0	1.6491	0	0	0	0	0	0	0	50	50				1				0
80	.92	.563	.2898	.1494	.6539	0	0	1.6562	0	0	0	0	0	0	0	50	50				1				0
80	.93	.563	.2916	.1512	.6573	0	0	1.6632	0	0	0	0	0	0	0	50	50				1				0
80	.94	.563	.2934	.1521	.6573	0	0	1.6659	0	0	0	0	0	0	0	50	50				1				0
80	.95	.563	.2952	.153	.6573	0	0	1.6686	0	0	0	0	0	0	0	50	50				1				0
80	.96	.563	.297	.1539	.6573	0	0	1.6713	0	0	0	0	0	0	0	50	50				1				0
80	.97	.563	.2988	.1548	.6573	0	0	1.674	0	0	0	0	0	0	0	50	50				1				0
80	.98	.5639	.3015	.1548	.6548	0	0	1.6749	0	0	0	0	0	0	0	50	50				1				0
80	.99	.5647	.3042	.1548	.6522	0	0	1.6759	0	0	0	0	0	0	0	50	50				1				0
80	1	.5656	.3051	.1539	.6496	0	0	1.6742	0	0	0	0	0	0	0	50	50				1				0
80	1.01	.5665	.306	.153	.647	0	0	1.6725	0	0	0	0	0	0	0	50	50				1				0
80	1.02	.5673	.3069	.1521	.6444	0	0	1.6707	0	0	0	0	0	0	0	50	50				1				0
80	1.03	.5682	.3078	.1512	.6418	0	0	1.669	0	0	0	0	0	0	0	50	50				1				0
80	1.04	.5699	.3078	.1494	.6409	0	0	1.6681	0	0	0	0	0	0	0	50	50				1				0
80	1.05	.5716	.3078	.1477	.64	0	0	1.6672	0	0	0	0	0	0	0	50	50				1				0
80	1.06	.5725	.3069	.1468	.6418	0	0	1.6679	0	0	0	0	0	0	0	50	50				1				0
80	1.07	.5733	.306	.1459	.6435	0	0	1.6687	0	0	0	0	0	0	0	50	50				1				0
80	1.08	.5742	.3051	.145	.6452	0	0	1.6695	0	0	0	0	0	0	0	50	50				1				0
80	1.09	.575	.3042	.1441	.647	0	0	1.6703	0	0	0	0	0	0	0	50	50				1				0
80	1.1	.575	.3033	.1441	.6487	0	0	1.6712	0	0	0	0	0	0	0	50	50				1				0
80	1.11	.575	.3024	.1441	.6504	0	0	1.672	0	0	0	0	0	0	0	50	50				1				0
80	1.12	.5742	.3024	.145	.6504	0	0	1.672	0	0	0	0	0	0	0	50	50				1				0
80	1.13	.5733	.3024	.1459	.6504	0	0	1.6721	0	0	0	0	0	0	0	50	50				1				0
80	1.14	.5725	.3024	.1468	.6504	0	0	1.6721	0	0	0	0	0	0	0	50	50				1				0
80	1.15	.5716	.3024	.1477	.6504	0	0	1.6721	0	0	0	0	0	0	0	50	50				1				0
80	1.16	.5716	.3024	.1468	.6504	0	0	1.6712	0	0	0	0	0	0	0	50	50				1				0
80	1.17	.5716	.3024	.1459	.6504	0	0	1.6703	0	0	0	0	0	0	0	50	50				1				0
80	1.18	.5725	.3024	.1441	.6504	0	0	1.6694	0	0	0	0	0	0	0	50	50				1				0
80	1.19	.5733	.3024	.1423	.6504	0	0	1.6685	0	0	0	0	0	0	0	50	50				1				0
80	1.2	.5742	.3024	.1405	.6504	0	0	1.6676	0	0	0	0	0	0	0	50	50				1				0
80	1.21	.5759	.3042	.1379	.6513	0	0	1.6693	0	0	0	0	0	0	0	50	50				1				0
80	1.22	.5776	.306	.1352	.6522	0	0	1.671	0	0	0	0	0	0	0	50	50				1				0
80	1.23	.5793	.3078	.1325	.653	0	0	1.6727	0	0	0	0	0	0	0	50	50				1				0
80	1.24	.5802	.3096	.1317	.6539	0	0	1.6754	0	0	0	0	0	0	0	50	50				1				0
80	1.25	.5811	.3114	.1308	.6548	0	0	1.678	0	0	0	0	0	0	0	50	50				1				0
80	1.26	.5819	.3132	.1299	.6556	0	0	1.6806	0	0	0	0	0	0	0	50	50				1				0
80	1.27	.5811	.3132	.1299	.6548	0	0	1.6789	0	0	0	0	0	0	0	50	50				1				0
80	1.28	.5802	.3132	.1299	.6539	0	0	1.6772	0	0	0	0	0	0	0	50	50				1				0
80	1.29	.5785	.3114	.1308	.6522	0	0	1.6728	0	0	0	0	0	0	0	50	50				1				0
80	1.3	.5768	.3096	.1317	.6504	0	0	1.6685	0	0	0	0	0	0	0	50	50				1				0
80	1.31	.575	.3078	.1325	.6487	0	0	1.6641	0	0	0	0	0	0	0	50	50				1				0
80	1.32	.5733	.306	.1334	.647	0	0	1.6598	0	0	0	0	0	0	0	50	50				1				0
80	1.33	.5725	.3024	.1352	.6452	0	0	1.6553	0	0	0	0	0	0	0	50	50				1				0
80	1.34	.5716	.2988	.137	.6435	0	0	1.6509	0	0	0	0	0	0	0	50	50				1				0
80	1.35	.5725	.297	.1379	.6435	0	0	1.6509	0	0	0	0	0	0	0	50	50				1				0
80	1.36	.5733	.2952	.1388	.6435	0	0	1.6508	0	0	0	0	0	0	0	50	50				1				0
80	1.37	.5742	.2934	.1397	.6435	0	0	1.6508	0	0	0	0	0	0	0	50	50				1				0
80	1.38	.575	.2916	.1405	.6435	0	0	1.6507	0	0	0	0	0	0	0	50	50				1				0
80	1.39	.5759	.2898	.1405	.6426	0	0	1.6489	0	0	0	0	0	0	0	50	50				1				0
80	1.4	.5768	.288	.1405	.6418	0	0	1.6471	0	0	0	0	0	0	0	50	50				1				0
80	1.41	.5768	.288	.1397	.6409	0	0	1.6454	0	0	0	0	0	0	0	50	50				1				0
80	1.42	.5768	.288	.1388	.64	0	0	1.6436	0	0	0	0	0	0	0	50	50				1				0
80	1.43	.5768	.288	.1379	.6392	0	0	1.6418	0	0	0	0	0	0	0	50	50				1				0
80	1.44	.5768	.288	.137	.6383	0	0	1.6401	0	0	0	0	0	0	0	50	50				1				0
80	1.45	.5776	.2889	.1361	.6383	0	0	1.641	0	0	0	0	0	0	0	50	50				1				0
80	1.46	.5785	.2898	.1352	.6383	0	0	1.6418	0	0	0	0	0	0	0	50	50				1				0
80	1.47	.5793	.2907	.1352	.6392	0	0	1.6445	0	0	0	0	0	0	0	50	50				1				0
80	1.48	.5802	.2916	.1352	.64	0	0	1.6471	0	0	0	0	0	0	0	50	50				1				0
80	1.49	.5811	.2925	.1352	.6409	0	0	1.6497	0	0	0	0	0	0	0	50	50				1				0
80	1.5	.5819	.2934	.1352	.6418	0	0	1.6523	0	0	0	0	0	0	0	50	50				1				0
80	1.51	.5828	.2943	.137	.6452	0	0	1.6593	0	0	0	0	0	0	0	50	50				1				0
80	1.52	.5836	.2952	.1388	.6487	0	0	1.6663	0	0	0	0	0	0	0	50	50				1				0
80	1.53	.5836	.2952	.1405	.6513	0	0	1.6707	0	0	0	0	0	0	0	50	50				1				0
80	1.54	.5836	.2952	.1423	.6539	0	0	1.6751	0	0	0	0	0	0	0	50	50				1				0
80	1.55	.5836	.2952	.1441	.6565	0	0	1.6794	0	0	0	0	0	0	0	50	50				1				0
80	1.56	3.1327	4.215	5.6487	7.9159	-1.3614	-1.3889	20.9122	-1.3614	-1.3889	1.9448	1.1383	224.4282	-.7968	-.8129	37.0341	36.7727				1				0
80	1.57	5.6818	8.1347	11.1532	15.1752	-1.371	-1.4561	40.145	-1.371	-1.4561	1.9999	1.1705	223.2753	-.8024	-.8522	36.9433	36.1326				1				0
80	1.58	8.2309	12.0545	16.6578	22.4346	-1.3743	-1.4797	59.3778	-1.3743	-1.4797	2.0195	1.182	222.8843	-.8044	-.8661	36.9113	35.9072				1				0
80	1.59	10.78	15.9742	22.1605	29.6914	-1.376	-1.4917	78.6062	-1.376	-1.4917	2.0294	1.1878	222.6907	-.8054	-.8731	36.8951	35.7938				1				0
80	1.6	13.3291	19.894	27.6633	36.9482	-1.377	-1.4989	97.8346	-1.377	-1.4989	2.0354	1.1913	222.5741	-.806	-.8773	36.8853	35.7249				1				0
80	1.61	15.8782	23.8137	33.1661	44.205	-1.3777	-1.5037	117.063	-1.3777	-1.5037	2.0395	1.1937	222.4962	-.8064	-.8801	36.8787	35.6787				1				0
80	1.62	19.9636	30.2617	49.7162	65.6881	-1.3482	-1.8385	165.6297	-1.3482	-1.8385	2.2798	1.3344	216.2525	-.7891	-1.0761	37.1604	32.4906				1				0
80	1.63	24.049	36.7098	66.2664	87.1713	-1.332	-2.0214	214.1965	-1.332	-2.0214	2.4208	1.4169	213.3823	-.7796	-1.1832	37.3144	30.7482				1				0
80	1.64	25.5853	39.238	77.3137	101.3977	-1.3171	-2.1848	243.5348	-1.3171	-2.1848	2.5511	1.4932	211.0839	-.7709	-1.2788	37.4561	29.1925				1				0
80	1.65	27.1217	41.7663	88.3611	115.6241	-1.3054	-2.313	272.8732	-1.3054	-2.313	2.656	1.5546	209.4397	-.7641	-1.3539	37.5674	27.9714				1				0
80	1.66	28.658	44.2945	99.4084	129.8505	-1.296	-2.4163	302.2115	-1.296	-2.4163	2.742	1.6049	208.207	-.7586	-1.4143	37.6571	26.9873				1				0
80	1.67	30.1943	46.8228	110.4558	144.077	-1.2883	-2.5014	331.5499	-1.2883	-2.5014	2.8136	1.6469	207.2494	-.754	-1.4641	37.7309	26.1774				1				0
80	1.68	32.7014	50.2223	115.9773	153.0428	-1.3184	-2.4703	351.9438	-1.3184	-2.4703	2.8001	1.639	208.0876	-.7717	-1.446	37.4443	26.473				1				0
80	1.69	35.2084	53.6218	121.4987	162.0087	-1.3451	-2.4427	372.3376	-1.3451	-2.4427	2.7886	1.6322	208.8408	-.7873	-1.4298	37.1891	26.7362				1				0
80	1.7	36.1791	54.4931	115.9728	156.7482	-1.3821	-2.3405	363.3932	-1.3821	-2.3405	2.7181	1.591	210.5635	-.809	-1.3699	36.8368	27.7099				1				0
80	1.71	37.1498	55.3643	110.4469	151.4877	-1.421	-2.2331	354.4488	-1.421	-2.2331	2.6469	1.5493	212.4702	-.8317	-1.3071	36.4667	28.7326				1				0
80	1.72	38.1205	56.2356	104.921	146.2272	-1.4619	-2.1201	345.5043	-1.4619	-2.1201	2.5753	1.5073	214.5869	-.8556	-1.2409	36.0775	29.8083				1				0
80	1.73	39.0913	57.1069	99.3951	140.9666	-1.5049	-2.0012	336.5598	-1.5049	-2.0012	2.5039	1.4656	216.9436	-.8808	-1.1713	35.6676	30.9412				1				0
80	1.74	39.444	57.2932	91.3278	130.9326	-1.5309	-1.8383	318.9975	-1.5309	-1.8383	2.3923	1.4002	219.7865	-.8961	-1.076	35.4198	32.4919				1				0
80	1.75	39.7968	57.4795	83.2604	120.8985	-1.56	-1.6565	301.4351	-1.56	-1.6565	2.2754	1.3318	223.28	-.913	-.9696	35.1432	34.2233				1				0
80	1.76	39.1788	56.7945	80.7189	116.1249	-1.5391	-1.6094	292.8172	-1.5391	-1.6094	2.2269	1.3034	223.7219	-.9008	-.942	35.3416	34.6726				1				0
80	1.77	38.5608	56.1096	78.1775	111.3514	-1.517	-1.5594	284.1993	-1.517	-1.5594	2.1755	1.2733	224.2121	-.8879	-.9127	35.552	35.149				1				0
80	1.78	37.9429	55.4246	75.636	106.5778	-1.4936	-1.5062	275.5814	-1.4936	-1.5062	2.1212	1.2415	224.7589	-.8742	-.8816	35.7755	35.6553				1				0
80	1.79	37.3249	54.7397	73.0946	101.8043	-1.4686	-1.4496	266.9634	-1.4686	-1.4496	2.0635	1.2078	225.3726	-.8595	-.8484	36.0135	36.1943				1				0
80	1.8	35.9285	53.3068	69.233	95.5395	-1.4618	-1.3893	254.0079	-1.4618	-1.3893	2.0167	1.1804	226.457	-.8556	-.8132	36.0776	36.7683				1				0
80	1.81	34.5321	51.8739	65.3715	89.2748	-1.4544	-1.3226	241.0523	-1.4544	-1.3226	1.9658	1.1506	227.7176	-.8512	-.7741	36.1487	37.404				1				0
80	1.82	33.7536	51.126	64.0514	87.7837	-1.476	-1.3215	236.7147	-1.476	-1.3215	1.9811	1.1595	228.162	-.8639	-.7734	35.9429	37.4147				1				0
80	1.83	32.9751	50.378	62.7313	86.2926	-1.4984	-1.3203	232.377	-1.4984	-1.3203	1.9971	1.1689	228.6158	-.877	-.7728	35.7295	37.4258				1				0
80	1.84	32.1967	49.6301	61.4112	84.8014	-1.5217	-1.3191	228.0394	-1.5217	-1.3191	2.0138	1.1787	229.0791	-.8906	-.772	35.5079	37.4373				1				0
80	1.85	31.4182	48.8821	60.0911	83.3103	-1.5458	-1.3178	223.7017	-1.5458	-1.3178	2.0313	1.1889	229.5524	-.9048	-.7713	35.2777	37.4493				1				0
80	1.86	29.8364	46.5834	59.1224	81.5285	-1.5331	-1.3824	217.0707	-1.5331	-1.3824	2.0644	1.2083	227.9597	-.8973	-.8091	35.3986	36.8342				1				0
80	1.87	28.2546	44.2846	58.1536	79.7467	-1.5197	-1.4511	210.4396	-1.5197	-1.4511	2.1012	1.2298	226.323	-.8894	-.8493	35.5271	36.1804				1				0
80	1.88	27.4513	42.7338	58.505	79.4561	-1.4797	-1.5212	208.1462	-1.4797	-1.5212	2.1222	1.2421	224.2062	-.866	-.8904	35.908	35.512				1				0
80	1.89	26.6479	41.183	58.8564	79.1655	-1.4388	-1.593	205.8528	-1.4388	-1.593	2.1466	1.2564	222.0879	-.8421	-.9324	36.2974	34.8286				1				0
80	1.9	25.8445	39.6322	59.2078	78.8749	-1.397	-1.6664	203.5594	-1.397	-1.6664	2.1745	1.2727	219.9741	-.8176	-.9753	36.6955	34.1298				1				0
80	1.91	25.0412	38.0814	59.5591	78.5843	-1.3542	-1.7414	201.2661	-1.3542	-1.7414	2.206	1.2912	217.8703	-.7926	-1.0192	37.1028	33.4151				1				0
80	1.92	23.3547	35.3363	60.6044	78.4995	-1.2839	-1.8993	197.7948	-1.2839	-1.8993	2.2926	1.3419	214.058	-.7515	-1.1117	37.7722	31.9111				1				0
80	1.93	21.6682	32.5911	61.6496	78.4148	-1.2111	-2.0629	194.3236	-1.2111	-2.0629	2.3921	1.4001	210.4169	-.7089	-1.2074	38.4655	30.3533				1				0
80	1.94	20.785	31.3967	62.3434	78.6206	-1.1833	-2.1475	193.1457	-1.1833	-2.1475	2.4519	1.4351	208.856	-.6926	-1.257	38.7302	29.5476				1				0
80	1.95	19.9018	30.2023	63.0373	78.8265	-1.1552	-2.2331	191.9679	-1.1552	-2.2331	2.5142	1.4716	207.3527	-.6762	-1.3071	38.998	28.7321				1				0
80	1.96	19.0186	29.008	63.7311	79.0323	-1.1267	-2.3198	190.7901	-1.1267	-2.3198	2.579	1.5095	205.9057	-.6595	-1.3578	39.2692	27.9065				1				0
80	1.97	17.8273	27.3672	63.9037	78.5644	-1.0961	-2.4216	187.6626	-1.0961	-2.4216	2.6582	1.5559	204.3536	-.6416	-1.4174	39.5606	26.9368				1				0
80	1.98	16.6361	25.7263	64.0763	78.0965	-1.0645	-2.5269	184.5352	-1.0645	-2.5269	2.742	1.6049	202.8443	-.6231	-1.4791	39.8618	25.9343				1				0
80	1.99	15.4448	24.0855	64.2489	77.6285	-1.0318	-2.6358	181.4077	-1.0318	-2.6358	2.8305	1.6568	201.378	-.6039	-1.5428	40.1735	24.8972				1				0
80	2	15.1366	23.6391	63.7276	76.9548	-1.0292	-2.653	179.4581	-1.0292	-2.653	2.8456	1.6656	201.2039	-.6024	-1.5529	40.1979	24.7337				1				0
80	2.01	14.8285	23.1927	63.2063	76.281	-1.0266	-2.6705	177.5085	-1.0266	-2.6705	2.861	1.6747	201.0279	-.6009	-1.5631	40.2229	24.5666				1				0
80	2.02	14.5204	22.7463	62.685	75.6072	-1.0239	-2.6884	175.5589	-1.0239	-2.6884	2.8768	1.6839	200.8499	-.5993	-1.5736	40.2484	24.3958				1				0
80	2.03	14.0475	22.226	61.9476	74.9792	-1.0409	-2.715	173.2003	-1.0409	-2.715	2.9077	1.702	200.9765	-.6093	-1.5892	40.0865	24.1428				1				0
80	2.04	13.5746	21.7058	61.2101	74.3513	-1.0584	-2.7423	170.8418	-1.0584	-2.7423	2.9395	1.7206	201.1038	-.6195	-1.6052	39.9202	23.8828				1				0
80	2.05	13.4098	21.632	60.994	74.3971	-1.0785	-2.7508	170.4329	-1.0785	-2.7508	2.9546	1.7295	201.4092	-.6313	-1.6101	39.7284	23.8023				1				0
80	2.06	13.245	21.5582	60.7778	74.443	-1.0988	-2.7593	170.024	-1.0988	-2.7593	2.97	1.7384	201.713	-.6431	-1.6151	39.5356	23.7214				1				0
80	2.07	13.0802	21.4844	60.5617	74.4888	-1.1191	-2.7678	169.6151	-1.1191	-2.7678	2.9855	1.7475	202.015	-.655	-1.6201	39.3419	23.6402				1				0
80	2.08	12.9154	21.4106	60.3455	74.5347	-1.1395	-2.7764	169.2061	-1.1395	-2.7764	3.0011	1.7567	202.3154	-.667	-1.6251	39.1473	23.5585				1				0
80	2.09	12.7197	21.3962	59.6801	74.4343	-1.1839	-2.777	168.2303	-1.1839	-2.777	3.0188	1.7671	203.0887	-.693	-1.6255	38.7252	23.5521				1				0
80	2.1	12.524	21.3818	59.0147	74.334	-1.2287	-2.7777	167.2545	-1.2287	-2.7777	3.0373	1.7779	203.8617	-.7192	-1.6259	38.2982	23.5456				1				0
80	2.11	12.4931	21.4412	58.5655	74.1878	-1.2529	-2.7697	166.6876	-1.2529	-2.7697	3.0399	1.7794	204.3408	-.7334	-1.6212	38.0673	23.6222				1				0
80	2.12	12.4622	21.5006	58.1163	74.0417	-1.2773	-2.7616	166.1208	-1.2773	-2.7616	3.0427	1.781	204.8223	-.7477	-1.6165	37.8349	23.6993				1				0
80	2.13	12.4313	21.56	57.6671	73.8955	-1.3019	-2.7534	165.5539	-1.3019	-2.7534	3.0457	1.7828	205.3062	-.7621	-1.6117	37.6009	23.7769				1				0
80	2.14	12.4004	21.6194	57.2178	73.7493	-1.3266	-2.7452	164.987	-1.3266	-2.7452	3.049	1.7847	205.7924	-.7765	-1.6069	37.3653	23.855				1				0
80	2.15	12.3781	21.8291	56.3843	73.5988	-1.3804	-2.7252	164.1904	-1.3804	-2.7252	3.0549	1.7882	206.8644	-.808	-1.5952	36.8529	24.0456				1				0
80	2.16	12.3558	22.0388	55.5508	73.4483	-1.4348	-2.705	163.3937	-1.4348	-2.705	3.062	1.7923	207.9423	-.8398	-1.5834	36.3354	24.2381				1				0
80	2.17	12.3644	22.1891	55.1665	73.444	-1.464	-2.6931	163.164	-1.464	-2.6931	3.0653	1.7943	208.5284	-.8569	-1.5764	36.0573	24.3511				1				0
80	2.18	12.373	22.3394	54.7822	73.4397	-1.4933	-2.6812	162.9343	-1.4933	-2.6812	3.069	1.7964	209.1147	-.8741	-1.5694	35.7785	24.4645				1				0
80	2.19	12.3816	22.4897	54.398	73.4353	-1.5226	-2.6693	162.7046	-1.5226	-2.6693	3.073	1.7988	209.7013	-.8913	-1.5625	35.4989	24.5781				1				0
80	2.2	12.3901	22.64	54.0137	73.431	-1.5521	-2.6573	162.4749	-1.5521	-2.6573	3.0774	1.8013	210.2879	-.9085	-1.5555	35.2184	24.6921				1				0
80	2.21	12.4365	22.8471	53.6223	73.5685	-1.5881	-2.6428	162.4743	-1.5881	-2.6428	3.0832	1.8048	211.0035	-.9296	-1.5469	34.8748	24.8309				1				0
80	2.22	12.4828	23.0541	53.2309	73.7061	-1.6242	-2.6282	162.4738	-1.6242	-2.6282	3.0896	1.8085	211.7164	-.9507	-1.5384	34.5311	24.9698				1				0
80	2.23	12.5206	23.1108	53.2237	73.8479	-1.6307	-2.6256	162.703	-1.6307	-2.6256	3.0908	1.8092	211.8434	-.9545	-1.5369	34.4694	24.994				1				0
80	2.24	12.5584	23.1675	53.2166	73.9898	-1.6372	-2.6231	162.9322	-1.6372	-2.6231	3.0921	1.8099	211.97	-.9583	-1.5354	34.4078	25.0182				1				0
80	2.25	12.5961	23.2242	53.2095	74.1316	-1.6436	-2.6206	163.1614	-1.6436	-2.6206	3.0934	1.8107	212.0961	-.9621	-1.5339	34.3464	25.0423				1				0
80	2.26	12.6339	23.2809	53.2024	74.2735	-1.6501	-2.618	163.3906	-1.6501	-2.618	3.0946	1.8114	212.2218	-.9658	-1.5325	34.2852	25.0664				1				0
80	2.27	12.8536	23.4924	53.2282	74.283	-1.6441	-2.5993	163.8572	-1.6441	-2.5993	3.0756	1.8003	212.3139	-.9624	-1.5215	34.342	25.2449				1				0
80	2.28	13.0733	23.7039	53.254	74.2925	-1.6382	-2.5807	164.3237	-1.6382	-2.5807	3.0567	1.7892	212.4066	-.9589	-1.5106	34.3985	25.4224				1				0
80	2.29	13.2553	23.8587	53.2869	74.1601	-1.6259	-2.5645	164.5611	-1.6259	-2.5645	3.0365	1.7774	212.3736	-.9517	-1.5011	34.5157	25.5757				1				0
80	2.3	13.4372	24.0135	53.3198	74.0278	-1.6136	-2.5485	164.7984	-1.6136	-2.5485	3.0164	1.7656	212.3401	-.9445	-1.4917	34.6325	25.7287				1				0
80	2.31	13.6192	24.1683	53.3527	73.8955	-1.6014	-2.5325	165.0358	-1.6014	-2.5325	2.9963	1.7538	212.3064	-.9373	-1.4824	34.749	25.8812				1				0
80	2.32	14.2397	24.7561	53.0876	73.2113	-1.5756	-2.4675	165.2948	-1.5756	-2.4675	2.9277	1.7137	212.5598	-.9223	-1.4443	34.9942	26.4997				1				0
80	2.33	14.8603	25.3438	52.8226	72.5272	-1.5499	-2.4028	165.5538	-1.5499	-2.4028	2.8593	1.6736	212.8246	-.9072	-1.4064	35.2386	27.1164				1				0
80	2.34	15.4808	25.9316	52.5575	71.843	-1.5244	-2.3382	165.8128	-1.5244	-2.3382	2.7912	1.6338	213.1014	-.8922	-1.3686	35.4823	27.7311				1				0
80	2.35	15.9194	26.3645	52.2595	71.2912	-1.5109	-2.2894	165.8345	-1.5109	-2.2894	2.743	1.6056	213.4218	-.8843	-1.3401	35.6109	28.1958				1				0
80	2.36	16.358	26.7974	51.9615	70.7393	-1.4974	-2.2407	165.8562	-1.4974	-2.2407	2.6949	1.5774	213.7537	-.8764	-1.3115	35.7394	28.6604				1				0
80	2.37	16.7966	27.2303	51.6635	70.1875	-1.4839	-2.1919	165.8779	-1.4839	-2.1919	2.6469	1.5493	214.0975	-.8685	-1.283	35.8679	29.125				1				0
80	2.38	17.557	27.8568	51.1555	69.1202	-1.45	-2.1109	165.6895	-1.45	-2.1109	2.5609	1.4989	214.486	-.8487	-1.2355	36.1906	29.8967				1				0
80	2.39	18.3174	28.4832	50.6476	68.0529	-1.416	-2.0296	165.5011	-1.416	-2.0296	2.4748	1.4485	214.9025	-.8288	-1.188	36.514	30.6701				1				0
80	2.4	18.6393	28.6767	50.4377	67.5374	-1.3955	-1.9971	165.291	-1.3955	-1.9971	2.4364	1.426	214.9441	-.8168	-1.1689	36.7094	30.9796				1				0
80	2.41	18.9611	28.8702	50.2277	67.0219	-1.3749	-1.9646	165.081	-1.3749	-1.9646	2.3979	1.4035	214.9871	-.8048	-1.1499	36.9053	31.2898				1				0
80	2.42	19.283	29.0638	50.0178	66.5064	-1.3543	-1.9319	164.8709	-1.3543	-1.9319	2.3593	1.3809	215.0316	-.7927	-1.1308	37.1016	31.6008				1				0
80	2.43	19.6048	29.2573	49.8079	65.9909	-1.3337	-1.8992	164.6609	-1.3337	-1.8992	2.3207	1.3583	215.0777	-.7806	-1.1116	37.2985	31.9126				1				0
80	2.44	20.0889	29.485	50.0747	65.6138	-1.2825	-1.869	165.2624	-1.2825	-1.869	2.2667	1.3267	214.4574	-.7506	-1.0939	37.7857	32.1998				1				0
80	2.45	20.573	29.7127	50.3416	65.2366	-1.2317	-1.8391	165.8639	-1.2317	-1.8391	2.2134	1.2955	213.8117	-.7209	-1.0764	38.2695	32.4849				1				0
80	2.46	20.7352	29.7469	50.8184	65.375	-1.2019	-1.8419	166.6755	-1.2019	-1.8419	2.1993	1.2873	213.1266	-.7035	-1.078	38.5531	32.4584				1				0
80	2.47	20.8974	29.7811	51.2952	65.5134	-1.1724	-1.8446	167.4872	-1.1724	-1.8446	2.1857	1.2793	212.4396	-.6862	-1.0797	38.834	32.4321				1				0
80	2.48	21.0596	29.8153	51.772	65.6518	-1.1432	-1.8474	168.2987	-1.1432	-1.8474	2.1725	1.2715	211.7508	-.6691	-1.0813	39.1122	32.4061				1				0
80	2.49	21.2218	29.8495	52.2488	65.7902	-1.1143	-1.8501	169.1104	-1.1143	-1.8501	2.1597	1.2641	211.0604	-.6522	-1.0828	39.3878	32.3804				1				0
80	2.5	21.5592	29.9557	52.7203	65.5878	-1.0643	-1.8375	169.8229	-1.0643	-1.8375	2.1235	1.2429	210.0803	-.6229	-1.0755	39.8637	32.5				1				0
80	2.51	21.8965	30.0619	53.1917	65.3854	-1.0148	-1.825	170.5355	-1.0148	-1.825	2.0882	1.2222	209.075	-.5939	-1.0682	40.3356	32.6186				1				0
80	2.52	22.0715	30.1339	53.1864	65.0446	-.9935	-1.8098	170.4365	-.9935	-1.8098	2.0646	1.2084	208.7638	-.5815	-1.0593	40.5383	32.7634				1				0
80	2.53	22.2466	30.2059	53.181	64.7038	-.9722	-1.7946	170.3375	-.9722	-1.7946	2.041	1.1946	208.4451	-.569	-1.0504	40.7412	32.9083				1				0
80	2.54	22.4217	30.2779	53.1757	64.3631	-.9508	-1.7794	170.2384	-.9508	-1.7794	2.0175	1.1808	208.1186	-.5565	-1.0415	40.9443	33.0534				1				0
80	2.55	22.5968	30.3499	53.1704	64.0223	-.9295	-1.7641	170.1394	-.9295	-1.7641	1.994	1.1671	207.7839	-.544	-1.0325	41.1477	33.1987				1				0
80	2.56	22.8346	30.4805	53.1206	63.5405	-.9034	-1.7411	169.9761	-.9034	-1.7411	1.9615	1.1481	207.4239	-.5288	-1.019	41.396	33.4181				1				0
80	2.57	23.0723	30.611	53.0707	63.0587	-.8773	-1.718	169.8127	-.8773	-1.718	1.929	1.129	207.051	-.5135	-1.0055	41.6448	33.6379				1				0
80	2.58	23.135	30.6695	53.0263	62.9178	-.8726	-1.7102	169.7484	-.8726	-1.7102	1.92	1.1237	207.0316	-.5107	-1.001	41.6896	33.7121				1				0
80	2.59	23.1976	30.728	52.9818	62.7768	-.8679	-1.7024	169.6841	-.8679	-1.7024	1.9109	1.1184	207.0119	-.508	-.9964	41.7345	33.7863				1				0
80	2.6	23.2603	30.7865	52.9373	62.6358	-.8632	-1.6946	169.6198	-.8632	-1.6946	1.9018	1.1131	206.9921	-.5052	-.9918	41.7794	33.8606				1				0
80	2.61	23.3229	30.845	52.8928	62.4948	-.8584	-1.6868	169.5555	-.8584	-1.6868	1.8927	1.1078	206.9721	-.5024	-.9873	41.8243	33.935				1				0
80	2.62	23.2757	30.7973	52.8813	62.4075	-.8556	-1.6886	169.3617	-.8556	-1.6886	1.893	1.108	206.8703	-.5008	-.9883	41.8514	33.9176				1				0
80	2.63	23.2285	30.7496	52.8697	62.3201	-.8527	-1.6905	169.1679	-.8527	-1.6905	1.8934	1.1082	206.7684	-.4991	-.9894	41.8786	33.9003				1				0
80	2.64	23.1186	30.6434	52.9026	62.3737	-.8546	-1.7001	169.0383	-.8546	-1.7001	1.9028	1.1137	206.6879	-.5002	-.9951	41.8607	33.8083				1				0
80	2.65	23.0088	30.5372	52.9355	62.4273	-.8565	-1.7098	168.9088	-.8565	-1.7098	1.9123	1.1193	206.6081	-.5013	-1.0007	41.8428	33.7162				1				0
80	2.66	22.8989	30.4309	52.9684	62.481	-.8584	-1.7195	168.7793	-.8584	-1.7195	1.9218	1.1248	206.5289	-.5024	-1.0064	41.8248	33.6239				1				0
80	2.67	22.7891	30.3247	53.0014	62.5346	-.8603	-1.7292	168.6497	-.8603	-1.7292	1.9314	1.1304	206.4504	-.5035	-1.0121	41.8069	33.5315				1				0
80	2.68	22.4955	30.0646	53.0796	62.7171	-.8687	-1.7548	168.3569	-.8687	-1.7548	1.9581	1.146	206.3379	-.5084	-1.0271	41.7264	33.2876				1				0
80	2.69	22.202	29.8045	53.1579	62.8996	-.8772	-1.7805	168.064	-.8772	-1.7805	1.9849	1.1617	206.2281	-.5134	-1.0421	41.6457	33.0428				1				0
80	2.7	22.0183	29.6506	53.2033	63.0285	-.8838	-1.7965	167.9007	-.8838	-1.7965	2.0021	1.1718	206.1951	-.5173	-1.0515	41.583	32.8907				1				0
80	2.71	21.8347	29.4967	53.2486	63.1573	-.8904	-1.8125	167.7374	-.8904	-1.8125	2.0194	1.1819	206.1627	-.5211	-1.0608	41.5201	32.7383				1				0
80	2.72	21.651	29.3428	53.294	63.2862	-.897	-1.8285	167.574	-.897	-1.8285	2.0367	1.1921	206.1308	-.525	-1.0702	41.4571	32.5856				1				0
80	2.73	21.4244	29.2285	53.3074	63.5872	-.9174	-1.8471	167.5475	-.9174	-1.8471	2.0624	1.2071	206.4133	-.537	-1.0811	41.2626	32.4088				1				0
80	2.74	21.1978	29.1142	53.3207	63.8882	-.9379	-1.8656	167.5209	-.9379	-1.8656	2.0881	1.2222	206.689	-.5489	-1.0919	41.0679	32.232				1				0
80	2.75	20.9712	28.9999	53.334	64.1892	-.9583	-1.8842	167.4944	-.9583	-1.8842	2.1139	1.2373	206.958	-.5609	-1.1028	40.8732	32.0551				1				0
80	2.76	20.9283	29.0395	53.302	64.3613	-.9721	-1.8867	167.6311	-.9721	-1.8867	2.1224	1.2422	207.2588	-.5689	-1.1043	40.7422	32.0317				1				0
80	2.77	20.8854	29.0791	53.27	64.5335	-.9858	-1.8891	167.7679	-.9858	-1.8891	2.1309	1.2472	207.5568	-.577	-1.1057	40.6114	32.0083				1				0
80	2.78	20.8425	29.1187	53.238	64.7056	-.9995	-1.8916	167.9047	-.9995	-1.8916	2.1394	1.2522	207.8519	-.585	-1.1071	40.4809	31.9849				1				0
80	2.79	20.8227	29.2753	52.9498	64.8587	-1.0308	-1.884	167.9065	-1.0308	-1.884	2.1475	1.2569	208.6839	-.6033	-1.1027	40.1832	32.0572				1				0
80	2.8	20.803	29.4319	52.6615	65.0118	-1.062	-1.8764	167.9082	-1.062	-1.8764	2.1561	1.262	209.5093	-.6216	-1.0983	39.8855	32.1295				1				0
80	2.81	20.8262	29.5489	52.4054	64.9927	-1.0796	-1.8663	167.7732	-1.0796	-1.8663	2.1561	1.262	210.0486	-.6319	-1.0924	39.7176	32.2253				1				0
80	2.82	20.8494	29.6659	52.1492	64.9737	-1.0973	-1.8563	167.6381	-1.0973	-1.8563	2.1563	1.2621	210.5886	-.6422	-1.0865	39.5495	32.3212				1				0
80	2.83	20.8725	29.7829	51.893	64.9547	-1.115	-1.8462	167.5031	-1.115	-1.8462	2.1568	1.2623	211.1294	-.6526	-1.0806	39.3811	32.4173				1				0
80	2.84	20.8957	29.8999	51.6368	64.9356	-1.1327	-1.8361	167.368	-1.1327	-1.8361	2.1574	1.2627	211.6707	-.663	-1.0747	39.2125	32.5135				1				0
80	2.85	20.8605	30.0376	51.353	65.1277	-1.1656	-1.8305	167.3788	-1.1656	-1.8305	2.1701	1.2702	212.4861	-.6822	-1.0714	38.8994	32.5663				1				0
80	2.86	20.8253	30.1753	51.0692	65.3197	-1.1984	-1.825	167.3896	-1.1984	-1.825	2.1833	1.2779	213.2918	-.7014	-1.0682	38.5864	32.6191				1				0
80	2.87	20.767	30.196	51.0417	65.5307	-1.2135	-1.8296	167.5354	-1.2135	-1.8296	2.1954	1.285	213.555	-.7103	-1.0708	38.4429	32.5755				1				0
80	2.88	20.7086	30.2167	51.0141	65.7418	-1.2285	-1.8341	167.6812	-1.2285	-1.8341	2.2076	1.2921	213.815	-.7191	-1.0735	38.2995	32.5319				1				0
80	2.89	20.6502	30.2374	50.9865	65.9528	-1.2436	-1.8387	167.827	-1.2436	-1.8387	2.2198	1.2992	214.0716	-.7279	-1.0762	38.1565	32.4885				1				0
80	2.9	20.5919	30.2581	50.9589	66.1639	-1.2586	-1.8433	167.9728	-1.2586	-1.8433	2.232	1.3064	214.325	-.7366	-1.0789	38.0136	32.4451				1				0
80	2.91	20.4417	30.2158	50.9447	66.5444	-1.2827	-1.8569	168.1466	-1.2827	-1.8569	2.2568	1.3209	214.6355	-.7507	-1.0868	37.784	32.3154				1				0
80	2.92	20.2915	30.1735	50.9305	66.925	-1.3067	-1.8705	168.3205	-1.3067	-1.8705	2.2817	1.3355	214.9386	-.7648	-1.0948	37.5549	32.1859				1				0
80	2.93	20.1996	30.1105	50.9438	67.0945	-1.3159	-1.8795	168.3485	-1.3159	-1.8795	2.2944	1.3429	214.9958	-.7702	-1.1001	37.468	32.0996				1				0
80	2.94	20.1078	30.0475	50.9572	67.264	-1.325	-1.8886	168.3765	-1.325	-1.8886	2.307	1.3503	215.0524	-.7755	-1.1054	37.3811	32.0134				1				0
80	2.95	20.016	29.9845	50.9705	67.4336	-1.3341	-1.8977	168.4046	-1.3341	-1.8977	2.3197	1.3577	215.1083	-.7809	-1.1107	37.2943	31.9271				1				0
80	2.96	19.9241	29.9215	50.9838	67.6031	-1.3432	-1.9067	168.4326	-1.3432	-1.9067	2.3323	1.3651	215.1636	-.7862	-1.116	37.2075	31.8409				1				0
80	2.97	19.8014	29.8198	51.1271	67.8799	-1.3495	-1.9223	168.6281	-1.3495	-1.9223	2.3487	1.3747	215.0681	-.7898	-1.1252	37.1481	31.692				1				0
80	2.98	19.6787	29.7181	51.2703	68.1567	-1.3557	-1.938	168.8237	-1.3557	-1.938	2.3651	1.3843	214.9742	-.7935	-1.1343	37.0888	31.5433				1				0
80	2.99	19.6478	29.6794	51.4002	68.2639	-1.3528	-1.9445	168.9912	-1.3528	-1.9445	2.3688	1.3865	214.8264	-.7918	-1.1381	37.1162	31.4809				1				0
80	3	19.6169	29.6407	51.53	68.3712	-1.3499	-1.9511	169.1588	-1.3499	-1.9511	2.3725	1.3887	214.6792	-.7901	-1.142	37.1435	31.4185				1				0
80	3.01	19.586	29.602	51.6599	68.4784	-1.3471	-1.9576	169.3263	-1.3471	-1.9576	2.3763	1.3909	214.5328	-.7884	-1.1458	37.1708	31.3563				1				0
80	3.02	19.5551	29.5633	51.7898	68.5857	-1.3442	-1.9641	169.4938	-1.3442	-1.9641	2.38	1.3931	214.3872	-.7868	-1.1496	37.198	31.2942				1				0
80	3.03	19.5319	29.4976	51.8903	68.5614	-1.3359	-1.9688	169.4812	-1.3359	-1.9688	2.3793	1.3926	214.1585	-.7819	-1.1524	37.277	31.2495				1				0
80	3.04	19.5087	29.4319	51.9908	68.5372	-1.3276	-1.9735	169.4687	-1.3276	-1.9735	2.3785	1.3922	213.9297	-.7771	-1.1551	37.3559	31.2047				1				0
80	3.05	19.5164	29.4049	51.9615	68.4058	-1.3222	-1.9717	169.2885	-1.3222	-1.9717	2.374	1.3895	213.8448	-.7739	-1.154	37.4079	31.2219				1				0
80	3.06	19.5242	29.3779	51.9321	68.2743	-1.3167	-1.9699	169.1084	-1.3167	-1.9699	2.3694	1.3868	213.7593	-.7707	-1.153	37.46	31.2391				1				0
80	3.07	19.5319	29.3509	51.9028	68.1428	-1.3112	-1.9681	168.9283	-1.3112	-1.9681	2.3649	1.3842	213.6733	-.7675	-1.1519	37.5122	31.2564				1				0
80	3.08	19.5697	29.3194	51.8609	67.9422	-1.3016	-1.9639	168.6921	-1.3016	-1.9639	2.3561	1.379	213.5336	-.7618	-1.1495	37.6042	31.2958				1				0
80	3.09	19.6074	29.2879	51.8191	67.7415	-1.2919	-1.9598	168.4559	-1.2919	-1.9598	2.3473	1.3739	213.3924	-.7561	-1.1471	37.6964	31.3353				1				0
80	3.1	19.6452	29.2564	51.7773	67.5408	-1.2822	-1.9556	168.2197	-1.2822	-1.9556	2.3385	1.3687	213.2497	-.7505	-1.1446	37.7889	31.3748				1				0
80	3.11	19.6752	29.2519	51.7649	67.4716	-1.278	-1.9533	168.1636	-1.278	-1.9533	2.3342	1.3662	213.1951	-.748	-1.1433	37.8288	31.397				1				0
80	3.12	19.7053	29.2474	51.7524	67.4024	-1.2738	-1.951	168.1075	-1.2738	-1.951	2.33	1.3638	213.1402	-.7455	-1.1419	37.8687	31.4191				1				0
80	3.13	19.7353	29.2429	51.74	67.3332	-1.2696	-1.9487	168.0514	-1.2696	-1.9487	2.3258	1.3613	213.0851	-.7431	-1.1406	37.9086	31.4413				1				0
80	3.14	19.8151	29.2321	51.7675	67.1715	-1.2559	-1.9438	167.9862	-1.2559	-1.9438	2.3142	1.3545	212.8676	-.7351	-1.1377	38.0388	31.4879				1				0
80	3.15	19.8949	29.2213	51.7951	67.0098	-1.2422	-1.9389	167.9211	-1.2422	-1.9389	2.3027	1.3478	212.6478	-.7271	-1.1348	38.1692	31.5346				1				0
80	3.16	19.9447	29.215	51.8351	66.9172	-1.2328	-1.9363	167.912	-1.2328	-1.9363	2.2954	1.3435	212.4831	-.7215	-1.1333	38.2595	31.559				1				0
80	3.17	19.9945	29.2087	51.8752	66.8247	-1.2233	-1.9337	167.903	-1.2233	-1.9337	2.2882	1.3393	212.3173	-.716	-1.1318	38.3498	31.5835				1				0
80	3.18	20.0443	29.2024	51.9152	66.7321	-1.2138	-1.9312	167.894	-1.2138	-1.9312	2.2809	1.335	212.1504	-.7104	-1.1303	38.4401	31.6079				1				0
80	3.19	20.0941	29.1961	51.9552	66.6396	-1.2043	-1.9286	167.8849	-1.2043	-1.9286	2.2737	1.3308	211.9824	-.7049	-1.1288	38.5305	31.6324				1				0
80	3.2	20.1327	29.1367	52.0718	66.6102	-1.1915	-1.9308	167.9513	-1.1915	-1.9308	2.2689	1.328	211.6778	-.6974	-1.1301	38.6526	31.6111				1				0
80	3.21	20.1713	29.0773	52.1883	66.5807	-1.1787	-1.9331	168.0176	-1.1787	-1.9331	2.2641	1.3252	211.3721	-.6899	-1.1314	38.7746	31.5897				1				0
80	3.22	20.1602	29.0242	52.2648	66.6439	-1.1753	-1.9379	168.093	-1.1753	-1.9379	2.2664	1.3266	211.2372	-.6879	-1.1342	38.8063	31.544				1				0
80	3.23	20.149	28.9711	52.3413	66.707	-1.172	-1.9427	168.1684	-1.172	-1.9427	2.2688	1.3279	211.1026	-.686	-1.137	38.8379	31.4984				1				0
80	3.24	20.1378	28.918	52.4178	66.7702	-1.1687	-1.9475	168.2438	-1.1687	-1.9475	2.2712	1.3294	210.9685	-.684	-1.1399	38.8695	31.4527				1				0
80	3.25	20.1267	28.8648	52.4943	66.8333	-1.1654	-1.9523	168.3192	-1.1654	-1.9523	2.2736	1.3308	210.8347	-.6821	-1.1427	38.9011	31.4071				1				0
80	3.26	20.0168	28.6407	52.7638	66.9803	-1.1529	-1.9721	168.4017	-1.1529	-1.9721	2.2844	1.337	210.3097	-.6748	-1.1543	39.0204	31.2179				1				0
80	3.27	19.907	28.4166	53.0334	67.1274	-1.1404	-1.992	168.4843	-1.1404	-1.992	2.2953	1.3434	209.7901	-.6674	-1.1659	39.1395	31.0289				1				0
80	3.28	19.8083	28.2456	53.2264	67.2113	-1.1311	-2.007	168.4916	-1.1311	-2.007	2.3038	1.3484	209.4053	-.6621	-1.1747	39.2272	30.8854				1				0
80	3.29	19.7096	28.0746	53.4194	67.2952	-1.1219	-2.0221	168.4988	-1.1219	-2.0221	2.3125	1.3535	209.0233	-.6567	-1.1835	39.3148	30.7419				1				0
80	3.3	19.6109	27.9036	53.6125	67.3791	-1.1127	-2.0372	168.506	-1.1127	-2.0372	2.3213	1.3586	208.6443	-.6513	-1.1924	39.4024	30.5983				1				0
80	3.31	19.5122	27.7326	53.8055	67.463	-1.1035	-2.0522	168.5132	-1.1035	-2.0522	2.3301	1.3638	208.2681	-.6459	-1.2012	39.49	30.4548				1				0
80	3.32	19.3697	27.4554	54.0857	67.4872	-1.0846	-2.0737	168.3979	-1.0846	-2.0737	2.3402	1.3697	207.6099	-.6348	-1.2138	39.6707	30.2501				1				0
80	3.33	19.2272	27.1781	54.3659	67.5114	-1.0656	-2.0953	168.2827	-1.0656	-2.0953	2.3507	1.3758	206.9565	-.6237	-1.2264	39.8516	30.0452				1				0
80	3.34	19.1834	27.0719	54.4531	67.4517	-1.0558	-2.1017	168.1602	-1.0558	-2.1017	2.352	1.3766	206.6724	-.618	-1.2301	39.9449	29.9837				1				0
80	3.35	19.1397	26.9657	54.5403	67.3921	-1.046	-2.1082	168.0377	-1.046	-2.1082	2.3534	1.3775	206.3881	-.6122	-1.2339	40.0384	29.9221				1				0
80	3.36	19.0959	26.8595	54.6275	67.3324	-1.0361	-2.1147	167.9152	-1.0361	-2.1147	2.3549	1.3783	206.1038	-.6065	-1.2377	40.1321	29.8604				1				0
80	3.37	19.0521	26.7533	54.7146	67.2727	-1.0263	-2.1211	167.7928	-1.0263	-2.1211	2.3564	1.3792	205.8194	-.6007	-1.2415	40.2258	29.7986				1				0
80	3.38	18.9946	26.6156	54.8739	67.1949	-1.0109	-2.1303	167.6789	-1.0109	-2.1303	2.358	1.3801	205.3861	-.5917	-1.2469	40.3724	29.7115				1				0
80	3.39	18.9371	26.4779	55.0331	67.117	-.9955	-2.1394	167.5651	-.9955	-2.1394	2.3597	1.3812	204.9527	-.5827	-1.2522	40.5191	29.6243				1				0
80	3.4	18.9234	26.4464	55.1051	67.0988	-.99	-2.1421	167.5738	-.99	-2.1421	2.3598	1.3812	204.8039	-.5794	-1.2538	40.5718	29.599				1				0
80	3.41	18.9096	26.4149	55.1772	67.0807	-.9844	-2.1448	167.5824	-.9844	-2.1448	2.3599	1.3813	204.655	-.5762	-1.2553	40.6244	29.5738				1				0
80	3.42	18.8959	26.3834	55.2493	67.0625	-.9789	-2.1474	167.5911	-.9789	-2.1474	2.36	1.3813	204.5062	-.573	-1.2569	40.6771	29.5485				1				0
80	3.43	18.8822	26.3519	55.3213	67.0444	-.9734	-2.1501	167.5997	-.9734	-2.1501	2.3601	1.3814	204.3574	-.5697	-1.2584	40.7297	29.5233				1				0
80	3.44	18.8693	26.3312	55.4903	67.0271	-.9629	-2.1537	167.7179	-.9629	-2.1537	2.3591	1.3808	204.088	-.5636	-1.2606	40.8299	29.4885				1				0
80	3.45	18.8564	26.3105	55.6593	67.0098	-.9523	-2.1573	167.836	-.9523	-2.1573	2.3582	1.3803	203.8188	-.5574	-1.2627	40.93	29.4538				1				0
80	3.46	18.8573	26.3213	55.7563	67.0106	-.9474	-2.1583	167.9455	-.9474	-2.1583	2.3571	1.3796	203.6983	-.5545	-1.2633	40.9775	29.4444				1				0
80	3.47	18.8581	26.3321	55.8533	67.0115	-.9424	-2.1593	168.055	-.9424	-2.1593	2.356	1.379	203.5778	-.5516	-1.2639	41.0248	29.435				1				0
80	3.48	18.859	26.3429	55.9502	67.0124	-.9374	-2.1603	168.1645	-.9374	-2.1603	2.3549	1.3784	203.4574	-.5487	-1.2644	41.0722	29.4256				1				0
80	3.49	18.938	26.4716	55.9458	66.8644	-.9324	-2.1496	168.2198	-.9324	-2.1496	2.3431	1.3714	203.4485	-.5457	-1.2582	41.1202	29.5276				1				0
80	3.5	19.0169	26.6003	55.9413	66.7165	-.9273	-2.1389	168.2751	-.9273	-2.1389	2.3313	1.3645	203.4395	-.5428	-1.2519	41.1682	29.6295				1				0
80	3.51	19.0959	26.729	55.9369	66.5686	-.9223	-2.1282	168.3304	-.9223	-2.1282	2.3195	1.3576	203.4305	-.5398	-1.2456	41.2162	29.7313				1				0
80	3.52	19.174	26.8469	55.8355	66.4199	-.9222	-2.1165	168.2762	-.9222	-2.1165	2.3087	1.3513	203.544	-.5398	-1.2388	41.217	29.8428				1				0
80	3.53	19.2521	26.9648	55.7341	66.2711	-.9221	-2.1048	168.2221	-.9221	-2.1048	2.2979	1.345	203.6587	-.5397	-1.2319	41.2178	29.9543				1				0
80	3.54	19.3302	27.0827	55.6327	66.1223	-.922	-2.0931	168.1679	-.922	-2.0931	2.2872	1.3387	203.7746	-.5397	-1.2251	41.2186	30.0659				1				0
80	3.55	19.4855	27.3356	55.3427	65.8853	-.9303	-2.0686	168.0492	-.9303	-2.0686	2.2681	1.3275	204.2154	-.5445	-1.2107	41.1399	30.2995				1				0
80	3.56	19.6409	27.5886	55.0527	65.6484	-.9386	-2.044	167.9305	-.9386	-2.044	2.2492	1.3165	204.6643	-.5494	-1.1964	41.061	30.5333				1				0
80	3.57	19.7181	27.7236	54.8641	65.5601	-.947	-2.0312	167.8659	-.947	-2.0312	2.2411	1.3117	204.9956	-.5543	-1.1888	40.9813	30.6555				1				0
80	3.58	19.7954	27.8586	54.6755	65.4719	-.9553	-2.0183	167.8014	-.9553	-2.0183	2.233	1.307	205.3295	-.5592	-1.1813	40.9016	30.7777				1				0
80	3.59	19.8726	27.9936	54.4869	65.3837	-.9637	-2.0055	167.7368	-.9637	-2.0055	2.225	1.3023	205.666	-.5641	-1.1738	40.8217	30.9				1				0
80	3.6	19.9499	28.1286	54.2983	65.2955	-.9721	-1.9926	167.6723	-.9721	-1.9926	2.2171	1.2977	206.0053	-.569	-1.1663	40.7419	31.0225				1				0
80	3.61	20.1215	28.4526	54.035	65.2159	-.9882	-1.9675	167.8251	-.9882	-1.9675	2.2017	1.2887	206.6698	-.5784	-1.1516	40.5882	31.2621				1				0
80	3.62	20.2932	28.7766	53.7717	65.1363	-1.0043	-1.9424	167.9778	-1.0043	-1.9424	2.1867	1.2799	207.3423	-.5878	-1.1369	40.4348	31.5012				1				0
80	3.63	20.3876	28.9657	53.697	65.145	-1.012	-1.9302	168.1952	-1.012	-1.9302	2.1794	1.2756	207.6696	-.5923	-1.1297	40.3615	31.6176				1				0
80	3.64	20.482	29.1547	53.6223	65.1536	-1.0197	-1.918	168.4126	-1.0197	-1.918	2.1722	1.2714	207.9982	-.5968	-1.1226	40.2884	31.7336				1				0
80	3.65	20.5764	29.3437	53.5475	65.1623	-1.0274	-1.9058	168.6299	-1.0274	-1.9058	2.1651	1.2672	208.3281	-.6013	-1.1155	40.2154	31.8494				1				0
80	3.66	20.6708	29.5327	53.4728	65.1709	-1.035	-1.8937	168.8473	-1.035	-1.8937	2.1581	1.2631	208.6593	-.6058	-1.1084	40.1427	31.9649				1				0
80	3.67	20.8047	29.8288	53.2629	65.0801	-1.0484	-1.872	168.9765	-1.0484	-1.872	2.1456	1.2558	209.2497	-.6136	-1.0957	40.0155	32.1711				1				0
80	3.68	20.9386	30.1249	53.0529	64.9893	-1.0617	-1.8504	169.1058	-1.0617	-1.8504	2.1334	1.2487	209.846	-.6214	-1.083	39.8884	32.377				1				0
80	3.69	20.9781	30.232	52.9177	64.8898	-1.0675	-1.8408	169.0177	-1.0675	-1.8408	2.128	1.2455	210.1086	-.6248	-1.0774	39.8336	32.4682				1				0
80	3.7	21.0176	30.3391	52.7825	64.7903	-1.0732	-1.8313	168.9296	-1.0732	-1.8313	2.1226	1.2423	210.3729	-.6281	-1.0718	39.7788	32.5595				1				0
80	3.71	21.0571	30.4462	52.6473	64.6909	-1.079	-1.8217	168.8415	-1.079	-1.8217	2.1172	1.2392	210.6387	-.6315	-1.0662	39.7239	32.6508				1				0
80	3.72	21.0965	30.5534	52.5121	64.5914	-1.0848	-1.8121	168.7534	-1.0848	-1.8121	2.1119	1.2361	210.9062	-.6349	-1.0606	39.6689	32.7423				1				0
80	3.73	21.13	30.8126	52.175	64.4184	-1.1058	-1.7921	168.5359	-1.1058	-1.7921	2.1059	1.2325	211.6763	-.6472	-1.0489	39.4683	32.932				1				0
80	3.74	21.1635	31.0718	51.8378	64.2454	-1.1269	-1.7722	168.3185	-1.1269	-1.7722	2.1001	1.2292	212.4527	-.6596	-1.0372	39.2672	33.1222				1				0
80	3.75	21.1575	31.2239	51.6359	64.1719	-1.1423	-1.7618	168.1892	-1.1423	-1.7618	2.0997	1.229	212.9576	-.6686	-1.0312	39.1211	33.2207				1				0
80	3.76	21.1515	31.376	51.434	64.0984	-1.1577	-1.7515	168.0598	-1.1577	-1.7515	2.0995	1.2288	213.4634	-.6776	-1.0251	38.9747	33.3194				1				0
80	3.77	21.1455	31.5281	51.232	64.0249	-1.1731	-1.7411	167.9305	-1.1731	-1.7411	2.0994	1.2288	213.9701	-.6866	-1.019	38.828	33.4182				1				0
80	3.78	21.1395	31.6802	51.0301	63.9514	-1.1885	-1.7307	167.8011	-1.1885	-1.7307	2.0995	1.2288	214.4776	-.6956	-1.013	38.6812	33.5172				1				0
80	3.79	21.1695	31.9502	50.7223	63.813	-1.2103	-1.7114	167.655	-1.2103	-1.7114	2.0961	1.2268	215.267	-.7084	-1.0017	38.4737	33.7009				1				0
80	3.8	21.1995	32.2203	50.4145	63.6746	-1.2321	-1.6921	167.5089	-1.2321	-1.6921	2.0931	1.2251	216.0602	-.7211	-.9904	38.2658	33.8849				1				0
80	3.81	21.2356	32.3382	50.3087	63.6097	-1.2385	-1.6832	167.4921	-1.2385	-1.6832	2.0897	1.2231	216.3446	-.7249	-.9852	38.2052	33.9695				1				0
80	3.82	21.2716	32.4561	50.2028	63.5448	-1.2448	-1.6743	167.4754	-1.2448	-1.6743	2.0864	1.2211	216.6299	-.7286	-.98	38.1447	34.0542				1				0
80	3.83	21.3077	32.574	50.097	63.48	-1.2512	-1.6654	167.4586	-1.2512	-1.6654	2.083	1.2192	216.9162	-.7323	-.9748	38.0841	34.1389				1				0
80	3.84	21.3437	32.6919	49.9911	63.4151	-1.2575	-1.6565	167.4418	-1.2575	-1.6565	2.0798	1.2173	217.2035	-.736	-.9696	38.0235	34.2235				1				0
80	3.85	21.4132	32.9223	49.8043	63.3667	-1.2722	-1.641	167.5065	-1.2722	-1.641	2.0764	1.2153	217.7863	-.7446	-.9604	37.8835	34.3718				1				0
80	3.86	21.4828	33.1527	49.6175	63.3182	-1.2869	-1.6254	167.5712	-1.2869	-1.6254	2.0732	1.2134	218.3705	-.7532	-.9513	37.7436	34.5199				1				0
80	3.87	21.5162	33.2652	49.5365	63.3347	-1.2952	-1.6188	167.6527	-1.2952	-1.6188	2.0732	1.2134	218.6649	-.7581	-.9474	37.6644	34.5833				1				0
80	3.88	21.5497	33.3777	49.4556	63.3511	-1.3036	-1.6121	167.7341	-1.3036	-1.6121	2.0732	1.2134	218.9591	-.763	-.9436	37.5852	34.6466				1				0
80	3.89	21.5832	33.4902	49.3746	63.3675	-1.3119	-1.6055	167.8156	-1.3119	-1.6055	2.0733	1.2135	219.253	-.7678	-.9397	37.5062	34.7099				1				0
80	3.9	21.6493	33.7234	49.1932	63.4263	-1.3311	-1.592	167.9922	-1.3311	-1.592	2.0752	1.2146	219.8986	-.7791	-.9318	37.323	34.8377				1				0
80	3.91	21.7154	33.9565	49.0117	63.4852	-1.3503	-1.5786	168.1687	-1.3503	-1.5786	2.0773	1.2159	220.5415	-.7903	-.924	37.1402	34.9652				1				0
80	3.92	21.7814	34.1896	48.8302	63.544	-1.3694	-1.5653	168.3452	-1.3694	-1.5653	2.0798	1.2173	221.1817	-.8015	-.9162	36.9579	35.0925				1				0
80	3.93	21.8141	34.3102	48.7297	63.5864	-1.3803	-1.5585	168.4403	-1.3803	-1.5585	2.0819	1.2185	221.5293	-.8079	-.9122	36.8543	35.1568				1				0
80	3.94	21.8467	34.4308	48.6292	63.6287	-1.3912	-1.5518	168.5354	-1.3912	-1.5518	2.0841	1.2198	221.8758	-.8142	-.9083	36.7508	35.2209				1				0
80	3.95	21.8793	34.5514	48.5287	63.6711	-1.402	-1.5451	168.6305	-1.402	-1.5451	2.0864	1.2211	222.2211	-.8206	-.9043	36.6474	35.285				1				0
80	3.96	21.9583	34.7881	48.2298	63.6391	-1.4236	-1.5273	168.6153	-1.4236	-1.5273	2.0879	1.222	222.9865	-.8332	-.8939	36.4423	35.4543				1				0
80	3.97	22.0372	35.0248	47.9309	63.6071	-1.4451	-1.5095	168.6001	-1.4451	-1.5095	2.0897	1.2231	223.7509	-.8458	-.8835	36.2372	35.6236				1				0
80	3.98	22.0836	35.1409	47.7325	63.5327	-1.4558	-1.4984	168.4898	-1.4558	-1.4984	2.0892	1.2228	224.1733	-.8521	-.877	36.1351	35.7292				1				0
80	3.99	22.1299	35.2571	47.5342	63.4583	-1.4665	-1.4873	168.3795	-1.4665	-1.4873	2.0888	1.2225	224.5966	-.8584	-.8705	36.0329	35.8348				1				0
80	4	22.1763	35.3732	47.3358	63.384	-1.4773	-1.4762	168.2692	-1.4773	-1.4762	2.0885	1.2224	225.0205	-.8646	-.864	35.9305	35.9406				1				0
80	4.01	22.2226	35.4893	47.1374	63.3096	-1.4881	-1.4651	168.1589	-1.4881	-1.4651	2.0883	1.2222	225.4451	-.8709	-.8575	35.828	36.0465				1				0
80	4.02	22.2844	35.7674	46.6962	63.3399	-1.5235	-1.4449	168.0878	-1.5235	-1.4449	2.0997	1.2289	226.5169	-.8917	-.8457	35.4908	36.2394				1				0
80	4.03	22.3462	36.0455	46.255	63.3701	-1.5589	-1.4246	168.0168	-1.5589	-1.4246	2.1118	1.236	227.5776	-.9124	-.8338	35.1533	36.4324				1				0
80	4.04	22.3616	36.2075	46.0121	63.4748	-1.5835	-1.4155	168.0561	-1.5835	-1.4155	2.124	1.2431	228.2071	-.9268	-.8285	34.9187	36.5192				1				0
80	4.05	22.3771	36.3695	45.7693	63.5794	-1.6081	-1.4064	168.0954	-1.6081	-1.4064	2.1364	1.2504	228.8291	-.9412	-.8232	34.6843	36.6059				1				0
80	4.06	22.3925	36.5315	45.5264	63.6841	-1.6327	-1.3973	168.1346	-1.6327	-1.3973	2.149	1.2578	229.4435	-.9556	-.8178	34.45	36.6925				1				0
80	4.07	22.408	36.6936	45.2836	63.7887	-1.6573	-1.3882	168.1739	-1.6573	-1.3882	2.1619	1.2654	230.0504	-.97	-.8125	34.2158	36.7791				1				0
80	4.08	22.4106	36.9933	44.9376	63.9981	-1.6988	-1.3746	168.3394	-1.6988	-1.3746	2.1853	1.279	231.02	-.9943	-.8046	33.8214	36.9082				1				0
80	4.09	22.4131	37.293	44.5915	64.2074	-1.7401	-1.3611	168.505	-1.7401	-1.3611	2.2092	1.293	231.967	-1.0185	-.7967	33.4277	37.037				1				0
80	4.1	22.4003	37.4307	44.4883	64.312	-1.7569	-1.3567	168.6313	-1.7569	-1.3567	2.2197	1.2992	232.3239	-1.0283	-.7941	33.2681	37.0792				1				0
80	4.11	22.3874	37.5684	44.3851	64.4167	-1.7736	-1.3523	168.7576	-1.7736	-1.3523	2.2303	1.3054	232.6768	-1.0381	-.7915	33.1087	37.1214				1				0
80	4.12	22.3745	37.7061	44.282	64.5213	-1.7903	-1.3478	168.8839	-1.7903	-1.3478	2.2409	1.3116	233.0258	-1.0479	-.7889	32.9495	37.1636				1				0
80	4.13	22.3616	37.8438	44.1788	64.626	-1.807	-1.3434	169.0102	-1.807	-1.3434	2.2517	1.3179	233.371	-1.0576	-.7863	32.7906	37.2056				1				0
80	4.14	22.2981	37.9608	44.0106	64.7877	-1.8321	-1.3414	169.0573	-1.8321	-1.3414	2.2707	1.329	233.7909	-1.0724	-.7851	32.551	37.225				1				0
80	4.15	22.2346	38.0778	43.8425	64.9495	-1.8573	-1.3394	169.1045	-1.8573	-1.3394	2.2898	1.3403	234.2035	-1.0871	-.7839	32.3115	37.2443				1				0
80	4.16	22.184	38.0571	43.7776	65.0066	-1.8658	-1.3417	169.0253	-1.8658	-1.3417	2.2981	1.3451	234.2794	-1.0921	-.7853	32.2304	37.2216				1				0
80	4.17	22.1333	38.0364	43.7126	65.0637	-1.8743	-1.3441	168.9461	-1.8743	-1.3441	2.3065	1.35	234.3549	-1.097	-.7867	32.1493	37.1989				1				0
80	4.18	22.0827	38.0157	43.6477	65.1207	-1.8829	-1.3465	168.8669	-1.8829	-1.3465	2.3148	1.3548	234.4299	-1.102	-.7881	32.0681	37.1761				1				0
80	4.19	22.0321	37.995	43.5828	65.1778	-1.8914	-1.3489	168.7877	-1.8914	-1.3489	2.3231	1.3597	234.5044	-1.107	-.7895	31.9868	37.1534				1				0
80	4.2	21.9179	37.8573	43.4947	65.2799	-1.9025	-1.3582	168.5498	-1.9025	-1.3582	2.3375	1.3682	234.4769	-1.1135	-.7949	31.8813	37.0651				1				0
80	4.21	21.8038	37.7196	43.4066	65.382	-1.9136	-1.3675	168.312	-1.9136	-1.3675	2.352	1.3766	234.4497	-1.12	-.8004	31.7756	36.9765				1				0
80	4.22	21.7402	37.6026	43.3835	65.4269	-1.9161	-1.3744	168.1533	-1.9161	-1.3744	2.358	1.3802	234.349	-1.1215	-.8044	31.7514	36.9107				1				0
80	4.23	21.6767	37.4856	43.3604	65.4719	-1.9187	-1.3813	167.9946	-1.9187	-1.3813	2.3642	1.3838	234.2486	-1.123	-.8085	31.7271	36.8447				1				0
80	4.24	21.6132	37.3686	43.3372	65.5169	-1.9212	-1.3882	167.8359	-1.9212	-1.3882	2.3703	1.3873	234.1485	-1.1245	-.8126	31.7028	36.7786				1				0
80	4.25	21.4313	37.0257	43.4146	65.7167	-1.9221	-1.4127	167.5883	-1.9221	-1.4127	2.3854	1.3962	233.6857	-1.125	-.8268	31.6944	36.5461				1				0
80	4.26	21.2493	36.6827	43.492	65.9165	-1.923	-1.4371	167.3406	-1.923	-1.4371	2.4007	1.4051	233.2274	-1.1255	-.8412	31.6859	36.313				1				0
80	4.27	21.0674	36.3398	43.5694	66.1163	-1.9239	-1.4617	167.0929	-1.9239	-1.4617	2.4162	1.4142	232.7735	-1.126	-.8555	31.6775	36.0791				1				0
80	4.28	20.9489	36.1139	43.6699	66.2711	-1.9222	-1.4792	167.0039	-1.9222	-1.4792	2.4255	1.4197	232.4193	-1.1251	-.8658	31.6935	35.9119				1				0
80	4.29	20.8305	35.888	43.7705	66.4259	-1.9205	-1.4968	166.9149	-1.9205	-1.4968	2.4349	1.4252	232.0674	-1.1241	-.8761	31.7095	35.7445				1				0
80	4.3	20.712	35.6621	43.871	66.5807	-1.9188	-1.5144	166.8258	-1.9188	-1.5144	2.4444	1.4308	231.7179	-1.1231	-.8864	31.7255	35.577				1				0
80	4.31	20.3344	35.077	44.3335	67.1732	-1.9138	-1.5701	166.9182	-1.9138	-1.5701	2.4754	1.4489	230.6352	-1.1202	-.919	31.7732	35.0471				1				0
80	4.32	19.9567	34.492	44.7961	67.7657	-1.9088	-1.6256	167.0106	-1.9088	-1.6256	2.5072	1.4675	229.5808	-1.1172	-.9515	31.8209	34.5178				1				0
80	4.33	19.6975	34.1329	45.1582	68.2034	-1.9055	-1.6635	167.192	-1.9055	-1.6635	2.5295	1.4805	228.8793	-1.1153	-.9737	31.8524	34.1573				1				0
80	4.34	19.4383	33.7738	45.5202	68.641	-1.9022	-1.7013	167.3733	-1.9022	-1.7013	2.552	1.4937	228.1916	-1.1134	-.9958	31.8838	33.7975				1				0
80	4.35	19.1791	33.4146	45.8823	69.0787	-1.8989	-1.739	167.5547	-1.8989	-1.739	2.5749	1.5071	227.5175	-1.1115	-1.0178	31.9151	33.4384				1				0
80	4.36	18.9199	33.0555	46.2443	69.5163	-1.8956	-1.7766	167.7361	-1.8956	-1.7766	2.598	1.5207	226.8568	-1.1095	-1.0399	31.9464	33.0802				1				0
80	4.37	18.502	32.4165	46.8652	70.1944	-1.8846	-1.8395	167.9781	-1.8846	-1.8395	2.6336	1.5415	225.6931	-1.1031	-1.0767	32.0514	32.4805				1				0
80	4.38	18.084	31.7774	47.4861	70.8725	-1.8736	-1.9023	168.2201	-1.8736	-1.9023	2.6701	1.5628	224.5642	-1.0967	-1.1135	32.1561	31.8825				1				0
80	4.39	17.9252	31.4975	47.745	71.113	-1.8659	-1.9277	168.2807	-1.8659	-1.9277	2.6828	1.5703	224.0667	-1.0921	-1.1283	32.2296	31.6411				1				0
80	4.4	17.7664	31.2176	48.0038	71.3534	-1.8582	-1.953	168.3413	-1.8582	-1.953	2.6958	1.5779	223.5742	-1.0876	-1.1432	32.3031	31.3997				1				0
80	4.41	17.6076	30.9377	48.2627	71.5939	-1.8505	-1.9783	168.4019	-1.8505	-1.9783	2.7089	1.5856	223.0869	-1.0831	-1.158	32.3766	31.1586				1				0
80	4.42	17.4488	30.6578	48.5216	71.8344	-1.8428	-2.0036	168.4625	-1.8428	-2.0036	2.7222	1.5934	222.6047	-1.0786	-1.1728	32.45	30.9176				1				0
80	4.43	17.3098	30.3409	48.8258	72.1483	-1.8325	-2.0315	168.6248	-1.8325	-2.0315	2.7359	1.6014	222.0522	-1.0726	-1.1891	32.5476	30.6526				1				0
80	4.44	17.1708	30.0241	49.13	72.4623	-1.8223	-2.0593	168.7872	-1.8223	-2.0593	2.7498	1.6095	221.5064	-1.0666	-1.2053	32.6449	30.3881				1				0
80	4.45	17.1905	29.9872	49.1754	72.5358	-1.8198	-2.0618	168.8889	-1.8198	-2.0618	2.75	1.6096	221.4321	-1.0651	-1.2068	32.669	30.364				1				0
80	4.46	17.2102	29.9503	49.2208	72.6093	-1.8172	-2.0643	168.9906	-1.8172	-2.0643	2.7502	1.6098	221.3578	-1.0637	-1.2083	32.6931	30.34				1				0
80	4.47	17.23	29.9134	49.2661	72.6828	-1.8147	-2.0668	169.0924	-1.8147	-2.0668	2.7504	1.6099	221.2837	-1.0622	-1.2098	32.7172	30.3161				1				0
80	4.48	17.2497	29.8765	49.3115	72.7564	-1.8122	-2.0693	169.1941	-1.8122	-2.0693	2.7507	1.61	221.2097	-1.0607	-1.2112	32.7412	30.2921				1				0
80	4.49	17.4008	30.0061	50.0792	73.7363	-1.8002	-2.0848	171.2224	-1.8002	-2.0848	2.7545	1.6123	220.8094	-1.0537	-1.2203	32.8554	30.1444				1				0
80	4.5	17.5518	30.1357	50.8469	74.7163	-1.7885	-2.1	173.2507	-1.7885	-2.1	2.7584	1.6145	220.4195	-1.0468	-1.2292	32.967	30.0001				1				0
80	4.51	17.6832	30.3022	51.5692	75.6227	-1.7794	-2.1124	175.1773	-1.7794	-2.1124	2.762	1.6167	220.1102	-1.0415	-1.2364	33.053	29.882				1				0
80	4.52	17.8145	30.4688	52.2915	76.5292	-1.7706	-2.1245	177.1039	-1.7706	-2.1245	2.7656	1.6188	219.8084	-1.0364	-1.2435	33.1371	29.7665				1				0
80	4.53	17.9458	30.6353	53.0138	77.4356	-1.762	-2.1364	179.0305	-1.762	-2.1364	2.7692	1.6209	219.5138	-1.0313	-1.2505	33.2193	29.6534				1				0
80	4.54	18.0771	30.8018	53.7361	78.3421	-1.7535	-2.148	180.9571	-1.7535	-2.148	2.7729	1.623	219.2263	-1.0264	-1.2573	33.2999	29.5428				1				0
80	4.55	18.3457	31.2851	55.7109	80.8686	-1.739	-2.1815	186.2104	-1.739	-2.1815	2.7898	1.633	218.5611	-1.0179	-1.2769	33.4379	29.224				1				0
80	4.56	18.6144	31.7684	57.6857	83.395	-1.7253	-2.2131	191.4636	-1.7253	-2.2131	2.8062	1.6425	217.9399	-1.0099	-1.2954	33.5683	28.9228				1				0
80	4.57	18.7517	32.0853	58.9382	85.0151	-1.7197	-2.2333	194.7903	-1.7197	-2.2333	2.8187	1.6499	217.5977	-1.0066	-1.3072	33.6216	28.7303				1				0
80	4.58	18.889	32.4021	60.1907	86.6351	-1.7143	-2.2528	198.1169	-1.7143	-2.2528	2.8309	1.657	217.2698	-1.0034	-1.3187	33.673	28.5444				1				0
80	4.59	19.0264	32.7189	61.4432	88.2551	-1.7091	-2.2717	201.4436	-1.7091	-2.2717	2.8428	1.664	216.9555	-1.0004	-1.3297	33.7228	28.3645				1				0
80	4.6	19.1637	33.0357	62.6957	89.8751	-1.704	-2.29	204.7702	-1.704	-2.29	2.8544	1.6708	216.6539	-.9974	-1.3404	33.771	28.1905				1				0
80	4.61	19.2624	33.4029	64.4962	92.3903	-1.705	-2.3236	209.5518	-1.705	-2.3236	2.882	1.687	216.2714	-.998	-1.3601	33.7615	27.8708				1				0
80	4.62	19.3611	33.7702	66.2966	94.9055	-1.706	-2.3556	214.3334	-1.706	-2.3556	2.9085	1.7025	215.9127	-.9986	-1.3788	33.7524	27.5653				1				0
80	4.63	19.3225	33.8206	66.8446	95.8008	-1.7117	-2.3708	215.7884	-1.7117	-2.3708	2.9241	1.7116	215.8293	-1.0019	-1.3877	33.6983	27.4214				1				0
80	4.64	19.2838	33.871	67.3925	96.696	-1.7173	-2.3857	217.2433	-1.7173	-2.3857	2.9395	1.7206	215.7478	-1.0052	-1.3964	33.6449	27.2794				1				0
80	4.65	19.2452	33.9214	67.9405	97.5912	-1.7228	-2.4004	218.6983	-1.7228	-2.4004	2.9546	1.7295	215.6682	-1.0084	-1.405	33.5922	27.1394				1				0
80	4.66	19.0624	33.8431	68.0126	98.0963	-1.7412	-2.4148	219.0143	-1.7412	-2.4148	2.9771	1.7426	215.7938	-1.0192	-1.4135	33.4172	27.0021				1				0
80	4.67	18.8796	33.7648	68.0846	98.6014	-1.7595	-2.4292	219.3304	-1.7595	-2.4292	2.9995	1.7557	215.9171	-1.0299	-1.4219	33.2427	26.8652				1				0
80	4.68	18.6968	33.6865	68.1567	99.1065	-1.7778	-2.4435	219.6464	-1.7778	-2.4435	3.0218	1.7688	216.0382	-1.0406	-1.4303	33.0686	26.7286				1				0
80	4.69	18.5526	33.5577	67.6808	98.7164	-1.791	-2.4435	218.5075	-1.791	-2.4435	3.0296	1.7734	216.2396	-1.0483	-1.4303	32.9429	26.7281				1				0
80	4.7	18.4084	33.429	67.2048	98.3264	-1.8043	-2.4436	217.3687	-1.8043	-2.4436	3.0376	1.778	216.442	-1.0562	-1.4303	32.8158	26.7276				1				0
80	4.71	18.2642	33.3003	66.7289	97.9363	-1.8178	-2.4437	216.2298	-1.8178	-2.4437	3.0457	1.7827	216.6454	-1.064	-1.4304	32.6873	26.727				1				0
80	4.72	17.9029	32.9682	65.0619	96.2133	-1.8518	-2.4313	212.1463	-1.8518	-2.4313	3.0562	1.7889	217.2938	-1.0839	-1.4232	32.3643	26.8446				1				0
80	4.73	17.5415	32.6361	63.3949	94.4904	-1.887	-2.4185	208.0629	-1.887	-2.4185	3.0675	1.7956	217.9629	-1.1045	-1.4156	32.0285	26.9668				1				0
80	4.74	17.3244	32.4327	62.2038	93.1575	-1.9088	-2.4053	205.1184	-1.9088	-2.4053	3.0707	1.7974	218.4347	-1.1173	-1.4079	31.8211	27.0924				1				0
80	4.75	17.1073	32.2293	61.0127	91.8247	-1.9312	-2.3917	202.1738	-1.9312	-2.3917	3.0741	1.7994	218.9193	-1.1304	-1.4	31.6076	27.2217				1				0
80	4.76	16.8901	32.0258	59.8216	90.4918	-1.9543	-2.3777	199.2293	-1.9543	-2.3777	3.0778	1.8016	219.4171	-1.1439	-1.3918	31.3878	27.3548				1				0
80	4.77	16.673	31.8224	58.6304	89.1589	-1.9781	-2.3633	196.2848	-1.9781	-2.3633	3.0819	1.804	219.9284	-1.1578	-1.3834	31.1613	27.4919				1				0
80	4.78	16.3726	31.5299	55.9903	85.9353	-2.0196	-2.314	189.8281	-2.0196	-2.314	3.0714	1.7978	221.113	-1.1821	-1.3545	30.766	27.9618				1				0
80	4.79	16.0722	31.2374	53.3501	82.7117	-2.064	-2.2612	183.3714	-2.064	-2.2612	3.0616	1.7921	222.3895	-1.2081	-1.3236	30.3428	28.4648				1				0
80	4.8	15.9889	31.1483	51.901	80.821	-2.0832	-2.2231	179.8592	-2.0832	-2.2231	3.0466	1.7833	223.1389	-1.2194	-1.3013	30.1604	28.8278				1				0
80	4.81	15.9057	31.0592	50.4519	78.9303	-2.1031	-2.1834	176.347	-2.1031	-2.1834	3.0316	1.7745	223.9259	-1.231	-1.2781	29.9707	29.2053				1				0
80	4.82	15.8224	30.9701	49.0028	77.0395	-2.1238	-2.1422	172.8348	-2.1238	-2.1422	3.0165	1.7657	224.753	-1.2431	-1.2539	29.7733	29.5982				1				0
80	4.83	15.7392	30.881	47.5537	75.1488	-2.1454	-2.0992	169.3226	-2.1454	-2.0992	3.0016	1.7569	225.6231	-1.2558	-1.2288	29.5677	30.0073				1				0
80	4.84	15.6782	30.5525	44.8468	70.8985	-2.1477	-2.005	161.976	-2.1477	-2.005	2.9381	1.7198	226.9675	-1.2571	-1.1736	29.546	30.9047				1				0
80	4.85	15.6173	30.2239	42.1399	66.6482	-2.1502	-1.9018	154.6293	-2.1502	-1.9018	2.8706	1.6802	228.5069	-1.2586	-1.1132	29.5223	31.8872				1				0
80	4.86	15.6396	29.9845	40.8821	64.2887	-2.128	-1.8449	150.7949	-2.128	-1.8449	2.8163	1.6485	229.0763	-1.2456	-1.0799	29.7336	32.43				1				0
80	4.87	15.6619	29.7451	39.6243	61.9291	-2.1046	-1.7849	146.9604	-2.1046	-1.7849	2.7596	1.6153	229.6995	-1.2319	-1.0447	29.9558	33.001				1				0
80	4.88	15.6842	29.5057	38.3664	59.5696	-2.0801	-1.7217	143.1259	-2.0801	-1.7217	2.7002	1.5805	230.3844	-1.2175	-1.0078	30.19	33.6026				1				0
80	4.89	15.7065	29.2663	37.1086	57.2101	-2.0541	-1.6551	139.2915	-2.0541	-1.6551	2.6379	1.544	231.1403	-1.2023	-.9688	30.437	34.2374				1				0
80	4.9	15.7726	28.6956	35.3793	53.5782	-1.9826	-1.5578	133.4258	-1.9826	-1.5578	2.5214	1.4758	231.843	-1.1605	-.9118	31.1176	35.164				1				0
80	4.91	15.8387	28.125	33.65	49.9464	-1.9046	-1.4515	127.5601	-1.9046	-1.4515	2.3947	1.4016	232.6882	-1.1148	-.8496	31.8608	36.1758				1				0
80	4.92	15.8825	27.7938	33.1786	48.6741	-1.8558	-1.4208	125.5289	-1.8558	-1.4208	2.3373	1.368	232.5619	-1.0862	-.8316	32.3256	36.4683				1				0
80	4.93	15.9263	27.4626	32.7071	47.4017	-1.8054	-1.3891	123.4977	-1.8054	-1.3891	2.278	1.3333	232.4247	-1.0567	-.813	32.8057	36.7704				1				0
80	4.94	15.97	27.1313	32.2356	46.1294	-1.7533	-1.3563	121.4664	-1.7533	-1.3563	2.2167	1.2974	232.2753	-1.0262	-.7939	33.3018	37.0826				1				0
80	4.95	16.0138	26.8001	31.7642	44.8571	-1.6994	-1.3224	119.4352	-1.6994	-1.3224	2.1534	1.2603	232.1118	-.9947	-.774	33.8148	37.4055				1				0
80	4.96	16.031	26.0171	31.9572	43.9117	-1.5816	-1.34	117.917	-1.5816	-1.34	2.0729	1.2133	229.7273	-.9257	-.7843	34.9373	37.2382				1				0
80	4.97	16.0481	25.234	32.1502	42.9664	-1.4606	-1.358	116.3987	-1.4606	-1.358	1.9944	1.1673	227.0854	-.8549	-.7948	36.0891	37.0666				1				0
80	4.98	16.0215	24.7822	32.8147	43.2933	-1.3988	-1.4108	116.9118	-1.3988	-1.4108	1.9867	1.1628	224.7551	-.8187	-.8257	36.6783	36.5639				1				0
80	4.99	15.9949	24.3304	33.4792	43.6203	-1.3375	-1.4631	117.4248	-1.3375	-1.4631	1.9823	1.1602	222.4311	-.7828	-.8563	37.2624	36.0657				1				0
80	5	15.9683	23.8785	34.1437	43.9472	-1.2767	-1.515	117.9378	-1.2767	-1.515	1.9812	1.1595	220.1208	-.7472	-.8867	37.8413	35.5718				1				0
80	5.01	15.9297	22.7652	36.2351	45.0699	-1.11	-1.6589	119.9998	-1.11	-1.6589	1.996	1.1682	213.7866	-.6497	-.9709	39.4288	34.2008				1				0
80	5.02	15.8911	21.6518	38.3264	46.1926	-.9489	-1.798	122.0618	-.9489	-1.798	2.033	1.1899	207.8239	-.5554	-1.0524	40.9625	32.8762				1				0
80	5.03	15.8524	20.5384	40.4177	47.3153	-.7932	-1.9325	124.1238	-.7932	-1.9325	2.0889	1.2226	202.3172	-.4643	-1.1311	42.4454	31.5956				1				0
80	5.04	15.8404	19.8769	41.8446	48.111	-.6968	-2.0163	125.6729	-.6968	-2.0163	2.1333	1.2486	199.0654	-.4079	-1.1801	43.3634	30.7971				1				0
80	5.05	15.8284	19.2153	43.2714	48.9067	-.6028	-2.0981	127.2219	-.6028	-2.0981	2.183	1.2777	196.0296	-.3528	-1.228	44.2591	30.0181				1				0
80	5.06	15.8164	18.5538	44.6983	49.7025	-.511	-2.1779	128.7709	-.511	-2.1779	2.2371	1.3094	193.2045	-.2991	-1.2747	45.1332	29.2577				1				0
80	5.07	16.0035	17.7455	48.3125	52.3492	-.3654	-2.3258	134.4107	-.3654	-2.3258	2.3543	1.378	188.9296	-.2139	-1.3613	46.5196	27.8499				1				0
80	5.08	16.1906	16.9373	51.9268	54.9958	-.2316	-2.4617	140.0505	-.2316	-2.4617	2.4726	1.4472	185.3744	-.1355	-1.4408	47.7944	26.5554				1				0
80	5.09	16.3897	16.7906	54.1142	56.8468	-.1848	-2.521	144.1413	-.1848	-2.521	2.5278	1.4795	184.1921	-.1082	-1.4756	48.2402	25.9904				1				0
80	5.1	16.5889	16.6439	56.3016	58.6978	-.1406	-2.5771	148.2321	-.1406	-2.5771	2.5809	1.5106	183.1219	-.0823	-1.5084	48.6614	25.4565				1				0
80	5.11	16.788	16.4972	58.489	60.5487	-.0987	-2.6301	152.3228	-.0987	-2.6301	2.632	1.5405	182.1493	-.0578	-1.5395	49.0599	24.9514				1				0
80	5.12	16.9871	16.3504	60.6764	62.3997	-.0591	-2.6804	156.4136	-.0591	-2.6804	2.681	1.5693	181.2621	-.0346	-1.5689	49.4376	24.4726				1				0
80	5.13	17.2145	16.2289	64.3716	65.7867	-.0223	-2.7618	163.6018	-.0223	-2.7618	2.7619	1.6166	180.463	-.0131	-1.6166	49.7875	23.6969				1				0
80	5.14	17.442	16.1074	68.0668	69.1738	.0113	-2.8364	170.7901	.0113	-2.8364	2.8364	1.6603	179.7712	.0066	-1.6602	50.1079	22.9865				1				0
80	5.15	17.4703	16.1326	69.5746	70.7099	.0099	-2.8662	173.8875	.0099	-2.8662	2.8663	1.6777	179.8023	.0058	-1.6777	50.0942	22.7025				1				0
80	5.16	17.4986	16.1578	71.0824	72.2461	.0085	-2.895	176.9849	.0085	-2.895	2.895	1.6946	179.8316	.005	-1.6945	50.081	22.4284				1				0
80	5.17	17.527	16.183	72.5902	73.7822	.0072	-2.9228	180.0824	.0072	-2.9228	2.9228	1.7108	179.8594	.0042	-1.7108	50.0683	22.1638				1				0
80	5.18	17.5553	16.2082	74.098	75.3183	.0059	-2.9496	183.1798	.0059	-2.9496	2.9497	1.7265	179.8858	.0034	-1.7265	50.056	21.9081				1				0
80	5.19	17.1819	16.0678	75.113	76.9106	-.0314	-2.995	185.2734	-.0314	-2.995	2.9952	1.7532	180.5999	-.0184	-1.7531	49.7013	21.476				1				0
80	5.2	16.8086	15.9274	76.128	78.503	-.0678	-3.0394	187.3669	-.0678	-3.0394	3.0401	1.7795	181.2773	-.0397	-1.7791	49.3546	21.0536				1				0
80	5.21	16.4069	15.7618	75.6351	78.5592	-.1039	-3.059	186.363	-.1039	-3.059	3.0608	1.7916	181.9461	-.0608	-1.7906	49.0101	20.8665				1				0
80	5.22	16.0052	15.5962	75.1423	78.6154	-.1405	-3.0789	185.3592	-.1405	-3.0789	3.0821	1.8041	182.6129	-.0822	-1.8022	48.6618	20.6773				1				0
80	5.23	15.6035	15.4306	74.6495	78.6716	-.1775	-3.099	184.3553	-.1775	-3.099	3.104	1.8169	183.2776	-.1039	-1.814	48.3098	20.4861				1				0
80	5.24	15.2019	15.265	74.1567	78.7279	-.2148	-3.1193	183.3514	-.2148	-3.1193	3.1266	1.8302	183.94	-.1258	-1.8259	47.9539	20.2928				1				0
80	5.25	14.874	15.373	72.3073	77.5161	-.2694	-3.1024	180.0704	-.2694	-3.1024	3.1141	1.8228	184.9634	-.1577	-1.816	47.434	20.4536				1				0
80	5.26	14.5461	15.481	70.4579	76.3043	-.326	-3.0849	176.7894	-.326	-3.0849	3.102	1.8158	186.0332	-.1908	-1.8057	46.8949	20.6203				1				0
80	5.27	14.62	15.7546	69.1014	75.0363	-.3443	-3.0456	174.5123	-.3443	-3.0456	3.065	1.7941	186.4507	-.2016	-1.7827	46.7206	20.9947				1				0
80	5.28	14.6938	16.0282	67.7448	73.7683	-.3631	-3.0052	172.2351	-.3631	-3.0052	3.0271	1.7719	186.8898	-.2125	-1.7591	46.5417	21.379				1				0
80	5.29	14.7676	16.3018	66.3882	72.5003	-.3824	-2.9638	169.958	-.3824	-2.9638	2.9883	1.7492	187.3522	-.2238	-1.7348	46.358	21.7736				1				0
80	5.3	14.8414	16.5755	65.0317	71.2324	-.4022	-2.9212	167.6809	-.4022	-2.9212	2.9488	1.726	187.8398	-.2354	-1.7099	46.1693	22.1788				1				0
80	5.31	15.2199	17.3297	62.5409	68.6886	-.4286	-2.8149	163.7791	-.4286	-2.8149	2.8473	1.6666	188.6566	-.2508	-1.6476	45.9185	23.1915				1				0
80	5.32	15.5984	18.084	60.0502	66.1448	-.4562	-2.7034	159.8773	-.4562	-2.7034	2.7416	1.6047	189.578	-.267	-1.5823	45.6555	24.2536				1				0
80	5.33	15.9031	18.5646	58.916	64.869	-.4627	-2.6368	158.2527	-.4627	-2.6368	2.6771	1.567	189.9529	-.2708	-1.5434	45.5933	24.8877				1				0
80	5.34	16.2078	19.0452	57.7818	63.5933	-.4694	-2.5688	156.6281	-.4694	-2.5688	2.6114	1.5285	190.3546	-.2747	-1.5036	45.5299	25.5349				1				0
80	5.35	16.5125	19.5259	56.6476	62.3175	-.4762	-2.4995	155.0034	-.4762	-2.4995	2.5444	1.4893	190.7861	-.2787	-1.463	45.4651	26.1957				1				0
80	5.36	16.8172	20.0065	55.5135	61.0417	-.4831	-2.4286	153.3788	-.4831	-2.4286	2.4762	1.4493	191.2508	-.2828	-1.4215	45.3989	26.8705				1				0
80	5.37	17.1613	20.6716	54.4922	60.1725	-.5123	-2.3538	152.4977	-.5123	-2.3538	2.4089	1.4099	192.2781	-.2998	-1.3777	45.1213	27.5829				1				0
80	5.38	17.5055	21.3368	53.471	59.3032	-.5418	-2.2781	151.6165	-.5418	-2.2781	2.3417	1.3706	193.3769	-.3171	-1.3334	44.8404	28.3036				1				0
80	5.39	17.545	21.5213	53.584	59.7097	-.5636	-2.2761	152.36	-.5636	-2.2761	2.3448	1.3724	193.9074	-.3299	-1.3322	44.6326	28.3232				1				0
80	5.4	17.5845	21.7058	53.697	60.1162	-.5852	-2.274	153.1035	-.5852	-2.274	2.3481	1.3744	194.4312	-.3425	-1.331	44.4267	28.3426				1				0
80	5.41	17.6239	21.8903	53.81	60.5228	-.6066	-2.272	153.847	-.6066	-2.272	2.3516	1.3764	194.9485	-.355	-1.3298	44.2229	28.3618				1				0
80	5.42	17.6394	22.0847	53.7984	60.848	-.6329	-2.2675	154.3705	-.6329	-2.2675	2.3541	1.3779	195.5966	-.3705	-1.3272	43.972	28.4052				1				0
80	5.43	17.6548	22.2791	53.7868	61.1732	-.6591	-2.2629	154.894	-.6591	-2.2629	2.3569	1.3795	196.2388	-.3858	-1.3245	43.7229	28.4484				1				0
80	5.44	17.6703	22.4735	53.7753	61.4984	-.6851	-2.2584	155.4175	-.6851	-2.2584	2.36	1.3813	196.8751	-.401	-1.3219	43.4754	28.4913				1				0
80	5.45	17.6463	22.4834	53.6507	61.4171	-.6903	-2.2558	155.1975	-.6903	-2.2558	2.3591	1.3808	197.014	-.404	-1.3204	43.4259	28.5158				1				0
80	5.46	17.6222	22.4933	53.5262	61.3358	-.6955	-2.2533	154.9775	-.6955	-2.2533	2.3582	1.3802	197.1534	-.4071	-1.3188	43.3762	28.5403				1				0
80	5.47	17.5982	22.5032	53.4017	61.2545	-.7007	-2.2507	154.7576	-.7007	-2.2507	2.3572	1.3797	197.2933	-.4101	-1.3173	43.3264	28.5649				1				0
80	5.48	17.9166	22.9452	54.2387	62.2267	-.7033	-2.2451	157.3272	-.7033	-2.2451	2.3526	1.377	197.3927	-.4116	-1.3141	43.3024	28.6184				1				0
80	5.49	18.235	23.3871	55.0758	63.1989	-.7057	-2.2396	159.8968	-.7057	-2.2396	2.3482	1.3744	197.4893	-.413	-1.3109	43.2791	28.6701				1				0
80	5.5	18.5775	23.8191	56.0374	64.2523	-.7031	-2.2369	162.6864	-.7031	-2.2369	2.3448	1.3724	197.4487	-.4115	-1.3092	43.304	28.6965				1				0
80	5.51	18.9199	24.2512	56.999	65.3058	-.7005	-2.2342	165.4759	-.7005	-2.2342	2.3414	1.3705	197.4092	-.41	-1.3077	43.3281	28.7221				1				0
80	5.52	19.2624	24.6832	57.9606	66.3593	-.6981	-2.2316	168.2655	-.6981	-2.2316	2.3382	1.3686	197.371	-.4086	-1.3062	43.3514	28.7468				1				0
80	5.53	19.6048	25.1152	58.9222	67.4128	-.6957	-2.2291	171.0551	-.6957	-2.2291	2.3351	1.3668	197.334	-.4072	-1.3047	43.374	28.7707				1				0
80	5.54	20.0898	25.8542	59.9292	68.6739	-.7066	-2.2124	174.547	-.7066	-2.2124	2.3225	1.3594	197.7112	-.4135	-1.2949	43.2709	28.9292				1				0
80	5.55	20.5747	26.5931	60.9362	69.935	-.717	-2.1964	178.0389	-.717	-2.1964	2.3105	1.3523	198.0776	-.4196	-1.2856	43.1718	29.0815				1				0
80	5.56	20.7172	26.9	60.9815	70.1425	-.7297	-2.1827	178.7413	-.7297	-2.1827	2.3014	1.347	198.4849	-.4271	-1.2775	43.0507	29.2126				1				0
80	5.57	20.8597	27.2069	61.0269	70.3501	-.7423	-2.169	179.4436	-.7423	-2.169	2.2925	1.3418	198.8922	-.4345	-1.2695	42.9306	29.3427				1				0
80	5.58	21.0021	27.5139	61.0723	70.5577	-.7548	-2.1555	180.146	-.7548	-2.1555	2.2838	1.3367	199.2995	-.4418	-1.2616	42.8113	29.4718				1				0
80	5.59	21.1446	27.8208	61.1176	70.7653	-.7672	-2.142	180.8483	-.7672	-2.142	2.2753	1.3317	199.7066	-.4491	-1.2537	42.693	29.5998				1				0
80	5.6	21.4673	28.3914	60.1516	69.8104	-.7839	-2.0811	179.8207	-.7839	-2.0811	2.2239	1.3016	200.6389	-.4588	-1.2181	42.5346	30.1796				1				0
80	5.61	21.79	28.9621	59.1855	68.8555	-.8007	-2.0196	178.7931	-.8007	-2.0196	2.1725	1.2716	201.6266	-.4686	-1.182	42.3744	30.766				1				0
80	5.62	21.9703	29.2258	58.1741	67.6931	-.8053	-1.9702	177.0632	-.8053	-1.9702	2.1284	1.2458	202.2307	-.4713	-1.1532	42.3308	31.236				1				0
80	5.63	22.1505	29.4895	57.1627	66.5306	-.8099	-1.9199	175.3333	-.8099	-1.9199	2.0838	1.2196	202.873	-.474	-1.1237	42.2863	31.7152				1				0
80	5.64	22.3307	29.7532	56.1513	65.3681	-.8147	-1.8686	173.6033	-.8147	-1.8686	2.0385	1.1931	203.557	-.4768	-1.0937	42.241	32.2039				1				0
80	5.65	22.511	30.0169	55.1398	64.2057	-.8196	-1.8162	171.8734	-.8196	-1.8162	1.9926	1.1662	204.2867	-.4797	-1.063	42.1947	32.7025				1				0
80	5.66	22.6869	30.2293	53.0316	61.7319	-.8234	-1.7232	167.6798	-.8234	-1.7232	1.9098	1.1178	205.5395	-.4819	-1.0086	42.1583	33.5887				1				0
80	5.67	22.8629	30.4417	50.9234	59.2582	-.8274	-1.6253	163.4862	-.8274	-1.6253	1.8238	1.0675	206.9785	-.4843	-.9513	42.1201	34.5205				1				0
80	5.68	22.8586	30.3904	49.8265	57.947	-.8262	-1.582	161.0226	-.8262	-1.582	1.7847	1.0446	207.5778	-.4836	-.9259	42.131	34.9337				1				0
80	5.69	22.8543	30.3391	48.7297	56.6358	-.8251	-1.5372	158.5589	-.8251	-1.5372	1.7447	1.0211	208.2236	-.4829	-.8997	42.1422	35.3597				1				0
80	5.7	22.85	30.2878	47.6329	55.3245	-.8239	-1.4911	156.0953	-.8239	-1.4911	1.7035	.997	208.9217	-.4822	-.8727	42.1537	35.7992				1				0
80	5.71	22.8457	30.2365	46.5361	54.0133	-.8226	-1.4435	153.6316	-.8226	-1.4435	1.6614	.9724	209.6782	-.4814	-.8448	42.1657	36.2528				1				0
80	5.72	22.7101	29.8936	45.2124	52.3267	-.8094	-1.3982	150.1428	-.8094	-1.3982	1.6156	.9456	210.0668	-.4737	-.8183	42.2911	36.6836				1				0
80	5.73	22.5745	29.5507	43.8888	50.64	-.7956	-1.3508	146.654	-.7956	-1.3508	1.5677	.9176	210.4981	-.4657	-.7906	42.4225	37.135				1				0
80	5.74	22.4432	29.2591	43.6619	50.2647	-.7832	-1.3546	145.6289	-.7832	-1.3546	1.5647	.9158	210.0362	-.4584	-.7928	42.5408	37.0992				1				0
80	5.75	22.3119	28.9675	43.4351	49.8893	-.7706	-1.3584	144.6037	-.7706	-1.3584	1.5618	.9141	209.5659	-.451	-.795	42.6609	37.0629				1				0
80	5.76	22.1805	28.6758	43.2083	49.5139	-.7578	-1.3623	143.5786	-.7578	-1.3623	1.5589	.9124	209.0872	-.4435	-.7973	42.7826	37.0261				1				0
80	5.77	22.0492	28.3842	42.9814	49.1385	-.7449	-1.3662	142.5534	-.7449	-1.3662	1.556	.9107	208.5999	-.4359	-.7996	42.9061	36.9887				1				0
80	5.78	21.8613	27.8928	43.5294	49.4828	-.7136	-1.4156	142.7662	-.7136	-1.4156	1.5853	.9278	206.7515	-.4176	-.8285	43.2042	36.5183				1				0
80	5.79	21.6733	27.4014	44.0774	49.827	-.6823	-1.4648	142.979	-.6823	-1.4648	1.6159	.9458	204.977	-.3994	-.8573	43.5015	36.0493				1				0
80	5.8	21.6167	27.2015	44.8522	50.5466	-.6648	-1.509	144.217	-.6648	-1.509	1.6489	.9651	203.7765	-.3891	-.8832	43.6686	35.6289				1				0
80	5.81	21.56	27.0017	45.627	51.2663	-.6475	-1.5524	145.455	-.6475	-1.5524	1.682	.9844	202.6428	-.379	-.9086	43.8329	35.2156				1				0
80	5.82	21.5034	26.8019	46.4018	51.9859	-.6306	-1.595	146.6929	-.6306	-1.595	1.7151	1.0038	201.5712	-.3691	-.9335	43.9944	34.8093				1				0
80	5.83	21.4682	26.5841	48.5536	54.1768	-.6054	-1.6942	150.7826	-.6054	-1.6942	1.7991	1.053	199.6639	-.3543	-.9916	44.2344	33.8652				1				0
80	5.84	21.433	26.3663	50.7054	56.3676	-.5815	-1.7881	154.8723	-.5815	-1.7881	1.8802	1.1005	198.0159	-.3404	-1.0465	44.4617	32.9709				1				0
80	5.85	21.3978	26.1485	52.8572	58.5585	-.5589	-1.8771	158.962	-.5589	-1.8771	1.9586	1.1463	196.5802	-.3271	-1.0987	44.6773	32.1227				1				0
80	5.86	21.4193	26.1305	54.2343	60.0298	-.5519	-1.9262	161.8138	-.5519	-1.9262	2.0037	1.1727	195.9888	-.323	-1.1274	44.7437	31.6555				1				0
80	5.87	21.4407	26.1125	55.6113	61.501	-.5452	-1.9735	164.6655	-.5452	-1.9735	2.0474	1.1983	195.4427	-.3191	-1.1551	44.8078	31.2045				1				0
80	5.88	21.4622	26.0945	56.9883	62.9723	-.5387	-2.0193	167.5172	-.5387	-2.0193	2.0899	1.2232	194.9369	-.3153	-1.1819	44.8697	30.7689				1				0
80	5.89	21.3978	25.9739	59.4586	65.6034	-.5285	-2.1049	172.4337	-.5285	-2.1049	2.1703	1.2702	194.0938	-.3093	-1.232	44.9669	29.9531				1				0
80	5.9	21.3334	25.8533	61.9289	68.2345	-.5188	-2.1858	177.3501	-.5188	-2.1858	2.2466	1.3149	193.3529	-.3037	-1.2794	45.0587	29.1826				1				0
80	5.91	21.2476	25.7506	63.0222	69.3944	-.5152	-2.2243	179.4148	-.5152	-2.2243	2.2831	1.3363	193.0421	-.3016	-1.3019	45.0931	28.8167				1				0
80	5.92	21.1618	25.648	64.1154	70.5543	-.5117	-2.2618	181.4795	-.5117	-2.2618	2.319	1.3573	192.7478	-.2995	-1.3238	45.1267	28.459				1				0
80	5.93	21.0759	25.5454	65.2087	71.7141	-.5083	-2.2985	183.5442	-.5083	-2.2985	2.354	1.3778	192.4688	-.2975	-1.3453	45.1595	28.1095				1				0
80	5.94	20.9901	25.4428	66.3019	72.874	-.5049	-2.3344	185.6089	-.5049	-2.3344	2.3884	1.3979	192.2039	-.2955	-1.3663	45.1916	27.7677				1				0
80	5.95	20.8202	25.2358	67.5367	74.3331	-.5071	-2.382	187.9258	-.5071	-2.382	2.4353	1.4254	192.0191	-.2968	-1.3942	45.1702	27.3147				1				0
80	5.96	20.6502	25.0288	68.7713	75.7923	-.5093	-2.4284	190.2427	-.5093	-2.4284	2.4812	1.4523	191.8456	-.2981	-1.4213	45.1493	26.8728				1				0
80	5.97	20.5661	24.9244	68.9128	76.0915	-.5148	-2.4406	190.4948	-.5148	-2.4406	2.4943	1.4599	191.9108	-.3013	-1.4285	45.0972	26.7565				1				0
80	5.98	20.482	24.82	69.0542	76.3908	-.5202	-2.4528	190.747	-.5202	-2.4528	2.5073	1.4676	191.9752	-.3045	-1.4356	45.0454	26.6404				1				0
80	5.99	20.3979	24.7156	69.1957	76.6901	-.5257	-2.4649	190.9992	-.5257	-2.4649	2.5203	1.4752	192.0387	-.3077	-1.4427	44.9936	26.5247				1				0
80	6	20.3138	24.6112	69.3371	76.9893	-.5311	-2.477	191.2514	-.5311	-2.477	2.5333	1.4828	192.1014	-.3109	-1.4498	44.942	26.4093				1				0
80	6.01	20.2528	24.5788	68.8487	76.678	-.5428	-2.4713	190.3583	-.5428	-2.4713	2.5302	1.481	192.3869	-.3177	-1.4465	44.8309	26.4637				1				0
80	6.02	20.1919	24.5464	68.3604	76.3666	-.5545	-2.4655	189.4652	-.5545	-2.4655	2.5271	1.4792	192.6758	-.3246	-1.4431	44.7187	26.5186				1				0
80	6.03	20.2151	24.6184	67.7306	75.756	-.561	-2.4474	188.32	-.561	-2.4474	2.5109	1.4696	192.91	-.3283	-1.4325	44.6573	26.6914				1				0
80	6.04	20.2383	24.6904	67.1008	75.1453	-.5675	-2.429	187.1747	-.5675	-2.429	2.4945	1.46	193.1502	-.3322	-1.4217	44.5952	26.8663				1				0
80	6.05	20.2614	24.7624	66.471	74.5347	-.5741	-2.4105	186.0294	-.5741	-2.4105	2.4779	1.4503	193.3966	-.336	-1.4109	44.5324	27.0433				1				0
80	6.06	20.2846	24.8344	65.8412	73.924	-.5808	-2.3916	184.8842	-.5808	-2.3916	2.4611	1.4405	193.6494	-.3399	-1.3998	44.4687	27.2225				1				0
80	6.07	20.3335	25.054	64.4543	72.4822	-.5943	-2.3459	182.3241	-.5943	-2.3459	2.42	1.4164	194.2169	-.3479	-1.373	44.3397	27.6585				1				0
80	6.08	20.3825	25.2736	63.0675	71.0403	-.6083	-2.2988	179.7639	-.6083	-2.2988	2.3779	1.3918	194.821	-.356	-1.3455	44.207	28.107				1				0
80	6.09	20.4082	25.4212	62.3105	70.2091	-.6154	-2.2709	178.3491	-.6154	-2.2709	2.3528	1.3771	195.162	-.3602	-1.3291	44.1394	28.3728				1				0
80	6.1	20.4339	25.5688	61.5535	69.3779	-.6226	-2.2425	176.9342	-.6226	-2.2425	2.3273	1.3622	195.5159	-.3644	-1.3125	44.0707	28.6428				1				0
80	6.11	20.4597	25.7164	60.7965	68.5467	-.6299	-2.2137	175.5194	-.6299	-2.2137	2.3016	1.3471	195.8835	-.3687	-1.2957	44.001	28.9172				1				0
80	6.12	20.4854	25.8641	60.0395	67.7155	-.6373	-2.1844	174.1045	-.6373	-2.1844	2.2755	1.3318	196.2656	-.373	-1.2785	43.9301	29.1961				1				0
80	6.13	20.4297	26.018	58.8173	66.4424	-.6541	-2.1443	171.7072	-.6541	-2.1443	2.2419	1.3122	196.9636	-.3828	-1.2551	43.7705	29.5777				1				0
80	6.14	20.3739	26.1719	57.595	65.1692	-.6713	-2.1031	169.3099	-.6713	-2.1031	2.2077	1.2922	197.7034	-.3929	-1.231	43.6063	29.9701				1				0
80	6.15	20.2923	26.1782	57.1298	64.7272	-.6809	-2.0923	168.3275	-.6809	-2.0923	2.2003	1.2878	198.0254	-.3985	-1.2246	43.5156	30.0731				1				0
80	6.16	20.2108	26.1845	56.6645	64.2852	-.6905	-2.0814	167.345	-.6905	-2.0814	2.1929	1.2835	198.3533	-.4041	-1.2182	43.4238	30.1773				1				0
80	6.17	20.1293	26.1908	56.1993	63.8432	-.7003	-2.0703	166.3626	-.7003	-2.0703	2.1855	1.2792	198.6875	-.4099	-1.2117	43.3309	30.2827				1				0
80	6.18	19.9894	26.1242	55.6896	63.3796	-.7114	-2.0634	165.1828	-.7114	-2.0634	2.1826	1.2775	199.0227	-.4164	-1.2077	43.2247	30.3485				1				0
80	6.19	19.8495	26.0576	55.1799	62.916	-.7227	-2.0564	164.0029	-.7227	-2.0564	2.1797	1.2758	199.3636	-.423	-1.2036	43.1171	30.4151				1				0
80	6.2	19.7096	25.991	54.6702	62.4524	-.7342	-2.0493	162.8231	-.7342	-2.0493	2.1769	1.2741	199.7104	-.4297	-1.1995	43.0078	30.4828				1				0
80	6.21	19.6512	25.9181	54.6257	62.4308	-.7355	-2.0537	162.6257	-.7355	-2.0537	2.1814	1.2768	199.7046	-.4305	-1.202	42.9952	30.4412				1				0
80	6.22	19.5928	25.8452	54.5812	62.4092	-.7368	-2.058	162.4284	-.7368	-2.058	2.186	1.2794	199.6987	-.4313	-1.2046	42.9825	30.3996				1				0
80	6.23	19.5345	25.7722	54.5367	62.3876	-.7382	-2.0624	162.231	-.7382	-2.0624	2.1905	1.2821	199.6929	-.432	-1.2071	42.9699	30.3579				1				0
80	6.24	19.3843	25.5715	54.6461	62.5484	-.7386	-2.0813	162.1504	-.7386	-2.0813	2.2085	1.2926	199.5377	-.4323	-1.2182	42.9659	30.1777				1				0
80	6.25	19.2341	25.3708	54.7556	62.7093	-.739	-2.1003	162.0698	-.739	-2.1003	2.2265	1.3032	199.3848	-.4325	-1.2293	42.9619	29.9973				1				0
80	6.26	19.1422	25.243	54.9094	62.8918	-.7381	-2.1148	162.1865	-.7381	-2.1148	2.2399	1.311	199.2395	-.432	-1.2378	42.9707	29.8591				1				0
80	6.27	19.0504	25.1152	55.0633	63.0743	-.7372	-2.1293	162.3033	-.7372	-2.1293	2.2533	1.3188	199.0961	-.4315	-1.2463	42.9794	29.7212				1				0
80	6.28	18.9586	24.9874	55.2172	63.2568	-.7362	-2.1437	162.42	-.7362	-2.1437	2.2666	1.3267	198.9546	-.4309	-1.2547	42.9881	29.5835				1				0
80	6.29	18.8667	24.8596	55.3711	63.4393	-.7353	-2.1582	162.5368	-.7353	-2.1582	2.28	1.3345	198.815	-.4304	-1.2632	42.9968	29.4459				1				0
80	6.3	18.7174	24.5959	55.968	64.1114	-.7294	-2.195	163.3926	-.7294	-2.195	2.313	1.3538	198.3829	-.4269	-1.2847	43.0529	29.0955				1				0
80	6.31	18.568	24.3322	56.5649	64.7834	-.7236	-2.2314	164.2485	-.7236	-2.2314	2.3458	1.373	197.9674	-.4235	-1.306	43.1084	28.7488				1				0
80	6.32	18.5105	24.1962	57.0079	65.273	-.7187	-2.2533	164.9877	-.7187	-2.2533	2.3651	1.3843	197.6913	-.4207	-1.3188	43.1549	28.5404				1				0
80	6.33	18.453	24.0603	57.4509	65.7625	-.7139	-2.275	165.7268	-.7139	-2.275	2.3843	1.3956	197.4221	-.4178	-1.3315	43.201	28.3338				1				0
80	6.34	18.3955	23.9244	57.8939	66.2521	-.7091	-2.2965	166.4659	-.7091	-2.2965	2.4034	1.4067	197.1596	-.415	-1.3441	43.2467	28.129				1				0
80	6.35	18.338	23.7885	58.3369	66.7416	-.7043	-2.3178	167.2051	-.7043	-2.3178	2.4224	1.4179	196.9034	-.4123	-1.3566	43.292	27.9261				1				0
80	6.36	18.2307	23.5653	59.0672	67.6213	-.7007	-2.354	168.4845	-.7007	-2.354	2.456	1.4375	196.5761	-.4101	-1.3778	43.3269	27.5813				1				0
80	6.37	18.1235	23.3421	59.7975	68.5009	-.6971	-2.3896	169.764	-.6971	-2.3896	2.4892	1.457	196.2623	-.408	-1.3987	43.3613	27.2417				1				0
80	6.38	18.0737	23.2548	60.0849	68.891	-.6981	-2.4044	170.3043	-.6981	-2.4044	2.5037	1.4654	196.1906	-.4086	-1.4073	43.3513	27.1011				1				0
80	6.39	18.0239	23.1675	60.3722	69.2811	-.6991	-2.4191	170.8446	-.6991	-2.4191	2.5181	1.4739	196.1202	-.4092	-1.4159	43.3414	26.9614				1				0
80	6.4	17.9741	23.0802	60.6595	69.6712	-.7002	-2.4336	171.3849	-.7002	-2.4336	2.5324	1.4822	196.0511	-.4098	-1.4244	43.3316	26.8225				1				0
80	6.41	17.9243	22.9929	60.9468	70.0612	-.7012	-2.4481	171.9253	-.7012	-2.4481	2.5466	1.4905	195.9831	-.4104	-1.4329	43.3218	26.6846				1				0
80	6.42	17.7836	22.7841	61.2279	70.4487	-.7018	-2.4712	172.2443	-.7018	-2.4712	2.5689	1.5036	195.8541	-.4108	-1.4464	43.3162	26.4648				1				0
80	6.43	17.6428	22.5752	61.509	70.8362	-.7024	-2.4942	172.5633	-.7024	-2.4942	2.5912	1.5167	195.7277	-.4111	-1.4599	43.3106	26.2458				1				0
80	6.44	17.5518	22.4537	61.5028	70.8336	-.702	-2.5029	172.342	-.702	-2.5029	2.5995	1.5215	195.6666	-.4109	-1.465	43.3146	26.1627				1				0
80	6.45	17.4609	22.3322	61.4966	70.831	-.7015	-2.5117	172.1207	-.7015	-2.5117	2.6078	1.5264	195.6057	-.4106	-1.4701	43.3187	26.0794				1				0
80	6.46	17.3699	22.2107	61.4904	70.8284	-.7011	-2.5204	171.8994	-.7011	-2.5204	2.6161	1.5313	195.545	-.4104	-1.4753	43.3227	25.9959				1				0
80	6.47	17.2789	22.0892	61.4841	70.8258	-.7007	-2.5292	171.6781	-.7007	-2.5292	2.6245	1.5362	195.4846	-.4101	-1.4804	43.3268	25.9121				1				0
80	6.48	17.0901	21.8516	61.4147	70.6909	-.6976	-2.5446	171.0473	-.6976	-2.5446	2.6385	1.5444	195.3305	-.4083	-1.4894	43.3563	25.7655				1				0
80	6.49	16.9013	21.614	61.3454	70.556	-.6945	-2.5601	170.4166	-.6945	-2.5601	2.6526	1.5526	195.1769	-.4065	-1.4985	43.386	25.6178				1				0
80	6.5	16.8034	21.4979	61.2822	70.4236	-.6918	-2.5668	170.0071	-.6918	-2.5668	2.6584	1.556	195.0831	-.4049	-1.5024	43.4118	25.5543				1				0
80	6.51	16.7056	21.3818	61.219	70.2913	-.6891	-2.5735	169.5977	-.6891	-2.5735	2.6642	1.5594	194.9893	-.4033	-1.5063	43.4376	25.4904				1				0
80	6.52	16.6077	21.2657	61.1559	70.159	-.6863	-2.5802	169.1883	-.6863	-2.5802	2.67	1.5628	194.8954	-.4017	-1.5103	43.4635	25.4263				1				0
80	6.53	16.5099	21.1496	61.0927	70.0266	-.6836	-2.587	168.7788	-.6836	-2.587	2.6758	1.5662	194.8015	-.4001	-1.5142	43.4896	25.3618				1				0
80	6.54	16.3777	21.0658	60.9602	69.9505	-.6906	-2.5937	168.3543	-.6906	-2.5937	2.6841	1.5711	194.9097	-.4042	-1.5182	43.4228	25.2977				1				0
80	6.55	16.2455	20.9821	60.8276	69.8744	-.6977	-2.6005	167.9297	-.6977	-2.6005	2.6925	1.576	195.0178	-.4084	-1.5221	43.3556	25.2334				1				0
80	6.56	16.2112	21.0145	60.7583	69.9306	-.7075	-2.6004	167.9146	-.7075	-2.6004	2.6949	1.5774	195.2194	-.4141	-1.5221	43.2622	25.2341				1				0
80	6.57	16.1769	21.0469	60.6889	69.9869	-.7173	-2.6003	167.8995	-.7173	-2.6003	2.6974	1.5789	195.4207	-.4198	-1.522	43.1689	25.2349				1				0
80	6.58	16.1425	21.0793	60.6195	70.0431	-.7271	-2.6003	167.8845	-.7271	-2.6003	2.7	1.5804	195.6217	-.4256	-1.522	43.0755	25.2356				1				0
80	6.59	16.1005	21.2018	60.446	70.1979	-.7517	-2.5966	167.9462	-.7517	-2.5966	2.7032	1.5822	196.1465	-.44	-1.5198	42.8406	25.271				1				0
80	6.6	16.0584	21.3242	60.2726	70.3527	-.7764	-2.5928	168.0079	-.7764	-2.5928	2.7066	1.5842	196.6696	-.4544	-1.5177	42.6058	25.3063				1				0
80	6.61	16.0164	21.4466	60.0991	70.5075	-.801	-2.5891	168.0696	-.801	-2.5891	2.7102	1.5864	197.191	-.4689	-1.5155	42.3712	25.3415				1				0
80	6.62	16.0087	21.5366	59.995	70.6061	-.8158	-2.5855	168.1464	-.8158	-2.5855	2.7112	1.5869	197.5128	-.4775	-1.5134	42.23	25.376				1				0
80	6.63	16.0009	21.6266	59.8909	70.7048	-.8307	-2.5819	168.2232	-.8307	-2.5819	2.7122	1.5875	197.8341	-.4862	-1.5112	42.089	25.4105				1				0
80	6.64	15.9932	21.7166	59.7869	70.8034	-.8454	-2.5783	168.3	-.8454	-2.5783	2.7134	1.5882	198.1549	-.4949	-1.5091	41.9481	25.4449				1				0
80	6.65	15.9048	21.7643	59.5716	70.9452	-.8709	-2.5791	168.1859	-.8709	-2.5791	2.7222	1.5934	198.6594	-.5098	-1.5096	41.7052	25.4369				1				0
80	6.66	15.8164	21.812	59.3563	71.087	-.8965	-2.58	168.0717	-.8965	-2.58	2.7313	1.5987	199.1613	-.5247	-1.5101	41.4621	25.4289				1				0
80	6.67	15.7357	21.7697	59.2451	71.1303	-.9073	-2.5844	167.8808	-.9073	-2.5844	2.7391	1.6032	199.3436	-.531	-1.5127	41.3594	25.3863				1				0
80	6.68	15.655	21.7274	59.1339	71.1735	-.9181	-2.5889	167.6899	-.9181	-2.5889	2.7469	1.6078	199.5254	-.5374	-1.5154	41.2564	25.3437				1				0
80	6.69	15.5744	21.6851	59.0227	71.2168	-.9289	-2.5934	167.499	-.9289	-2.5934	2.7547	1.6124	199.7065	-.5437	-1.518	41.1533	25.301				1				0
80	6.7	15.4937	21.6428	58.9115	71.26	-.9398	-2.5979	167.308	-.9398	-2.5979	2.7626	1.617	199.8871	-.5501	-1.5206	41.0499	25.2582				1				0
80	6.71	15.3486	21.5465	58.8653	71.4866	-.9564	-2.6106	167.247	-.9564	-2.6106	2.7803	1.6274	200.1212	-.5598	-1.5281	40.891	25.1369				1				0
80	6.72	15.2036	21.4502	58.819	71.7133	-.9731	-2.6234	167.186	-.9731	-2.6234	2.798	1.6378	200.3526	-.5696	-1.5355	40.7319	25.0156				1				0
80	6.73	15.1392	21.3962	58.884	71.8966	-.9789	-2.6316	167.316	-.9789	-2.6316	2.8077	1.6435	200.4051	-.573	-1.5403	40.6768	24.9375				1				0
80	6.74	15.0748	21.3422	58.9489	72.08	-.9847	-2.6397	167.4459	-.9847	-2.6397	2.8174	1.6491	200.4572	-.5764	-1.5451	40.6218	24.8595				1				0
80	6.75	15.0105	21.2882	59.0138	72.2634	-.9905	-2.6479	167.5758	-.9905	-2.6479	2.8271	1.6548	200.5089	-.5798	-1.5499	40.5668	24.7817				1				0
80	6.76	14.9461	21.2342	59.0788	72.4467	-.9962	-2.6561	167.7058	-.9962	-2.6561	2.8368	1.6605	200.5601	-.5831	-1.5547	40.512	24.7039				1				0
80	6.77	14.862	21.182	59.214	72.7659	-1.0053	-2.6675	168.0238	-1.0053	-2.6675	2.8506	1.6686	200.6496	-.5884	-1.5614	40.4259	24.5954				1				0
80	6.78	14.7779	21.1298	59.3492	73.085	-1.0143	-2.6788	168.3419	-1.0143	-2.6788	2.8644	1.6766	200.738	-.5937	-1.568	40.3402	24.4873				1				0
80	6.79	14.7581	21.1316	59.4195	73.2208	-1.0175	-2.6821	168.53	-1.0175	-2.6821	2.8686	1.6791	200.7761	-.5956	-1.5699	40.3092	24.4566				1				0
80	6.8	14.7384	21.1334	59.4898	73.3566	-1.0208	-2.6853	168.7181	-1.0208	-2.6853	2.8727	1.6815	200.814	-.5975	-1.5718	40.2782	24.426				1				0
80	6.81	14.7187	21.1352	59.56	73.4924	-1.024	-2.6885	168.9062	-1.024	-2.6885	2.8769	1.6839	200.8517	-.5994	-1.5737	40.2473	24.3955				1				0
80	6.82	14.6989	21.137	59.6303	73.6282	-1.0273	-2.6917	169.0944	-1.0273	-2.6917	2.881	1.6864	200.8893	-.6013	-1.5755	40.2165	24.365				1				0
80	6.83	14.7238	21.1937	59.7451	73.822	-1.0305	-2.6917	169.4845	-1.0305	-2.6917	2.8822	1.6871	200.9481	-.6032	-1.5756	40.1861	24.3645				1				0
80	6.84	14.7487	21.2504	59.8598	74.0157	-1.0336	-2.6918	169.8746	-1.0336	-2.6918	2.8834	1.6878	201.0067	-.605	-1.5756	40.1558	24.3639				1				0
80	6.85	14.7933	21.3053	59.9043	74.0737	-1.0336	-2.6887	170.0765	-1.0336	-2.6887	2.8805	1.6861	201.0281	-.605	-1.5738	40.1562	24.3936				1				0
80	6.86	14.838	21.3602	59.9488	74.1316	-1.0336	-2.6856	170.2785	-1.0336	-2.6856	2.8776	1.6843	201.0496	-.605	-1.5719	40.1566	24.4232				1				0
80	6.87	14.8826	21.4151	59.9932	74.1896	-1.0335	-2.6825	170.4805	-1.0335	-2.6825	2.8747	1.6826	201.0711	-.6049	-1.5701	40.157	24.4528				1				0
80	6.88	14.9272	21.47	60.0377	74.2475	-1.0335	-2.6794	170.6824	-1.0335	-2.6794	2.8718	1.6809	201.0925	-.6049	-1.5683	40.1573	24.4822				1				0
80	6.89	14.9933	21.5267	60.0048	74.1178	-1.0284	-2.6722	170.6425	-1.0284	-2.6722	2.8632	1.6759	201.05	-.602	-1.5641	40.2054	24.5507				1				0
80	6.9	15.0594	21.5834	59.9719	73.988	-1.0234	-2.665	170.6027	-1.0234	-2.665	2.8547	1.671	201.0072	-.599	-1.5599	40.2535	24.6192				1				0
80	6.91	15.0808	21.5852	59.8945	73.8003	-1.0183	-2.6609	170.3609	-1.0183	-2.6609	2.8491	1.6676	200.9425	-.5961	-1.5575	40.3015	24.6585				1				0
80	6.92	15.1023	21.587	59.8171	73.6126	-1.0133	-2.6567	170.119	-1.0133	-2.6567	2.8434	1.6643	200.8773	-.5931	-1.5551	40.3495	24.6979				1				0
80	6.93	15.1238	21.5888	59.7397	73.425	-1.0082	-2.6526	169.8772	-1.0082	-2.6526	2.8377	1.661	200.8117	-.5901	-1.5526	40.3977	24.7374				1				0
80	6.94	15.2036	21.6824	59.5351	73.0539	-1.003	-2.6382	169.475	-1.003	-2.6382	2.8224	1.6521	200.8154	-.5871	-1.5442	40.4478	24.8741				1				0
80	6.95	15.2834	21.776	59.3305	72.6828	-.9977	-2.6238	169.0728	-.9977	-2.6238	2.8071	1.6431	200.8191	-.584	-1.5358	40.4982	25.0114				1				0
80	6.96	15.3632	21.8696	59.1259	72.3118	-.9924	-2.6093	168.6705	-.9924	-2.6093	2.7916	1.634	200.8228	-.5809	-1.5273	40.5488	25.1494				1				0
80	6.97	15.4216	21.9614	58.9987	72.1284	-.9922	-2.599	168.5101	-.9922	-2.599	2.782	1.6284	200.8943	-.5807	-1.5213	40.5508	25.2474				1				0
80	6.98	15.48	22.0532	58.8715	71.9451	-.992	-2.5887	168.3497	-.992	-2.5887	2.7723	1.6227	200.9664	-.5806	-1.5152	40.5527	25.3456				1				0
80	6.99	15.5383	22.145	58.7443	71.7617	-.9918	-2.5784	168.1893	-.9918	-2.5784	2.7625	1.617	201.0391	-.5805	-1.5092	40.5546	25.444				1				0
80	7	15.6902	22.3844	58.5584	71.4244	-.9893	-2.555	168.0574	-.9893	-2.555	2.7398	1.6037	201.1669	-.5791	-1.4955	40.578	25.6669				1				0
80	7.01	15.8421	22.6238	58.3725	71.087	-.9869	-2.5315	167.9255	-.9869	-2.5315	2.7171	1.5904	201.297	-.5776	-1.4818	40.6014	25.8901				1				0
80	7.02	15.9357	22.7715	58.3138	70.9331	-.9846	-2.5185	167.954	-.9846	-2.5185	2.7041	1.5828	201.3531	-.5763	-1.4741	40.6228	26.0144				1				0
80	7.03	16.0293	22.9191	58.2551	70.7791	-.9824	-2.5054	167.9825	-.9824	-2.5054	2.6911	1.5752	201.4095	-.575	-1.4665	40.6443	26.1387				1				0
80	7.04	16.1228	23.0667	58.1963	70.6252	-.9801	-2.4924	168.011	-.9801	-2.4924	2.6782	1.5676	201.4666	-.5737	-1.4589	40.6657	26.2629				1				0
80	7.05	16.2164	23.2143	58.1376	70.4712	-.9779	-2.4794	168.0395	-.9779	-2.4794	2.6652	1.56	201.5242	-.5724	-1.4512	40.6871	26.3871				1				0
80	7.06	16.4	23.4888	58.0869	70.2221	-.9715	-2.456	168.1979	-.9715	-2.456	2.6411	1.5459	201.5821	-.5686	-1.4375	40.7477	26.6099				1				0
80	7.07	16.5837	23.7633	58.0362	69.973	-.9652	-2.4326	168.3563	-.9652	-2.4326	2.6171	1.5318	201.6409	-.5649	-1.4239	40.8081	26.8322				1				0
80	7.08	16.6738	23.8902	58.0442	69.8779	-.9611	-2.4223	168.4861	-.9611	-2.4223	2.606	1.5253	201.6409	-.5625	-1.4178	40.847	26.9304				1				0
80	7.09	16.7639	24.0171	58.0522	69.7827	-.957	-2.412	168.616	-.957	-2.412	2.5949	1.5189	201.6409	-.5601	-1.4118	40.8859	27.0284				1				0
80	7.1	16.8541	24.144	58.0602	69.6876	-.9529	-2.4017	168.7459	-.9529	-2.4017	2.5839	1.5124	201.6408	-.5577	-1.4058	40.9248	27.1263				1				0
80	7.11	16.9442	24.271	58.0682	69.5924	-.9488	-2.3915	168.8758	-.9488	-2.3915	2.5728	1.5059	201.6408	-.5554	-1.3998	40.9636	27.224				1				0
80	7.12	17.0961	24.4582	58.038	69.3269	-.9385	-2.3733	168.9192	-.9385	-2.3733	2.5521	1.4938	201.5762	-.5493	-1.3891	41.0618	27.3971				1				0
80	7.13	17.248	24.6454	58.0078	69.0614	-.9282	-2.3551	168.9625	-.9282	-2.3551	2.5315	1.4817	201.5105	-.5433	-1.3785	41.1599	27.5701				1				0
80	7.14	17.3098	24.7057	57.9695	68.891	-.922	-2.3472	168.876	-.922	-2.3472	2.5218	1.476	201.4446	-.5396	-1.3738	41.2194	27.6457				1				0
80	7.15	17.3716	24.766	57.9313	68.7206	-.9157	-2.3392	168.7894	-.9157	-2.3392	2.5121	1.4704	201.3781	-.536	-1.3692	41.279	27.7215				1				0
80	7.16	17.4334	24.8263	57.893	68.5502	-.9094	-2.3313	168.7029	-.9094	-2.3313	2.5024	1.4647	201.3109	-.5323	-1.3645	41.3386	27.7973				1				0
80	7.17	17.4952	24.8866	57.8548	68.3798	-.9032	-2.3233	168.6163	-.9032	-2.3233	2.4927	1.459	201.2432	-.5286	-1.3599	41.3983	27.8731				1				0
80	7.18	17.5827	24.8983	57.7516	67.988	-.8869	-2.3123	168.2206	-.8869	-2.3123	2.4765	1.4495	200.9845	-.5191	-1.3534	41.5535	27.9783				1				0
80	7.19	17.6703	24.91	57.6484	67.5962	-.8705	-2.3012	167.8248	-.8705	-2.3012	2.4603	1.4401	200.721	-.5095	-1.3469	41.7094	28.0839				1				0
80	7.2	17.696	24.8614	57.5834	67.3748	-.8604	-2.2981	167.5156	-.8604	-2.2981	2.4539	1.4363	200.526	-.5036	-1.3451	41.8056	28.1134				1				0
80	7.21	17.7218	24.8128	57.5185	67.1533	-.8503	-2.295	167.2064	-.8503	-2.295	2.4474	1.4325	200.3291	-.4977	-1.3433	41.9022	28.1431				1				0
80	7.22	17.7475	24.7642	57.4536	66.9319	-.8401	-2.2919	166.8972	-.8401	-2.2919	2.441	1.4287	200.1305	-.4917	-1.3414	41.9992	28.1728				1				0
80	7.23	17.7733	24.7156	57.3886	66.7105	-.8299	-2.2887	166.588	-.8299	-2.2887	2.4345	1.4249	199.9301	-.4857	-1.3396	42.0965	28.2027				1				0
80	7.24	17.8763	24.6526	57.4518	66.4363	-.805	-2.284	166.4169	-.805	-2.284	2.4217	1.4175	199.4151	-.4712	-1.3369	42.3333	28.2474				1				0
80	7.25	17.9793	24.5896	57.5149	66.1621	-.7801	-2.2793	166.2459	-.7801	-2.2793	2.4091	1.4101	198.8936	-.4566	-1.3341	42.5705	28.2922				1				0
80	7.26	18.0565	24.5752	57.643	66.1094	-.7655	-2.2778	166.3841	-.7655	-2.2778	2.403	1.4065	198.5768	-.4481	-1.3332	42.7092	28.3069				1				0
80	7.27	18.1338	24.5608	57.7711	66.0566	-.751	-2.2762	166.5223	-.751	-2.2762	2.3969	1.4029	198.259	-.4396	-1.3323	42.8477	28.3215				1				0
80	7.28	18.211	24.5464	57.8992	66.0038	-.7365	-2.2747	166.6604	-.7365	-2.2747	2.391	1.3994	197.9401	-.4311	-1.3314	42.986	28.3362				1				0
80	7.29	18.2882	24.532	58.0273	65.9511	-.722	-2.2732	166.7986	-.722	-2.2732	2.3851	1.396	197.6201	-.4226	-1.3305	43.1241	28.3508				1				0
80	7.3	18.4625	24.5509	58.32	65.9563	-.6974	-2.2694	167.2896	-.6974	-2.2694	2.3741	1.3896	197.0813	-.4082	-1.3283	43.3586	28.3865				1				0
80	7.31	18.6367	24.5698	58.6127	65.9615	-.6729	-2.2657	167.7806	-.6729	-2.2657	2.3635	1.3834	196.5406	-.3938	-1.3261	43.5916	28.422				1				0
80	7.32	18.7337	24.6031	58.7772	66.0194	-.6629	-2.2635	168.1334	-.6629	-2.2635	2.3586	1.3805	196.3224	-.388	-1.3248	43.6871	28.4428				1				0
80	7.33	18.8307	24.6364	58.9418	66.0774	-.6529	-2.2613	168.4862	-.6529	-2.2613	2.3537	1.3776	196.1042	-.3821	-1.3236	43.7821	28.4636				1				0
80	7.34	18.9277	24.6697	59.1064	66.1353	-.6429	-2.2591	168.839	-.6429	-2.2591	2.3489	1.3748	195.886	-.3763	-1.3223	43.8768	28.4843				1				0
80	7.35	19.083	24.7228	59.2736	66.1059	-.6266	-2.2526	169.1853	-.6266	-2.2526	2.3381	1.3685	195.5452	-.3668	-1.3184	44.0323	28.5469				1				0
80	7.36	19.2384	24.7759	59.4408	66.0765	-.6103	-2.246	169.5316	-.6103	-2.246	2.3275	1.3623	195.2026	-.3572	-1.3146	44.1872	28.6093				1				0
80	7.37	19.3937	24.829	59.6081	66.0471	-.5941	-2.2395	169.8779	-.5941	-2.2395	2.317	1.3561	194.8583	-.3477	-1.3108	44.3415	28.6714				1				0
80	7.38	19.4521	24.8488	59.6107	65.9597	-.5877	-2.2351	169.8713	-.5877	-2.2351	2.3111	1.3527	194.7326	-.344	-1.3082	44.4026	28.7132				1				0
80	7.39	19.5104	24.8686	59.6134	65.8724	-.5813	-2.2307	169.8648	-.5813	-2.2307	2.3052	1.3492	194.6063	-.3402	-1.3056	44.4636	28.7551				1				0
80	7.4	19.5688	24.8884	59.6161	65.785	-.5749	-2.2263	169.8583	-.5749	-2.2263	2.2994	1.3458	194.4792	-.3365	-1.3031	44.5247	28.7969				1				0
80	7.41	19.6349	24.9361	59.4809	65.5333	-.5691	-2.2161	169.5852	-.5691	-2.2161	2.288	1.3392	194.4017	-.3331	-1.2971	44.5803	28.8941				1				0
80	7.42	19.701	24.9838	59.3456	65.2816	-.5632	-2.2059	169.312	-.5632	-2.2059	2.2766	1.3325	194.3231	-.3296	-1.2911	44.636	28.9917				1				0
80	7.43	19.7087	25.0117	59.2078	65.1173	-.5638	-2.2	169.0454	-.5638	-2.2	2.2711	1.3293	194.3737	-.33	-1.2877	44.6306	29.0475				1				0
80	7.44	19.7164	25.0396	59.0699	64.9529	-.5644	-2.1941	168.7789	-.5644	-2.1941	2.2656	1.326	194.4247	-.3303	-1.2842	44.6251	29.1034				1				0
80	7.45	19.7241	25.0675	58.932	64.7886	-.5649	-2.1882	168.5123	-.5649	-2.1882	2.26	1.3228	194.476	-.3307	-1.2808	44.6196	29.1596				1				0
80	7.46	19.7319	25.0954	58.7941	64.6243	-.5655	-2.1823	168.2457	-.5655	-2.1823	2.2544	1.3195	194.5278	-.331	-1.2773	44.6141	29.2159				1				0
80	7.47	19.7233	25.171	58.5157	64.3985	-.5739	-2.1721	167.8085	-.5739	-2.1721	2.2467	1.315	194.8007	-.3359	-1.2713	44.534	29.3132				1				0
80	7.48	19.7147	25.2466	58.2373	64.1728	-.5824	-2.1618	167.3714	-.5824	-2.1618	2.2389	1.3104	195.0769	-.3409	-1.2653	44.4536	29.411				1				0
80	7.49	19.6984	25.2943	58.0967	64.1114	-.5902	-2.1575	167.2008	-.5902	-2.1575	2.2368	1.3092	195.3004	-.3455	-1.2628	44.3786	29.4521				1				0
80	7.5	19.6821	25.342	57.9562	64.05	-.5981	-2.1532	167.0302	-.5981	-2.1532	2.2347	1.308	195.5247	-.3501	-1.2603	44.3035	29.4933				1				0
80	7.51	19.6658	25.3897	57.8156	63.9885	-.606	-2.1489	166.8597	-.606	-2.1489	2.2327	1.3068	195.7499	-.3547	-1.2577	44.2282	29.5345				1				0
80	7.52	19.6495	25.4374	57.6751	63.9271	-.614	-2.1445	166.6891	-.614	-2.1445	2.2307	1.3056	195.9759	-.3593	-1.2552	44.1528	29.5759				1				0
80	7.53	19.6083	25.5166	57.5487	63.9462	-.6278	-2.1413	166.6198	-.6278	-2.1413	2.2315	1.3061	196.3394	-.3674	-1.2533	44.0212	29.6062				1				0
80	7.54	19.5671	25.5958	57.4224	63.9652	-.6416	-2.1382	166.5506	-.6416	-2.1382	2.2324	1.3066	196.7028	-.3755	-1.2515	43.8896	29.6365				1				0
80	7.55	19.5422	25.6273	57.4367	64.0456	-.6475	-2.1393	166.6518	-.6475	-2.1393	2.2352	1.3082	196.8382	-.379	-1.2521	43.8337	29.6254				1				0
80	7.56	19.5173	25.6588	57.4509	64.1261	-.6533	-2.1405	166.7531	-.6533	-2.1405	2.238	1.3099	196.973	-.3824	-1.2528	43.778	29.6143				1				0
80	7.57	19.4924	25.6903	57.4651	64.2065	-.6592	-2.1417	166.8544	-.6592	-2.1417	2.2408	1.3115	197.1073	-.3858	-1.2535	43.7223	29.6032				1				0
80	7.58	19.4675	25.7218	57.4794	64.2869	-.665	-2.1428	166.9557	-.665	-2.1428	2.2436	1.3132	197.2412	-.3892	-1.2542	43.6666	29.5921				1				0
80	7.59	19.4246	25.747	57.5737	64.466	-.6718	-2.1477	167.2113	-.6718	-2.1477	2.2503	1.3171	197.3687	-.3932	-1.257	43.6023	29.5458				1				0
80	7.6	19.3817	25.7722	57.6679	64.645	-.6785	-2.1525	167.4669	-.6785	-2.1525	2.2569	1.321	197.4952	-.3971	-1.2599	43.5382	29.4997				1				0
80	7.61	19.3637	25.7659	57.748	64.7436	-.6794	-2.1562	167.6213	-.6794	-2.1562	2.2607	1.3232	197.4892	-.3977	-1.262	43.5295	29.4647				1				0
80	7.62	19.3456	25.7596	57.8281	64.8422	-.6803	-2.1599	167.7756	-.6803	-2.1599	2.2645	1.3254	197.4832	-.3982	-1.2642	43.5209	29.4298				1				0
80	7.63	19.3276	25.7533	57.9081	64.9408	-.6812	-2.1635	167.9299	-.6812	-2.1635	2.2682	1.3276	197.4773	-.3987	-1.2663	43.5122	29.3949				1				0
80	7.64	19.3096	25.747	57.9882	65.0394	-.6821	-2.1672	168.0843	-.6821	-2.1672	2.272	1.3298	197.4714	-.3992	-1.2685	43.5036	29.3601				1				0
80	7.65	19.2873	25.7389	58.1323	65.2211	-.6835	-2.1733	168.3796	-.6835	-2.1733	2.2782	1.3335	197.4594	-.4001	-1.272	43.4901	29.3022				1				0
80	7.66	19.265	25.7308	58.2764	65.4027	-.6849	-2.1793	168.6749	-.6849	-2.1793	2.2844	1.3371	197.4476	-.4009	-1.2756	43.4767	29.2445				1				0
80	7.67	19.2607	25.729	58.3405	65.4857	-.6855	-2.1818	168.8159	-.6855	-2.1818	2.2869	1.3385	197.4416	-.4012	-1.277	43.4718	29.2214				1				0
80	7.68	19.2564	25.7272	58.4045	65.5688	-.686	-2.1842	168.9569	-.686	-2.1842	2.2894	1.34	197.4356	-.4015	-1.2784	43.467	29.1984				1				0
80	7.69	19.2521	25.7254	58.4685	65.6518	-.6865	-2.1866	169.0979	-.6865	-2.1866	2.2918	1.3414	197.4296	-.4018	-1.2798	43.4622	29.1755				1				0
80	7.7	19.2555	25.72	58.5308	65.7227	-.6859	-2.1886	169.2291	-.6859	-2.1886	2.2936	1.3424	197.4015	-.4015	-1.281	43.4673	29.1561				1				0
80	7.71	19.259	25.7146	58.5931	65.7937	-.6854	-2.1906	169.3604	-.6854	-2.1906	2.2954	1.3435	197.3735	-.4012	-1.2822	43.4725	29.1367				1				0
80	7.72	19.2624	25.7092	58.6554	65.8646	-.6849	-2.1927	169.4916	-.6849	-2.1927	2.2971	1.3445	197.3455	-.4008	-1.2834	43.4776	29.1174				1				0
80	7.73	19.2701	25.7056	58.6536	65.8525	-.6838	-2.1923	169.4818	-.6838	-2.1923	2.2965	1.3441	197.3233	-.4002	-1.2832	43.4876	29.1209				1				0
80	7.74	19.2778	25.702	58.6518	65.8404	-.6828	-2.1919	169.472	-.6828	-2.1919	2.2958	1.3437	197.3011	-.3996	-1.2829	43.4975	29.1244				1				0
80	7.75	19.2856	25.6984	58.65	65.8283	-.6817	-2.1916	169.4623	-.6817	-2.1916	2.2951	1.3434	197.2789	-.399	-1.2827	43.5075	29.128				1				0
80	7.76	19.3027	25.6768	58.602	65.7245	-.6776	-2.1895	169.306	-.6776	-2.1895	2.292	1.3415	197.1959	-.3966	-1.2815	43.5467	29.1474				1				0
80	7.77	19.3199	25.6552	58.5539	65.6207	-.6735	-2.1875	169.1497	-.6735	-2.1875	2.2888	1.3396	197.1124	-.3942	-1.2803	43.586	29.167				1				0
80	7.78	19.3293	25.6372	58.5077	65.529	-.6704	-2.1858	169.0033	-.6704	-2.1858	2.2863	1.3382	197.051	-.3924	-1.2793	43.6153	29.183				1				0
80	7.79	19.3388	25.6192	58.4614	65.4373	-.6673	-2.1841	168.8568	-.6673	-2.1841	2.2838	1.3367	196.9893	-.3906	-1.2784	43.6447	29.199				1				0
80	7.8	19.3482	25.6012	58.4152	65.3456	-.6642	-2.1824	168.7103	-.6642	-2.1824	2.2813	1.3352	196.9275	-.3888	-1.2774	43.6742	29.215				1				0
80	7.81	19.3577	25.5832	58.3689	65.2539	-.6611	-2.1807	168.5638	-.6611	-2.1807	2.2787	1.3337	196.8653	-.3869	-1.2764	43.7037	29.2311				1				0
80	7.82	19.3577	25.5346	58.2604	65.0853	-.6569	-2.1786	168.238	-.6569	-2.1786	2.2755	1.3318	196.7793	-.3845	-1.2751	43.7438	29.2514				1				0
80	7.83	19.3577	25.486	58.1519	64.9166	-.6527	-2.1765	167.9122	-.6527	-2.1765	2.2722	1.3299	196.6927	-.382	-1.2739	43.7841	29.2717				1				0
80	7.84	19.3482	25.4554	58.0896	64.8396	-.6516	-2.176	167.7329	-.6516	-2.176	2.2715	1.3295	196.6688	-.3814	-1.2736	43.7947	29.2758				1				0
80	7.85	19.3388	25.4248	58.0273	64.7627	-.6504	-2.1756	167.5536	-.6504	-2.1756	2.2707	1.3291	196.6449	-.3807	-1.2734	43.8054	29.28				1				0
80	7.86	19.3293	25.3942	57.9651	64.6857	-.6493	-2.1752	167.3743	-.6493	-2.1752	2.27	1.3286	196.6208	-.38	-1.2731	43.8162	29.2842				1				0
80	7.87	19.3199	25.3636	57.9028	64.6087	-.6482	-2.1747	167.195	-.6482	-2.1747	2.2693	1.3282	196.5967	-.3794	-1.2729	43.8269	29.2884				1				0
80	7.88	19.2796	25.2907	57.8565	64.5629	-.6473	-2.178	166.9897	-.6473	-2.178	2.2722	1.3299	196.5529	-.3789	-1.2748	43.8349	29.2573				1				0
80	7.89	19.2392	25.2178	57.8103	64.517	-.6465	-2.1813	166.7843	-.6465	-2.1813	2.2751	1.3316	196.5091	-.3784	-1.2767	43.8429	29.2261				1				0
80	7.9	19.2083	25.1755	57.8263	64.5482	-.6468	-2.185	166.7583	-.6468	-2.185	2.2787	1.3337	196.4896	-.3786	-1.2789	43.8401	29.1907				1				0
80	7.91	19.1774	25.1332	57.8423	64.5793	-.6471	-2.1887	166.7322	-.6471	-2.1887	2.2823	1.3359	196.4701	-.3787	-1.281	43.8374	29.1554				1				0
80	7.92	19.1465	25.0909	57.8583	64.6104	-.6474	-2.1924	166.7062	-.6474	-2.1924	2.286	1.338	196.4507	-.3789	-1.2832	43.8346	29.12				1				0
80	7.93	19.1156	25.0486	57.8743	64.6416	-.6477	-2.1961	166.6801	-.6477	-2.1961	2.2896	1.3401	196.4314	-.3791	-1.2854	43.8318	29.0846				1				0
80	7.94	19.0281	24.9181	57.9998	64.7999	-.6469	-2.2093	166.7458	-.6469	-2.2093	2.3021	1.3474	196.3201	-.3786	-1.2931	43.8392	28.9589				1				0
80	7.95	18.9405	24.7876	58.1252	64.9581	-.6461	-2.2225	166.8114	-.6461	-2.2225	2.3145	1.3547	196.2101	-.3782	-1.3008	43.8465	28.8334				1				0
80	7.96	18.8839	24.6994	58.2346	65.0853	-.6451	-2.2319	166.9032	-.6451	-2.2319	2.3233	1.3598	196.1199	-.3776	-1.3064	43.8566	28.7433				1				0
80	7.97	18.8272	24.6112	58.344	65.2124	-.644	-2.2414	166.9949	-.644	-2.2414	2.3321	1.365	196.0305	-.3769	-1.3119	43.8666	28.6534				1				0
80	7.98	18.7706	24.523	58.4534	65.3396	-.6429	-2.2508	167.0866	-.6429	-2.2508	2.3409	1.3701	195.9419	-.3763	-1.3174	43.8767	28.5635				1				0
80	7.99	18.714	24.4348	58.5628	65.4667	-.6419	-2.2603	167.1783	-.6419	-2.2603	2.3496	1.3752	195.854	-.3757	-1.3229	43.8868	28.4738				1				0
80	8	18.5947	24.2539	58.8119	65.772	-.6406	-2.2807	167.4325	-.6406	-2.2807	2.3689	1.3866	195.6901	-.375	-1.3349	43.8986	28.2794				1				0
80	8.01	18.4753	24.0729	59.061	66.0774	-.6394	-2.301	167.6866	-.6394	-2.301	2.3882	1.3978	195.5294	-.3742	-1.3468	43.9105	28.0855				1				0
80	8.02	18.4127	23.9802	59.2006	66.2555	-.6392	-2.312	167.8491	-.6392	-2.312	2.3987	1.404	195.455	-.3741	-1.3532	43.9123	27.9813				1				0
80	8.03	18.35	23.8875	59.3403	66.4337	-.639	-2.3229	168.0116	-.639	-2.3229	2.4092	1.4101	195.3814	-.374	-1.3596	43.9141	27.8773				1				0
80	8.04	18.2874	23.7948	59.48	66.6119	-.6388	-2.3338	168.1741	-.6388	-2.3338	2.4196	1.4162	195.3086	-.3739	-1.366	43.9159	27.7734				1				0
80	8.05	18.2247	23.7021	59.6196	66.7901	-.6386	-2.3447	168.3365	-.6386	-2.3447	2.4301	1.4224	195.2366	-.3738	-1.3724	43.9177	27.6698				1				0
80	8.06	18.1071	23.5671	59.8278	67.1291	-.6432	-2.3627	168.6312	-.6432	-2.3627	2.4487	1.4333	195.2295	-.3765	-1.3829	43.8739	27.4978				1				0
80	8.07	17.9896	23.4321	60.0359	67.4682	-.6478	-2.3807	168.9258	-.6478	-2.3807	2.4673	1.4441	195.2225	-.3792	-1.3935	43.8302	27.3264				1				0
80	8.08	17.9346	23.3898	60.1044	67.6291	-.6526	-2.3879	169.0579	-.6526	-2.3879	2.4755	1.4489	195.2855	-.382	-1.3977	43.7847	27.2582				1				0
80	8.09	17.8797	23.3475	60.1729	67.7899	-.6574	-2.395	169.1901	-.6574	-2.395	2.4836	1.4537	195.3481	-.3848	-1.4018	43.7393	27.19				1				0
80	8.1	17.8248	23.3052	60.2414	67.9508	-.6621	-2.4022	169.3222	-.6621	-2.4022	2.4918	1.4585	195.4101	-.3875	-1.406	43.694	27.122				1				0
80	8.11	17.7372	23.2575	60.2984	68.1904	-.6727	-2.4118	169.4835	-.6727	-2.4118	2.5039	1.4655	195.5839	-.3937	-1.4117	43.5937	27.0304				1				0
80	8.12	17.6497	23.2098	60.3553	68.43	-.6832	-2.4214	169.6447	-.6832	-2.4214	2.5159	1.4726	195.7557	-.3999	-1.4173	43.4936	26.939				1				0
80	8.13	17.5621	23.1621	60.4122	68.6696	-.6937	-2.431	169.806	-.6937	-2.431	2.528	1.4797	195.9255	-.406	-1.4229	43.3938	26.8478				1				0
80	8.14	17.5295	23.1567	60.4007	68.7483	-.6994	-2.4335	169.8351	-.6994	-2.4335	2.532	1.482	196.0356	-.4094	-1.4243	43.3389	26.8242				1				0
80	8.15	17.4969	23.1513	60.3891	68.827	-.7052	-2.4359	169.8643	-.7052	-2.4359	2.536	1.4843	196.1451	-.4127	-1.4258	43.284	26.8006				1				0
80	8.16	17.4643	23.1459	60.3775	68.9057	-.7109	-2.4384	169.8934	-.7109	-2.4384	2.5399	1.4867	196.2544	-.4161	-1.4272	43.2292	26.7771				1				0
80	8.17	17.4137	23.1369	60.3028	68.9498	-.7193	-2.4405	169.8031	-.7193	-2.4405	2.5443	1.4892	196.423	-.421	-1.4285	43.1491	26.7571				1				0
80	8.18	17.363	23.1279	60.2281	68.9939	-.7278	-2.4426	169.7129	-.7278	-2.4426	2.5487	1.4918	196.5912	-.426	-1.4297	43.0689	26.7372				1				0
80	8.19	17.345	23.1243	60.1649	68.9593	-.7304	-2.4422	169.5935	-.7304	-2.4422	2.5491	1.492	196.6511	-.4275	-1.4295	43.0435	26.7407				1				0
80	8.2	17.327	23.1207	60.1018	68.9247	-.7331	-2.4418	169.4741	-.7331	-2.4418	2.5495	1.4923	196.711	-.4291	-1.4292	43.0181	26.7444				1				0
80	8.21	17.3089	23.1171	60.0386	68.8901	-.7358	-2.4415	169.3548	-.7358	-2.4415	2.5499	1.4925	196.771	-.4307	-1.429	42.9926	26.748				1				0
80	8.22	17.2909	23.1135	59.9754	68.8555	-.7385	-2.4411	169.2354	-.7385	-2.4411	2.5503	1.4927	196.8311	-.4322	-1.4288	42.9671	26.7516				1				0
80	8.23	17.2686	23.1315	59.8171	68.7604	-.7448	-2.4379	168.9776	-.7448	-2.4379	2.5491	1.4921	196.9879	-.4359	-1.427	42.9068	26.7817				1				0
80	8.24	17.2463	23.1495	59.6588	68.6652	-.7511	-2.4347	168.7198	-.7511	-2.4347	2.548	1.4914	197.1454	-.4396	-1.4251	42.8463	26.8119				1				0
80	8.25	17.242	23.1711	59.5636	68.6047	-.7548	-2.4319	168.5814	-.7548	-2.4319	2.5464	1.4904	197.2429	-.4418	-1.4235	42.8114	26.8386				1				0
80	8.26	17.2377	23.1927	59.4684	68.5441	-.7585	-2.4291	168.4429	-.7585	-2.4291	2.5448	1.4895	197.3406	-.4439	-1.4218	42.7764	26.8653				1				0
80	8.27	17.2334	23.2143	59.3732	68.4836	-.7622	-2.4263	168.3045	-.7622	-2.4263	2.5432	1.4886	197.4386	-.4461	-1.4202	42.7413	26.892				1				0
80	8.28	17.2291	23.2359	59.278	68.4231	-.7659	-2.4235	168.1661	-.7659	-2.4235	2.5417	1.4877	197.5368	-.4483	-1.4185	42.7062	26.9187				1				0
80	8.29	17.218	23.2809	59.1144	68.3469	-.7741	-2.4189	167.9602	-.7741	-2.4189	2.5397	1.4865	197.745	-.4531	-1.4158	42.628	26.9629				1				0
80	8.3	17.2068	23.3259	58.9507	68.2708	-.7823	-2.4142	167.7542	-.7823	-2.4142	2.5378	1.4854	197.9541	-.4579	-1.4131	42.5496	27.0072				1				0
80	8.31	17.1999	23.3493	58.8822	68.2553	-.7868	-2.4124	167.6867	-.7868	-2.4124	2.5375	1.4852	198.0642	-.4605	-1.412	42.5064	27.0247				1				0
80	8.32	17.1931	23.3727	58.8137	68.2397	-.7914	-2.4106	167.6192	-.7914	-2.4106	2.5372	1.485	198.1744	-.4632	-1.4109	42.4632	27.0421				1				0
80	8.33	17.1862	23.3961	58.7452	68.2241	-.7959	-2.4087	167.5516	-.7959	-2.4087	2.5368	1.4848	198.2847	-.4658	-1.4099	42.42	27.0596				1				0
80	8.34	17.1793	23.4195	58.6767	68.2085	-.8004	-2.4069	167.4841	-.8004	-2.4069	2.5365	1.4847	198.3951	-.4685	-1.4088	42.3767	27.077				1				0
80	8.35	17.151	23.4168	58.6189	68.2345	-.8063	-2.4078	167.4212	-.8063	-2.4078	2.5392	1.4862	198.5142	-.4719	-1.4093	42.3209	27.0687				1				0
80	8.36	17.1227	23.4141	58.5611	68.2605	-.8122	-2.4087	167.3583	-.8122	-2.4087	2.5419	1.4878	198.6331	-.4754	-1.4098	42.2651	27.0603				1				0
80	8.37	17.1012	23.388	58.5717	68.302	-.8135	-2.4114	167.3629	-.8135	-2.4114	2.5449	1.4896	198.6415	-.4761	-1.4114	42.2527	27.0344				1				0
80	8.38	17.0798	23.3619	58.5824	68.3435	-.8148	-2.4141	167.3676	-.8148	-2.4141	2.5479	1.4913	198.6499	-.4769	-1.413	42.2402	27.0085				1				0
80	8.39	17.0583	23.3358	58.5931	68.385	-.8161	-2.4168	167.3722	-.8161	-2.4168	2.5509	1.4931	198.6582	-.4777	-1.4146	42.2278	26.9826				1				0
80	8.4	17.0369	23.3097	58.6038	68.4265	-.8174	-2.4195	167.3768	-.8174	-2.4195	2.5539	1.4948	198.6664	-.4784	-1.4162	42.2153	26.9567				1				0
80	8.41	16.9922	23.2539	58.666	68.5623	-.8201	-2.4265	167.4745	-.8201	-2.4265	2.5613	1.4992	198.6739	-.48	-1.4202	42.1897	26.8909				1				0
80	8.42	16.9476	23.1981	58.7283	68.6981	-.8228	-2.4334	167.5721	-.8228	-2.4334	2.5687	1.5035	198.6813	-.4816	-1.4243	42.1641	26.8251				1				0
80	8.43	16.9244	23.1684	58.7799	68.7924	-.8241	-2.4376	167.6651	-.8241	-2.4376	2.5731	1.5061	198.6805	-.4824	-1.4267	42.151	26.7852				1				0
80	8.44	16.9013	23.1387	58.8315	68.8867	-.8255	-2.4417	167.7581	-.8255	-2.4417	2.5775	1.5087	198.6796	-.4832	-1.4292	42.1379	26.7453				1				0
80	8.45	16.8781	23.109	58.8831	68.9809	-.8269	-2.4459	167.8511	-.8269	-2.4459	2.5819	1.5112	198.6788	-.484	-1.4316	42.1249	26.7055				1				0
80	8.46	16.8549	23.0793	58.9347	69.0752	-.8283	-2.4501	167.9441	-.8283	-2.4501	2.5863	1.5138	198.678	-.4848	-1.4341	42.1118	26.6658				1				0
80	8.47	16.8197	23.0316	59.0592	69.2586	-.8295	-2.4577	168.1691	-.8295	-2.4577	2.5939	1.5182	198.6502	-.4855	-1.4385	42.1001	26.5936				1				0
80	8.48	16.7845	22.9839	59.1837	69.4419	-.8307	-2.4652	168.3941	-.8307	-2.4652	2.6014	1.5227	198.6226	-.4862	-1.4429	42.0883	26.5216				1				0
80	8.49	16.7725	22.9659	59.2567	69.531	-.8306	-2.4686	168.5261	-.8306	-2.4686	2.6046	1.5245	198.5959	-.4862	-1.4449	42.0897	26.4893				1				0
80	8.5	16.7605	22.9479	59.3296	69.6201	-.8304	-2.472	168.6581	-.8304	-2.472	2.6078	1.5264	198.5693	-.4861	-1.4469	42.091	26.457				1				0
80	8.51	16.7485	22.9299	59.4026	69.7092	-.8303	-2.4754	168.7901	-.8303	-2.4754	2.6109	1.5282	198.5428	-.486	-1.4489	42.0923	26.4248				1				0
80	8.52	16.7339	22.8957	59.5084	69.8087	-.8282	-2.4801	168.9467	-.8282	-2.4801	2.6148	1.5305	198.4666	-.4848	-1.4517	42.1121	26.3798				1				0
80	8.53	16.7193	22.8615	59.6143	69.9081	-.8262	-2.4849	169.1032	-.8262	-2.4849	2.6186	1.5327	198.3908	-.4836	-1.4544	42.1318	26.3348				1				0
80	8.54	16.7047	22.8273	59.7201	70.0076	-.8241	-2.4896	169.2597	-.8241	-2.4896	2.6224	1.5349	198.3154	-.4824	-1.4572	42.1515	26.2898				1				0
80	8.55	16.7021	22.8111	59.7531	70.018	-.8222	-2.4909	169.2843	-.8222	-2.4909	2.6231	1.5353	198.266	-.4812	-1.458	42.17	26.277				1				0
80	8.56	16.6996	22.7949	59.786	70.0284	-.8202	-2.4923	169.3088	-.8202	-2.4923	2.6238	1.5357	198.2166	-.4801	-1.4588	42.1884	26.2641				1				0
80	8.57	16.697	22.7787	59.8189	70.0387	-.8183	-2.4936	169.3333	-.8183	-2.4936	2.6245	1.5361	198.1673	-.479	-1.4596	42.2068	26.2512				1				0
80	8.58	16.6798	22.7463	59.8118	70.0059	-.8167	-2.4952	169.2437	-.8167	-2.4952	2.6255	1.5367	198.1228	-.478	-1.4605	42.2223	26.2361				1				0
80	8.59	16.6627	22.7139	59.8047	69.973	-.815	-2.4968	169.1542	-.815	-2.4968	2.6265	1.5373	198.0783	-.477	-1.4614	42.2378	26.221				1				0
80	8.6	16.6481	22.6977	59.7646	69.9298	-.8153	-2.497	169.0401	-.8153	-2.497	2.6268	1.5375	198.0831	-.4772	-1.4616	42.2349	26.2188				1				0
80	8.61	16.6335	22.6815	59.7246	69.8865	-.8156	-2.4973	168.9261	-.8156	-2.4973	2.6271	1.5377	198.0879	-.4774	-1.4617	42.2319	26.2166				1				0
80	8.62	16.6189	22.6653	59.6846	69.8433	-.816	-2.4975	168.812	-.816	-2.4975	2.6274	1.5379	198.0927	-.4776	-1.4618	42.229	26.2143				1				0
80	8.63	16.6043	22.649	59.6445	69.8	-.8163	-2.4977	168.6979	-.8163	-2.4977	2.6277	1.5381	198.0975	-.4778	-1.462	42.2261	26.2121				1				0
80	8.64	16.5803	22.6256	59.5716	69.7248	-.8171	-2.4978	168.5023	-.8171	-2.4978	2.6281	1.5383	198.1147	-.4783	-1.462	42.2178	26.2111				1				0
80	8.65	16.5562	22.6022	59.4986	69.6495	-.818	-2.4979	168.3067	-.818	-2.4979	2.6285	1.5385	198.1319	-.4788	-1.4621	42.2096	26.2101				1				0
80	8.66	16.5468	22.595	59.4657	69.6175	-.8185	-2.4978	168.2251	-.8185	-2.4978	2.6285	1.5385	198.1443	-.4791	-1.462	42.2043	26.2113				1				0
80	8.67	16.5374	22.5878	59.4328	69.5855	-.8191	-2.4977	168.1436	-.8191	-2.4977	2.6286	1.5385	198.1567	-.4794	-1.4619	42.199	26.2125				1				0
80	8.68	16.5279	22.5806	59.3999	69.5535	-.8197	-2.4976	168.062	-.8197	-2.4976	2.6286	1.5386	198.1691	-.4798	-1.4619	42.1937	26.2138				1				0
80	8.69	16.5185	22.5734	59.367	69.5215	-.8202	-2.4974	167.9804	-.8202	-2.4974	2.6287	1.5386	198.1815	-.4801	-1.4618	42.1884	26.215				1				0
80	8.7	16.4979	22.5554	59.3376	69.5129	-.8218	-2.4986	167.9038	-.8218	-2.4986	2.6303	1.5395	198.2058	-.481	-1.4625	42.1736	26.204				1				0
80	8.71	16.4773	22.5374	59.3083	69.5042	-.8233	-2.4997	167.8272	-.8233	-2.4997	2.6318	1.5405	198.2301	-.4819	-1.4631	42.1588	26.193				1				0
80	8.72	16.4661	22.5266	59.3118	69.5276	-.8243	-2.501	167.8322	-.8243	-2.501	2.6334	1.5414	198.242	-.4825	-1.4639	42.1493	26.1807				1				0
80	8.73	16.455	22.5158	59.3154	69.5509	-.8253	-2.5023	167.8371	-.8253	-2.5023	2.6349	1.5423	198.2538	-.4831	-1.4647	42.1398	26.1685				1				0
80	8.74	16.4438	22.505	59.319	69.5743	-.8263	-2.5036	167.8421	-.8263	-2.5036	2.6364	1.5432	198.2656	-.4837	-1.4654	42.1303	26.1562				1				0
80	8.75	16.4326	22.4942	59.3225	69.5976	-.8273	-2.5049	167.847	-.8273	-2.5049	2.638	1.5441	198.2774	-.4842	-1.4662	42.1208	26.144				1				0
80	8.76	16.4026	22.4537	59.3465	69.6547	-.8284	-2.5089	167.8576	-.8284	-2.5089	2.6422	1.5465	198.2722	-.4849	-1.4685	42.1104	26.1053				1				0
80	8.77	16.3726	22.4132	59.3706	69.7118	-.8295	-2.513	167.8682	-.8295	-2.513	2.6464	1.549	198.2671	-.4855	-1.4709	42.1	26.0666				1				0
80	8.78	16.3537	22.3835	59.391	69.7455	-.8296	-2.5158	167.8738	-.8296	-2.5158	2.649	1.5505	198.2503	-.4856	-1.4725	42.0991	26.0401				1				0
80	8.79	16.3348	22.3538	59.4115	69.7793	-.8297	-2.5186	167.8794	-.8297	-2.5186	2.6517	1.5521	198.2335	-.4856	-1.4742	42.0982	26.0137				1				0
80	8.8	16.3159	22.3241	59.4319	69.813	-.8298	-2.5213	167.885	-.8298	-2.5213	2.6544	1.5537	198.2167	-.4857	-1.4758	42.0973	25.9873				1				0
80	8.81	16.297	22.2944	59.4524	69.8467	-.8299	-2.5241	167.8906	-.8299	-2.5241	2.657	1.5552	198.2	-.4857	-1.4774	42.0963	25.9608				1				0
80	8.82	16.2541	22.2296	59.504	69.9289	-.8302	-2.5304	167.9166	-.8302	-2.5304	2.6631	1.5588	198.1638	-.4859	-1.4811	42.0934	25.9006				1				0
80	8.83	16.2112	22.1648	59.5556	70.0111	-.8305	-2.5368	167.9427	-.8305	-2.5368	2.6693	1.5624	198.1278	-.4861	-1.4848	42.0904	25.8403				1				0
80	8.84	16.1872	22.1297	59.5867	70.0595	-.8307	-2.5403	167.9631	-.8307	-2.5403	2.6727	1.5644	198.1085	-.4862	-1.4869	42.0884	25.8065				1				0
80	8.85	16.1631	22.0946	59.6178	70.1079	-.8309	-2.5439	167.9836	-.8309	-2.5439	2.6761	1.5664	198.0893	-.4864	-1.489	42.0863	25.7727				1				0
80	8.86	16.1391	22.0595	59.649	70.1564	-.8311	-2.5474	168.004	-.8311	-2.5474	2.6796	1.5684	198.0701	-.4865	-1.4911	42.0843	25.7389				1				0
80	8.87	16.085	21.9587	59.7317	70.2498	-.8292	-2.5563	168.0253	-.8292	-2.5563	2.6874	1.573	197.9722	-.4854	-1.4963	42.1027	25.6544				1				0
80	8.88	16.031	21.8579	59.8144	70.3432	-.8273	-2.5652	168.0465	-.8273	-2.5652	2.6953	1.5776	197.875	-.4842	-1.5015	42.121	25.5698				1				0
80	8.89	15.9769	21.7571	59.8972	70.4366	-.8254	-2.574	168.0678	-.8254	-2.574	2.7031	1.5822	197.7784	-.4831	-1.5066	42.1394	25.4852				1				0
80	8.9	15.9469	21.6914	59.9488	70.4816	-.8232	-2.5794	168.0686	-.8232	-2.5794	2.7076	1.5848	197.7007	-.4818	-1.5098	42.1598	25.4345				1				0
80	8.91	15.9168	21.6257	60.0004	70.5266	-.8211	-2.5847	168.0694	-.8211	-2.5847	2.712	1.5874	197.6233	-.4806	-1.5129	42.1802	25.3837				1				0
80	8.92	15.8868	21.56	60.052	70.5715	-.8189	-2.59	168.0703	-.8189	-2.59	2.7164	1.59	197.5462	-.4793	-1.516	42.2006	25.3329				1				0
80	8.93	15.8035	21.389	60.1596	70.6554	-.8136	-2.6034	168.0075	-.8136	-2.6034	2.7276	1.5965	197.3547	-.4762	-1.5238	42.2514	25.2056				1				0
80	8.94	15.7203	21.218	60.2672	70.7393	-.8083	-2.6168	167.9448	-.8083	-2.6168	2.7388	1.6031	197.1647	-.4731	-1.5317	42.3023	25.0782				1				0
80	8.95	15.6671	21.1127	60.3233	70.7783	-.8051	-2.6248	167.8812	-.8051	-2.6248	2.7455	1.607	197.0513	-.4712	-1.5364	42.3327	25.0016				1				0
80	8.96	15.6138	21.0073	60.3793	70.8172	-.8019	-2.6329	167.8177	-.8019	-2.6329	2.7523	1.611	196.9385	-.4693	-1.5411	42.3632	24.9249				1				0
80	8.97	15.5606	20.902	60.4353	70.8561	-.7987	-2.6409	167.7541	-.7987	-2.6409	2.7591	1.6149	196.8261	-.4675	-1.5458	42.3937	24.8482				1				0
80	8.98	15.5074	20.7967	60.4914	70.895	-.7955	-2.649	167.6906	-.7955	-2.649	2.7659	1.6189	196.7142	-.4656	-1.5505	42.4242	24.7714				1				0
80	8.99	15.3941	20.6185	60.6204	71.0256	-.7924	-2.6649	167.6587	-.7924	-2.6649	2.7802	1.6273	196.5598	-.4638	-1.5598	42.4534	24.6204				1				0
80	9	15.2808	20.4403	60.7494	71.1562	-.7893	-2.6807	167.6267	-.7893	-2.6807	2.7945	1.6357	196.407	-.462	-1.5691	42.4825	24.4693				1				0
80	9.01	15.2207	20.3674	60.8223	71.2479	-.7895	-2.6885	167.6584	-.7895	-2.6885	2.802	1.6401	196.365	-.4621	-1.5737	42.4811	24.3951				1				0
80	9.02	15.1607	20.2945	60.8952	71.3396	-.7896	-2.6963	167.69	-.7896	-2.6963	2.8095	1.6445	196.3232	-.4622	-1.5782	42.4796	24.321				1				0
80	9.03	15.1006	20.2216	60.9682	71.4313	-.7898	-2.7041	167.7217	-.7898	-2.7041	2.8171	1.6489	196.2817	-.4623	-1.5828	42.4782	24.2468				1				0
80	9.04	15.0405	20.1487	61.0411	71.523	-.7899	-2.7119	167.7533	-.7899	-2.7119	2.8246	1.6533	196.2404	-.4624	-1.5873	42.4768	24.1728				1				0
80	9.05	14.9083	19.9912	61.195	71.7314	-.7911	-2.7288	167.826	-.7911	-2.7288	2.8412	1.663	196.1667	-.463	-1.5973	42.4659	24.0111				1				0
80	9.06	14.7762	19.8337	61.3489	71.9399	-.7922	-2.7458	167.8986	-.7922	-2.7458	2.8578	1.6728	196.0939	-.4637	-1.6072	42.4551	23.8495				1				0
80	9.07	14.7041	19.7491	61.4299	72.0566	-.7932	-2.755	167.9396	-.7932	-2.755	2.8669	1.6781	196.0619	-.4643	-1.6126	42.4457	23.762				1				0
80	9.08	14.632	19.6645	61.5108	72.1734	-.7942	-2.7642	167.9807	-.7942	-2.7642	2.876	1.6834	196.0302	-.4649	-1.618	42.4363	23.6746				1				0
80	9.09	14.5599	19.5799	61.5918	72.2902	-.7952	-2.7734	168.0217	-.7952	-2.7734	2.8851	1.6887	195.9986	-.4654	-1.6233	42.4269	23.5871				1				0
80	9.1	14.4878	19.4952	61.6727	72.4069	-.7962	-2.7825	168.0627	-.7962	-2.7825	2.8942	1.6941	195.9673	-.466	-1.6287	42.4175	23.4997				1				0
80	9.11	14.3719	19.3908	61.8551	72.6898	-.8007	-2.7975	168.3076	-.8007	-2.7975	2.9098	1.7032	195.9712	-.4686	-1.6375	42.3747	23.3571				1				0
80	9.12	14.256	19.2864	62.0374	72.9726	-.8051	-2.8124	168.5525	-.8051	-2.8124	2.9254	1.7123	195.9751	-.4713	-1.6462	42.3321	23.2149				1				0
80	9.13	14.2123	19.2666	62.1388	73.1387	-.8086	-2.8182	168.7564	-.8086	-2.8182	2.9319	1.7162	196.0097	-.4733	-1.6496	42.2988	23.1599				1				0
80	9.14	14.1685	19.2468	62.2403	73.3047	-.8121	-2.824	168.9603	-.8121	-2.824	2.9384	1.72	196.044	-.4754	-1.653	42.2656	23.1052				1				0
80	9.15	14.1247	19.227	62.3417	73.4708	-.8156	-2.8297	169.1642	-.8156	-2.8297	2.9449	1.7237	196.0782	-.4774	-1.6563	42.2326	23.0505				1				0
80	9.16	14.081	19.2072	62.4431	73.6369	-.819	-2.8354	169.3681	-.819	-2.8354	2.9513	1.7275	196.112	-.4794	-1.6597	42.1995	22.996				1				0
80	9.17	14.0063	19.1685	62.5756	73.8609	-.8243	-2.8443	169.6113	-.8243	-2.8443	2.9613	1.7334	196.1613	-.4825	-1.6649	42.1499	22.9114				1				0
80	9.18	13.9316	19.1298	62.7082	74.0849	-.8295	-2.8532	169.8545	-.8295	-2.8532	2.9713	1.7392	196.21	-.4855	-1.6701	42.1004	22.8271				1				0
80	9.19	13.9007	19.1109	62.7393	74.1429	-.8312	-2.8563	169.8938	-.8312	-2.8563	2.9748	1.7413	196.2254	-.4865	-1.6719	42.0837	22.797				1				0
80	9.2	13.8698	19.092	62.7704	74.2008	-.833	-2.8595	169.9331	-.833	-2.8595	2.9783	1.7433	196.2407	-.4876	-1.6738	42.0671	22.7669				1				0
80	9.21	13.8389	19.0731	62.8016	74.2588	-.8347	-2.8626	169.9724	-.8347	-2.8626	2.9818	1.7454	196.256	-.4886	-1.6756	42.0504	22.7369				1				0
80	9.22	13.808	19.0542	62.8327	74.3167	-.8365	-2.8658	170.0116	-.8365	-2.8658	2.9854	1.7474	196.2712	-.4896	-1.6775	42.0338	22.7068				1				0
80	9.23	13.7385	19.0182	62.7758	74.3401	-.8428	-2.8701	169.8725	-.8428	-2.8701	2.9913	1.7509	196.3653	-.4933	-1.68	41.973	22.6656				1				0
80	9.24	13.669	18.9822	62.7188	74.3634	-.8492	-2.8744	169.7334	-.8492	-2.8744	2.9973	1.7544	196.4592	-.4971	-1.6825	41.9122	22.6244				1				0
80	9.25	13.6304	18.9651	62.6308	74.3288	-.8539	-2.8756	169.5551	-.8539	-2.8756	2.9997	1.7559	196.5381	-.4998	-1.6832	41.8679	22.6131				1				0
80	9.26	13.5917	18.948	62.5427	74.2942	-.8585	-2.8768	169.3766	-.8585	-2.8768	3.0022	1.7573	196.6169	-.5025	-1.6839	41.8235	22.6019				1				0
80	9.27	13.5531	18.9309	62.4546	74.2596	-.8632	-2.878	169.1983	-.8632	-2.878	3.0047	1.7587	196.6958	-.5053	-1.6846	41.779	22.5906				1				0
80	9.28	13.4638	18.8652	62.291	74.1766	-.8705	-2.8823	168.7966	-.8705	-2.8823	3.0109	1.7624	196.8054	-.5095	-1.6871	41.7094	22.5495				1				0
80	9.29	13.3746	18.7995	62.1273	74.0936	-.8778	-2.8866	168.3949	-.8778	-2.8866	3.0172	1.7661	196.915	-.5138	-1.6897	41.6395	22.5083				1				0
80	9.3	13.2853	18.7338	61.9636	74.0105	-.8852	-2.891	167.9933	-.8852	-2.891	3.0235	1.7698	197.0246	-.5182	-1.6922	41.5693	22.4669				1				0
80	9.31	13.2347	18.6852	61.888	73.9621	-.8879	-2.8941	167.77	-.8879	-2.8941	3.0273	1.772	197.0552	-.5197	-1.6941	41.544	22.4368				1				0
80	9.32	13.184	18.6366	61.8124	73.9136	-.8905	-2.8973	167.5467	-.8905	-2.8973	3.0311	1.7742	197.0858	-.5213	-1.6959	41.5186	22.4067				1				0
80	9.33	13.1334	18.588	61.7368	73.8652	-.8932	-2.9005	167.3234	-.8932	-2.9005	3.0349	1.7765	197.1165	-.5228	-1.6978	41.4932	22.3764				1				0
80	9.34	12.9969	18.4359	61.7003	73.8358	-.8947	-2.9129	166.9689	-.8947	-2.9129	3.0472	1.7836	197.0741	-.5237	-1.705	41.4793	22.2585				1				0
80	9.35	12.8605	18.2838	61.6638	73.8064	-.8961	-2.9253	166.6145	-.8961	-2.9253	3.0595	1.7909	197.032	-.5245	-1.7123	41.4653	22.14				1				0
80	9.36	12.7746	18.1803	61.703	73.8254	-.8949	-2.9346	166.4833	-.8949	-2.9346	3.068	1.7958	196.9595	-.5238	-1.7177	41.477	22.0519				1				0
80	9.37	12.6888	18.0768	61.7421	73.8445	-.8937	-2.9438	166.3521	-.8937	-2.9438	3.0765	1.8008	196.8874	-.5231	-1.7231	41.4887	21.9636				1				0
80	9.38	12.603	17.9733	61.7812	73.8635	-.8925	-2.9531	166.221	-.8925	-2.9531	3.085	1.8058	196.8155	-.5224	-1.7286	41.5003	21.8753				1				0
80	9.39	12.5172	17.8697	61.8204	73.8825	-.8912	-2.9624	166.0898	-.8912	-2.9624	3.0936	1.8108	196.7439	-.5217	-1.734	41.5121	21.7867				1				0
80	9.4	12.2974	17.5853	62.0099	74.0866	-.8893	-2.9896	165.9792	-.8893	-2.9896	3.1191	1.8257	196.5651	-.5205	-1.75	41.5308	21.5273				1				0
80	9.41	12.0777	17.3009	62.1993	74.2908	-.8873	-3.0169	165.8687	-.8873	-3.0169	3.1447	1.8407	196.3889	-.5194	-1.7659	41.5496	21.2675				1				0
80	9.42	11.9438	17.12	62.3497	74.4759	-.8866	-3.0348	165.8893	-.8866	-3.0348	3.1617	1.8507	196.2844	-.5189	-1.7764	41.5566	21.0967				1				0
80	9.43	11.8099	16.9391	62.5	74.6609	-.8858	-3.0528	165.91	-.8858	-3.0528	3.1787	1.8607	196.181	-.5185	-1.7869	41.5637	20.9259				1				0
80	9.44	11.6761	16.7582	62.6503	74.846	-.8851	-3.0707	165.9306	-.8851	-3.0707	3.1957	1.8706	196.0787	-.5181	-1.7974	41.5707	20.7551				1				0
80	9.45	11.5422	16.5773	62.8007	75.0311	-.8843	-3.0886	165.9512	-.8843	-3.0886	3.2127	1.8806	195.9775	-.5176	-1.8079	41.5777	20.5844				1				0
80	9.46	11.3362	16.2595	63.2775	75.5527	-.8784	-3.1226	166.4259	-.8784	-3.1226	3.2437	1.8987	195.7117	-.5142	-1.8278	41.6343	20.2614				1				0
80	9.47	11.1302	15.9418	63.7543	76.0742	-.8725	-3.1563	166.9005	-.8725	-3.1563	3.2746	1.9168	195.4524	-.5107	-1.8476	41.6906	19.9402				1				0
80	9.48	11.0581	15.805	64.0807	76.4107	-.8673	-3.1721	167.3545	-.8673	-3.1721	3.2885	1.9249	195.2927	-.5077	-1.8568	41.7396	19.79				1				0
80	9.49	10.986	15.6682	64.4072	76.7472	-.8622	-3.1877	167.8086	-.8622	-3.1877	3.3023	1.933	195.1353	-.5047	-1.866	41.7883	19.6405				1				0
80	9.5	10.9139	15.5314	64.7337	77.0836	-.8571	-3.2033	168.2626	-.8571	-3.2033	3.316	1.9411	194.9799	-.5017	-1.8751	41.8368	19.4919				1				0
80	9.51	10.8418	15.3946	65.0601	77.4201	-.8521	-3.2189	168.7166	-.8521	-3.2189	3.3297	1.9491	194.8268	-.4988	-1.8842	41.8851	19.3441				1				0
80	9.52	10.6822	15.1102	65.6117	77.9044	-.8395	-3.2485	169.3084	-.8395	-3.2485	3.3552	1.964	194.4892	-.4914	-1.9015	42.0052	19.0623				1				0
80	9.53	10.5225	14.8257	66.1632	78.3888	-.8269	-3.2778	169.9002	-.8269	-3.2778	3.3805	1.9788	194.1591	-.484	-1.9187	42.1245	18.7825				1				0
80	9.54	10.435	14.6781	66.3882	78.5367	-.8194	-3.2919	170.0381	-.8194	-3.2919	3.3923	1.9858	193.9777	-.4796	-1.927	42.1962	18.6487				1				0
80	9.55	10.3474	14.5305	66.6133	78.6846	-.8119	-3.3059	170.1759	-.8119	-3.3059	3.4041	1.9927	193.7979	-.4752	-1.9352	42.2678	18.5151				1				0
80	9.56	10.2599	14.3829	66.8383	78.8325	-.8044	-3.3199	170.3137	-.8044	-3.3199	3.416	1.9996	193.6196	-.4708	-1.9434	42.3393	18.3817				1				0
80	9.57	10.1723	14.2353	67.0634	78.9804	-.7969	-3.3339	170.4515	-.7969	-3.3339	3.4278	2.0065	193.4428	-.4665	-1.9516	42.4106	18.2485				1				0
80	9.58	10.0573	14.0076	67.3836	79.1543	-.7833	-3.3539	170.6028	-.7833	-3.3539	3.4441	2.0161	193.1454	-.4585	-1.9632	42.5403	18.0585				1				0
80	9.59	9.9423	13.7799	67.7039	79.3281	-.7697	-3.3738	170.7542	-.7697	-3.3738	3.4605	2.0257	192.8512	-.4505	-1.9749	42.6698	17.8687				1				0
80	9.6	9.9149	13.6998	67.7991	79.3541	-.7635	-3.3798	170.7678	-.7635	-3.3798	3.4649	2.0283	192.7304	-.447	-1.9784	42.7281	17.8117				1				0
80	9.61	9.8874	13.6197	67.8942	79.38	-.7574	-3.3858	170.7813	-.7574	-3.3858	3.4694	2.0309	192.6099	-.4434	-1.9819	42.7865	17.7547				1				0
80	9.62	9.8599	13.5396	67.9894	79.406	-.7513	-3.3917	170.7949	-.7513	-3.3917	3.474	2.0336	192.4897	-.4398	-1.9854	42.8448	17.6976				1				0
80	9.63	9.7938	13.383	68.0526	79.3169	-.7403	-3.4021	170.5463	-.7403	-3.4021	3.4817	2.0381	192.2762	-.4333	-1.9915	42.9496	17.5992				1				0
80	9.64	9.7278	13.2263	68.1158	79.2278	-.7293	-3.4124	170.2976	-.7293	-3.4124	3.4895	2.0427	192.0629	-.4269	-1.9976	43.0547	17.5005				1				0
80	9.65	9.6617	13.0697	68.1789	79.1387	-.7182	-3.4228	170.049	-.7182	-3.4228	3.4974	2.0473	191.85	-.4204	-2.0036	43.1601	17.4015				1				0
80	9.66	9.623	12.9932	68.1469	79.0237	-.7132	-3.4273	169.7868	-.7132	-3.4273	3.5007	2.0492	191.756	-.4175	-2.0062	43.2072	17.3595				1				0
80	9.67	9.5844	12.9167	68.1149	78.9086	-.7083	-3.4317	169.5246	-.7083	-3.4317	3.504	2.0511	191.6619	-.4146	-2.0088	43.2544	17.3174				1				0
80	9.68	9.5458	12.8402	68.0828	78.7936	-.7033	-3.4361	169.2625	-.7033	-3.4361	3.5073	2.0531	191.5677	-.4117	-2.0114	43.3018	17.2752				1				0
80	9.69	9.5029	12.7259	68.0739	78.6137	-.6926	-3.4423	168.9164	-.6926	-3.4423	3.5112	2.0554	191.3755	-.4054	-2.015	43.4043	17.2165				1				0
80	9.7	9.46	12.6116	68.065	78.4338	-.6818	-3.4485	168.5704	-.6818	-3.4485	3.5152	2.0577	191.183	-.3991	-2.0186	43.5071	17.1575				1				0
80	9.71	9.4557	12.5738	68.0882	78.3689	-.676	-3.4502	168.4866	-.676	-3.4502	3.5158	2.058	191.085	-.3957	-2.0197	43.5623	17.1411				1				0
80	9.72	9.4514	12.536	68.1113	78.304	-.6702	-3.4519	168.4027	-.6702	-3.4519	3.5164	2.0584	190.9869	-.3923	-2.0207	43.6175	17.1246				1				0
80	9.73	9.4471	12.4982	68.1344	78.2392	-.6644	-3.4536	168.3189	-.6644	-3.4536	3.517	2.0587	190.8887	-.3889	-2.0217	43.6727	17.1082				1				0
80	9.74	9.4428	12.4604	68.1576	78.1743	-.6586	-3.4554	168.2351	-.6586	-3.4554	3.5176	2.0591	190.7905	-.3855	-2.0227	43.7281	17.0917				1				0
80	9.75	9.4462	12.3965	68.2492	78.0558	-.6449	-3.4581	168.1477	-.6449	-3.4581	3.5177	2.0592	190.5632	-.3775	-2.0243	43.8584	17.0657				1				0
80	9.76	9.4497	12.3326	68.3408	77.9373	-.6312	-3.4608	168.0604	-.6312	-3.4608	3.5179	2.0593	190.3358	-.3695	-2.0259	43.9888	17.0397				1				0
80	9.77	9.4574	12.3065	68.4093	77.8837	-.6233	-3.4618	168.0569	-.6233	-3.4618	3.5175	2.0591	190.2067	-.3649	-2.0265	44.0638	17.0302				1				0
80	9.78	9.4651	12.2804	68.4778	77.8301	-.6154	-3.4628	168.0534	-.6154	-3.4628	3.5171	2.0588	190.0775	-.3602	-2.027	44.1388	17.0207				1				0
80	9.79	9.4728	12.2543	68.5463	77.7764	-.6075	-3.4638	168.0499	-.6075	-3.4638	3.5167	2.0586	189.9484	-.3556	-2.0276	44.2138	17.0112				1				0
80	9.8	9.4806	12.2282	68.6148	77.7228	-.5997	-3.4648	168.0464	-.5997	-3.4648	3.5163	2.0584	189.8192	-.351	-2.0282	44.2888	17.0017				1				0
80	9.81	9.5072	12.1913	68.7874	77.6432	-.5834	-3.466	168.1291	-.5834	-3.466	3.5147	2.0574	189.5549	-.3415	-2.0289	44.4436	16.9906				1				0
80	9.82	9.5338	12.1544	68.9599	77.5637	-.5672	-3.4672	168.2118	-.5672	-3.4672	3.5132	2.0566	189.2906	-.332	-2.0296	44.5983	16.9795				1				0
80	9.83	9.5527	12.1436	69.064	77.5377	-.5588	-3.4673	168.298	-.5588	-3.4673	3.5121	2.0559	189.1556	-.3271	-2.0297	44.6778	16.9779				1				0
80	9.84	9.5715	12.1328	69.1681	77.5118	-.5505	-3.4675	168.3842	-.5505	-3.4675	3.5109	2.0552	189.0207	-.3222	-2.0298	44.7574	16.9763				1				0
80	9.85	9.5904	12.122	69.2722	77.4858	-.5421	-3.4677	168.4704	-.5421	-3.4677	3.5098	2.0545	188.8858	-.3173	-2.0299	44.8368	16.9747				1				0
80	9.86	9.6093	12.1112	69.3762	77.4599	-.5338	-3.4678	168.5566	-.5338	-3.4678	3.5087	2.0539	188.7509	-.3125	-2.03	44.9161	16.9731				1				0
80	9.87	9.6599	12.0941	69.5043	77.4123	-.5212	-3.4668	168.6707	-.5212	-3.4668	3.5057	2.0522	188.5496	-.3051	-2.0294	45.0364	16.983				1				0
80	9.88	9.7106	12.077	69.6324	77.3647	-.5086	-3.4657	168.7847	-.5086	-3.4657	3.5029	2.0505	188.3481	-.2977	-2.0287	45.1565	16.993				1				0
80	9.89	9.7423	12.0707	69.6565	77.3431	-.5043	-3.4645	168.8126	-.5043	-3.4645	3.501	2.0494	188.2814	-.2952	-2.028	45.1974	17.0045				1				0
80	9.9	9.7741	12.0644	69.6805	77.3215	-.5	-3.4633	168.8404	-.5	-3.4633	3.4992	2.0483	188.2146	-.2927	-2.0273	45.2383	17.016				1				0
80	9.91	9.8059	12.0581	69.7045	77.2999	-.4957	-3.4621	168.8683	-.4957	-3.4621	3.4974	2.0473	188.1478	-.2902	-2.0266	45.2792	17.0275				1				0
80	9.92	9.8376	12.0518	69.7285	77.2782	-.4914	-3.4609	168.8961	-.4914	-3.4609	3.4956	2.0462	188.0809	-.2876	-2.0259	45.3201	17.039				1				0
80	9.93	9.9312	12.068	69.8041	77.2116	-.48	-3.4557	169.0149	-.48	-3.4557	3.4889	2.0423	187.9078	-.281	-2.0229	45.4286	17.0887				1				0
80	9.94	10.0247	12.0842	69.8797	77.145	-.4686	-3.4505	169.1337	-.4686	-3.4505	3.4822	2.0384	187.7343	-.2743	-2.0198	45.5369	17.1383				1				0
80	9.95	10.0865	12.1067	69.9313	77.1001	-.4615	-3.4465	169.2246	-.4615	-3.4465	3.4772	2.0355	187.6276	-.2702	-2.0175	45.6043	17.1764				1				0
80	9.96	10.1483	12.1292	69.9829	77.0551	-.4545	-3.4425	169.3155	-.4545	-3.4425	3.4724	2.0326	187.5208	-.266	-2.0151	45.6716	17.2145				1				0
80	9.97	10.2101	12.1517	70.0345	77.0101	-.4474	-3.4385	169.4064	-.4474	-3.4385	3.4675	2.0298	187.4137	-.2619	-2.0128	45.7389	17.2525				1				0
80	9.98	10.2719	12.1742	70.0861	76.9651	-.4404	-3.4345	169.4973	-.4404	-3.4345	3.4626	2.0269	187.3065	-.2578	-2.0105	45.806	17.2904				1				0
80	9.99	10.4161	12.2678	70.0639	76.8077	-.4309	-3.4218	169.5555	-.4309	-3.4218	3.4489	2.0189	187.1774	-.2522	-2.003	45.8962	17.4112				1				0
80	10	10.5603	12.3614	70.0416	76.6503	-.4214	-3.4092	169.6136	-.4214	-3.4092	3.4351	2.0108	187.0473	-.2467	-1.9956	45.9862	17.5319				1				0
80	10.01	10.6427	12.4325	69.9678	76.5378	-.419	-3.4005	169.5808	-.419	-3.4005	3.4262	2.0056	187.0249	-.2453	-1.9905	46.0093	17.6147				1				0
80	10.02	10.7251	12.5036	69.894	76.4254	-.4166	-3.3917	169.548	-.4166	-3.3917	3.4172	2.0003	187.0025	-.2439	-1.9854	46.0323	17.6976				1				0
80	10.03	10.8075	12.5747	69.8201	76.313	-.4142	-3.383	169.5153	-.4142	-3.383	3.4083	1.9951	186.98	-.2424	-1.9803	46.0554	17.7806				1				0
80	10.04	10.9517	12.689	69.6324	75.9912	-.4066	-3.3669	169.2643	-.4066	-3.3669	3.3913	1.9852	186.8854	-.238	-1.9708	46.1279	17.9347				1				0
80	10.05	11.0959	12.8033	69.4447	75.6695	-.3989	-3.3506	169.0134	-.3989	-3.3506	3.3743	1.9752	186.7896	-.2335	-1.9613	46.2007	18.0892				1				0
80	10.06	11.24	12.9176	69.257	75.3477	-.3913	-3.3344	168.7624	-.3913	-3.3344	3.3572	1.9652	186.6926	-.229	-1.9518	46.2737	18.2442				1				0
80	10.07	11.3018	12.9608	69.1432	75.1384	-.386	-3.3268	168.5443	-.386	-3.3268	3.3491	1.9604	186.6186	-.226	-1.9474	46.3237	18.3162				1				0
80	10.08	11.3636	13.004	69.0293	74.9291	-.3808	-3.3192	168.3261	-.3808	-3.3192	3.341	1.9557	186.5439	-.2229	-1.943	46.3737	18.3883				1				0
80	10.09	11.4254	13.0472	68.9155	74.7198	-.3755	-3.3116	168.1079	-.3755	-3.3116	3.3329	1.9509	186.4688	-.2198	-1.9385	46.424	18.4606				1				0
80	10.1	11.5387	13.1273	68.7287	74.4015	-.3678	-3.2983	167.7962	-.3678	-3.2983	3.3188	1.9427	186.3635	-.2153	-1.9307	46.4968	18.5872				1				0
80	10.11	11.652	13.2074	68.5418	74.0832	-.3602	-3.285	167.4845	-.3602	-3.285	3.3047	1.9344	186.2569	-.2108	-1.9229	46.5698	18.7143				1				0
80	10.12	11.7035	13.2443	68.4689	73.9742	-.3578	-3.2793	167.391	-.3578	-3.2793	3.2987	1.931	186.2268	-.2094	-1.9196	46.5924	18.7687				1				0
80	10.13	11.755	13.2812	68.396	73.8652	-.3554	-3.2736	167.2974	-.3554	-3.2736	3.2928	1.9275	186.1966	-.208	-1.9162	46.615	18.8231				1				0
80	10.14	11.8065	13.3182	68.323	73.7562	-.353	-3.2678	167.2039	-.353	-3.2678	3.2869	1.924	186.1662	-.2067	-1.9129	46.6376	18.8776				1				0
80	10.15	11.858	13.3551	68.2501	73.6472	-.3507	-3.2621	167.1104	-.3507	-3.2621	3.2809	1.9205	186.1356	-.2053	-1.9095	46.6603	18.9322				1				0
80	10.16	11.9026	13.3929	68.1718	73.5443	-.3493	-3.2567	167.0116	-.3493	-3.2567	3.2754	1.9173	186.1216	-.2044	-1.9063	46.6736	18.984				1				0
80	10.17	11.9473	13.4307	68.0935	73.4414	-.3479	-3.2512	166.9128	-.3479	-3.2512	3.2698	1.914	186.1074	-.2036	-1.9031	46.6869	19.036				1				0
80	10.18	11.9404	13.4316	68.0882	73.4474	-.3489	-3.2515	166.9076	-.3489	-3.2515	3.2702	1.9142	186.1241	-.2042	-1.9033	46.6775	19.0332				1				0
80	10.19	11.9335	13.4325	68.0828	73.4535	-.3499	-3.2518	166.9023	-.3499	-3.2518	3.2706	1.9144	186.1407	-.2048	-1.9035	46.6681	19.0305				1				0
80	10.2	11.9267	13.4334	68.0775	73.4596	-.3508	-3.2521	166.8971	-.3508	-3.2521	3.271	1.9147	186.1573	-.2054	-1.9036	46.6586	19.0277				1				0
80	10.21	11.9198	13.4343	68.0722	73.4656	-.3518	-3.2524	166.8918	-.3518	-3.2524	3.2714	1.9149	186.174	-.2059	-1.9038	46.6493	19.0249				1				0
80	10.22	11.8932	13.4307	68.1398	73.5478	-.3535	-3.2551	167.0114	-.3535	-3.2551	3.2742	1.9166	186.1978	-.2069	-1.9054	46.6334	18.9992				1				0
80	10.23	11.8666	13.4271	68.2074	73.63	-.3551	-3.2578	167.131	-.3551	-3.2578	3.2771	1.9183	186.2215	-.2079	-1.907	46.6177	18.9734				1				0
80	10.24	11.8468	13.4226	68.2803	73.7061	-.3558	-3.2602	167.2558	-.3558	-3.2602	3.2796	1.9197	186.2286	-.2083	-1.9084	46.6113	18.9505				1				0
80	10.25	11.8271	13.4181	68.3533	73.7822	-.3565	-3.2626	167.3806	-.3565	-3.2626	3.282	1.9212	186.2357	-.2087	-1.9098	46.6049	18.9276				1				0
80	10.26	11.8074	13.4136	68.4262	73.8583	-.3572	-3.265	167.5054	-.3572	-3.265	3.2845	1.9226	186.2427	-.2091	-1.9112	46.5985	18.9047				1				0
80	10.27	11.7876	13.4091	68.4991	73.9344	-.3578	-3.2674	167.6302	-.3578	-3.2674	3.2869	1.924	186.2497	-.2094	-1.9126	46.5922	18.8819				1				0
80	10.28	11.7876	13.4532	68.6513	74.1532	-.3625	-3.2684	168.0453	-.3625	-3.2684	3.2885	1.9249	186.3296	-.2122	-1.9132	46.5472	18.8722				1				0
80	10.29	11.7876	13.4973	68.8034	74.3721	-.3672	-3.2694	168.4603	-.3672	-3.2694	3.29	1.9258	186.4089	-.215	-1.9138	46.5025	18.8625				1				0
80	10.3	11.8074	13.5459	68.8825	74.5148	-.3713	-3.2681	168.7505	-.3713	-3.2681	3.2891	1.9253	186.4812	-.2173	-1.913	46.4641	18.8756				1				0
80	10.31	11.8271	13.5945	68.9617	74.6575	-.3753	-3.2667	169.0408	-.3753	-3.2667	3.2882	1.9248	186.5533	-.2197	-1.9122	46.426	18.8886				1				0
80	10.32	11.8468	13.6431	69.0409	74.8002	-.3793	-3.2653	169.331	-.3793	-3.2653	3.2873	1.9242	186.6252	-.222	-1.9114	46.3879	18.9016				1				0
80	10.33	11.8666	13.6917	69.1201	74.9429	-.3833	-3.264	169.6212	-.3833	-3.264	3.2864	1.9237	186.6969	-.2243	-1.9106	46.35	18.9145				1				0
80	10.34	11.9541	13.8609	69.1467	75.122	-.3939	-3.2537	170.0837	-.3939	-3.2537	3.2775	1.9185	186.9028	-.2306	-1.9046	46.2485	19.0124				1				0
80	10.35	12.0417	14.0301	69.1734	75.301	-.4045	-3.2435	170.5462	-.4045	-3.2435	3.2686	1.9133	187.1088	-.2368	-1.8986	46.1476	19.1098				1				0
80	10.36	12.1095	14.1507	69.1209	75.3373	-.4111	-3.2346	170.7185	-.4111	-3.2346	3.2606	1.9086	187.2439	-.2407	-1.8934	46.0844	19.1942				1				0
80	10.37	12.1773	14.2713	69.0685	75.3736	-.4178	-3.2258	170.8907	-.4178	-3.2258	3.2527	1.904	187.3794	-.2445	-1.8882	46.0212	19.2786				1				0
80	10.38	12.2451	14.3919	69.016	75.41	-.4244	-3.2169	171.063	-.4244	-3.2169	3.2448	1.8994	187.5153	-.2484	-1.883	45.9582	19.3627				1				0
80	10.39	12.3129	14.5125	68.9635	75.4463	-.431	-3.2081	171.2352	-.431	-3.2081	3.2369	1.8947	187.6516	-.2523	-1.8779	45.8953	19.4467				1				0
80	10.4	12.4579	14.7753	68.6922	75.2993	-.443	-3.1858	171.2247	-.443	-3.1858	3.2164	1.8827	187.9172	-.2593	-1.8648	45.7806	19.6595				1				0
80	10.41	12.603	15.0382	68.4209	75.1522	-.4551	-3.1634	171.2143	-.4551	-3.1634	3.196	1.8708	188.1862	-.2664	-1.8517	45.6659	19.8724				1				0
80	10.42	12.6802	15.1804	68.202	74.9689	-.4606	-3.1498	171.0315	-.4606	-3.1498	3.1833	1.8633	188.3187	-.2696	-1.8437	45.6138	20.0019				1				0
80	10.43	12.7575	15.3226	67.9832	74.7855	-.466	-3.1362	170.8488	-.466	-3.1362	3.1706	1.8559	188.4524	-.2728	-1.8358	45.5615	20.1317				1				0
80	10.44	12.8347	15.4648	67.7644	74.6021	-.4715	-3.1225	170.666	-.4715	-3.1225	3.1579	1.8485	188.5876	-.276	-1.8278	45.5091	20.2618				1				0
80	10.45	12.9909	15.7663	67.252	74.1307	-.4823	-3.0926	170.14	-.4823	-3.0926	3.13	1.8321	188.8643	-.2823	-1.8102	45.4066	20.5468				1				0
80	10.46	13.1471	16.0678	66.7396	73.6594	-.4931	-3.0625	169.6139	-.4931	-3.0625	3.1019	1.8157	189.1477	-.2887	-1.7926	45.3034	20.8336				1				0
80	10.47	13.3034	16.3693	66.2272	73.188	-.504	-3.0322	169.0879	-.504	-3.0322	3.0738	1.7992	189.438	-.295	-1.7749	45.1996	21.1222				1				0
80	10.48	13.3823	16.5287	65.9337	72.8999	-.5094	-3.0156	168.7446	-.5094	-3.0156	3.0584	1.7902	189.5877	-.2982	-1.7652	45.1486	21.2796				1				0
80	10.49	13.4613	16.688	65.6401	72.6119	-.5148	-2.999	168.4013	-.5148	-2.999	3.0429	1.7811	189.7395	-.3013	-1.7555	45.0975	21.4377				1				0
80	10.5	13.5402	16.8473	65.3466	72.3239	-.5202	-2.9824	168.058	-.5202	-2.9824	3.0274	1.7721	189.8935	-.3045	-1.7457	45.0461	21.5964				1				0
80	10.51	13.6595	17.0939	64.7977	71.8292	-.5315	-2.9551	167.3803	-.5315	-2.9551	3.0025	1.7575	190.1957	-.3111	-1.7297	44.9383	21.8561				1				0
80	10.52	13.7788	17.3405	64.2489	71.3344	-.5429	-2.9276	166.7026	-.5429	-2.9276	2.9775	1.7429	190.5055	-.3178	-1.7137	44.8296	22.1179				1				0
80	10.53	13.8192	17.4278	63.9936	71.1277	-.5489	-2.9169	166.3683	-.5489	-2.9169	2.9681	1.7374	190.6564	-.3213	-1.7074	44.7727	22.2195				1				0
80	10.54	13.8595	17.5151	63.7383	70.921	-.5549	-2.9062	166.0339	-.5549	-2.9062	2.9587	1.7319	190.8089	-.3248	-1.7011	44.7156	22.3216				1				0
80	10.55	13.8999	17.6024	63.483	70.7143	-.5609	-2.8955	165.6995	-.5609	-2.8955	2.9493	1.7263	190.963	-.3283	-1.6948	44.6583	22.4241				1				0
80	10.56	13.9402	17.6897	63.2277	70.5075	-.5669	-2.8847	165.3651	-.5669	-2.8847	2.9398	1.7208	191.1187	-.3318	-1.6885	44.6007	22.527				1				0
80	10.57	14.0149	17.8715	62.9243	70.4236	-.5842	-2.8687	165.2344	-.5842	-2.8687	2.9276	1.7136	191.51	-.3419	-1.6792	44.4364	22.6786				1				0
80	10.58	14.0895	18.0534	62.621	70.3397	-.6015	-2.8528	165.1036	-.6015	-2.8528	2.9155	1.7066	191.9052	-.352	-1.6698	44.2719	22.8304				1				0
80	10.59	14.1239	18.1479	62.5729	70.4626	-.6126	-2.8478	165.3072	-.6126	-2.8478	2.9129	1.705	192.1401	-.3586	-1.6669	44.1658	22.8785				1				0
80	10.6	14.1582	18.2424	62.5249	70.5854	-.6237	-2.8427	165.5109	-.6237	-2.8427	2.9104	1.7035	192.3748	-.3651	-1.664	44.06	22.9263				1				0
80	10.61	14.1925	18.3369	62.4769	70.7082	-.6348	-2.8377	165.7145	-.6348	-2.8377	2.9078	1.7021	192.6093	-.3716	-1.661	43.9544	22.9741				1				0
80	10.62	14.2269	18.4314	62.4288	70.831	-.6458	-2.8327	165.9181	-.6458	-2.8327	2.9054	1.7006	192.8436	-.378	-1.6581	43.8491	23.0218				1				0
80	10.63	14.2955	18.5835	62.4858	71.1718	-.6622	-2.8272	166.5366	-.6622	-2.8272	2.9037	1.6996	193.1825	-.3876	-1.6548	43.6934	23.0747				1				0
80	10.64	14.3642	18.7356	62.5427	71.5126	-.6784	-2.8216	167.1551	-.6784	-2.8216	2.9021	1.6987	193.5193	-.3971	-1.6516	43.5389	23.1272				1				0
80	10.65	14.3985	18.7932	62.6477	71.7306	-.6837	-2.8211	167.5699	-.6837	-2.8211	2.9027	1.6991	193.6222	-.4002	-1.6513	43.489	23.1324				1				0
80	10.66	14.4328	18.8508	62.7526	71.9485	-.6889	-2.8206	167.9848	-.6889	-2.8206	2.9035	1.6995	193.7245	-.4032	-1.651	43.4395	23.1376				1				0
80	10.67	14.4672	18.9084	62.8576	72.1665	-.694	-2.82	168.3997	-.694	-2.82	2.9042	1.6999	193.8264	-.4062	-1.6506	43.3901	23.1427				1				0
80	10.68	14.5015	18.966	62.9626	72.3844	-.6992	-2.8195	168.8145	-.6992	-2.8195	2.9049	1.7003	193.9277	-.4093	-1.6503	43.341	23.1479				1				0
80	10.69	14.5436	19.0479	63.0969	72.6854	-.7072	-2.8188	169.3738	-.7072	-2.8188	2.9061	1.7011	194.0853	-.414	-1.6499	43.2643	23.1547				1				0
80	10.7	14.5856	19.1298	63.2312	72.9864	-.7153	-2.818	169.9331	-.7153	-2.818	2.9074	1.7018	194.2416	-.4187	-1.6495	43.1881	23.1616				1				0
80	10.71	14.5933	19.1541	63.2606	73.0695	-.7182	-2.8179	170.0775	-.7182	-2.8179	2.9079	1.7021	194.298	-.4204	-1.6494	43.1604	23.1633				1				0
80	10.72	14.6011	19.1784	63.2899	73.1525	-.7211	-2.8177	170.2219	-.7211	-2.8177	2.9085	1.7024	194.3542	-.4221	-1.6493	43.1328	23.1651				1				0
80	10.73	14.6088	19.2027	63.3193	73.2355	-.7239	-2.8175	170.3663	-.7239	-2.8175	2.909	1.7027	194.4104	-.4237	-1.6492	43.1052	23.1669				1				0
80	10.74	14.6165	19.227	63.3486	73.3186	-.7268	-2.8173	170.5108	-.7268	-2.8173	2.9095	1.7031	194.4664	-.4254	-1.6491	43.0777	23.1686				1				0
80	10.75	14.6406	19.2882	63.2908	73.3497	-.7329	-2.8133	170.5693	-.7329	-2.8133	2.9072	1.7017	194.6014	-.429	-1.6467	43.0202	23.207				1				0
80	10.76	14.6646	19.3494	63.233	73.3808	-.7389	-2.8092	170.6279	-.7389	-2.8092	2.9048	1.7003	194.7366	-.4325	-1.6443	42.9628	23.2454				1				0
80	10.77	14.6809	19.3863	63.1458	73.3289	-.7421	-2.8054	170.542	-.7421	-2.8054	2.9019	1.6986	194.8162	-.4343	-1.6421	42.9327	23.2821				1				0
80	10.78	14.6972	19.4232	63.0586	73.2771	-.7452	-2.8015	170.4561	-.7452	-2.8015	2.8989	1.6969	194.8961	-.4362	-1.6398	42.9026	23.3188				1				0
80	10.79	14.7135	19.4601	62.9715	73.2252	-.7484	-2.7977	170.3703	-.7484	-2.7977	2.896	1.6951	194.9762	-.4381	-1.6376	42.8725	23.3556				1				0
80	10.8	14.771	19.5808	62.7633	73.066	-.7548	-2.7858	170.1811	-.7548	-2.7858	2.8862	1.6894	195.1604	-.4418	-1.6306	42.8113	23.4686				1				0
80	10.81	14.8285	19.7014	62.5552	72.9069	-.7613	-2.7739	169.9919	-.7613	-2.7739	2.8765	1.6837	195.3463	-.4456	-1.6237	42.7499	23.5818				1				0
80	10.82	14.886	19.822	62.347	72.7477	-.7677	-2.762	169.8027	-.7677	-2.762	2.8667	1.678	195.5338	-.4494	-1.6167	42.6883	23.6953				1				0
80	10.83	14.9272	19.9057	62.226	72.6405	-.771	-2.754	169.6994	-.771	-2.754	2.8598	1.674	195.6403	-.4513	-1.612	42.6571	23.7719				1				0
80	10.84	14.9684	19.9894	62.105	72.5332	-.7743	-2.7459	169.596	-.7743	-2.7459	2.853	1.6699	195.7475	-.4532	-1.6073	42.6258	23.8485				1				0
80	10.85	15.0096	20.0731	61.9841	72.426	-.7776	-2.7378	169.4927	-.7776	-2.7378	2.8461	1.6659	195.8553	-.4551	-1.6025	42.5944	23.9253				1				0
80	10.86	15.0972	20.2666	61.7394	72.2089	-.7851	-2.7203	169.312	-.7851	-2.7203	2.8313	1.6572	196.0991	-.4595	-1.5923	42.5227	24.0927				1				0
80	10.87	15.1847	20.4601	61.4948	71.9918	-.7927	-2.7027	169.1314	-.7927	-2.7027	2.8165	1.6486	196.346	-.464	-1.5819	42.4508	24.2604				1				0
80	10.88	15.231	20.5699	61.3712	71.8819	-.7969	-2.6931	169.054	-.7969	-2.6931	2.8086	1.6439	196.4839	-.4665	-1.5764	42.4103	24.3512				1				0
80	10.89	15.2774	20.6797	61.2475	71.7721	-.8012	-2.6836	168.9767	-.8012	-2.6836	2.8006	1.6393	196.6227	-.4689	-1.5708	42.3698	24.442				1				0
80	10.9	15.3237	20.7895	61.1239	71.6622	-.8054	-2.674	168.8994	-.8054	-2.674	2.7927	1.6346	196.7623	-.4714	-1.5652	42.3293	24.533				1				0
80	10.91	15.3701	20.8993	61.0002	71.5524	-.8097	-2.6645	168.822	-.8097	-2.6645	2.7848	1.63	196.903	-.4739	-1.5596	42.2887	24.624				1				0
80	10.92	15.4413	21.1082	60.7342	71.3275	-.8197	-2.6465	168.6112	-.8197	-2.6465	2.7705	1.6216	197.2096	-.4798	-1.549	42.1933	24.7957				1				0
80	10.93	15.5126	21.317	60.4683	71.1026	-.8297	-2.6284	168.4004	-.8297	-2.6284	2.7562	1.6133	197.5202	-.4857	-1.5385	42.0977	24.9678				1				0
80	10.94	15.5375	21.416	60.3259	70.9876	-.8355	-2.6199	168.2669	-.8355	-2.6199	2.7499	1.6096	197.6884	-.489	-1.5335	42.0426	25.0488				1				0
80	10.95	15.5623	21.515	60.1836	70.8725	-.8413	-2.6114	168.1335	-.8413	-2.6114	2.7435	1.6059	197.8577	-.4924	-1.5285	41.9875	25.1299				1				0
80	10.96	15.5872	21.614	60.0413	70.7575	-.8471	-2.6028	168	-.8471	-2.6028	2.7372	1.6022	198.0279	-.4958	-1.5235	41.9322	25.2111				1				0
80	10.97	15.6121	21.713	59.8989	70.6425	-.8529	-2.5943	167.8665	-.8529	-2.5943	2.7309	1.5985	198.1993	-.4992	-1.5185	41.8769	25.2925				1				0
80	10.98	15.6945	21.9965	59.6846	70.5508	-.869	-2.5747	167.9264	-.869	-2.5747	2.7174	1.5905	198.6507	-.5086	-1.507	41.7237	25.4793				1				0
80	10.99	15.7769	22.28	59.4702	70.4591	-.8851	-2.5551	167.9862	-.8851	-2.5551	2.704	1.5827	199.1063	-.5181	-1.4955	41.5706	25.666				1				0
80	11	15.8344	22.4645	59.3981	70.4825	-.8953	-2.5441	168.1795	-.8953	-2.5441	2.697	1.5786	199.3881	-.524	-1.4891	41.4732	25.7709				1				0
80	11.01	15.8919	22.649	59.3261	70.5058	-.9055	-2.5331	168.3729	-.9055	-2.5331	2.6901	1.5745	199.6707	-.53	-1.4827	41.3761	25.8756				1				0
80	11.02	15.9494	22.8336	59.254	70.5292	-.9157	-2.5221	168.5662	-.9157	-2.5221	2.6832	1.5705	199.9542	-.536	-1.4762	41.2792	25.98				1				0
80	11.03	16.0069	23.0181	59.182	70.5525	-.9258	-2.5112	168.7595	-.9258	-2.5112	2.6764	1.5666	200.2384	-.5419	-1.4698	41.1825	26.0841				1				0
80	11.04	16.1563	23.3943	59.0414	70.543	-.9418	-2.4869	169.135	-.9418	-2.4869	2.6593	1.5565	200.7411	-.5512	-1.4557	41.0307	26.315				1				0
80	11.05	16.3056	23.7705	58.9009	70.5335	-.9576	-2.4628	169.5105	-.9576	-2.4628	2.6424	1.5467	201.248	-.5605	-1.4415	40.8797	26.5448				1				0
80	11.06	16.3975	23.9622	58.8324	70.5006	-.9634	-2.4496	169.6927	-.9634	-2.4496	2.6322	1.5407	201.4693	-.5639	-1.4338	40.8248	26.6709				1				0
80	11.07	16.4893	24.1539	58.7639	70.4678	-.9691	-2.4363	169.8749	-.9691	-2.4363	2.622	1.5347	201.6919	-.5673	-1.426	40.7701	26.7967				1				0
80	11.08	16.5811	24.3457	58.6954	70.4349	-.9749	-2.4232	170.0571	-.9749	-2.4232	2.6119	1.5288	201.9157	-.5706	-1.4183	40.7155	26.9223				1				0
80	11.09	16.673	24.5374	58.6269	70.402	-.9806	-2.41	170.2392	-.9806	-2.41	2.6019	1.5229	202.1407	-.574	-1.4106	40.661	27.0476				1				0
80	11.1	16.8747	24.8776	58.4107	70.1443	-.985	-2.3812	170.3073	-.985	-2.3812	2.5769	1.5083	202.4739	-.5766	-1.3937	40.6186	27.3221				1				0
80	11.11	17.0764	25.2178	58.1946	69.8865	-.9895	-2.3524	170.3752	-.9895	-2.3524	2.552	1.4937	202.8133	-.5792	-1.3769	40.5763	27.5965				1				0
80	11.12	17.1862	25.3663	58.0469	69.6616	-.9882	-2.3366	170.2611	-.9882	-2.3366	2.537	1.485	202.9248	-.5784	-1.3677	40.5883	27.7463				1				0
80	11.13	17.2961	25.5148	57.8992	69.4368	-.987	-2.3209	170.1469	-.987	-2.3209	2.522	1.4762	203.0378	-.5777	-1.3584	40.6004	27.8964				1				0
80	11.14	17.4059	25.6633	57.7516	69.2119	-.9857	-2.3051	170.0327	-.9857	-2.3051	2.507	1.4674	203.1523	-.5769	-1.3492	40.6124	28.0466				1				0
80	11.15	17.5158	25.8119	57.6039	68.987	-.9844	-2.2893	169.9185	-.9844	-2.2893	2.492	1.4586	203.2683	-.5762	-1.34	40.6245	28.1971				1				0
80	11.16	17.7587	26.1026	57.265	68.4992	-.9811	-2.2558	169.6254	-.9811	-2.2558	2.4599	1.4398	203.5047	-.5742	-1.3203	40.6565	28.5162				1				0
80	11.17	18.0016	26.3933	56.9261	68.0113	-.9777	-2.2222	169.3323	-.9777	-2.2222	2.4277	1.421	203.7481	-.5722	-1.3007	40.6887	28.8365				1				0
80	11.18	18.1346	26.5355	56.7348	67.7484	-.9756	-2.2044	169.1533	-.9756	-2.2044	2.4106	1.4109	203.8726	-.571	-1.2902	40.7087	29.006				1				0
80	11.19	18.2676	26.6777	56.5436	67.4855	-.9735	-2.1865	168.9744	-.9735	-2.1865	2.3934	1.4009	203.9992	-.5698	-1.2798	40.7288	29.1758				1				0
80	11.2	18.4007	26.8199	56.3523	67.2225	-.9714	-2.1687	168.7954	-.9714	-2.1687	2.3763	1.3908	204.1278	-.5685	-1.2693	40.749	29.346				1				0
80	11.21	18.641	27.0764	56.0125	66.7295	-.9664	-2.1361	168.4594	-.9664	-2.1361	2.3445	1.3723	204.342	-.5656	-1.2503	40.7964	29.656				1				0
80	11.22	18.8813	27.3329	55.6727	66.2365	-.9614	-2.1034	168.1235	-.9614	-2.1034	2.3127	1.3536	204.563	-.5627	-1.2311	40.8439	29.9673				1				0
80	11.23	19.1216	27.5895	55.3329	65.7435	-.9564	-2.0706	167.7875	-.9564	-2.0706	2.2808	1.335	204.791	-.5598	-1.2119	40.8917	30.2797				1				0
80	11.24	19.2289	27.7038	55.1843	65.5134	-.9535	-2.0558	167.6304	-.9535	-2.0558	2.2662	1.3264	204.8817	-.5581	-1.2033	40.9192	30.4206				1				0
80	11.25	19.3362	27.8181	55.0358	65.2834	-.9506	-2.041	167.4734	-.9506	-2.041	2.2515	1.3178	204.9736	-.5564	-1.1946	40.9467	30.5617				1				0
80	11.26	19.4435	27.9324	54.8872	65.0533	-.9477	-2.0262	167.3164	-.9477	-2.0262	2.2369	1.3092	205.067	-.5547	-1.1859	40.9742	30.7031				1				0
80	11.27	19.646	28.1448	54.6791	64.703	-.9418	-2.0007	167.1729	-.9418	-2.0007	2.2113	1.2943	205.2078	-.5512	-1.171	41.0305	30.9456				1				0
80	11.28	19.8486	28.3572	54.4709	64.3527	-.9359	-1.9752	167.0294	-.9359	-1.9752	2.1857	1.2793	205.3521	-.5478	-1.1561	41.0869	31.1885				1				0
80	11.29	19.9439	28.4553	54.4113	64.2325	-.9329	-1.9646	167.0429	-.9329	-1.9646	2.1748	1.2729	205.3998	-.546	-1.1499	41.1156	31.2895				1				0
80	11.3	20.0391	28.5534	54.3517	64.1122	-.9298	-1.954	167.0565	-.9298	-1.954	2.164	1.2666	205.448	-.5442	-1.1437	41.1444	31.3904				1				0
80	11.31	20.1344	28.6515	54.2921	63.992	-.9268	-1.9434	167.07	-.9268	-1.9434	2.1531	1.2602	205.4967	-.5425	-1.1375	41.1731	31.4913				1				0
80	11.32	20.2297	28.7496	54.2325	63.8718	-.9238	-1.9328	167.0836	-.9238	-1.9328	2.1422	1.2538	205.5459	-.5407	-1.1313	41.2018	31.5922				1				0
80	11.33	20.3816	28.9189	54.1515	63.7161	-.9204	-1.9163	167.1681	-.9204	-1.9163	2.1258	1.2442	205.656	-.5387	-1.1216	41.2341	31.7499				1				0
80	11.34	20.5335	29.0881	54.0706	63.5604	-.917	-1.8997	167.2526	-.917	-1.8997	2.1095	1.2347	205.7678	-.5367	-1.1119	41.2663	31.9075				1				0
80	11.35	20.5902	29.1592	54.0492	63.5249	-.9167	-1.8938	167.3235	-.9167	-1.8938	2.1039	1.2314	205.8292	-.5365	-1.1084	41.2698	31.9643				1				0
80	11.36	20.6468	29.2303	54.0279	63.4895	-.9163	-1.8878	167.3945	-.9163	-1.8878	2.0984	1.2282	205.8909	-.5363	-1.1049	41.2734	32.021				1				0
80	11.37	20.7034	29.3014	54.0065	63.454	-.9159	-1.8819	167.4654	-.9159	-1.8819	2.0929	1.225	205.9529	-.5361	-1.1014	41.2769	32.0776				1				0
80	11.38	20.7601	29.3725	53.9852	63.4186	-.9156	-1.8759	167.5363	-.9156	-1.8759	2.0874	1.2217	206.0152	-.5359	-1.098	41.2804	32.1342				1				0
80	11.39	20.8433	29.5012	53.9274	63.3874	-.9185	-1.8661	167.6593	-.9185	-1.8661	2.08	1.2174	206.207	-.5376	-1.0922	41.252	32.2272				1				0
80	11.4	20.9266	29.6299	53.8696	63.3563	-.9215	-1.8564	167.7823	-.9215	-1.8564	2.0725	1.213	206.4	-.5394	-1.0865	41.2236	32.32				1				0
80	11.41	20.9532	29.6875	53.8331	63.3606	-.9249	-1.8526	167.8344	-.9249	-1.8526	2.0706	1.2119	206.5299	-.5413	-1.0843	41.1917	32.3563				1				0
80	11.42	20.9798	29.7451	53.7966	63.3649	-.9282	-1.8488	167.8865	-.9282	-1.8488	2.0687	1.2108	206.6601	-.5433	-1.0821	41.1598	32.3927				1				0
80	11.43	21.0064	29.8027	53.7601	63.3693	-.9316	-1.845	167.9385	-.9316	-1.845	2.0668	1.2097	206.7903	-.5452	-1.0798	41.1279	32.4289				1				0
80	11.44	21.033	29.8603	53.7237	63.3736	-.9349	-1.8412	167.9906	-.9349	-1.8412	2.0649	1.2086	206.9208	-.5472	-1.0776	41.0961	32.4652				1				0
80	11.45	21.0502	29.9062	53.6561	63.3606	-.9392	-1.8373	167.9731	-.9392	-1.8373	2.0635	1.2077	207.0755	-.5497	-1.0754	41.055	32.5014				1				0
80	11.46	21.0674	29.9521	53.5885	63.3476	-.9435	-1.8335	167.9556	-.9435	-1.8335	2.0621	1.2069	207.2304	-.5522	-1.0732	41.0139	32.5377				1				0
80	11.47	21.0579	29.9404	53.5573	63.3303	-.9445	-1.8335	167.886	-.9445	-1.8335	2.0625	1.2072	207.2545	-.5528	-1.0732	41.0046	32.5377				1				0
80	11.48	21.0485	29.9287	53.5262	63.313	-.9455	-1.8335	167.8164	-.9455	-1.8335	2.063	1.2074	207.2786	-.5534	-1.0732	40.9953	32.5377				1				0
80	11.49	21.039	29.917	53.4951	63.2957	-.9465	-1.8335	167.7468	-.9465	-1.8335	2.0634	1.2077	207.3028	-.554	-1.0732	40.9859	32.5376				1				0
80	11.5	21.0296	29.9053	53.4639	63.2784	-.9475	-1.8335	167.6773	-.9475	-1.8335	2.0639	1.208	207.327	-.5545	-1.0732	40.9766	32.5376				1				0
80	11.51	20.9893	29.8351	53.4399	63.275	-.9478	-1.8374	167.5392	-.9478	-1.8374	2.0674	1.21	207.2859	-.5547	-1.0754	40.9737	32.5012				1				0
80	11.52	20.9489	29.7649	53.4159	63.2715	-.9481	-1.8412	167.4012	-.9481	-1.8412	2.071	1.2121	207.2448	-.5549	-1.0776	40.9707	32.4647				1				0
80	11.53	20.918	29.7064	53.423	63.2854	-.9474	-1.845	167.3328	-.9474	-1.845	2.0741	1.2139	207.1798	-.5545	-1.0799	40.9771	32.4282				1				0
80	11.54	20.8871	29.6479	53.4301	63.2992	-.9467	-1.8489	167.2643	-.9467	-1.8489	2.0772	1.2158	207.1149	-.5541	-1.0821	40.9835	32.3916				1				0
80	11.55	20.8562	29.5894	53.4372	63.313	-.9461	-1.8527	167.1959	-.9461	-1.8527	2.0803	1.2176	207.0502	-.5537	-1.0844	40.99	32.3551				1				0
80	11.56	20.7644	29.4211	53.5653	63.4237	-.9414	-1.8669	167.1745	-.9414	-1.8669	2.0908	1.2237	206.76	-.551	-1.0927	41.0343	32.22				1				0
80	11.57	20.6725	29.2528	53.6934	63.5345	-.9367	-1.8811	167.1532	-.9367	-1.8811	2.1014	1.2299	206.4726	-.5483	-1.101	41.0786	32.0849				1				0
80	11.58	20.5807	29.0845	53.8215	63.6452	-.9321	-1.8953	167.1319	-.9321	-1.8953	2.1121	1.2362	206.188	-.5455	-1.1093	41.1229	31.9498				1				0
80	11.59	20.5198	28.9747	53.9425	63.742	-.9281	-1.9056	167.179	-.9281	-1.9056	2.1196	1.2406	205.9684	-.5432	-1.1153	41.1607	31.8515				1				0
80	11.6	20.4588	28.8648	54.0635	63.8389	-.9242	-1.9159	167.2261	-.9242	-1.9159	2.1272	1.245	205.7506	-.5409	-1.1214	41.1986	31.7532				1				0
80	11.61	20.3979	28.755	54.1845	63.9358	-.9202	-1.9262	167.2732	-.9202	-1.9262	2.1347	1.2494	205.5344	-.5386	-1.1274	41.2363	31.655				1				0
80	11.62	20.2975	28.5354	54.4611	64.1598	-.9105	-1.947	167.4538	-.9105	-1.947	2.1494	1.258	205.0615	-.5329	-1.1396	41.3289	31.4567				1				0
80	11.63	20.1971	28.3158	54.7378	64.3838	-.9008	-1.9678	167.6345	-.9008	-1.9678	2.1642	1.2667	204.596	-.5272	-1.1518	41.4212	31.2588				1				0
80	11.64	20.1576	28.206	54.8934	64.511	-.895	-1.9783	167.768	-.895	-1.9783	2.1713	1.2709	204.3437	-.5239	-1.1579	41.4757	31.1591				1				0
80	11.65	20.1181	28.0962	55.0491	64.6381	-.8893	-1.9887	167.9015	-.8893	-1.9887	2.1785	1.2751	204.0934	-.5205	-1.164	41.5302	31.0596				1				0
80	11.66	20.0786	27.9864	55.2048	64.7653	-.8836	-1.9992	168.035	-.8836	-1.9992	2.1857	1.2793	203.8452	-.5172	-1.1701	41.5845	30.9602				1				0
80	11.67	20.0391	27.8766	55.3604	64.8924	-.8779	-2.0096	168.1686	-.8779	-2.0096	2.193	1.2836	203.599	-.5138	-1.1762	41.6388	30.861				1				0
80	11.68	19.9936	27.7398	55.6522	65.113	-.868	-2.0249	168.4986	-.868	-2.0249	2.2031	1.2895	203.2031	-.508	-1.1852	41.7332	30.7151				1				0
80	11.69	19.9482	27.603	55.944	65.3335	-.8581	-2.0402	168.8286	-.8581	-2.0402	2.2133	1.2954	202.8123	-.5023	-1.1941	41.8273	30.5697				1				0
80	11.7	19.9422	27.576	56.0801	65.4269	-.8539	-2.0451	169.0251	-.8539	-2.0451	2.2162	1.2971	202.6633	-.4998	-1.197	41.8673	30.5232				1				0
80	11.71	19.9361	27.549	56.2162	65.5203	-.8497	-2.0499	169.2216	-.8497	-2.0499	2.2191	1.2988	202.515	-.4973	-1.1998	41.9072	30.4768				1				0
80	11.72	19.9301	27.522	56.3523	65.6138	-.8456	-2.0548	169.4182	-.8456	-2.0548	2.222	1.3005	202.3674	-.4949	-1.2027	41.9471	30.4305				1				0
80	11.73	19.9241	27.495	56.4884	65.7072	-.8414	-2.0596	169.6147	-.8414	-2.0596	2.2249	1.3022	202.2205	-.4925	-1.2055	41.9868	30.3843				1				0
80	11.74	19.9044	27.4329	56.669	65.7383	-.8311	-2.0662	169.7445	-.8311	-2.0662	2.2271	1.3035	201.9132	-.4865	-1.2093	42.0844	30.3224				1				0
80	11.75	19.8846	27.3708	56.8496	65.7694	-.8209	-2.0726	169.8744	-.8209	-2.0726	2.2293	1.3048	201.6069	-.4805	-1.2131	42.1818	30.2605				1				0
80	11.76	19.8709	27.3356	56.894	65.7072	-.8148	-2.0743	169.8078	-.8148	-2.0743	2.2286	1.3044	201.4455	-.4769	-1.2141	42.2399	30.2446				1				0
80	11.77	19.8572	27.3005	56.9385	65.6449	-.8087	-2.076	169.7411	-.8087	-2.076	2.2279	1.304	201.2839	-.4733	-1.2151	42.2979	30.2288				1				0
80	11.78	19.8434	27.2654	56.983	65.5826	-.8026	-2.0777	169.6745	-.8026	-2.0777	2.2273	1.3036	201.122	-.4698	-1.216	42.356	30.2129				1				0
80	11.79	19.8297	27.2303	57.0275	65.5203	-.7965	-2.0793	169.6079	-.7965	-2.0793	2.2267	1.3033	200.96	-.4662	-1.217	42.4142	30.1969				1				0
80	11.8	19.8005	27.1835	57.007	65.3603	-.7898	-2.0796	169.3514	-.7898	-2.0796	2.2245	1.302	200.7968	-.4623	-1.2172	42.4778	30.1944				1				0
80	11.81	19.7714	27.1367	56.9865	65.2003	-.7831	-2.0799	169.095	-.7831	-2.0799	2.2224	1.3008	200.6328	-.4584	-1.2173	42.5417	30.1919				1				0
80	11.82	19.7559	27.125	56.9216	65.1026	-.7825	-2.0784	168.9052	-.7825	-2.0784	2.2209	1.2999	200.6316	-.458	-1.2165	42.5472	30.2053				1				0
80	11.83	19.7405	27.1133	56.8567	65.0048	-.782	-2.077	168.7153	-.782	-2.077	2.2194	1.299	200.6304	-.4577	-1.2157	42.5528	30.2188				1				0
80	11.84	19.725	27.1016	56.7917	64.9071	-.7814	-2.0756	168.5255	-.7814	-2.0756	2.2178	1.2981	200.6292	-.4573	-1.2149	42.5583	30.2323				1				0
80	11.85	19.7096	27.0899	56.7268	64.8094	-.7808	-2.0742	168.3357	-.7808	-2.0742	2.2163	1.2972	200.6279	-.457	-1.214	42.5639	30.2458				1				0
80	11.86	19.6426	27.0422	56.6414	64.6675	-.7805	-2.0753	167.9938	-.7805	-2.0753	2.2172	1.2977	200.6109	-.4568	-1.2147	42.5667	30.2354				1				0
80	11.87	19.5757	26.9945	56.556	64.5257	-.7802	-2.0764	167.6519	-.7802	-2.0764	2.2181	1.2983	200.5938	-.4566	-1.2153	42.5695	30.225				1				0
80	11.88	19.5242	26.9585	56.5355	64.4816	-.7805	-2.0789	167.4998	-.7805	-2.0789	2.2206	1.2997	200.578	-.4568	-1.2168	42.5667	30.2009				1				0
80	11.89	19.4727	26.9225	56.5151	64.4374	-.7808	-2.0814	167.3477	-.7808	-2.0814	2.2231	1.3012	200.5622	-.457	-1.2183	42.5639	30.1769				1				0
80	11.9	19.4212	26.8865	56.4946	64.3933	-.7811	-2.084	167.1956	-.7811	-2.084	2.2255	1.3026	200.5464	-.4572	-1.2197	42.5611	30.1527				1				0
80	11.91	19.3697	26.8505	56.4742	64.3492	-.7814	-2.0865	167.0436	-.7814	-2.0865	2.228	1.3041	200.5307	-.4573	-1.2212	42.5582	30.1286				1				0
80	11.92	19.2495	26.7551	56.5347	64.4011	-.7827	-2.097	166.9404	-.7827	-2.097	2.2383	1.3101	200.468	-.4581	-1.2274	42.5458	30.0289				1				0
80	11.93	19.1294	26.6597	56.5951	64.453	-.784	-2.1075	166.8372	-.784	-2.1075	2.2486	1.3161	200.4058	-.4589	-1.2335	42.5334	29.929				1				0
80	11.94	19.0607	26.6003	56.6761	64.549	-.785	-2.1154	166.8861	-.785	-2.1154	2.2563	1.3206	200.3597	-.4595	-1.2381	42.5238	29.8536				1				0
80	11.95	18.992	26.5409	56.757	64.645	-.786	-2.1233	166.935	-.786	-2.1233	2.2641	1.3252	200.3139	-.4601	-1.2428	42.5142	29.7782				1				0
80	11.96	18.9234	26.4815	56.838	64.741	-.787	-2.1312	166.9839	-.787	-2.1312	2.2719	1.3297	200.2685	-.4606	-1.2474	42.5046	29.7029				1				0
80	11.97	18.7921	26.333	57.0381	64.9936	-.788	-2.1495	167.1568	-.788	-2.1495	2.2894	1.34	200.133	-.4612	-1.2581	42.4953	29.5289				1				0
80	11.98	18.6607	26.1845	57.2383	65.2462	-.789	-2.1677	167.3297	-.789	-2.1677	2.3068	1.3502	199.9999	-.4618	-1.2688	42.486	29.3552				1				0
80	11.99	18.5294	26.036	57.4384	65.4987	-.7899	-2.1859	167.5025	-.7899	-2.1859	2.3243	1.3604	199.869	-.4624	-1.2794	42.4767	29.1819				1				0
80	12	18.4668	25.9469	57.5576	65.6553	-.7899	-2.1962	167.6265	-.7899	-2.1962	2.3339	1.3661	199.7823	-.4623	-1.2854	42.477	29.0839				1				0
80	12.01	18.4041	25.8578	57.6768	65.8118	-.7899	-2.2065	167.7505	-.7899	-2.2065	2.3436	1.3717	199.6965	-.4623	-1.2915	42.4773	28.9859				1				0
80	12.02	18.3415	25.7687	57.796	65.9684	-.7899	-2.2167	167.8745	-.7899	-2.2167	2.3533	1.3774	199.6116	-.4623	-1.2975	42.4776	28.8881				1				0
80	12.03	18.2419	25.5805	58.0656	66.2512	-.7848	-2.2366	168.1392	-.7848	-2.2366	2.3703	1.3873	199.3356	-.4593	-1.3091	42.5257	28.6991				1				0
80	12.04	18.1423	25.3924	58.3351	66.534	-.7798	-2.2564	168.4039	-.7798	-2.2564	2.3873	1.3973	199.0644	-.4564	-1.3207	42.5736	28.5106				1				0
80	12.05	18.1054	25.2934	58.4854	66.6603	-.7748	-2.2659	168.5446	-.7748	-2.2659	2.3947	1.4017	198.8767	-.4535	-1.3263	42.6212	28.4197				1				0
80	12.06	18.0685	25.1944	58.6358	66.7866	-.7698	-2.2755	168.6853	-.7698	-2.2755	2.4022	1.406	198.6906	-.4506	-1.3319	42.6687	28.3288				1				0
80	12.07	18.0316	25.0954	58.7861	66.9129	-.7648	-2.285	168.826	-.7648	-2.285	2.4096	1.4103	198.5059	-.4476	-1.3374	42.7161	28.2382				1				0
80	12.08	17.9947	24.9964	58.9365	67.0392	-.7598	-2.2945	168.9667	-.7598	-2.2945	2.417	1.4147	198.3227	-.4447	-1.343	42.7634	28.1477				1				0
80	12.09	17.9424	24.8326	59.1837	67.264	-.752	-2.31	169.2227	-.752	-2.31	2.4293	1.4219	198.0312	-.4401	-1.3521	42.8384	27.9997				1				0
80	12.1	17.89	24.6688	59.431	67.4889	-.7441	-2.3255	169.4788	-.7441	-2.3255	2.4417	1.4291	197.7436	-.4355	-1.3611	42.9132	27.8523				1				0
80	12.11	17.8746	24.604	59.528	67.5875	-.7412	-2.3315	169.5941	-.7412	-2.3315	2.4465	1.432	197.636	-.4338	-1.3647	42.9408	27.795				1				0
80	12.12	17.8591	24.5392	59.625	67.6861	-.7383	-2.3375	169.7094	-.7383	-2.3375	2.4514	1.4348	197.529	-.4321	-1.3682	42.9683	27.7377				1				0
80	12.13	17.8437	24.4744	59.7219	67.7847	-.7354	-2.3435	169.8247	-.7354	-2.3435	2.4562	1.4377	197.4226	-.4305	-1.3717	42.9959	27.6806				1				0
80	12.14	17.8282	24.4096	59.8189	67.8833	-.7325	-2.3495	169.94	-.7325	-2.3495	2.4611	1.4405	197.3167	-.4288	-1.3752	43.0233	27.6235				1				0
80	12.15	17.7896	24.3016	59.9345	67.9889	-.7283	-2.3586	170.0145	-.7283	-2.3586	2.4685	1.4448	197.1588	-.4262	-1.3805	43.0643	27.5371				1				0
80	12.16	17.751	24.1935	60.0502	68.0944	-.724	-2.3677	170.0891	-.724	-2.3677	2.4759	1.4492	197.002	-.4237	-1.3858	43.1051	27.4507				1				0
80	12.17	17.7278	24.1503	60.0689	68.1013	-.7225	-2.3708	170.0483	-.7225	-2.3708	2.4784	1.4507	196.9498	-.4229	-1.3876	43.1186	27.4212				1				0
80	12.18	17.7046	24.1071	60.0875	68.1082	-.7211	-2.3739	170.0075	-.7211	-2.3739	2.481	1.4521	196.8976	-.4221	-1.3895	43.1321	27.3917				1				0
80	12.19	17.6814	24.0639	60.1062	68.1151	-.7197	-2.377	169.9667	-.7197	-2.377	2.4835	1.4536	196.8456	-.4213	-1.3913	43.1456	27.3622				1				0
80	12.2	17.6583	24.0207	60.1249	68.1221	-.7183	-2.3801	169.926	-.7183	-2.3801	2.4861	1.4551	196.7936	-.4204	-1.3931	43.1591	27.3327				1				0
80	12.21	17.6239	23.9577	60.0875	68.0762	-.7172	-2.383	169.7454	-.7172	-2.383	2.4886	1.4566	196.75	-.4198	-1.3948	43.1695	27.3049				1				0
80	12.22	17.5896	23.8947	60.0502	68.0304	-.7161	-2.3859	169.5649	-.7161	-2.3859	2.4911	1.458	196.7064	-.4191	-1.3965	43.18	27.277				1				0
80	12.23	17.5784	23.8749	59.9941	67.9776	-.7164	-2.3857	169.4251	-.7164	-2.3857	2.491	1.458	196.7147	-.4193	-1.3964	43.1769	27.2787				1				0
80	12.24	17.5673	23.8551	59.9381	67.9249	-.7167	-2.3856	169.2854	-.7167	-2.3856	2.4909	1.458	196.723	-.4195	-1.3963	43.1739	27.2804				1				0
80	12.25	17.5561	23.8353	59.882	67.8721	-.7171	-2.3854	169.1456	-.7171	-2.3854	2.4908	1.4579	196.7313	-.4197	-1.3962	43.1708	27.2821				1				0
80	12.26	17.545	23.8155	59.826	67.8193	-.7174	-2.3852	169.0058	-.7174	-2.3852	2.4907	1.4579	196.7396	-.4199	-1.3961	43.1677	27.2839				1				0
80	12.27	17.5046	23.7615	59.7184	67.7354	-.7191	-2.3865	168.72	-.7191	-2.3865	2.4925	1.4589	196.7686	-.4209	-1.3969	43.1513	27.271				1				0
80	12.28	17.4643	23.7075	59.6107	67.6515	-.7208	-2.3879	168.4341	-.7208	-2.3879	2.4943	1.46	196.7976	-.4219	-1.3977	43.1348	27.2581				1				0
80	12.29	17.4351	23.6733	59.5591	67.6204	-.7222	-2.3894	168.288	-.7222	-2.3894	2.4962	1.4611	196.8183	-.4227	-1.3986	43.1215	27.2435				1				0
80	12.3	17.4059	23.6391	59.5075	67.5893	-.7237	-2.391	168.1418	-.7237	-2.391	2.4981	1.4622	196.839	-.4236	-1.3995	43.1081	27.2288				1				0
80	12.31	17.3768	23.6049	59.456	67.5581	-.7251	-2.3925	167.9957	-.7251	-2.3925	2.5	1.4633	196.8597	-.4244	-1.4004	43.0946	27.2141				1				0
80	12.32	17.3476	23.5707	59.4044	67.527	-.7265	-2.3941	167.8496	-.7265	-2.3941	2.5019	1.4644	196.8804	-.4252	-1.4013	43.0812	27.1994				1				0
80	12.33	17.2978	23.5212	59.4097	67.6221	-.731	-2.3996	167.8508	-.731	-2.3996	2.5085	1.4682	196.9432	-.4279	-1.4045	43.0378	27.1466				1				0
80	12.34	17.248	23.4717	59.415	67.7173	-.7356	-2.4051	167.852	-.7356	-2.4051	2.5151	1.4721	197.0057	-.4305	-1.4078	42.9944	27.0938				1				0
80	12.35	17.2274	23.4564	59.472	67.8436	-.7387	-2.4091	167.9993	-.7387	-2.4091	2.5198	1.4749	197.0473	-.4324	-1.4101	42.9645	27.0559				1				0
80	12.36	17.2068	23.4411	59.5289	67.9698	-.7418	-2.4131	168.1466	-.7418	-2.4131	2.5246	1.4777	197.0887	-.4342	-1.4124	42.9348	27.018				1				0
80	12.37	17.1862	23.4258	59.5858	68.0961	-.745	-2.4171	168.294	-.745	-2.4171	2.5293	1.4804	197.1299	-.436	-1.4147	42.905	26.9802				1				0
80	12.38	17.1107	23.3673	59.6774	68.3435	-.7528	-2.4273	168.4989	-.7528	-2.4273	2.5413	1.4875	197.2305	-.4406	-1.4207	42.8307	26.8833				1				0
80	12.39	17.0352	23.3088	59.7691	68.5909	-.7606	-2.4374	168.7039	-.7606	-2.4374	2.5533	1.4945	197.33	-.4452	-1.4266	42.7565	26.7866				1				0
80	12.4	16.9596	23.2503	59.8607	68.8382	-.7683	-2.4475	168.9088	-.7683	-2.4475	2.5653	1.5015	197.4284	-.4497	-1.4326	42.6825	26.6902				1				0
80	12.41	16.9047	23.2071	59.8954	68.9593	-.773	-2.4537	168.9665	-.773	-2.4537	2.5726	1.5058	197.4864	-.4525	-1.4362	42.6379	26.6313				1				0
80	12.42	16.8498	23.1639	59.9301	69.0804	-.7777	-2.4599	169.0241	-.7777	-2.4599	2.5799	1.5101	197.5441	-.4552	-1.4398	42.5935	26.5724				1				0
80	12.43	16.7948	23.1207	59.9648	69.2015	-.7824	-2.4661	169.0818	-.7824	-2.4661	2.5872	1.5143	197.6015	-.4579	-1.4434	42.549	26.5136				1				0
80	12.44	16.7013	23.0361	59.9959	69.3252	-.7876	-2.4756	169.0584	-.7876	-2.4756	2.5979	1.5206	197.6474	-.461	-1.449	42.4994	26.4227				1				0
80	12.45	16.6077	22.9515	60.027	69.4489	-.7928	-2.4852	169.0351	-.7928	-2.4852	2.6085	1.5268	197.6929	-.464	-1.4546	42.4497	26.3318				1				0
80	12.46	16.5691	22.9101	60.0235	69.4515	-.7933	-2.4885	168.9541	-.7933	-2.4885	2.6119	1.5288	197.6819	-.4643	-1.4566	42.4445	26.2996				1				0
80	12.47	16.5305	22.8687	60.0199	69.4541	-.7939	-2.4919	168.8731	-.7939	-2.4919	2.6153	1.5308	197.6709	-.4647	-1.4586	42.4393	26.2674				1				0
80	12.48	16.4919	22.8273	60.0164	69.4566	-.7944	-2.4953	168.7921	-.7944	-2.4953	2.6187	1.5328	197.6599	-.465	-1.4605	42.434	26.2352				1				0
80	12.49	16.4532	22.7859	60.0128	69.4592	-.795	-2.4987	168.7112	-.795	-2.4987	2.6221	1.5348	197.6489	-.4653	-1.4625	42.4288	26.2029				1				0
80	12.5	16.4138	22.7643	60.0591	69.5354	-.7971	-2.5029	168.7724	-.7971	-2.5029	2.6267	1.5375	197.6653	-.4666	-1.465	42.4086	26.1632				1				0
80	12.51	16.3743	22.7427	60.1053	69.6115	-.7992	-2.507	168.8337	-.7992	-2.507	2.6313	1.5402	197.6816	-.4678	-1.4674	42.3885	26.1235				1				0
80	12.52	16.3734	22.7625	60.1551	69.685	-.8008	-2.5078	168.976	-.8008	-2.5078	2.6325	1.5409	197.7088	-.4687	-1.4679	42.3736	26.1161				1				0
80	12.53	16.3726	22.7823	60.205	69.7585	-.8023	-2.5086	169.1183	-.8023	-2.5086	2.6338	1.5416	197.7359	-.4696	-1.4683	42.3588	26.1088				1				0
80	12.54	16.3717	22.8021	60.2548	69.832	-.8039	-2.5094	169.2606	-.8039	-2.5094	2.635	1.5423	197.763	-.4705	-1.4688	42.344	26.1014				1				0
80	12.55	16.3708	22.8219	60.3046	69.9055	-.8054	-2.5101	169.4028	-.8054	-2.5101	2.6362	1.543	197.79	-.4714	-1.4692	42.3293	26.0941				1				0
80	12.56	16.3597	22.8768	60.277	69.9678	-.8129	-2.5087	169.4813	-.8129	-2.5087	2.6371	1.5436	197.9534	-.4758	-1.4684	42.2583	26.1075				1				0
80	12.57	16.3485	22.9317	60.2494	70.0301	-.8203	-2.5073	169.5597	-.8203	-2.5073	2.6381	1.5441	198.1165	-.4801	-1.4676	42.1875	26.1209				1				0
80	12.58	16.3382	22.9668	60.172	70.0189	-.8262	-2.5051	169.4959	-.8262	-2.5051	2.6379	1.544	198.2532	-.4836	-1.4663	42.1313	26.1417				1				0
80	12.59	16.3279	23.0019	60.0947	70.0076	-.8321	-2.5029	169.4321	-.8321	-2.5029	2.6376	1.5439	198.3899	-.4871	-1.465	42.075	26.1625				1				0
80	12.6	16.3176	23.037	60.0173	69.9964	-.838	-2.5007	169.3682	-.838	-2.5007	2.6374	1.5437	198.5267	-.4905	-1.4637	42.0187	26.1833				1				0
80	12.61	16.3073	23.0721	59.9399	69.9851	-.844	-2.4986	169.3044	-.844	-2.4986	2.6372	1.5436	198.6637	-.494	-1.4625	41.9624	26.2042				1				0
80	12.62	16.3013	23.1432	59.7459	69.9021	-.8545	-2.4922	169.0925	-.8545	-2.4922	2.6346	1.5421	198.9242	-.5001	-1.4588	41.8623	26.2644				1				0
80	12.63	16.2953	23.2143	59.552	69.8191	-.865	-2.4859	168.8807	-.865	-2.4859	2.6321	1.5406	199.1859	-.5063	-1.455	41.7619	26.3247				1				0
80	12.64	16.2996	23.2503	59.4355	69.7473	-.8696	-2.4818	168.7327	-.8696	-2.4818	2.6297	1.5392	199.3104	-.509	-1.4526	41.718	26.3642				1				0
80	12.65	16.3039	23.2863	59.319	69.6755	-.8742	-2.4776	168.5846	-.8742	-2.4776	2.6273	1.5378	199.4354	-.5117	-1.4502	41.6741	26.4038				1				0
80	12.66	16.3082	23.3223	59.2024	69.6037	-.8789	-2.4734	168.4366	-.8789	-2.4734	2.6249	1.5364	199.5609	-.5144	-1.4477	41.63	26.4434				1				0
80	12.67	16.3125	23.3583	59.0859	69.5319	-.8835	-2.4693	168.2886	-.8835	-2.4693	2.6226	1.535	199.6868	-.5171	-1.4453	41.5859	26.4832				1				0
80	12.68	16.3116	23.3862	58.8875	69.3866	-.8893	-2.4636	167.9719	-.8893	-2.4636	2.6192	1.5331	199.8481	-.5205	-1.442	41.5306	26.537				1				0
80	12.69	16.3108	23.4141	58.6892	69.2413	-.8951	-2.4579	167.6553	-.8951	-2.4579	2.6158	1.5311	200.0104	-.5239	-1.4387	41.4751	26.5911				1				0
80	12.7	16.3056	23.406	58.6073	69.1678	-.8963	-2.4564	167.4867	-.8963	-2.4564	2.6149	1.5305	200.0457	-.5246	-1.4378	41.4639	26.6053				1				0
80	12.71	16.3005	23.3979	58.5255	69.0942	-.8975	-2.455	167.3181	-.8975	-2.455	2.6139	1.5299	200.0811	-.5253	-1.4369	41.4527	26.6195				1				0
80	12.72	16.2953	23.3898	58.4436	69.0207	-.8986	-2.4535	167.1495	-.8986	-2.4535	2.6129	1.5293	200.1167	-.526	-1.4361	41.4415	26.6338				1				0
80	12.73	16.2387	23.2935	58.3858	68.936	-.8968	-2.4581	166.8539	-.8968	-2.4581	2.6166	1.5315	200.0447	-.5249	-1.4388	41.4586	26.5896				1				0
80	12.74	16.182	23.1972	58.328	68.8512	-.895	-2.4627	166.5584	-.895	-2.4627	2.6203	1.5337	199.9727	-.5239	-1.4415	41.4758	26.5453				1				0
80	12.75	16.1254	23.1009	58.2702	68.7664	-.8932	-2.4674	166.2629	-.8932	-2.4674	2.6241	1.5359	199.9007	-.5228	-1.4442	41.4931	26.5008				1				0
80	12.76	16.0739	23.0127	58.2942	68.7552	-.8902	-2.4736	166.1359	-.8902	-2.4736	2.6289	1.5387	199.7934	-.5211	-1.4478	41.5217	26.442				1				0
80	12.77	16.0224	22.9245	58.3182	68.7439	-.8872	-2.4798	166.009	-.8872	-2.4798	2.6337	1.5416	199.6864	-.5193	-1.4515	41.5503	26.3832				1				0
80	12.78	15.9709	22.8363	58.3422	68.7327	-.8842	-2.486	165.8821	-.8842	-2.486	2.6385	1.5444	199.5795	-.5175	-1.4551	41.5789	26.3242				1				0
80	12.79	15.8293	22.5914	58.5255	68.8797	-.8774	-2.507	165.8259	-.8774	-2.507	2.6561	1.5547	199.2883	-.5135	-1.4674	41.6442	26.1239				1				0
80	12.8	15.6877	22.3466	58.7087	69.0268	-.8705	-2.528	165.7698	-.8705	-2.528	2.6737	1.565	199.0008	-.5095	-1.4797	41.7094	25.9234				1				0
80	12.81	15.5975	22.19	58.868	69.1851	-.8667	-2.5429	165.8406	-.8667	-2.5429	2.6865	1.5725	198.8207	-.5073	-1.4884	41.7459	25.7823				1				0
80	12.82	15.5074	22.0334	59.0272	69.3433	-.8629	-2.5577	165.9113	-.8629	-2.5577	2.6993	1.58	198.6425	-.505	-1.4971	41.7823	25.6413				1				0
80	12.83	15.4173	21.8768	59.1864	69.5016	-.859	-2.5725	165.9821	-.859	-2.5725	2.7121	1.5875	198.4661	-.5028	-1.5057	41.8187	25.5005				1				0
80	12.84	15.3272	21.7202	59.3456	69.6599	-.8552	-2.5872	166.0529	-.8552	-2.5872	2.7249	1.595	198.2915	-.5006	-1.5144	41.855	25.3597				1				0
80	12.85	15.1598	21.4484	59.7255	70.1503	-.8533	-2.6173	166.484	-.8533	-2.6173	2.7529	1.6113	198.0577	-.4995	-1.532	41.8731	25.0736				1				0
80	12.86	14.9924	21.1766	60.1053	70.6407	-.8514	-2.6472	166.9151	-.8514	-2.6472	2.7807	1.6276	197.8297	-.4984	-1.5495	41.8912	24.7889				1				0
80	12.87	14.9152	21.0613	60.3259	70.9729	-.8533	-2.6623	167.2754	-.8533	-2.6623	2.7957	1.6364	197.772	-.4995	-1.5583	41.873	24.645				1				0
80	12.88	14.838	20.9461	60.5465	71.305	-.8552	-2.6773	167.6357	-.8552	-2.6773	2.8106	1.6451	197.7152	-.5006	-1.5671	41.855	24.5017				1				0
80	12.89	14.7607	20.8309	60.7672	71.6371	-.8571	-2.6923	167.9959	-.8571	-2.6923	2.8254	1.6538	197.6592	-.5017	-1.5759	41.837	24.359				1				0
80	12.9	14.6835	20.7157	60.9878	71.9693	-.859	-2.7072	168.3562	-.859	-2.7072	2.8402	1.6625	197.6041	-.5028	-1.5846	41.8191	24.2169				1				0
80	12.91	14.5573	20.4844	61.4325	72.5038	-.8551	-2.7342	168.9781	-.8551	-2.7342	2.8648	1.6769	197.3658	-.5005	-1.6004	41.8566	23.9598				1				0
80	12.92	14.4311	20.2531	61.8773	73.0383	-.8512	-2.761	169.5999	-.8512	-2.761	2.8892	1.6912	197.1332	-.4982	-1.6161	41.8938	23.7046				1				0
80	12.93	14.3822	20.137	62.1015	73.2407	-.8454	-2.773	169.8614	-.8454	-2.773	2.899	1.6969	196.9544	-.4948	-1.6232	41.9487	23.5901				1				0
80	12.94	14.3333	20.0209	62.3256	73.4431	-.8396	-2.785	170.1229	-.8396	-2.785	2.9088	1.7026	196.7773	-.4915	-1.6302	42.0034	23.476				1				0
80	12.95	14.2844	19.9048	62.5498	73.6455	-.8339	-2.797	170.3845	-.8339	-2.797	2.9186	1.7084	196.602	-.4881	-1.6372	42.0579	23.3622				1				0
80	12.96	14.2354	19.7887	62.774	73.8479	-.8282	-2.8089	170.646	-.8282	-2.8089	2.9284	1.7141	196.4284	-.4848	-1.6441	42.1123	23.2488				1				0
80	12.97	14.0964	19.4907	63.0248	73.9266	-.8122	-2.8316	170.5386	-.8122	-2.8316	2.9458	1.7243	196.0051	-.4754	-1.6575	42.2645	23.0319				1				0
80	12.98	13.9574	19.1928	63.2757	74.0053	-.7962	-2.8544	170.4312	-.7962	-2.8544	2.9634	1.7346	195.5862	-.4661	-1.6708	42.4168	22.8148				1				0
80	12.99	13.8672	19.011	63.3024	73.8816	-.7859	-2.8654	170.0623	-.7859	-2.8654	2.9713	1.7392	195.3366	-.46	-1.6773	42.5156	22.7101				1				0
80	13	13.7771	18.8292	63.3291	73.758	-.7754	-2.8765	169.6934	-.7754	-2.8765	2.9792	1.7438	195.0872	-.4539	-1.6837	42.6148	22.6049				1				0
80	13.01	13.687	18.6474	63.3558	73.6343	-.765	-2.8876	169.3244	-.765	-2.8876	2.9872	1.7485	194.8381	-.4478	-1.6902	42.7144	22.4992				1				0
80	13.02	13.5969	18.4656	63.3824	73.5106	-.7545	-2.8987	168.9555	-.7545	-2.8987	2.9953	1.7533	194.5892	-.4416	-1.6967	42.8145	22.3931				1				0
80	13.03	13.3866	18.1065	63.3807	73.2477	-.7375	-2.9216	168.1214	-.7375	-2.9216	3.0132	1.7638	194.1672	-.4317	-1.7101	42.9763	22.1755				1				0
80	13.04	13.1763	17.7473	63.3789	72.9847	-.7203	-2.9446	167.2872	-.7203	-2.9446	3.0315	1.7744	193.7461	-.4216	-1.7236	43.1397	21.9557				1				0
80	13.05	13.0562	17.57	63.3504	72.8455	-.7138	-2.9565	166.8221	-.7138	-2.9565	3.0414	1.7803	193.5732	-.4178	-1.7306	43.202	21.8429				1				0
80	13.06	12.936	17.3927	63.3219	72.7062	-.7072	-2.9684	166.3569	-.7072	-2.9684	3.0515	1.7862	193.4005	-.414	-1.7375	43.2647	21.7295				1				0
80	13.07	12.8158	17.2154	63.2935	72.5669	-.7006	-2.9804	165.8917	-.7006	-2.9804	3.0616	1.7921	193.2281	-.4101	-1.7445	43.3278	21.6154				1				0
80	13.08	12.6957	17.0381	63.265	72.4277	-.6939	-2.9924	165.4265	-.6939	-2.9924	3.0718	1.7981	193.0557	-.4062	-1.7516	43.3912	21.5007				1				0
80	13.09	12.4725	16.715	63.4438	72.4865	-.6839	-3.0202	165.1178	-.6839	-3.0202	3.0967	1.8126	192.7589	-.4003	-1.7679	43.4867	21.2362				1				0
80	13.1	12.2494	16.3918	63.6226	72.5453	-.6738	-3.0481	164.8092	-.6738	-3.0481	3.1217	1.8273	192.4658	-.3944	-1.7842	43.5825	20.9707				1				0
80	13.11	12.1464	16.246	63.8299	72.7434	-.6705	-3.0637	164.9657	-.6705	-3.0637	3.1362	1.8358	192.3449	-.3925	-1.7933	43.6142	20.8218				1				0
80	13.12	12.0434	16.1002	64.0371	72.9415	-.6672	-3.0793	165.1222	-.6672	-3.0793	3.1508	1.8443	192.2254	-.3905	-1.8025	43.6457	20.6732				1				0
80	13.13	11.9404	15.9544	64.2444	73.1395	-.6639	-3.0949	165.2788	-.6639	-3.0949	3.1653	1.8528	192.1072	-.3886	-1.8116	43.6772	20.5249				1				0
80	13.14	11.8177	15.7546	64.8315	73.7216	-.6563	-3.1211	166.1254	-.6563	-3.1211	3.1893	1.8669	191.8754	-.3842	-1.8269	43.7494	20.2755				1				0
80	13.15	11.6949	15.5548	65.4186	74.3037	-.6488	-3.147	166.9721	-.6488	-3.147	3.2132	1.8808	191.6493	-.3798	-1.8421	43.8209	20.0287				1				0
80	13.16	11.5722	15.355	66.0057	74.8858	-.6414	-3.1726	167.8187	-.6414	-3.1726	3.2368	1.8947	191.4288	-.3754	-1.8571	43.8917	19.7844				1				0
80	13.17	11.5525	15.301	66.3856	75.2699	-.6372	-3.1829	168.5089	-.6372	-3.1829	3.246	1.9001	191.3213	-.373	-1.8631	43.9311	19.687				1				0
80	13.18	11.5327	15.247	66.7654	75.6539	-.6331	-3.193	169.199	-.6331	-3.193	3.2552	1.9054	191.2153	-.3706	-1.869	43.9703	19.5904				1				0
80	13.19	11.513	15.193	67.1452	76.0379	-.629	-3.2031	169.8891	-.629	-3.2031	3.2643	1.9108	191.1108	-.3682	-1.8749	44.0091	19.4946				1				0
80	13.2	11.4357	15.0382	67.6212	76.5093	-.6223	-3.2219	170.6044	-.6223	-3.2219	3.2815	1.9208	190.9321	-.3643	-1.886	44.0732	19.3149				1				0
80	13.21	11.3585	14.8834	68.0971	76.9807	-.6156	-3.2406	171.3196	-.6156	-3.2406	3.2986	1.9309	190.7567	-.3604	-1.8969	44.1367	19.1367				1				0
80	13.22	11.301	14.7825	68.1931	77.0681	-.613	-3.2495	171.3447	-.613	-3.2495	3.3068	1.9357	190.6826	-.3588	-1.9021	44.1621	19.0525				1				0
80	13.23	11.2435	14.6817	68.2892	77.1554	-.6103	-3.2583	171.3698	-.6103	-3.2583	3.315	1.9405	190.6089	-.3572	-1.9073	44.1876	18.9683				1				0
80	13.24	11.186	14.5809	68.3853	77.2428	-.6076	-3.2672	171.395	-.6076	-3.2672	3.3232	1.9453	190.5356	-.3557	-1.9125	44.213	18.8841				1				0
80	13.25	11.1285	14.4801	68.4814	77.3301	-.605	-3.276	171.4201	-.605	-3.276	3.3314	1.9501	190.4627	-.3541	-1.9176	44.2384	18.8				1				0
80	13.26	10.9628	14.229	68.4351	77.2514	-.601	-3.2944	170.8783	-.601	-3.2944	3.3487	1.9602	190.3393	-.3518	-1.9284	44.276	18.6251				1				0
80	13.27	10.7972	13.9779	68.3888	77.1727	-.597	-3.3128	170.3366	-.597	-3.3128	3.3662	1.9705	190.2163	-.3495	-1.9392	44.3138	18.4491				1				0
80	13.28	10.689	13.8276	68.2465	77.0066	-.5957	-3.3225	169.7698	-.5957	-3.3225	3.3755	1.9759	190.1653	-.3487	-1.9449	44.3263	18.3568				1				0
80	13.29	10.5809	13.6773	68.1042	76.8406	-.5944	-3.3323	169.2029	-.5944	-3.3323	3.3849	1.9814	190.1143	-.348	-1.9506	44.3388	18.2639				1				0
80	13.3	10.4727	13.527	67.9619	76.6745	-.5931	-3.3421	168.6361	-.5931	-3.3421	3.3943	1.9869	190.0632	-.3472	-1.9564	44.3514	18.1704				1				0
80	13.31	10.3646	13.3767	67.8195	76.5084	-.5918	-3.352	168.0692	-.5918	-3.352	3.4038	1.9925	190.012	-.3464	-1.9621	44.3641	18.0763				1				0
80	13.32	10.1861	13.1012	67.6941	76.2983	-.5853	-3.3711	167.2797	-.5853	-3.3711	3.4216	2.0029	189.8502	-.3426	-1.9733	44.4254	17.8941				1				0
80	13.33	10.0076	12.8258	67.5687	76.0881	-.5788	-3.3904	166.4901	-.5788	-3.3904	3.4395	2.0134	189.6885	-.3388	-1.9846	44.4873	17.7103				1				0
80	13.34	9.9372	12.7007	67.5856	76.044	-.5737	-3.3997	166.2674	-.5737	-3.3997	3.4478	2.0182	189.5783	-.3358	-1.9901	44.5363	17.622				1				0
80	13.35	9.8668	12.5756	67.6025	75.9999	-.5685	-3.409	166.0447	-.5685	-3.409	3.4561	2.0231	189.4684	-.3328	-1.9955	44.5854	17.5335				1				0
80	13.36	9.7964	12.4505	67.6194	75.9557	-.5634	-3.4183	165.822	-.5634	-3.4183	3.4644	2.028	189.3587	-.3298	-2.001	44.6346	17.4447				1				0
80	13.37	9.726	12.3254	67.6363	75.9116	-.5582	-3.4276	165.5993	-.5582	-3.4276	3.4728	2.0329	189.2493	-.3267	-2.0064	44.684	17.3557				1				0
80	13.38	9.5183	12.0437	67.7128	76.0371	-.5579	-3.4531	165.3118	-.5579	-3.4531	3.4979	2.0476	189.177	-.3266	-2.0214	44.687	17.1129				1				0
80	13.39	9.3106	11.762	67.7893	76.1625	-.5575	-3.4787	165.0243	-.5575	-3.4787	3.5231	2.0624	189.1055	-.3264	-2.0364	44.6901	16.8692				1				0
80	13.4	9.1733	11.6053	67.8489	76.332	-.5624	-3.4949	164.9595	-.5624	-3.4949	3.5399	2.0722	189.1422	-.3292	-2.0458	44.6435	16.7151				1				0
80	13.41	9.036	11.4487	67.9085	76.5015	-.5673	-3.5111	164.8947	-.5673	-3.5111	3.5566	2.082	189.1786	-.3321	-2.0553	44.5969	16.5609				1				0
80	13.42	8.8987	11.2921	67.9681	76.6711	-.5722	-3.5273	164.8299	-.5722	-3.5273	3.5734	2.0918	189.2146	-.335	-2.0648	44.5502	16.4065				1				0
80	13.43	8.7613	11.1355	68.0277	76.8406	-.5771	-3.5435	164.7651	-.5771	-3.5435	3.5902	2.1016	189.2504	-.3378	-2.0743	44.5036	16.2521				1				0
80	13.44	8.4927	10.8097	68.3435	77.3751	-.5846	-3.5789	165.021	-.5846	-3.5789	3.6264	2.1228	189.2763	-.3422	-2.095	44.4328	15.9148				1				0
80	13.45	8.224	10.4839	68.6593	77.9096	-.592	-3.6142	165.2768	-.592	-3.6142	3.6624	2.1439	189.3016	-.3465	-2.1157	44.3623	15.5786				1				0
80	13.46	8.0927	10.3147	68.9155	78.2746	-.5944	-3.6332	165.5975	-.5944	-3.6332	3.6816	2.1551	189.2921	-.348	-2.1269	44.3386	15.3976				1				0
80	13.47	7.9614	10.1454	69.1716	78.6396	-.5969	-3.6522	165.9181	-.5969	-3.6522	3.7006	2.1663	189.2827	-.3494	-2.1379	44.3149	15.2173				1				0
80	13.48	7.8301	9.9762	69.4278	79.0046	-.5994	-3.671	166.2388	-.5994	-3.671	3.7197	2.1774	189.2734	-.3509	-2.149	44.2913	15.0377				1				0
80	13.49	7.5082	9.5667	69.821	79.7355	-.6107	-3.7144	166.6315	-.6107	-3.7144	3.7643	2.2036	189.3374	-.3575	-2.1744	44.1833	14.6247				1				0
80	13.5	7.1864	9.1572	70.2142	80.4664	-.622	-3.7576	167.0241	-.622	-3.7576	3.8087	2.2296	189.3996	-.3641	-2.1997	44.0758	14.2136				1				0
80	13.51	6.8645	8.7477	70.6074	81.1972	-.6333	-3.8005	167.4168	-.6333	-3.8005	3.8529	2.2555	189.4601	-.3707	-2.2248	43.9688	13.8044				1				0
80	13.52	6.674	8.5073	70.7444	81.5631	-.6421	-3.8249	167.4888	-.6421	-3.8249	3.8785	2.2705	189.5293	-.3759	-2.2391	43.8849	13.5719				1				0
80	13.53	6.4835	8.267	70.8814	81.929	-.6509	-3.8493	167.5608	-.6509	-3.8493	3.904	2.2854	189.5976	-.381	-2.2534	43.801	13.3396				1				0
80	13.54	6.2929	8.0267	71.0184	82.2948	-.6597	-3.8737	167.6328	-.6597	-3.8737	3.9295	2.3003	189.6649	-.3862	-2.2677	43.7171	13.1075				1				0
80	13.55	5.9324	7.547	71.2345	82.9444	-.6755	-3.9207	167.6584	-.6755	-3.9207	3.9784	2.329	189.7761	-.3955	-2.2952	43.5664	12.6604				1				0
80	13.56	5.572	7.0673	71.4507	83.594	-.6913	-3.9676	167.6839	-.6913	-3.9676	4.0274	2.3577	189.8845	-.4047	-2.3227	43.4157	12.2135				1				0
80	13.57	5.402	6.8278	71.5299	83.8777	-.6984	-3.9902	167.6374	-.6984	-3.9902	4.0509	2.3714	189.9276	-.4088	-2.3359	43.3487	11.998				1				0
80	13.58	5.2321	6.5884	71.609	84.1614	-.7054	-4.0128	167.5909	-.7054	-4.0128	4.0744	2.3852	189.9703	-.413	-2.3492	43.2816	11.7825				1				0
80	13.59	5.0621	6.349	71.6882	84.4451	-.7125	-4.0355	167.5444	-.7125	-4.0355	4.0979	2.399	190.0126	-.4171	-2.3625	43.2145	11.5668				1				0
80	13.6	4.8922	6.1096	71.7674	84.7288	-.7195	-4.0581	167.4979	-.7195	-4.0581	4.1214	2.4128	190.0543	-.4212	-2.3757	43.1473	11.351				1				0
80	13.61	4.5643	5.7019	71.8163	85.3204	-.7434	-4.0989	167.4029	-.7434	-4.0989	4.1657	2.4387	190.2804	-.4352	-2.3996	42.9196	10.9633				1				0
80	13.62	4.2365	5.2941	71.8652	85.912	-.7674	-4.1396	167.3078	-.7674	-4.1396	4.2101	2.4647	190.5019	-.4492	-2.4234	42.6917	10.5751				1				0
80	13.63	4.0785	5.1258	71.835	86.2199	-.7843	-4.1577	167.2592	-.7843	-4.1577	4.231	2.477	190.6821	-.4591	-2.434	42.5309	10.403				1				0
80	13.64	3.9206	4.9575	71.8047	86.5278	-.8011	-4.1758	167.2107	-.8011	-4.1758	4.2519	2.4892	190.8606	-.469	-2.4446	42.3701	10.2308				1				0
80	13.65	3.7627	4.7892	71.7745	86.8357	-.818	-4.1939	167.1621	-.818	-4.1939	4.2729	2.5015	191.0374	-.4789	-2.4552	42.2091	10.0585				1				0
80	13.66	3.6048	4.6209	71.7442	87.1436	-.835	-4.212	167.1136	-.835	-4.212	4.2939	2.5138	191.2126	-.4888	-2.4658	42.0481	9.8861				1				0
80	13.67	3.325	4.3464	71.6473	87.8261	-.8747	-4.243	167.1447	-.8747	-4.243	4.3323	2.5363	191.6483	-.5121	-2.484	41.6695	9.5902				1				0
80	13.68	3.0452	4.0719	71.5503	88.5085	-.9144	-4.2741	167.1759	-.9144	-4.2741	4.3708	2.5589	192.0763	-.5353	-2.5022	41.2911	9.2944				1				0
80	13.69	2.9233	3.9657	71.4836	88.883	-.9372	-4.287	167.2556	-.9372	-4.287	4.3883	2.5691	192.3318	-.5487	-2.5098	41.0741	9.1712				1				0
80	13.7	2.8014	3.8594	71.4169	89.2575	-.96	-4.2999	167.3353	-.96	-4.2999	4.4058	2.5794	192.5851	-.562	-2.5174	40.8573	9.0482				1				0
80	13.71	2.6796	3.7532	71.3502	89.6321	-.9827	-4.3128	167.415	-.9827	-4.3128	4.4234	2.5897	192.8362	-.5753	-2.5249	40.6407	8.9253				1				0
80	13.72	2.5577	3.647	71.2834	90.0066	-1.0054	-4.3257	167.4947	-1.0054	-4.3257	4.4411	2.6	193.0851	-.5886	-2.5325	40.4244	8.8024				1				0
80	13.73	2.4049	3.5642	71.2176	90.8568	-1.052	-4.34	168.0435	-1.052	-4.34	4.4657	2.6144	193.626	-.6159	-2.5408	39.9806	8.6669				1				0
80	13.74	2.2521	3.4814	71.1518	91.707	-1.0983	-4.3541	168.5924	-1.0983	-4.3541	4.4905	2.629	194.1575	-.643	-2.5491	39.5398	8.5323				1				0
80	13.75	2.2212	3.5048	71.1527	92.1827	-1.1219	-4.3554	169.0615	-1.1219	-4.3554	4.4976	2.6331	194.4444	-.6568	-2.5499	39.3155	8.5199				1				0
80	13.76	2.1903	3.5282	71.1536	92.6585	-1.1453	-4.3567	169.5306	-1.1453	-4.3567	4.5047	2.6373	194.7288	-.6705	-2.5506	39.0924	8.5077				1				0
80	13.77	2.1594	3.5516	71.1545	93.1342	-1.1686	-4.358	169.9997	-1.1686	-4.358	4.5119	2.6415	195.0108	-.6842	-2.5514	38.8705	8.4955				1				0
80	13.78	2.1285	3.575	71.1553	93.6099	-1.1918	-4.3593	170.4688	-1.1918	-4.3593	4.5192	2.6458	195.2903	-.6977	-2.5522	38.6499	8.4833				1				0
80	13.79	2.1509	3.7127	71.2434	94.4835	-1.2286	-4.3526	171.5905	-1.2286	-4.3526	4.5227	2.6478	195.7628	-.7193	-2.5482	38.299	8.5469				1				0
80	13.8	2.1732	3.8504	71.3315	95.357	-1.265	-4.346	172.7121	-1.265	-4.346	4.5263	2.65	196.2284	-.7406	-2.5444	37.9527	8.6096				1				0
80	13.81	2.2264	3.9648	71.4187	95.7549	-1.2784	-4.3382	173.3647	-1.2784	-4.3382	4.5226	2.6478	196.4198	-.7485	-2.5398	37.8245	8.6839				1				0
80	13.82	2.2796	4.0791	71.5058	96.1528	-1.2918	-4.3305	174.0173	-1.2918	-4.3305	4.519	2.6457	196.6101	-.7563	-2.5353	37.6972	8.7576				1				0
80	13.83	2.3328	4.1934	71.593	96.5507	-1.3051	-4.3228	174.6698	-1.3051	-4.3228	4.5155	2.6436	196.7993	-.764	-2.5308	37.5709	8.8308				1				0
80	13.84	2.386	4.3077	71.6802	96.9485	-1.3182	-4.3151	175.3224	-1.3182	-4.3151	4.512	2.6416	196.9874	-.7718	-2.5263	37.4454	8.9035				1				0
80	13.85	2.5448	4.5948	71.6268	97.323	-1.3393	-4.293	176.0894	-1.3393	-4.293	4.4971	2.6328	197.3268	-.7841	-2.5134	37.2444	9.114				1				0
80	13.86	2.7036	4.8819	71.5734	97.6975	-1.3603	-4.2711	176.8565	-1.3603	-4.2711	4.4825	2.6243	197.6656	-.7964	-2.5005	37.0452	9.3227				1				0
80	13.87	2.8092	5.0547	71.4329	97.6742	-1.3682	-4.2567	176.971	-1.3682	-4.2567	4.4712	2.6177	197.8192	-.801	-2.4921	36.9692	9.4602				1				0
80	13.88	2.9147	5.2275	71.2923	97.6508	-1.3762	-4.2423	177.0854	-1.3762	-4.2423	4.4599	2.611	197.9733	-.8057	-2.4836	36.8933	9.5976				1				0
80	13.89	3.0203	5.4003	71.1518	97.6275	-1.3842	-4.2279	177.1999	-1.3842	-4.2279	4.4487	2.6045	198.128	-.8104	-2.4752	36.8175	9.7347				1				0
80	13.9	3.2812	5.7622	70.5994	97.0627	-1.3923	-4.1937	176.7054	-1.3923	-4.1937	4.4188	2.587	198.3661	-.8151	-2.4552	36.74	10.0602				1				0
80	13.91	3.5421	6.124	70.047	96.4979	-1.4005	-4.1593	176.211	-1.4005	-4.1593	4.3888	2.5694	198.6087	-.8199	-2.4351	36.6622	10.3874				1				0
80	13.92	3.803	6.4858	69.4946	95.9331	-1.4087	-4.1248	175.7165	-1.4087	-4.1248	4.3587	2.5518	198.8561	-.8247	-2.4148	36.5839	10.7165				1				0
80	13.93	3.9584	6.6748	69.0827	95.3916	-1.4089	-4.1045	175.1075	-1.4089	-4.1045	4.3396	2.5406	198.9457	-.8248	-2.4029	36.5815	10.9097				1				0
80	13.94	4.1137	6.8638	68.6708	94.8502	-1.4092	-4.0841	174.4986	-1.4092	-4.0841	4.3203	2.5293	199.0367	-.825	-2.391	36.5792	11.1041				1				0
80	13.95	4.2691	7.0529	68.259	94.3087	-1.4094	-4.0635	173.8896	-1.4094	-4.0635	4.301	2.518	199.1291	-.8251	-2.3789	36.5769	11.3				1				0
80	13.96	4.5858	7.4318	67.5322	93.2596	-1.4054	-4.0221	172.8094	-1.4054	-4.0221	4.2606	2.4943	199.261	-.8228	-2.3547	36.6148	11.6944				1				0
80	13.97	4.9025	7.8107	66.8054	92.2104	-1.4014	-3.9802	171.729	-1.4014	-3.9802	4.2197	2.4703	199.3971	-.8204	-2.3301	36.6533	12.0938				1				0
80	13.98	5.0639	8.0006	66.4905	91.7027	-1.3971	-3.9591	171.2577	-1.3971	-3.9591	4.1984	2.4578	199.4373	-.8179	-2.3178	36.6942	12.2944				1				0
80	13.99	5.2252	8.1905	66.1756	91.195	-1.3928	-3.9379	170.7864	-1.3928	-3.9379	4.1769	2.4453	199.4781	-.8154	-2.3053	36.7353	12.4962				1				0
80	14	5.3866	8.3804	65.8607	90.6873	-1.3884	-3.9166	170.315	-1.3884	-3.9166	4.1554	2.4327	199.5196	-.8128	-2.2929	36.7767	12.6991				1				0
80	14.01	5.5479	8.5703	65.5458	90.1796	-1.3841	-3.8952	169.8437	-1.3841	-3.8952	4.1338	2.42	199.5618	-.8103	-2.2803	36.8183	12.9031				1				0
80	14.02	5.7591	8.8314	65.0201	89.479	-1.384	-3.8656	169.0895	-1.384	-3.8656	4.1059	2.4037	199.6984	-.8102	-2.263	36.8193	13.1846				1				0
80	14.03	5.9702	9.0924	64.4944	88.7784	-1.3839	-3.8358	168.3353	-1.3839	-3.8358	4.0778	2.3872	199.8382	-.8101	-2.2455	36.8204	13.4686				1				0
80	14.04	6.02	9.1635	64.2836	88.5855	-1.3882	-3.8277	168.0525	-1.3882	-3.8277	4.0716	2.3836	199.9341	-.8127	-2.2408	36.7793	13.546				1				0
80	14.05	6.0698	9.2346	64.0727	88.3926	-1.3925	-3.8195	167.7697	-1.3925	-3.8195	4.0654	2.38	200.0306	-.8152	-2.236	36.7381	13.6237				1				0
80	14.06	6.1195	9.3057	63.8619	88.1997	-1.3968	-3.8113	167.4869	-1.3968	-3.8113	4.0592	2.3763	200.1278	-.8177	-2.2312	36.6967	13.7016				1				0
80	14.07	6.1693	9.3768	63.6511	88.0069	-1.4012	-3.8031	167.2041	-1.4012	-3.8031	4.053	2.3727	200.2256	-.8203	-2.2264	36.6552	13.7798				1				0
80	14.08	6.1745	9.4128	63.4972	87.942	-1.4088	-3.7999	167.0264	-1.4088	-3.7999	4.0526	2.3725	200.3421	-.8247	-2.2245	36.5829	13.8105				1				0
80	14.09	6.1796	9.4488	63.3433	87.8771	-1.4164	-3.7967	166.8488	-1.4164	-3.7967	4.0523	2.3723	200.4588	-.8292	-2.2226	36.5104	13.8413				1				0
80	14.1	6.135	9.4137	63.4002	88.0051	-1.4196	-3.8017	166.954	-1.4196	-3.8017	4.0581	2.3757	200.4766	-.8311	-2.2256	36.4799	13.7936				1				0
80	14.11	6.0904	9.3786	63.4572	88.1331	-1.4228	-3.8067	167.0592	-1.4228	-3.8067	4.0639	2.3791	200.4942	-.8329	-2.2285	36.4493	13.7459				1				0
80	14.12	6.0457	9.3435	63.5141	88.2611	-1.426	-3.8117	167.1645	-1.426	-3.8117	4.0697	2.3825	200.5118	-.8348	-2.2314	36.4188	13.6982				1				0
80	14.13	6.0011	9.3084	63.571	88.3892	-1.4292	-3.8167	167.2697	-1.4292	-3.8167	4.0755	2.3859	200.5293	-.8367	-2.2344	36.3883	13.6507				1				0
80	14.14	6.0423	9.3741	64.0967	88.9678	-1.4229	-3.8169	168.4809	-1.4229	-3.8169	4.0735	2.3847	200.4443	-.833	-2.2345	36.449	13.6486				1				0
80	14.15	6.0835	9.4398	64.6225	89.5464	-1.4166	-3.8171	169.6922	-1.4166	-3.8171	4.0715	2.3835	200.3605	-.8293	-2.2346	36.5088	13.6465				1				0
80	14.16	6.1693	9.5406	65.0913	89.9971	-1.4072	-3.8124	170.7983	-1.4072	-3.8124	4.0639	2.3791	200.2601	-.8238	-2.2319	36.5977	13.691				1				0
80	14.17	6.2551	9.6414	65.5601	90.4477	-1.398	-3.8078	171.9043	-1.398	-3.8078	4.0564	2.3747	200.1606	-.8184	-2.2292	36.6854	13.735				1				0
80	14.18	6.341	9.7422	66.0289	90.8983	-1.3889	-3.8033	173.0104	-1.3889	-3.8033	4.049	2.3703	200.062	-.8131	-2.2265	36.772	13.7784				1				0
80	14.19	6.4268	9.843	66.4977	91.3489	-1.38	-3.7988	174.1164	-1.38	-3.7988	4.0417	2.366	199.9643	-.8078	-2.2239	36.8575	13.8212				1				0
80	14.2	6.8199	10.4371	67.1906	91.7823	-1.3606	-3.7569	176.2299	-1.3606	-3.7569	3.9957	2.3391	199.9081	-.7965	-2.1993	37.0421	14.2199				1				0
80	14.21	7.213	11.0311	67.8836	92.2156	-1.3417	-3.716	178.3433	-1.3417	-3.716	3.9508	2.3128	199.852	-.7854	-2.1754	37.2223	14.6092				1				0
80	14.22	7.5203	11.5243	68.1077	92.1983	-1.3315	-3.6797	179.3506	-1.3315	-3.6797	3.9132	2.2908	199.8926	-.7795	-2.1541	37.3191	14.9553				1				0
80	14.23	7.8275	12.0176	68.3319	92.181	-1.3214	-3.6438	180.358	-1.3214	-3.6438	3.876	2.269	199.9336	-.7736	-2.1331	37.4148	15.2975				1				0
80	14.24	8.1348	12.5108	68.5561	92.1637	-1.3115	-3.6082	181.3654	-1.3115	-3.6082	3.8392	2.2475	199.9749	-.7677	-2.1123	37.5095	15.6358				1				0
80	14.25	8.8051	13.5	68.162	90.817	-1.2824	-3.5222	181.2841	-1.2824	-3.5222	3.7484	2.1943	200.0056	-.7507	-2.0619	37.7869	16.455				1				0
80	14.26	9.4754	14.4891	67.7679	89.4703	-1.2532	-3.4361	181.2028	-1.2532	-3.4361	3.6575	2.1411	200.0378	-.7336	-2.0115	38.0646	17.2749				1				0
80	14.27	10.1457	15.4783	67.3739	88.1236	-1.224	-3.35	181.1215	-1.224	-3.35	3.5666	2.0878	200.0717	-.7165	-1.961	38.3425	18.0955				1				0
80	14.28	10.5088	15.9742	66.7556	86.7942	-1.2041	-3.2974	180.0328	-1.2041	-3.2974	3.5104	2.0549	200.0611	-.7049	-1.9302	38.532	18.5962				1				0
80	14.29	10.8718	16.4702	66.1374	85.4648	-1.184	-3.2442	178.9442	-1.184	-3.2442	3.4535	2.0216	200.05	-.6931	-1.899	38.7239	19.103				1				0
80	14.3	11.2349	16.9661	65.5191	84.1354	-1.1636	-3.1903	177.8555	-1.1636	-3.1903	3.3959	1.9878	200.0384	-.6811	-1.8675	38.9181	19.616				1				0
80	14.31	11.8511	17.7968	63.9171	81.2526	-1.132	-3.0872	174.8176	-1.132	-3.0872	3.2882	1.9248	200.1362	-.6626	-1.8071	39.2192	20.5978				1				0
80	14.32	12.4674	18.6276	62.315	78.3698	-1.0992	-2.9805	171.7797	-1.0992	-2.9805	3.1767	1.8595	200.2445	-.6434	-1.7446	39.531	21.6143				1				0
80	14.33	12.7206	18.9624	61.3311	76.8164	-1.0874	-2.9287	169.8305	-1.0874	-2.9287	3.1241	1.8287	200.3699	-.6365	-1.7143	39.6435	22.1073				1				0
80	14.34	12.9738	19.2972	60.3473	75.2629	-1.0754	-2.8758	167.8812	-1.0754	-2.8758	3.0703	1.7972	200.5027	-.6294	-1.6833	39.7585	22.6117				1				0
80	14.35	13.227	19.6321	59.3634	73.7095	-1.063	-2.8216	165.932	-1.063	-2.8216	3.0152	1.7649	200.6434	-.6222	-1.6516	39.8762	23.128				1				0
80	14.36	13.4802	19.9669	58.3796	72.1561	-1.0503	-2.7661	163.9827	-1.0503	-2.7661	2.9588	1.7319	200.793	-.6148	-1.6191	39.9968	23.6566				1				0
80	14.37	13.9205	20.4601	56.8985	69.7559	-1.0238	-2.677	161.035	-1.0238	-2.677	2.8661	1.6776	200.9298	-.5993	-1.5669	40.2491	24.5047				1				0
80	14.38	14.3608	20.9533	55.4174	67.3557	-.9964	-2.5846	158.0872	-.9964	-2.5846	2.77	1.6214	201.0815	-.5832	-1.5129	40.5108	25.3844				1				0
80	14.39	14.5479	21.1118	54.9201	66.509	-.9822	-2.5508	157.0887	-.9822	-2.5508	2.7334	1.5999	201.0601	-.5749	-1.4931	40.6454	25.7065				1				0
80	14.4	14.735	21.2702	54.4229	65.6622	-.9679	-2.5166	156.0902	-.9679	-2.5166	2.6963	1.5782	201.0378	-.5665	-1.473	40.7817	26.0327				1				0
80	14.41	14.9221	21.4286	53.9256	64.8154	-.9534	-2.4819	155.0917	-.9534	-2.4819	2.6587	1.5562	201.0146	-.5581	-1.4527	40.9197	26.3631				1				0
80	14.42	15.1092	21.587	53.4283	63.9687	-.9387	-2.4467	154.0931	-.9387	-2.4467	2.6206	1.5339	200.9905	-.5495	-1.4321	41.0596	26.6978				1				0
80	14.43	15.5186	21.9461	53.1677	63.2101	-.91	-2.3964	153.8425	-.91	-2.3964	2.5634	1.5004	200.7931	-.5326	-1.4027	41.3335	27.1769				1				0
80	14.44	15.928	22.3052	52.9071	62.4516	-.8811	-2.346	153.5918	-.8811	-2.346	2.506	1.4668	200.586	-.5157	-1.3731	41.6082	27.6575				1				0
80	14.45	16.1503	22.5059	53.1437	62.5398	-.8675	-2.3316	154.3397	-.8675	-2.3316	2.4878	1.4561	200.4082	-.5078	-1.3647	41.7381	27.7941				1				0
80	14.46	16.3726	22.7067	53.3803	62.628	-.854	-2.3174	155.0875	-.854	-2.3174	2.4698	1.4456	200.2296	-.4999	-1.3564	41.8666	27.9293				1				0
80	14.47	16.5949	22.9074	53.6169	62.7162	-.8406	-2.3034	155.8354	-.8406	-2.3034	2.452	1.4352	200.0501	-.492	-1.3482	41.994	28.0633				1				0
80	14.48	16.8172	23.1081	53.8535	62.8045	-.8274	-2.2894	156.5832	-.8274	-2.2894	2.4343	1.4248	199.8697	-.4843	-1.34	42.1201	28.1959				1				0
80	14.49	17.163	23.3835	54.6862	63.2516	-.793	-2.2814	158.4843	-.793	-2.2814	2.4153	1.4137	199.1676	-.4642	-1.3353	42.4475	28.2726				1				0
80	14.5	17.5089	23.6589	55.5188	63.6988	-.7595	-2.2735	160.3854	-.7595	-2.2735	2.397	1.403	198.4715	-.4445	-1.3307	42.7671	28.3475				1				0
80	14.51	17.6325	23.7336	56.1148	64.0577	-.739	-2.2792	161.5387	-.739	-2.2792	2.396	1.4024	197.9645	-.4325	-1.334	42.9621	28.2936				1				0
80	14.52	17.7561	23.8083	56.7108	64.4167	-.7188	-2.2847	162.6919	-.7188	-2.2847	2.3951	1.4019	197.4642	-.4207	-1.3373	43.1542	28.2406				1				0
80	14.53	17.8797	23.883	57.3068	64.7756	-.6989	-2.2902	163.8452	-.6989	-2.2902	2.3945	1.4015	196.9707	-.4091	-1.3405	43.3437	28.1883				1				0
80	14.54	18.0033	23.9577	57.9028	65.1346	-.6793	-2.2956	164.9984	-.6793	-2.2956	2.394	1.4012	196.4838	-.3976	-1.3437	43.5305	28.1367				1				0
80	14.55	18.3063	24.3259	58.8555	65.836	-.6604	-2.2912	167.3237	-.6604	-2.2912	2.3845	1.3956	196.0788	-.3865	-1.3411	43.7104	28.1791				1				0
80	14.56	18.6092	24.694	59.8082	66.5375	-.642	-2.2869	169.6489	-.642	-2.2869	2.3753	1.3903	195.6819	-.3758	-1.3385	43.8855	28.2203				1				0
80	14.57	18.7886	24.9874	60.1649	66.88	-.6426	-2.2774	170.821	-.6426	-2.2774	2.3663	1.385	195.7571	-.3761	-1.333	43.8801	28.3108				1				0
80	14.58	18.968	25.2808	60.5216	67.2225	-.6431	-2.268	171.993	-.6431	-2.268	2.3574	1.3798	195.832	-.3764	-1.3275	43.8748	28.4				1				0
80	14.59	19.1474	25.5742	60.8783	67.565	-.6437	-2.2588	173.165	-.6437	-2.2588	2.3487	1.3747	195.9063	-.3768	-1.3221	43.8696	28.488				1				0
80	14.6	19.3268	25.8677	61.2351	67.9076	-.6442	-2.2496	174.337	-.6442	-2.2496	2.3401	1.3697	195.9802	-.3771	-1.3167	43.8644	28.5749				1				0
80	14.61	19.6907	26.3339	61.5188	67.8461	-.6286	-2.2199	175.3895	-.6286	-2.2199	2.3072	1.3504	195.8099	-.3679	-1.2993	44.0134	28.8576				1				0
80	14.62	20.0546	26.8001	61.8026	67.7847	-.6131	-2.1906	176.442	-.6131	-2.1906	2.2748	1.3314	195.6368	-.3589	-1.2822	44.1605	29.137				1				0
80	14.63	20.2391	26.9729	61.7296	67.3808	-.597	-2.17	176.3225	-.597	-2.17	2.2506	1.3173	195.3835	-.3494	-1.2701	44.3139	29.3334				1				0
80	14.64	20.4236	27.1457	61.6567	66.9769	-.5809	-2.1493	176.203	-.5809	-2.1493	2.2265	1.3031	195.1243	-.34	-1.258	44.4675	29.53				1				0
80	14.65	20.6082	27.3185	61.5838	66.573	-.5648	-2.1287	176.0835	-.5648	-2.1287	2.2023	1.289	194.8591	-.3306	-1.2459	44.6213	29.7269				1				0
80	14.66	20.9687	27.5886	61.0776	65.3664	-.5298	-2.0793	175.0012	-.5298	-2.0793	2.1457	1.2559	194.296	-.3101	-1.217	44.9538	30.1973				1				0
80	14.67	21.3291	27.8586	60.5714	64.1598	-.4945	-2.0293	173.919	-.4945	-2.0293	2.0887	1.2225	193.6948	-.2894	-1.1877	45.2906	30.6735				1				0
80	14.68	21.6896	28.1286	60.0653	62.9532	-.4587	-1.9786	172.8367	-.4587	-1.9786	2.0311	1.1888	193.0518	-.2685	-1.1581	45.6315	31.1558				1				0
80	14.69	21.8656	28.2258	59.6321	62.1506	-.4391	-1.9487	171.874	-.4391	-1.9487	1.9976	1.1692	192.6982	-.257	-1.1406	45.8181	31.4409				1				0
80	14.7	22.0415	28.323	59.1989	61.3479	-.4193	-1.9184	170.9113	-.4193	-1.9184	1.9637	1.1493	192.3283	-.2454	-1.1228	46.0069	31.7292				1				0
80	14.71	22.2175	28.4202	58.7657	60.5453	-.3992	-1.8878	169.9486	-.3992	-1.8878	1.9296	1.1294	191.941	-.2337	-1.1049	46.1977	32.0207				1				0
80	14.72	22.4715	28.4922	57.9019	59.0783	-.3643	-1.8365	167.944	-.3643	-1.8365	1.8722	1.0958	191.2191	-.2132	-1.0748	46.5308	32.51				1				0
80	14.73	22.7256	28.5642	57.0381	57.6114	-.3284	-1.7838	165.9393	-.3284	-1.7838	1.8138	1.0616	190.4325	-.1922	-1.044	46.872	33.0111				1				0
80	14.74	22.8037	28.539	56.6076	56.9471	-.3131	-1.7626	164.8974	-.3131	-1.7626	1.7902	1.0478	190.0741	-.1833	-1.0316	47.0177	33.2134				1				0
80	14.75	22.8818	28.5138	56.1771	56.2829	-.2977	-1.7411	163.8555	-.2977	-1.7411	1.7663	1.0338	189.7014	-.1742	-1.019	47.1652	33.4183				1				0
80	14.76	22.9599	28.4886	55.7465	55.6186	-.282	-1.7193	162.8136	-.282	-1.7193	1.7423	1.0197	189.3135	-.165	-1.0063	47.3147	33.6259				1				0
80	14.77	23.038	28.4634	55.316	54.9543	-.2661	-1.6972	161.7717	-.2661	-1.6972	1.7179	1.0055	188.9096	-.1557	-.9933	47.466	33.8361				1				0
80	14.78	23.0903	28.2807	54.8819	54.1171	-.2346	-1.6788	160.37	-.2346	-1.6788	1.6951	.9921	187.954	-.1373	-.9826	47.766	34.0114				1				0
80	14.79	23.1427	28.098	54.4478	53.2798	-.2025	-1.6601	158.9683	-.2025	-1.6601	1.6724	.9788	186.955	-.1185	-.9716	48.0713	34.1897				1				0
80	14.8	23.1169	27.9405	54.4442	53.1068	-.1868	-1.664	158.6085	-.1868	-1.664	1.6745	.98	186.406	-.1093	-.9739	48.2207	34.152				1				0
80	14.81	23.0912	27.783	54.4407	52.9338	-.1711	-1.668	158.2487	-.1711	-1.668	1.6768	.9814	185.8559	-.1001	-.9763	48.3707	34.1141				1				0
80	14.82	23.0654	27.6255	54.4371	52.7609	-.1553	-1.672	157.8889	-.1553	-1.672	1.6792	.9828	185.3048	-.0909	-.9786	48.5214	34.076				1				0
80	14.83	23.0397	27.468	54.4335	52.5879	-.1394	-1.676	157.5291	-.1394	-1.676	1.6818	.9843	184.7529	-.0816	-.9809	48.6728	34.0377				1				0
80	14.84	22.9444	27.2654	54.8338	53.0186	-.1348	-1.7038	158.0623	-.1348	-1.7038	1.7091	1.0003	184.5222	-.0789	-.9972	48.7166	33.7738				1				0
80	14.85	22.8491	27.0629	55.2341	53.4493	-.1302	-1.7313	158.5956	-.1302	-1.7313	1.7362	1.0161	184.3003	-.0762	-1.0133	48.7602	33.5117				1				0
80	14.86	22.7796	27.0179	55.638	54.0531	-.1414	-1.7545	159.4886	-.1414	-1.7545	1.7601	1.0302	184.6082	-.0828	-1.0268	48.6532	33.2909				1				0
80	14.87	22.7101	26.9729	56.0418	54.6568	-.1525	-1.7774	160.3817	-.1525	-1.7774	1.7839	1.0441	184.9046	-.0893	-1.0403	48.5474	33.0727				1				0
80	14.88	22.6406	26.9279	56.4457	55.2605	-.1635	-1.8	161.2747	-.1635	-1.8	1.8074	1.0579	185.19	-.0957	-1.0535	48.4429	32.8568				1				0
80	14.89	22.5711	26.8829	56.8496	55.8642	-.1744	-1.8224	162.1678	-.1744	-1.8224	1.8308	1.0715	185.4651	-.102	-1.0666	48.3394	32.6434				1				0
80	14.9	22.2835	26.7641	57.676	57.3199	-.2137	-1.8782	164.0435	-.2137	-1.8782	1.8903	1.1064	186.4917	-.1251	-1.0993	47.9646	32.1127				1				0
80	14.91	21.996	26.6453	58.5023	58.7756	-.2522	-1.9326	165.9193	-.2522	-1.9326	1.949	1.1407	187.4343	-.1476	-1.1311	47.5983	31.5939				1				0
80	14.92	21.778	26.5715	58.9249	59.6276	-.2799	-1.9651	166.902	-.2799	-1.9651	1.9849	1.1618	188.1067	-.1638	-1.1502	47.3342	31.2847				1				0
80	14.93	21.56	26.4977	59.3474	60.4795	-.3073	-1.9972	167.8847	-.3073	-1.9972	2.0207	1.1827	188.7477	-.1799	-1.1689	47.0732	30.9792				1				0
80	14.94	21.342	26.4239	59.77	61.3315	-.3344	-2.0289	168.8673	-.3344	-2.0289	2.0563	1.2035	189.3592	-.1957	-1.1875	46.8153	30.6772				1				0
80	14.95	21.124	26.3501	60.1925	62.1834	-.3612	-2.0602	169.85	-.3612	-2.0602	2.0917	1.2242	189.9432	-.2114	-1.2058	46.5603	30.3787				1				0
80	14.96	20.7687	26.2052	60.9495	63.5656	-.3991	-2.1125	171.489	-.3991	-2.1125	2.1498	1.2583	190.6995	-.2336	-1.2364	46.1987	29.8814				1				0
80	14.97	20.4133	26.0603	61.7065	64.9478	-.4364	-2.1637	173.1279	-.4364	-2.1637	2.2073	1.2919	191.4026	-.2554	-1.2664	45.844	29.3935				1				0
80	14.98	20.276	25.9892	62.041	65.478	-.4475	-2.1844	173.7841	-.4475	-2.1844	2.2297	1.3051	191.5788	-.2619	-1.2785	45.7377	29.1966				1				0
80	14.99	20.1387	25.9181	62.3755	66.0082	-.4586	-2.2049	174.4404	-.4586	-2.2049	2.2521	1.3181	191.7502	-.2684	-1.2905	45.6322	29.0011				1				0
90	15	20.0014	25.847	62.7099	66.5384	-.4696	-2.2253	175.0966	-.4696	-2.2253	2.2743	1.3311	191.9169	-.2749	-1.3024	45.5274	28.8071	1			1				0
0	15.01	0	0	0	0	0	0	0	0	0	0	0	0	0	0	0	0								0
