# Supplementary material for: Dual-Stream deep learning for multimodal feature fusion and classification of balance control in elite freestyle aerial skiers
Source: PLoS One. 2026 Jul 28;21(7):e0337296. doi: 10.1371/journal.pone.0337296 (PMC13411871; doi:10.1371/journal.pone.0337296)
Supplement: S1 Data — (ZIP) [file pone.0337296.s001.zip › data/12.CSV]

Status	Time	Gauge[0]	Gauge[1]	Gauge[2]	Gauge[3]	Platform.COP.X	Platform.COP.Y	Weight	Patient COP.X	Patient COP.Y	Patient COP Len	Tilt Angle	Tilt Direction	Tilt Projection.X	Tilt Projection.Y	Pct Right	Pct Front	EndOfRep	IsomFreeze	Stimulus	TestRunning	OnTarget	GoalMet	TargetSkipped	TargetNbr	PatientFell
C0	0	59.2411	27.1538	53.9496	27.4521	2.9677	.139	167.7966	.0947	-.314	.328	.1919	163.2253	.0554	-.1838	50.9015	47.0094			1	1				0
80	.01	59.0514	27.0287	53.7219	27.299	2.973	.1414	167.101	.0999	-.3116	.3272	.1915	162.2187	.0585	-.1824	50.9517	47.0325				1				0
80	.02	58.7648	26.7731	53.536	27.0992	2.9887	.1378	166.173	.1157	-.3152	.3357	.1965	159.8508	.0677	-.1845	51.1015	46.9981				1				0
80	.03	58.4781	26.5175	53.3501	26.8994	3.0046	.1342	165.245	.1316	-.3189	.3449	.2019	157.5794	.077	-.1866	51.2529	46.9633				1				0
80	.04	58.3811	26.387	53.3919	26.8527	3.0151	.1281	165.0127	.1421	-.325	.3547	.2076	156.3857	.0831	-.1902	51.3531	46.9051				1				0
80	.05	58.2841	26.2565	53.4337	26.806	3.0257	.1219	164.7803	.1526	-.3311	.3646	.2134	155.2525	.0893	-.1938	51.4535	46.8467				1				0
80	.06	58.1871	26.126	53.4755	26.7593	3.0362	.1158	164.5479	.1632	-.3372	.3747	.2193	154.1772	.0955	-.1974	51.5542	46.7882				1				0
80	.07	58.0902	25.9955	53.5173	26.7126	3.0469	.1096	164.3155	.1738	-.3434	.3849	.2253	153.1554	.1017	-.201	51.6553	46.7294				1				0
80	.08	58.1159	25.9514	53.7326	26.7895	3.0525	.1006	164.5894	.1795	-.3524	.3955	.2315	153.0102	.105	-.2062	51.7094	46.6437				1				0
80	.09	58.1417	25.9073	53.9478	26.8665	3.0582	.0917	164.8633	.1851	-.3614	.406	.2376	152.8729	.1084	-.2115	51.7633	46.5583				1				0
80	.1	58.2644	25.9937	54.1213	26.9902	3.0533	.0889	165.3696	.1802	-.3641	.4063	.2378	153.6703	.1055	-.2131	51.7162	46.532				1				0
80	.11	58.3871	26.0801	54.2948	27.1139	3.0483	.0861	165.8758	.1753	-.3669	.4066	.238	154.4619	.1026	-.2147	51.6695	46.5058				1				0
80	.12	58.5099	26.1665	54.4682	27.2376	3.0435	.0834	166.3821	.1704	-.3696	.407	.2382	155.2473	.0997	-.2163	51.6231	46.4797				1				0
80	.13	58.715	26.3492	54.7529	27.4702	3.0308	.0793	167.2873	.1577	-.3737	.4056	.2374	157.1155	.0923	-.2187	51.5022	46.441				1				0
80	.14	58.9201	26.5319	55.0375	27.7029	3.0182	.0753	168.1925	.1452	-.3777	.4047	.2368	158.9745	.085	-.2211	51.3827	46.4027				1				0
80	.15	59.1252	26.7146	55.3222	27.9356	3.0058	.0713	169.0976	.1328	-.3817	.4041	.2365	160.8205	.0777	-.2234	51.2645	46.3648				1				0
80	.16	59.2076	26.8109	55.4334	28.0446	2.9982	.07	169.4965	.1251	-.383	.4029	.2358	161.9107	.0732	-.2242	51.1915	46.3523				1				0
80	.17	59.29	26.9072	55.5446	28.1535	2.9905	.0687	169.8954	.1175	-.3843	.4019	.2352	163.0018	.0688	-.2249	51.1189	46.3399				1				0
80	.18	59.3724	27.0035	55.6558	28.2625	2.9829	.0674	170.2943	.1099	-.3856	.401	.2347	164.0931	.0643	-.2257	51.0466	46.3275				1				0
80	.19	59.2832	27.0764	55.7287	28.4018	2.9681	.0611	170.4901	.0951	-.392	.4033	.236	166.3649	.0556	-.2294	50.9055	46.2671				1				0
80	.2	59.1939	27.1493	55.8017	28.541	2.9533	.0548	170.6859	.0803	-.3983	.4063	.2378	168.6017	.047	-.2331	50.7647	46.2069				1				0
80	.21	59.0222	27.1259	55.7634	28.5713	2.9461	.0497	170.4829	.073	-.4033	.4099	.2399	169.7408	.0427	-.2361	50.6953	46.1587				1				0
80	.22	58.8506	27.1025	55.7252	28.6016	2.9387	.0446	170.2799	.0657	-.4084	.4137	.2421	170.862	.0384	-.239	50.6257	46.1103				1				0
80	.23	58.6789	27.0791	55.6869	28.6319	2.9314	.0395	170.0768	.0584	-.4135	.4176	.2444	171.9652	.0342	-.242	50.5559	46.0619				1				0
80	.24	58.5073	27.0557	55.6487	28.6621	2.9241	.0344	169.8738	.051	-.4186	.4217	.2468	173.0501	.0299	-.245	50.486	46.0134				1				0
80	.25	58.3193	27.0701	55.5215	28.6768	2.9118	.0328	169.5877	.0387	-.4202	.422	.247	174.738	.0227	-.2459	50.3686	45.9979				1				0
80	.26	58.1314	27.0845	55.3943	28.6915	2.8994	.0312	169.3017	.0263	-.4219	.4227	.2474	176.4274	.0154	-.2469	50.2508	45.9824				1				0
80	.27	58.115	27.1223	55.3053	28.676	2.8944	.0347	169.2186	.0214	-.4184	.4189	.2452	177.0778	.0125	-.2448	50.2034	46.0156				1				0
80	.28	58.0987	27.1601	55.2163	28.6604	2.8894	.0382	169.1356	.0164	-.4149	.4152	.243	177.7405	.0096	-.2428	50.1559	46.049				1				0
80	.29	58.0824	27.1979	55.1274	28.6448	2.8844	.0417	169.0526	.0114	-.4114	.4115	.2408	178.4155	.0067	-.2407	50.1084	46.0823				1				0
80	.3	58.0661	27.2357	55.0384	28.6293	2.8794	.0452	168.9696	.0064	-.4079	.4079	.2387	179.1036	.0037	-.2387	50.0608	46.1157				1				0
80	.31	58.0481	27.2033	54.897	28.5229	2.8835	.0507	168.6713	.0104	-.4023	.4024	.2355	178.5148	.0061	-.2354	50.0993	46.1685				1				0
80	.32	58.0301	27.1709	54.7556	28.4165	2.8875	.0563	168.373	.0145	-.3967	.397	.2323	177.9075	.0085	-.2322	50.1381	46.2215				1				0
80	.33	58.0284	27.1007	54.7031	28.3257	2.8966	.0584	168.1578	.0236	-.3947	.3954	.2314	176.5793	.0138	-.231	50.2247	46.2411				1				0
80	.34	58.0266	27.0305	54.6506	28.2348	2.9058	.0604	167.9426	.0327	-.3926	.394	.2306	175.2377	.0191	-.2298	50.3115	46.2607				1				0
80	.35	58.0249	26.9603	54.5981	28.144	2.9149	.0625	167.7274	.0419	-.3906	.3928	.2299	173.8836	.0245	-.2286	50.3986	46.2804				1				0
80	.36	58.0232	26.8901	54.5456	28.0532	2.9241	.0646	167.5122	.051	-.3885	.3918	.2293	172.5186	.0299	-.2274	50.4859	46.3001				1				0
80	.37	58.0035	26.6507	54.6266	27.9044	2.9526	.0593	167.1852	.0796	-.3937	.4017	.2351	168.5721	.0466	-.2304	50.7579	46.2504				1				0
80	.38	57.9837	26.4113	54.7075	27.7557	2.9813	.0541	166.8582	.1083	-.3989	.4134	.2419	164.8173	.0634	-.2335	51.0311	46.2005				1				0
80	.39	57.9657	26.2421	54.841	27.6977	3.0008	.0468	166.7465	.1277	-.4063	.4259	.2492	162.548	.0748	-.2378	51.2164	46.1307				1				0
80	.4	57.9477	26.0729	54.9744	27.6398	3.0203	.0394	166.6347	.1472	-.4136	.439	.2569	160.4084	.0862	-.2421	51.402	46.0609				1				0
80	.41	57.9297	25.9037	55.1078	27.5818	3.0398	.0321	166.5229	.1667	-.421	.4528	.265	158.3932	.0976	-.2464	51.5878	45.991				1				0
80	.42	57.9116	25.7344	55.2412	27.5239	3.0593	.0247	166.4112	.1863	-.4283	.4671	.2733	156.4965	.109	-.2507	51.7739	45.9209				1				0
80	.43	58.1219	25.6273	55.4885	27.4927	3.0838	.0215	166.7305	.2108	-.4315	.4802	.2811	153.9664	.1234	-.2525	52.0074	45.8903				1				0
80	.44	58.3322	25.5202	55.7358	27.4616	3.1083	.0183	167.0499	.2352	-.4347	.4943	.2893	151.5848	.1377	-.2544	52.24	45.8598				1				0
80	.45	58.5605	25.5823	55.8497	27.4884	3.1131	.0224	167.4809	.2401	-.4306	.493	.2885	150.8602	.1405	-.252	52.2862	45.8992				1				0
80	.46	58.7888	25.6444	55.9636	27.5152	3.1179	.0266	167.912	.2449	-.4265	.4918	.2878	150.1361	.1433	-.2496	52.3322	45.9383				1				0
80	.47	59.0171	25.7065	56.0774	27.542	3.1227	.0306	168.3431	.2497	-.4224	.4907	.2872	149.412	.1461	-.2472	52.3779	45.9772				1				0
80	.48	59.2454	25.7687	56.1913	27.5688	3.1275	.0347	168.7742	.2545	-.4183	.4896	.2866	148.6886	.1489	-.2448	52.4234	46.0159				1				0
80	.49	59.8093	26.0414	56.1326	27.5533	3.1259	.0597	169.5365	.2528	-.3934	.4676	.2737	147.2704	.148	-.2302	52.4079	46.2535				1				0
80	.5	60.3732	26.3141	56.0739	27.5377	3.1243	.0844	170.2989	.2512	-.3687	.4461	.2611	145.7279	.147	-.2158	52.3926	46.4889				1				0
80	.51	60.7088	26.5247	55.9013	27.4953	3.1179	.1051	170.6301	.2449	-.348	.4255	.249	144.8638	.1433	-.2037	52.3323	46.6859				1				0
80	.52	61.0444	26.7353	55.7287	27.4529	3.1116	.1257	170.9613	.2386	-.3274	.4051	.2371	143.9158	.1396	-.1916	52.2723	46.882				1				0
80	.53	61.3799	26.9459	55.5561	27.4106	3.1054	.1462	171.2926	.2323	-.3069	.3849	.2253	142.8721	.136	-.1796	52.2126	47.0774				1				0
80	.54	61.7765	27.134	55.1986	27.2298	3.1061	.1767	171.3389	.233	-.2763	.3615	.2115	139.8525	.1364	-.1617	52.2195	47.3687				1				0
80	.55	62.173	27.3221	54.841	27.049	3.1068	.2073	171.3851	.2338	-.2457	.3392	.1985	136.4273	.1368	-.1438	52.2264	47.6598				1				0
80	.56	62.5695	27.5103	54.4833	26.8683	3.1076	.2379	171.4314	.2345	-.2152	.3183	.1863	132.5388	.1372	-.1259	52.2334	47.9507				1				0
80	.57	62.6305	27.4878	54.2983	26.7299	3.1146	.2481	171.1464	.2415	-.2049	.3167	.1854	130.3123	.1413	-.1199	52.3001	48.0486				1				0
80	.58	62.6914	27.4653	54.1133	26.5915	3.1216	.2584	170.8614	.2485	-.1946	.3156	.1847	128.06	.1455	-.1139	52.367	48.1467				1				0
80	.59	62.7523	27.4428	53.9283	26.4531	3.1286	.2688	170.5764	.2556	-.1843	.3151	.1844	125.7883	.1496	-.1078	52.4341	48.2452				1				0
80	.6	62.7068	27.1259	53.7993	26.1469	3.1658	.2721	169.779	.2927	-.181	.3442	.2014	121.7267	.1713	-.1059	52.7879	48.2764				1				0
80	.61	62.6614	26.8091	53.6703	25.8407	3.2033	.2754	168.9815	.3302	-.1777	.375	.2195	118.2829	.1933	-.104	53.1451	48.3078				1				0
80	.62	62.5549	26.5148	53.7263	25.6729	3.2338	.2682	168.469	.3608	-.1849	.4054	.2372	117.132	.2111	-.1082	53.4357	48.2394				1				0
80	.63	62.4485	26.2205	53.7824	25.5051	3.2645	.261	167.9565	.3915	-.1921	.436	.2552	116.1365	.2291	-.1124	53.7282	48.1707				1				0
80	.64	62.3421	25.9262	53.8384	25.3373	3.2954	.2537	167.444	.4223	-.1993	.467	.2733	115.267	.2472	-.1167	54.0224	48.1015				1				0
80	.65	62.2356	25.6318	53.8945	25.1695	3.3265	.2464	166.9315	.4534	-.2067	.4983	.2916	114.5016	.2654	-.1209	54.3184	48.0319				1				0
80	.66	62.1713	25.1467	54.1756	24.9239	3.3851	.2307	166.4174	.5121	-.2223	.5583	.3267	113.4669	.2997	-.1301	54.8771	47.8827				1				0
80	.67	62.1069	24.6616	54.4567	24.6782	3.4442	.215	165.9034	.5711	-.2381	.6188	.3621	112.6284	.3343	-.1393	55.4394	47.7326				1				0
80	.68	62.149	24.4708	54.6817	24.6004	3.4717	.2066	165.9019	.5986	-.2464	.6473	.3789	112.3733	.3503	-.1442	55.7011	47.6533				1				0
80	.69	62.191	24.28	54.9068	24.5226	3.4991	.1983	165.9003	.6261	-.2547	.6759	.3956	112.1397	.3664	-.1491	55.9629	47.5739				1				0
80	.7	62.2331	24.0891	55.1318	24.4447	3.5266	.19	165.8988	.6536	-.2631	.7045	.4123	111.9252	.3825	-.154	56.2246	47.4946				1				0
80	.71	62.2751	23.8983	55.3569	24.3669	3.5541	.1816	165.8972	.6811	-.2714	.7332	.4291	111.7272	.3986	-.1588	56.4864	47.4152				1				0
80	.72	62.2889	23.5734	55.8977	24.3106	3.5983	.1591	166.0707	.7252	-.294	.7826	.458	112.0654	.4245	-.1721	56.9071	47.2002				1				0
80	.73	62.3026	23.2485	56.4386	24.2544	3.6424	.1365	166.2441	.7693	-.3165	.8319	.4869	112.3627	.4503	-.1852	57.327	46.9856				1				0
80	.74	62.2743	23.1144	56.7544	24.2761	3.659	.1223	166.4191	.7859	-.3307	.8527	.499	112.8193	.46	-.1935	57.4851	46.8506				1				0
80	.75	62.2459	22.9803	57.0702	24.2977	3.6755	.1082	166.5941	.8025	-.3448	.8735	.5112	113.2532	.4697	-.2018	57.6428	46.7159				1				0
80	.76	62.2176	22.8462	57.386	24.3193	3.6921	.0941	166.769	.819	-.359	.8942	.5234	113.6661	.4793	-.2101	57.8003	46.5814				1				0
80	.77	62.1893	22.7121	57.7018	24.3409	3.7086	.08	166.944	.8355	-.373	.915	.5355	114.0595	.489	-.2183	57.9573	46.4473				1				0
80	.78	62.2554	22.6869	58.086	24.4534	3.7151	.067	167.4817	.842	-.386	.9263	.5421	114.6277	.4928	-.2259	58.0195	46.3237				1				0
80	.79	62.3215	22.6616	58.4703	24.5658	3.7216	.0541	168.0193	.8485	-.3989	.9376	.5487	115.1785	.4966	-.2335	58.0812	46.201				1				0
80	.8	62.4159	22.7706	58.5388	24.6566	3.7117	.0552	168.3819	.8387	-.3978	.9282	.5432	115.3761	.4908	-.2328	57.9872	46.2115				1				0
80	.81	62.5103	22.8795	58.6073	24.7474	3.7019	.0563	168.7445	.8288	-.3967	.9189	.5378	115.5768	.4851	-.2322	57.8936	46.222				1				0
80	.82	62.6047	22.9884	58.6758	24.8383	3.6921	.0574	169.1071	.819	-.3956	.9096	.5323	115.7809	.4793	-.2315	57.8004	46.2324				1				0
80	.83	62.6991	23.0973	58.7443	24.9291	3.6823	.0585	169.4698	.8093	-.3945	.9003	.5269	115.9882	.4736	-.2309	57.7075	46.2428				1				0
80	.84	62.8965	23.4528	58.5815	25.1073	3.6451	.0731	170.0381	.772	-.3799	.8605	.5036	116.2029	.4518	-.2224	57.3527	46.3816				1				0
80	.85	63.0939	23.8083	58.4187	25.2854	3.6081	.0876	170.6064	.735	-.3655	.8209	.4804	116.4369	.4302	-.2139	57.0002	46.5194				1				0
80	.86	63.1969	24.0549	58.1874	25.3728	3.5807	.101	170.8121	.7077	-.3521	.7904	.4626	116.4501	.4142	-.206	56.7398	46.647				1				0
80	.87	63.2999	24.3016	57.9562	25.4601	3.5534	.1143	171.0178	.6804	-.3387	.76	.4448	116.4644	.3982	-.1982	56.48	46.7742				1				0
80	.88	63.4029	24.5482	57.7249	25.5475	3.5262	.1277	171.2235	.6532	-.3254	.7297	.4271	116.4799	.3823	-.1904	56.2208	46.9012				1				0
80	.89	63.4424	24.7399	57.3219	25.5181	3.5042	.1459	171.0223	.6312	-.3071	.7019	.4108	115.9447	.3694	-.1797	56.0114	47.0752				1				0
80	.9	63.4819	24.9316	56.9189	25.4887	3.4822	.1643	170.8211	.6092	-.2888	.6741	.3945	115.364	.3565	-.169	55.8015	47.2497				1				0
80	.91	63.5214	25.1233	56.516	25.4593	3.4601	.1826	170.6199	.5871	-.2704	.6464	.3783	114.7318	.3436	-.1583	55.5911	47.4246				1				0
80	.92	63.4578	25.0684	56.3443	25.3425	3.4652	.1877	170.2131	.5922	-.2653	.6489	.3798	114.1341	.3466	-.1553	55.6397	47.4732				1				0
80	.93	63.3943	25.0135	56.1726	25.2257	3.4703	.1929	169.8062	.5973	-.2602	.6515	.3813	113.5384	.3496	-.1523	55.6885	47.522				1				0
80	.94	63.3308	24.9586	56.0009	25.109	3.4755	.198	169.3993	.6024	-.255	.6542	.3829	112.9446	.3526	-.1493	55.7375	47.5711				1				0
80	.95	63.2046	24.7561	55.6807	24.8045	3.4982	.2073	168.4459	.6252	-.2457	.6717	.3931	111.4557	.3659	-.1438	55.954	47.66				1				0
80	.96	63.0785	24.5536	55.3604	24.5001	3.5212	.2168	167.4926	.6482	-.2363	.6899	.4037	110.0278	.3793	-.1383	56.1729	47.7499				1				0
80	.97	63.0158	24.406	55.2119	24.3124	3.539	.221	166.9461	.666	-.232	.7053	.4128	109.2081	.3898	-.1358	56.3428	47.7902				1				0
80	.98	62.9532	24.2584	55.0633	24.1247	3.557	.2253	166.3996	.684	-.2278	.7209	.4219	108.4184	.4003	-.1333	56.5139	47.8308				1				0
80	.99	62.8905	24.1107	54.9148	23.937	3.5751	.2296	165.853	.702	-.2235	.7367	.4312	107.6575	.4109	-.1308	56.6861	47.8717				1				0
80	1	62.8279	23.9631	54.7662	23.7493	3.5933	.2339	165.3065	.7202	-.2192	.7528	.4406	106.9241	.4215	-.1283	56.8594	47.9128				1				0
80	1.01	62.8648	23.8164	54.7378	23.5832	3.6165	.2367	165.0022	.7434	-.2163	.7742	.4531	106.2245	.4351	-.1266	57.0801	47.9398				1				0
80	1.02	62.9017	23.6697	54.7093	23.4172	3.6397	.2396	164.6979	.7667	-.2135	.7958	.4658	105.5602	.4487	-.1249	57.3017	47.9668				1				0
80	1.03	63.0012	23.6706	54.8294	23.4388	3.6445	.238	164.94	.7715	-.215	.8009	.4687	105.5726	.4515	-.1258	57.3475	47.9523				1				0
80	1.04	63.1008	23.6715	54.9495	23.4604	3.6493	.2365	165.1822	.7763	-.2165	.8059	.4717	105.5847	.4543	-.1267	57.3932	47.9379				1				0
80	1.05	63.2004	23.6724	55.0696	23.482	3.6541	.235	165.4244	.7811	-.218	.8109	.4746	105.5967	.4571	-.1276	57.4388	47.9235				1				0
80	1.06	63.2999	23.6733	55.1897	23.5037	3.6589	.2335	165.6665	.7858	-.2195	.8159	.4775	105.6085	.4599	-.1285	57.4843	47.9092				1				0
80	1.07	63.608	23.8254	55.3791	23.6101	3.6545	.2371	166.4226	.7814	-.216	.8107	.4745	105.4505	.4573	-.1264	57.4423	47.943				1				0
80	1.08	63.9162	23.9775	55.5686	23.7164	3.6501	.2406	167.1788	.7771	-.2125	.8056	.4715	105.292	.4548	-.1243	57.4006	47.9765				1				0
80	1.09	64.1247	24.1287	55.638	23.8012	3.6411	.2456	167.6927	.768	-.2075	.7955	.4656	105.1173	.4495	-.1214	57.3144	48.0241				1				0
80	1.1	64.3333	24.28	55.7074	23.886	3.6321	.2505	168.2066	.759	-.2025	.7856	.4598	104.9393	.4442	-.1185	57.2286	48.0713				1				0
80	1.11	64.5418	24.4312	55.7768	23.9707	3.6231	.2555	168.7205	.7501	-.1976	.7756	.4539	104.7578	.439	-.1156	57.1434	48.1183				1				0
80	1.12	64.7504	24.5824	55.8461	24.0555	3.6142	.2604	169.2344	.7412	-.1927	.7658	.4482	104.5727	.4338	-.1128	57.0587	48.1649				1				0
80	1.13	65.407	25.1971	55.6184	24.2155	3.5714	.2952	170.438	.6984	-.1578	.716	.419	102.7334	.4087	-.0924	56.6513	48.497				1				0
80	1.14	66.0636	25.8119	55.3907	24.3755	3.5293	.3296	171.6416	.6562	-.1234	.6677	.3908	100.6532	.3841	-.0722	56.2497	48.8244				1				0
80	1.15	66.5116	26.2754	55.0936	24.4508	3.496	.359	172.3313	.623	-.094	.63	.3687	98.5835	.3646	-.055	55.9329	49.1045				1				0
80	1.16	66.9596	26.7389	54.7965	24.526	3.463	.3882	173.021	.59	-.0649	.5935	.3474	96.2735	.3453	-.038	55.6188	49.3823				1				0
80	1.17	67.4076	27.2024	54.4994	24.6013	3.4303	.4171	173.7107	.5572	-.0359	.5584	.3268	93.6878	.3261	-.021	55.3071	49.6579				1				0
80	1.18	67.8557	27.666	54.2023	24.6765	3.3978	.4458	174.4004	.5248	-.0072	.5248	.3072	90.7864	.3071	-.0042	54.9978	49.9314				1				0
80	1.19	68.5088	28.2753	53.318	24.4767	3.3632	.5082	174.5789	.4901	.0551	.4932	.2886	83.5815	.2868	.0323	54.6677	50.5251				1				0
80	1.2	69.162	28.8846	52.4338	24.2769	3.3286	.5704	174.7574	.4555	.1173	.4704	.2753	75.554	.2666	.0687	54.3382	51.1176				1				0
80	1.21	69.3671	29.0305	51.8467	24.0019	3.326	.6046	174.2462	.453	.1515	.4776	.2795	71.5012	.2651	.0887	54.3138	51.4433				1				0
80	1.22	69.5722	29.1763	51.2596	23.7268	3.3234	.639	173.7349	.4504	.1859	.4872	.2852	67.5658	.2636	.1088	54.2893	51.7709				1				0
80	1.23	69.7774	29.3221	50.6725	23.4518	3.3208	.6736	173.2237	.4478	.2205	.4991	.2921	63.778	.2621	.1291	54.2646	52.1005				1				0
80	1.24	69.9825	29.4679	50.0854	23.1767	3.3182	.7084	172.7125	.4452	.2554	.5132	.3004	60.1608	.2605	.1494	54.2397	52.432				1				0
80	1.25	70.0409	29.6452	48.824	22.631	3.3072	.7707	171.141	.4342	.3176	.538	.3148	53.813	.2541	.1859	54.1351	53.025				1				0
80	1.26	70.0992	29.8225	47.5626	22.0852	3.2961	.8341	169.5695	.423	.3811	.5693	.3332	47.9868	.2476	.223	54.0286	53.6291				1				0
80	1.27	69.9525	29.854	46.8883	21.8145	3.2874	.8623	168.5093	.4144	.4093	.5825	.3409	45.3541	.2425	.2395	53.9466	53.8981				1				0
80	1.28	69.8057	29.8855	46.2141	21.5437	3.2787	.891	167.449	.4057	.4379	.5969	.3494	42.8115	.2374	.2563	53.8636	54.1706				1				0
80	1.29	69.6589	29.917	45.5398	21.273	3.2699	.9199	166.3887	.3968	.4669	.6128	.3586	40.3638	.2323	.2732	53.7795	54.4466				1				0
80	1.3	69.4143	29.9476	44.6698	20.9357	3.2564	.956	164.9674	.3834	.5029	.6324	.3701	37.3181	.2244	.2943	53.6514	54.79				1				0
80	1.31	69.1697	29.9782	43.7998	20.5984	3.2428	.9927	163.5461	.3697	.5396	.6541	.3828	34.4155	.2164	.3158	53.521	55.1393				1				0
80	1.32	68.9251	30.0088	42.9298	20.261	3.2288	1.03	162.1248	.3558	.577	.6778	.3967	31.6601	.2082	.3377	53.3884	55.4948				1				0
80	1.33	68.8272	30.0079	42.7341	20.1944	3.2242	1.037	161.7637	.3511	.584	.6814	.3988	31.0158	.2055	.3418	53.3439	55.5617				1				0
80	1.34	68.7294	30.007	42.5384	20.1278	3.2195	1.0441	161.4027	.3464	.591	.6851	.4009	30.3755	.2027	.3459	53.2992	55.6289				1				0
80	1.35	68.6316	30.0061	42.3427	20.0612	3.2148	1.0512	161.0416	.3417	.5981	.6888	.4031	29.7392	.2	.35	53.2543	55.6963				1				0
80	1.36	68.6934	30.1024	42.3427	20.1114	3.2061	1.0529	161.2499	.3331	.5999	.6862	.4016	29.0412	.1949	.3511	53.1723	55.7132				1				0
80	1.37	68.7551	30.1987	42.3427	20.1616	3.1975	1.0547	161.4582	.3245	.6017	.6836	.4001	28.3397	.1899	.3521	53.0904	55.73				1				0
80	1.38	68.9148	30.2959	42.5384	20.2783	3.1937	1.0494	162.0275	.3207	.5963	.6771	.3963	28.2686	.1877	.349	53.054	55.6794				1				0
80	1.39	69.0744	30.3931	42.7341	20.3951	3.1899	1.0441	162.5968	.3169	.5911	.6707	.3925	28.1966	.1855	.3459	53.0179	55.6292				1				0
80	1.4	69.2341	30.4904	42.9298	20.5119	3.1862	1.0389	163.1661	.3131	.5858	.6643	.3888	28.1236	.1833	.3429	52.9821	55.5794				1				0
80	1.41	69.3937	30.5876	43.1255	20.6286	3.1824	1.0337	163.7354	.3094	.5806	.6579	.385	28.0499	.1811	.3398	52.9464	55.5298				1				0
80	1.42	69.9842	30.8585	43.6548	20.895	3.1805	1.0252	165.3925	.3074	.5721	.6495	.3801	28.2506	.1799	.3348	52.9279	55.4489				1				0
80	1.43	70.5747	31.1294	44.1841	21.1614	3.1786	1.0168	167.0496	.3055	.5638	.6413	.3753	28.4525	.1788	.33	52.9097	55.3696				1				0
80	1.44	71.0056	31.3031	44.5177	21.3111	3.1803	1.0136	168.1374	.3072	.5606	.6393	.3741	28.7261	.1798	.3281	52.9262	55.339				1				0
80	1.45	71.4364	31.4768	44.8513	21.4607	3.182	1.0105	169.2252	.309	.5574	.6373	.373	28.9979	.1808	.3262	52.9425	55.3089				1				0
80	1.46	71.8673	31.6505	45.1848	21.6103	3.1837	1.0073	170.313	.3107	.5543	.6354	.3719	29.2678	.1818	.3244	52.9586	55.2791				1				0
80	1.47	72.2981	31.8242	45.5184	21.76	3.1854	1.0043	171.4008	.3123	.5512	.6336	.3708	29.5359	.1828	.3226	52.9745	55.2497				1				0
80	1.48	73.1101	31.9097	46.0041	21.7876	3.2176	1.0064	172.8116	.3446	.5534	.6519	.3815	31.9083	.2017	.3239	53.2817	55.2705				1				0
80	1.49	73.922	31.9952	46.4898	21.8153	3.2494	1.0086	174.2224	.3763	.5556	.671	.3927	34.1119	.2202	.3251	53.5839	55.291				1				0
80	1.5	74.3031	31.907	46.6419	21.6934	3.2795	1.0138	174.5454	.4065	.5607	.6926	.4053	35.9403	.2379	.3282	53.8714	55.3402				1				0
80	1.51	74.6842	31.8188	46.7941	21.5714	3.3096	1.0189	174.8685	.4366	.5659	.7147	.4183	37.6504	.2555	.3312	54.1578	55.3892				1				0
80	1.52	75.0652	31.7306	46.9462	21.4495	3.3396	1.024	175.1915	.4665	.571	.7373	.4315	39.2507	.273	.3342	54.4432	55.438				1				0
80	1.53	75.4463	31.6424	47.0983	21.3275	3.3694	1.0291	175.5145	.4964	.5761	.7605	.4451	40.7491	.2905	.3372	54.7275	55.4867				1				0
80	1.54	75.6763	31.2068	47.1792	20.9884	3.4311	1.0333	175.0508	.558	.5802	.805	.4711	43.8826	.3266	.3396	55.3145	55.526				1				0
80	1.55	75.9063	30.7712	47.2602	20.6494	3.493	1.0374	174.5871	.62	.5844	.852	.4986	46.6941	.3629	.342	55.9047	55.5655				1				0
80	1.56	75.7553	30.4237	47.189	20.4323	3.5256	1.0365	173.8003	.6525	.5834	.8753	.5123	48.2012	.3819	.3415	56.2148	55.5564				1				0
80	1.57	75.6042	30.0763	47.1178	20.2152	3.5584	1.0355	173.0136	.6854	.5825	.8995	.5264	49.6418	.4011	.3409	56.5276	55.5472				1				0
80	1.58	75.4532	29.7289	47.0467	19.9981	3.5916	1.0345	172.2269	.7185	.5815	.9244	.541	51.0184	.4205	.3403	56.8433	55.538				1				0
80	1.59	75.3021	29.3815	46.9755	19.781	3.625	1.0335	171.4401	.752	.5805	.95	.556	52.3337	.4401	.3397	57.1619	55.5286				1				0
80	1.6	74.7683	28.755	46.8803	19.4731	3.6737	1.0222	169.8767	.8006	.5692	.9823	.5749	54.5901	.4686	.3331	57.6251	55.4209				1				0
80	1.61	74.2344	28.1286	46.7852	19.1652	3.7232	1.0107	168.3133	.8502	.5577	1.0168	.5951	56.7374	.4976	.3264	58.097	55.3112				1				0
80	1.62	73.8516	27.8496	46.7611	19.0744	3.7386	1.0001	167.5367	.8656	.5471	1.024	.5993	57.704	.5066	.3202	58.2435	55.2105				1				0
80	1.63	73.4688	27.5706	46.7371	18.9835	3.7541	.9895	166.7601	.8811	.5364	1.0315	.6037	58.6656	.5157	.314	58.3913	55.1089				1				0
80	1.64	73.086	27.2915	46.7131	18.8927	3.7698	.9787	165.9834	.8968	.5257	1.0395	.6084	59.6217	.5248	.3077	58.5406	55.0064				1				0
80	1.65	72.3419	26.9117	46.7505	18.8745	3.7792	.9529	164.8786	.9061	.4998	1.0348	.6056	61.1174	.5303	.2925	58.6296	54.7604				1				0
80	1.66	71.5978	26.5319	46.7878	18.8564	3.7886	.9267	163.7739	.9156	.4737	1.0308	.6033	62.646	.5358	.2772	58.7197	54.511				1				0
80	1.67	70.8536	26.1521	46.8252	18.8382	3.7982	.9002	162.6691	.9252	.4471	1.0275	.6014	64.2063	.5415	.2617	58.8111	54.2583				1				0
80	1.68	70.4923	26.0513	46.8866	18.9109	3.7917	.8848	162.341	.9186	.4318	1.015	.5941	64.8248	.5376	.2527	58.7487	54.1122				1				0
80	1.69	70.131	25.9505	46.9479	18.9835	3.7851	.8694	162.0129	.912	.4164	1.0026	.5868	65.4613	.5338	.2437	58.686	53.9655				1				0
80	1.7	69.7696	25.8497	47.0093	19.0562	3.7785	.854	161.6848	.9054	.4009	.9902	.5795	66.1164	.5299	.2346	58.6231	53.8183				1				0
80	1.71	68.871	25.8308	47.0645	19.3926	3.7296	.8188	161.1589	.8565	.3658	.9313	.5451	66.8763	.5013	.2141	58.1573	53.4834				1				0
80	1.72	67.9724	25.8119	47.1196	19.7291	3.6803	.7834	160.633	.8073	.3304	.8723	.5105	67.7446	.4725	.1933	57.6885	53.1463				1				0
80	1.73	67.4351	25.8938	47.1134	19.9929	3.6378	.7636	160.4352	.7647	.3106	.8254	.4831	67.8971	.4476	.1818	57.283	52.9578				1				0
80	1.74	66.8978	25.9757	47.1072	20.2567	3.5951	.7438	160.2374	.722	.2907	.7784	.4555	68.0684	.4226	.1701	56.8765	52.7688				1				0
80	1.75	66.3605	26.0576	47.1009	20.5205	3.5523	.7239	160.0396	.6793	.2708	.7313	.428	68.2622	.3975	.1585	56.4691	52.5793				1				0
80	1.76	65.8233	26.1395	47.0947	20.7843	3.5094	.7039	159.8418	.6364	.2509	.684	.4003	68.4833	.3724	.1468	56.0606	52.3894				1				0
80	1.77	65.0697	26.639	47.3456	21.5948	3.3959	.6621	160.649	.5228	.2091	.5631	.3295	68.2015	.306	.1224	54.9792	51.9914				1				0
80	1.78	64.3161	27.1385	47.5964	22.4052	3.2835	.6208	161.4563	.4104	.1677	.4434	.2595	67.7712	.2402	.0982	53.9087	51.5974				1				0
80	1.79	64.0998	27.5562	47.8535	22.9518	3.2148	.5996	162.4614	.3418	.1466	.3719	.2176	66.7893	.2	.0858	53.255	51.3958				1				0
80	1.8	63.8835	27.9738	48.1106	23.4985	3.147	.5787	163.4664	.274	.1257	.3014	.1764	65.3628	.1604	.0735	52.6095	51.1968				1				0
80	1.81	63.6673	28.3914	48.3677	24.0451	3.0801	.558	164.4715	.207	.105	.2321	.1359	63.1052	.1212	.0615	51.9718	51.0001				1				0
80	1.82	63.451	28.809	48.6248	24.5918	3.0139	.5377	165.4765	.1409	.0846	.1644	.0962	59.0125	.0825	.0495	51.3419	50.8059				1				0
80	1.83	63.1875	29.3869	49.3319	25.5008	2.9262	.4951	167.4071	.0532	.0421	.0678	.0397	51.6387	.0311	.0246	50.5064	50.4008				1				0
80	1.84	62.924	29.9647	50.0391	26.4098	2.8405	.4536	169.3377	-.0326	.0005	.0326	.0191	270.9164	-.0191	.0003	49.69	50.005				1				0
80	1.85	62.8768	30.1249	50.4893	26.7722	2.8191	.4319	170.2632	-.054	-.0211	.058	.0339	248.6111	-.0316	-.0124	49.486	49.7987				1				0
80	1.86	62.8296	30.2851	50.9394	27.1347	2.7979	.4105	171.1887	-.0752	-.0426	.0864	.0505	240.4751	-.044	-.0249	49.2842	49.5946				1				0
80	1.87	62.7824	30.4453	51.3895	27.4971	2.7769	.3893	172.1143	-.0961	-.0638	.1153	.0675	236.4406	-.0562	-.0373	49.0846	49.3928				1				0
80	1.88	62.7352	30.6056	51.8396	27.8595	2.7562	.3683	173.0398	-.1168	-.0847	.1443	.0845	234.0534	-.0684	-.0496	48.8872	49.1931				1				0
80	1.89	62.2992	30.8009	52.2408	28.3577	2.7101	.3362	173.6985	-.1629	-.1168	.2005	.1173	234.3686	-.0954	-.0684	48.4482	48.8877				1				0
80	1.9	61.8632	30.9962	52.642	28.8559	2.6644	.3044	174.3572	-.2087	-.1486	.2562	.1499	234.5448	-.1221	-.087	48.0125	48.5847				1				0
80	1.91	61.4744	31.0313	52.593	28.9917	2.6387	.2931	174.0904	-.2343	-.16	.2837	.166	235.6794	-.1371	-.0936	47.7684	48.4765				1				0
80	1.92	61.0856	31.0664	52.5441	29.1275	2.613	.2817	173.8235	-.26	-.1714	.3114	.1823	236.6157	-.1522	-.1003	47.5235	48.368				1				0
80	1.93	60.6968	31.1015	52.4952	29.2633	2.5872	.2703	173.5567	-.2858	-.1828	.3393	.1986	237.401	-.1673	-.107	47.2779	48.2592				1				0
80	1.94	60.308	31.1366	52.4463	29.399	2.5614	.2588	173.2899	-.3117	-.1942	.3673	.2149	238.069	-.1824	-.1137	47.0315	48.1501				1				0
80	1.95	59.8462	31.2041	52.094	29.3826	2.5301	.2592	172.5269	-.343	-.1938	.3939	.2306	240.5329	-.2007	-.1134	46.7335	48.1544				1				0
80	1.96	59.3844	31.2716	51.7417	29.3662	2.4985	.2597	171.764	-.3746	-.1933	.4215	.2467	242.6986	-.2192	-.1131	46.4328	48.1587				1				0
80	1.97	59.3115	31.304	51.4384	29.2139	2.493	.2718	171.2678	-.38	-.1813	.4211	.2464	244.5014	-.2224	-.1061	46.3805	48.2737				1				0
80	1.98	59.2385	31.3364	51.1351	29.0617	2.4875	.2839	170.7717	-.3856	-.1691	.421	.2464	246.3168	-.2257	-.099	46.3279	48.3894				1				0
80	1.99	59.1656	31.3688	50.8317	28.9095	2.4819	.2961	170.2756	-.3911	-.1569	.4214	.2466	248.1413	-.2289	-.0918	46.275	48.5057				1				0
80	2	59.0926	31.4012	50.5284	28.7573	2.4763	.3084	169.7795	-.3967	-.1446	.4222	.2471	249.971	-.2322	-.0846	46.2218	48.6227				1				0
80	2.01	59.2111	31.5659	49.9199	28.4459	2.4684	.3428	169.1428	-.4046	-.1102	.4194	.2454	254.7617	-.2368	-.0645	46.1463	48.9502				1				0
80	2.02	59.3295	31.7306	49.3115	28.1345	2.4604	.3775	168.5061	-.4126	-.0756	.4195	.2455	259.6204	-.2415	-.0442	46.0701	49.2802				1				0
80	2.03	59.5209	31.8629	49.0064	27.9754	2.4581	.3996	168.3656	-.415	-.0534	.4184	.2449	262.667	-.2429	-.0313	46.0479	49.4914				1				0
80	2.04	59.7123	31.9952	48.7013	27.8162	2.4557	.4219	168.225	-.4173	-.0312	.4185	.2449	265.7264	-.2442	-.0183	46.0257	49.703				1				0
80	2.05	59.9037	32.1276	48.3961	27.6571	2.4534	.4441	168.0845	-.4196	-.0089	.4197	.2457	268.7809	-.2456	-.0052	46.0034	49.915				1				0
80	2.06	60.3989	32.4138	47.6391	27.2289	2.4532	.5	167.6808	-.4198	.0469	.4224	.2472	276.3788	-.2457	.0275	46.0018	50.447				1				0
80	2.07	60.8942	32.7	46.8821	26.8008	2.4531	.5561	167.277	-.42	.1031	.4324	.2531	283.788	-.2458	.0603	46.0002	50.9816				1				0
80	2.08	61.3894	32.9862	46.1251	26.3726	2.4529	.6125	166.8734	-.4202	.1595	.4494	.263	290.784	-.2459	.0933	45.9985	51.5187				1				0
80	2.09	61.6932	33.1401	45.6732	26.1037	2.4551	.6465	166.6102	-.418	.1935	.4606	.2696	294.8405	-.2446	.1132	46.0194	51.8427				1				0
80	2.1	61.997	33.294	45.2213	25.8347	2.4573	.6806	166.347	-.4158	.2276	.474	.2774	298.6985	-.2433	.1332	46.0404	52.1677				1				0
80	2.11	62.3009	33.4479	44.7694	25.5657	2.4595	.7149	166.0839	-.4136	.2618	.4895	.2865	302.3396	-.242	.1532	46.0614	52.4937				1				0
80	2.12	63.003	33.7531	43.9786	25.0597	2.4695	.7811	165.7943	-.4035	.328	.52	.3043	309.1075	-.2362	.192	46.157	53.1239				1				0
80	2.13	63.705	34.0582	43.1878	24.5537	2.4796	.8475	165.5047	-.3934	.3944	.5571	.326	315.0715	-.2303	.2308	46.253	53.7564				1				0
80	2.14	64.1033	34.2094	42.8489	24.3167	2.4875	.8794	165.4782	-.3856	.4263	.5748	.3364	317.8728	-.2257	.2495	46.3278	54.0602				1				0
80	2.15	64.5015	34.3606	42.51	24.0797	2.4953	.9113	165.4518	-.3777	.4582	.5939	.3476	320.5012	-.2211	.2682	46.4026	54.3642				1				0
80	2.16	64.8997	34.5118	42.171	23.8427	2.5032	.9432	165.4253	-.3699	.4902	.6141	.3594	322.9623	-.2165	.2869	46.4774	54.6683				1				0
80	2.17	65.298	34.663	41.8321	23.6057	2.511	.9751	165.3989	-.362	.5221	.6353	.3718	325.2634	-.2119	.3056	46.5522	54.9725				1				0
80	2.18	66.0962	34.9402	41.2023	23.1335	2.5301	1.0368	165.3722	-.3429	.5838	.6771	.3962	329.5685	-.2007	.3417	46.734	55.5598				1				0
80	2.19	66.8944	35.2175	40.5725	22.6612	2.5492	1.0985	165.3456	-.3238	.6455	.7222	.4226	333.3564	-.1895	.3778	46.9158	56.1474				1				0
80	2.2	67.2944	35.3435	40.2816	22.426	2.5604	1.1282	165.3454	-.3126	.6752	.7441	.4355	335.156	-.183	.3952	47.0227	56.4305				1				0
80	2.21	67.6943	35.4695	39.9907	22.1907	2.5717	1.158	165.3452	-.3014	.7049	.7667	.4487	336.851	-.1764	.4126	47.1296	56.7136				1				0
80	2.22	68.0943	35.5955	39.6999	21.9554	2.5829	1.1877	165.3451	-.2902	.7347	.7899	.4623	338.4478	-.1698	.43	47.2365	56.9968				1				0
80	2.23	68.4942	35.7215	39.409	21.7202	2.5941	1.2174	165.3449	-.2789	.7644	.8137	.4762	339.9522	-.1633	.4474	47.3435	57.2799				1				0
80	2.24	69.3002	36.0311	39.0683	21.4399	2.6087	1.2627	165.8395	-.2643	.8097	.8517	.4985	341.9197	-.1547	.4739	47.4825	57.7112				1				0
80	2.25	70.1061	36.3407	38.7276	21.1597	2.6232	1.3077	166.3341	-.2498	.8547	.8905	.5211	343.7069	-.1462	.5002	47.6208	58.1399				1				0
80	2.26	70.512	36.5243	38.6778	21.1147	2.6265	1.323	166.8289	-.2465	.87	.9042	.5292	344.1794	-.1443	.5092	47.6522	58.2855				1				0
80	2.27	70.918	36.708	38.628	21.0697	2.6298	1.3382	167.3237	-.2432	.8852	.918	.5373	344.6352	-.1424	.5181	47.6835	58.4303				1				0
80	2.28	71.324	36.8916	38.5781	21.0248	2.6331	1.3533	167.8185	-.24	.9003	.9317	.5453	345.0749	-.1404	.5269	47.7146	58.5741				1				0
80	2.29	71.7299	37.0752	38.5283	20.9798	2.6363	1.3683	168.3132	-.2367	.9153	.9454	.5533	345.4992	-.1385	.5357	47.7455	58.7172				1				0
80	2.3	72.4054	37.3425	38.3442	20.8181	2.6464	1.3991	168.9102	-.2266	.9461	.9729	.5694	346.5292	-.1326	.5537	47.8416	59.0106				1				0
80	2.31	73.0809	37.6098	38.16	20.6563	2.6564	1.4297	169.507	-.2166	.9767	1.0004	.5855	347.4958	-.1268	.5716	47.9371	59.3019				1				0
80	2.32	73.3504	37.6935	38.0257	20.5395	2.6633	1.4455	169.6092	-.2098	.9925	1.0144	.5937	348.0655	-.1228	.5809	48.0022	59.4522				1				0
80	2.33	73.6199	37.7772	37.8914	20.4228	2.6701	1.4613	169.7113	-.203	1.0082	1.0285	.6019	348.619	-.1188	.5901	48.0671	59.6024				1				0
80	2.34	73.8894	37.8609	37.7571	20.306	2.6769	1.477	169.8134	-.1961	1.024	1.0426	.6102	349.157	-.1148	.5993	48.132	59.7523				1				0
80	2.35	74.1589	37.9446	37.6228	20.1892	2.6837	1.4928	169.9155	-.1893	1.0397	1.0568	.6185	349.6798	-.1108	.6085	48.1969	59.9021				1				0
80	2.36	74.3863	38.0643	37.2234	19.9721	2.6842	1.5217	169.6462	-.1888	1.0686	1.0852	.6351	349.9806	-.1105	.6254	48.2019	60.1774				1				0
80	2.37	74.6138	38.184	36.8239	19.7551	2.6848	1.5507	169.3768	-.1883	1.0976	1.1137	.6518	350.2668	-.1102	.6424	48.2069	60.4536				1				0
80	2.38	74.5717	38.22	36.5589	19.6547	2.6785	1.564	169.0053	-.1946	1.111	1.1279	.6601	350.0654	-.1139	.6502	48.1468	60.5807				1				0
80	2.39	74.5297	38.2561	36.2938	19.5544	2.6721	1.5774	168.6339	-.2009	1.1244	1.1422	.6685	349.8682	-.1176	.6581	48.0864	60.7083				1				0
80	2.4	74.4876	38.292	36.0287	19.4541	2.6658	1.5909	168.2624	-.2073	1.1378	1.1566	.6769	349.675	-.1213	.6659	48.0258	60.8365				1				0
80	2.41	74.4455	38.3281	35.7636	19.3537	2.6594	1.6044	167.8909	-.2137	1.1514	1.171	.6854	349.4857	-.1251	.6738	47.9649	60.9653				1				0
80	2.42	74.1263	38.2993	35.261	19.179	2.6442	1.6235	166.8655	-.2288	1.1704	1.1926	.698	348.937	-.1339	.685	47.8205	61.147				1				0
80	2.43	73.807	38.2705	34.7584	19.0043	2.6289	1.6428	165.8401	-.2442	1.1897	1.2145	.7108	348.4014	-.1429	.6963	47.6744	61.3309				1				0
80	2.44	73.5298	38.2056	34.5209	18.9299	2.6199	1.6484	165.1862	-.2531	1.1954	1.2219	.7151	348.0451	-.1481	.6996	47.5895	61.3847				1				0
80	2.45	73.2525	38.1408	34.2834	18.8555	2.611	1.6541	164.5323	-.2621	1.2011	1.2294	.7195	347.6902	-.1534	.703	47.5038	61.439				1				0
80	2.46	72.9753	38.076	34.0459	18.7811	2.6019	1.6599	163.8784	-.2712	1.2068	1.2369	.7239	347.3369	-.1587	.7063	47.4176	61.4937				1				0
80	2.47	72.5204	37.8645	33.8653	18.7111	2.5981	1.6573	162.9613	-.275	1.2043	1.2352	.7229	347.1379	-.1609	.7048	47.3812	61.4691				1				0
80	2.48	72.0655	37.653	33.6847	18.641	2.5942	1.6547	162.0443	-.2788	1.2016	1.2336	.722	346.9361	-.1632	.7033	47.3444	61.4443				1				0
80	2.49	71.6106	37.4415	33.5041	18.571	2.5903	1.652	161.1272	-.2827	1.199	1.2319	.721	346.7315	-.1655	.7017	47.3073	61.4191				1				0
80	2.5	71.433	37.2948	33.5611	18.5753	2.5957	1.6435	160.8641	-.2774	1.1905	1.2224	.7154	346.8856	-.1623	.6968	47.3585	61.3382				1				0
80	2.51	71.2553	37.1481	33.618	18.5796	2.6011	1.635	160.601	-.272	1.182	1.2129	.7098	347.0426	-.1592	.6918	47.4099	61.257				1				0
80	2.52	71.0777	37.0014	33.6749	18.5839	2.6065	1.6265	160.3379	-.2665	1.1734	1.2033	.7043	347.2026	-.156	.6868	47.4615	61.1756				1				0
80	2.53	71.3394	36.978	34.1099	18.7266	2.6238	1.6084	161.154	-.2493	1.1554	1.1819	.6917	347.8243	-.1459	.6762	47.6259	61.0034				1				0
80	2.54	71.6012	36.9546	34.5449	18.8694	2.6409	1.5905	161.97	-.2322	1.1375	1.1609	.6794	348.4624	-.1359	.6657	47.7886	60.833				1				0
80	2.55	72.0406	37.0779	34.923	19.0077	2.6523	1.5813	163.0492	-.2207	1.1283	1.1497	.6728	348.9319	-.1292	.6603	47.8981	60.7454				1				0
80	2.56	72.4801	37.2012	35.301	19.1461	2.6637	1.5722	164.1284	-.2094	1.1192	1.1386	.6664	349.4045	-.1225	.655	48.0061	60.6589				1				0
80	2.57	72.9195	37.3245	35.6791	19.2845	2.6749	1.5633	165.2076	-.1982	1.1102	1.1278	.66	349.8799	-.116	.6498	48.1127	60.5736				1				0
80	2.58	73.359	37.4478	36.0571	19.4229	2.6859	1.5544	166.2868	-.1871	1.1014	1.1172	.6538	350.3582	-.1095	.6446	48.218	60.4894				1				0
80	2.59	74.3666	37.7835	36.8462	19.73	2.7052	1.5388	168.7263	-.1678	1.0858	1.0986	.643	351.2138	-.0982	.6354	48.4018	60.3405				1				0
80	2.6	75.3742	38.1192	37.6352	20.037	2.724	1.5236	171.1657	-.1491	1.0706	1.0809	.6326	352.0729	-.0872	.6266	48.5803	60.1959				1				0
80	2.61	75.9424	38.3317	38.0462	20.2057	2.732	1.517	172.5259	-.1411	1.064	1.0733	.6282	352.447	-.0826	.6227	48.6564	60.1334				1				0
80	2.62	76.5106	38.5441	38.4572	20.3743	2.7398	1.5106	173.8862	-.1332	1.0575	1.0659	.6238	352.8204	-.078	.6189	48.7313	60.0718				1				0
80	2.63	77.0788	38.7565	38.8681	20.543	2.7476	1.5042	175.2464	-.1255	1.0512	1.0586	.6196	353.1931	-.0734	.6152	48.805	60.0111				1				0
80	2.64	77.6469	38.9689	39.2791	20.7117	2.7552	1.4979	176.6066	-.1178	1.0449	1.0515	.6154	353.5651	-.069	.6115	48.8776	59.9514				1				0
80	2.65	78.4331	39.2821	39.5949	20.8059	2.765	1.5033	178.1161	-.1081	1.0503	1.0558	.6179	354.1259	-.0632	.6147	48.9709	60.0027				1				0
80	2.66	79.2193	39.5953	39.9107	20.9002	2.7746	1.5086	179.6255	-.0984	1.0556	1.0602	.6205	354.6728	-.0576	.6178	49.0626	60.0531				1				0
80	2.67	79.4373	39.6961	39.8155	20.8258	2.7769	1.5201	179.7748	-.0962	1.067	1.0713	.627	354.8496	-.0563	.6245	49.0841	60.1621				1				0
80	2.68	79.6553	39.7969	39.7203	20.7515	2.7791	1.5315	179.924	-.0939	1.0784	1.0825	.6336	355.0226	-.055	.6312	49.1055	60.2709				1				0
80	2.69	79.8733	39.8978	39.6251	20.6771	2.7814	1.5429	180.0733	-.0917	1.0898	1.0937	.6401	355.1917	-.0537	.6378	49.1269	60.3794				1				0
80	2.7	80.0913	39.9986	39.53	20.6027	2.7836	1.5543	180.2225	-.0894	1.1012	1.1048	.6466	355.3571	-.0523	.6445	49.1483	60.4878				1				0
80	2.71	80.0355	39.9689	38.8592	20.2221	2.7863	1.5893	179.0857	-.0868	1.1363	1.1396	.667	355.6331	-.0508	.665	49.1736	60.8218				1				0
80	2.72	79.9797	39.9392	38.1885	19.8415	2.789	1.6248	177.949	-.0841	1.1718	1.1748	.6876	355.8958	-.0492	.6858	49.1992	61.1599				1				0
80	2.73	79.706	39.8086	37.613	19.5354	2.7894	1.6493	176.6629	-.0836	1.1962	1.1992	.7018	356.0009	-.0489	.7001	49.2035	61.3928				1				0
80	2.74	79.4322	39.6781	37.0374	19.2292	2.7899	1.6741	175.3769	-.0832	1.2211	1.2239	.7163	356.1031	-.0487	.7146	49.2078	61.6291				1				0
80	2.75	79.1584	39.5476	36.4619	18.923	2.7903	1.6993	174.0909	-.0827	1.2462	1.249	.731	356.2028	-.0484	.7294	49.2122	61.8689				1				0
80	2.76	78.8846	39.4171	35.8864	18.6168	2.7908	1.7248	172.8049	-.0822	1.2718	1.2744	.7459	356.2999	-.0481	.7443	49.2167	62.1123				1				0
80	2.77	78.6297	39.3271	34.9061	18.1151	2.7886	1.7743	170.978	-.0844	1.3213	1.324	.7749	356.3443	-.0494	.7733	49.196	62.5837				1				0
80	2.78	78.3748	39.2371	33.9258	17.6135	2.7864	1.8249	169.1511	-.0866	1.3719	1.3746	.8045	356.3864	-.0507	.8029	49.1749	63.0653				1				0
80	2.79	78.3936	39.2776	33.521	17.418	2.7837	1.849	168.6103	-.0893	1.396	1.3988	.8187	356.3382	-.0523	.817	49.1491	63.2951				1				0
80	2.8	78.4125	39.3181	33.1163	17.2225	2.781	1.8733	168.0695	-.0921	1.4203	1.4233	.833	356.2914	-.0539	.8312	49.1232	63.5264				1				0
80	2.81	78.4314	39.3586	32.7115	17.0271	2.7783	1.8978	167.5286	-.0948	1.4447	1.4478	.8474	356.2458	-.0555	.8455	49.0972	63.7592				1				0
80	2.82	79.0296	39.6898	32.0942	16.7165	2.7762	1.9495	167.5302	-.0968	1.4965	1.4996	.8777	356.2972	-.0567	.8759	49.0777	64.2523				1				0
80	2.83	79.6278	40.0211	31.4768	16.406	2.7742	2.0013	167.5318	-.0989	1.5483	1.5514	.908	356.3453	-.0579	.9062	49.0582	64.7454				1				0
80	2.84	80.2261	40.3523	30.8595	16.0955	2.7721	2.0531	167.5334	-.1009	1.6	1.6032	.9383	356.3903	-.0591	.9365	49.0387	65.2385				1				0
80	2.85	80.8054	40.643	30.6469	15.9805	2.7728	2.0797	168.0758	-.1002	1.6267	1.6298	.9539	356.4744	-.0587	.9521	49.0455	65.4925				1				0
80	2.86	81.3848	40.9337	30.4343	15.8655	2.7735	2.1062	168.6182	-.0995	1.6532	1.6562	.9693	356.5553	-.0582	.9676	49.0523	65.7448				1				0
80	2.87	81.9641	41.2244	30.2217	15.7504	2.7742	2.1326	169.1606	-.0988	1.6795	1.6824	.9847	356.6332	-.0578	.983	49.059	65.9955				1				0
80	2.88	82.7185	41.5521	29.8	15.4961	2.7806	2.1759	169.5667	-.0924	1.7229	1.7253	1.0098	356.9286	-.0541	1.0083	49.1196	66.4081				1				0
80	2.89	83.4729	41.8797	29.3784	15.2418	2.7869	2.219	169.9729	-.0861	1.766	1.7681	1.0348	357.2083	-.0504	1.0336	49.1799	66.8188				1				0
80	2.9	83.648	41.9166	29.1693	15.1026	2.7926	2.2362	169.8365	-.0805	1.7832	1.785	1.0447	357.4166	-.0471	1.0437	49.2338	66.9826				1				0
80	2.91	83.8231	41.9535	28.9603	14.9633	2.7983	2.2534	169.7002	-.0748	1.8004	1.8019	1.0546	357.6214	-.0438	1.0537	49.2878	67.1466				1				0
80	2.92	83.9982	41.9904	28.7512	14.8241	2.8039	2.2707	169.5639	-.0691	1.8176	1.819	1.0646	357.8227	-.0405	1.0638	49.3418	67.3108				1				0
80	2.93	84.1733	42.0273	28.5422	14.6848	2.8096	2.288	169.4276	-.0634	1.8349	1.836	1.0746	358.0205	-.0371	1.0739	49.396	67.4754				1				0
80	2.94	83.806	41.7582	28.2762	14.5049	2.8184	2.2974	168.3453	-.0547	1.8443	1.8451	1.0799	358.3024	-.032	1.0795	49.4794	67.5651				1				0
80	2.95	83.4386	41.4891	28.0102	14.325	2.8273	2.3069	167.2629	-.0458	1.8539	1.8544	1.0854	358.5851	-.0268	1.085	49.5639	67.656				1				0
80	2.96	82.8962	41.183	27.9533	14.2844	2.8304	2.2989	166.3169	-.0426	1.8459	1.8464	1.0807	358.6773	-.025	1.0804	49.5941	67.5801				1				0
80	2.97	82.3538	40.877	27.8964	14.2437	2.8336	2.2909	165.3709	-.0394	1.8378	1.8383	1.0759	358.7713	-.0231	1.0757	49.6246	67.5033				1				0
80	2.98	81.8113	40.571	27.8395	14.2031	2.8369	2.2827	164.4248	-.0362	1.8297	1.8301	1.0711	358.8673	-.0212	1.0709	49.6555	67.4257				1				0
80	2.99	81.2689	40.265	27.7825	14.1624	2.8402	2.2745	163.4788	-.0329	1.8214	1.8217	1.0662	358.9652	-.0193	1.0661	49.6867	67.3471				1				0
80	3	80.257	39.7492	28.1472	14.389	2.8378	2.2267	162.5424	-.0353	1.7736	1.774	1.0383	358.861	-.0206	1.0381	49.6642	66.8918				1				0
80	3.01	79.2451	39.2335	28.512	14.6156	2.8354	2.1783	161.6062	-.0377	1.7253	1.7257	1.01	358.7496	-.022	1.0098	49.6414	66.4313				1				0
80	3.02	78.7756	39.0238	28.9336	14.8829	2.8297	2.1386	161.6159	-.0434	1.6856	1.6862	.9869	358.5262	-.0254	.9865	49.587	66.0534				1				0
80	3.03	78.3061	38.8141	29.3553	15.1502	2.824	2.099	161.6256	-.0491	1.6459	1.6467	.9638	358.292	-.0287	.9633	49.5326	65.6756				1				0
80	3.04	77.8366	38.6044	29.7769	15.4174	2.8183	2.0593	161.6353	-.0548	1.6063	1.6072	.9407	358.0463	-.0321	.9401	49.4782	65.2977				1				0
80	3.05	77.3671	38.3947	30.1985	15.6847	2.8125	2.0196	161.645	-.0605	1.5666	1.5678	.9176	357.7883	-.0354	.9169	49.4238	64.92				1				0
80	3.06	76.4153	37.9284	31.3701	16.3723	2.8048	1.9197	162.0861	-.0682	1.4666	1.4682	.8593	357.3358	-.0399	.8584	49.35	63.968				1				0
80	3.07	75.4635	37.4622	32.5416	17.0599	2.7971	1.8203	162.5272	-.0759	1.3672	1.3693	.8014	356.8206	-.0445	.8002	49.2767	63.0212				1				0
80	3.08	74.9811	37.2057	33.2915	17.4803	2.7951	1.7607	162.9586	-.0779	1.3077	1.31	.7667	356.589	-.0456	.7653	49.2577	62.454				1				0
80	3.09	74.4988	36.9492	34.0414	17.9006	2.7931	1.7015	163.39	-.0799	1.2484	1.251	.7322	356.3369	-.0468	.7307	49.2388	61.8899				1				0
80	3.1	74.0164	36.6926	34.7913	18.321	2.7911	1.6426	163.8214	-.0819	1.1895	1.1923	.6978	356.0612	-.0479	.6962	49.22	61.3287				1				0
80	3.11	73.5341	36.4361	35.5412	18.7414	2.7892	1.5839	164.2527	-.0839	1.1309	1.134	.6637	355.7589	-.0491	.6619	49.2013	60.7705				1				0
80	3.12	72.6045	35.726	37.4555	19.6452	2.81	1.4468	165.4312	-.0631	.9937	.9957	.5828	356.3674	-.0369	.5816	49.3992	59.464				1				0
80	3.13	71.675	35.0158	39.3698	20.5491	2.8304	1.3115	166.6098	-.0426	.8585	.8595	.5031	357.1589	-.0249	.5024	49.5942	58.1761				1				0
80	3.14	71.2279	34.5622	40.5343	21.0326	2.8527	1.2345	167.3569	-.0203	.7815	.7817	.4575	358.5099	-.0119	.4574	49.8064	57.4427				1				0
80	3.15	70.7807	34.1086	41.6987	21.5161	2.8748	1.1582	168.104	.0018	.7052	.7052	.4127	.1422	.001	.4127	50.0167	56.7158				1				0
80	3.16	70.3335	33.655	42.8631	21.9995	2.8967	1.0826	168.8511	.0236	.6295	.63	.3687	2.1501	.0138	.3684	50.2251	55.9954				1				0
80	3.17	69.8864	33.2013	44.0275	22.483	2.9184	1.0076	169.5983	.0453	.5545	.5564	.3256	4.6724	.0265	.3245	50.4316	55.2813				1				0
80	3.18	69.3019	32.4642	45.941	23.2044	2.9628	.8917	170.9114	.0898	.4387	.4477	.262	11.5669	.0525	.2567	50.855	54.1776				1				0
80	3.19	68.7174	31.727	47.8544	23.9258	3.0066	.7776	172.2246	.1336	.3245	.3509	.2054	22.3693	.0782	.1899	51.272	53.0908				1				0
80	3.2	68.5801	31.4435	48.6034	24.1636	3.0291	.737	172.7906	.156	.2839	.324	.1896	28.7935	.0913	.1662	51.4861	52.704				1				0
80	3.21	68.4427	31.16	49.3524	24.4015	3.0514	.6966	173.3566	.1784	.2436	.3019	.1767	36.2174	.1044	.1426	51.6989	52.3198				1				0
80	3.22	68.3054	30.8765	50.1014	24.6393	3.0736	.6565	173.9226	.2006	.2035	.2857	.1672	44.5864	.1174	.1191	51.9103	51.9381				1				0
80	3.23	68.0453	30.3841	51.0434	24.8512	3.1135	.6039	174.3242	.2404	.1509	.2839	.1661	57.8871	.1407	.0883	52.2898	51.4371				1				0
80	3.24	67.7853	29.8918	51.9855	25.0631	3.1531	.5516	174.7257	.2801	.0985	.2969	.1738	70.6183	.1639	.0577	52.6675	50.9384				1				0
80	3.25	67.5252	29.3995	52.9275	25.275	3.1926	.4995	175.1273	.3196	.0464	.3229	.189	81.7362	.187	.0272	53.0435	50.442				1				0
80	3.26	67.4025	29.1907	53.1206	25.2491	3.2104	.4866	174.9628	.3374	.0336	.3391	.1984	84.3179	.1975	.0196	53.2133	50.3197				1				0
80	3.27	67.2798	28.9819	53.3136	25.2232	3.2283	.4737	174.7984	.3552	.0207	.3558	.2083	86.6652	.2079	.0121	53.3833	50.1971				1				0
80	3.28	67.157	28.773	53.5066	25.1972	3.2462	.4608	174.6339	.3731	.0078	.3732	.2184	88.8015	.2184	.0046	53.5537	50.0743				1				0
80	3.29	66.7605	28.4283	53.5858	25.1038	3.2662	.4433	173.8784	.3931	-.0097	.3933	.2302	91.4169	.2301	-.0057	53.7442	49.9074				1				0
80	3.3	66.364	28.0836	53.665	25.0104	3.2864	.4256	173.1229	.4133	-.0274	.4142	.2424	93.7938	.2419	-.016	53.9365	49.739				1				0
80	3.31	66.0902	27.9477	53.5511	24.9429	3.2886	.4209	172.5319	.4155	-.0321	.4167	.2439	94.4224	.2432	-.0188	53.9572	49.694				1				0
80	3.32	65.8164	27.8118	53.4372	24.8755	3.2908	.4161	171.9409	.4177	-.0369	.4193	.2454	95.0475	.2445	-.0216	53.9781	49.6486				1				0
80	3.33	65.5426	27.6759	53.3234	24.808	3.293	.4114	171.3498	.4199	-.0417	.422	.247	95.6691	.2458	-.0244	53.9991	49.603				1				0
80	3.34	65.2688	27.54	53.2095	24.7405	3.2952	.4065	170.7588	.4221	-.0465	.4247	.2485	96.2872	.2471	-.0272	54.0203	49.5571				1				0
80	3.35	64.8852	27.3771	53.0058	24.6445	3.2952	.4018	169.9125	.4221	-.0513	.4252	.2489	96.9254	.247	-.03	54.0201	49.5117				1				0
80	3.36	64.5015	27.2141	52.8021	24.5485	3.2951	.397	169.0663	.4221	-.0561	.4258	.2492	97.5682	.247	-.0328	54.02	49.4659				1				0
80	3.37	64.3916	27.1871	52.7122	24.52	3.2929	.397	168.811	.4198	-.056	.4235	.2479	97.5969	.2457	-.0328	53.9983	49.4667				1				0
80	3.38	64.2818	27.1601	52.6224	24.4914	3.2906	.3971	168.5558	.4175	-.0559	.4213	.2465	97.6259	.2444	-.0327	53.9766	49.4676				1				0
80	3.39	64.1719	27.1331	52.5326	24.4629	3.2883	.3972	168.3005	.4152	-.0558	.419	.2452	97.6553	.243	-.0327	53.9547	49.4684				1				0
80	3.4	64.0621	27.1061	52.4427	24.4343	3.286	.3973	168.0453	.413	-.0557	.4167	.2439	97.6851	.2417	-.0326	53.9329	49.4693				1				0
80	3.41	63.9007	27.1295	52.2292	24.4015	3.275	.4012	167.6609	.402	-.0518	.4053	.2372	97.3422	.2352	-.0303	53.8282	49.5067				1				0
80	3.42	63.7394	27.1529	52.0157	24.3686	3.264	.4052	167.2766	.3909	-.0478	.3938	.2305	96.9775	.2288	-.028	53.723	49.5444				1				0
80	3.43	63.6879	27.2033	51.8921	24.3643	3.2552	.4091	167.1476	.3822	-.044	.3847	.2252	96.565	.2237	-.0257	53.6399	49.5811				1				0
80	3.44	63.6364	27.2537	51.7684	24.36	3.2465	.4129	167.0185	.3734	-.0401	.3756	.2198	96.1317	.2186	-.0235	53.5566	49.6179				1				0
80	3.45	63.5849	27.3041	51.6448	24.3556	3.2377	.4168	166.8894	.3647	-.0362	.3665	.2145	95.6762	.2134	-.0212	53.4732	49.6548				1				0
80	3.46	63.5334	27.3546	51.5211	24.3513	3.229	.4207	166.7604	.3559	-.0324	.3574	.2092	95.1967	.2083	-.0189	53.3897	49.6917				1				0
80	3.47	63.5986	27.4149	51.3975	24.3081	3.2259	.429	166.719	.3529	-.0241	.3537	.207	93.9025	.2065	-.0141	53.3607	49.7707				1				0
80	3.48	63.6638	27.4752	51.2738	24.2648	3.2229	.4373	166.6776	.3498	-.0158	.3502	.2049	92.5809	.2047	-.0092	53.3316	49.8498				1				0
80	3.49	63.7806	27.4851	51.2738	24.2259	3.2286	.4417	166.7654	.3556	-.0114	.3557	.2082	91.8301	.2081	-.0066	53.3862	49.8918				1				0
80	3.5	63.8973	27.495	51.2738	24.187	3.2343	.4461	166.853	.3613	-.007	.3614	.2115	91.1032	.2114	-.0041	53.4408	49.9337				1				0
80	3.51	64.014	27.5049	51.2738	24.148	3.2401	.4505	166.9408	.367	-.0026	.367	.2148	90.3995	.2148	-.0015	53.4953	49.9756				1				0
80	3.52	64.1307	27.5148	51.2738	24.1091	3.2458	.4549	167.0285	.3727	.0018	.3727	.2181	89.7179	.2181	.0011	53.5497	50.0175				1				0
80	3.53	64.529	27.4743	51.522	24.0339	3.2742	.4586	167.5591	.4011	.0055	.4011	.2348	89.2077	.2347	.0032	53.82	50.0528				1				0
80	3.54	64.9272	27.4338	51.7702	23.9586	3.3024	.4623	168.0898	.4293	.0092	.4294	.2513	88.7676	.2513	.0054	54.0887	50.088				1				0
80	3.55	65.2087	27.3834	52.0184	23.9223	3.3248	.4616	168.5328	.4517	.0086	.4518	.2644	88.9151	.2644	.005	54.3021	50.0815				1				0
80	3.56	65.4902	27.3329	52.2666	23.886	3.3471	.4609	168.9758	.474	.0079	.4741	.2775	89.048	.2774	.0046	54.5144	50.075				1				0
80	3.57	65.7718	27.2825	52.5148	23.8496	3.3692	.4602	169.4187	.4962	.0072	.4962	.2904	89.1683	.2904	.0042	54.7256	50.0686				1				0
80	3.58	66.3777	27.3375	52.7647	23.7675	3.3969	.4715	170.2474	.5239	.0185	.5242	.3068	87.9783	.3066	.0108	54.9894	50.1761				1				0
80	3.59	66.9837	27.3924	53.0147	23.6853	3.4244	.4827	171.076	.5513	.0297	.5521	.3231	86.9191	.3227	.0174	55.2506	50.2826				1				0
80	3.6	67.5896	27.4473	53.2647	23.6031	3.4515	.4938	171.9047	.5785	.0407	.5799	.3394	85.9709	.3386	.0238	55.5093	50.3881				1				0
80	3.61	67.914	27.5526	53.2664	23.5573	3.457	.5055	172.2903	.5839	.0525	.5863	.3431	84.8634	.3417	.0307	55.561	50.4999				1				0
80	3.62	68.2385	27.6579	53.2682	23.5115	3.4624	.5172	172.676	.5893	.0642	.5928	.3469	83.7848	.3449	.0376	55.6125	50.6112				1				0
80	3.63	68.5629	27.7632	53.27	23.4656	3.4678	.5289	173.0617	.5947	.0758	.5995	.3509	82.7347	.3481	.0444	55.6638	50.7221				1				0
80	3.64	68.8375	28.0251	52.9453	23.4007	3.4527	.5534	173.2087	.5796	.1003	.5883	.3443	80.1782	.3392	.0587	55.5203	50.9557				1				0
80	3.65	69.1122	28.287	52.6206	23.3359	3.4376	.5779	173.3557	.5646	.1248	.5782	.3384	77.5319	.3304	.0731	55.377	51.1889				1				0
80	3.66	69.0624	28.4436	52.2942	23.3168	3.4171	.5909	173.1171	.5441	.1378	.5613	.3285	75.784	.3184	.0807	55.1819	51.3128				1				0
80	3.67	69.0126	28.6002	51.9677	23.2978	3.3966	.6039	172.8784	.5236	.1509	.5449	.3189	73.9239	.3064	.0883	54.9862	51.4369				1				0
80	3.68	68.9629	28.7568	51.6412	23.2788	3.376	.617	172.6397	.503	.164	.529	.3096	71.9448	.2944	.096	54.79	51.5615				1				0
80	3.69	68.9131	28.9135	51.3148	23.2598	3.3553	.6301	172.401	.4823	.1771	.5138	.3007	69.84	.2823	.1036	54.5933	51.6864				1				0
80	3.7	68.6805	29.2231	50.5818	23.2191	3.3078	.6558	171.7044	.4348	.2028	.4797	.2808	64.9975	.2545	.1187	54.1409	51.9311				1				0
80	3.71	68.4479	29.5327	49.8488	23.1785	3.26	.6817	171.0078	.3869	.2287	.4494	.263	59.4145	.2264	.1338	53.6848	52.1779				1				0
80	3.72	68.2651	29.6857	49.4423	23.1568	3.2328	.6945	170.5499	.3597	.2414	.4332	.2536	56.1339	.2105	.1413	53.426	52.2993				1				0
80	3.73	68.0823	29.8387	49.0357	23.1352	3.2055	.7073	170.0919	.3324	.2542	.4185	.2449	52.5915	.1945	.1488	53.1659	52.4213				1				0
80	3.74	67.8994	29.9917	48.6292	23.1136	3.178	.7202	169.634	.305	.2671	.4054	.2373	48.785	.1785	.1563	52.9044	52.5439				1				0
80	3.75	67.7166	30.1447	48.2227	23.092	3.1504	.7331	169.176	.2774	.2801	.3942	.2307	44.7212	.1623	.1639	52.6414	52.6673				1				0
80	3.76	67.46	30.4282	47.3589	22.9458	3.1053	.7662	168.1929	.2322	.3131	.3898	.2282	36.5574	.1359	.1833	52.2115	52.9824				1				0
80	3.77	67.2034	30.7118	46.4952	22.7996	3.0596	.7997	167.2099	.1865	.3466	.3936	.2304	28.2855	.1092	.2029	51.7764	53.3012				1				0
80	3.78	67.1296	30.8423	46.0379	22.6751	3.0418	.8201	166.6848	.1688	.367	.404	.2364	24.6948	.0988	.2148	51.6074	53.4956				1				0
80	3.79	67.0558	30.9728	45.5807	22.5505	3.024	.8406	166.1597	.1509	.3876	.4159	.2434	21.2754	.0883	.2268	51.4373	53.6912				1				0
80	3.8	66.9819	31.1033	45.1235	22.426	3.006	.8613	165.6347	.1329	.4083	.4294	.2513	18.0378	.0778	.2389	51.2662	53.8881				1				0
80	3.81	66.9081	31.2338	44.6662	22.3014	2.9879	.8821	165.1096	.1149	.4291	.4442	.2599	14.9871	.0672	.2511	51.0939	54.0863				1				0
80	3.82	66.8644	31.5605	43.742	22.0437	2.9506	.9286	164.2105	.0775	.4756	.4818	.282	9.261	.0454	.2783	50.7385	54.5292				1				0
80	3.83	66.8206	31.8872	42.8177	21.7859	2.9129	.9756	163.3115	.0398	.5226	.5241	.3067	4.3567	.0233	.3058	50.3792	54.977				1				0
80	3.84	66.8506	32.0835	42.3507	21.6527	2.8935	1.0016	162.9375	.0204	.5485	.5489	.3212	2.1316	.0119	.321	50.1944	55.224				1				0
80	3.85	66.8807	32.2797	41.8837	21.5195	2.874	1.0276	162.5636	.0009	.5746	.5746	.3363	.0927	.0005	.3363	50.0089	55.4722				1				0
80	3.86	66.9107	32.4759	41.4167	21.3863	2.8544	1.0538	162.1896	-.0186	.6008	.601	.3518	358.2221	-.0109	.3516	49.8224	55.7215				1				0
80	3.87	66.9407	32.6721	40.9497	21.2531	2.8347	1.0801	161.8156	-.0383	.6271	.6282	.3677	356.5034	-.0224	.367	49.6351	55.9719				1				0
80	3.88	66.9631	33.0051	40.0806	20.9971	2.7995	1.1282	161.0459	-.0735	.6752	.6792	.3975	353.7852	-.043	.3951	49.2998	56.4301				1				0
80	3.89	66.9854	33.3381	39.2115	20.7411	2.764	1.1768	160.2761	-.1091	.7237	.7319	.4283	351.43	-.0638	.4236	48.9613	56.8927				1				0
80	3.9	66.9777	33.4749	38.8094	20.6183	2.7483	1.1988	159.8803	-.1248	.7458	.7561	.4425	350.5031	-.073	.4365	48.8119	57.1024				1				0
80	3.91	66.9699	33.6118	38.4073	20.4954	2.7325	1.2209	159.4845	-.1405	.7679	.7806	.4569	349.6297	-.0822	.4494	48.6617	57.3132				1				0
80	3.92	66.9622	33.7486	38.0053	20.3726	2.7167	1.2432	159.0887	-.1564	.7901	.8055	.4714	348.8059	-.0915	.4624	48.5108	57.5251				1				0
80	3.93	66.9545	33.8854	37.6032	20.2498	2.7008	1.2655	158.6928	-.1723	.8125	.8306	.4861	348.0278	-.1008	.4755	48.3592	57.738				1				0
80	3.94	66.8824	34.0195	36.9974	20.031	2.6819	1.2979	157.9302	-.1912	.8448	.8662	.5069	347.2495	-.1119	.4944	48.1793	58.0459				1				0
80	3.95	66.8103	34.1536	36.3916	19.8121	2.6628	1.3305	157.1676	-.2102	.8775	.9023	.5281	346.5262	-.123	.5135	47.9977	58.3569				1				0
80	3.96	66.7459	34.1509	36.1879	19.7161	2.6599	1.3406	156.8008	-.2132	.8875	.9128	.5342	346.4929	-.1248	.5194	47.9696	58.4526				1				0
80	3.97	66.6815	34.1482	35.9842	19.6201	2.6569	1.3506	156.4341	-.2162	.8976	.9233	.5404	346.4601	-.1265	.5253	47.9414	58.5487				1				0
80	3.98	66.6172	34.1455	35.7805	19.5241	2.6539	1.3608	156.0673	-.2191	.9078	.9338	.5465	346.428	-.1283	.5313	47.913	58.6452				1				0
80	3.99	66.6627	34.2139	35.4923	19.3875	2.6497	1.3797	155.7563	-.2234	.9266	.9532	.5578	346.4475	-.1307	.5423	47.8727	58.825				1				0
80	4	66.7082	34.2823	35.2041	19.2508	2.6454	1.3986	155.4453	-.2276	.9456	.9726	.5692	346.4664	-.1332	.5534	47.8324	59.0055				1				0
80	4.01	66.7536	34.3507	34.9158	19.1141	2.6412	1.4176	155.1343	-.2319	.9646	.9921	.5806	346.4846	-.1357	.5645	47.7918	59.1868				1				0
80	4.02	66.8635	34.4218	34.8313	19.0735	2.64	1.4264	155.1901	-.2331	.9733	1.0008	.5857	346.5326	-.1364	.5696	47.7801	59.2697				1				0
80	4.03	66.9734	34.4929	34.7468	19.0328	2.6387	1.4351	155.2459	-.2343	.982	1.0096	.5909	346.5798	-.1371	.5747	47.7684	59.3525				1				0
80	4.04	67.0832	34.564	34.6623	18.9922	2.6375	1.4437	155.3017	-.2355	.9907	1.0183	.596	346.6262	-.1379	.5798	47.7567	59.4353				1				0
80	4.05	67.5141	34.6819	34.8367	19.0173	2.65	1.4473	156.0499	-.223	.9942	1.0189	.5963	347.3577	-.1305	.5819	47.8761	59.469				1				0
80	4.06	67.9449	34.7998	35.011	19.0423	2.6624	1.4508	156.7981	-.2106	.9977	1.0197	.5968	348.0812	-.1233	.5839	47.9943	59.5023				1				0
80	4.07	68.2659	34.8466	35.2699	19.1081	2.676	1.4457	157.4905	-.1971	.9926	1.012	.5923	348.7704	-.1153	.581	48.123	59.4538				1				0
80	4.08	68.5869	34.8934	35.5288	19.1738	2.6894	1.4406	158.1829	-.1837	.9876	1.0045	.5879	349.4639	-.1075	.578	48.2506	59.4057				1				0
80	4.09	68.9079	34.9402	35.7876	19.2396	2.7026	1.4356	158.8753	-.1704	.9826	.9973	.5837	350.1615	-.0997	.5751	48.3771	59.358				1				0
80	4.1	69.2289	34.987	36.0465	19.3053	2.7158	1.4307	159.5677	-.1572	.9776	.9902	.5795	350.8631	-.092	.5722	48.5025	59.3107				1				0
80	4.11	69.8246	35.1283	36.695	19.5561	2.7332	1.4114	161.204	-.1399	.9584	.9686	.5669	351.6963	-.0819	.5609	48.6678	59.1276				1				0
80	4.12	70.4202	35.2697	37.3434	19.8069	2.7502	1.3926	162.8403	-.1229	.9396	.9476	.5546	352.5495	-.0719	.5499	48.8298	58.9482				1				0
80	4.13	70.6949	35.3642	37.7331	19.992	2.7543	1.3787	163.7841	-.1188	.9257	.9333	.5462	352.6894	-.0695	.5418	48.869	58.8159				1				0
80	4.14	70.9695	35.4587	38.1227	20.1771	2.7584	1.365	164.728	-.1147	.9119	.9191	.5379	352.8319	-.0671	.5337	48.9077	58.6851				1				0
80	4.15	71.2442	35.5532	38.5123	20.3622	2.7624	1.3514	165.6719	-.1107	.8984	.9052	.5297	352.9773	-.0648	.5258	48.946	58.5559				1				0
80	4.16	71.5188	35.6477	38.9019	20.5473	2.7664	1.338	166.6158	-.1067	.8849	.8914	.5217	353.1254	-.0624	.5179	48.9839	58.4281				1				0
80	4.17	72.0715	35.7323	39.6438	20.8077	2.7874	1.3148	168.2553	-.0857	.8618	.866	.5068	354.3226	-.0501	.5044	49.1841	58.2074				1				0
80	4.18	72.6243	35.8169	40.3857	21.068	2.808	1.2921	169.8949	-.0651	.8391	.8416	.4925	355.5662	-.0381	.4911	49.3804	57.991				1				0
80	4.19	72.9024	35.807	40.738	21.1433	2.8247	1.2825	170.5906	-.0484	.8294	.8308	.4862	356.6632	-.0283	.4854	49.5394	57.8992				1				0
80	4.2	73.1804	35.7971	41.0902	21.2185	2.8413	1.2729	171.2863	-.0318	.8199	.8205	.4802	357.7792	-.0186	.4798	49.6972	57.8082				1				0
80	4.21	73.4585	35.7872	41.4425	21.2938	2.8577	1.2634	171.982	-.0154	.8104	.8105	.4744	358.914	-.009	.4743	49.8537	57.718				1				0
80	4.22	73.7366	35.7773	41.7948	21.369	2.874	1.254	172.6777	.0009	.801	.801	.4688	.067	.0005	.4688	50.0089	57.6285				1				0
80	4.23	74.2799	35.7026	42.4957	21.4737	2.9123	1.2358	173.9519	.0392	.7828	.7837	.4587	2.8685	.023	.4581	50.3735	57.4548				1				0
80	4.24	74.8232	35.6279	43.1967	21.5783	2.95	1.2178	175.2261	.0769	.7648	.7686	.4498	5.7454	.045	.4476	50.7328	57.2836				1				0
80	4.25	75.0884	35.5631	43.5454	21.6077	2.9717	1.2091	175.8046	.0986	.756	.7625	.4462	7.4328	.0577	.4425	50.9394	57.2005				1				0
80	4.26	75.3536	35.4983	43.8941	21.6371	2.9932	1.2004	176.3831	.1202	.7474	.757	.443	9.1349	.0703	.4374	51.1445	57.1179				1				0
80	4.27	75.6188	35.4335	44.2428	21.6666	3.0146	1.1918	176.9617	.1416	.7388	.7522	.4402	10.8489	.0829	.4324	51.3484	57.0358				1				0
80	4.28	75.884	35.3687	44.5915	21.696	3.0359	1.1832	177.5402	.1628	.7302	.7481	.4378	12.5719	.0953	.4274	51.5509	56.9543				1				0
80	4.29	75.8746	34.9888	44.9972	21.638	3.0765	1.1641	177.4986	.2035	.7111	.7396	.4329	15.9696	.1191	.4162	51.938	56.7722				1				0
80	4.3	75.8652	34.609	45.4028	21.5801	3.1172	1.145	177.457	.2442	.692	.7338	.4294	19.4356	.1429	.405	52.3253	56.59				1				0
80	4.31	75.5905	34.294	45.4597	21.4927	3.137	1.1342	176.8369	.264	.6812	.7305	.4276	21.1816	.1545	.3987	52.514	56.4875				1				0
80	4.32	75.3158	33.979	45.5167	21.4053	3.157	1.1234	176.2168	.2839	.6704	.728	.4261	22.9538	.1662	.3923	52.7039	56.3843				1				0
80	4.33	75.0412	33.664	45.5736	21.318	3.177	1.1125	175.5967	.304	.6594	.7261	.425	24.7494	.1779	.3859	52.8952	56.2804				1				0
80	4.34	74.7665	33.3489	45.6305	21.2306	3.1973	1.1015	174.9766	.3242	.6485	.725	.4243	26.5651	.1898	.3795	53.0879	56.1758				1				0
80	4.35	73.9168	32.6334	45.8396	21.1727	3.2298	1.0643	173.5625	.3568	.6112	.7077	.4142	30.2728	.2088	.3577	53.3979	55.8212				1				0
80	4.36	73.0672	31.9178	46.0486	21.1147	3.2629	1.0264	172.1483	.3899	.5734	.6934	.4058	34.2136	.2282	.3356	53.7131	55.4609				1				0
80	4.37	72.4921	31.5173	46.2007	21.1441	3.2755	.9996	171.3543	.4024	.5466	.6788	.3972	36.3617	.2355	.3199	53.8326	55.2057				1				0
80	4.38	71.9171	31.1168	46.3528	21.1735	3.2881	.9726	170.5602	.4151	.5196	.665	.3892	38.6224	.2429	.3041	53.9533	54.9482				1				0
80	4.39	71.342	30.7163	46.5049	21.2029	3.3009	.9453	169.7662	.4279	.4923	.6522	.3817	40.9971	.2504	.2881	54.075	54.6883				1				0
80	4.4	70.9275	30.4174	46.7727	21.3336	3.3081	.9164	169.4512	.4351	.4634	.6356	.372	43.1968	.2546	.2712	54.1437	54.4131				1				0
80	4.41	70.5129	30.1186	47.0405	21.4642	3.3154	.8874	169.1362	.4423	.4344	.6199	.3628	45.5198	.2589	.2542	54.2126	54.1369				1				0
80	4.42	70.0984	29.8198	47.3082	21.5948	3.3226	.8583	168.8211	.4496	.4053	.6053	.3542	47.9684	.2631	.2372	54.2818	53.8596				1				0
80	4.43	70.2589	29.9215	47.4239	21.696	3.3169	.8571	169.3002	.4439	.4041	.6003	.3513	47.686	.2598	.2365	54.2273	53.8484				1				0
80	4.44	70.4194	30.0232	47.5395	21.7972	3.3112	.856	169.7792	.4382	.4029	.5953	.3484	47.4004	.2564	.2358	54.1731	53.8373				1				0
80	4.45	70.5799	30.1249	47.6551	21.8984	3.3056	.8548	170.2583	.4325	.4018	.5903	.3455	47.1117	.2531	.2351	54.1192	53.8262				1				0
80	4.46	71.1257	30.4264	47.5395	21.8958	3.298	.8775	170.9874	.4249	.4245	.6006	.3515	45.0307	.2487	.2484	54.0471	54.0428				1				0
80	4.47	71.6716	30.728	47.4239	21.8932	3.2905	.9001	171.7166	.4174	.447	.6116	.358	43.0392	.2443	.2616	53.9756	54.2575				1				0
80	4.48	72.057	30.9278	47.1926	21.7894	3.2886	.9238	171.9667	.4155	.4707	.6279	.3675	41.4357	.2432	.2755	53.9574	54.4831				1				0
80	4.49	72.4423	31.1276	46.9613	21.6856	3.2867	.9474	172.2168	.4136	.4944	.6446	.3772	39.9186	.2421	.2893	53.9392	54.7081				1				0
80	4.5	72.8277	31.3274	46.73	21.5818	3.2848	.9709	172.4669	.4117	.5179	.6616	.3872	38.483	.241	.3031	53.9211	54.9324				1				0
80	4.51	73.2131	31.5272	46.4987	21.478	3.2829	.9944	172.717	.4098	.5414	.679	.3974	37.1242	.2398	.3169	53.903	55.1561				1				0
80	4.52	73.7375	31.5983	46.2203	21.2159	3.3033	1.0248	172.772	.4303	.5718	.7156	.4188	36.9607	.2518	.3346	54.0977	55.4457				1				0
80	4.53	74.2619	31.6694	45.9419	20.9538	3.3238	1.0552	172.827	.4507	.6022	.7522	.4402	36.8132	.2638	.3524	54.2924	55.735				1				0
80	4.54	74.4009	31.5407	45.8947	20.7956	3.3462	1.0622	172.6319	.4731	.6092	.7713	.4514	37.833	.2769	.3565	54.5058	55.802				1				0
80	4.55	74.54	31.412	45.8476	20.6373	3.3686	1.0693	172.4368	.4956	.6163	.7908	.4628	38.8053	.29	.3607	54.7198	55.8691				1				0
80	4.56	74.679	31.2833	45.8004	20.479	3.3911	1.0764	172.2417	.5181	.6233	.8105	.4744	39.7326	.3032	.3648	54.9342	55.9364				1				0
80	4.57	74.818	31.1546	45.7533	20.3207	3.4137	1.0834	172.0466	.5407	.6304	.8305	.486	40.6176	.3164	.3689	55.1491	56.0038				1				0
80	4.58	75.1768	30.8666	46.0112	20.1529	3.4635	1.0819	172.2076	.5904	.6289	.8626	.5048	43.1935	.3455	.368	55.6229	55.9891				1				0
80	4.59	75.5356	30.5786	46.2692	19.9851	3.5131	1.0804	172.3685	.6401	.6273	.8962	.5245	45.5758	.3746	.3671	56.0958	55.9745				1				0
80	4.6	75.7553	30.4192	46.5743	19.9756	3.54	1.0718	172.7245	.667	.6187	.9098	.5324	47.1479	.3903	.3621	56.352	55.8927				1				0
80	4.61	75.975	30.2599	46.8794	19.9661	3.5668	1.0632	173.0805	.6937	.6102	.9239	.5407	48.6666	.406	.3571	56.6071	55.8113				1				0
80	4.62	76.1947	30.1006	47.1846	19.9566	3.5935	1.0547	173.4365	.7204	.6017	.9386	.5493	50.1326	.4216	.3521	56.8611	55.7301				1				0
80	4.63	76.4144	29.9413	47.4897	19.9471	3.62	1.0462	173.7925	.747	.5932	.9539	.5583	51.5467	.4372	.3472	57.1141	55.6493				1				0
80	4.64	77.1165	29.935	47.6178	19.8251	3.6522	1.0605	174.4944	.7791	.6074	.9879	.5782	52.0579	.456	.3555	57.42	55.7851				1				0
80	4.65	77.8186	29.9287	47.7459	19.7032	3.684	1.0746	175.1964	.811	.6216	1.0218	.598	52.5313	.4746	.3638	57.7235	55.9198				1				0
80	4.66	78.3009	30.0817	47.5689	19.5907	3.6896	1.0971	175.5422	.8165	.6441	1.04	.6087	51.734	.4779	.377	57.7765	56.134				1				0
80	4.67	78.7833	30.2347	47.3918	19.4783	3.6951	1.1195	175.8881	.8221	.6665	1.0583	.6194	50.9672	.4811	.3901	57.8293	56.3474				1				0
80	4.68	79.2657	30.3877	47.2148	19.3658	3.7006	1.1418	176.234	.8276	.6888	1.0767	.6302	50.2295	.4844	.4031	57.8818	56.56				1				0
80	4.69	79.748	30.5408	47.0378	19.2534	3.7061	1.1641	176.5799	.8331	.711	1.0953	.641	49.5195	.4876	.4161	57.9341	56.7717				1				0
80	4.7	80.3033	30.7298	46.279	18.8841	3.7131	1.2163	176.1961	.84	.7632	1.135	.6643	47.7434	.4916	.4467	58.0004	57.2687				1				0
80	4.71	80.8586	30.9188	45.5202	18.5147	3.7201	1.2687	175.8123	.847	.8156	1.1759	.6882	46.0819	.4957	.4774	58.0669	57.7679				1				0
80	4.72	80.9316	30.9548	44.9384	18.2579	3.7216	1.2992	175.0827	.8486	.8462	1.1984	.7014	45.0795	.4966	.4952	58.0814	58.0591				1				0
80	4.73	81.0045	30.9908	44.3567	18.001	3.7231	1.3301	174.353	.8501	.877	1.2214	.7148	44.1064	.4975	.5133	58.0961	58.3527				1				0
80	4.74	81.0775	31.0268	43.7749	17.7441	3.7247	1.3612	173.6233	.8516	.9081	1.245	.7286	43.1618	.4984	.5315	58.1109	58.6487				1				0
80	4.75	80.8766	30.9251	42.5607	17.1905	3.732	1.4175	171.5529	.8589	.9644	1.2915	.7559	41.6885	.5027	.5645	58.1804	59.1852				1				0
80	4.76	80.6758	30.8234	41.3464	16.637	3.7395	1.4752	169.4826	.8664	1.0222	1.34	.7842	40.2862	.5071	.5982	58.2517	59.7348				1				0
80	4.77	80.475	30.7217	40.1322	16.0834	3.7471	1.5343	167.4122	.8741	1.0813	1.3904	.8138	38.9515	.5116	.6328	58.3247	60.298				1				0
80	4.78	80.2012	30.584	39.4997	15.7867	3.7532	1.5613	166.0716	.8802	1.1082	1.4152	.8283	38.4576	.5151	.6486	58.3828	60.5546				1				0
80	4.79	79.9274	30.4462	38.8672	15.4901	3.7594	1.5887	164.731	.8864	1.1356	1.4406	.8431	37.9731	.5188	.6646	58.4418	60.8154				1				0
80	4.8	79.6536	30.3085	38.2348	15.1934	3.7657	1.6165	163.3903	.8927	1.1635	1.4665	.8583	37.4979	.5225	.6809	58.5018	61.0806				1				0
80	4.81	79.2116	30.2167	37.1264	14.7601	3.7602	1.6665	161.3148	.8871	1.2134	1.5031	.8797	36.1694	.5192	.7102	58.4487	61.5566				1				0
80	4.82	78.7696	30.1249	36.018	14.3267	3.7544	1.7178	159.2392	.8814	1.2647	1.5416	.9022	34.8727	.5159	.7402	58.3943	62.0451				1				0
80	4.83	78.6013	30.1708	35.5421	14.1901	3.7422	1.7402	158.5043	.8691	1.2872	1.5531	.909	34.0286	.5087	.7533	58.2774	62.2586				1				0
80	4.84	78.4331	30.2167	35.0662	14.0534	3.7298	1.7628	157.7695	.8567	1.3098	1.5651	.916	33.1894	.5014	.7666	58.1595	62.4741				1				0
80	4.85	78.2649	30.2626	34.5903	13.9168	3.7173	1.7856	157.0346	.8442	1.3326	1.5775	.9233	32.3555	.4941	.7799	58.0405	62.6915				1				0
80	4.86	78.0967	30.3085	34.1144	13.7801	3.7047	1.8087	156.2997	.8316	1.3557	1.5904	.9308	31.5271	.4867	.7934	57.9203	62.911				1				0
80	4.87	78.107	30.7739	33.191	13.6313	3.6517	1.8621	155.7032	.7787	1.409	1.6099	.9422	28.9272	.4558	.8247	57.4162	63.4193				1				0
80	4.88	78.1173	31.2392	32.2677	13.4826	3.5984	1.9158	155.1067	.7254	1.4628	1.6328	.9556	26.3752	.4245	.8561	56.9082	63.9315				1				0
80	4.89	78.2958	31.6586	31.8202	13.4705	3.5582	1.946	155.2451	.6851	1.4929	1.6426	.9614	24.651	.401	.8738	56.525	64.2183				1				0
80	4.9	78.4743	32.0781	31.3728	13.4583	3.518	1.976	155.3835	.645	1.523	1.6539	.968	22.9519	.3775	.8914	56.1425	64.5046				1				0
80	4.91	78.6528	32.4975	30.9253	13.4462	3.4779	2.006	155.5219	.6049	1.553	1.6666	.9754	21.2803	.354	.9089	55.7607	64.7905				1				0
80	4.92	78.8314	32.9169	30.4779	13.4341	3.4379	2.036	155.6603	.5649	1.583	1.6807	.9837	19.6382	.3306	.9265	55.3795	65.0757				1				0
80	4.93	79.3266	33.5469	29.8685	13.3632	3.3914	2.0842	156.1053	.5184	1.6312	1.7116	1.0017	17.6304	.3034	.9547	54.9371	65.5351				1				0
80	4.94	79.8218	34.177	29.2592	13.2923	3.3452	2.1322	156.5503	.4722	1.6791	1.7443	1.0209	15.7068	.2764	.9828	54.4971	65.9918				1				0
80	4.95	80.1385	34.3876	29.0973	13.2335	3.3389	2.1503	156.8569	.4658	1.6973	1.76	1.0301	15.3474	.2726	.9934	54.4364	66.1643				1				0
80	4.96	80.4552	34.5982	28.9354	13.1746	3.3325	2.1683	157.1635	.4595	1.7153	1.7758	1.0393	14.9957	.2689	1.0039	54.3759	66.3361				1				0
80	4.97	80.7719	34.8088	28.7735	13.1158	3.3262	2.1863	157.4701	.4531	1.7333	1.7915	1.0485	14.6516	.2652	1.0144	54.3157	66.5073				1				0
80	4.98	81.0886	35.0194	28.6116	13.057	3.3199	2.2042	157.7767	.4468	1.7512	1.8073	1.0578	14.3147	.2615	1.0249	54.2557	66.6778				1				0
80	4.99	81.8697	35.1058	28.5947	12.8788	3.3517	2.2262	158.4491	.4787	1.7731	1.8366	1.0749	15.1073	.2802	1.0378	54.5588	66.8871				1				0
80	5	82.6507	35.1923	28.5778	12.7007	3.3833	2.248	159.1214	.5102	1.7949	1.866	1.0922	15.8685	.2986	1.0505	54.8593	67.0946				1				0
80	5.01	83.115	35.068	28.7228	12.5813	3.421	2.252	159.4872	.5479	1.799	1.8806	1.1007	16.9395	.3207	1.0529	55.2184	67.1332				1				0
80	5.02	83.5794	34.9438	28.8678	12.4619	3.4585	2.2561	159.8529	.5855	1.803	1.8957	1.1095	17.9889	.3427	1.0553	55.5757	67.1717				1				0
80	5.03	84.0437	34.8196	29.0128	12.3426	3.4959	2.2601	160.2187	.6228	1.807	1.9114	1.1187	19.0167	.3645	1.0576	55.9315	67.21				1				0
80	5.04	84.508	34.6954	29.1578	12.2232	3.533	2.2641	160.5844	.66	1.811	1.9276	1.1282	20.0229	.3863	1.06	56.2856	67.2481				1				0
80	5.05	85.3423	34.6684	29.3953	12.1212	3.5756	2.2703	161.5271	.7026	1.8173	1.9483	1.1403	21.1366	.4112	1.0636	56.691	67.3073				1				0
80	5.06	86.1765	34.6414	29.6328	12.0191	3.6177	2.2764	162.4698	.7446	1.8234	1.9696	1.1528	22.2139	.4358	1.0672	57.0918	67.3658				1				0
80	5.07	86.5464	34.7386	29.7253	12.0364	3.623	2.2786	163.0468	.75	1.8256	1.9736	1.1551	22.3334	.439	1.0685	57.1426	67.3866				1				0
80	5.08	86.9164	34.8358	29.8178	12.0537	3.6283	2.2808	163.6237	.7553	1.8278	1.9777	1.1575	22.4515	.4421	1.0698	57.1931	67.4072				1				0
80	5.09	87.2863	34.933	29.9103	12.071	3.6336	2.2829	164.2007	.7605	1.8299	1.9817	1.1598	22.5684	.4451	1.071	57.2432	67.4277				1				0
80	5.1	87.6562	35.0302	30.0028	12.0883	3.6388	2.2851	164.7776	.7658	1.8321	1.9856	1.1622	22.684	.4482	1.0723	57.293	67.4481				1				0
80	5.11	88.1291	35.2481	30.1647	12.1808	3.6347	2.2844	165.7228	.7616	1.8313	1.9834	1.1609	22.5825	.4458	1.0718	57.2538	67.4411				1				0
80	5.12	88.602	35.4659	30.3266	12.2734	3.6306	2.2836	166.6679	.7576	1.8306	1.9812	1.1595	22.482	.4434	1.0714	57.2151	67.4342				1				0
80	5.13	88.705	35.5865	30.396	12.3486	3.6214	2.2808	167.0362	.7484	1.8278	1.975	1.156	22.2668	.438	1.0698	57.1275	67.4073				1				0
80	5.14	88.808	35.7071	30.4654	12.4239	3.6123	2.278	167.4044	.7392	1.825	1.969	1.1524	22.0512	.4327	1.0681	57.0403	67.3805				1				0
80	5.15	88.911	35.8277	30.5348	12.4991	3.6032	2.2752	167.7726	.7301	1.8222	1.963	1.1489	21.8352	.4273	1.0665	56.9534	67.3538				1				0
80	5.16	89.2698	35.9699	30.6513	12.5484	3.6032	2.2755	168.4394	.7302	1.8224	1.9633	1.1491	21.8336	.4274	1.0667	56.954	67.3566				1				0
80	5.17	89.6285	36.1121	30.7679	12.5977	3.6033	2.2758	169.1062	.7302	1.8227	1.9636	1.1492	21.832	.4274	1.0668	56.9545	67.3593				1				0
80	5.18	89.9873	36.2543	30.8844	12.647	3.6033	2.276	169.7731	.7303	1.823	1.9638	1.1494	21.8305	.4274	1.067	56.955	67.362				1				0
80	5.19	90.2431	36.2759	30.9315	12.6211	3.6124	2.2791	170.0716	.7393	1.8261	1.97	1.153	22.0414	.4327	1.0688	57.041	67.391				1				0
80	5.2	90.4988	36.2975	30.9787	12.5951	3.6214	2.2821	170.3702	.7483	1.8291	1.9762	1.1567	22.2503	.438	1.0705	57.1267	67.4198				1				0
80	5.21	90.7546	36.3191	31.0258	12.5692	3.6303	2.2851	170.6688	.7573	1.8321	1.9824	1.1603	22.4571	.4432	1.0723	57.2121	67.4486				1				0
80	5.22	91.2412	36.3569	30.8693	12.41	3.6483	2.3053	170.8775	.7753	1.8523	2.008	1.1753	22.7124	.4538	1.0841	57.3838	67.6408				1				0
80	5.23	91.7279	36.3947	30.7127	12.2509	3.6663	2.3254	171.0862	.7933	1.8724	2.0335	1.1902	22.9606	.4643	1.0959	57.555	67.8325				1				0
80	5.24	91.9588	36.4109	30.509	12.1177	3.6754	2.3426	170.9964	.8024	1.8896	2.0529	1.2015	23.0072	.4696	1.106	57.6416	67.9961				1				0
80	5.25	92.1896	36.4271	30.3053	11.9845	3.6845	2.3598	170.9066	.8115	1.9068	2.0723	1.2129	23.0531	.4749	1.116	57.7283	68.1598				1				0
80	5.26	92.4205	36.4433	30.1016	11.8513	3.6936	2.377	170.8168	.8206	1.924	2.0917	1.2242	23.0981	.4803	1.1261	57.815	68.3238				1				0
80	5.27	92.6514	36.4595	29.8979	11.7181	3.7027	2.3943	170.7269	.8297	1.9412	2.1111	1.2356	23.1423	.4856	1.1362	57.9019	68.4879				1				0
80	5.28	92.9432	36.5027	29.4833	11.5036	3.7116	2.4248	170.4329	.8385	1.9718	2.1427	1.2541	23.0378	.4908	1.1541	57.9858	68.7789				1				0
80	5.29	93.235	36.5459	29.0688	11.2891	3.7204	2.4555	170.1389	.8474	2.0024	2.1744	1.2726	22.936	.496	1.172	58.07	69.0709				1				0
80	5.3	93.296	36.5729	28.858	11.2078	3.7201	2.4689	169.9347	.847	2.0158	2.1866	1.2798	22.7917	.4958	1.1799	58.0671	69.1985				1				0
80	5.31	93.3569	36.5999	28.6472	11.1265	3.7198	2.4823	169.7305	.8467	2.0293	2.1988	1.287	22.6487	.4956	1.1877	58.0641	69.3265				1				0
80	5.32	93.4178	36.6269	28.4363	11.0452	3.7195	2.4958	169.5263	.8464	2.0427	2.2112	1.2942	22.5068	.4954	1.1956	58.0611	69.4547				1				0
80	5.33	93.4788	36.6539	28.2255	10.9639	3.7192	2.5093	169.3221	.8461	2.0562	2.2235	1.3014	22.3663	.4952	1.2035	58.0581	69.5832				1				0
80	5.34	93.3294	36.635	27.8661	10.8402	3.7151	2.5277	168.6708	.842	2.0746	2.239	1.3105	22.0902	.4928	1.2143	58.0192	69.7586				1				0
80	5.35	93.1801	36.6161	27.5068	10.7165	3.7109	2.5462	168.0195	.8379	2.0932	2.2547	1.3197	21.8159	.4904	1.2251	57.9799	69.9352				1				0
80	5.36	92.9698	36.5702	27.3582	10.6741	3.7071	2.5512	167.5724	.8341	2.0982	2.2579	1.3215	21.6789	.4882	1.2281	57.9435	69.9826				1				0
80	5.37	92.7595	36.5243	27.2097	10.6317	3.7033	2.5562	167.1253	.8302	2.1032	2.2611	1.3234	21.5416	.4859	1.231	57.9069	70.0303				1				0
80	5.38	92.5493	36.4784	27.0611	10.5894	3.6994	2.5612	166.6782	.8264	2.1082	2.2644	1.3253	21.404	.4837	1.2339	57.8701	70.0781				1				0
80	5.39	92.339	36.4325	26.9125	10.547	3.6955	2.5663	166.231	.8225	2.1133	2.2677	1.3273	21.266	.4814	1.2369	57.8332	70.1263				1				0
80	5.4	91.679	36.3011	26.6866	10.5245	3.6811	2.5671	165.1912	.8081	2.1141	2.2632	1.3247	20.9188	.473	1.2374	57.696	70.1339				1				0
80	5.41	91.019	36.1697	26.4606	10.502	3.6665	2.5679	164.1513	.7935	2.1149	2.2588	1.3221	20.5658	.4644	1.2378	57.557	70.1416				1				0
80	5.42	90.5692	36.0842	26.3833	10.5219	3.6558	2.5636	163.5586	.7828	2.1105	2.251	1.3175	20.3497	.4582	1.2353	57.4552	70.1003				1				0
80	5.43	90.1195	35.9987	26.3059	10.5418	3.6451	2.5592	162.9658	.772	2.1062	2.2432	1.3129	20.1305	.4519	1.2327	57.3525	70.0586				1				0
80	5.44	89.6697	35.9132	26.2285	10.5617	3.6342	2.5548	162.3731	.7612	2.1018	2.2353	1.3083	19.9082	.4455	1.2302	57.2492	70.0167				1				0
80	5.45	89.22	35.8277	26.1511	10.5816	3.6233	2.5504	161.7803	.7502	2.0973	2.2275	1.3037	19.6826	.4391	1.2276	57.1451	69.9744				1				0
80	5.46	88.6613	35.6972	26.2569	10.6906	3.6112	2.5317	161.306	.7382	2.0786	2.2058	1.2911	19.5508	.432	1.2166	57.03	69.7965				1				0
80	5.47	88.1025	35.5667	26.3628	10.7995	3.5991	2.5129	160.8315	.726	2.0598	2.184	1.2783	19.4155	.4249	1.2056	56.9144	69.6175				1				0
80	5.48	87.9935	35.5217	26.546	10.8886	3.598	2.4987	160.9499	.725	2.0456	2.1703	1.2703	19.5141	.4243	1.1973	56.9044	69.482				1				0
80	5.49	87.8845	35.4767	26.7293	10.9777	3.597	2.4844	161.0682	.7239	2.0314	2.1565	1.2622	19.6138	.4237	1.189	56.8943	69.3468				1				0
80	5.5	87.7755	35.4317	26.9125	11.0668	3.5959	2.4703	161.1865	.7229	2.0172	2.1428	1.2542	19.7147	.4231	1.1807	56.8843	69.2117				1				0
80	5.51	87.8399	35.3948	27.4125	11.277	3.6001	2.4393	161.9241	.727	1.9863	2.1151	1.238	20.1032	.4255	1.1626	56.9238	68.917				1				0
80	5.52	87.9043	35.3579	27.9124	11.4872	3.6042	2.4087	162.6617	.7311	1.9556	2.0878	1.222	20.4984	.4279	1.1446	56.963	68.6249				1				0
80	5.53	87.9686	35.321	28.4123	11.6973	3.6082	2.3783	163.3992	.7352	1.9252	2.0608	1.2062	20.9003	.4303	1.1268	57.0017	68.3355				1				0
80	5.54	88.142	35.3291	28.729	11.8184	3.6133	2.362	164.0185	.7403	1.9089	2.0475	1.1984	21.1956	.4333	1.1173	57.0501	68.1804				1				0
80	5.55	88.3154	35.3372	29.0457	11.9395	3.6184	2.3458	164.6377	.7453	1.8928	2.0342	1.1906	21.4925	.4362	1.1078	57.0981	68.0266				1				0
80	5.56	88.4887	35.3453	29.3624	12.0606	3.6234	2.3298	165.257	.7503	1.8768	2.0212	1.183	21.791	.4391	1.0984	57.1458	67.8738				1				0
80	5.57	88.6123	35.3408	29.9397	12.3097	3.6261	2.2967	166.2025	.753	1.8436	1.9915	1.1656	22.2176	.4407	1.079	57.1717	67.5582				1				0
80	5.58	88.7359	35.3363	30.517	12.5588	3.6288	2.2639	167.148	.7557	1.8109	1.9622	1.1485	22.6521	.4423	1.0599	57.1973	67.2462				1				0
80	5.59	88.6861	35.3237	30.7776	12.6868	3.6265	2.2469	167.4743	.7535	1.7939	1.9457	1.1388	22.7844	.441	1.0499	57.1762	67.0844				1				0
80	5.6	88.6364	35.3111	31.0383	12.8148	3.6243	2.23	167.8005	.7513	1.7769	1.9292	1.1292	22.9184	.4397	1.04	57.155	66.9232				1				0
80	5.61	88.5866	35.2985	31.2989	12.9428	3.6221	2.2131	168.1268	.7491	1.7601	1.9128	1.1196	23.0542	.4384	1.0301	57.134	66.7626				1				0
80	5.62	88.5368	35.2859	31.5596	13.0709	3.6199	2.1963	168.4531	.7469	1.7433	1.8965	1.11	23.1917	.4371	1.0203	57.1131	66.6027				1				0
80	5.63	88.239	35.4578	31.7019	13.2741	3.5885	2.1804	168.6728	.7154	1.7274	1.8697	1.0943	22.4977	.4187	1.011	56.8135	66.451				1				0
80	5.64	87.9412	35.6297	31.8442	13.4774	3.5571	2.1645	168.8924	.684	1.7115	1.8431	1.0787	21.7855	.4004	1.0017	56.5147	66.2998				1				0
80	5.65	87.6931	35.8142	31.7259	13.5526	3.5278	2.1653	168.7858	.6548	1.7123	1.8332	1.0729	20.9263	.3832	1.0022	56.2358	66.3074				1				0
80	5.66	87.4451	35.9987	31.6076	13.6279	3.4985	2.1661	168.6792	.6254	1.7131	1.8237	1.0674	20.0568	.3661	1.0026	55.9565	66.3151				1				0
80	5.67	87.197	36.1832	31.4893	13.7031	3.4691	2.1669	168.5727	.5961	1.7139	1.8146	1.062	19.1773	.3489	1.0031	55.6769	66.3227				1				0
80	5.68	86.949	36.3677	31.371	13.7784	3.4397	2.1677	168.466	.5667	1.7147	1.8059	1.057	18.288	.3317	1.0036	55.397	66.3304				1				0
80	5.69	86.652	36.9051	30.8399	13.8156	3.374	2.1914	168.2126	.501	1.7383	1.8091	1.0588	16.077	.2932	1.0174	54.7713	66.5557				1				0
80	5.7	86.3551	37.4424	30.3089	13.8528	3.3082	2.2151	167.9591	.4351	1.7621	1.815	1.0623	13.8704	.2547	1.0313	54.1439	66.7817				1				0
80	5.71	86.3061	37.7952	29.8961	13.8147	3.2717	2.2381	167.8121	.3987	1.785	1.829	1.0705	12.59	.2333	1.0447	53.7969	67.0003				1				0
80	5.72	86.2572	38.148	29.4833	13.7766	3.2352	2.2611	167.6652	.3622	1.808	1.8439	1.0792	11.3274	.212	1.0582	53.4493	67.2192				1				0
80	5.73	86.2083	38.5009	29.0706	13.7386	3.1987	2.2841	167.5183	.3256	1.8311	1.8598	1.0885	10.0835	.1906	1.0717	53.1011	67.4386				1				0
80	5.74	86.1594	38.8537	28.6578	13.7005	3.162	2.3072	167.3714	.289	1.8541	1.8765	1.0983	8.8591	.1691	1.0852	52.7523	67.6583				1				0
80	5.75	86.1345	39.238	28.1472	13.6037	3.1249	2.3376	167.1234	.2518	1.8846	1.9013	1.1128	7.6112	.1474	1.103	52.3984	67.9483				1				0
80	5.76	86.1096	39.6223	27.6366	13.5068	3.0876	2.3682	166.8753	.2146	1.9151	1.9271	1.1279	6.3924	.1256	1.1209	52.0434	68.2392				1				0
80	5.77	86.1336	39.6538	27.5388	13.448	3.0871	2.3755	166.7742	.2141	1.9225	1.9344	1.1322	6.3534	.1253	1.1252	52.0387	68.3095				1				0
80	5.78	86.1576	39.6853	27.4409	13.3892	3.0866	2.3829	166.6731	.2136	1.9299	1.9417	1.1364	6.3147	.125	1.1295	52.0339	68.3799				1				0
80	5.79	86.1817	39.7168	27.3431	13.3303	3.0861	2.3903	166.5719	.2131	1.9373	1.949	1.1407	6.2761	.1247	1.1339	52.0292	68.4504				1				0
80	5.8	86.2057	39.7483	27.2452	13.2715	3.0856	2.3977	166.4708	.2126	1.9447	1.9563	1.145	6.2379	.1244	1.1382	52.0244	68.5209				1				0
80	5.81	85.9671	39.3613	27.4801	13.2335	3.1151	2.3808	166.042	.2421	1.9277	1.9429	1.1371	7.1581	.1417	1.1283	52.3057	68.3595				1				0
80	5.82	85.7285	38.9743	27.7149	13.1954	3.1448	2.3637	165.6131	.2718	1.9107	1.9299	1.1296	8.0957	.1591	1.1183	52.5885	68.1973				1				0
80	5.83	85.4659	38.5558	28.0476	13.2162	3.1751	2.3392	165.2854	.3021	1.8862	1.9102	1.118	9.0992	.1768	1.1039	52.877	67.9634				1				0
80	5.84	85.2032	38.1372	28.3803	13.2369	3.2055	2.3145	164.9577	.3325	1.8615	1.891	1.1068	10.1273	.1946	1.0895	53.1666	67.7286				1				0
80	5.85	84.9406	37.7187	28.713	13.2577	3.2361	2.2898	164.63	.363	1.8367	1.8723	1.0958	11.1804	.2125	1.075	53.4575	67.4928				1				0
80	5.86	84.678	37.3002	29.0457	13.2784	3.2667	2.2649	164.3023	.3937	1.8119	1.8542	1.0852	12.2587	.2304	1.0605	53.7494	67.2561				1				0
80	5.87	84.2222	36.4163	30.0624	13.416	3.3381	2.1965	164.117	.4651	1.7435	1.8044	1.0561	14.9365	.2722	1.0204	54.4294	66.6044				1				0
80	5.88	83.7665	35.5325	31.0792	13.5535	3.4097	2.1279	163.9316	.5367	1.6749	1.7587	1.0294	17.7661	.3141	.9803	55.111	65.9512				1				0
80	5.89	83.5734	35.0671	31.7633	13.6703	3.4502	2.0845	164.074	.5772	1.6315	1.7306	1.0129	19.4828	.3378	.9549	55.497	65.5378				1				0
80	5.9	83.3802	34.6018	32.4473	13.787	3.4907	2.0412	164.2164	.6176	1.5881	1.704	.9973	21.2515	.3615	.9295	55.8823	65.1252				1				0
80	5.91	83.1871	34.1365	33.1314	13.9038	3.5311	1.9979	164.3588	.658	1.5449	1.6792	.9828	23.0712	.3851	.9042	56.267	64.7133				1				0
80	5.92	83.2755	33.7279	34.1464	14.146	3.5764	1.942	165.2957	.7033	1.489	1.6467	.9638	25.2836	.4116	.8715	56.6983	64.1809				1				0
80	5.93	83.3639	33.3192	35.1614	14.3881	3.6211	1.8868	166.2327	.7481	1.4337	1.6172	.9465	27.5549	.4378	.8391	57.1247	63.6544				1				0
80	5.94	83.4523	32.9106	36.1763	14.6303	3.6654	1.8321	167.1696	.7924	1.3791	1.5905	.9309	29.8803	.4637	.8071	57.5463	63.1339				1				0
80	5.95	83.7339	32.9673	36.5073	14.7557	3.6699	1.8201	167.9642	.7968	1.3671	1.5824	.9261	30.2353	.4663	.8001	57.5886	63.0201				1				0
80	5.96	84.0154	33.024	36.8382	14.8812	3.6742	1.8083	168.7587	.8012	1.3553	1.5744	.9214	30.5904	.4689	.7932	57.6305	62.9073				1				0
80	5.97	84.2969	33.0807	37.1691	15.0066	3.6786	1.7966	169.5533	.8056	1.3435	1.5665	.9168	30.9458	.4715	.7863	57.6719	62.7956				1				0
80	5.98	84.6797	33.5577	37.1575	15.1891	3.642	1.8046	170.584	.769	1.3516	1.555	.9101	29.6375	.45	.791	57.3234	62.8719				1				0
80	5.99	85.0625	34.0348	37.146	15.3716	3.6059	1.8125	171.6148	.7328	1.3595	1.5444	.9039	28.3264	.4289	.7957	56.9791	62.9473				1				0
80	6	85.1638	34.4551	36.8035	15.4287	3.5654	1.8319	171.851	.6923	1.3789	1.5429	.903	26.6596	.4052	.807	56.5934	63.1325				1				0
80	6.01	85.265	34.8754	36.461	15.4857	3.525	1.8513	172.0872	.6519	1.3983	1.5428	.903	24.9958	.3815	.8184	56.2087	63.3172				1				0
80	6.02	85.3663	35.2958	36.1185	15.5428	3.4847	1.8707	172.3234	.6116	1.4176	1.544	.9036	23.3375	.358	.8297	55.8251	63.5014				1				0
80	6.03	85.4676	35.7161	35.776	15.5999	3.4445	1.89	172.5596	.5715	1.4369	1.5464	.9051	21.6877	.3345	.841	55.4426	63.6851				1				0
80	6.04	85.3165	36.1373	35.1471	15.5731	3.3943	1.9193	172.1741	.5212	1.4663	1.5562	.9108	19.5682	.305	.8582	54.9639	63.9647				1				0
80	6.05	85.1655	36.5585	34.5182	15.5463	3.3438	1.9488	171.7885	.4707	1.4958	1.5681	.9178	17.4685	.2755	.8754	54.483	64.2455				1				0
80	6.06	84.9131	36.5594	34.2318	15.4624	3.3333	1.9591	171.1667	.4602	1.5061	1.5749	.9217	16.9919	.2694	.8815	54.3831	64.3438				1				0
80	6.07	84.6608	36.5603	33.9453	15.3785	3.3227	1.9695	170.545	.4497	1.5165	1.5818	.9258	16.5158	.2632	.8876	54.2825	64.4429				1				0
80	6.08	84.4085	36.5612	33.6589	15.2946	3.3121	1.98	169.9232	.439	1.527	1.5888	.9299	16.0405	.2569	.8937	54.1812	64.5427				1				0
80	6.09	84.1561	36.5621	33.3725	15.2107	3.3014	1.9906	169.3015	.4283	1.5375	1.5961	.9341	15.566	.2507	.8999	54.0791	64.6432				1				0
80	6.1	82.57	36.0239	32.9063	15.0965	3.2835	1.9796	166.5968	.4105	1.5265	1.5808	.9252	15.0505	.2402	.8934	53.9093	64.5386				1				0
80	6.11	80.9839	35.4857	32.4402	14.9824	3.2651	1.9682	163.8922	.3921	1.5152	1.5651	.916	14.5074	.2295	.8868	53.734	64.4305				1				0
80	6.12	79.6502	34.9465	32.2605	14.9521	3.2576	1.9456	161.8093	.3845	1.4925	1.5413	.9021	14.4464	.225	.8735	53.662	64.2145				1				0
80	6.13	78.3164	34.4074	32.0808	14.9218	3.2498	1.9223	159.7265	.3767	1.4693	1.5168	.8877	14.3819	.2205	.8599	53.5881	63.9929				1				0
80	6.14	76.9826	33.8683	31.9012	14.8915	3.2418	1.8984	157.6436	.3688	1.4454	1.4917	.873	14.3134	.2158	.8459	53.5122	63.7654				1				0
80	6.15	75.6489	33.3291	31.7215	14.8613	3.2337	1.8739	155.5607	.3606	1.4208	1.4659	.8579	14.2407	.2111	.8316	53.4343	63.5319				1				0
80	6.16	72.8122	32.4174	32.4536	15.5688	3.177	1.744	153.252	.3039	1.2909	1.3262	.7762	13.2479	.1779	.7555	52.8945	62.2945				1				0
80	6.17	69.9756	31.5056	33.1857	16.2763	3.1186	1.6101	150.9432	.2455	1.157	1.1828	.6922	11.9798	.1437	.6772	52.3382	61.0193				1				0
80	6.18	68.4728	31.133	34.0975	17.0141	3.0693	1.5032	150.7173	.1963	1.0502	1.0683	.6253	10.5852	.1149	.6146	51.8691	60.0016				1				0
80	6.19	66.9699	30.7604	35.0093	17.7519	3.0199	1.396	150.4914	.1468	.943	.9544	.5585	8.8514	.0859	.5519	51.3986	58.9809				1				0
80	6.2	65.4671	30.3877	35.921	18.4897	2.9703	1.2885	150.2655	.0973	.8355	.8411	.4923	6.6426	.0569	.489	50.9267	57.9571				1				0
80	6.21	63.9642	30.0151	36.8328	19.2274	2.9207	1.1807	150.0396	.0476	.7277	.7292	.4268	3.7427	.0279	.4259	50.4533	56.9302				1				0
80	6.22	62.6468	29.9512	39.4419	21.0628	2.8356	.9793	153.1027	-.0375	.5263	.5276	.3088	355.9269	-.0219	.308	49.6431	55.0122				1				0
80	6.23	61.3293	29.8873	42.051	22.8982	2.7538	.7858	156.1658	-.1192	.3328	.3535	.2069	340.2914	-.0698	.1948	48.8647	53.1694				1				0
80	6.24	61.5147	30.196	43.7482	23.9958	2.7224	.7022	159.4548	-.1506	.2492	.2912	.1704	328.8467	-.0882	.1458	48.5655	52.373				1				0
80	6.25	61.7001	30.5048	45.4455	25.0934	2.6923	.622	162.7437	-.1808	.1689	.2474	.1448	313.0613	-.1058	.0989	48.2785	51.6088				1				0
80	6.26	61.8855	30.8135	47.1428	26.191	2.6633	.5449	166.0327	-.2097	.0919	.2289	.134	293.6566	-.1227	.0538	48.0028	50.8749				1				0
80	6.27	62.0709	31.1222	48.84	27.2886	2.6355	.4708	169.3217	-.2375	.0178	.2382	.1394	274.2856	-.139	.0104	47.7378	50.1695				1				0
80	6.28	62.1859	31.5029	51.6252	29.0513	2.5962	.3486	174.3653	-.2769	-.1044	.2959	.1732	249.3416	-.162	-.0611	47.3631	49.0058				1				0
80	6.29	62.3009	31.8836	54.4104	30.8141	2.559	.2333	179.409	-.314	-.2197	.3832	.2243	235.0191	-.1838	-.1286	47.0095	47.9075				1				0
80	6.3	62.2305	31.9556	55.4983	31.4792	2.5474	.1859	181.1637	-.3256	-.2671	.4212	.2465	230.6358	-.1906	-.1563	46.8987	47.4558				1				0
80	6.31	62.1601	32.0276	56.5863	32.1443	2.536	.1394	182.9184	-.337	-.3137	.4604	.2695	227.0583	-.1973	-.1836	46.7901	47.0128				1				0
80	6.32	62.0897	32.0997	57.6742	32.8095	2.5248	.0937	184.673	-.3482	-.3593	.5004	.2928	224.1047	-.2038	-.2103	46.6835	46.5782				1				0
80	6.33	61.7181	32.097	58.2035	33.1866	2.5076	.0612	185.2051	-.3654	-.3919	.5358	.3136	223.0011	-.2139	-.2293	46.5197	46.268				1				0
80	6.34	61.3465	32.0943	58.7327	33.5637	2.4905	.0288	185.7372	-.3825	-.4243	.5712	.3343	222.04	-.2239	-.2483	46.3568	45.9595				1				0
80	6.35	60.9748	32.0916	59.262	33.9408	2.4735	-.0034	186.2692	-.3995	-.4565	.6066	.355	221.1959	-.2338	-.2671	46.1948	45.6528				1				0
80	6.36	60.6736	32.0168	58.7034	33.6528	2.467	.0084	185.0466	-.406	-.4446	.6021	.3524	222.4044	-.2376	-.2602	46.133	45.7657				1				0
80	6.37	60.3723	31.9421	58.1447	33.3648	2.4604	.0205	183.824	-.4126	-.4326	.5978	.3499	223.6471	-.2415	-.2532	46.0703	45.8802				1				0
80	6.38	60.0711	31.8674	57.5861	33.0767	2.4538	.0326	182.6013	-.4193	-.4204	.5937	.3475	224.9241	-.2454	-.246	46.0068	45.9962				1				0
80	6.39	59.4557	31.6181	55.9084	32.1054	2.451	.0798	179.0876	-.422	-.3732	.5634	.3297	228.5139	-.247	-.2184	45.9805	46.4456				1				0
80	6.4	58.8403	31.3688	54.2307	31.1341	2.4481	.1289	175.5739	-.4249	-.3241	.5344	.3128	232.6627	-.2487	-.1897	45.9532	46.913				1				0
80	6.41	58.5262	31.1942	53.1117	30.4508	2.4523	.166	173.2828	-.4208	-.287	.5093	.2981	235.7011	-.2463	-.168	45.9927	47.2665				1				0
80	6.42	58.212	31.0196	51.9926	29.7675	2.4565	.2041	170.9917	-.4165	-.2489	.4852	.284	239.1378	-.2438	-.1457	46.0333	47.6295				1				0
80	6.43	57.8979	30.845	50.8735	29.0842	2.4609	.2433	168.7006	-.4121	-.2097	.4624	.2706	243.0266	-.2412	-.1228	46.075	48.0024				1				0
80	6.44	57.5838	30.6704	49.7545	28.4009	2.4654	.2835	166.4095	-.4076	-.1695	.4415	.2584	247.4193	-.2386	-.0992	46.1178	48.3855				1				0
80	6.45	57.2928	30.4715	48.0038	27.318	2.4761	.3564	163.0861	-.397	-.0966	.4086	.2391	256.3234	-.2323	-.0565	46.2191	49.08				1				0
80	6.46	57.0019	30.2725	46.2532	26.2351	2.4871	.4324	159.7627	-.3859	-.0207	.3865	.2262	266.9365	-.2259	-.0121	46.3247	49.8033				1				0
80	6.47	57.025	30.2482	45.6216	25.8355	2.4934	.4655	158.7304	-.3796	.0125	.3798	.2223	271.8823	-.2222	.0073	46.3847	50.1188				1				0
80	6.48	57.0482	30.2239	44.99	25.4359	2.4998	.4991	157.6981	-.3732	.046	.3761	.2201	277.0319	-.2184	.0269	46.4454	50.4385				1				0
80	6.49	57.0714	30.1996	44.3585	25.0363	2.5063	.5331	156.6658	-.3668	.08	.3754	.2197	282.3112	-.2147	.0468	46.5069	50.7623				1				0
80	6.5	57.0945	30.1753	43.7269	24.6367	2.5128	.5675	155.6335	-.3602	.1145	.378	.2212	287.6332	-.2108	.067	46.5693	51.0905				1				0
80	6.51	57.5666	30.2752	43.2759	24.2466	2.5342	.611	155.3643	-.3388	.158	.3739	.2188	294.9956	-.1983	.0925	46.7729	51.5045				1				0
80	6.52	58.0387	30.3751	42.8249	23.8566	2.5557	.6546	155.0952	-.3174	.2016	.376	.2201	302.4227	-.1858	.118	46.9772	51.92				1				0
80	6.53	58.4875	30.4994	43.0054	23.8661	2.5702	.6629	155.8584	-.3029	.2099	.3685	.2157	304.7201	-.1773	.1228	47.1155	51.9988				1				0
80	6.54	58.9364	30.6236	43.186	23.8756	2.5846	.6711	156.6216	-.2885	.2181	.3616	.2116	307.0857	-.1688	.1276	47.2525	52.0768				1				0
80	6.55	59.3853	30.7478	43.3666	23.8851	2.5988	.6792	157.3848	-.2742	.2262	.3555	.208	309.5137	-.1605	.1324	47.3881	52.1541				1				0
80	6.56	59.8342	30.872	43.5472	23.8946	2.6129	.6873	158.148	-.2601	.2342	.35	.2049	311.998	-.1523	.1371	47.5224	52.2307				1				0
80	6.57	61.0349	31.2122	44.2677	24.0702	2.6476	.6956	160.585	-.2254	.2426	.3311	.1938	317.0984	-.1319	.142	47.8533	52.31				1				0
80	6.58	62.2356	31.5524	44.9883	24.2458	2.6813	.7037	163.0221	-.1917	.2506	.3155	.1847	322.5881	-.1122	.1467	48.1742	52.387				1				0
80	6.59	62.9875	31.7684	45.5282	24.4118	2.701	.7039	164.696	-.172	.2509	.3042	.178	325.5681	-.1007	.1468	48.3619	52.3896				1				0
80	6.6	63.7394	31.9844	46.0682	24.5779	2.7203	.7042	166.3699	-.1527	.2512	.294	.172	328.7028	-.0894	.147	48.5457	52.3922				1				0
80	6.61	64.4912	32.2005	46.6081	24.744	2.7393	.7045	168.0438	-.1338	.2514	.2848	.1667	331.9841	-.0783	.1472	48.7259	52.3947				1				0
80	6.62	65.2431	32.4165	47.1481	24.91	2.7578	.7047	169.7177	-.1152	.2517	.2768	.162	335.4001	-.0674	.1473	48.9025	52.3972				1				0
80	6.63	66.4163	32.8197	47.9798	25.2249	2.7777	.7053	172.4408	-.0954	.2522	.2696	.1578	339.2911	-.0558	.1476	49.0919	52.4021				1				0
80	6.64	67.5896	33.2229	48.8116	25.5397	2.797	.7058	175.1638	-.0761	.2527	.2639	.1545	343.2457	-.0445	.1479	49.2754	52.4069				1				0
80	6.65	68.011	33.4101	49.1033	25.6885	2.7985	.706	176.213	-.0745	.253	.2637	.1543	343.5823	-.0436	.1481	49.2901	52.4093				1				0
80	6.66	68.4324	33.5974	49.3951	25.8373	2.8	.7063	177.2621	-.073	.2532	.2635	.1542	343.9156	-.0427	.1482	49.3046	52.4117				1				0
80	6.67	68.8539	33.7846	49.6869	25.986	2.8015	.7065	178.3113	-.0715	.2535	.2634	.1541	344.2455	-.0419	.1483	49.319	52.4141				1				0
80	6.68	69.0942	33.6658	49.7171	25.8667	2.8253	.7119	178.3437	-.0478	.2589	.2632	.1541	349.544	-.028	.1515	49.545	52.4654				1				0
80	6.69	69.3345	33.5469	49.7474	25.7473	2.849	.7173	178.3761	-.024	.2643	.2653	.1553	354.8012	-.0141	.1547	49.771	52.5167				1				0
80	6.7	69.5748	33.4281	49.7776	25.6279	2.8727	.7227	178.4085	-.0003	.2696	.2696	.1578	359.9314	-.0002	.1578	49.9969	52.568				1				0
80	6.71	69.3937	33.1221	49.5161	25.3598	2.8955	.7279	177.3917	.0224	.2749	.2758	.1614	4.6678	.0131	.1609	50.2138	52.6181				1				0
80	6.72	69.2126	32.8161	49.2546	25.0917	2.9185	.7333	176.3749	.0455	.2802	.2839	.1661	9.218	.0266	.164	50.4331	52.6688				1				0
80	6.73	69.0315	32.5101	48.993	24.8236	2.9418	.7386	175.3582	.0688	.2856	.2938	.1719	13.5387	.0402	.1672	50.655	52.7201				1				0
80	6.74	68.9294	31.8161	48.6239	24.187	3.0144	.752	173.5564	.1414	.2989	.3307	.1935	25.3151	.0828	.1749	51.3466	52.8469				1				0
80	6.75	68.8272	31.1222	48.2547	23.5504	3.0886	.7656	171.7545	.2155	.3125	.3796	.2222	34.5943	.1261	.1829	52.0528	52.9763				1				0
80	6.76	68.9062	30.7343	48.1471	23.1819	3.139	.7736	170.9695	.2659	.3206	.4165	.2438	39.6724	.1556	.1876	52.5324	53.0533				1				0
80	6.77	68.9852	30.3463	48.0394	22.8135	3.1898	.7818	170.1844	.3167	.3288	.4565	.2672	43.9329	.1854	.1924	53.0165	53.131				1				0
80	6.78	69.0641	29.9584	47.9318	22.445	3.2411	.79	169.3993	.368	.337	.499	.292	47.521	.2154	.1972	53.505	53.2094				1				0
80	6.79	69.1431	29.5705	47.8242	22.0765	3.2929	.7983	168.6143	.4198	.3453	.5436	.3181	50.5621	.2457	.2021	53.9981	53.2885				1				0
80	6.8	69.6031	29.3014	47.4016	21.5195	3.3521	.8347	167.8256	.479	.3816	.6125	.3584	51.4559	.2803	.2234	54.5621	53.6346				1				0
80	6.81	70.0632	29.0323	46.9791	20.9625	3.4118	.8713	167.037	.5388	.4183	.6821	.3992	52.1749	.3153	.2448	55.1314	53.9839				1				0
80	6.82	70.4442	29.1511	46.6642	20.7739	3.4188	.8994	167.0334	.5458	.4464	.7051	.4127	50.7205	.3194	.2613	55.1979	54.2513				1				0
80	6.83	70.8253	29.2699	46.3493	20.5854	3.4258	.9275	167.0299	.5528	.4745	.7285	.4263	49.3587	.3235	.2777	55.2645	54.5188				1				0
80	6.84	71.2064	29.3887	46.0344	20.3968	3.4328	.9556	167.0263	.5598	.5026	.7523	.4403	48.0823	.3276	.2941	55.3311	54.7863				1				0
80	6.85	71.5875	29.5075	45.7195	20.2083	3.4398	.9837	167.0227	.5668	.5306	.7764	.4544	46.8846	.3317	.3106	55.3976	55.0537				1				0
80	6.86	71.9814	29.8252	45.0141	19.9782	3.4241	1.0311	166.7989	.551	.5781	.7986	.4674	43.6267	.3225	.3383	55.2479	55.5057				1				0
80	6.87	72.3754	30.1429	44.3086	19.7481	3.4083	1.0787	166.5751	.5353	.6257	.8234	.4819	40.5467	.3133	.3662	55.0978	55.9589				1				0
80	6.88	72.3883	30.3418	43.9181	19.7066	3.3855	1.0982	166.3548	.5124	.6452	.8239	.4822	38.4582	.2999	.3776	54.8804	56.1447				1				0
80	6.89	72.4011	30.5408	43.5276	19.6651	3.3626	1.1178	166.1346	.4896	.6648	.8256	.4832	36.3696	.2865	.389	54.6624	56.331				1				0
80	6.9	72.414	30.7397	43.1371	19.6236	3.3397	1.1374	165.9144	.4666	.6844	.8283	.4848	34.2866	.2731	.4005	54.4439	56.5177				1				0
80	6.91	72.4269	30.9386	42.7466	19.5821	3.3166	1.1571	165.6941	.4436	.704	.8321	.487	32.2145	.2596	.412	54.2248	56.705				1				0
80	6.92	72.4286	31.1357	42.3925	19.5639	3.2928	1.1744	165.5207	.4198	.7214	.8346	.4885	30.197	.2457	.4222	53.998	56.8701				1				0
80	6.93	72.4303	31.3328	42.0385	19.5457	3.269	1.1918	165.3474	.3959	.7387	.8381	.4905	28.1898	.2317	.4323	53.7708	57.0355				1				0
80	6.94	72.4192	31.331	42.075	19.5691	3.2682	1.1894	165.3942	.3952	.7363	.8357	.4891	28.223	.2313	.4309	53.7638	57.0127				1				0
80	6.95	72.408	31.3292	42.1114	19.5924	3.2675	1.187	165.4411	.3945	.7339	.8332	.4877	28.2565	.2309	.4295	53.7568	56.9899				1				0
80	6.96	72.3968	31.3274	42.1479	19.6158	3.2668	1.1846	165.488	.3937	.7315	.8308	.4862	28.29	.2304	.4281	53.7498	56.9671				1				0
80	6.97	72.3857	31.3256	42.1844	19.6392	3.2661	1.1822	165.5348	.393	.7292	.8283	.4848	28.3238	.23	.4267	53.7429	56.9444				1				0
80	6.98	72.5548	31.2194	42.5802	19.7118	3.2862	1.167	166.0662	.4132	.714	.8249	.4828	30.0587	.2418	.4179	53.9351	56.7996				1				0
80	6.99	72.7238	31.1132	42.9761	19.7845	3.3063	1.1519	166.5976	.4332	.6989	.8223	.4812	31.7954	.2536	.409	54.1261	56.6559				1				0
80	7	72.9041	31.0088	43.3355	19.8338	3.327	1.1393	167.0821	.4539	.6862	.8228	.4815	33.483	.2657	.4016	54.3229	56.5354				1				0
80	7.01	73.0843	30.9044	43.6948	19.8831	3.3475	1.1267	167.5666	.4745	.6736	.824	.4822	35.1574	.2777	.3943	54.5186	56.4157				1				0
80	7.02	73.2646	30.8	44.0542	19.9324	3.3679	1.1142	168.0511	.4949	.6611	.8258	.4833	36.8159	.2896	.3869	54.7132	56.2966				1				0
80	7.03	73.4448	30.6956	44.4136	19.9817	3.3882	1.1017	168.5356	.5152	.6487	.8284	.4848	38.4559	.3015	.3797	54.9066	56.1782				1				0
80	7.04	73.5504	30.3508	45.151	20.0638	3.4322	1.0687	169.1161	.5591	.6157	.8317	.4867	42.2442	.3272	.3603	55.3251	55.8637				1				0
80	7.05	73.6559	30.0061	45.8885	20.146	3.4758	1.0359	169.6965	.6028	.5829	.8385	.4907	45.9612	.3528	.3411	55.7407	55.5512				1				0
80	7.06	73.5813	29.7658	46.2665	20.1789	3.4994	1.0154	169.7925	.6264	.5623	.8418	.4926	48.0847	.3666	.3291	55.9655	55.3554				1				0
80	7.07	73.5066	29.5255	46.6446	20.2117	3.523	.9948	169.8884	.65	.5418	.8462	.4952	50.1867	.3804	.3171	56.1901	55.1598				1				0
80	7.08	73.4319	29.2852	47.0227	20.2446	3.5466	.9743	169.9844	.6735	.5213	.8517	.4984	52.2618	.3942	.3051	56.4144	54.9645				1				0
80	7.09	73.1315	28.8576	47.552	20.2757	3.5814	.9398	169.8169	.7083	.4868	.8595	.503	55.5012	.4145	.2849	56.7458	54.6361				1				0
80	7.1	72.8311	28.4301	48.0812	20.3069	3.6162	.9053	169.6494	.7432	.4522	.87	.5091	58.6787	.4349	.2647	57.0779	54.307				1				0
80	7.11	72.5307	28.0026	48.6105	20.338	3.6512	.8707	169.4818	.7781	.4176	.8831	.5168	61.7772	.4554	.2444	57.4106	53.9773				1				0
80	7.12	72.305	27.8154	48.7617	20.3363	3.6626	.8565	169.2184	.7895	.4034	.8867	.5189	62.9336	.4621	.2361	57.5195	53.8423				1				0
80	7.13	72.0793	27.6282	48.913	20.3346	3.6741	.8423	168.955	.801	.3892	.8906	.5212	64.0839	.4688	.2278	57.6287	53.7069				1				0
80	7.14	71.8535	27.441	49.0642	20.3328	3.6856	.828	168.6915	.8125	.375	.8949	.5237	65.2272	.4755	.2195	57.7383	53.5711				1				0
80	7.15	71.4193	27.1205	49.3373	20.3553	3.7025	.8011	168.2324	.8295	.3481	.8995	.5265	67.2365	.4855	.2037	57.8998	53.3149				1				0
80	7.16	70.985	26.8001	49.6104	20.3778	3.7196	.774	167.7733	.8465	.321	.9054	.5299	69.2335	.4954	.1879	58.0623	53.0572				1				0
80	7.17	70.7764	26.6669	49.7322	20.402	3.7251	.7613	167.5776	.852	.3083	.9061	.5303	70.107	.4986	.1804	58.1144	52.9363				1				0
80	7.18	70.5678	26.5337	49.8541	20.4262	3.7306	.7486	167.3819	.8575	.2956	.907	.5308	70.9809	.5019	.173	58.1667	52.8151				1				0
80	7.19	70.3593	26.4005	49.976	20.4505	3.7361	.7359	167.1862	.863	.2828	.9082	.5315	71.8549	.5051	.1655	58.2191	52.6936				1				0
80	7.2	70.1507	26.2673	50.0979	20.4747	3.7416	.7231	166.9905	.8685	.27	.9095	.5323	72.7285	.5083	.158	58.2716	52.5718				1				0
80	7.21	69.7233	25.9811	50.3932	20.5197	3.7555	.6951	166.6172	.8825	.2421	.9151	.5356	74.6583	.5165	.1417	58.4045	52.3058				1				0
80	7.22	69.2959	25.6948	50.6885	20.5646	3.7695	.6671	166.2439	.8965	.214	.9217	.5394	76.5712	.5247	.1253	58.5379	52.0386				1				0
80	7.23	69.077	25.5418	50.862	20.5854	3.778	.6519	166.0662	.905	.1988	.9265	.5423	77.6079	.5296	.1164	58.6187	51.8937				1				0
80	7.24	68.8581	25.3888	51.0354	20.6061	3.7865	.6366	165.8885	.9135	.1836	.9317	.5453	78.6357	.5346	.1074	58.6996	51.7485				1				0
80	7.25	68.6393	25.2358	51.2089	20.6269	3.795	.6214	165.7109	.922	.1683	.9372	.5485	79.654	.5396	.0985	58.7807	51.603				1				0
80	7.26	68.4204	25.0828	51.3824	20.6477	3.8036	.606	165.5332	.9305	.153	.943	.5519	80.6623	.5446	.0895	58.862	51.4572				1				0
80	7.27	67.6866	24.8803	51.5122	20.8085	3.7895	.5736	164.8877	.9164	.1206	.9243	.541	82.5023	.5363	.0706	58.7277	51.1487				1				0
80	7.28	66.9528	24.6778	51.6421	20.9694	3.7753	.541	164.2421	.9022	.088	.9065	.5305	84.4316	.528	.0515	58.5924	50.8377				1				0
80	7.29	66.4378	24.6283	51.5985	21.1095	3.7523	.5237	163.7741	.8793	.0706	.8821	.5163	85.4063	.5146	.0413	58.3743	50.6729				1				0
80	7.3	65.9228	24.5788	51.5549	21.2497	3.7293	.5063	163.3062	.8563	.0532	.8579	.5021	86.442	.5011	.0312	58.1549	50.5071				1				0
80	7.31	65.4079	24.5293	51.5114	21.3898	3.7061	.4888	162.8382	.8331	.0357	.8339	.488	87.5441	.4876	.0209	57.9342	50.3403				1				0
80	7.32	64.8929	24.4798	51.4678	21.5299	3.6828	.4712	162.3703	.8098	.0181	.81	.4741	88.7181	.4739	.0106	57.7123	50.1726				1				0
80	7.33	64.1539	24.9073	51.095	22.016	3.5812	.4595	162.1722	.7081	.0065	.7082	.4145	89.4775	.4144	.0038	56.7441	50.0615				1				0
80	7.34	63.4149	25.3348	50.7223	22.5021	3.4793	.4478	161.9741	.6062	-.0052	.6063	.3548	90.4946	.3548	-.0031	55.7736	49.9502				1				0
80	7.35	63.1909	25.8119	50.3932	22.848	3.4014	.4539	162.244	.5283	.0008	.5283	.3092	89.9108	.3092	.0005	55.0318	50.0078				1				0
80	7.36	62.9669	26.2889	50.064	23.194	3.3238	.4599	162.5138	.4507	.0069	.4508	.2638	89.1281	.2638	.004	54.2926	50.0653				1				0
80	7.37	62.7429	26.7659	49.7349	23.54	3.2464	.4659	162.7837	.3734	.0129	.3736	.2186	88.025	.2185	.0075	53.5557	50.1226				1				0
80	7.38	62.5189	27.2429	49.4058	23.886	3.1693	.4719	163.0536	.2962	.0189	.2968	.1737	86.3552	.1734	.011	52.8213	50.1797				1				0
80	7.39	62.4751	28.0953	49.2234	24.5347	3.0554	.478	164.3285	.1823	.0249	.184	.1077	82.2106	.1067	.0146	51.7363	50.2375				1				0
80	7.4	62.4313	28.9477	49.0411	25.1834	2.9432	.484	165.6034	.0701	.0309	.0766	.0449	66.2134	.041	.0181	50.668	50.2944				1				0
80	7.41	62.6116	29.323	49.1878	25.4861	2.9075	.484	166.6085	.0345	.031	.0463	.0271	48.0649	.0202	.0181	50.3283	50.2949				1				0
80	7.42	62.7918	29.6983	49.3346	25.7888	2.8723	.4841	167.6136	-.0008	.031	.031	.0182	358.5908	-.0004	.0182	49.9927	50.2955				1				0
80	7.43	62.9721	30.0736	49.4814	26.0915	2.8375	.4841	168.6186	-.0356	.0311	.0472	.0276	311.1352	-.0208	.0182	49.6612	50.296				1				0
80	7.44	62.8725	30.3373	50.0498	26.6235	2.8	.4548	169.8831	-.0731	.0017	.0731	.0428	271.3541	-.0428	.001	49.3043	50.0164				1				0
80	7.45	62.7729	30.6011	50.6182	27.1554	2.7631	.4258	171.1476	-.11	-.0272	.1133	.0663	256.1124	-.0644	-.0159	48.9527	49.7411				1				0
80	7.46	62.6734	30.8648	51.1867	27.6873	2.7267	.3974	172.4122	-.1463	-.0557	.1566	.0916	249.1692	-.0856	-.0326	48.6063	49.4697				1				0
80	7.47	62.3936	30.7532	51.6083	27.9166	2.7238	.3686	172.6716	-.1492	-.0845	.1715	.1004	240.489	-.0873	-.0494	48.5786	49.1954				1				0
80	7.48	62.1138	30.6416	52.03	28.1458	2.7209	.3398	172.931	-.1521	-.1132	.1896	.111	233.3519	-.089	-.0662	48.551	48.922				1				0
80	7.49	61.834	30.53	52.4516	28.375	2.718	.3112	173.1905	-.155	-.1418	.2101	.123	227.549	-.0907	-.083	48.5236	48.6494				1				0
80	7.5	61.4641	30.5228	52.8314	28.6863	2.6987	.2819	173.5046	-.1744	-.1711	.2443	.143	225.5341	-.102	-.1002	48.3394	48.3701				1				0
80	7.51	61.0941	30.5156	53.2113	28.9977	2.6794	.2527	173.8187	-.1936	-.2004	.2786	.1631	224.0204	-.1133	-.1173	48.1559	48.0917				1				0
80	7.52	61.004	30.62	53.1695	29.0799	2.663	.2519	173.8733	-.21	-.2011	.2908	.1702	226.2393	-.1229	-.1177	47.9996	48.0843				1				0
80	7.53	60.9139	30.7244	53.1277	29.1621	2.6466	.2511	173.928	-.2264	-.2019	.3034	.1776	228.2757	-.1325	-.1182	47.8434	48.0769				1				0
80	7.54	60.8238	30.8288	53.0859	29.2442	2.6302	.2503	173.9826	-.2428	-.2027	.3163	.1851	230.1469	-.1421	-.1186	47.6873	48.0695				1				0
80	7.55	60.7337	30.9332	53.0441	29.3264	2.6138	.2496	174.0373	-.2592	-.2035	.3295	.1929	231.8684	-.1517	-.1191	47.5313	48.0621				1				0
80	7.56	60.6453	31.088	52.6357	29.207	2.5947	.2662	173.576	-.2783	-.1868	.3352	.1962	236.1284	-.1629	-.1093	47.3492	48.2207				1				0
80	7.57	60.5569	31.2428	52.2274	29.0877	2.5755	.2829	173.1148	-.2975	-.1701	.3427	.2006	240.2461	-.1741	-.0995	47.1662	48.3801				1				0
80	7.58	60.5586	31.2932	51.8609	28.8861	2.5727	.3006	172.5989	-.3004	-.1525	.3368	.1971	243.0893	-.1758	-.0892	47.1393	48.548				1				0
80	7.59	60.5603	31.3436	51.4944	28.6846	2.5698	.3183	172.083	-.3032	-.1347	.3318	.1942	246.044	-.1775	-.0788	47.1123	48.717				1				0
80	7.6	60.562	31.394	51.128	28.4831	2.567	.3362	171.567	-.3061	-.1169	.3276	.1917	249.1001	-.1791	-.0684	47.0851	48.8869				1				0
80	7.61	60.5637	31.4444	50.7615	28.2816	2.5641	.3541	171.0511	-.3089	-.0989	.3244	.1899	252.2449	-.1808	-.0579	47.0577	49.0579				1				0
80	7.62	60.5251	31.4471	50.0169	27.8292	2.566	.3886	169.8183	-.307	-.0644	.3137	.1836	258.1512	-.1797	-.0377	47.076	49.3865				1				0
80	7.63	60.4865	31.4498	49.2723	27.3768	2.568	.4236	168.5855	-.3051	-.0294	.3065	.1794	264.4959	-.1785	-.0172	47.0945	49.72				1				0
80	7.64	60.4461	31.4021	48.8943	27.126	2.5729	.4405	167.8685	-.3002	-.0125	.3004	.1758	267.6086	-.1757	-.0073	47.1412	49.8806				1				0
80	7.65	60.4058	31.3544	48.5162	26.8752	2.5778	.4575	167.1516	-.2952	.0045	.2953	.1728	270.8675	-.1728	.0026	47.1882	50.0426				1				0
80	7.66	60.3655	31.3067	48.1382	26.6243	2.5828	.4747	166.4347	-.2903	.0216	.2911	.1703	274.2605	-.1699	.0127	47.2357	50.2059				1				0
80	7.67	60.3251	31.259	47.7601	26.3735	2.5878	.492	165.7177	-.2852	.0389	.2879	.1685	277.7708	-.1669	.0228	47.2835	50.3707				1				0
80	7.68	60.4444	31.2401	47.2353	25.9973	2.5999	.5227	164.9171	-.2732	.0697	.2819	.165	284.3089	-.1599	.0408	47.3981	50.6636				1				0
80	7.69	60.5637	31.2212	46.7104	25.621	2.612	.5538	164.1164	-.2611	.1007	.2798	.1638	291.102	-.1528	.059	47.5138	50.9594				1				0
80	7.7	60.7234	31.25	46.5637	25.4956	2.619	.5672	164.0326	-.254	.1141	.2785	.163	294.1946	-.1487	.0668	47.5805	51.0871				1				0
80	7.71	60.883	31.2788	46.4169	25.3702	2.626	.5806	163.9489	-.247	.1276	.278	.1627	297.3104	-.1446	.0747	47.6473	51.2149				1				0
80	7.72	61.0426	31.3076	46.2701	25.2448	2.633	.594	163.8651	-.24	.141	.2784	.1629	300.4312	-.1405	.0825	47.7142	51.3428				1				0
80	7.73	61.2023	31.3364	46.1233	25.1194	2.6401	.6075	163.7814	-.233	.1544	.2795	.1636	303.5385	-.1364	.0904	47.7811	51.4708				1				0
80	7.74	61.5533	31.331	46.1598	25	2.6624	.6187	164.0441	-.2107	.1657	.268	.1568	308.1806	-.1233	.097	47.9936	51.5778				1				0
80	7.75	61.9044	31.3256	46.1963	24.8806	2.6846	.6299	164.3069	-.1884	.1769	.2584	.1512	313.1864	-.1103	.1035	48.2055	51.6844				1				0
80	7.76	62.0957	31.2914	46.3795	24.8867	2.6998	.6277	164.6534	-.1733	.1746	.246	.144	315.221	-.1014	.1022	48.3497	51.6631				1				0
80	7.77	62.2871	31.2572	46.5628	24.8927	2.7148	.6254	164.9999	-.1582	.1724	.234	.1369	317.4587	-.0926	.1009	48.4933	51.6419				1				0
80	7.78	62.4785	31.223	46.746	24.8988	2.7299	.6232	165.3464	-.1432	.1702	.2224	.1302	319.9236	-.0838	.0996	48.6364	51.6207				1				0
80	7.79	62.6699	31.1888	46.9293	24.9049	2.7448	.621	165.6929	-.1282	.168	.2113	.1237	322.6418	-.075	.0983	48.7788	51.5997				1				0
80	7.8	62.7249	30.6938	47.9353	25.0891	2.8025	.5724	166.4431	-.0705	.1194	.1387	.0812	329.4263	-.0413	.0699	49.3282	51.1372				1				0
80	7.81	62.7798	30.1987	48.9414	25.2733	2.8597	.5243	167.1933	-.0134	.0713	.0725	.0424	349.3711	-.0078	.0417	49.8726	50.6788				1				0
80	7.82	62.6433	29.7379	49.7643	25.4515	2.9019	.4785	167.597	.0289	.0255	.0385	.0225	48.5998	.0169	.0149	50.2751	50.2425				1				0
80	7.83	62.5069	29.2771	50.5871	25.6297	2.944	.4329	168.0007	.0709	-.0201	.0737	.0432	105.8464	.0415	-.0118	50.6756	49.8082				1				0
80	7.84	62.3704	28.8162	51.4099	25.8078	2.9858	.3875	168.4044	.1128	-.0655	.1304	.0763	120.1503	.066	-.0383	51.0742	49.3761				1				0
80	7.85	62.6511	28.2816	52.9115	26.1166	3.0589	.3272	169.9608	.1859	-.1258	.2244	.1314	124.0916	.1088	-.0736	51.7702	48.8019				1				0
80	7.86	62.9317	27.747	54.4131	26.4254	3.1307	.268	171.5172	.2576	-.185	.3172	.1856	125.682	.1508	-.1083	52.4536	48.2381				1				0
80	7.87	63.2124	27.2123	55.9146	26.7342	3.2011	.2099	173.0735	.3281	-.2431	.4084	.239	126.5403	.192	-.1423	53.1247	47.6844				1				0
80	7.88	63.6295	27.1385	56.5934	26.8648	3.2307	.196	174.2262	.3576	-.257	.4404	.2577	125.7054	.2093	-.1504	53.4058	47.5522				1				0
80	7.89	64.0466	27.0647	57.2721	26.9954	3.2598	.1823	175.3788	.3867	-.2707	.4721	.2763	124.9927	.2263	-.1584	53.6832	47.4217				1				0
80	7.9	64.4637	26.9909	57.9508	27.126	3.2885	.1688	176.5315	.4155	-.2842	.5034	.2946	124.3774	.2432	-.1664	53.957	47.2929				1				0
80	7.91	65.3323	27.0746	58.2453	27.0144	3.3245	.1879	177.6667	.4514	-.2651	.5235	.3064	120.4217	.2642	-.1551	54.2995	47.4753				1				0
80	7.92	66.2009	27.1583	58.5397	26.9029	3.36	.2069	178.8018	.487	-.2462	.5456	.3193	116.8191	.285	-.1441	54.6377	47.6554				1				0
80	7.93	66.6524	27.3158	58.1554	26.6607	3.3676	.2392	178.7843	.4945	-.2139	.5388	.3153	113.3891	.2894	-.1252	54.7096	47.9631				1				0
80	7.94	67.1038	27.4734	57.7711	26.4185	3.3751	.2715	178.7668	.5021	-.1816	.5339	.3125	109.8826	.2938	-.1063	54.7815	48.2708				1				0
80	7.95	67.5553	27.6309	57.3868	26.1763	3.3827	.3038	178.7493	.5096	-.1493	.531	.3108	106.3242	.2982	-.0873	54.8534	48.5785				1				0
80	7.96	68.0067	27.7884	57.0026	25.9341	3.3902	.3361	178.7318	.5172	-.1169	.5302	.3103	102.7404	.3027	-.0684	54.9253	48.8864				1				0
80	7.97	68.6367	28.152	55.5188	25.2517	3.387	.4215	177.5592	.5139	-.0316	.5149	.3013	93.5152	.3008	-.0185	54.8946	49.6993				1				0
80	7.98	69.2667	28.5156	54.035	24.5693	3.3837	.508	176.3866	.5107	.0549	.5136	.3006	83.8613	.2989	.0321	54.8635	50.5231				1				0
80	7.99	69.4452	28.7217	52.9355	24.129	3.3727	.5626	175.2315	.4997	.1096	.5115	.2994	77.6306	.2924	.0641	54.7587	51.0436				1				0
80	8	69.6237	28.9279	51.836	23.6888	3.3616	.618	174.0764	.4885	.165	.5156	.3018	71.3412	.2859	.0965	54.6524	51.571				1				0
80	8.01	69.8023	29.134	50.7365	23.2485	3.3502	.6741	172.9213	.4772	.2211	.5259	.3078	65.1425	.2793	.1294	54.5447	52.1055				1				0
80	8.02	69.9808	29.3401	49.6371	22.8083	3.3388	.731	171.7662	.4657	.278	.5424	.3174	59.1713	.2726	.1627	54.4356	52.6472				1				0
80	8.03	69.8675	29.2645	48.043	22.0091	3.3479	.803	169.184	.4749	.35	.5899	.3452	53.6095	.2779	.2048	54.5225	53.3331				1				0
80	8.04	69.7542	29.1889	46.4489	21.2099	3.3573	.8773	166.6018	.4843	.4242	.6438	.3768	48.7807	.2834	.2483	54.6122	54.0404				1				0
80	8.05	69.4624	28.9072	45.9543	20.8509	3.3788	.8928	165.1748	.5058	.4397	.6702	.3922	48.9956	.296	.2574	54.817	54.188				1				0
80	8.06	69.1706	28.6254	45.4597	20.492	3.4007	.9085	163.7477	.5277	.4555	.6971	.408	49.1974	.3088	.2666	55.0254	54.3382				1				0
80	8.07	68.8787	28.3437	44.9651	20.133	3.423	.9246	162.3206	.5499	.4716	.7244	.424	49.3875	.3219	.276	55.2375	54.491				1				0
80	8.08	68.5869	28.062	44.4705	19.7741	3.4456	.9409	160.8935	.5726	.4879	.7523	.4403	49.5668	.3351	.2855	55.4533	54.6466				1				0
80	8.09	68.1192	27.5949	43.9688	19.3347	3.4829	.9522	159.0175	.6099	.4992	.7881	.4612	50.7005	.3569	.2921	55.8084	54.754				1				0
80	8.1	67.6514	27.1277	43.4671	18.8953	3.5211	.9638	157.1416	.6481	.5107	.8251	.4829	51.7587	.3793	.2989	56.1719	54.864				1				0
80	8.11	67.4755	26.9423	43.46	18.8149	3.5357	.9584	156.6926	.6626	.5053	.8333	.4877	52.671	.3878	.2957	56.3108	54.8126				1				0
80	8.12	67.2995	26.7569	43.4529	18.7344	3.5503	.9529	156.2437	.6773	.4999	.8418	.4927	53.5702	.3964	.2926	56.4504	54.7608				1				0
80	8.13	67.1236	26.5715	43.4458	18.654	3.5651	.9475	155.7948	.692	.4944	.8505	.4978	54.4564	.405	.2894	56.5909	54.7088				1				0
80	8.14	66.9476	26.3861	43.4387	18.5736	3.5799	.942	155.3459	.7069	.4889	.8595	.503	55.3294	.4137	.2861	56.7321	54.6564				1				0
80	8.15	66.8772	26.5229	43.6166	18.8105	3.5543	.9286	155.8272	.6813	.4756	.8309	.4863	55.0834	.3987	.2783	56.4885	54.5292				1				0
80	8.16	66.8069	26.6597	43.7945	19.0475	3.5289	.9153	156.3086	.6559	.4623	.8024	.4696	54.8215	.3838	.2706	56.2463	54.4028				1				0
80	8.17	66.9124	26.9819	43.9795	19.365	3.4892	.9077	157.2388	.6161	.4547	.7657	.4481	53.5748	.3606	.2661	55.8678	54.3301				1				0
80	8.18	67.018	27.3041	44.1645	19.6824	3.4499	.9002	158.1691	.5768	.4471	.7298	.4271	52.2203	.3376	.2617	55.4937	54.2583				1				0
80	8.19	67.1236	27.6264	44.3496	19.9998	3.4111	.8927	159.0993	.538	.4397	.6948	.4066	50.7449	.3149	.2573	55.124	54.1872				1				0
80	8.2	67.7561	28.2897	45.079	20.6658	3.356	.875	161.7906	.483	.4219	.6413	.3753	48.86	.2827	.2469	54.5999	54.0184				1				0
80	8.21	68.3887	28.9531	45.8084	21.3318	3.3028	.8578	164.482	.4298	.4048	.5904	.3455	46.7141	.2515	.2369	54.093	53.8552				1				0
80	8.22	69.0212	29.6164	46.5379	21.9978	3.2513	.8412	167.1733	.3783	.3882	.542	.3172	44.2566	.2214	.2272	53.6024	53.6972				1				0
80	8.23	69.5482	29.9575	47.0823	22.3464	3.2366	.8318	168.9344	.3636	.3787	.525	.3073	43.8288	.2128	.2217	53.4625	53.6071				1				0
80	8.24	70.0752	30.2986	47.6267	22.695	3.2222	.8225	170.6955	.3492	.3695	.5084	.2975	43.382	.2044	.2162	53.3255	53.5189				1				0
80	8.25	70.6022	30.6398	48.1711	23.0435	3.2081	.8134	172.4565	.3351	.3604	.4921	.288	42.9152	.1961	.2109	53.1913	53.4325				1				0
80	8.26	70.9729	30.6002	49.1647	23.3592	3.231	.7795	174.097	.358	.3265	.4845	.2836	47.6349	.2095	.1911	53.4095	53.1095				1				0
80	8.27	71.3437	30.5606	50.1583	23.6749	3.2535	.7463	175.7375	.3805	.2932	.4803	.2811	52.3801	.2227	.1716	53.6236	52.7925				1				0
80	8.28	71.1875	30.1798	50.6076	23.6421	3.29	.7214	175.617	.4169	.2684	.4958	.2902	57.2303	.244	.1571	53.9705	52.5559				1				0
80	8.29	71.0313	29.7991	51.0568	23.6092	3.3264	.6965	175.4964	.4534	.2435	.5146	.3012	61.7629	.2653	.1425	54.318	52.3189				1				0
80	8.3	70.8751	29.4184	51.506	23.5763	3.363	.6716	175.3758	.4899	.2186	.5365	.314	65.9571	.2867	.1279	54.666	52.0816				1				0
80	8.31	70.7189	29.0377	51.9552	23.5435	3.3996	.6467	175.2552	.5265	.1936	.561	.3283	69.8096	.3081	.1133	55.0144	51.844				1				0
80	8.32	70.0726	28.1439	52.6473	23.3272	3.4767	.5965	174.191	.6037	.1435	.6205	.3631	76.6282	.3533	.084	55.7493	51.3667				1				0
80	8.33	69.4263	27.2501	53.3394	23.111	3.5548	.5458	173.1268	.6818	.0928	.6881	.4027	82.2515	.399	.0543	56.4933	50.8835				1				0
80	8.34	68.9362	26.7371	53.5822	22.9276	3.5965	.52	172.1832	.7235	.0669	.7265	.4252	84.7143	.4234	.0392	56.89	50.6374				1				0
80	8.35	68.4462	26.2241	53.8251	22.7443	3.6386	.4938	171.2396	.7656	.0408	.7667	.4487	86.949	.448	.0239	57.2911	50.3886				1				0
80	8.36	67.9561	25.711	54.0679	22.5609	3.6812	.4674	170.296	.8081	.0144	.8083	.473	88.9799	.473	.0084	57.6966	50.1371				1				0
80	8.37	67.466	25.198	54.3108	22.3775	3.7243	.4407	169.3523	.8512	-.0123	.8513	.4982	90.8291	.4982	-.0072	58.1067	49.8827				1				0
80	8.38	66.6403	24.4006	54.9068	22.176	3.7904	.3879	168.1237	.9173	-.0652	.9196	.5382	94.0633	.5369	-.0381	58.7363	49.3794				1				0
80	8.39	65.8147	23.6031	55.5028	21.9745	3.8574	.3343	166.895	.9844	-.1188	.9915	.5803	96.8805	.5761	-.0695	59.3752	48.8687				1				0
80	8.4	65.4791	23.3187	55.8559	21.9563	3.8804	.308	166.61	1.0073	-.145	1.0177	.5956	98.1908	.5895	-.0849	59.5936	48.6191				1				0
80	8.41	65.1435	23.0343	56.2091	21.9381	3.9034	.2817	166.325	1.0303	-.1713	1.0445	.6113	99.4389	.603	-.1002	59.8128	48.3687				1				0
80	8.42	64.8079	22.7499	56.5622	21.92	3.9265	.2554	166.04	1.0534	-.1977	1.0718	.6273	100.628	.6165	-.1157	60.0327	48.1174				1				0
80	8.43	64.4723	22.4654	56.9154	21.9018	3.9496	.2289	165.755	1.0766	-.2242	1.0997	.6436	101.7613	.6301	-.1312	60.2533	47.8652				1				0
80	8.44	64.0938	22.1486	57.692	22.0341	3.9744	.1834	165.9686	1.1014	-.2696	1.1339	.6636	103.7553	.6446	-.1578	60.4891	47.4323				1				0
80	8.45	63.7153	21.8318	58.4685	22.1665	3.9991	.1381	166.1822	1.126	-.3149	1.1693	.6843	105.6258	.659	-.1843	60.7242	47.0005				1				0
80	8.46	63.6724	21.7994	58.892	22.317	4.0005	.1195	166.6808	1.1275	-.3336	1.1758	.6881	106.4806	.6599	-.1952	60.7377	46.8233				1				0
80	8.47	63.6295	21.767	59.3154	22.4675	4.0019	.101	167.1794	1.1289	-.3521	1.1825	.6921	107.3208	.6607	-.206	60.7512	46.6471				1				0
80	8.48	63.5866	21.7346	59.7388	22.618	4.0033	.0826	167.678	1.1303	-.3704	1.1894	.6961	108.1464	.6615	-.2168	60.7645	46.472				1				0
80	8.49	63.5437	21.7022	60.1623	22.7685	4.0047	.0643	168.1766	1.1317	-.3887	1.1966	.7003	108.9574	.6623	-.2275	60.7778	46.2979				1				0
80	8.5	63.3214	21.542	60.9531	22.9804	4.016	.0257	168.7968	1.143	-.4273	1.2202	.7142	110.4981	.6689	-.2501	60.8855	45.9305				1				0
80	8.51	63.0991	21.3818	61.7439	23.1923	4.0273	-.0126	169.417	1.1542	-.4656	1.2446	.7284	111.9686	.6755	-.2725	60.9924	45.5658				1				0
80	8.52	62.9197	21.254	62.1113	23.2537	4.0371	-.0328	169.5386	1.1641	-.4859	1.2614	.7383	112.6549	.6813	-.2844	61.0864	45.3727				1				0
80	8.53	62.7403	21.1262	62.4787	23.3151	4.047	-.0531	169.6602	1.1739	-.5061	1.2784	.7482	113.3221	.6871	-.2962	61.1802	45.1799				1				0
80	8.54	62.5609	20.9983	62.846	23.3765	4.0568	-.0733	169.7818	1.1838	-.5263	1.2955	.7582	113.9708	.6928	-.308	61.2739	44.9874				1				0
80	8.55	62.3816	20.8705	63.2134	23.4379	4.0666	-.0935	169.9034	1.1936	-.5465	1.3128	.7683	114.6016	.6986	-.3199	61.3675	44.7952				1				0
80	8.56	62.2734	20.7418	63.7792	23.5391	4.0806	-.118	170.3335	1.2075	-.5711	1.3358	.7818	115.3103	.7067	-.3342	61.5003	44.5613				1				0
80	8.57	62.1653	20.6131	64.3449	23.6403	4.0944	-.1425	170.7636	1.2214	-.5955	1.3588	.7953	115.9915	.7148	-.3485	61.6324	44.3287				1				0
80	8.58	62.2365	20.6122	64.5433	23.6801	4.0985	-.1468	171.0721	1.2255	-.5998	1.3644	.7985	116.0797	.7172	-.3511	61.6712	44.2875				1				0
80	8.59	62.3077	20.6113	64.7417	23.7199	4.1026	-.1511	171.3806	1.2295	-.6041	1.3699	.8018	116.1668	.7196	-.3536	61.7099	44.2464				1				0
80	8.6	62.379	20.6104	64.94	23.7597	4.1066	-.1554	171.6891	1.2336	-.6084	1.3755	.805	116.253	.722	-.3561	61.7485	44.2055				1				0
80	8.61	62.4614	20.6581	65.085	23.8323	4.1036	-.1574	172.0369	1.2306	-.6105	1.3737	.804	116.3858	.7202	-.3573	61.7198	44.1859				1				0
80	8.62	62.5438	20.7058	65.23	23.905	4.1006	-.1595	172.3846	1.2276	-.6125	1.3719	.8029	116.5184	.7185	-.3585	61.6912	44.1663				1				0
80	8.63	62.6262	20.7535	65.375	23.9776	4.0976	-.1616	172.7324	1.2246	-.6146	1.3702	.8019	116.6508	.7167	-.3597	61.6628	44.1468				1				0
80	8.64	62.6373	20.8021	65.3217	24.0105	4.0906	-.1593	172.7716	1.2176	-.6124	1.3629	.7977	116.7001	.7126	-.3584	61.596	44.1678				1				0
80	8.65	62.6485	20.8507	65.2683	24.0434	4.0836	-.1571	172.8109	1.2106	-.6102	1.3556	.7934	116.75	.7085	-.3571	61.5292	44.1888				1				0
80	8.66	62.6596	20.8993	65.2149	24.0763	4.0766	-.1549	172.8501	1.2036	-.608	1.3484	.7892	116.8004	.7044	-.3558	61.4624	44.2098				1				0
80	8.67	62.6142	20.9254	64.9062	24.0105	4.0704	-.1457	172.4563	1.1974	-.5987	1.3387	.7835	116.566	.7008	-.3504	61.4034	44.298				1				0
80	8.68	62.5687	20.9515	64.5976	23.9448	4.0642	-.1364	172.0625	1.1911	-.5894	1.329	.7778	116.3271	.6971	-.345	61.3442	44.3867				1				0
80	8.69	62.512	20.929	64.3423	23.8462	4.065	-.1292	171.6295	1.1919	-.5823	1.3266	.7764	116.0356	.6976	-.3408	61.3518	44.4546				1				0
80	8.7	62.4554	20.9065	64.087	23.7476	4.0658	-.1221	171.1965	1.1927	-.5751	1.3242	.775	115.7414	.6981	-.3366	61.3595	44.5229				1				0
80	8.71	62.3987	20.884	63.8317	23.649	4.0666	-.1148	170.7634	1.1936	-.5679	1.3218	.7736	115.4447	.6985	-.3324	61.3672	44.5916				1				0
80	8.72	62.3421	20.8615	63.5764	23.5504	4.0674	-.1076	170.3303	1.1944	-.5606	1.3194	.7722	115.1454	.699	-.3281	61.375	44.6606				1				0
80	8.73	62.106	20.8048	63.0142	23.3731	4.0639	-.0959	169.2981	1.1908	-.549	1.3113	.7675	114.7493	.697	-.3213	61.3414	44.7717				1				0
80	8.74	61.87	20.7481	62.452	23.1958	4.0603	-.0841	168.2659	1.1873	-.5372	1.3031	.7627	114.3432	.6949	-.3144	61.3074	44.8843				1				0
80	8.75	61.6906	20.7139	62.1451	23.117	4.0559	-.0796	167.6667	1.1829	-.5327	1.2973	.7592	114.2428	.6923	-.3117	61.2653	44.9271				1				0
80	8.76	61.5113	20.6797	61.8382	23.0383	4.0515	-.0751	167.0675	1.1784	-.5281	1.2913	.7558	114.1408	.6897	-.3091	61.2229	44.9701				1				0
80	8.77	61.3319	20.6455	61.5313	22.9596	4.047	-.0705	166.4683	1.1739	-.5236	1.2854	.7523	114.0371	.6871	-.3064	61.1802	45.0135				1				0
80	8.78	61.1525	20.6113	61.2244	22.8809	4.0425	-.0659	165.8691	1.1694	-.519	1.2794	.7488	113.9317	.6844	-.3037	61.1373	45.0573				1				0
80	8.79	60.6495	20.542	60.7467	22.8368	4.0246	-.0678	164.7751	1.1515	-.5209	1.2638	.7397	114.3382	.6739	-.3048	60.9668	45.0395				1				0
80	8.8	60.1466	20.4727	60.269	22.7927	4.0064	-.0697	163.681	1.1334	-.5227	1.2481	.7305	114.7605	.6633	-.3059	60.7941	45.0214				1				0
80	8.81	59.823	20.4376	60.0982	22.8273	3.9929	-.0763	163.1861	1.1198	-.5293	1.2386	.7249	115.2999	.6554	-.3098	60.6648	44.9588				1				0
80	8.82	59.4995	20.4025	59.9274	22.8619	3.9792	-.0829	162.6913	1.1061	-.536	1.2292	.7194	115.8511	.6474	-.3137	60.5348	44.8957				1				0
80	8.83	59.1759	20.3674	59.7566	22.8965	3.9655	-.0896	162.1964	1.0924	-.5426	1.2197	.7139	116.414	.6393	-.3176	60.4039	44.8323				1				0
80	8.84	58.8523	20.3323	59.5858	22.9311	3.9516	-.0963	161.7015	1.0786	-.5493	1.2104	.7084	116.9893	.6313	-.3215	60.2723	44.7684				1				0
80	8.85	57.9357	20.3017	59.3928	23.226	3.8998	-.1273	160.8562	1.0267	-.5803	1.1794	.6902	119.474	.6009	-.3396	59.7785	44.4734				1				0
80	8.86	57.019	20.2711	59.1998	23.521	3.8474	-.1586	160.0108	.9744	-.6116	1.1504	.6733	122.116	.5703	-.3579	59.2796	44.1753				1				0
80	8.87	56.4259	20.2756	59.1775	23.7813	3.809	-.1831	159.6604	.9359	-.6361	1.1317	.6623	124.2027	.5478	-.3723	58.9138	43.9416				1				0
80	8.88	55.8329	20.2801	59.1553	24.0417	3.7704	-.2077	159.3099	.8974	-.6608	1.1144	.6522	126.3662	.5252	-.3867	58.5463	43.7069				1				0
80	8.89	55.2398	20.2846	59.133	24.302	3.7317	-.2325	158.9594	.8586	-.6855	1.0987	.643	128.6045	.5025	-.4012	58.1773	43.4711				1				0
80	8.9	54.6467	20.2891	59.1108	24.5623	3.6927	-.2574	158.609	.8197	-.7104	1.0847	.6348	130.9143	.4797	-.4158	57.8066	43.2343				1				0
80	8.91	53.7292	20.6482	58.6189	25.1747	3.575	-.2781	158.1711	.702	-.7312	1.0136	.5932	136.167	.4108	-.4279	56.6854	43.0366				1				0
80	8.92	52.8117	21.0073	58.127	25.7871	3.4566	-.299	157.7331	.5836	-.752	.9519	.5571	142.1883	.3415	-.4401	55.558	42.8377				1				0
80	8.93	52.4873	21.362	57.6573	26.1391	3.3776	-.2948	157.6456	.5046	-.7478	.9021	.528	145.9908	.2953	-.4377	54.8056	42.8779				1				0
80	8.94	52.1629	21.7166	57.1876	26.4911	3.2985	-.2906	157.5582	.4255	-.7436	.8567	.5014	150.2213	.249	-.4352	54.0524	42.9181				1				0
80	8.95	51.8384	22.0712	56.7179	26.8432	3.2194	-.2863	157.4707	.3463	-.7394	.8165	.4778	154.9018	.2027	-.4327	53.2983	42.9583				1				0
80	8.96	51.514	22.4258	56.2482	27.1952	3.1401	-.2821	157.3833	.2671	-.7351	.7822	.4578	160.0355	.1563	-.4302	52.5434	42.9986				1				0
80	8.97	52.0899	23.7741	55.195	27.7972	2.9811	-.2096	158.8562	.108	-.6627	.6714	.393	170.7396	.0632	-.3878	51.029	43.6888				1				0
80	8.98	52.6658	25.1224	54.1418	28.3992	2.825	-.1385	160.3292	-.048	-.5915	.5935	.3473	184.6433	-.0281	-.3462	49.5424	44.3664				1				0
80	8.99	53.5662	26.1161	53.5582	28.6491	2.7491	-.0729	161.8896	-.1239	-.5259	.5403	.3162	193.2606	-.0725	-.3078	48.8196	44.9913				1				0
80	9	54.4665	27.1097	52.9747	28.8991	2.6747	-.0085	163.45	-.1984	-.4615	.5024	.294	203.259	-.1161	-.2701	48.1107	45.6044				1				0
80	9.01	55.3668	28.1034	52.3911	29.1491	2.6016	.0546	165.0104	-.2714	-.3984	.4821	.2821	214.2659	-.1588	-.2332	47.4151	46.2058				1				0
80	9.02	56.4955	29.1763	51.9748	29.4501	2.5355	.1187	167.0966	-.3375	-.3343	.4751	.278	225.2773	-.1976	-.1956	46.7852	46.8162				1				0
80	9.03	57.6241	30.2491	51.5585	29.7511	2.471	.1813	169.1828	-.4021	-.2718	.4853	.284	235.9415	-.2353	-.1591	46.1709	47.4116				1				0
80	9.04	58.7527	31.322	51.1422	30.0521	2.4081	.2422	171.269	-.465	-.2108	.5105	.2988	245.6133	-.2721	-.1234	45.5716	47.9924				1				0
80	9.05	58.981	31.4012	51.3094	30.1031	2.4138	.2439	171.7948	-.4592	-.2091	.5046	.2953	245.5178	-.2688	-.1224	45.6264	48.0085				1				0
80	9.06	59.2094	31.4804	51.4767	30.1541	2.4195	.2456	172.3206	-.4535	-.2074	.4987	.2919	245.4205	-.2654	-.1214	45.6809	48.0244				1				0
80	9.07	59.4377	31.5596	51.6439	30.2052	2.4252	.2473	172.8463	-.4478	-.2058	.4928	.2884	245.3215	-.2621	-.1204	45.7351	48.0403				1				0
80	9.08	59.9183	31.5659	51.8583	30.065	2.458	.2576	173.4075	-.415	-.1955	.4588	.2685	244.7832	-.2429	-.1144	46.0472	48.1386				1				0
80	9.09	60.3989	31.5722	52.0727	29.9249	2.4906	.2678	173.9687	-.3825	-.1852	.425	.2487	244.1629	-.2238	-.1084	46.3574	48.2362				1				0
80	9.1	60.6513	31.4993	52.1198	29.7338	2.5176	.2765	174.0042	-.3554	-.1766	.3969	.2323	243.584	-.208	-.1033	46.6148	48.3184				1				0
80	9.11	60.9036	31.4264	52.167	29.5426	2.5446	.2851	174.0396	-.3284	-.1679	.3689	.2159	242.9175	-.1922	-.0983	46.872	48.4005				1				0
80	9.12	61.1559	31.3535	52.2141	29.3515	2.5716	.2937	174.075	-.3014	-.1593	.341	.1995	242.1419	-.1764	-.0932	47.1291	48.4826				1				0
80	9.13	61.4083	31.2806	52.2612	29.1603	2.5986	.3023	174.1104	-.2745	-.1507	.3131	.1832	241.2285	-.1606	-.0882	47.3862	48.5647				1				0
80	9.14	61.6417	30.8342	52.247	28.599	2.6706	.3135	173.3219	-.2025	-.1396	.2459	.1439	235.4212	-.1185	-.0817	48.0719	48.6709				1				0
80	9.15	61.8752	30.3877	52.2328	28.0376	2.7432	.3247	172.5333	-.1298	-.1283	.1825	.1068	225.3326	-.076	-.0751	48.7638	48.7781				1				0
80	9.16	61.8563	30.0142	52.1714	27.6675	2.7893	.3274	171.7094	-.0838	-.1257	.1511	.0884	213.6928	-.049	-.0736	49.202	48.8031				1				0
80	9.17	61.8374	29.6407	52.11	27.2973	2.8357	.33	170.8854	-.0373	-.123	.1286	.0752	196.885	-.0219	-.072	49.6443	48.8283				1				0
80	9.18	61.8185	29.2672	52.0486	26.9271	2.8826	.3327	170.0614	.0096	-.1204	.1207	.0707	175.4603	.0056	-.0704	50.091	48.8538				1				0
80	9.19	61.7996	28.8937	51.9873	26.5569	2.93	.3354	169.2374	.0569	-.1177	.1307	.0765	154.1858	.0333	-.0689	50.542	48.8795				1				0
80	9.2	61.8906	28.3248	51.8467	25.909	3.0111	.3465	167.9712	.1381	-.1065	.1744	.102	127.6438	.0808	-.0623	51.3149	48.9858				1				0
80	9.21	61.9816	27.756	51.7062	25.2612	3.0935	.3579	166.705	.2204	-.0952	.2401	.1405	113.3478	.129	-.0557	52.0994	49.0938				1				0
80	9.22	62.0915	27.5607	51.627	24.9836	3.1275	.3665	166.2627	.2544	-.0866	.2687	.1573	108.7932	.1489	-.0507	52.423	49.1755				1				0
80	9.23	62.2013	27.3654	51.5478	24.7059	3.1616	.3751	165.8204	.2886	-.078	.2989	.1749	105.1167	.1689	-.0456	52.7483	49.2576				1				0
80	9.24	62.3112	27.17	51.4687	24.4283	3.196	.3838	165.3782	.3229	-.0693	.3303	.1933	102.1099	.189	-.0405	53.0754	49.3401				1				0
80	9.25	62.421	26.9747	51.3895	24.1506	3.2305	.3925	164.9359	.3574	-.0606	.3625	.2122	99.6176	.2092	-.0354	53.4042	49.4231				1				0
80	9.26	62.3764	26.5994	51.5274	23.8842	3.2793	.3855	164.3874	.4062	-.0675	.4118	.241	99.4402	.2377	-.0395	53.8688	49.3567				1				0
80	9.27	62.3318	26.2241	51.6652	23.6178	3.3284	.3785	163.8389	.4553	-.0746	.4614	.27	99.3	.2665	-.0436	54.3365	49.2899				1				0
80	9.28	62.1773	26.0441	51.8823	23.6291	3.3425	.3627	163.7327	.4695	-.0904	.4781	.2798	100.8959	.2748	-.0529	54.4714	49.1393				1				0
80	9.29	62.0228	25.8641	52.0993	23.6403	3.3567	.3468	163.6265	.4837	-.1062	.4952	.2898	102.3847	.2831	-.0622	54.6065	48.9885				1				0
80	9.3	61.8683	25.684	52.3164	23.6516	3.3709	.331	163.5203	.4979	-.1221	.5126	.3	103.775	.2914	-.0714	54.7418	48.8375				1				0
80	9.31	61.7138	25.504	52.5334	23.6628	3.3852	.3151	163.4141	.5121	-.1379	.5304	.3104	105.0749	.2997	-.0807	54.8773	48.6863				1				0
80	9.32	61.4452	25.0873	53.5235	23.8747	3.4225	.2603	163.9307	.5495	-.1927	.5823	.3408	109.3276	.3216	-.1128	55.2331	48.1646				1				0
80	9.33	61.1765	24.6706	54.5136	24.0866	3.4596	.2059	164.4473	.5866	-.2472	.6365	.3725	112.8475	.3433	-.1446	55.5867	47.6461				1				0
80	9.34	61.0624	24.4339	55.2866	24.2873	3.4824	.1676	165.0702	.6093	-.2854	.6729	.3938	115.0993	.3566	-.167	55.8031	47.2817				1				0
80	9.35	60.9482	24.1971	56.0596	24.488	3.5049	.1296	165.693	.6319	-.3234	.7098	.4154	117.1032	.3698	-.1893	56.018	46.92				1				0
80	9.36	60.8341	23.9604	56.8327	24.6886	3.5273	.0919	166.3158	.6543	-.3611	.7473	.4374	118.8939	.3829	-.2113	56.2312	46.561				1				0
80	9.37	61.0186	23.8038	58.2506	25.1462	3.5532	.0396	168.2192	.6801	-.4134	.7959	.4658	121.2949	.3981	-.242	56.4774	46.0624				1				0
80	9.38	61.2031	23.6472	59.6686	25.6037	3.5785	-.0116	170.1226	.7054	-.4646	.8447	.4943	123.3713	.4128	-.2719	56.7182	45.575				1				0
80	9.39	61.3877	23.4906	61.0865	26.0613	3.6032	-.0616	172.0261	.7301	-.5147	.8933	.5228	125.1805	.4273	-.3012	56.9535	45.0984				1				0
80	9.4	61.6863	23.5707	61.7314	26.3182	3.6063	-.0753	173.3066	.7333	-.5283	.9038	.5289	125.7732	.4291	-.3092	56.9833	44.9684				1				0
80	9.41	61.985	23.6508	62.3764	26.575	3.6094	-.0887	174.5872	.7363	-.5418	.9142	.535	126.3439	.4309	-.3171	57.0127	44.8404				1				0
80	9.42	62.2837	23.7309	63.0213	26.8319	3.6124	-.102	175.8678	.7394	-.555	.9245	.5411	126.8937	.4327	-.3248	57.0416	44.7142				1				0
80	9.43	62.5644	23.7633	63.974	27.1545	3.6222	-.1264	177.4562	.7491	-.5794	.947	.5543	127.7216	.4384	-.3391	57.1344	44.4816				1				0
80	9.44	62.845	23.7957	64.9267	27.4772	3.6317	-.1504	179.0446	.7587	-.6034	.9694	.5673	128.4972	.444	-.3532	57.2255	44.2532				1				0
80	9.45	62.827	23.748	65.2345	27.5429	3.6384	-.1616	179.3524	.7653	-.6146	.9816	.5745	128.7667	.4479	-.3597	57.2887	44.1467				1				0
80	9.46	62.809	23.7003	65.5423	27.6086	3.645	-.1727	179.6602	.7719	-.6257	.9937	.5816	129.0287	.4518	-.3662	57.3518	44.0405				1				0
80	9.47	62.791	23.6526	65.8501	27.6744	3.6516	-.1838	179.968	.7785	-.6369	1.0058	.5887	129.2835	.4556	-.3727	57.4147	43.9347				1				0
80	9.48	62.7729	23.6049	66.1578	27.7401	3.6582	-.1949	180.2758	.7851	-.6479	1.0179	.5958	129.5312	.4595	-.3792	57.4773	43.8293				1				0
80	9.49	62.3283	23.2962	66.3473	27.5749	3.6834	-.2159	179.5468	.8103	-.6689	1.0508	.615	129.5405	.4743	-.3915	57.7174	43.6291				1				0
80	9.5	61.8838	22.9875	66.5368	27.4097	3.7088	-.2371	178.8177	.8357	-.6901	1.0839	.6343	129.5491	.4891	-.4039	57.9595	43.4272				1				0
80	9.51	61.4572	22.7265	66.4185	27.1788	3.7279	-.2474	177.7809	.8548	-.7004	1.1051	.6468	129.3293	.5003	-.4099	58.1414	43.3294				1				0
80	9.52	61.0306	22.4654	66.3002	26.9478	3.7472	-.2578	176.7441	.8742	-.7108	1.1267	.6594	129.1154	.5116	-.416	58.3254	43.2304				1				0
80	9.53	60.6041	22.2044	66.1819	26.7169	3.7668	-.2683	175.7072	.8937	-.7213	1.1485	.6722	128.9071	.5231	-.4222	58.5117	43.1302				1				0
80	9.54	60.1775	21.9434	66.0636	26.486	3.7866	-.2789	174.6704	.9135	-.732	1.1706	.6851	128.7043	.5346	-.4284	58.7001	43.0289				1				0
80	9.55	59.8307	21.7526	65.4284	26.0327	3.8055	-.2667	173.0445	.9325	-.7197	1.1779	.6894	127.6618	.5458	-.4212	58.8809	43.1455				1				0
80	9.56	59.484	21.5618	64.7933	25.5795	3.8249	-.2542	171.4185	.9518	-.7072	1.1858	.694	126.6133	.5571	-.4139	59.0651	43.2644				1				0
80	9.57	59.5638	21.632	64.2764	25.3572	3.8239	-.2308	170.8295	.9508	-.6838	1.1712	.6855	125.7216	.5565	-.4002	59.0557	43.4877				1				0
80	9.58	59.6436	21.7022	63.7596	25.1349	3.8229	-.2072	170.2404	.9499	-.6602	1.1568	.677	124.8012	.5559	-.3864	59.0462	43.7124				1				0
80	9.59	59.7235	21.7724	63.2428	24.9126	3.8219	-.1834	169.6513	.9489	-.6364	1.1425	.6687	123.8512	.5553	-.3725	59.0367	43.9388				1				0
80	9.6	59.8033	21.8426	62.7259	24.6904	3.8209	-.1595	169.0622	.9478	-.6125	1.1285	.6605	122.8706	.5547	-.3585	59.0271	44.1667				1				0
80	9.61	60.1964	22.064	61.6505	24.2553	3.8176	-.1013	168.1662	.9445	-.5543	1.0952	.6409	120.4077	.5528	-.3244	58.9953	44.7209				1				0
80	9.62	60.5895	22.2854	60.575	23.8202	3.8142	-.0425	167.2701	.9411	-.4955	1.0636	.6225	117.7664	.5508	-.29	58.9632	45.2809				1				0
80	9.63	60.9027	22.4366	60.0164	23.6075	3.8118	-.008	166.9632	.9388	-.461	1.0459	.6121	116.1534	.5494	-.2698	58.9409	45.6096				1				0
80	9.64	61.216	22.5878	59.4577	23.3947	3.8095	.0267	166.6563	.9364	-.4264	1.0289	.6022	114.4799	.5481	-.2495	58.9185	45.9394				1				0
80	9.65	61.5293	22.7391	58.8991	23.1819	3.8071	.0614	166.3493	.9341	-.3916	1.0128	.5928	112.7456	.5467	-.2292	58.896	46.2704				1				0
80	9.66	61.8426	22.8903	58.3405	22.9691	3.8048	.0963	166.0424	.9317	-.3567	.9977	.5839	110.9502	.5453	-.2088	58.8734	46.6027				1				0
80	9.67	62.1627	22.9659	57.555	22.586	3.8144	.141	165.2695	.9414	-.312	.9918	.5804	108.3391	.551	-.1826	58.9656	47.0281				1				0
80	9.68	62.4828	23.0415	56.7695	22.2028	3.8242	.1861	164.4966	.9512	-.267	.9879	.5782	105.6774	.5567	-.1562	59.0586	47.4576				1				0
80	9.69	62.4897	22.9659	56.5427	22.0324	3.8364	.196	164.0306	.9634	-.2571	.9971	.5835	104.9409	.5638	-.1505	59.1749	47.5517				1				0
80	9.7	62.4966	22.8903	56.3158	21.862	3.8487	.2059	163.5647	.9756	-.2471	1.0065	.589	104.2139	.571	-.1446	59.2919	47.6464				1				0
80	9.71	62.5034	22.8147	56.089	21.6916	3.861	.2159	163.0987	.988	-.2371	1.0161	.5947	103.4963	.5782	-.1388	59.4095	47.7416				1				0
80	9.72	62.5103	22.7391	55.8622	21.5212	3.8735	.226	162.6328	1.0004	-.2271	1.0259	.6004	102.7883	.5855	-.1329	59.5278	47.8374				1				0
80	9.73	62.1301	22.5734	55.6727	21.4469	3.8755	.219	161.8231	1.0025	-.2341	1.0295	.6025	103.1433	.5867	-.137	59.5475	47.7706				1				0
80	9.74	61.7499	22.4078	55.4832	21.3725	3.8776	.2119	161.0134	1.0046	-.2412	1.0331	.6046	103.4994	.5879	-.1411	59.5673	47.7032				1				0
80	9.75	61.3628	22.3178	55.5206	21.4685	3.8671	.1946	160.6696	.994	-.2585	1.0271	.6011	104.5748	.5818	-.1513	59.4671	47.5385				1				0
80	9.76	60.9757	22.2278	55.5579	21.5645	3.8565	.1772	160.3259	.9835	-.2758	1.0214	.5978	105.6671	.5756	-.1614	59.3665	47.373				1				0
80	9.77	60.5886	22.1378	55.5953	21.6605	3.8459	.1598	159.9822	.9729	-.2933	1.0161	.5947	106.776	.5694	-.1716	59.2654	47.2069				1				0
80	9.78	59.896	21.9929	55.9956	21.9961	3.8227	.1139	159.8806	.9496	-.3392	1.0084	.5902	109.654	.5558	-.1985	59.0441	46.7699				1				0
80	9.79	59.2033	21.848	56.3959	22.3317	3.7994	.0679	159.7789	.9264	-.3851	1.0032	.5871	112.5727	.5422	-.2254	58.8225	46.3325				1				0
80	9.8	58.5107	21.7031	56.7962	22.6673	3.7761	.022	159.6773	.9031	-.4311	1.0007	.5857	115.5176	.5285	-.2523	58.6007	45.8944				1				0
80	9.81	58.2052	21.6482	57.1591	22.9069	3.7636	-.0062	159.9193	.8906	-.4592	1.002	.5864	117.2788	.5212	-.2688	58.4818	45.6262				1				0
80	9.82	57.8996	21.5933	57.5221	23.1465	3.7512	-.0343	160.1614	.8781	-.4873	1.0043	.5878	119.0282	.5139	-.2852	58.3633	45.3588				1				0
80	9.83	57.5941	21.5384	57.885	23.386	3.7388	-.0623	160.4035	.8657	-.5153	1.0075	.5896	120.7629	.5067	-.3016	58.2451	45.0921				1				0
80	9.84	57.3606	21.5105	58.8324	23.8816	3.7244	-.1111	161.5851	.8514	-.5641	1.0213	.5977	123.5304	.4983	-.3302	58.1081	44.6272				1				0
80	9.85	57.1272	21.4826	59.7797	24.3772	3.7102	-.1592	162.7667	.8372	-.6123	1.0372	.607	126.1797	.49	-.3583	57.973	44.169				1				0
80	9.86	57.1993	21.5096	60.3642	24.6333	3.7083	-.1795	163.7063	.8353	-.6325	1.0477	.6132	127.1346	.4888	-.3702	57.9549	43.9762				1				0
80	9.87	57.2714	21.5366	60.9486	24.8893	3.7064	-.1995	164.6458	.8334	-.6525	1.0584	.6195	128.0596	.4878	-.3819	57.9371	43.7856				1				0
80	9.88	57.3434	21.5636	61.5331	25.1453	3.7046	-.2193	165.5854	.8315	-.6723	1.0693	.6258	128.9558	.4867	-.3935	57.9194	43.5971				1				0
80	9.89	57.4155	21.5906	62.1175	25.4013	3.7027	-.2388	166.525	.8297	-.6919	1.0803	.6323	129.8238	.4856	-.4049	57.9019	43.4108				1				0
80	9.9	57.3615	21.659	62.8247	25.8018	3.6873	-.2677	167.6469	.8143	-.7207	1.0874	.6364	131.5133	.4766	-.4218	57.7548	43.1359				1				0
80	9.91	57.3074	21.7274	63.5319	26.2023	3.6721	-.2962	168.7689	.799	-.7492	1.0953	.6411	133.1574	.4676	-.4385	57.6098	42.8646				1				0
80	9.92	57.1812	21.7688	63.6546	26.3467	3.6586	-.3056	168.9514	.7855	-.7586	1.0921	.6391	134.0017	.4597	-.444	57.4813	42.775				1				0
80	9.93	57.0551	21.8102	63.7774	26.4911	3.6451	-.315	169.1338	.7721	-.768	1.089	.6374	134.8491	.4519	-.4495	57.3531	42.6855				1				0
80	9.94	56.9289	21.8516	63.9002	26.6356	3.6317	-.3244	169.3163	.7587	-.7774	1.0862	.6357	135.6991	.444	-.455	57.2252	42.5962				1				0
80	9.95	56.8027	21.893	64.0229	26.78	3.6183	-.3337	169.4987	.7453	-.7867	1.0837	.6342	136.5515	.4362	-.4605	57.0976	42.5072				1				0
80	9.96	56.3221	22.0694	63.6262	27.0352	3.562	-.3391	169.0529	.689	-.7921	1.0498	.6144	138.9836	.4032	-.4636	56.5617	42.456				1				0
80	9.97	55.8415	22.2458	63.2294	27.2903	3.5055	-.3445	168.6071	.6324	-.7975	1.0178	.5957	141.5867	.3701	-.4668	56.023	42.4045				1				0
80	9.98	55.487	22.3808	62.7099	27.4011	3.4619	-.3405	167.9788	.5889	-.7935	.9882	.5783	143.4222	.3446	-.4644	55.6082	42.4424				1				0
80	9.99	55.1325	22.5158	62.1904	27.5118	3.418	-.3365	167.3506	.545	-.7895	.9594	.5615	145.3843	.319	-.4621	55.1904	42.4806				1				0
80	10	54.778	22.6509	61.6709	27.6225	3.3738	-.3325	166.7223	.5008	-.7855	.9316	.5452	147.4812	.2931	-.4597	54.7694	42.519				1				0
80	10.01	54.4236	22.7859	61.1514	27.7332	3.3293	-.3284	166.0941	.4562	-.7814	.9049	.5296	149.7213	.267	-.4573	54.3452	42.5578				1				0
80	10.02	54.173	23.4159	59.5351	27.7842	3.2219	-.2757	164.9082	.3489	-.7287	.8079	.4728	154.4182	.2042	-.4265	53.3224	43.06				1				0
80	10.03	53.9223	24.0459	57.9188	27.8352	3.113	-.2222	163.7223	.2399	-.6752	.7166	.4194	160.4398	.1404	-.3952	52.2848	43.5695				1				0
80	10.04	54.0262	24.541	56.822	27.7756	3.0492	-.1727	163.1647	.1761	-.6257	.65	.3804	164.2784	.1031	-.3662	51.6774	44.0409				1				0
80	10.05	54.13	25.036	55.7252	27.7159	2.985	-.1228	162.6071	.1119	-.5759	.5866	.3433	169.0008	.0655	-.337	51.066	44.5156				1				0
80	10.06	54.2339	25.531	54.6283	27.6562	2.9203	-.0726	162.0495	.0473	-.5257	.5278	.3089	174.8608	.0277	-.3077	50.4503	44.9936				1				0
80	10.07	54.3377	26.0261	53.5315	27.5965	2.8552	-.0221	161.4919	-.0178	-.4751	.4755	.2783	182.1474	-.0104	-.2781	49.8303	45.4748				1				0
80	10.08	54.7763	26.7452	52.4107	27.5844	2.7817	.0442	161.5166	-.0914	-.4089	.419	.2452	192.5962	-.0535	-.2393	49.1298	46.1059				1				0
80	10.09	55.2149	27.4644	51.2899	27.5723	2.7082	.1104	161.5414	-.1649	-.3426	.3803	.2225	205.6991	-.0965	-.2005	48.4296	46.7367				1				0
80	10.1	55.5496	27.6885	51.2658	27.6199	2.7005	.1254	162.1238	-.1726	-.3276	.3703	.2167	207.7792	-.101	-.1917	48.3564	46.8799				1				0
80	10.11	55.8844	27.9126	51.2418	27.6675	2.6928	.1403	162.7062	-.1802	-.3127	.3609	.2112	209.955	-.1055	-.183	48.2838	47.022				1				0
80	10.12	56.2191	28.1367	51.2178	27.715	2.6853	.1552	163.2886	-.1878	-.2979	.3521	.2061	212.2269	-.1099	-.1743	48.2116	47.1631				1				0
80	10.13	56.6585	27.9531	52.0131	27.728	2.7406	.1385	164.3527	-.1325	-.3146	.3413	.1998	202.8376	-.0775	-.1841	48.7383	47.0039				1				0
80	10.14	57.098	27.7695	52.8083	27.741	2.7952	.122	165.4167	-.0779	-.3311	.3401	.1991	193.2401	-.0456	-.1938	49.2581	46.8469				1				0
80	10.15	57.5374	27.5859	53.6036	27.7539	2.849	.1057	166.4808	-.024	-.3474	.3482	.2038	183.9542	-.0141	-.2033	49.7713	46.6918				1				0
80	10.16	57.6421	27.1781	54.4229	27.7193	2.9104	.0749	166.9625	.0373	-.3781	.3799	.2224	174.3618	.0218	-.2213	50.3555	46.399				1				0
80	10.17	57.7468	26.7704	55.2421	27.6847	2.9714	.0444	167.4442	.0983	-.4087	.4203	.246	166.4732	.0575	-.2392	50.9363	46.108				1				0
80	10.18	57.8516	26.3627	56.0614	27.6502	3.032	.014	167.9258	.159	-.4391	.4669	.2733	160.0982	.093	-.257	51.5138	45.8186				1				0
80	10.19	58.067	25.8569	57.2588	27.6311	3.1136	-.0267	168.8137	.2406	-.4798	.5367	.3141	153.37	.1408	-.2808	52.2911	45.4307				1				0
80	10.2	58.2824	25.351	58.4561	27.6121	3.1944	-.067	169.7016	.3213	-.5201	.6113	.3578	148.2898	.1881	-.3044	53.0603	45.047				1				0
80	10.21	58.3931	25.2529	58.8342	27.6277	3.2153	-.0773	170.1079	.3422	-.5304	.6312	.3694	147.166	.2003	-.3104	53.2595	44.9489				1				0
80	10.22	58.5038	25.1548	59.2122	27.6432	3.2361	-.0876	170.5141	.3631	-.5406	.6512	.3811	146.116	.2125	-.3164	53.4578	44.8512				1				0
80	10.23	58.6146	25.0567	59.5903	27.6588	3.2568	-.0978	170.9203	.3838	-.5508	.6713	.3929	145.1335	.2246	-.3224	53.6551	44.754				1				0
80	10.24	58.7253	24.9586	59.9683	27.6744	3.2775	-.108	171.3266	.4044	-.561	.6916	.4047	144.2127	.2367	-.3283	53.8515	44.6572				1				0
80	10.25	58.9905	25.0297	60.0324	27.6242	3.286	-.099	171.6768	.413	-.552	.6894	.4035	143.1971	.2417	-.3231	53.9332	44.7429				1				0
80	10.26	59.2557	25.1008	60.0964	27.574	3.2946	-.09	172.027	.4215	-.543	.6874	.4023	142.1796	.2467	-.3178	54.0146	44.8282				1				0
80	10.27	59.4102	25.27	59.7824	27.5083	3.2827	-.0709	171.9709	.4096	-.524	.6651	.3892	141.9831	.2397	-.3066	53.901	45.0099				1				0
80	10.28	59.5647	25.4392	59.4684	27.4426	3.2707	-.0518	171.9149	.3977	-.5049	.6427	.3761	141.7729	.2327	-.2955	53.7874	45.1918				1				0
80	10.29	59.7192	25.6084	59.1544	27.3768	3.2588	-.0327	171.8588	.3857	-.4858	.6203	.363	141.5473	.2258	-.2843	53.6736	45.3738				1				0
80	10.3	59.8737	25.7777	58.8404	27.3111	3.2468	-.0136	171.8028	.3738	-.4666	.5979	.3499	141.3048	.2188	-.2731	53.5598	45.5558				1				0
80	10.31	60.114	25.9127	58.2702	27.0361	3.2463	.0196	171.3329	.3733	-.4334	.572	.3348	139.2625	.2185	-.2536	53.555	45.8725				1				0
80	10.32	60.3543	26.0477	57.7	26.761	3.2458	.0531	170.8629	.3728	-.4	.5467	.32	137.0166	.2182	-.2341	53.5501	46.1908				1				0
80	10.33	60.4401	26.0135	57.4438	26.5517	3.2573	.0674	170.4491	.3843	-.3857	.5444	.3186	135.1025	.2249	-.2257	53.6598	46.327				1				0
80	10.34	60.526	25.9793	57.1876	26.3424	3.2689	.0817	170.0352	.3959	-.3713	.5427	.3176	133.1648	.2317	-.2173	53.7702	46.4639				1				0
80	10.35	60.6118	25.9451	56.9314	26.1331	3.2806	.0962	169.6213	.4075	-.3568	.5417	.317	131.2076	.2385	-.2088	53.8811	46.6015				1				0
80	10.36	60.6976	25.9109	56.6752	25.9237	3.2923	.1107	169.2074	.4192	-.3423	.5412	.3168	129.2355	.2453	-.2004	53.9925	46.7397				1				0
80	10.37	60.7337	25.6354	56.3203	25.4524	3.3348	.1277	168.1417	.4617	-.3253	.5648	.3306	125.1686	.2702	-.1904	54.3972	46.9017				1				0
80	10.38	60.7697	25.36	55.9653	24.981	3.3778	.1449	167.076	.5048	-.3081	.5914	.3461	121.3995	.2954	-.1803	54.8071	47.0658				1				0
80	10.39	60.7199	25.1188	55.8666	24.7189	3.4091	.1475	166.4242	.5361	-.3056	.6171	.3611	119.6824	.3138	-.1788	55.1057	47.0898				1				0
80	10.4	60.6701	24.8776	55.7679	24.4568	3.4407	.15	165.7724	.5677	-.303	.6435	.3766	118.092	.3322	-.1773	55.4066	47.1141				1				0
80	10.41	60.6204	24.6364	55.6691	24.1947	3.4726	.1526	165.1206	.5995	-.3005	.6706	.3925	116.6172	.3509	-.1758	55.7099	47.1385				1				0
80	10.42	60.5706	24.3952	55.5704	23.9327	3.5047	.1552	164.4688	.6316	-.2979	.6983	.4087	115.2474	.3697	-.1743	56.0156	47.1632				1				0
80	10.43	60.3835	24.0252	55.7047	23.7095	3.5465	.1424	163.823	.6735	-.3106	.7417	.4341	114.7586	.3942	-.1818	56.4142	47.0419				1				0
80	10.44	60.1964	23.6553	55.839	23.4864	3.5887	.1296	163.1771	.7157	-.3234	.7854	.4596	114.3205	.4188	-.1893	56.8159	46.9196				1				0
80	10.45	60.0591	23.5266	56.0721	23.5253	3.5983	.1142	163.183	.7252	-.3389	.8005	.4685	115.0446	.4244	-.1983	56.9067	46.7728				1				0
80	10.46	59.9217	23.3979	56.3052	23.5642	3.6078	.0988	163.189	.7347	-.3543	.8157	.4774	115.7416	.43	-.2073	56.9975	46.6261				1				0
80	10.47	59.7844	23.2692	56.5382	23.6031	3.6173	.0834	163.1949	.7443	-.3697	.831	.4864	116.4129	.4356	-.2163	57.0882	46.4794				1				0
80	10.48	59.6471	23.1405	56.7713	23.6421	3.6268	.068	163.2009	.7538	-.3851	.8465	.4954	117.0599	.4412	-.2254	57.179	46.3327				1				0
80	10.49	59.454	22.9533	57.5532	23.9007	3.6391	.0272	163.8611	.766	-.4259	.8764	.5129	119.071	.4483	-.2492	57.2955	45.9442				1				0
80	10.5	59.2608	22.7661	58.3351	24.1593	3.6512	-.0133	164.5213	.7782	-.4663	.9072	.5309	120.9325	.4554	-.2729	57.411	45.5589				1				0
80	10.51	59.2051	22.7076	58.884	24.379	3.6538	-.0382	165.1756	.7808	-.4912	.9224	.5399	122.1766	.4569	-.2875	57.4359	45.3216				1				0
80	10.52	59.1493	22.649	59.4328	24.5987	3.6564	-.0629	165.8298	.7834	-.516	.938	.549	123.3703	.4585	-.302	57.4606	45.0862				1				0
80	10.53	59.0935	22.5905	59.9817	24.8184	3.659	-.0874	166.4841	.7859	-.5405	.9538	.5582	124.5157	.46	-.3163	57.4851	44.8526				1				0
80	10.54	58.9493	22.4996	60.9086	25.2102	3.6598	-.1302	167.5677	.7867	-.5832	.9793	.5732	126.5514	.4604	-.3413	57.4925	44.4454				1				0
80	10.55	58.8051	22.4087	61.8355	25.602	3.6605	-.1724	168.6513	.7875	-.6254	1.0056	.5886	128.4575	.4609	-.366	57.4999	44.0434				1				0
80	10.56	58.6609	22.3178	62.7624	25.9938	3.6613	-.2141	169.735	.7882	-.6671	1.0326	.6044	130.242	.4613	-.3904	57.5071	43.6466				1				0
80	10.57	58.5725	22.2854	63.1405	26.1659	3.6595	-.232	170.1643	.7865	-.685	1.043	.6104	131.0539	.4603	-.4009	57.4904	43.4763				1				0
80	10.58	58.4841	22.253	63.5185	26.3381	3.6578	-.2497	170.5937	.7848	-.7028	1.0534	.6165	131.8458	.4593	-.4113	57.4739	43.3068				1				0
80	10.59	58.3957	22.2206	63.8966	26.5102	3.6561	-.2674	171.0231	.783	-.7205	1.0641	.6228	132.6182	.4583	-.4217	57.4574	43.1382				1				0
80	10.6	58.0344	22.1018	64.312	26.7255	3.6507	-.2975	171.1738	.7777	-.7506	1.0808	.6326	133.9832	.4552	-.4393	57.4066	42.8517				1				0
80	10.61	57.673	21.983	64.7274	26.9409	3.6454	-.3276	171.3244	.7724	-.7806	1.0981	.6427	135.3034	.452	-.4569	57.356	42.5657				1				0
80	10.62	57.4001	21.8966	64.7648	26.9842	3.6418	-.3401	171.0457	.7688	-.7932	1.1046	.6465	135.8948	.4499	-.4642	57.3215	42.4462				1				0
80	10.63	57.1272	21.8102	64.8022	27.0274	3.6382	-.3527	170.7669	.7651	-.8057	1.1111	.6503	136.4813	.4478	-.4716	57.2869	42.3262				1				0
80	10.64	56.8542	21.7238	64.8395	27.0706	3.6345	-.3653	170.4882	.7615	-.8184	1.1179	.6542	137.0626	.4457	-.479	57.2522	42.2059				1				0
80	10.65	56.5813	21.6374	64.8769	27.1139	3.6309	-.378	170.2095	.7578	-.8311	1.1247	.6582	137.6388	.4435	-.4864	57.2174	42.0852				1				0
80	10.66	56.0311	21.4583	64.8057	27.1347	3.6244	-.3985	169.4298	.7513	-.8515	1.1356	.6646	138.5774	.4397	-.4984	57.1553	41.8904				1				0
80	10.67	55.481	21.2792	64.7346	27.1554	3.6178	-.4191	168.6501	.7447	-.8722	1.1469	.6712	139.5063	.4359	-.5104	57.0926	41.6937				1				0
80	10.68	55.2038	21.1865	64.626	27.1329	3.6149	-.427	168.1492	.7418	-.88	1.151	.6736	139.871	.4342	-.5151	57.065	41.6186				1				0
80	10.69	54.9265	21.0938	64.5175	27.1104	3.612	-.4349	167.6482	.7389	-.888	1.1552	.6761	140.2352	.4325	-.5197	57.0373	41.5431				1				0
80	10.7	54.6493	21.001	64.409	27.0879	3.609	-.4429	167.1473	.736	-.896	1.1595	.6786	140.5989	.4307	-.5244	57.0093	41.4671				1				0
80	10.71	54.3721	20.9083	64.3005	27.0655	3.6061	-.451	166.6463	.733	-.904	1.1638	.6812	140.9621	.429	-.5291	56.9812	41.3906				1				0
80	10.72	54.0983	20.9497	64.1136	27.1597	3.5826	-.4558	166.3214	.7096	-.9088	1.153	.6748	142.0169	.4153	-.5319	56.7581	41.3448				1				0
80	10.73	53.8245	20.9911	63.9268	27.254	3.5591	-.4606	165.9965	.6861	-.9136	1.1425	.6687	143.0957	.4015	-.5347	56.5341	41.2988				1				0
80	10.74	53.8279	21.1253	63.8486	27.3708	3.5387	-.4573	166.1725	.6656	-.9104	1.1278	.66	143.8259	.3896	-.5328	56.3395	41.33				1				0
80	10.75	53.8314	21.2594	63.7703	27.4875	3.5183	-.4541	166.3486	.6453	-.9071	1.1132	.6515	144.5738	.3776	-.5309	56.1453	41.3611				1				0
80	10.76	53.8348	21.3935	63.692	27.6043	3.498	-.4508	166.5246	.6249	-.9038	1.0988	.6431	145.3397	.3657	-.529	55.9516	41.3921				1				0
80	10.77	53.8382	21.5276	63.6137	27.7211	3.4777	-.4475	166.7006	.6046	-.9006	1.0847	.6348	146.1241	.3539	-.5271	55.7582	41.4231				1				0
80	10.78	53.8511	21.8831	63.1334	27.8975	3.4254	-.4285	166.7651	.5523	-.8816	1.0403	.6088	147.9319	.3233	-.5159	55.2602	41.6041				1				0
80	10.79	53.864	22.2386	62.653	28.074	3.3731	-.4095	166.8296	.5001	-.8626	.9971	.5835	149.897	.2927	-.5048	54.7626	41.785				1				0
80	10.8	53.8734	22.46	62.2509	28.1336	3.341	-.3937	166.718	.468	-.8468	.9675	.5662	151.0723	.2739	-.4956	54.457	41.9354				1				0
80	10.81	53.8829	22.6815	61.8489	28.1933	3.3089	-.3779	166.6065	.4358	-.831	.9383	.5492	152.3228	.2551	-.4863	54.1509	42.086				1				0
80	10.82	53.8923	22.9029	61.4468	28.253	3.2767	-.3621	166.4949	.4037	-.8151	.9096	.5324	153.6547	.2363	-.4771	53.8445	42.2367				1				0
80	10.83	53.9017	23.1243	61.0447	28.3127	3.2445	-.3463	166.3834	.3714	-.7993	.8814	.5158	155.0745	.2174	-.4678	53.5376	42.3877				1				0
80	10.84	54.0219	23.5248	60.2432	28.3066	3.195	-.3095	166.0966	.322	-.7625	.8277	.4844	157.1068	.1885	-.4463	53.0666	42.7378				1				0
80	10.85	54.1421	23.9253	59.4417	28.3006	3.1454	-.2726	165.8097	.2724	-.7256	.7751	.4536	159.426	.1594	-.4247	52.594	43.0892				1				0
80	10.86	54.2528	24.1044	59.0423	28.2348	3.1281	-.2516	165.6344	.2551	-.7046	.7494	.4386	160.1002	.1493	-.4124	52.4292	43.2892				1				0
80	10.87	54.3635	24.2836	58.6429	28.1691	3.1108	-.2305	165.4591	.2377	-.6836	.7237	.4236	160.8237	.1391	-.4001	52.2641	43.4897				1				0
80	10.88	54.4742	24.4627	58.2435	28.1034	3.0934	-.2094	165.2838	.2204	-.6625	.6982	.4086	161.6021	.129	-.3877	52.0986	43.6906				1				0
80	10.89	54.7308	24.5734	57.9028	27.914	3.0962	-.1843	165.121	.2231	-.6373	.6752	.3952	160.7042	.1306	-.373	52.125	43.9305				1				0
80	10.9	54.9875	24.6841	57.5621	27.7245	3.099	-.159	164.9582	.2259	-.6121	.6524	.3818	159.7415	.1322	-.3582	52.1515	44.1708				1				0
80	10.91	55.2441	24.7948	57.2214	27.5351	3.1017	-.1337	164.7954	.2287	-.5868	.6298	.3686	158.7071	.1338	-.3434	52.178	44.4116				1				0
80	10.92	55.39	24.7264	57.2801	27.4114	3.122	-.1297	164.8079	.2489	-.5827	.6337	.3709	156.8701	.1457	-.341	52.3706	44.4502				1				0
80	10.93	55.5359	24.658	57.3388	27.2877	3.1422	-.1256	164.8205	.2691	-.5787	.6382	.3735	155.0576	.1575	-.3387	52.5632	44.4887				1				0
80	10.94	55.6818	24.5896	57.3975	27.1641	3.1624	-.1216	164.833	.2894	-.5746	.6434	.3765	153.2726	.1693	-.3363	52.7558	44.5273				1				0
80	10.95	55.9513	24.55	57.5585	27.0499	3.1872	-.1162	165.1097	.3141	-.5693	.6502	.3805	151.1084	.1838	-.3332	52.9918	44.5786				1				0
80	10.96	56.2208	24.5104	57.7195	26.9357	3.2119	-.1108	165.3864	.3388	-.5639	.6579	.385	148.9989	.1983	-.33	53.227	44.6297				1				0
80	10.97	56.3444	24.5392	57.8218	26.9452	3.2164	-.1095	165.6507	.3433	-.5626	.6591	.3857	148.6044	.2009	-.3292	53.2698	44.6423				1				0
80	10.98	56.468	24.568	57.9241	26.9547	3.2209	-.1082	165.9149	.3478	-.5612	.6603	.3864	148.2123	.2036	-.3285	53.3126	44.6548				1				0
80	10.99	56.5916	24.5968	58.0264	26.9643	3.2253	-.1069	166.1791	.3523	-.5599	.6615	.3872	147.8232	.2062	-.3277	53.3552	44.6673				1				0
80	11	56.7152	24.6256	58.1287	26.9738	3.2298	-.1056	166.4433	.3568	-.5586	.6628	.3879	147.4365	.2088	-.3269	53.3977	44.6798				1				0
80	11.01	56.8671	24.7345	58.1323	27.0092	3.2246	-.0992	166.7431	.3515	-.5522	.6546	.3831	147.5216	.2057	-.3232	53.3477	44.7408				1				0
80	11.02	57.019	24.8434	58.1359	27.0447	3.2193	-.0928	167.043	.3463	-.5458	.6464	.3783	147.6084	.2027	-.3195	53.298	44.8015				1				0
80	11.03	57.0473	24.9235	58.0371	27.0706	3.2097	-.0877	167.0786	.3366	-.5408	.637	.3728	148.0973	.197	-.3165	53.2059	44.85				1				0
80	11.04	57.0757	25.0036	57.9384	27.0966	3.2	-.0826	167.1142	.327	-.5357	.6276	.3673	148.6006	.1914	-.3135	53.1139	44.8984				1				0
80	11.05	57.104	25.0837	57.8396	27.1225	3.1904	-.0775	167.1499	.3173	-.5306	.6182	.3618	149.1191	.1857	-.3105	53.022	44.9468				1				0
80	11.06	57.1323	25.1638	57.7409	27.1485	3.1807	-.0725	167.1855	.3077	-.5255	.6089	.3564	149.6533	.1801	-.3076	52.93	44.9952				1				0
80	11.07	57.2722	25.2682	57.5683	27.1061	3.1753	-.0596	167.2149	.3023	-.5127	.5951	.3483	149.4748	.1769	-.3	52.8789	45.1175				1				0
80	11.08	57.4121	25.3726	57.3957	27.0637	3.17	-.0468	167.2442	.2969	-.4998	.5814	.3402	149.2879	.1738	-.2925	52.8277	45.2398				1				0
80	11.09	57.5237	25.3969	57.3219	26.9954	3.1742	-.039	167.2379	.3012	-.4921	.5769	.3376	148.529	.1763	-.288	52.8685	45.3138				1				0
80	11.1	57.6353	25.4212	57.2481	26.9271	3.1785	-.0313	167.2316	.3055	-.4843	.5726	.3351	147.7583	.1788	-.2834	52.9092	45.3877				1				0
80	11.11	57.7468	25.4455	57.1742	26.8587	3.1828	-.0235	167.2253	.3097	-.4765	.5683	.3326	146.976	.1813	-.2789	52.9499	45.4617				1				0
80	11.12	57.8584	25.4698	57.1004	26.7904	3.1871	-.0157	167.2191	.314	-.4688	.5642	.3302	146.1821	.1838	-.2743	52.9906	45.5357				1				0
80	11.13	58.0661	25.4176	57.0888	26.6235	3.2086	-.0064	167.1961	.3356	-.4594	.5689	.333	143.8554	.1964	-.2689	53.1959	45.6245				1				0
80	11.14	58.2738	25.3654	57.0773	26.4565	3.2302	.0029	167.1731	.3571	-.4501	.5746	.3363	141.5699	.209	-.2634	53.4012	45.7134				1				0
80	11.15	58.37	25.2889	57.1396	26.3579	3.2475	.0045	167.1564	.3744	-.4485	.5843	.3419	140.1468	.2191	-.2625	53.5658	45.7283				1				0
80	11.16	58.4661	25.2124	57.2018	26.2593	3.2647	.0061	167.1397	.3917	-.447	.5943	.3478	138.7708	.2292	-.2616	53.7304	45.7432				1				0
80	11.17	58.5622	25.1359	57.2641	26.1607	3.282	.0076	167.1229	.409	-.4454	.6047	.3539	137.4408	.2394	-.2607	53.895	45.7581				1				0
80	11.18	58.6583	25.0594	57.3264	26.0621	3.2993	.0092	167.1062	.4263	-.4438	.6154	.3602	136.1562	.2495	-.2598	54.0597	45.773				1				0
80	11.19	58.7716	24.91	57.5674	25.9696	3.3274	.004	167.2186	.4544	-.449	.6388	.3738	134.6596	.2659	-.2628	54.3273	45.7238				1				0
80	11.2	58.8849	24.7606	57.8085	25.877	3.3555	-.0011	167.3311	.4824	-.4542	.6626	.3878	133.2714	.2823	-.2658	54.5945	45.6747				1				0
80	11.21	58.9021	24.6877	57.9873	25.8831	3.3662	-.0078	167.4602	.4932	-.4609	.675	.395	133.0605	.2886	-.2697	54.6969	45.6108				1				0
80	11.22	58.9193	24.6148	58.1661	25.8892	3.377	-.0145	167.5893	.5039	-.4676	.6874	.4023	132.8575	.2949	-.2736	54.7991	45.547				1				0
80	11.23	58.9364	24.5419	58.3449	25.8952	3.3877	-.0212	167.7184	.5146	-.4743	.6998	.4096	132.6621	.3012	-.2776	54.9012	45.4833				1				0
80	11.24	58.9536	24.469	58.5237	25.9013	3.3984	-.0279	167.8475	.5253	-.4809	.7122	.4168	132.4738	.3075	-.2815	55.0032	45.4196				1				0
80	11.25	58.8214	24.2701	58.7834	25.8943	3.4169	-.0442	167.7693	.5438	-.4972	.7368	.4312	132.437	.3183	-.291	55.1791	45.2647				1				0
80	11.26	58.6892	24.0711	59.0432	25.8874	3.4354	-.0605	167.691	.5623	-.5135	.7615	.4457	132.4025	.3291	-.3005	55.3553	45.1095				1				0
80	11.27	58.5399	23.9451	59.1241	25.8744	3.4432	-.0701	167.4836	.5701	-.5232	.7738	.4529	132.539	.3337	-.3062	55.4299	45.0176				1				0
80	11.28	58.3906	23.8191	59.2051	25.8615	3.451	-.0798	167.2762	.578	-.5328	.7861	.4601	132.6715	.3383	-.3118	55.5047	44.9255				1				0
80	11.29	58.2412	23.6931	59.286	25.8485	3.4589	-.0895	167.0689	.5859	-.5425	.7985	.4673	132.8002	.3429	-.3175	55.5797	44.8331				1				0
80	11.3	58.2258	23.5824	59.3688	25.7845	3.4735	-.0936	166.9614	.6004	-.5466	.812	.4752	132.3157	.3514	-.3199	55.7183	44.7939				1				0
80	11.31	58.2103	23.4717	59.4515	25.7205	3.488	-.0977	166.854	.615	-.5508	.8256	.4832	131.8465	.3599	-.3223	55.857	44.7547				1				0
80	11.32	58.1949	23.361	59.5342	25.6565	3.5026	-.1018	166.7466	.6296	-.5549	.8392	.4911	131.3919	.3685	-.3247	55.9959	44.7155				1				0
80	11.33	58.3288	23.3763	59.536	25.6055	3.5092	-.0962	166.8465	.6362	-.5493	.8405	.4919	130.8056	.3723	-.3215	56.059	44.769				1				0
80	11.34	58.4626	23.3916	59.5378	25.5544	3.5159	-.0906	166.9465	.6428	-.5436	.8419	.4927	130.2219	.3762	-.3182	56.1221	44.8224				1				0
80	11.35	58.5965	23.4069	59.5396	25.5034	3.5225	-.085	167.0464	.6494	-.538	.8434	.4936	129.6408	.3801	-.3149	56.1852	44.8758				1				0
80	11.36	59.3904	23.9379	59.1713	25.4878	3.4982	-.037	167.9875	.6252	-.49	.7943	.4649	128.0918	.3659	-.2868	55.9539	45.3329				1				0
80	11.37	60.1844	24.469	58.803	25.4723	3.4742	.0105	168.9286	.6012	-.4426	.7465	.4369	126.3612	.3518	-.259	55.7253	45.7849				1				0
80	11.38	60.8444	24.9847	58.433	25.5077	3.4439	.052	169.7698	.5709	-.4011	.6977	.4083	125.0908	.3341	-.2347	55.4368	46.1803				1				0
80	11.39	61.5044	25.5004	58.0629	25.5432	3.4139	.0931	170.6109	.5409	-.36	.6497	.3802	123.6454	.3165	-.2107	55.1511	46.5717				1				0
80	11.4	62.1644	26.0162	57.6929	25.5786	3.3842	.1338	171.4521	.5112	-.3193	.6027	.3527	121.9885	.2992	-.1869	54.8683	46.9593				1				0
80	11.41	62.8244	26.5319	57.3228	25.6141	3.3548	.1741	172.2932	.4818	-.279	.5567	.3258	120.0736	.2819	-.1633	54.5882	47.3432				1				0
80	11.42	64.038	27.5967	56.0321	25.4558	3.2904	.2738	173.1226	.4174	-.1792	.4542	.2658	113.2372	.2443	-.1049	53.9752	48.2932				1				0
80	11.43	65.2516	28.6614	54.7413	25.2975	3.2267	.3726	173.9519	.3536	-.0804	.3627	.2123	102.8104	.207	-.0471	53.368	49.2342				1				0
80	11.44	65.8052	29.2105	53.8206	25.1038	3.1916	.4322	173.9401	.3186	-.0208	.3192	.1868	93.7428	.1864	-.0122	53.0339	49.8015				1				0
80	11.45	66.3588	29.7595	52.8999	24.91	3.1565	.4918	173.9283	.2835	.0387	.2861	.1674	82.2175	.1659	.0227	52.6997	50.369				1				0
80	11.46	66.9124	30.3085	51.9793	24.7163	3.1214	.5514	173.9165	.2484	.0983	.2671	.1563	68.4017	.1454	.0575	52.3655	50.9365				1				0
80	11.47	67.466	30.8576	51.0586	24.5226	3.0863	.611	173.9047	.2133	.1579	.2654	.1553	53.4812	.1248	.0924	52.0313	51.5041				1				0
80	11.48	68.0402	31.3715	49.4396	23.9214	3.0594	.7044	172.7727	.1864	.2514	.313	.1832	36.5551	.1091	.1471	51.7752	52.3942				1				0
80	11.49	68.6144	31.8854	47.8206	23.3203	3.0322	.7991	171.6407	.1591	.3461	.3809	.2229	24.6957	.0931	.2025	51.5157	53.296				1				0
80	11.5	68.635	31.8503	47.1223	22.9129	3.0404	.8343	170.5205	.1673	.3812	.4163	.2437	23.6994	.0979	.2231	51.5937	53.6307				1				0
80	11.51	68.6556	31.8152	46.424	22.5055	3.0487	.8699	169.4004	.1756	.4168	.4523	.2647	22.8493	.1028	.244	51.6728	53.9699				1				0
80	11.52	68.6762	31.7801	45.7257	22.0982	3.0571	.906	168.2802	.1841	.4529	.4889	.2861	22.1157	.1077	.2651	51.7529	54.3135				1				0
80	11.53	68.6968	31.745	45.0274	21.6908	3.0656	.9425	167.16	.1926	.4895	.526	.3078	21.4766	.1127	.2865	51.8341	54.6618				1				0
80	11.54	68.7783	31.5929	44.0009	20.9945	3.0939	.9994	165.3666	.2209	.5464	.5893	.3449	22.0097	.1293	.3198	52.1035	55.2037				1				0
80	11.55	68.8599	31.4408	42.9743	20.2982	3.1228	1.0576	163.5732	.2498	.6045	.6541	.3828	22.4479	.1462	.3538	52.3787	55.7575				1				0
80	11.56	68.9208	31.3238	42.6461	20.0093	3.143	1.078	162.9	.2699	.625	.6808	.3984	23.3567	.158	.3658	52.5705	55.9524				1				0
80	11.57	68.9817	31.2068	42.3178	19.7205	3.1633	1.0987	162.2268	.2902	.6456	.7079	.4143	24.2035	.1698	.3779	52.7639	56.1489				1				0
80	11.58	69.0427	31.0898	41.9896	19.4316	3.1837	1.1195	161.5536	.3107	.6664	.7353	.4303	24.994	.1818	.39	52.9588	56.347				1				0
80	11.59	69.1036	30.9728	41.6613	19.1427	3.2044	1.1404	160.8804	.3313	.6874	.7631	.4466	25.7334	.1939	.4023	53.1554	56.5468				1				0
80	11.6	69.3997	31.0691	41.1436	18.8227	3.2134	1.1794	160.4351	.3403	.7264	.8022	.4695	25.1037	.1992	.4251	53.2412	56.9181				1				0
80	11.61	69.6958	31.1654	40.6259	18.5026	3.2224	1.2186	159.9897	.3494	.7656	.8416	.4925	24.5297	.2045	.4481	53.3275	57.2915				1				0
80	11.62	69.931	31.3787	40.4364	18.4715	3.2106	1.2364	160.2176	.3376	.7834	.853	.4992	23.3113	.1976	.4585	53.2149	57.4608				1				0
80	11.63	70.1662	31.592	40.2469	18.4404	3.1988	1.2541	160.4455	.3258	.8011	.8648	.5061	22.1291	.1907	.4689	53.1026	57.6296				1				0
80	11.64	70.4013	31.8053	40.0575	18.4092	3.1871	1.2718	160.6733	.314	.8188	.8769	.5132	20.9824	.1838	.4792	52.9906	57.7979				1				0
80	11.65	70.6365	32.0187	39.868	18.3781	3.1753	1.2894	160.9012	.3023	.8364	.8894	.5205	19.8705	.1769	.4895	52.8789	57.9658				1				0
80	11.66	70.9172	32.5722	39.7221	18.5969	3.124	1.3042	161.8084	.251	.8512	.8874	.5194	16.43	.1469	.4981	52.3904	58.1063				1				0
80	11.67	71.1978	33.1257	39.5762	18.8157	3.0733	1.3188	162.7155	.2003	.8657	.8886	.5201	13.025	.1172	.5067	51.9074	58.2452				1				0
80	11.68	71.2433	33.4659	39.6198	19.0657	3.0345	1.3159	163.3948	.1614	.8629	.8779	.5138	10.5961	.0945	.505	51.5374	58.2181				1				0
80	11.69	71.2888	33.8062	39.6634	19.3157	2.996	1.3131	164.074	.1229	.8601	.8688	.5085	8.1325	.0719	.5034	51.1705	58.1912				1				0
80	11.7	71.3343	34.1464	39.707	19.5656	2.9577	1.3103	164.7533	.0847	.8573	.8614	.5042	5.6425	.0496	.5017	50.8066	58.1645				1				0
80	11.71	71.554	34.7431	39.9863	20.0682	2.8987	1.2987	166.3516	.0256	.8457	.846	.4952	1.7347	.015	.4949	50.2439	58.0539				1				0
80	11.72	71.7737	35.3399	40.2656	20.5707	2.8407	1.2873	167.9499	-.0324	.8343	.8349	.4886	357.7792	-.0189	.4883	49.6919	57.9454				1				0
80	11.73	71.9934	35.9366	40.5449	21.0732	2.7838	1.2761	169.5482	-.0892	.8231	.8279	.4845	353.8133	-.0522	.4817	49.1503	57.8389				1				0
80	11.74	72.1677	36.1931	40.7807	21.3258	2.7639	1.2677	170.4672	-.1092	.8146	.8219	.481	352.367	-.0639	.4768	48.9603	57.7583				1				0
80	11.75	72.3419	36.4496	41.0164	21.5783	2.7441	1.2593	171.3863	-.1289	.8063	.8165	.4779	350.9161	-.0754	.4719	48.7723	57.6786				1				0
80	11.76	72.5161	36.7062	41.2521	21.8309	2.7246	1.251	172.3053	-.1484	.798	.8117	.475	349.4626	-.0869	.467	48.5863	57.5998				1				0
80	11.77	72.5565	36.8331	41.3891	21.9675	2.7134	1.2449	172.7462	-.1596	.7919	.8078	.4728	348.6031	-.0934	.4635	48.4797	57.542				1				0
80	11.78	72.5968	36.96	41.5261	22.1042	2.7023	1.2389	173.1871	-.1708	.7859	.8042	.4707	347.7401	-.0999	.4599	48.3736	57.4845				1				0
80	11.79	72.4629	36.8304	41.4274	21.9883	2.7104	1.241	172.709	-.1627	.788	.8046	.4709	348.3365	-.0952	.4612	48.4509	57.5046				1				0
80	11.8	72.329	36.7007	41.3286	21.8724	2.7186	1.2431	172.2308	-.1545	.7901	.8051	.4712	348.9358	-.0904	.4624	48.5286	57.5247				1				0
80	11.81	72.1951	36.5711	41.2299	21.7565	2.7268	1.2453	171.7527	-.1463	.7922	.8056	.4715	349.5376	-.0856	.4637	48.6067	57.545				1				0
80	11.82	72.0612	36.4415	41.1312	21.6406	2.735	1.2474	171.2746	-.138	.7944	.8063	.4719	350.1419	-.0808	.4649	48.6853	57.5655				1				0
80	11.83	71.5051	35.9195	40.8616	21.3085	2.7635	1.2466	169.5947	-.1095	.7936	.8011	.4689	352.1424	-.0641	.4645	48.9569	57.5581				1				0
80	11.84	70.9489	35.3975	40.5921	20.9763	2.7926	1.2459	167.9148	-.0804	.7928	.7969	.4664	354.2069	-.0471	.464	49.234	57.5506				1				0
80	11.85	70.5266	35.005	40.4213	20.7601	2.8135	1.2428	166.7131	-.0595	.7898	.7921	.4636	355.691	-.0348	.4622	49.4332	57.522				1				0
80	11.86	70.1044	34.6126	40.2505	20.5439	2.8348	1.2398	165.5114	-.0383	.7868	.7877	.461	357.2144	-.0224	.4605	49.6354	57.493				1				0
80	11.87	69.6821	34.2202	40.0797	20.3276	2.8563	1.2367	164.3096	-.0167	.7837	.7838	.4588	358.7761	-.0098	.4586	49.8405	57.4635				1				0
80	11.88	69.2598	33.8278	39.9089	20.1114	2.8782	1.2336	163.1079	.0051	.7805	.7805	.4568	.3755	.003	.4568	50.0487	57.4336				1				0
80	11.89	68.7217	33.0924	40.0521	19.864	2.9336	1.2103	161.7303	.0605	.7573	.7597	.4446	4.5696	.0354	.4432	50.5764	57.212				1				0
80	11.9	68.1835	32.3571	40.1953	19.6167	2.9899	1.1866	160.3526	.1169	.7336	.7428	.4348	9.053	.0684	.4293	51.1132	56.9866				1				0
80	11.91	68.0677	32.0141	40.5094	19.5855	3.0236	1.1663	160.1767	.1505	.7133	.729	.4266	11.9173	.0881	.4174	51.4337	56.793				1				0
80	11.92	67.9518	31.6712	40.8234	19.5544	3.0573	1.1459	160.0008	.1843	.6929	.717	.4196	14.8917	.1078	.4055	51.7548	56.5989				1				0
80	11.93	67.8359	31.3283	41.1374	19.5232	3.0911	1.1255	159.8249	.2181	.6725	.7069	.4137	17.9656	.1276	.3936	52.0767	56.4045				1				0
80	11.94	67.7201	30.9854	41.4514	19.4921	3.125	1.105	159.649	.2519	.652	.699	.4091	21.1256	.1474	.3816	52.3993	56.2096				1				0
80	11.95	67.9896	30.8909	42.0554	19.6495	3.1497	1.0815	160.5854	.2766	.6285	.6867	.4019	23.7545	.1619	.3678	52.6344	55.9857				1				0
80	11.96	68.2591	30.7964	42.6594	19.8069	3.1741	1.0583	161.5218	.301	.6053	.676	.3956	26.4414	.1762	.3542	52.8667	55.7645				1				0
80	11.97	68.6444	31.0448	42.9494	19.9955	3.1648	1.0555	162.6341	.2918	.6025	.6694	.3918	25.8385	.1708	.3526	52.7786	55.738				1				0
80	11.98	69.0298	31.2932	43.2394	20.1841	3.1557	1.0528	163.7465	.2826	.5997	.663	.388	25.2321	.1654	.351	52.6917	55.7119				1				0
80	11.99	69.4152	31.5416	43.5294	20.3726	3.1467	1.0501	164.8588	.2736	.597	.6568	.3844	24.6223	.1601	.3494	52.606	55.6861				1				0
80	12	69.8005	31.79	43.8194	20.5612	3.1378	1.0474	165.9711	.2648	.5944	.6507	.3808	24.0093	.1549	.3479	52.5214	55.6607				1				0
80	12.01	70.5052	32.3544	44.2722	20.9452	3.1091	1.0463	168.0769	.236	.5933	.6385	.3737	21.6934	.1381	.3472	52.2477	55.6502				1				0
80	12.02	71.2098	32.9187	44.725	21.3292	3.081	1.0452	170.1827	.208	.5922	.6276	.3673	19.3519	.1217	.3466	51.9808	55.6399				1				0
80	12.03	71.5291	33.2346	44.8877	21.5247	3.0617	1.0467	171.1762	.1886	.5937	.6229	.3646	17.6279	.1104	.3475	51.7966	55.6541				1				0
80	12.04	71.8484	33.5505	45.0505	21.7202	3.0426	1.0482	172.1696	.1695	.5952	.6188	.3622	15.8996	.0992	.3483	51.6146	55.6681				1				0
80	12.05	72.1677	33.8665	45.2133	21.9157	3.0237	1.0496	173.1631	.1506	.5966	.6153	.3601	14.1701	.0882	.3492	51.4346	55.682				1				0
80	12.06	72.1986	33.9133	45.3147	21.984	3.0202	1.0457	173.4105	.1472	.5926	.6106	.3574	13.9455	.0861	.3468	51.4015	55.6441				1				0
80	12.07	72.2295	33.9601	45.4161	22.0523	3.0167	1.0417	173.658	.1437	.5887	.606	.3546	13.7181	.0841	.3445	51.3686	55.6063				1				0
80	12.08	72.2604	34.0069	45.5175	22.1206	3.0133	1.0377	173.9054	.1402	.5847	.6013	.3519	13.4879	.0821	.3422	51.3357	55.5687				1				0
80	12.09	71.972	33.7378	45.4562	21.9935	3.0286	1.0323	173.1594	.1555	.5792	.5997	.351	15.0283	.091	.339	51.481	55.5165				1				0
80	12.1	71.6836	33.4686	45.3948	21.8664	3.044	1.0267	172.4134	.1709	.5737	.5986	.3503	16.5891	.1	.3358	51.6277	55.4638				1				0
80	12.11	71.3952	33.1995	45.3334	21.7392	3.0595	1.0212	171.6674	.1864	.5681	.5979	.3499	18.1682	.1091	.3325	51.7756	55.4106				1				0
80	12.12	70.5773	32.5758	45.2391	21.5334	3.0867	1.0002	169.9255	.2137	.5472	.5874	.3438	21.3292	.125	.3202	52.0349	55.2114				1				0
80	12.13	69.7593	31.952	45.1448	21.3275	3.1145	.9789	168.1837	.2415	.5258	.5786	.3386	24.6635	.1413	.3078	52.2996	55.0081				1				0
80	12.14	69.2298	31.5974	45.1119	21.2488	3.1265	.9631	167.1879	.2534	.5101	.5696	.3333	26.4208	.1483	.2985	52.4137	54.858				1				0
80	12.15	68.7002	31.2428	45.079	21.1701	3.1386	.9472	166.1921	.2656	.4941	.561	.3283	28.2553	.1554	.2892	52.5293	54.7061				1				0
80	12.16	68.1707	30.8882	45.0461	21.0914	3.1509	.931	165.1963	.2778	.478	.5529	.3236	30.1678	.1626	.2798	52.6462	54.5524				1				0
80	12.17	67.6411	30.5336	45.0132	21.0127	3.1633	.9147	164.2005	.2903	.4617	.5453	.3192	32.1591	.1699	.2702	52.7645	54.3969				1				0
80	12.18	66.9682	30.2131	45.1404	21.1018	3.162	.8845	163.4235	.289	.4314	.5193	.3039	33.8125	.1691	.2525	52.752	54.109				1				0
80	12.19	66.2953	29.8927	45.2676	21.1908	3.1607	.854	162.6465	.2876	.4009	.4934	.2888	35.6572	.1683	.2346	52.7394	53.8183				1				0
80	12.2	66.152	29.9269	45.4277	21.3586	3.1468	.8403	162.8652	.2737	.3872	.4742	.2775	35.2553	.1602	.2266	52.6069	53.688				1				0
80	12.21	66.0087	29.9611	45.5878	21.5264	3.1329	.8266	163.084	.2599	.3736	.4551	.2663	34.8206	.1521	.2186	52.4748	53.558				1				0
80	12.22	65.8653	29.9953	45.7479	21.6942	3.1191	.813	163.3028	.246	.36	.436	.2552	34.349	.144	.2107	52.343	53.4284				1				0
80	12.23	65.722	30.0295	45.9081	21.862	3.1053	.7994	163.5216	.2322	.3464	.417	.2441	33.8359	.1359	.2027	52.2115	53.2991				1				0
80	12.24	65.8138	30.2095	46.3902	22.2201	3.0861	.7779	164.6337	.2131	.3249	.3885	.2274	33.2613	.1247	.1901	52.0294	53.094				1				0
80	12.25	65.9057	30.3895	46.8723	22.5782	3.0673	.7567	165.7457	.1942	.3036	.3604	.2109	32.6054	.1137	.1777	51.8497	52.8918				1				0
80	12.26	66.1408	30.5354	47.1944	22.7685	3.0621	.7489	166.639	.1891	.2959	.3511	.2055	32.5758	.1106	.1732	51.8005	52.8181				1				0
80	12.27	66.376	30.6812	47.5164	22.9588	3.057	.7413	167.5323	.1839	.2882	.3419	.2001	32.5449	.1077	.1687	51.7519	52.7451				1				0
80	12.28	66.6112	30.827	47.8384	23.149	3.0519	.7337	168.4256	.1789	.2807	.3328	.1948	32.5128	.1047	.1643	51.7037	52.673				1				0
80	12.29	66.8463	30.9728	48.1604	23.3393	3.0469	.7262	169.3188	.1739	.2732	.3238	.1895	32.4792	.1018	.1599	51.6561	52.6016				1				0
80	12.3	67.1373	31.0313	48.6123	23.5028	3.0557	.7148	170.2837	.1826	.2618	.3192	.1868	34.9027	.1069	.1532	51.7393	52.493				1				0
80	12.31	67.4282	31.0898	49.0642	23.6663	3.0643	.7035	171.2485	.1913	.2505	.3152	.1844	37.365	.1119	.1466	51.8216	52.3855				1				0
80	12.32	67.484	31.0025	49.1941	23.6395	3.0779	.6996	171.3201	.2049	.2465	.3205	.1876	39.727	.1199	.1443	51.951	52.3478				1				0
80	12.33	67.5398	30.9152	49.3239	23.6126	3.0915	.6956	171.3916	.2184	.2426	.3264	.191	42.0055	.1278	.142	52.0804	52.3101				1				0
80	12.34	67.5956	30.8279	49.4538	23.5858	3.1051	.6916	171.4631	.232	.2386	.3328	.1948	44.1981	.1358	.1396	52.2096	52.2724				1				0
80	12.35	67.6514	30.7406	49.5837	23.559	3.1186	.6877	171.5347	.2456	.2346	.3397	.1988	46.3034	.1437	.1373	52.3388	52.2347				1				0
80	12.36	67.7836	30.5138	49.6851	23.3765	3.1537	.688	171.359	.2807	.235	.366	.2142	50.0624	.1643	.1375	52.673	52.2379				1				0
80	12.37	67.9157	30.2869	49.7865	23.194	3.1889	.6884	171.1832	.3158	.2353	.3938	.2305	53.3102	.1848	.1377	53.0078	52.2411				1				0
80	12.38	67.9921	30.1474	49.758	23.0383	3.2105	.6927	170.9359	.3375	.2396	.4139	.2422	54.6253	.1975	.1402	53.2142	52.2821				1				0
80	12.39	68.0685	30.0079	49.7296	22.8826	3.2323	.697	170.6887	.3592	.2439	.4342	.2541	55.8215	.2102	.1428	53.4213	52.3232				1				0
80	12.4	68.1449	29.8684	49.7011	22.727	3.2541	.7013	170.4414	.381	.2483	.4548	.2662	56.9134	.223	.1453	53.6289	52.3644				1				0
80	12.41	68.2213	29.7289	49.6726	22.5713	3.2759	.7056	170.1941	.4029	.2526	.4755	.2783	57.9133	.2358	.1478	53.8371	52.4058				1				0
80	12.42	68.4075	29.5561	49.4529	22.2642	3.3082	.7227	169.6808	.4352	.2696	.5119	.2996	58.2191	.2547	.1578	54.1445	52.5678				1				0
80	12.43	68.5938	29.3833	49.2332	21.9572	3.3407	.7398	169.1674	.4676	.2867	.5485	.321	58.4859	.2737	.1678	54.4537	52.7307				1				0
80	12.44	68.7037	29.35	49.042	21.8058	3.3511	.7525	168.9014	.4781	.2995	.5642	.3302	57.9364	.2798	.1753	54.5533	52.8523				1				0
80	12.45	68.8135	29.3167	48.8507	21.6544	3.3616	.7653	168.6353	.4886	.3123	.5799	.3394	57.4149	.2859	.1828	54.6533	52.9742				1				0
80	12.46	68.9234	29.2834	48.6594	21.5031	3.3722	.7782	168.3693	.4991	.3251	.5957	.3486	56.9194	.2921	.1903	54.7535	53.0965				1				0
80	12.47	68.7285	29.2249	48.1586	21.3015	3.3693	.7951	167.4136	.4962	.3421	.6027	.3528	55.4187	.2904	.2002	54.7262	53.2581				1				0
80	12.48	68.5337	29.1664	47.6578	21.1	3.3664	.8123	166.4579	.4933	.3593	.6103	.3572	53.937	.2887	.2103	54.6986	53.4216				1				0
80	12.49	68.3389	29.1079	47.157	20.8985	3.3635	.8297	165.5022	.4904	.3766	.6184	.3619	52.4761	.287	.2204	54.6706	53.587				1				0
80	12.5	68.0342	29.0827	46.8474	20.8483	3.3497	.834	164.8126	.4767	.381	.6102	.3571	51.37	.279	.223	54.54	53.6281				1				0
80	12.51	67.7295	29.0575	46.5379	20.7982	3.3359	.8383	164.123	.4629	.3853	.6022	.3525	50.2247	.2709	.2255	54.4082	53.6696				1				0
80	12.52	67.4248	29.0323	46.2283	20.748	3.322	.8427	163.4333	.4489	.3897	.5945	.3479	49.0391	.2627	.2281	54.2754	53.7114				1				0
80	12.53	67.0249	29.2366	45.6768	20.7861	3.2741	.8555	162.7243	.401	.4025	.5682	.3325	44.8955	.2347	.2356	53.8193	53.8333				1				0
80	12.54	66.6249	29.4409	45.1253	20.8241	3.2258	.8684	162.0152	.3527	.4154	.5449	.3189	40.3349	.2064	.2431	53.3592	53.9562				1				0
80	12.55	66.5296	29.6704	44.8833	20.9123	3.1918	.8768	161.9956	.3187	.4238	.5303	.3104	36.9465	.1865	.248	53.0357	54.0363				1				0
80	12.56	66.4344	29.8999	44.6413	21.0006	3.1578	.8853	161.9762	.2848	.4322	.5176	.3029	33.3777	.1667	.253	52.712	54.1164				1				0
80	12.57	66.3391	30.1294	44.3994	21.0888	3.1238	.8937	161.9567	.2508	.4406	.507	.2967	29.6439	.1468	.2579	52.3882	54.1965				1				0
80	12.58	66.2438	30.3589	44.1574	21.177	3.0898	.9021	161.9372	.2168	.4491	.4986	.2918	25.7668	.1269	.2628	52.0644	54.2767				1				0
80	12.59	66.0361	30.6155	44.2651	21.5135	3.0442	.888	162.4301	.1711	.4349	.4674	.2735	21.4757	.1001	.2546	51.6297	54.1423				1				0
80	12.6	65.8284	30.872	44.3727	21.8499	2.9988	.874	162.923	.1257	.4209	.4393	.2571	16.6332	.0736	.2463	51.1976	54.0088				1				0
80	12.61	65.716	30.899	44.7223	22.0982	2.9874	.8517	163.4354	.1144	.3987	.4147	.2427	16.0074	.0669	.2333	51.0892	53.7967				1				0
80	12.62	65.6035	30.926	45.0719	22.3464	2.9761	.8296	163.9478	.1031	.3765	.3904	.2285	15.3073	.0603	.2204	50.9815	53.5859				1				0
80	12.63	65.4911	30.953	45.4215	22.5946	2.9649	.8076	164.4602	.0918	.3545	.3662	.2143	14.5195	.0537	.2075	50.8744	53.3764				1				0
80	12.64	65.3787	30.98	45.7711	22.8429	2.9537	.7857	164.9726	.0806	.3327	.3423	.2003	13.6267	.0472	.1947	50.768	53.1683				1				0
80	12.65	65.0208	30.8162	46.6749	23.3238	2.9501	.7279	165.8355	.077	.2749	.2855	.1671	15.6495	.0451	.1609	50.7334	52.6178				1				0
80	12.66	64.6629	30.6524	47.5786	23.8047	2.9464	.6707	166.6985	.0734	.2177	.2297	.1344	18.6331	.043	.1274	50.699	52.0731				1				0
80	12.67	64.4174	30.4615	48.1328	24.0373	2.9538	.6351	167.0491	.0808	.1821	.1992	.1166	23.9297	.0473	.1066	50.7694	51.7339				1				0
80	12.68	64.1719	30.2707	48.687	24.27	2.9612	.5996	167.3997	.0882	.1466	.1711	.1001	31.0207	.0516	.0858	50.8396	51.3961				1				0
80	12.69	63.9265	30.0799	49.2412	24.5027	2.9685	.5643	167.7503	.0955	.1113	.1466	.0858	40.6334	.0559	.0651	50.9094	51.0598				1				0
80	12.7	63.681	29.8891	49.7954	24.7353	2.9758	.5291	168.1008	.1028	.0761	.1279	.0749	53.4839	.0602	.0445	50.979	50.7248				1				0
80	12.71	63.0493	29.3266	51.0354	25.1626	3.005	.4484	168.5739	.1319	-.0047	.132	.0773	92.0327	.0772	-.0027	51.2565	49.9554				1				0
80	12.72	62.4176	28.764	52.2755	25.5899	3.034	.368	169.047	.1609	-.085	.182	.1065	117.8499	.0942	-.0498	51.5325	49.1903				1				0
80	12.73	62.0314	28.3923	52.9613	25.7845	3.0557	.3225	169.1695	.1827	-.1305	.2245	.1314	125.549	.1069	-.0764	51.7397	48.7568				1				0
80	12.74	61.6452	28.0206	53.6472	25.9791	3.0774	.2771	169.292	.2044	-.176	.2697	.1579	130.7277	.1196	-.103	51.9466	48.324				1				0
80	12.75	61.2589	27.6489	54.333	26.1737	3.0991	.2317	169.4145	.2261	-.2214	.3164	.1852	134.3945	.1323	-.1296	52.1533	47.8918				1				0
80	12.76	60.8727	27.2771	55.0189	26.3683	3.1208	.1864	169.537	.2478	-.2667	.364	.213	137.1068	.145	-.1561	52.3596	47.4602				1				0
80	12.77	60.3697	26.6498	56.1406	26.5794	3.1689	.1183	169.7395	.2959	-.3347	.4467	.2614	138.5239	.1732	-.1959	52.8178	46.8124				1				0
80	12.78	59.8668	26.0225	57.2623	26.7904	3.2169	.0505	169.942	.3439	-.4025	.5294	.3098	139.4958	.2012	-.2356	53.2749	46.1662				1				0
80	12.79	59.7501	25.7668	57.6982	26.8068	3.2433	.0278	170.022	.3703	-.4252	.5638	.33	138.9531	.2167	-.2489	53.5263	45.9502				1				0
80	12.8	59.6333	25.5112	58.1341	26.8233	3.2697	.0051	170.1019	.3966	-.4479	.5983	.3501	138.4733	.2321	-.2621	53.7775	45.7343				1				0
80	12.81	59.5166	25.2556	58.57	26.8397	3.296	-.0175	170.1819	.423	-.4705	.6327	.3703	138.0462	.2476	-.2754	54.0284	45.5187				1				0
80	12.82	59.2626	24.9145	59.0299	26.8414	3.3259	-.0465	170.0484	.4528	-.4996	.6743	.3946	137.8104	.265	-.2924	54.3127	45.2421				1				0
80	12.83	59.0085	24.5734	59.4898	26.8432	3.3558	-.0756	169.9148	.4827	-.5287	.7159	.419	137.6018	.2825	-.3094	54.5973	44.965				1				0
80	12.84	58.7545	24.2323	59.9497	26.8449	3.3857	-.1048	169.7813	.5127	-.5578	.7576	.4434	137.4158	.3	-.3265	54.8824	44.6875				1				0
80	12.85	58.6171	24.1467	59.9737	26.8302	3.3893	-.1113	169.5677	.5163	-.5643	.7649	.4476	137.5478	.3021	-.3303	54.9168	44.6253				1				0
80	12.86	58.4798	24.0612	59.9977	26.8155	3.3929	-.1179	169.3542	.5199	-.5709	.7721	.4519	137.6776	.3043	-.3341	54.9512	44.563				1				0
80	12.87	58.3425	23.9757	60.0217	26.8008	3.3966	-.1244	169.1407	.5235	-.5775	.7794	.4562	137.8053	.3064	-.338	54.9857	44.5005				1				0
80	12.88	58.1245	23.8506	60.0119	26.7653	3.401	-.1329	168.7523	.5279	-.586	.7887	.4616	137.9831	.309	-.3429	55.0279	44.4192				1				0
80	12.89	57.9065	23.7255	60.0021	26.7299	3.4054	-.1415	168.364	.5324	-.5946	.7981	.4671	138.1576	.3116	-.348	55.0703	44.3376				1				0
80	12.9	57.8258	23.6859	59.9683	26.7091	3.4062	-.1435	168.1892	.5332	-.5965	.8001	.4683	138.209	.3121	-.3491	55.078	44.3188				1				0
80	12.91	57.7451	23.6463	59.9345	26.6883	3.407	-.1455	168.0143	.534	-.5985	.8021	.4694	138.2601	.3125	-.3503	55.0857	44.3				1				0
80	12.92	57.6644	23.6067	59.9007	26.6676	3.4079	-.1474	167.8395	.5348	-.6005	.8041	.4706	138.311	.313	-.3514	55.0934	44.2811				1				0
80	12.93	57.5838	23.5671	59.8669	26.6468	3.4087	-.1494	167.6646	.5356	-.6025	.8061	.4718	138.362	.3135	-.3526	55.1011	44.2622				1				0
80	12.94	57.4044	23.3979	59.931	26.5768	3.4222	-.1593	167.31	.5491	-.6124	.8225	.4814	138.1154	.3214	-.3584	55.2299	44.1681				1				0
80	12.95	57.225	23.2287	59.995	26.5067	3.4358	-.1692	166.9554	.5627	-.6223	.839	.491	137.8775	.3293	-.3642	55.3592	44.0736				1				0
80	12.96	57.1263	23.0991	60.0929	26.4574	3.4485	-.1772	166.7757	.5755	-.6302	.8534	.4995	137.5987	.3368	-.3688	55.4809	43.9979				1				0
80	12.97	57.0276	22.9695	60.1907	26.4081	3.4613	-.1851	166.5959	.5883	-.6382	.868	.508	137.3286	.3443	-.3735	55.6028	43.9222				1				0
80	12.98	56.9289	22.8399	60.2886	26.3588	3.4742	-.1931	166.4162	.6011	-.6461	.8825	.5165	137.0668	.3518	-.3782	55.7251	43.8463				1				0
80	12.99	56.8302	22.7103	60.3864	26.3095	3.487	-.2011	166.2364	.614	-.6541	.8971	.5251	136.813	.3593	-.3828	55.8475	43.7702				1				0
80	13	56.5942	22.5383	60.6453	26.3528	3.497	-.2212	166.1306	.624	-.6742	.9186	.5376	137.2173	.3652	-.3946	55.9425	43.5788				1				0
80	13.01	56.3581	22.3664	60.9041	26.396	3.507	-.2413	166.0247	.634	-.6944	.9402	.5503	137.6035	.371	-.4064	56.0376	43.3871				1				0
80	13.02	56.2208	22.3241	61.0652	26.4885	3.5041	-.2534	166.0986	.631	-.7064	.9472	.5544	138.2264	.3693	-.4134	56.0098	43.2721				1				0
80	13.03	56.0835	22.2818	61.2262	26.5811	3.5012	-.2655	166.1726	.6281	-.7185	.9543	.5585	138.8397	.3676	-.4205	55.982	43.1572				1				0
80	13.04	55.9462	22.2395	61.3872	26.6736	3.4982	-.2775	166.2465	.6252	-.7305	.9615	.5628	139.4433	.3659	-.4276	55.9543	43.0424				1				0
80	13.05	55.8088	22.1972	61.5482	26.7662	3.4953	-.2896	166.3204	.6223	-.7426	.9689	.567	140.0373	.3642	-.4346	55.9265	42.9277				1				0
80	13.06	55.7247	22.2305	61.8818	26.9971	3.4838	-.3059	166.8342	.6108	-.7589	.9742	.5701	141.1737	.3575	-.4442	55.8169	42.7721				1				0
80	13.07	55.6406	22.2638	62.2153	27.2281	3.4724	-.3221	167.3479	.5993	-.7752	.9798	.5735	142.2905	.3508	-.4537	55.7079	42.6174				1				0
80	13.08	55.6938	22.3394	62.3879	27.3665	3.4639	-.3264	167.7876	.5908	-.7794	.978	.5724	142.8361	.3458	-.4561	55.6269	42.5772				1				0
80	13.09	55.747	22.415	62.5605	27.5048	3.4554	-.3306	168.2274	.5824	-.7836	.9763	.5714	143.3808	.3408	-.4586	55.5463	42.5371				1				0
80	13.1	55.8003	22.4906	62.7331	27.6432	3.447	-.3348	168.6672	.5739	-.7878	.9747	.5704	143.9245	.3359	-.4611	55.4662	42.4973				1				0
80	13.11	55.8535	22.5662	62.9056	27.7816	3.4386	-.3389	169.107	.5656	-.7919	.9732	.5696	144.4671	.331	-.4635	55.3864	42.4576				1				0
80	13.12	56.0311	22.6977	63.0213	27.8854	3.4308	-.3354	169.6355	.5578	-.7884	.9658	.5652	144.7222	.3264	-.4614	55.3122	42.4912				1				0
80	13.13	56.2088	22.8291	63.1369	27.9892	3.4231	-.3319	170.164	.55	-.7849	.9584	.5609	144.9798	.3219	-.4594	55.2383	42.5246				1				0
80	13.14	56.3333	22.8849	63.08	27.9546	3.4236	-.3243	170.2527	.5505	-.7773	.9525	.5575	144.6903	.3222	-.4549	55.2433	42.5972				1				0
80	13.15	56.4577	22.9407	63.0231	27.92	3.4241	-.3166	170.3414	.5511	-.7697	.9466	.554	144.3976	.3225	-.4505	55.2484	42.6698				1				0
80	13.16	56.5822	22.9965	62.9661	27.8854	3.4247	-.309	170.4302	.5516	-.7621	.9407	.5506	144.1015	.3228	-.446	55.2534	42.7424				1				0
80	13.17	56.7066	23.0523	62.9092	27.8508	3.4252	-.3014	170.5189	.5521	-.7544	.9349	.5472	143.8019	.3231	-.4415	55.2584	42.8148				1				0
80	13.18	56.8508	23.1	62.6236	27.6796	3.4296	-.2841	170.254	.5566	-.7371	.9236	.5406	142.9447	.3257	-.4314	55.3007	42.9799				1				0
80	13.19	56.995	23.1477	62.3381	27.5083	3.4341	-.2667	169.9891	.561	-.7197	.9126	.5341	142.0636	.3283	-.4212	55.3431	43.1454				1				0
80	13.2	57.0147	23.1396	62.1095	27.3716	3.438	-.2569	169.6354	.565	-.7099	.9073	.531	141.4857	.3307	-.4155	55.3807	43.239				1				0
80	13.21	57.0345	23.1315	61.8809	27.235	3.442	-.247	169.2818	.5689	-.7	.9021	.5279	140.8985	.333	-.4097	55.4184	43.333				1				0
80	13.22	57.0542	23.1234	61.6523	27.0983	3.446	-.2371	168.9282	.5729	-.6901	.8969	.5249	140.3021	.3353	-.4039	55.4563	43.4273				1				0
80	13.23	56.9847	23.0811	61.2137	26.8665	3.4502	-.2227	168.146	.5771	-.6757	.8886	.5201	139.4999	.3378	-.3955	55.4964	43.5646				1				0
80	13.24	56.9152	23.0388	60.7752	26.6347	3.4544	-.2081	167.3638	.5814	-.6612	.8804	.5153	138.6749	.3402	-.387	55.5368	43.7032				1				0
80	13.25	56.8456	22.9965	60.3366	26.4029	3.4587	-.1934	166.5816	.5856	-.6465	.8723	.5105	137.8268	.3428	-.3784	55.5775	43.8431				1				0
80	13.26	56.7564	22.9623	60.1267	26.3078	3.4589	-.1888	166.1531	.5859	-.6419	.869	.5086	137.6115	.3429	-.3757	55.5797	43.8869				1				0
80	13.27	56.6671	22.9281	59.9167	26.2126	3.4592	-.1842	165.7246	.5861	-.6372	.8658	.5067	137.3935	.343	-.3729	55.582	43.9311				1				0
80	13.28	56.5779	22.8939	59.7068	26.1175	3.4594	-.1795	165.296	.5863	-.6326	.8625	.5048	137.1727	.3432	-.3702	55.5842	43.9754				1				0
80	13.29	56.2715	22.7409	59.6018	26.0569	3.4623	-.1886	164.6711	.5893	-.6416	.8711	.5098	137.4352	.3449	-.3755	55.612	43.8895				1				0
80	13.3	55.965	22.5878	59.4969	25.9964	3.4652	-.1977	164.0462	.5922	-.6507	.8798	.5149	137.6946	.3466	-.3808	55.64	43.8029				1				0
80	13.31	55.7479	22.469	59.6018	26.031	3.4679	-.2115	163.8498	.5949	-.6645	.8919	.522	138.1628	.3482	-.3889	55.6657	43.6715				1				0
80	13.32	55.5308	22.3502	59.7068	26.0656	3.4707	-.2253	163.6534	.5976	-.6783	.904	.5291	138.6194	.3498	-.397	55.6915	43.5399				1				0
80	13.33	55.3136	22.2314	59.8118	26.1002	3.4734	-.2391	163.457	.6003	-.6922	.9162	.5362	139.065	.3513	-.4051	55.7174	43.4078				1				0
80	13.34	55.0965	22.1126	59.9167	26.1348	3.4761	-.253	163.2606	.603	-.7061	.9285	.5434	139.4999	.3529	-.4132	55.7433	43.2755				1				0
80	13.35	54.6639	21.8381	60.4896	26.3173	3.4872	-.2948	163.3089	.6141	-.7478	.9677	.5663	140.6077	.3594	-.4377	55.8487	42.8778				1				0
80	13.36	54.2313	21.5636	61.0625	26.4998	3.4982	-.3365	163.3572	.6252	-.7896	1.0071	.5894	141.6286	.3659	-.4621	55.954	42.4803				1				0
80	13.37	54.0159	21.4079	61.5304	26.6477	3.5065	-.3642	163.6019	.6335	-.8173	1.034	.6052	142.2205	.3707	-.4783	56.0329	42.2166				1				0
80	13.38	53.8005	21.2522	61.9983	26.7956	3.5148	-.3918	163.8465	.6417	-.8449	1.0609	.6209	142.7807	.3756	-.4945	56.1117	41.9538				1				0
80	13.39	53.585	21.0965	62.4662	26.9435	3.523	-.4193	164.0912	.65	-.8724	1.0879	.6367	143.3116	.3804	-.5106	56.1902	41.6917				1				0
80	13.4	53.3696	20.9407	62.9341	27.0914	3.5312	-.4468	164.3358	.6582	-.8998	1.1148	.6525	143.8153	.3852	-.5266	56.2684	41.4305				1				0
80	13.41	53.1233	20.7454	63.942	27.446	3.5425	-.4953	165.2567	.6695	-.9483	1.1608	.6794	144.779	.3918	-.555	56.376	40.9684				1				0
80	13.42	52.877	20.5501	64.9498	27.8007	3.5537	-.5433	166.1776	.6807	-.9963	1.2066	.7062	145.6595	.3984	-.5831	56.4824	40.5115				1				0
80	13.43	52.8461	20.5105	65.4898	28.0074	3.5567	-.5639	166.8537	.6837	-1.017	1.2254	.7172	146.0883	.4001	-.5952	56.5112	40.3146				1				0
80	13.44	52.8152	20.4709	66.0297	28.2141	3.5597	-.5844	167.5299	.6867	-1.0375	1.2441	.7281	146.501	.4019	-.6072	56.5397	40.1192				1				0
80	13.45	52.7843	20.4313	66.5697	28.4208	3.5627	-.6048	168.2061	.6896	-1.0578	1.2628	.7391	146.8981	.4036	-.6191	56.568	39.9254				1				0
80	13.46	52.7534	20.3917	67.1097	28.6275	3.5656	-.625	168.8823	.6926	-1.078	1.2813	.7499	147.2807	.4053	-.6309	56.596	39.7332				1				0
80	13.47	52.7843	20.3692	67.9138	28.9285	3.5701	-.651	169.9958	.6971	-1.1041	1.3057	.7642	147.7335	.408	-.6462	56.6386	39.4851				1				0
80	13.48	52.8152	20.3467	68.718	29.2295	3.5745	-.6767	171.1094	.7015	-1.1298	1.3298	.7783	148.164	.4105	-.6612	56.6807	39.2403				1				0
80	13.49	52.877	20.3638	68.9822	29.3238	3.576	-.6826	171.5467	.703	-1.1357	1.3356	.7817	148.2418	.4114	-.6647	56.6952	39.1842				1				0
80	13.5	52.9388	20.3809	69.2464	29.4181	3.5776	-.6885	171.9841	.7045	-1.1415	1.3414	.7851	148.3186	.4123	-.6681	56.7096	39.1284				1				0
80	13.51	53.0005	20.398	69.5106	29.5124	3.5791	-.6943	172.4215	.706	-1.1473	1.3472	.7884	148.3943	.4132	-.6715	56.7239	39.0729				1				0
80	13.52	53.0623	20.4151	69.7748	29.6066	3.5806	-.7001	172.8588	.7075	-1.1531	1.3529	.7918	148.469	.4141	-.6749	56.7382	39.0177				1				0
80	13.53	53.0838	20.4016	69.8699	29.5945	3.5857	-.7018	172.9499	.7126	-1.1548	1.357	.7942	148.3219	.4171	-.6759	56.7868	39.0019				1				0
80	13.54	53.1053	20.3881	69.9651	29.5824	3.5908	-.7034	173.0409	.7177	-1.1565	1.3611	.7966	148.1758	.4201	-.6768	56.8354	38.986				1				0
80	13.55	53.0649	20.3575	69.7961	29.476	3.5944	-.6993	172.6946	.7214	-1.1523	1.3595	.7957	147.954	.4222	-.6744	56.87	39.0253				1				0
80	13.56	53.0246	20.3269	69.6271	29.3696	3.5981	-.6952	172.3482	.725	-1.1482	1.3579	.7948	147.7306	.4243	-.672	56.9048	39.0647				1				0
80	13.57	52.9842	20.2963	69.4581	29.2633	3.6017	-.691	172.0019	.7287	-1.1441	1.3564	.7939	147.5059	.4265	-.6696	56.9398	39.1043				1				0
80	13.58	52.9439	20.2657	69.2891	29.1569	3.6054	-.6868	171.6555	.7324	-1.1399	1.3549	.793	147.2797	.4286	-.6671	56.9749	39.144				1				0
80	13.59	52.7628	20.1685	68.8114	28.8957	3.6119	-.6783	170.6383	.7389	-1.1314	1.3513	.7909	146.8517	.4324	-.6622	57.037	39.2251				1				0
80	13.6	52.5817	20.0713	68.3337	28.6344	3.6185	-.6697	169.6211	.7455	-1.1227	1.3477	.7888	146.4161	.4363	-.6571	57.1	39.3072				1				0
80	13.61	52.4409	20.0047	68.025	28.4796	3.6214	-.6653	168.9503	.7484	-1.1183	1.3456	.7876	146.2091	.438	-.6545	57.1276	39.3493				1				0
80	13.62	52.3002	19.9381	67.7163	28.3248	3.6244	-.6608	168.2794	.7513	-1.1139	1.3436	.7863	145.9998	.4397	-.6519	57.1554	39.3918				1				0
80	13.63	52.1594	19.8715	67.4077	28.17	3.6273	-.6563	167.6086	.7543	-1.1094	1.3415	.7851	145.7883	.4414	-.6493	57.1834	39.4346				1				0
80	13.64	51.9569	19.7797	66.954	27.9477	3.631	-.6495	166.6382	.7579	-1.1025	1.3379	.783	145.4927	.4436	-.6453	57.2184	39.5				1				0
80	13.65	51.7543	19.6879	66.5003	27.7254	3.6347	-.6425	165.6679	.7616	-1.0955	1.3343	.7809	145.1921	.4458	-.6412	57.2537	39.5663				1				0
80	13.66	51.5518	19.5961	66.0466	27.5031	3.6384	-.6355	164.6976	.7654	-1.0885	1.3307	.7788	144.8863	.448	-.6371	57.2895	39.6333				1				0
80	13.67	51.49	19.5709	65.9016	27.4356	3.6392	-.6331	164.3981	.7661	-1.0861	1.3291	.7779	144.801	.4484	-.6357	57.2964	39.6563				1				0
80	13.68	51.4282	19.5457	65.7567	27.3682	3.6399	-.6306	164.0987	.7669	-1.0837	1.3276	.777	144.7151	.4488	-.6342	57.3034	39.6793				1				0
80	13.69	51.3664	19.5204	65.6117	27.3007	3.6406	-.6282	163.7992	.7676	-1.0812	1.326	.7761	144.6288	.4492	-.6328	57.3104	39.7024				1				0
80	13.7	51.3149	19.4988	65.6259	27.3016	3.6411	-.631	163.7412	.768	-1.084	1.3285	.7775	144.682	.4495	-.6344	57.3145	39.6763				1				0
80	13.71	51.2634	19.4772	65.6401	27.3025	3.6415	-.6337	163.6832	.7685	-1.0867	1.331	.779	144.735	.4497	-.636	57.3186	39.6502				1				0
80	13.72	51.2737	19.4808	65.7994	27.3708	3.6412	-.6388	163.9247	.7681	-1.0919	1.335	.7813	144.8734	.4496	-.639	57.3157	39.6011				1				0
80	13.73	51.284	19.4844	65.9586	27.4391	3.6409	-.644	164.1661	.7678	-1.097	1.339	.7837	145.0105	.4494	-.6421	57.3128	39.5521				1				0
80	13.74	51.2943	19.488	66.1178	27.5074	3.6406	-.6491	164.4076	.7675	-1.1022	1.3431	.7861	145.1464	.4492	-.6451	57.3099	39.5033				1				0
80	13.75	51.3046	19.4916	66.277	27.5758	3.6403	-.6542	164.649	.7672	-1.1073	1.3471	.7884	145.2811	.449	-.648	57.3071	39.4547				1				0
80	13.76	51.423	19.5565	66.7014	27.773	3.637	-.6634	165.4538	.764	-1.1165	1.3528	.7918	145.6172	.4471	-.6534	57.2758	39.3671				1				0
80	13.77	51.5415	19.6213	67.1257	27.9702	3.6338	-.6725	166.2586	.7607	-1.1256	1.3585	.7951	145.9471	.4452	-.6588	57.2449	39.2804				1				0
80	13.78	51.6496	19.6825	67.3908	28.0991	3.6308	-.6765	166.8219	.7578	-1.1296	1.3602	.7961	146.1446	.4435	-.6611	57.2169	39.2421				1				0
80	13.79	51.7578	19.7437	67.6559	28.2279	3.6279	-.6805	167.3852	.7549	-1.1336	1.3619	.7971	146.34	.4418	-.6634	57.1891	39.2041				1				0
80	13.8	51.8659	19.8049	67.9209	28.3568	3.625	-.6845	167.9485	.752	-1.1375	1.3636	.7981	146.5338	.4401	-.6658	57.1615	39.1663				1				0
80	13.81	51.974	19.8661	68.186	28.4857	3.6221	-.6884	168.5118	.7491	-1.1415	1.3653	.7991	146.7258	.4384	-.6681	57.134	39.1288				1				0
80	13.82	52.1466	19.957	68.5312	28.6466	3.619	-.692	169.2813	.746	-1.145	1.3666	.7998	146.9169	.4366	-.6702	57.1044	39.0948				1				0
80	13.83	52.3191	20.0479	68.8763	28.8074	3.6159	-.6955	170.0507	.7429	-1.1486	1.3679	.8006	147.106	.4348	-.6722	57.075	39.0612				1				0
80	13.84	52.3834	20.0776	68.9564	28.8394	3.6157	-.6952	170.2568	.7426	-1.1482	1.3675	.8003	147.1068	.4346	-.672	57.0727	39.0645				1				0
80	13.85	52.4478	20.1073	69.0364	28.8714	3.6154	-.6948	170.463	.7424	-1.1479	1.367	.8001	147.1076	.4345	-.6718	57.0703	39.0678				1				0
80	13.86	52.5122	20.137	69.1165	28.9034	3.6152	-.6945	170.6691	.7421	-1.1475	1.3666	.7998	147.1084	.4343	-.6716	57.0679	39.0711				1				0
80	13.87	52.5766	20.1667	69.1966	28.9354	3.6149	-.6942	170.8752	.7419	-1.1472	1.3662	.7996	147.1092	.4342	-.6714	57.0656	39.0744				1				0
80	13.88	52.6169	20.2234	69.0987	28.9294	3.6097	-.6887	170.8684	.7367	-1.1417	1.3587	.7952	147.1693	.4311	-.6682	57.0158	39.1265				1				0
80	13.89	52.6572	20.2801	69.0009	28.9233	3.6045	-.6832	170.8615	.7314	-1.1363	1.3513	.7909	147.2302	.4281	-.665	56.9659	39.1785				1				0
80	13.9	52.6332	20.3071	68.8229	28.8853	3.5995	-.6781	170.6485	.7264	-1.1311	1.3443	.7868	147.2911	.4251	-.662	56.9182	39.2275				1				0
80	13.91	52.6092	20.3341	68.645	28.8472	3.5944	-.6729	170.4355	.7214	-1.126	1.3372	.7826	147.3529	.4222	-.659	56.8703	39.2766				1				0
80	13.92	52.5851	20.3611	68.4671	28.8092	3.5894	-.6678	170.2225	.7164	-1.1208	1.3302	.7785	147.4153	.4193	-.656	56.8224	39.3258				1				0
80	13.93	52.5611	20.3881	68.2892	28.7711	3.5844	-.6626	170.0095	.7113	-1.1156	1.3231	.7744	147.4787	.4163	-.6529	56.7743	39.3751				1				0
80	13.94	52.5302	20.4385	67.8613	28.6543	3.5758	-.6491	169.4844	.7027	-1.1021	1.3071	.765	147.4775	.4113	-.645	56.6927	39.5037				1				0
80	13.95	52.4993	20.4889	67.4335	28.5376	3.5672	-.6355	168.9593	.6941	-1.0885	1.291	.7556	147.4763	.4062	-.6371	56.6105	39.633				1				0
80	13.96	52.4924	20.5123	67.1835	28.4589	3.5636	-.6271	168.6471	.6905	-1.0801	1.282	.7503	147.4088	.4042	-.6322	56.5766	39.7129				1				0
80	13.97	52.4856	20.5357	66.9335	28.3802	3.56	-.6187	168.335	.687	-1.0717	1.273	.745	147.34	.4021	-.6272	56.5427	39.7931				1				0
80	13.98	52.4787	20.5591	66.6836	28.3014	3.5564	-.6102	168.0229	.6834	-1.0633	1.264	.7398	147.27	.4	-.6223	56.5086	39.8735				1				0
80	13.99	52.5139	20.596	66.261	28.1397	3.554	-.5938	167.5107	.681	-1.0468	1.2488	.7309	146.9566	.3985	-.6127	56.4853	40.0301				1				0
80	14	52.5491	20.6329	65.8385	27.978	3.5515	-.5773	166.9985	.6785	-1.0303	1.2336	.722	146.6335	.3971	-.603	56.4618	40.1877				1				0
80	14.01	52.5843	20.6698	65.416	27.8162	3.5491	-.5606	166.4863	.676	-1.0137	1.2184	.7131	146.3003	.3956	-.5933	56.4382	40.3462				1				0
80	14.02	52.6263	20.6833	65.2434	27.7332	3.5502	-.5525	166.2862	.6772	-1.0056	1.2123	.7095	146.0434	.3963	-.5885	56.4492	40.423				1				0
80	14.03	52.6684	20.6968	65.0708	27.6502	3.5514	-.5445	166.0862	.6783	-.9975	1.2063	.706	145.7833	.397	-.5838	56.4602	40.5				1				0
80	14.04	52.7104	20.7103	64.8982	27.5671	3.5525	-.5364	165.8861	.6795	-.9894	1.2002	.7025	145.52	.3977	-.5791	56.4712	40.5772				1				0
80	14.05	52.774	20.7346	64.7239	27.4884	3.5532	-.5273	165.7209	.6801	-.9803	1.1931	.6983	145.2477	.3981	-.5737	56.4774	40.6636				1				0
80	14.06	52.8375	20.7589	64.5495	27.4097	3.5538	-.5182	165.5556	.6808	-.9712	1.1861	.6942	144.9715	.3984	-.5684	56.4836	40.7502				1				0
80	14.07	52.8589	20.7697	64.5478	27.414	3.5533	-.5172	165.5905	.6803	-.9703	1.185	.6935	144.9656	.3981	-.5679	56.4787	40.7593				1				0
80	14.08	52.8804	20.7805	64.546	27.4184	3.5528	-.5163	165.6252	.6798	-.9693	1.1839	.6929	144.9595	.3978	-.5673	56.4738	40.7683				1				0
80	14.09	52.9018	20.7913	64.5442	27.4227	3.5523	-.5153	165.66	.6792	-.9684	1.1829	.6923	144.9535	.3975	-.5668	56.469	40.7773				1				0
80	14.1	52.9233	20.8021	64.5424	27.427	3.5518	-.5144	165.6949	.6787	-.9674	1.1818	.6917	144.9476	.3972	-.5662	56.4641	40.7863				1				0
80	14.11	52.9739	20.8156	64.6901	27.4953	3.5517	-.5178	165.975	.6787	-.9708	1.1846	.6933	145.0434	.3972	-.5682	56.4638	40.7539				1				0
80	14.12	53.0246	20.8291	64.8377	27.5637	3.5517	-.5212	166.2551	.6787	-.9742	1.1873	.6949	145.1384	.3972	-.5702	56.4635	40.7215				1				0
80	14.13	53.0538	20.8318	64.9872	27.6277	3.5522	-.5255	166.5005	.6791	-.9786	1.1911	.6971	145.2384	.3975	-.5727	56.4681	40.6803				1				0
80	14.14	53.0829	20.8345	65.1366	27.6917	3.5527	-.5298	166.7458	.6796	-.9829	1.195	.6994	145.3375	.3978	-.5752	56.4726	40.6392				1				0
80	14.15	53.1121	20.8372	65.2861	27.7557	3.5532	-.5341	166.9911	.6801	-.9872	1.1988	.7016	145.4357	.398	-.5778	56.4772	40.5983				1				0
80	14.16	53.1413	20.8399	65.4355	27.8197	3.5536	-.5384	167.2365	.6806	-.9915	1.2026	.7038	145.5329	.3983	-.5803	56.4817	40.5574				1				0
80	14.17	53.2211	20.8525	65.6979	27.9122	3.5562	-.5443	167.6838	.6831	-.9973	1.2089	.7075	145.5914	.3998	-.5837	56.5059	40.5014				1				0
80	14.18	53.3009	20.8651	65.9604	28.0048	3.5587	-.5502	168.1312	.6856	-1.0032	1.2151	.7112	145.649	.4013	-.5871	56.5299	40.4458				1				0
80	14.19	53.3516	20.875	66.0733	28.0333	3.5607	-.5517	168.3333	.6877	-1.0048	1.2176	.7126	145.6116	.4025	-.5881	56.5494	40.4306				1				0
80	14.2	53.4022	20.8849	66.1863	28.0619	3.5628	-.5533	168.5353	.6897	-1.0064	1.22	.714	145.5744	.4037	-.589	56.5689	40.4156				1				0
80	14.21	53.4529	20.8948	66.2993	28.0904	3.5648	-.5549	168.7374	.6918	-1.0079	1.2225	.7155	145.5374	.4049	-.5899	56.5883	40.4005				1				0
80	14.22	53.5035	20.9047	66.4123	28.1189	3.5669	-.5565	168.9394	.6938	-1.0095	1.2249	.7169	145.5007	.4061	-.5908	56.6077	40.3855				1				0
80	14.23	53.5481	20.9119	66.5252	28.1388	3.5695	-.5581	169.1241	.6965	-1.0112	1.2278	.7186	145.4413	.4076	-.5918	56.6331	40.37				1				0
80	14.24	53.5928	20.9191	66.6382	28.1587	3.5722	-.5597	169.3088	.6991	-1.0128	1.2306	.7203	145.3824	.4092	-.5927	56.6584	40.3545				1				0
80	14.25	53.5868	20.9164	66.6382	28.1501	3.5728	-.5598	169.2915	.6998	-1.0128	1.2311	.7205	145.3596	.4095	-.5928	56.6644	40.3539				1				0
80	14.26	53.5807	20.9137	66.6382	28.1414	3.5734	-.5599	169.2741	.7004	-1.0129	1.2315	.7207	145.3369	.4099	-.5928	56.6704	40.3534				1				0
80	14.27	53.5747	20.911	66.6382	28.1328	3.5741	-.5599	169.2568	.701	-1.013	1.2319	.721	145.3142	.4103	-.5928	56.6765	40.3528				1				0
80	14.28	53.5687	20.9083	66.6382	28.1241	3.5747	-.56	169.2394	.7017	-1.013	1.2323	.7212	145.2915	.4107	-.5929	56.6825	40.3522				1				0
80	14.29	53.5147	20.8867	66.5688	28.0835	3.5756	-.5596	169.0537	.7025	-1.0127	1.2325	.7213	145.2501	.4112	-.5927	56.6906	40.3554				1				0
80	14.3	53.4606	20.8651	66.4994	28.0428	3.5764	-.5593	168.868	.7034	-1.0123	1.2327	.7215	145.2088	.4117	-.5925	56.6987	40.3586				1				0
80	14.31	53.4125	20.8462	66.43	28.0108	3.5766	-.5589	168.6996	.7036	-1.0119	1.2325	.7213	145.19	.4118	-.5923	56.7008	40.3624				1				0
80	14.32	53.3645	20.8273	66.3607	27.9788	3.5769	-.5585	168.5313	.7038	-1.0116	1.2323	.7212	145.1712	.4119	-.592	56.7029	40.3662				1				0
80	14.33	53.3164	20.8084	66.2913	27.9468	3.5771	-.5581	168.3629	.704	-1.0112	1.2321	.7211	145.1524	.412	-.5918	56.7049	40.3699				1				0
80	14.34	53.2683	20.7895	66.2219	27.9148	3.5773	-.5577	168.1946	.7042	-1.0108	1.2319	.721	145.1336	.4122	-.5916	56.707	40.3737				1				0
80	14.35	53.1894	20.7634	66.092	27.8586	3.5771	-.5564	167.9034	.704	-1.0095	1.2307	.7203	145.107	.412	-.5908	56.7051	40.386				1				0
80	14.36	53.1104	20.7373	65.9621	27.8024	3.5769	-.5551	167.6123	.7038	-1.0082	1.2296	.7196	145.0803	.4119	-.59	56.7032	40.3983				1				0
80	14.37	53.0795	20.7301	65.9016	27.7782	3.5765	-.5542	167.4895	.7034	-1.0073	1.2286	.719	145.0725	.4117	-.5895	56.6992	40.4068				1				0
80	14.38	53.0486	20.7229	65.8412	27.7539	3.576	-.5534	167.3666	.703	-1.0064	1.2276	.7185	145.0647	.4114	-.589	56.6951	40.4153				1				0
80	14.39	53.0177	20.7157	65.7807	27.7297	3.5756	-.5525	167.2438	.7026	-1.0055	1.2266	.7179	145.0569	.4112	-.5885	56.6911	40.4238				1				0
80	14.4	52.9353	20.695	65.7478	27.7315	3.5736	-.5549	167.1096	.7005	-1.008	1.2275	.7184	145.2002	.41	-.5899	56.6718	40.4005				1				0
80	14.41	52.8529	20.6743	65.7148	27.7332	3.5716	-.5574	166.9753	.6985	-1.0104	1.2283	.7189	145.3433	.4088	-.5914	56.6525	40.3771				1				0
80	14.42	52.7705	20.6536	65.6819	27.7349	3.5695	-.5598	166.841	.6965	-1.0129	1.2292	.7194	145.4866	.4076	-.5928	56.6331	40.3536				1				0
80	14.43	52.719	20.6401	65.7095	27.7609	3.5679	-.5632	166.8295	.6949	-1.0162	1.2311	.7205	145.6367	.4067	-.5948	56.6178	40.3216				1				0
80	14.44	52.6675	20.6266	65.7371	27.7868	3.5663	-.5666	166.8181	.6933	-1.0196	1.233	.7216	145.7865	.4057	-.5967	56.6025	40.2896				1				0
80	14.45	52.616	20.6131	65.7647	27.8128	3.5647	-.5699	166.8066	.6917	-1.0229	1.2348	.7227	145.9358	.4048	-.5987	56.5872	40.2577				1				0
80	14.46	52.513	20.5771	65.8785	27.8837	3.5625	-.5788	166.8524	.6895	-1.0319	1.241	.7263	146.2505	.4035	-.6039	56.5662	40.1728				1				0
80	14.47	52.4101	20.5411	65.9924	27.9546	3.5603	-.5877	166.8982	.6872	-1.0408	1.2472	.7299	146.5619	.4022	-.6091	56.5452	40.088				1				0
80	14.48	52.3586	20.5186	66.0787	27.9996	3.5597	-.5933	166.9554	.6867	-1.0463	1.2515	.7325	146.7244	.4019	-.6124	56.5396	40.0352				1				0
80	14.49	52.3071	20.4961	66.165	28.0446	3.5591	-.5988	167.0127	.6861	-1.0518	1.2558	.735	146.8857	.4015	-.6156	56.5339	39.9825				1				0
80	14.5	52.2556	20.4736	66.2512	28.0895	3.5585	-.6043	167.0699	.6855	-1.0574	1.2601	.7375	147.0457	.4012	-.6188	56.5283	39.9298				1				0
80	14.51	52.2041	20.4511	66.3375	28.1345	3.5579	-.6099	167.1272	.6849	-1.0629	1.2644	.74	147.2047	.4008	-.6221	56.5226	39.8771				1				0
80	14.52	52.0659	20.3881	66.527	28.2219	3.5577	-.6229	167.2029	.6846	-1.076	1.2753	.7464	147.532	.4007	-.6297	56.5203	39.7525				1				0
80	14.53	51.9277	20.3251	66.7165	28.3092	3.5574	-.636	167.2785	.6844	-1.0891	1.2862	.7528	147.8536	.4006	-.6374	56.518	39.628				1				0
80	14.54	51.841	20.2846	66.8197	28.3516	3.5578	-.6436	167.2969	.6847	-1.0966	1.2928	.7566	148.0183	.4008	-.6418	56.5214	39.5562				1				0
80	14.55	51.7543	20.2441	66.9229	28.394	3.5581	-.6511	167.3153	.6851	-1.1041	1.2994	.7605	148.1814	.401	-.6462	56.5247	39.4843				1				0
80	14.56	51.6676	20.2036	67.026	28.4364	3.5585	-.6587	167.3336	.6855	-1.1117	1.306	.7644	148.3427	.4012	-.6506	56.5281	39.4125				1				0
80	14.57	51.581	20.1631	67.1292	28.4788	3.5589	-.6662	167.352	.6858	-1.1192	1.3126	.7682	148.5025	.4014	-.655	56.5314	39.3406				1				0
80	14.58	51.4342	20.0956	67.3347	28.5627	3.5594	-.68	167.4272	.6864	-1.133	1.3247	.7753	148.7929	.4017	-.6631	56.5367	39.2096				1				0
80	14.59	51.2874	20.0281	67.5402	28.6466	3.56	-.6937	167.5023	.6869	-1.1467	1.3367	.7823	149.0779	.402	-.6711	56.542	39.0788				1				0
80	14.6	51.2273	20.0011	67.6425	28.6881	3.5602	-.6999	167.559	.6871	-1.1529	1.3422	.7855	149.2067	.4021	-.6748	56.5439	39.0197				1				0
80	14.61	51.1673	19.9741	67.7448	28.7296	3.5604	-.7061	167.6157	.6873	-1.1591	1.3476	.7887	149.3342	.4023	-.6784	56.5458	38.9606				1				0
80	14.62	51.1072	19.9471	67.8471	28.7711	3.5606	-.7123	167.6725	.6875	-1.1653	1.353	.7919	149.4608	.4024	-.682	56.5477	38.9016				1				0
80	14.63	51.0471	19.9201	67.9494	28.8126	3.5608	-.7185	167.7292	.6877	-1.1715	1.3585	.7951	149.5862	.4025	-.6856	56.5496	38.8427				1				0
80	14.64	50.9673	19.8949	68.122	28.8931	3.5595	-.7278	167.8772	.6865	-1.1808	1.3659	.7994	149.8292	.4018	-.6911	56.5378	38.7538				1				0
80	14.65	50.8875	19.8697	68.2945	28.9735	3.5583	-.7371	168.0252	.6852	-1.1902	1.3733	.8038	150.0691	.401	-.6966	56.526	38.6651				1				0
80	14.66	50.8677	19.8715	68.3648	29.0124	3.5568	-.7403	168.1164	.6838	-1.1933	1.3753	.8049	150.1861	.4002	-.6984	56.5123	38.6353				1				0
80	14.67	50.848	19.8733	68.4351	29.0513	3.5554	-.7434	168.2077	.6824	-1.1964	1.3773	.8061	150.3025	.3994	-.7002	56.4987	38.6055				1				0
80	14.68	50.8282	19.8751	68.5054	29.0903	3.554	-.7465	168.299	.6809	-1.1996	1.3793	.8073	150.4185	.3985	-.7021	56.485	38.5757				1				0
80	14.69	50.8085	19.8769	68.5756	29.1292	3.5525	-.7496	168.3902	.6795	-1.2027	1.3814	.8085	150.5341	.3977	-.7039	56.4714	38.546				1				0
80	14.7	50.7973	19.8886	68.6539	29.1768	3.5503	-.7525	168.5166	.6772	-1.2056	1.3828	.8093	150.6753	.3964	-.7056	56.4498	38.5182				1				0
80	14.71	50.7862	19.9003	68.7322	29.2243	3.548	-.7555	168.643	.675	-1.2085	1.3842	.8101	150.816	.395	-.7073	56.4282	38.4905				1				0
80	14.72	50.7948	19.9102	68.7402	29.233	3.5472	-.7552	168.6781	.6741	-1.2083	1.3836	.8098	150.842	.3945	-.7072	56.4202	38.4925				1				0
80	14.73	50.8034	19.9201	68.7482	29.2416	3.5463	-.755	168.7133	.6733	-1.2081	1.383	.8094	150.8681	.3941	-.707	56.4123	38.4945				1				0
80	14.74	50.8119	19.93	68.7562	29.2503	3.5455	-.7548	168.7484	.6724	-1.2079	1.3824	.8091	150.8943	.3936	-.7069	56.4043	38.4965				1				0
80	14.75	50.7965	19.9309	68.7144	29.2338	3.5449	-.7539	168.6756	.6719	-1.207	1.3814	.8085	150.8972	.3932	-.7064	56.3988	38.5049				1				0
80	14.76	50.781	19.9318	68.6726	29.2174	3.5444	-.7531	168.6028	.6713	-1.2061	1.3803	.8079	150.9001	.3929	-.7059	56.3934	38.5133				1				0
80	14.77	50.7656	19.9327	68.6308	29.201	3.5438	-.7522	168.53	.6707	-1.2052	1.3793	.8072	150.903	.3926	-.7054	56.3879	38.5218				1				0
80	14.78	50.7416	19.9237	68.581	29.1759	3.544	-.7515	168.4221	.671	-1.2045	1.3788	.807	150.8797	.3927	-.705	56.3904	38.5282				1				0
80	14.79	50.7175	19.9147	68.5312	29.1508	3.5443	-.7508	168.3142	.6713	-1.2039	1.3784	.8067	150.8563	.3929	-.7046	56.3929	38.5347				1				0
80	14.8	50.6935	19.9057	68.4814	29.1257	3.5446	-.7501	168.2063	.6715	-1.2032	1.3779	.8064	150.833	.393	-.7042	56.3955	38.5412				1				0
80	14.81	50.6205	19.8814	68.4022	29.0955	3.544	-.7507	167.9995	.6709	-1.2038	1.3781	.8066	150.8656	.3927	-.7045	56.39	38.5356				1				0
80	14.82	50.5476	19.8571	68.323	29.0652	3.5434	-.7513	167.7928	.6704	-1.2043	1.3783	.8067	150.8984	.3923	-.7049	56.3845	38.5301				1				0
80	14.83	50.4987	19.8418	68.2937	29.06	3.5426	-.7526	167.6941	.6695	-1.2056	1.379	.8071	150.9546	.3919	-.7056	56.3765	38.518				1				0
80	14.84	50.4497	19.8265	68.2643	29.0548	3.5417	-.7538	167.5953	.6687	-1.2069	1.3797	.8075	151.0108	.3914	-.7063	56.3685	38.5059				1				0
80	14.85	50.4008	19.8112	68.2349	29.0496	3.5409	-.7551	167.4965	.6678	-1.2082	1.3805	.8079	151.067	.3909	-.7071	56.3604	38.4938				1				0
80	14.86	50.3519	19.7959	68.2056	29.0444	3.54	-.7564	167.3978	.667	-1.2094	1.3812	.8083	151.1233	.3904	-.7078	56.3524	38.4816				1				0
80	14.87	50.2609	19.7653	68.1985	29.0496	3.539	-.7603	167.2743	.6659	-1.2133	1.3841	.81	151.2404	.3897	-.7101	56.3421	38.4445				1				0
80	14.88	50.1699	19.7347	68.1914	29.0548	3.5379	-.7642	167.1508	.6648	-1.2172	1.387	.8117	151.3572	.3891	-.7124	56.3318	38.4073				1				0
80	14.89	50.1279	19.7194	68.2136	29.0652	3.5377	-.7668	167.126	.6646	-1.2199	1.3892	.813	151.4177	.389	-.7139	56.3296	38.3823				1				0
80	14.9	50.0858	19.7041	68.2358	29.0756	3.5374	-.7695	167.1013	.6644	-1.2225	1.3914	.8143	151.4779	.3888	-.7155	56.3273	38.3572				1				0
80	14.91	50.0438	19.6888	68.2581	29.0859	3.5372	-.7721	167.0766	.6641	-1.2251	1.3936	.8156	151.538	.3887	-.717	56.3251	38.3322				1				0
80	14.92	50.0017	19.6735	68.2803	29.0963	3.537	-.7747	167.0518	.6639	-1.2278	1.3958	.8169	151.5979	.3886	-.7186	56.3229	38.3071				1				0
80	14.93	49.8841	19.6258	68.3924	29.1508	3.5363	-.784	167.0531	.6632	-1.237	1.4036	.8215	151.8014	.3882	-.724	56.3167	38.2188				1				0
80	14.94	49.7665	19.5781	68.5045	29.2053	3.5356	-.7933	167.0544	.6626	-1.2463	1.4115	.8261	152.0027	.3878	-.7294	56.3104	38.1304				1				0
80	14.95	49.691	19.5457	68.5943	29.2494	3.5352	-.7999	167.0804	.6622	-1.2529	1.4172	.8294	152.1436	.3876	-.7333	56.3065	38.0672				1				0
80	14.96	49.6155	19.5132	68.6842	29.2935	3.5348	-.8065	167.1064	.6618	-1.2596	1.4228	.8327	152.2834	.3873	-.7372	56.3025	38.004				1				0
80	14.97	49.54	19.4808	68.774	29.3376	3.5344	-.8132	167.1325	.6613	-1.2662	1.4285	.8361	152.422	.3871	-.7411	56.2985	37.9408				1				0
80	14.98	49.4644	19.4484	68.8639	29.3817	3.534	-.8198	167.1585	.6609	-1.2729	1.4342	.8394	152.5595	.3868	-.745	56.2945	37.8776				1				0
80	14.99	49.2842	19.3746	69.0791	29.4873	3.5327	-.8355	167.2253	.6597	-1.2886	1.4476	.8473	152.8901	.3861	-.7542	56.2827	37.7278				1				0
80	15	49.104	19.3008	69.2944	29.5928	3.5315	-.8513	167.292	.6584	-1.3043	1.4611	.8551	153.2143	.3854	-.7634	56.2709	37.5781				1				0
80	15.01	48.9992	19.2594	69.4198	29.6542	3.5307	-.8604	167.3327	.6576	-1.3134	1.4688	.8597	153.4027	.3849	-.7687	56.263	37.4915				1				0
80	15.02	48.8945	19.218	69.5453	29.7156	3.5298	-.8694	167.3734	.6568	-1.3225	1.4766	.8642	153.5891	.3844	-.774	56.2552	37.405				1				0
80	15.03	48.7898	19.1766	69.6707	29.777	3.529	-.8785	167.4142	.656	-1.3316	1.4844	.8688	153.7735	.3839	-.7793	56.2474	37.3185				1				0
80	15.04	48.6851	19.1352	69.7961	29.8384	3.5282	-.8876	167.4549	.6552	-1.3406	1.4922	.8733	153.9557	.3834	-.7846	56.2395	37.2321				1				0
80	15.05	48.4843	19.0578	70.0381	29.9431	3.5275	-.9047	167.5233	.6544	-1.3577	1.5072	.8821	154.2657	.383	-.7946	56.2325	37.0696				1				0
80	15.06	48.2834	18.9804	70.28	30.0477	3.5267	-.9217	167.5916	.6537	-1.3747	1.5222	.8909	154.5693	.3826	-.8046	56.2255	36.9072				1				0
80	15.07	48.1873	18.9444	70.3966	30.091	3.5268	-.9297	167.6193	.6538	-1.3827	1.5295	.8952	154.6949	.3826	-.8093	56.2263	36.8312				1				0
80	15.08	48.0912	18.9084	70.5131	30.1342	3.5269	-.9377	167.6469	.6538	-1.3907	1.5367	.8994	154.8192	.3827	-.8139	56.2271	36.7551				1				0
80	15.09	47.9951	18.8724	70.6296	30.1775	3.527	-.9457	167.6746	.6539	-1.3987	1.544	.9037	154.9423	.3827	-.8186	56.228	36.6792				1				0
80	15.1	47.8989	18.8364	70.7462	30.2207	3.5271	-.9536	167.7022	.654	-1.4067	1.5513	.9079	155.0642	.3828	-.8233	56.2288	36.6032				1				0
80	15.11	47.6929	18.768	70.9774	30.3202	3.5256	-.9702	167.7586	.6525	-1.4232	1.5657	.9163	155.3683	.3819	-.833	56.2147	36.4457				1				0
80	15.12	47.487	18.6996	71.2087	30.4197	3.5241	-.9867	167.8149	.6511	-1.4397	1.5801	.9248	155.6666	.3811	-.8426	56.2006	36.2884				1				0
80	15.13	47.3771	18.6672	71.3235	30.4759	3.5226	-.9952	167.8437	.6495	-1.4483	1.5872	.929	155.8451	.3801	-.8476	56.1858	36.207				1				0
80	15.14	47.2672	18.6348	71.4382	30.5321	3.521	-1.0038	167.8724	.6479	-1.4568	1.5944	.9332	156.022	.3792	-.8526	56.1709	36.1256				1				0
80	15.15	47.1574	18.6024	71.553	30.5883	3.5194	-1.0123	167.9011	.6464	-1.4654	1.6016	.9374	156.1972	.3783	-.8576	56.1561	36.0442				1				0
80	15.16	46.8887	18.5232	71.7549	30.7086	3.5145	-1.0311	167.8754	.6415	-1.4842	1.6169	.9463	156.6255	.3754	-.8686	56.1092	35.8651				1				0
80	15.17	46.6201	18.444	71.9568	30.8288	3.5096	-1.0499	167.8497	.6366	-1.503	1.6322	.9553	157.0459	.3726	-.8796	56.0624	35.686				1				0
80	15.18	46.3514	18.3648	72.1588	30.949	3.5047	-1.0687	167.824	.6316	-1.5218	1.6477	.9643	157.4585	.3697	-.8907	56.0155	35.5069				1				0
80	15.19	46.1927	18.318	72.2459	31.013	3.5013	-1.079	167.7696	.6283	-1.5321	1.6559	.9691	157.7024	.3677	-.8967	55.9835	35.409				1				0
80	15.2	46.0339	18.2712	72.3331	31.077	3.498	-1.0893	167.7152	.6249	-1.5423	1.6641	.974	157.944	.3657	-.9027	55.9515	35.311				1				0
80	15.21	45.8751	18.2244	72.4203	31.141	3.4946	-1.0996	167.6608	.6215	-1.5526	1.6724	.9788	158.1833	.3638	-.9087	55.9194	35.2129				1				0
80	15.22	45.6348	18.1641	72.5262	31.2327	3.4883	-1.1142	167.5577	.6153	-1.5672	1.6837	.9854	158.5654	.3601	-.9173	55.8598	35.0742				1				0
80	15.23	45.3945	18.1038	72.632	31.3244	3.4821	-1.1288	167.4546	.609	-1.5818	1.695	.992	158.9429	.3564	-.9258	55.8	34.9353				1				0
80	15.24	45.3129	18.0903	72.6507	31.3521	3.4792	-1.133	167.4059	.6061	-1.5861	1.6979	.9938	159.086	.3547	-.9283	55.7724	34.8946				1				0
80	15.25	45.2314	18.0768	72.6694	31.3797	3.4763	-1.1373	167.3573	.6032	-1.5903	1.7009	.9955	159.2287	.353	-.9308	55.7448	34.8539				1				0
80	15.26	45.1499	18.0633	72.688	31.4074	3.4734	-1.1416	167.3086	.6003	-1.5946	1.7039	.9972	159.3709	.3513	-.9333	55.7172	34.8131				1				0
80	15.27	45.0683	18.0498	72.7067	31.4351	3.4704	-1.1459	167.2599	.5974	-1.5989	1.7069	.999	159.5128	.3496	-.9358	55.6895	34.7723				1				0
80	15.28	44.9602	18.0273	72.7139	31.4654	3.4669	-1.1512	167.1666	.5938	-1.6042	1.7106	1.0012	159.6882	.3475	-.9389	55.6553	34.7215				1				0
80	15.29	44.852	18.0048	72.721	31.4956	3.4633	-1.1565	167.0734	.5902	-1.6096	1.7144	1.0034	159.863	.3454	-.9421	55.621	34.6707				1				0
80	15.3	44.8254	17.9958	72.7094	31.4982	3.4626	-1.1576	167.0288	.5895	-1.6106	1.7151	1.0038	159.8968	.345	-.9427	55.6144	34.6606				1				0
80	15.31	44.7988	17.9868	72.6978	31.5008	3.4619	-1.1587	166.9842	.5888	-1.6117	1.7159	1.0043	159.9306	.3446	-.9433	55.6078	34.6506				1				0
80	15.32	44.7722	17.9778	72.6863	31.5034	3.4612	-1.1597	166.9397	.5881	-1.6127	1.7166	1.0047	159.9645	.3442	-.9439	55.6012	34.6405				1				0
80	15.33	44.7456	17.9688	72.6747	31.506	3.4605	-1.1608	166.8951	.5874	-1.6138	1.7174	1.0052	159.9982	.3438	-.9445	55.5946	34.6305				1				0
80	15.34	44.701	17.9697	72.6169	31.5129	3.4568	-1.1612	166.8004	.5838	-1.6143	1.7166	1.0047	160.1181	.3417	-.9448	55.5598	34.6261				1				0
80	15.35	44.6563	17.9706	72.5591	31.5199	3.4532	-1.1617	166.7058	.5801	-1.6147	1.7158	1.0042	160.2383	.3395	-.9451	55.5249	34.6218				1				0
80	15.36	44.6383	17.9805	72.5128	31.5242	3.4502	-1.1611	166.6558	.5771	-1.6141	1.7142	1.0033	160.3249	.3378	-.9447	55.4966	34.6275				1				0
80	15.37	44.6203	17.9904	72.4666	31.5285	3.4472	-1.1605	166.6057	.5742	-1.6135	1.7126	1.0024	160.4116	.3361	-.9444	55.4684	34.6332				1				0
80	15.38	44.6023	18.0003	72.4203	31.5328	3.4443	-1.1599	166.5557	.5712	-1.6129	1.7111	1.0015	160.4986	.3343	-.944	55.4401	34.6389				1				0
80	15.39	44.5842	18.0102	72.374	31.5372	3.4413	-1.1593	166.5056	.5682	-1.6123	1.7095	1.0005	160.5858	.3326	-.9437	55.4118	34.6446				1				0
80	15.4	44.5293	18.0246	72.2735	31.5423	3.4352	-1.1587	166.3697	.5621	-1.6117	1.7069	.999	160.7733	.329	-.9433	55.3534	34.6502				1				0
80	15.41	44.4744	18.039	72.173	31.5475	3.429	-1.1581	166.2339	.556	-1.6111	1.7044	.9975	160.9617	.3254	-.943	55.2949	34.6559				1				0
80	15.42	44.4375	18.0435	72.1187	31.5484	3.4258	-1.1581	166.1481	.5528	-1.6111	1.7033	.9969	161.0626	.3235	-.943	55.2647	34.6558				1				0
80	15.43	44.4006	18.048	72.0645	31.5493	3.4227	-1.1581	166.0623	.5496	-1.6111	1.7023	.9963	161.1636	.3217	-.943	55.2345	34.6557				1				0
80	15.44	44.3637	18.0525	72.0102	31.5501	3.4195	-1.1581	165.9765	.5464	-1.6112	1.7013	.9957	161.2649	.3198	-.943	55.2043	34.6557				1				0
80	15.45	44.3268	18.057	71.9559	31.551	3.4163	-1.1581	165.8907	.5433	-1.6112	1.7003	.9951	161.3663	.318	-.943	55.174	34.6556				1				0
80	15.46	44.3199	18.075	71.8581	31.5346	3.413	-1.1553	165.7875	.5399	-1.6084	1.6966	.993	161.4424	.316	-.9413	55.1423	34.6824				1				0
80	15.47	44.313	18.093	71.7602	31.5181	3.4097	-1.1525	165.6844	.5366	-1.6055	1.6928	.9908	161.5188	.3141	-.9397	55.1107	34.7092				1				0
80	15.48	44.3431	18.1065	71.7167	31.5008	3.4095	-1.1497	165.667	.5365	-1.6027	1.6901	.9892	161.4931	.314	-.938	55.1093	34.7361				1				0
80	15.49	44.3731	18.12	71.6731	31.4835	3.4094	-1.1468	165.6497	.5363	-1.5999	1.6874	.9876	161.4672	.3139	-.9364	55.1079	34.763				1				0
80	15.5	44.4032	18.1335	71.6295	31.4662	3.4092	-1.144	165.6323	.5362	-1.5971	1.6847	.986	161.4413	.3138	-.9347	55.1066	34.7899				1				0
80	15.51	44.4572	18.1425	71.5815	31.4308	3.4113	-1.14	165.6119	.5383	-1.5931	1.6815	.9842	161.3305	.315	-.9324	55.1264	34.8279				1				0
80	15.52	44.5113	18.1515	71.5334	31.3953	3.4134	-1.136	165.5915	.5404	-1.5891	1.6784	.9823	161.2193	.3163	-.93	55.1463	34.866				1				0
80	15.53	44.5654	18.1605	71.4854	31.3598	3.4155	-1.132	165.5711	.5425	-1.5851	1.6753	.9805	161.1077	.3175	-.9277	55.1662	34.904				1				0
80	15.54	44.5894	18.156	71.4809	31.3417	3.4177	-1.1309	165.568	.5447	-1.5839	1.6749	.9803	161.0225	.3188	-.927	55.1875	34.9152				1				0
80	15.55	44.6134	18.1515	71.4765	31.3235	3.42	-1.1297	165.5649	.5469	-1.5827	1.6746	.9801	160.9372	.3201	-.9263	55.2088	34.9263				1				0
80	15.56	44.6375	18.147	71.472	31.3054	3.4222	-1.1285	165.5618	.5492	-1.5816	1.6742	.9799	160.852	.3214	-.9257	55.23	34.9374				1				0
80	15.57	44.7001	18.1524	71.5227	31.2993	3.4257	-1.1271	165.6745	.5527	-1.5801	1.674	.9798	160.7221	.3235	-.9248	55.2636	34.951				1				0
80	15.58	44.7628	18.1578	71.5734	31.2932	3.4292	-1.1257	165.7872	.5562	-1.5787	1.6738	.9797	160.5923	.3255	-.924	55.2971	34.9646				1				0
80	15.59	44.8014	18.1677	71.6286	31.3054	3.4305	-1.1254	165.903	.5575	-1.5785	1.674	.9798	160.548	.3263	-.9238	55.3093	34.9671				1				0
80	15.6	44.84	18.1776	71.6837	31.3175	3.4318	-1.1252	166.0188	.5588	-1.5782	1.6742	.9799	160.5037	.327	-.9237	55.3215	34.9695				1				0
80	15.61	44.8786	18.1875	71.7389	31.3296	3.4331	-1.1249	166.1346	.56	-1.5779	1.6744	.98	160.4594	.3278	-.9235	55.3337	34.972				1				0
80	15.62	44.9173	18.1974	71.7941	31.3417	3.4344	-1.1247	166.2504	.5613	-1.5777	1.6746	.9801	160.4153	.3285	-.9234	55.3459	34.9744				1				0
80	15.63	44.9773	18.2145	71.9133	31.3797	3.4359	-1.1253	166.4848	.5628	-1.5784	1.6757	.9807	160.3745	.3294	-.9238	55.3601	34.9681				1				0
80	15.64	45.0374	18.2316	72.0325	31.4178	3.4374	-1.126	166.7193	.5643	-1.579	1.6768	.9814	160.334	.3303	-.9242	55.3744	34.9618				1				0
80	15.65	45.0589	18.2388	72.0965	31.4437	3.4376	-1.1269	166.8379	.5645	-1.5799	1.6778	.982	160.3373	.3304	-.9247	55.3765	34.9531				1				0
80	15.66	45.0803	18.246	72.1605	31.4697	3.4378	-1.1278	166.9565	.5648	-1.5808	1.6787	.9825	160.3407	.3305	-.9252	55.3786	34.9443				1				0
80	15.67	45.1018	18.2532	72.2246	31.4956	3.438	-1.1287	167.0752	.565	-1.5818	1.6796	.983	160.3441	.3307	-.9258	55.3808	34.9356				1				0
80	15.68	45.1232	18.2604	72.2886	31.5216	3.4383	-1.1296	167.1938	.5652	-1.5827	1.6806	.9836	160.3474	.3308	-.9263	55.3829	34.9269				1				0
80	15.69	45.1155	18.2595	72.3536	31.5545	3.4377	-1.132	167.283	.5647	-1.585	1.6826	.9848	160.3922	.3305	-.9277	55.3776	34.9044				1				0
80	15.7	45.1078	18.2586	72.4185	31.5873	3.4372	-1.1344	167.3722	.5641	-1.5874	1.6847	.986	160.4368	.3302	-.9291	55.3724	34.8818				1				0
80	15.71	45.0786	18.2505	72.4194	31.5942	3.4364	-1.1358	167.3427	.5633	-1.5889	1.6858	.9866	160.4781	.3297	-.9299	55.365	34.8679				1				0
80	15.72	45.0494	18.2424	72.4203	31.6012	3.4356	-1.1373	167.3133	.5626	-1.5903	1.6869	.9873	160.5194	.3293	-.9308	55.3577	34.854				1				0
80	15.73	45.0203	18.2343	72.4212	31.6081	3.4348	-1.1388	167.2838	.5618	-1.5918	1.688	.988	160.5606	.3288	-.9316	55.3503	34.8401				1				0
80	15.74	44.9911	18.2262	72.4221	31.615	3.4341	-1.1402	167.2543	.561	-1.5932	1.6891	.9886	160.6019	.3284	-.9325	55.343	34.8262				1				0
80	15.75	44.9078	18.2073	72.4328	31.6384	3.4315	-1.1445	167.1862	.5585	-1.5975	1.6923	.9905	160.7302	.3269	-.935	55.319	34.7855				1				0
80	15.76	44.8246	18.1884	72.4434	31.6617	3.429	-1.1488	167.1181	.556	-1.6018	1.6955	.9924	160.8583	.3254	-.9375	55.295	34.7448				1				0
80	15.77	44.7705	18.1776	72.4532	31.6781	3.4273	-1.1516	167.0794	.5542	-1.6046	1.6976	.9936	160.9451	.3244	-.9391	55.2784	34.7181				1				0
80	15.78	44.7164	18.1668	72.463	31.6946	3.4255	-1.1544	167.0408	.5525	-1.6074	1.6997	.9948	161.0317	.3234	-.9408	55.2617	34.6913				1				0
80	15.79	44.6624	18.156	72.4728	31.711	3.4238	-1.1572	167.0021	.5507	-1.6102	1.7018	.996	161.1182	.3223	-.9424	55.2451	34.6644				1				0
80	15.8	44.6083	18.1452	72.4826	31.7274	3.422	-1.16	166.9635	.549	-1.6131	1.7039	.9973	161.2045	.3213	-.9441	55.2285	34.6376				1				0
80	15.81	44.5319	18.1281	72.5706	31.7802	3.4198	-1.1662	167.0108	.5468	-1.6193	1.7091	1.0003	161.3412	.32	-.9477	55.2076	34.5783				1				0
80	15.82	44.4555	18.111	72.6587	31.833	3.4177	-1.1725	167.0581	.5446	-1.6255	1.7143	1.0033	161.4771	.3187	-.9514	55.1867	34.5191				1				0
80	15.83	44.4332	18.1047	72.737	31.8693	3.4172	-1.1759	167.1441	.5442	-1.6289	1.7174	1.0052	161.527	.3185	-.9534	55.1826	34.4867				1				0
80	15.84	44.4109	18.0984	72.8153	31.9056	3.4168	-1.1793	167.2301	.5437	-1.6323	1.7205	1.007	161.5767	.3182	-.9553	55.1784	34.4543				1				0
80	15.85	44.3886	18.0921	72.8935	31.9419	3.4163	-1.1827	167.3161	.5433	-1.6357	1.7236	1.0088	161.6262	.318	-.9573	55.1742	34.422				1				0
80	15.86	44.3662	18.0858	72.9718	31.9783	3.4159	-1.186	167.4021	.5429	-1.6391	1.7266	1.0106	161.6754	.3177	-.9593	55.17	34.3897				1				0
80	15.87	44.374	18.0948	73.1177	32.0431	3.4153	-1.1898	167.6296	.5423	-1.6429	1.7301	1.0126	161.7336	.3174	-.9615	55.1644	34.3536				1				0
80	15.88	44.3817	18.1038	73.2636	32.108	3.4147	-1.1936	167.8571	.5417	-1.6467	1.7335	1.0146	161.7914	.317	-.9638	55.1588	34.3175				1				0
80	15.89	44.4117	18.1191	73.3312	32.1366	3.4146	-1.194	167.9986	.5415	-1.6471	1.7338	1.0148	161.8004	.3169	-.964	55.1573	34.3136				1				0
80	15.9	44.4418	18.1344	73.3988	32.1651	3.4144	-1.1944	168.14	.5414	-1.6475	1.7341	1.015	161.8094	.3169	-.9642	55.1558	34.3097				1				0
80	15.91	44.4718	18.1497	73.4664	32.1936	3.4143	-1.1948	168.2815	.5412	-1.6479	1.7345	1.0152	161.8184	.3168	-.9645	55.1544	34.3059				1				0
80	15.92	44.5293	18.1758	73.5554	32.2222	3.4148	-1.1944	168.4826	.5418	-1.6474	1.7342	1.015	161.7959	.3171	-.9642	55.1597	34.3105				1				0
80	15.93	44.5868	18.2019	73.6443	32.2507	3.4154	-1.1939	168.6837	.5423	-1.6469	1.7339	1.0148	161.7735	.3174	-.9639	55.165	34.3151				1				0
80	15.94	44.6443	18.228	73.7333	32.2793	3.4159	-1.1934	168.8848	.5429	-1.6464	1.7336	1.0147	161.7511	.3177	-.9636	55.1703	34.3197				1				0
80	15.95	44.6718	18.2388	73.7546	32.2793	3.4166	-1.1925	168.9445	.5436	-1.6455	1.733	1.0143	161.7197	.3182	-.9631	55.177	34.3282				1				0
80	15.96	44.6993	18.2496	73.776	32.2793	3.4173	-1.1916	169.0041	.5443	-1.6447	1.7324	1.0139	161.6883	.3186	-.9626	55.1837	34.3367				1				0
80	15.97	44.7267	18.2604	73.7973	32.2793	3.418	-1.1907	169.0637	.545	-1.6438	1.7318	1.0136	161.6569	.319	-.9621	55.1904	34.3451				1				0
80	15.98	44.7336	18.2703	73.7235	32.2464	3.4177	-1.1879	168.9738	.5446	-1.641	1.729	1.0119	161.6402	.3187	-.9604	55.1867	34.3716				1				0
80	15.99	44.7405	18.2802	73.6497	32.2135	3.4173	-1.1852	168.8838	.5442	-1.6382	1.7262	1.0103	161.6236	.3185	-.9588	55.1829	34.3981				1				0
80	16	44.7199	18.2793	73.5545	32.1807	3.4162	-1.1833	168.7343	.5431	-1.6363	1.7241	1.0091	161.6384	.3179	-.9577	55.1724	34.4162				1				0
80	16.01	44.6993	18.2784	73.4593	32.1478	3.4151	-1.1814	168.5847	.542	-1.6344	1.7219	1.0078	161.6534	.3172	-.9566	55.1619	34.4343				1				0
80	16.02	44.6787	18.2775	73.3641	32.1149	3.4139	-1.1795	168.4352	.5409	-1.6325	1.7198	1.0065	161.6684	.3166	-.9555	55.1514	34.4525				1				0
80	16.03	44.6581	18.2766	73.2689	32.0821	3.4128	-1.1775	168.2856	.5398	-1.6306	1.7176	1.0053	161.6834	.3159	-.9543	55.1408	34.4706				1				0
80	16.04	44.6684	18.291	73.0617	31.9921	3.4122	-1.1705	168.0131	.5392	-1.6235	1.7107	1.0013	161.6286	.3156	-.9502	55.135	34.5377				1				0
80	16.05	44.6787	18.3054	72.8544	31.9022	3.4116	-1.1634	167.7406	.5386	-1.6165	1.7038	.9972	161.5732	.3152	-.9461	55.1292	34.605				1				0
80	16.06	44.7096	18.3207	72.7423	31.8451	3.4121	-1.1583	167.6176	.5391	-1.6113	1.6991	.9945	161.5022	.3155	-.9431	55.134	34.654				1				0
80	16.07	44.7405	18.336	72.6302	31.788	3.4126	-1.1531	167.4947	.5396	-1.6062	1.6944	.9917	161.4306	.3158	-.9401	55.1389	34.7031				1				0
80	16.08	44.7714	18.3513	72.5182	31.7309	3.4131	-1.148	167.3717	.5401	-1.601	1.6896	.9889	161.3586	.3161	-.937	55.1437	34.7523				1				0
80	16.09	44.8023	18.3666	72.4061	31.6738	3.4136	-1.1428	167.2487	.5406	-1.5958	1.6849	.9861	161.286	.3164	-.934	55.1485	34.8016				1				0
80	16.1	44.8786	18.3972	72.2433	31.5856	3.4151	-1.1338	167.1047	.5421	-1.5868	1.6768	.9814	161.1393	.3173	-.9287	55.1626	34.8875				1				0
80	16.11	44.955	18.4278	72.0805	31.4974	3.4166	-1.1247	166.9607	.5436	-1.5778	1.6688	.9767	160.9908	.3181	-.9234	55.1767	34.9736				1				0
80	16.12	45.0005	18.4431	72.0298	31.4662	3.4176	-1.1209	166.9396	.5445	-1.5739	1.6655	.9747	160.9161	.3187	-.9212	55.1859	35.0103				1				0
80	16.13	45.046	18.4584	71.9791	31.4351	3.4185	-1.117	166.9185	.5455	-1.5701	1.6621	.9728	160.841	.3193	-.9189	55.1952	35.047				1				0
80	16.14	45.0915	18.4737	71.9284	31.404	3.4195	-1.1132	166.8975	.5465	-1.5662	1.6588	.9709	160.7656	.3198	-.9167	55.2045	35.0836				1				0
80	16.15	45.137	18.489	71.8777	31.3728	3.4205	-1.1093	166.8764	.5474	-1.5624	1.6555	.9689	160.6899	.3204	-.9144	55.2137	35.1203				1				0
80	16.16	45.2734	18.5502	71.8421	31.3425	3.4214	-1.1011	167.0083	.5483	-1.5541	1.648	.9645	160.5669	.3209	-.9096	55.2219	35.1989				1				0
80	16.17	45.4099	18.6114	71.8065	31.3123	3.4222	-1.0928	167.1401	.5492	-1.5459	1.6405	.9602	160.4429	.3214	-.9048	55.2301	35.2773				1				0
80	16.18	45.5009	18.6573	71.8216	31.3131	3.4221	-1.0885	167.293	.549	-1.5415	1.6364	.9577	160.3954	.3213	-.9022	55.229	35.319				1				0
80	16.19	45.5919	18.7032	71.8368	31.314	3.422	-1.0841	167.4458	.5489	-1.5371	1.6322	.9553	160.3476	.3213	-.8997	55.228	35.3605				1				0
80	16.2	45.6828	18.7491	71.8519	31.3149	3.4219	-1.0797	167.5987	.5488	-1.5328	1.6281	.9529	160.2997	.3212	-.8971	55.2269	35.4021				1				0
80	16.21	45.7738	18.795	71.867	31.3157	3.4218	-1.0754	167.7516	.5487	-1.5284	1.6239	.9505	160.2517	.3211	-.8946	55.2258	35.4435				1				0
80	16.22	45.918	18.8733	71.9337	31.3425	3.4207	-1.0698	168.0676	.5476	-1.5228	1.6183	.9471	160.2208	.3205	-.8913	55.2155	35.4969				1				0
80	16.23	46.0622	18.9516	72.0004	31.3694	3.4196	-1.0642	168.3836	.5465	-1.5172	1.6127	.9439	160.1897	.3199	-.888	55.2052	35.5501				1				0
80	16.24	46.1154	18.984	72.052	31.3953	3.4186	-1.0629	168.5468	.5456	-1.516	1.6112	.943	160.2069	.3193	-.8873	55.196	35.562				1				0
80	16.25	46.1686	19.0164	72.1036	31.4213	3.4177	-1.0617	168.7099	.5446	-1.5147	1.6097	.9421	160.2242	.3188	-.8865	55.1868	35.574				1				0
80	16.26	46.2218	19.0488	72.1552	31.4472	3.4167	-1.0604	168.8731	.5437	-1.5135	1.6082	.9412	160.2414	.3182	-.8858	55.1776	35.5859				1				0
80	16.27	46.2751	19.0812	72.2068	31.4732	3.4157	-1.0592	169.0362	.5427	-1.5122	1.6067	.9403	160.2587	.3176	-.8851	55.1685	35.5977				1				0
80	16.28	46.3343	19.1262	72.2139	31.4801	3.4141	-1.056	169.1545	.541	-1.509	1.6031	.9382	160.2757	.3167	-.8832	55.1526	35.6285				1				0
80	16.29	46.3935	19.1712	72.221	31.487	3.4124	-1.0527	169.2728	.5394	-1.5058	1.5995	.9361	160.2927	.3157	-.8813	55.1368	35.6592				1				0
80	16.3	46.3995	19.1838	72.1766	31.468	3.4117	-1.0508	169.2279	.5387	-1.5038	1.5974	.9349	160.2924	.3153	-.8801	55.1301	35.6782				1				0
80	16.31	46.4055	19.1964	72.1321	31.4489	3.411	-1.0488	169.183	.538	-1.5018	1.5952	.9337	160.2921	.3149	-.879	55.1234	35.6971				1				0
80	16.32	46.4115	19.209	72.0876	31.4299	3.4103	-1.0468	169.1381	.5373	-1.4998	1.5931	.9324	160.2918	.3144	-.8778	55.1167	35.7161				1				0
80	16.33	46.2768	19.1532	71.8901	31.3175	3.4122	-1.0466	168.6376	.5391	-1.4996	1.5936	.9327	160.2266	.3155	-.8777	55.1344	35.718				1				0
80	16.34	46.142	19.0974	71.6926	31.205	3.414	-1.0464	168.1371	.541	-1.4994	1.594	.9329	160.161	.3166	-.8776	55.1521	35.7199				1				0
80	16.35	46.0073	19.0416	71.4952	31.0926	3.4159	-1.0462	167.6367	.5428	-1.4992	1.5945	.9332	160.0952	.3177	-.8774	55.17	35.7218				1				0
80	16.36	45.8665	18.9732	71.3422	30.9992	3.4185	-1.048	167.1811	.5455	-1.501	1.5971	.9347	160.0295	.3192	-.8785	55.1948	35.7046				1				0
80	16.37	45.7258	18.9048	71.1892	30.9058	3.4211	-1.0498	166.7255	.5481	-1.5028	1.5997	.9362	159.9638	.3208	-.8796	55.2197	35.6873				1				0
80	16.38	45.585	18.8364	71.0362	30.8123	3.4237	-1.0516	166.2699	.5507	-1.5047	1.6023	.9378	159.8979	.3223	-.8806	55.2447	35.6698				1				0
80	16.39	45.3352	18.7248	70.7906	30.6748	3.4265	-1.0557	165.5255	.5535	-1.5088	1.6071	.9406	159.856	.3239	-.8831	55.271	35.6306				1				0
80	16.4	45.0855	18.6132	70.5451	30.5373	3.4293	-1.0599	164.7811	.5562	-1.5129	1.612	.9434	159.814	.3256	-.8855	55.2975	35.591				1				0
80	16.41	44.9765	18.57	70.4526	30.4932	3.4294	-1.0622	164.4923	.5564	-1.5152	1.6142	.9447	159.8382	.3256	-.8868	55.2986	35.5691				1				0
80	16.42	44.8675	18.5268	70.3601	30.4491	3.4295	-1.0645	164.2034	.5565	-1.5176	1.6164	.946	159.8625	.3257	-.8882	55.2998	35.5471				1				0
80	16.43	44.7585	18.4836	70.2676	30.405	3.4296	-1.0668	163.9146	.5566	-1.5199	1.6186	.9473	159.8867	.3258	-.8895	55.3009	35.525				1				0
80	16.44	44.6495	18.4404	70.1751	30.3608	3.4298	-1.0692	163.6258	.5567	-1.5222	1.6208	.9486	159.911	.3258	-.8909	55.3021	35.5028				1				0
80	16.45	44.6212	18.4386	70.1546	30.3453	3.4295	-1.0694	163.5596	.5565	-1.5225	1.621	.9487	159.9223	.3257	-.8911	55.2997	35.5003				1				0
80	16.46	44.5928	18.4368	70.1341	30.3297	3.4293	-1.0697	163.4935	.5562	-1.5227	1.6211	.9488	159.9337	.3255	-.8912	55.2974	35.4978				1				0
80	16.47	44.6735	18.4782	70.2062	30.3583	3.4289	-1.0676	163.7162	.5559	-1.5207	1.6191	.9476	159.9207	.3253	-.89	55.2939	35.5175				1				0
80	16.48	44.7542	18.5196	70.2783	30.3868	3.4285	-1.0656	163.9388	.5555	-1.5186	1.617	.9464	159.9078	.3251	-.8888	55.2904	35.5371				1				0
80	16.49	44.8349	18.561	70.3503	30.4153	3.4282	-1.0635	164.1615	.5551	-1.5165	1.615	.9452	159.8949	.3249	-.8876	55.287	35.5567				1				0
80	16.5	44.9155	18.6024	70.4224	30.4439	3.4278	-1.0615	164.3842	.5548	-1.5145	1.6129	.944	159.8819	.3247	-.8864	55.2835	35.5763				1				0
80	16.51	45.1172	18.7095	70.5905	30.52	3.4259	-1.0561	164.9372	.5529	-1.5091	1.6072	.9407	159.8787	.3236	-.8832	55.2656	35.6276				1				0
80	16.52	45.3189	18.8166	70.7586	30.5961	3.4241	-1.0507	165.4903	.551	-1.5038	1.6015	.9373	159.8755	.3225	-.8801	55.2479	35.6785				1				0
80	16.53	45.44	18.8823	70.8547	30.6437	3.4226	-1.0474	165.8206	.5495	-1.5004	1.5979	.9352	159.8852	.3216	-.8782	55.2336	35.71				1				0
80	16.54	45.561	18.948	70.9508	30.6913	3.4211	-1.0441	166.151	.548	-1.4972	1.5943	.9331	159.8949	.3207	-.8762	55.2193	35.7414				1				0
80	16.55	45.682	19.0137	71.0468	30.7388	3.4196	-1.0408	166.4814	.5465	-1.4939	1.5907	.931	159.9046	.3199	-.8743	55.2052	35.7727				1				0
80	16.56	45.803	19.0794	71.1429	30.7864	3.4181	-1.0376	166.8117	.5451	-1.4906	1.5871	.9289	159.9143	.319	-.8724	55.1911	35.8038				1				0
80	16.57	46.003	19.1991	71.2363	30.8469	3.4142	-1.03	167.2854	.5411	-1.483	1.5787	.924	159.9539	.3167	-.868	55.1536	35.8758				1				0
80	16.58	46.203	19.3188	71.3297	30.9075	3.4103	-1.0225	167.759	.5372	-1.4755	1.5703	.919	159.9938	.3144	-.8636	55.1164	35.9475				1				0
80	16.59	46.2819	19.3728	71.327	30.9205	3.4078	-1.0182	167.9023	.5348	-1.4712	1.5654	.9162	160.024	.313	-.8611	55.0932	35.9883				1				0
80	16.6	46.3609	19.4268	71.3244	30.9334	3.4054	-1.0139	168.0455	.5324	-1.467	1.5606	.9134	160.0544	.3116	-.8586	55.07	36.029				1				0
80	16.61	46.4398	19.4808	71.3217	30.9464	3.403	-1.0096	168.1888	.5299	-1.4627	1.5557	.9105	160.0848	.3101	-.8561	55.0469	36.0697				1				0
80	16.62	46.5188	19.5349	71.319	30.9594	3.4005	-1.0054	168.3321	.5275	-1.4584	1.5509	.9077	160.1154	.3087	-.8536	55.0238	36.1103				1				0
80	16.63	46.6467	19.6231	71.1918	30.9257	3.3967	-.9946	168.3872	.5237	-1.4476	1.5394	.901	160.1129	.3065	-.8473	54.9873	36.2131				1				0
80	16.64	46.7746	19.7113	71.0646	30.8919	3.3929	-.9838	168.4424	.5198	-1.4368	1.528	.8943	160.1103	.3042	-.8409	54.9508	36.3158				1				0
80	16.65	46.8235	19.7455	70.9401	30.8452	3.3915	-.9773	168.3543	.5184	-1.4303	1.5214	.8904	160.0764	.3034	-.8371	54.9374	36.3781				1				0
80	16.66	46.8724	19.7797	70.8155	30.7985	3.3901	-.9707	168.2661	.517	-1.4237	1.5147	.8865	160.0421	.3026	-.8333	54.924	36.4405				1				0
80	16.67	46.9213	19.8139	70.691	30.7518	3.3887	-.9642	168.178	.5156	-1.4172	1.5081	.8826	160.0076	.3018	-.8294	54.9105	36.5029				1				0
80	16.68	46.8965	19.8364	70.3503	30.6342	3.3843	-.9541	167.7173	.5112	-1.4071	1.4971	.8762	160.0342	.2992	-.8236	54.8686	36.5987				1				0
80	16.69	46.8716	19.8589	70.0096	30.5165	3.3798	-.944	167.2566	.5068	-1.397	1.4861	.8698	160.0615	.2966	-.8176	54.8265	36.6949				1				0
80	16.7	46.8467	19.8814	69.6689	30.3989	3.3754	-.9338	166.7959	.5023	-1.3869	1.475	.8633	160.0892	.294	-.8117	54.7841	36.7917				1				0
80	16.71	46.7729	19.8697	69.4528	30.328	3.3724	-.9303	166.4233	.4993	-1.3833	1.4707	.8607	160.153	.2922	-.8096	54.7553	36.8257				1				0
80	16.72	46.6991	19.858	69.2366	30.2571	3.3693	-.9267	166.0507	.4963	-1.3797	1.4662	.8582	160.2174	.2904	-.8075	54.7262	36.8598				1				0
80	16.73	46.6252	19.8463	69.0204	30.1861	3.3662	-.9231	165.6781	.4932	-1.3761	1.4618	.8556	160.2825	.2887	-.8054	54.6971	36.8941				1				0
80	16.74	46.336	19.7428	68.6664	30.0832	3.3611	-.926	164.8284	.488	-1.3791	1.4629	.8562	160.5121	.2856	-.8071	54.6478	36.8661				1				0
80	16.75	46.0468	19.6393	68.3123	29.9803	3.3558	-.929	163.9786	.4828	-1.382	1.4639	.8568	160.7438	.2826	-.8089	54.598	36.8379				1				0
80	16.76	45.8313	19.5475	68.1745	29.9483	3.3537	-.9356	163.5015	.4807	-1.3887	1.4695	.86	160.9078	.2813	-.8127	54.5777	36.7747				1				0
80	16.77	45.6159	19.4556	68.0366	29.9163	3.3516	-.9423	163.0244	.4785	-1.3953	1.4751	.8633	161.0716	.2801	-.8166	54.5572	36.7111				1				0
80	16.78	45.4005	19.3638	67.8987	29.8843	3.3494	-.949	162.5473	.4763	-1.402	1.4808	.8666	161.235	.2788	-.8206	54.5366	36.6472				1				0
80	16.79	45.185	19.272	67.7608	29.8523	3.3472	-.9558	162.0702	.4742	-1.4088	1.4865	.87	161.3982	.2775	-.8245	54.5158	36.5829				1				0
80	16.8	44.8658	19.1415	67.8311	29.9457	3.342	-.9752	161.7841	.4689	-1.4282	1.5032	.8798	161.8225	.2745	-.8359	54.4662	36.398				1				0
80	16.81	44.5465	19.011	67.9014	30.0391	3.3368	-.9946	161.498	.4637	-1.4477	1.5201	.8897	162.2388	.2714	-.8473	54.4164	36.2126				1				0
80	16.82	44.4426	18.9723	68.1095	30.1645	3.3337	-1.0072	161.689	.4607	-1.4603	1.5312	.8962	162.4901	.2696	-.8546	54.3876	36.0927				1				0
80	16.83	44.3388	18.9336	68.3177	30.2899	3.3307	-1.0198	161.88	.4577	-1.4728	1.5423	.9027	162.737	.2679	-.862	54.3589	35.9732				1				0
80	16.84	44.2349	18.8949	68.5258	30.4153	3.3277	-1.0323	162.071	.4547	-1.4853	1.5534	.9091	162.9798	.2661	-.8693	54.3303	35.8539				1				0
80	16.85	44.1311	18.8562	68.734	30.5408	3.3247	-1.0448	162.262	.4517	-1.4978	1.5645	.9156	163.2187	.2644	-.8766	54.3018	35.7349				1				0
80	16.86	44.253	18.9075	69.1797	30.7596	3.3232	-1.0535	163.0997	.4501	-1.5065	1.5723	.9202	163.3652	.2634	-.8817	54.2868	35.652				1				0
80	16.87	44.3748	18.9588	69.6253	30.9784	3.3216	-1.0621	163.9374	.4486	-1.5152	1.5802	.9248	163.5089	.2625	-.8868	54.2719	35.5699				1				0
80	16.88	44.6006	19.0488	69.8628	31.0718	3.323	-1.0584	164.584	.45	-1.5114	1.577	.923	163.4215	.2633	-.8846	54.2853	35.6056				1				0
80	16.89	44.8263	19.1388	70.1003	31.1652	3.3244	-1.0547	165.2307	.4513	-1.5077	1.5738	.9211	163.3345	.2642	-.8824	54.2985	35.6409				1				0
80	16.9	45.052	19.2288	70.3379	31.2586	3.3258	-1.051	165.8773	.4527	-1.504	1.5707	.9193	163.2477	.265	-.8803	54.3116	35.676				1				0
80	16.91	45.2777	19.3188	70.5754	31.3521	3.3271	-1.0473	166.524	.4541	-1.5004	1.5676	.9175	163.1613	.2658	-.8781	54.3247	35.7108				1				0
80	16.92	45.5618	19.407	70.7373	31.3789	3.3328	-1.0387	167.085	.4598	-1.4917	1.561	.9136	162.8703	.2691	-.8731	54.3786	35.7932				1				0
80	16.93	45.8459	19.4952	70.8992	31.4057	3.3384	-1.0301	167.646	.4654	-1.4831	1.5544	.9098	162.5788	.2724	-.868	54.4322	35.875				1				0
80	16.94	45.9043	19.4934	70.8235	31.3391	3.3427	-1.0251	167.5604	.4697	-1.4781	1.5509	.9077	162.3717	.2749	-.8651	54.4732	35.9228				1				0
80	16.95	45.9626	19.4916	70.7479	31.2725	3.347	-1.02	167.4747	.474	-1.4731	1.5475	.9057	162.1635	.2774	-.8622	54.5142	35.9706				1				0
80	16.96	46.021	19.4898	70.6723	31.2059	3.3514	-1.015	167.3891	.4783	-1.4681	1.544	.9037	161.9541	.2799	-.8592	54.5553	36.0185				1				0
80	16.97	46.0794	19.488	70.5967	31.1393	3.3557	-1.01	167.3034	.4826	-1.463	1.5406	.9017	161.7435	.2825	-.8563	54.5964	36.0664				1				0
80	16.98	46.2158	19.5213	70.2089	30.9231	3.3609	-.991	166.8691	.4879	-1.444	1.5242	.8921	161.3321	.2855	-.8451	54.6463	36.2477				1				0
80	16.99	46.3523	19.5547	69.821	30.7068	3.3662	-.9718	166.4348	.4931	-1.4249	1.5078	.8825	160.9094	.2886	-.8339	54.6966	36.43				1				0
80	17	46.4304	19.5898	69.5088	30.5572	3.3671	-.9577	166.0862	.4941	-1.4107	1.4947	.8748	160.6979	.2892	-.8257	54.7056	36.5646				1				0
80	17.01	46.5085	19.6249	69.1966	30.4076	3.3681	-.9435	165.7375	.495	-1.3965	1.4817	.8672	160.4818	.2897	-.8173	54.7146	36.6998				1				0
80	17.02	46.5866	19.66	68.8843	30.2579	3.369	-.9292	165.3888	.496	-1.3823	1.4686	.8595	160.2609	.2903	-.809	54.7237	36.8355				1				0
80	17.03	46.6647	19.6951	68.5721	30.1083	3.37	-.9149	165.0402	.4969	-1.368	1.4554	.8518	160.0351	.2908	-.8006	54.7328	36.9719				1				0
80	17.04	46.8432	19.7707	68.0446	29.8497	3.3723	-.8883	164.5082	.4993	-1.3414	1.4313	.8377	159.5844	.2922	-.7851	54.7549	37.2251				1				0
80	17.05	47.0218	19.8463	67.5171	29.5911	3.3747	-.8616	163.9762	.5016	-1.3146	1.4071	.8235	159.1151	.2936	-.7694	54.7772	37.4799				1				0
80	17.06	47.1222	19.8868	67.3018	29.4821	3.376	-.8493	163.7928	.503	-1.3023	1.3961	.8171	158.8825	.2944	-.7622	54.7902	37.5971				1				0
80	17.07	47.2226	19.9273	67.0865	29.3731	3.3774	-.8369	163.6095	.5043	-1.29	1.3851	.8106	158.6457	.2952	-.755	54.8033	37.7145				1				0
80	17.08	47.323	19.9678	66.8713	29.2641	3.3788	-.8246	163.4262	.5057	-1.2776	1.3741	.8042	158.4046	.296	-.7477	54.8164	37.8322				1				0
80	17.09	47.6002	20.065	66.6862	29.143	3.3834	-.8048	163.4945	.5103	-1.2578	1.3574	.7945	157.9157	.2987	-.7362	54.8605	38.0207				1				0
80	17.1	47.8775	20.1622	66.5012	29.0219	3.388	-.785	163.5628	.515	-1.2381	1.3409	.7848	157.4151	.3014	-.7246	54.9045	38.209				1				0
80	17.11	48.1547	20.2594	66.3162	28.9008	3.3926	-.7653	163.6311	.5196	-1.2183	1.3245	.7752	156.9025	.3041	-.713	54.9484	38.3972				1				0
80	17.12	48.3315	20.3161	66.3464	28.8887	3.3959	-.7579	163.8828	.5228	-1.211	1.319	.772	156.6493	.306	-.7087	54.9791	38.4669				1				0
80	17.13	48.5083	20.3728	66.3767	28.8766	3.3991	-.7507	164.1344	.526	-1.2037	1.3136	.7688	156.3948	.3079	-.7045	55.0096	38.5363				1				0
80	17.14	48.6851	20.4295	66.4069	28.8645	3.4023	-.7434	164.3861	.5292	-1.1964	1.3082	.7657	156.139	.3097	-.7002	55.04	38.6056				1				0
80	17.15	48.9812	20.5744	66.6871	29.0271	3.3979	-.7395	165.2699	.5248	-1.1925	1.3029	.7625	156.245	.3072	-.6979	54.9984	38.6429				1				0
80	17.16	49.2773	20.7193	66.9673	29.1897	3.3936	-.7356	166.1537	.5205	-1.1886	1.2976	.7594	156.3506	.3046	-.6957	54.9573	38.6799				1				0
80	17.17	49.3966	20.8075	67.2173	29.3644	3.3861	-.7389	166.7859	.5131	-1.1919	1.2976	.7595	156.7101	.3003	-.6976	54.8863	38.6485				1				0
80	17.18	49.5159	20.8957	67.4673	29.5392	3.3787	-.7421	167.4181	.5057	-1.1952	1.2978	.7595	157.0667	.296	-.6995	54.816	38.6174				1				0
80	17.19	49.6352	20.9839	67.7172	29.7139	3.3714	-.7454	168.0503	.4983	-1.1984	1.2979	.7596	157.4206	.2917	-.7014	54.7462	38.5865				1				0
80	17.2	49.7545	21.0721	67.9672	29.8886	3.3641	-.7486	168.6825	.4911	-1.2016	1.2981	.7597	157.7718	.2874	-.7033	54.6769	38.5558				1				0
80	17.21	49.8429	21.2252	68.1887	30.1593	3.3438	-.7523	169.4161	.4708	-1.2053	1.294	.7573	158.6645	.2755	-.7054	54.4837	38.5208				1				0
80	17.22	49.9313	21.3782	68.4102	30.43	3.3237	-.7559	170.1497	.4507	-1.209	1.2902	.7551	159.555	.2638	-.7076	54.2923	38.4861				1				0
80	17.23	49.9004	21.443	68.3817	30.5261	3.3108	-.7564	170.2512	.4377	-1.2094	1.2862	.7528	160.1039	.2562	-.7078	54.1687	38.4816				1				0
80	17.24	49.8695	21.5078	68.3533	30.6221	3.2978	-.7569	170.3526	.4248	-1.2099	1.2823	.7505	160.6555	.2486	-.7081	54.0453	38.4771				1				0
80	17.25	49.8386	21.5726	68.3248	30.7181	3.2849	-.7573	170.4541	.4118	-1.2104	1.2785	.7483	161.2097	.241	-.7084	53.9221	38.4726				1				0
80	17.26	49.8077	21.6374	68.2963	30.8141	3.2719	-.7578	170.5555	.3989	-1.2108	1.2749	.7461	161.7665	.2335	-.7087	53.7989	38.4681				1				0
80	17.27	49.7176	21.7265	67.9076	30.8236	3.2504	-.7491	170.1753	.3774	-1.2022	1.26	.7374	162.573	.2209	-.7036	53.5939	38.5509				1				0
80	17.28	49.6275	21.8156	67.5189	30.8331	3.2288	-.7404	169.7951	.3557	-1.1934	1.2453	.7288	163.4022	.2082	-.6985	53.3879	38.634				1				0
80	17.29	49.5683	21.8399	67.1586	30.7466	3.22	-.7311	169.3134	.347	-1.1842	1.234	.7222	163.6689	.2031	-.6931	53.3045	38.7222				1				0
80	17.3	49.5091	21.8642	66.7983	30.6601	3.2112	-.7218	168.8317	.3382	-1.1749	1.2226	.7155	163.942	.1979	-.6876	53.2207	38.8109				1				0
80	17.31	49.4498	21.8885	66.438	30.5736	3.2024	-.7125	168.35	.3293	-1.1655	1.2111	.7088	164.222	.1927	-.6821	53.1364	38.9				1				0
80	17.32	49.3906	21.9128	66.0778	30.4871	3.1935	-.703	167.8683	.3204	-1.1561	1.1997	.7021	164.5087	.1875	-.6766	53.0516	38.9897				1				0
80	17.33	49.3992	21.9965	65.3457	30.2709	3.1798	-.6775	167.0123	.3067	-1.1306	1.1714	.6856	164.8218	.1795	-.6617	52.921	39.2326				1				0
80	17.34	49.4078	22.0802	64.6136	30.0547	3.1659	-.6518	166.1562	.2929	-1.1048	1.143	.6689	165.1537	.1714	-.6466	52.7891	39.4781				1				0
80	17.35	49.4756	22.1396	64.2417	29.9249	3.1611	-.6355	165.7819	.288	-1.0886	1.126	.659	165.1795	.1686	-.6371	52.7431	39.6328				1				0
80	17.36	49.5434	22.199	63.8699	29.7952	3.1562	-.6192	165.4075	.2832	-1.0722	1.109	.6491	165.2063	.1657	-.6275	52.6969	39.7882				1				0
80	17.37	49.6112	22.2584	63.4981	29.6654	3.1513	-.6028	165.0332	.2783	-1.0558	1.0919	.639	165.2341	.1629	-.6179	52.6504	39.9444				1				0
80	17.38	49.679	22.3178	63.1262	29.5357	3.1464	-.5863	164.6588	.2734	-1.0394	1.0747	.629	165.2628	.16	-.6083	52.6038	40.1012				1				0
80	17.39	49.9768	22.4798	62.6397	29.335	3.143	-.5546	164.4314	.27	-1.0076	1.0431	.6105	164.9998	.158	-.5897	52.5713	40.4039				1				0
80	17.4	50.2747	22.6418	62.1531	29.1344	3.1396	-.5227	164.2039	.2666	-.9757	1.0115	.592	164.7195	.156	-.571	52.5388	40.7074				1				0
80	17.41	50.5047	22.7445	62.0383	29.0635	3.1411	-.5075	164.3509	.2681	-.9605	.9972	.5836	164.4053	.1569	-.5622	52.5532	40.8522				1				0
80	17.42	50.7347	22.8471	61.9236	28.9925	3.1426	-.4923	164.4978	.2696	-.9453	.983	.5753	164.0827	.1578	-.5533	52.5676	40.9967				1				0
80	17.43	50.9647	22.9497	61.8088	28.9216	3.1442	-.4772	164.6448	.2711	-.9302	.9689	.5671	163.7511	.1587	-.5444	52.582	41.141				1				0
80	17.44	51.3715	23.0613	61.6843	28.7607	3.1568	-.4537	164.8778	.2838	-.9067	.9501	.5561	162.6231	.1661	-.5307	52.7024	41.3643				1				0
80	17.45	51.7784	23.1729	61.5597	28.5998	3.1694	-.4303	165.1108	.2964	-.8834	.9318	.5453	161.4533	.1735	-.517	52.8226	41.587				1				0
80	17.46	52.1852	23.2845	61.4352	28.439	3.182	-.407	165.3438	.309	-.86	.9139	.5348	160.2404	.1808	-.5033	52.9424	41.8091				1				0
80	17.47	52.362	23.2935	61.4254	28.349	3.1931	-.3987	165.4299	.32	-.8518	.9099	.5325	159.4073	.1873	-.4985	53.048	41.8879				1				0
80	17.48	52.5388	23.3025	61.4156	28.2591	3.2042	-.3905	165.516	.3311	-.8435	.9062	.5303	158.568	.1938	-.4937	53.1534	41.9667				1				0
80	17.49	52.7156	23.3115	61.4058	28.1691	3.2152	-.3822	165.6021	.3422	-.8352	.9026	.5283	157.7227	.2003	-.4888	53.2588	42.0453				1				0
80	17.5	53.0134	23.3673	61.2947	27.9987	3.2293	-.3641	165.6741	.3562	-.8172	.8914	.5217	156.4461	.2085	-.4782	53.3926	42.2175				1				0
80	17.51	53.3112	23.4231	61.1835	27.8283	3.2433	-.3461	165.7461	.3703	-.7991	.8807	.5154	155.1389	.2167	-.4677	53.5264	42.3895				1				0
80	17.52	53.4323	23.4699	61.0821	27.7479	3.2463	-.3362	165.7321	.3733	-.7893	.8731	.511	154.6888	.2185	-.4619	53.555	42.4831				1				0
80	17.53	53.5533	23.5167	60.9806	27.6675	3.2493	-.3264	165.7181	.3763	-.7794	.8655	.5065	154.2307	.2202	-.4562	53.5836	42.5767				1				0
80	17.54	53.6743	23.5635	60.8792	27.587	3.2523	-.3166	165.704	.3793	-.7696	.858	.5021	153.7644	.222	-.4504	53.6123	42.6704				1				0
80	17.55	53.7953	23.6103	60.7778	27.5066	3.2553	-.3067	165.69	.3823	-.7598	.8505	.4978	153.29	.2237	-.4447	53.6409	42.764				1				0
80	17.56	54.0399	23.8434	60.414	27.4088	3.242	-.2802	165.7062	.3689	-.7333	.8208	.4804	153.2923	.2159	-.4291	53.5135	43.0165				1				0
80	17.57	54.2845	24.0765	60.0502	27.3111	3.2286	-.2537	165.7224	.3555	-.7068	.7912	.463	153.2948	.2081	-.4136	53.3861	43.2689				1				0
80	17.58	54.4081	24.2629	59.7878	27.2938	3.2122	-.2371	165.7525	.3392	-.6901	.7689	.45	153.8267	.1985	-.4039	53.2302	43.4277				1				0
80	17.59	54.5317	24.4492	59.5253	27.2765	3.1959	-.2204	165.7827	.3228	-.6734	.7468	.4371	154.39	.1889	-.3941	53.0743	43.5863				1				0
80	17.6	54.6553	24.6355	59.2629	27.2592	3.1795	-.2037	165.8129	.3064	-.6568	.7248	.4242	154.9874	.1793	-.3844	52.9185	43.7449				1				0
80	17.61	54.7789	24.8218	59.0005	27.2419	3.1631	-.1871	165.8431	.2901	-.6401	.7028	.4113	155.622	.1698	-.3746	52.7627	43.9035				1				0
80	17.62	55.1282	25.3024	58.4623	27.2609	3.122	-.1488	166.1539	.2489	-.6019	.6513	.3812	157.5287	.1457	-.3522	52.3709	44.2681				1				0
80	17.63	55.4775	25.7831	57.9241	27.28	3.081	-.1107	166.4647	.208	-.5637	.6008	.3516	159.7506	.1217	-.3299	51.9805	44.6313				1				0
80	17.64	55.7033	26.0774	57.6484	27.3163	3.0564	-.0892	166.7453	.1834	-.5422	.5724	.335	161.3164	.1073	-.3174	51.7464	44.8357				1				0
80	17.65	55.929	26.3717	57.3726	27.3526	3.0319	-.0678	167.0259	.1589	-.5209	.5445	.3187	163.0385	.093	-.3048	51.5129	45.0395				1				0
80	17.66	56.1547	26.666	57.0969	27.3889	3.0075	-.0465	167.3065	.1344	-.4995	.5173	.3028	164.9377	.0787	-.2924	51.2803	45.2425				1				0
80	17.67	56.3805	26.9603	56.8211	27.4253	2.9831	-.0252	167.5872	.1101	-.4783	.4908	.2872	167.0377	.0644	-.2799	51.0485	45.4449				1				0
80	17.68	57.0199	27.5076	56.2633	27.3535	2.9533	.0253	168.1443	.0803	-.4277	.4352	.2547	169.3675	.047	-.2503	50.7648	45.9263				1				0
80	17.69	57.6593	28.0548	55.7056	27.2817	2.9238	.0755	168.7014	.0507	-.3775	.3809	.2229	172.3504	.0297	-.2209	50.4829	46.4045				1				0
80	17.7	58.073	28.3077	55.4236	27.1736	2.9183	.1046	168.9779	.0453	-.3484	.3514	.2056	172.5984	.0265	-.2039	50.4311	46.6816				1				0
80	17.71	58.4867	28.5606	55.1416	27.0655	2.9129	.1336	169.2544	.0398	-.3194	.3219	.1884	172.8914	.0233	-.1869	50.3794	46.9578				1				0
80	17.72	58.9004	28.8135	54.8596	26.9573	2.9075	.1625	169.5309	.0344	-.2905	.2926	.1712	173.2415	.0202	-.17	50.3279	47.233				1				0
80	17.73	59.3141	29.0665	54.5776	26.8492	2.9021	.1913	169.8074	.029	-.2617	.2633	.1541	173.6686	.017	-.1532	50.2766	47.5074				1				0
80	17.74	60.132	29.413	53.8891	26.4427	2.9104	.2534	169.8768	.0373	-.1997	.2031	.1189	169.4093	.0218	-.1169	50.3555	48.0985				1				0
80	17.75	60.9499	29.7595	53.2006	26.0362	2.9187	.3154	169.9463	.0456	-.1377	.145	.0849	161.6652	.0267	-.0806	50.4344	48.689				1				0
80	17.76	61.3542	29.8531	52.7941	25.7378	2.9324	.3489	169.7392	.0593	-.1042	.1199	.0702	150.3386	.0347	-.061	50.5649	49.008				1				0
80	17.77	61.7584	29.9467	52.3876	25.4394	2.9461	.3824	169.5321	.0731	-.0706	.1016	.0595	134.0167	.0428	-.0413	50.6958	49.3277				1				0
80	17.78	62.1627	30.0403	51.981	25.141	2.9599	.4161	169.325	.0868	-.0369	.0944	.0552	113.0447	.0508	-.0216	50.8269	49.6482				1				0
80	17.79	62.5669	30.1339	51.5745	24.8426	2.9737	.4498	169.118	.1006	-.0032	.1007	.0589	91.8206	.0589	-.0019	50.9583	49.9695				1				0
80	17.8	63.3059	30.3184	50.6111	24.2034	2.9973	.5217	168.4389	.1242	.0687	.142	.0831	61.0655	.0727	.0402	51.1832	50.6541				1				0
80	17.81	64.0449	30.503	49.6477	23.5642	3.0211	.5942	167.7598	.148	.1411	.2045	.1197	46.3663	.0866	.0826	51.4099	51.3442				1				0
80	17.82	64.3796	30.5939	49.0909	23.2234	3.031	.6328	167.2878	.158	.1798	.2393	.1401	41.3066	.0925	.1052	51.5045	51.7121				1				0
80	17.83	64.7144	30.6848	48.534	22.8826	3.041	.6717	166.8158	.168	.2186	.2757	.1613	37.534	.0983	.1279	51.5996	52.0821				1				0
80	17.84	65.0491	30.7757	47.9772	22.5419	3.0511	.7107	166.3438	.178	.2577	.3132	.1833	34.6357	.1042	.1508	51.6953	52.4542				1				0
80	17.85	65.6027	31.0574	46.8439	21.9632	3.0527	.7864	165.4672	.1796	.3334	.3787	.2216	28.3185	.1051	.1951	51.7109	53.175				1				0
80	17.86	66.1563	31.3391	45.7106	21.3846	3.0543	.8629	164.5905	.1813	.4099	.4482	.2623	23.8615	.1061	.2399	51.7267	53.9035				1				0
80	17.87	66.7099	31.6208	44.5773	20.8059	3.056	.9402	163.7139	.183	.4872	.5204	.3046	20.5849	.1071	.2851	51.7426	54.6398				1				0
80	17.88	66.9287	31.8116	44.0009	20.5681	3.0474	.9776	163.3093	.1744	.5245	.5528	.3235	18.3898	.1021	.307	51.6608	54.9955				1				0
80	17.89	67.1476	32.0024	43.4244	20.3302	3.0388	1.0151	162.9047	.1657	.5621	.586	.3429	16.4307	.097	.3289	51.5786	55.3529				1				0
80	17.9	67.3665	32.1933	42.848	20.0924	3.0301	1.0528	162.5001	.1571	.5998	.62	.3629	14.6754	.0919	.351	51.4959	55.7121				1				0
80	17.91	67.793	32.6343	41.9282	19.7698	3.0051	1.116	162.1253	.132	.663	.676	.3956	11.2607	.0773	.388	51.2572	56.3143				1				0
80	17.92	68.2196	33.0753	41.0084	19.4471	2.9799	1.1796	161.7504	.1068	.7265	.7343	.4298	8.365	.0625	.4252	51.0174	56.9194				1				0
80	17.93	68.4273	33.3255	40.665	19.3624	2.9635	1.2049	161.7802	.0905	.7519	.7573	.4432	6.8603	.0529	.4401	50.8615	57.161				1				0
80	17.94	68.635	33.5757	40.3217	19.2776	2.9471	1.2303	161.81	.0741	.7773	.7808	.457	5.4456	.0434	.4549	50.7057	57.4025				1				0
80	17.95	68.8427	33.826	39.9783	19.1928	2.9308	1.2557	161.8398	.0577	.8026	.8047	.471	4.1148	.0338	.4697	50.5499	57.644				1				0
80	17.96	69.0504	34.0762	39.6349	19.1081	2.9144	1.281	161.8696	.0414	.828	.829	.4852	2.8619	.0242	.4846	50.3942	57.8853				1				0
80	17.97	69.4341	34.5361	39.2489	19.0778	2.8841	1.3139	162.2968	.0111	.8609	.8609	.5039	.738	.0065	.5038	50.1056	58.1986				1				0
80	17.98	69.8177	34.996	38.8628	19.0475	2.854	1.3466	162.7241	-.0191	.8936	.8938	.5231	358.7785	-.0112	.523	49.8185	58.5103				1				0
80	17.99	69.9937	35.2058	38.8201	19.102	2.8402	1.354	163.1215	-.0328	.901	.9016	.5277	357.9132	-.0192	.5273	49.6873	58.581				1				0
80	18	70.1696	35.4155	38.7774	19.1565	2.8265	1.3614	163.519	-.0465	.9084	.9096	.5323	357.067	-.0272	.5316	49.5567	58.6514				1				0
80	18.01	70.3455	35.6252	38.7347	19.211	2.8129	1.3688	163.9164	-.0602	.9158	.9177	.5371	356.2397	-.0352	.5359	49.4268	58.7214				1				0
80	18.02	70.5215	35.8349	38.692	19.2655	2.7993	1.3761	164.3139	-.0738	.9231	.926	.542	355.4311	-.0432	.5402	49.2975	58.7911				1				0
80	18.03	70.9352	36.1373	38.7961	19.3762	2.7889	1.3825	165.2448	-.0842	.9295	.9333	.5462	354.8268	-.0493	.544	49.1986	58.8523				1				0
80	18.04	71.3489	36.4397	38.9002	19.4869	2.7786	1.3889	166.1757	-.0944	.9358	.9406	.5505	354.2386	-.0553	.5477	49.1007	58.9128				1				0
80	18.05	71.5866	36.5324	39.0469	19.5431	2.7817	1.388	166.7091	-.0913	.935	.9394	.5498	354.4227	-.0534	.5472	49.1305	58.9045				1				0
80	18.06	71.8244	36.6251	39.1937	19.5994	2.7848	1.3871	167.2426	-.0882	.9341	.9383	.5491	354.606	-.0516	.5467	49.16	58.8962				1				0
80	18.07	72.0621	36.7178	39.3405	19.6556	2.7879	1.3863	167.776	-.0851	.9332	.9371	.5485	354.7886	-.0498	.5462	49.1893	58.888				1				0
80	18.08	72.2999	36.8106	39.4873	19.7118	2.791	1.3854	168.3095	-.0821	.9324	.936	.5478	354.9705	-.048	.5457	49.2185	58.8799				1				0
80	18.09	72.6311	36.9393	39.6492	19.7602	2.7958	1.3868	168.9798	-.0772	.9338	.937	.5484	355.272	-.0452	.5465	49.2645	58.8932				1				0
80	18.1	72.9624	37.068	39.8111	19.8087	2.8006	1.3882	169.6501	-.0724	.9352	.938	.549	355.5705	-.0424	.5473	49.3101	58.9065				1				0
80	18.11	73.056	37.104	39.8262	19.8009	2.8024	1.3905	169.787	-.0707	.9374	.9401	.5502	355.6886	-.0414	.5486	49.3269	58.9279				1				0
80	18.12	73.1495	37.14	39.8413	19.7931	2.8041	1.3927	169.9239	-.0689	.9397	.9422	.5514	355.806	-.0403	.5499	49.3437	58.9492				1				0
80	18.13	73.2431	37.176	39.8564	19.7853	2.8059	1.3949	170.0608	-.0671	.9419	.9443	.5527	355.9227	-.0393	.5513	49.3605	58.9705				1				0
80	18.14	73.3367	37.212	39.8715	19.7775	2.8077	1.3972	170.1977	-.0654	.9441	.9464	.5539	356.0386	-.0383	.5526	49.3773	58.9918				1				0
80	18.15	72.9685	37.1679	39.707	19.7715	2.7931	1.3953	169.6148	-.0799	.9423	.9457	.5535	355.1523	-.0468	.5515	49.2389	58.9741				1				0
80	18.16	72.6003	37.1238	39.5424	19.7654	2.7785	1.3935	169.0319	-.0946	.9404	.9452	.5532	354.2585	-.0553	.5504	49.0995	58.9564				1				0
80	18.17	72.1385	37.0437	39.3627	19.7672	2.7619	1.3893	168.3121	-.1111	.9363	.9428	.5518	353.2324	-.065	.548	48.9418	58.9169				1				0
80	18.18	71.6767	36.9636	39.183	19.7689	2.7452	1.3851	167.5922	-.1278	.9321	.9408	.5506	352.1928	-.0748	.5455	48.7828	58.8771				1				0
80	18.19	71.215	36.8835	39.0033	19.7706	2.7284	1.3809	166.8724	-.1446	.9279	.9391	.5496	351.1399	-.0847	.5431	48.6225	58.837				1				0
80	18.2	70.7532	36.8034	38.8237	19.7724	2.7114	1.3767	166.1526	-.1616	.9236	.9377	.5488	350.0744	-.0946	.5406	48.4607	58.7965				1				0
80	18.21	69.4126	36.3875	38.8139	19.9626	2.6793	1.3349	164.5766	-.1938	.8818	.9029	.5284	347.6078	-.1134	.5161	48.1547	58.3984				1				0
80	18.22	68.072	35.9717	38.8041	20.1529	2.6465	1.2923	163.0007	-.2265	.8392	.8693	.5087	344.8953	-.1326	.4912	47.8427	57.9926				1				0
80	18.23	67.1931	35.636	38.974	20.3415	2.6311	1.2538	162.1445	-.242	.8007	.8365	.4896	343.1844	-.1416	.4686	47.6953	57.6259				1				0
80	18.24	66.3142	35.3003	39.1439	20.53	2.6154	1.2148	161.2884	-.2576	.7618	.8042	.4707	341.3153	-.1508	.4459	47.5464	57.2554				1				0
80	18.25	65.4353	34.9645	39.3138	20.7186	2.5996	1.1755	160.4322	-.2734	.7225	.7725	.4521	339.2698	-.16	.4228	47.3958	56.8808				1				0
80	18.26	64.5659	34.6369	40.0317	21.2107	2.5827	1.1053	160.4452	-.2904	.6523	.714	.4179	336.002	-.17	.3818	47.2343	56.2124				1				0
80	18.27	63.6964	34.3093	40.7495	21.7029	2.5657	1.0352	160.4582	-.3074	.5821	.6583	.3853	332.1669	-.1799	.3407	47.0728	55.5441				1				0
80	18.28	62.827	33.9817	41.4674	22.195	2.5487	.965	160.4711	-.3243	.512	.606	.3547	327.6481	-.1898	.2996	46.9114	54.8759				1				0
80	18.29	62.8364	33.9898	42.0154	22.4986	2.548	.9357	161.3402	-.3251	.4826	.5819	.3406	326.0364	-.1903	.2825	46.904	54.5964				1				0
80	18.3	62.8459	33.9979	42.5633	22.8022	2.5472	.9066	162.2093	-.3259	.4536	.5585	.3269	324.3059	-.1907	.2655	46.8966	54.3198				1				0
80	18.31	62.8553	34.006	43.1113	23.1058	2.5464	.8779	163.0784	-.3266	.4249	.5359	.3136	322.4471	-.1912	.2486	46.8892	54.0463				1				0
80	18.32	63.1463	34.0717	44.1912	23.6239	2.5568	.8324	165.0331	-.3163	.3793	.4939	.289	320.1811	-.1851	.222	46.9881	53.6126				1				0
80	18.33	63.4372	34.1374	45.2711	24.142	2.5669	.7879	166.9877	-.3061	.3348	.4537	.2655	317.5667	-.1792	.196	47.0846	53.189				1				0
80	18.34	63.7188	34.195	45.8031	24.3565	2.5777	.7715	168.0733	-.2953	.3184	.4343	.2542	317.1573	-.1728	.1864	47.1875	53.0327				1				0
80	18.35	64.0003	34.2526	46.335	24.571	2.5884	.7553	169.1589	-.2847	.3022	.4152	.243	316.7156	-.1666	.1769	47.289	52.8784				1				0
80	18.36	64.2818	34.3102	46.867	24.7855	2.5989	.7393	170.2445	-.2741	.2862	.3963	.232	316.2379	-.1604	.1675	47.3892	52.7261				1				0
80	18.37	64.5633	34.3678	47.3989	25	2.6093	.7235	171.33	-.2637	.2704	.3778	.2211	315.7196	-.1544	.1583	47.4882	52.5757				1				0
80	18.38	64.9118	34.3354	47.9523	25.1289	2.6339	.7094	172.3283	-.2391	.2563	.3506	.2052	316.9879	-.14	.15	47.7225	52.4413				1				0
80	18.39	65.2602	34.303	48.5056	25.2577	2.6582	.6954	173.3265	-.2148	.2424	.3239	.1895	318.4505	-.1257	.1419	47.9542	52.3084				1				0
80	18.4	65.3272	34.213	48.5269	25.1721	2.6725	.6969	173.2392	-.2005	.2438	.3157	.1848	320.5677	-.1174	.1427	48.0903	52.3223				1				0
80	18.41	65.3941	34.123	48.5483	25.0865	2.6868	.6983	173.1518	-.1862	.2453	.308	.1802	322.7968	-.109	.1436	48.2265	52.3362				1				0
80	18.42	65.4611	34.033	48.5696	25.0009	2.7011	.6998	173.0645	-.1719	.2468	.3007	.176	325.1388	-.1006	.1444	48.3629	52.3502				1				0
80	18.43	65.528	33.943	48.591	24.9152	2.7155	.7013	172.9772	-.1576	.2482	.294	.1721	327.5947	-.0922	.1453	48.4994	52.3642				1				0
80	18.44	65.3812	33.5343	48.4975	24.6298	2.7527	.7003	172.043	-.1204	.2473	.275	.1609	334.0365	-.0705	.1447	48.8534	52.3548				1				0
80	18.45	65.2345	33.1257	48.4041	24.3444	2.7902	.6993	171.1087	-.0828	.2463	.2598	.1521	341.4111	-.0485	.1441	49.2112	52.3453				1				0
80	18.46	65.0208	32.8071	48.2894	24.1446	2.8136	.6968	170.2618	-.0595	.2438	.2509	.1468	346.2918	-.0348	.1427	49.4337	52.3215				1				0
80	18.47	64.8071	32.4885	48.1746	23.9448	2.8372	.6943	169.415	-.0359	.2412	.2439	.1427	351.5438	-.021	.1412	49.6584	52.2975				1				0
80	18.48	64.5933	32.1699	48.0599	23.745	2.861	.6917	168.5681	-.012	.2387	.239	.1399	357.1145	-.007	.1397	49.8854	52.2732				1				0
80	18.49	64.3796	31.8512	47.9451	23.5452	2.8851	.6891	167.7212	.012	.2361	.2364	.1384	2.9198	.007	.1382	50.1147	52.2487				1				0
80	18.5	64.0569	31.1708	48.0439	23.2399	2.9449	.6718	166.5115	.0719	.2188	.2303	.1348	18.1911	.0421	.128	50.6847	52.0835				1				0
80	18.51	63.7342	30.4904	48.1426	22.9345	3.0057	.6542	165.3017	.1326	.2012	.2409	.141	33.3933	.0776	.1177	51.263	51.9159				1				0
80	18.52	63.6252	30.1285	48.3561	22.829	3.0417	.6393	164.9389	.1687	.1862	.2513	.1471	42.1737	.0987	.109	51.6066	51.7735				1				0
80	18.53	63.5162	29.7667	48.5696	22.7235	3.078	.6242	164.576	.2049	.1712	.267	.1563	50.126	.1199	.1002	51.9518	51.6304				1				0
80	18.54	63.4072	29.4049	48.7831	22.618	3.1144	.6091	164.2132	.2413	.1561	.2874	.1682	57.1033	.1412	.0914	52.2984	51.4867				1				0
80	18.55	63.2982	29.0431	48.9966	22.5125	3.1509	.594	163.8503	.2779	.141	.3116	.1824	63.1053	.1626	.0825	52.6467	51.3424				1				0
80	18.56	63.4484	28.6767	49.4654	22.4519	3.2015	.5755	164.0424	.3284	.1225	.3505	.2051	69.5471	.1922	.0717	53.1276	51.1664				1				0
80	18.57	63.5986	28.3104	49.9342	22.3914	3.2518	.5571	164.2346	.3788	.104	.3928	.2299	74.6412	.2217	.0609	53.6075	50.9909				1				0
80	18.58	63.8578	28.3059	50.1895	22.4363	3.2653	.5539	164.7895	.3923	.1009	.405	.2371	75.5791	.2296	.059	53.736	50.9607				1				0
80	18.59	64.117	28.3014	50.4448	22.4813	3.2787	.5508	165.3445	.4057	.0977	.4173	.2442	76.4562	.2374	.0572	53.8637	50.9307				1				0
80	18.6	64.3762	28.2969	50.7001	22.5263	3.2921	.5476	165.8995	.419	.0946	.4296	.2514	77.2776	.2452	.0554	53.9906	50.901				1				0
80	18.61	64.886	28.4337	51.0648	22.6474	3.3011	.5484	167.0319	.4281	.0954	.4386	.2567	77.4382	.2505	.0558	54.0769	50.9084				1				0
80	18.62	65.3958	28.5705	51.4295	22.7685	3.3101	.5492	168.1644	.437	.0962	.4475	.2619	77.5903	.2558	.0563	54.162	50.9158				1				0
80	18.63	65.9057	28.7073	51.7942	22.8896	3.3189	.55	169.2968	.4458	.0969	.4562	.267	77.7346	.2609	.0567	54.246	50.9231				1				0
80	18.64	66.1563	28.8486	51.9036	22.9657	3.3147	.5538	169.8743	.4417	.1007	.453	.2651	77.1527	.2585	.059	54.2065	50.9593				1				0
80	18.65	66.4069	28.99	52.0131	23.0418	3.3106	.5575	170.4517	.4376	.1045	.4499	.2633	76.5665	.2561	.0612	54.1673	50.9954				1				0
80	18.66	66.6575	29.1313	52.1225	23.1179	3.3065	.5613	171.0292	.4335	.1083	.4468	.2615	75.9762	.2537	.0634	54.1283	51.0311				1				0
80	18.67	67.0334	29.2861	52.215	23.1473	3.308	.5703	171.6818	.435	.1173	.4505	.2637	74.913	.2546	.0686	54.1426	51.1168				1				0
80	18.68	67.4094	29.4409	52.3075	23.1767	3.3095	.5792	172.3345	.4365	.1262	.4543	.2659	73.8755	.2554	.0738	54.1568	51.2017				1				0
80	18.69	67.5347	29.4544	52.2906	23.13	3.3151	.5845	172.4097	.442	.1314	.4611	.2699	73.442	.2587	.0769	54.2096	51.2516				1				0
80	18.7	67.66	29.4679	52.2737	23.0833	3.3206	.5897	172.4849	.4475	.1366	.4679	.2739	73.0215	.2619	.08	54.2623	51.3014				1				0
80	18.71	67.7853	29.4814	52.2568	23.0366	3.3261	.5949	172.5601	.4531	.1419	.4748	.2779	72.6134	.2652	.083	54.3149	51.3511				1				0
80	18.72	67.9106	29.4949	52.2399	22.9899	3.3316	.6001	172.6353	.4586	.1471	.4816	.2819	72.2173	.2684	.0861	54.3675	51.4008				1				0
80	18.73	68.0145	29.4652	51.989	22.8022	3.3422	.6153	172.2709	.4691	.1623	.4964	.2905	70.9203	.2745	.095	54.4677	51.5453				1				0
80	18.74	68.1183	29.4355	51.7382	22.6145	3.3527	.6305	171.9065	.4797	.1775	.5115	.2993	69.6939	.2807	.1039	54.5683	51.6904				1				0
80	18.75	68.0968	29.3923	51.5042	22.4735	3.3578	.6406	171.4669	.4847	.1876	.5198	.3042	68.8465	.2837	.1098	54.6166	51.7863				1				0
80	18.76	68.0754	29.3491	51.2703	22.3326	3.3629	.6507	171.0273	.4898	.1977	.5282	.3091	68.0218	.2867	.1157	54.6651	51.8827				1				0
80	18.77	68.0539	29.3059	51.0363	22.1916	3.368	.6609	170.5877	.4949	.2079	.5368	.3142	67.2191	.2897	.1217	54.7138	51.9796				1				0
80	18.78	68.0325	29.2627	50.8024	22.0506	3.3731	.6711	170.1481	.5001	.2181	.5456	.3193	66.438	.2927	.1276	54.7628	52.077				1				0
80	18.79	68.0196	29.3104	50.1681	21.7816	3.3691	.7005	169.2797	.496	.2474	.5543	.3244	63.489	.2903	.1448	54.7239	52.3564				1				0
80	18.8	68.0067	29.3581	49.5339	21.5126	3.3649	.7301	168.4113	.4919	.2771	.5646	.3304	60.6098	.2879	.1621	54.6847	52.6386				1				0
80	18.81	68.0153	29.449	49.1336	21.3846	3.3556	.7494	167.9825	.4825	.2964	.5663	.3314	58.4414	.2824	.1735	54.5956	52.8227				1				0
80	18.82	68.0239	29.5399	48.7333	21.2566	3.3462	.7688	167.5536	.4731	.3158	.5689	.3329	56.2783	.2769	.1848	54.5061	53.0077				1				0
80	18.83	68.0325	29.6308	48.333	21.1286	3.3367	.7884	167.1248	.4637	.3353	.5722	.3349	54.1267	.2714	.1963	54.4161	53.1936				1				0
80	18.84	68.0411	29.7217	47.9327	21.0006	3.3272	.808	166.696	.4542	.3549	.5764	.3374	51.9925	.2658	.2077	54.3256	53.3805				1				0
80	18.85	67.9569	29.7091	47.4158	20.7757	3.3254	.8302	165.8576	.4524	.3772	.589	.3447	50.1784	.2648	.2208	54.3084	53.5924				1				0
80	18.86	67.8728	29.6965	46.899	20.5508	3.3236	.8527	165.0191	.4506	.3997	.6023	.3525	48.4244	.2637	.2339	54.291	53.8065				1				0
80	18.87	67.7801	29.593	46.7825	20.4539	3.3314	.8553	164.6095	.4584	.4023	.6099	.3569	48.7281	.2683	.2354	54.3654	53.8313				1				0
80	18.88	67.6874	29.4895	46.666	20.357	3.3393	.858	164.1999	.4662	.4049	.6175	.3614	49.0258	.2729	.237	54.4402	53.8563				1				0
80	18.89	67.5948	29.386	46.5494	20.2602	3.3472	.8606	163.7903	.4741	.4076	.6252	.3659	49.3176	.2775	.2385	54.5154	53.8814				1				0
80	18.9	67.5021	29.2825	46.4329	20.1633	3.3551	.8632	163.3807	.482	.4102	.633	.3704	49.6037	.2821	.2401	54.5909	53.9067				1				0
80	18.91	67.3956	29.0989	46.5094	20.1123	3.3712	.8556	163.1162	.4982	.4026	.6405	.3748	51.0581	.2915	.2356	54.7443	53.8339				1				0
80	18.92	67.2892	28.9153	46.5859	20.0612	3.3874	.8479	162.8516	.5143	.3949	.6484	.3795	52.4824	.301	.2311	54.8983	53.761				1				0
80	18.93	67.2755	28.8351	46.7789	20.1071	3.3955	.8376	162.9966	.5224	.3846	.6487	.3797	53.6402	.3058	.2251	54.9756	53.663				1				0
80	18.94	67.2617	28.755	46.972	20.1529	3.4036	.8274	163.1417	.5306	.3743	.6493	.38	54.7945	.3105	.2191	55.0529	53.5651				1				0
80	18.95	67.248	28.6749	47.165	20.1988	3.4117	.8171	163.2867	.5386	.3641	.6502	.3805	55.9442	.3152	.2131	55.1299	53.4675				1				0
80	18.96	67.2343	28.5948	47.358	20.2446	3.4198	.8069	163.4317	.5467	.3538	.6512	.3811	57.0884	.32	.2071	55.2069	53.37				1				0
80	18.97	67.2326	28.5678	47.7904	20.4453	3.4205	.7851	164.036	.5474	.332	.6403	.3747	58.7626	.3204	.1943	55.2137	53.1622				1				0
80	18.98	67.2308	28.5408	48.2227	20.6459	3.4212	.7634	164.6403	.5482	.3104	.6299	.3687	60.4808	.3208	.1816	55.2205	52.9559				1				0
80	18.99	67.2429	28.5939	48.462	20.8008	3.4139	.752	165.0995	.5409	.2989	.618	.3617	61.0705	.3165	.175	55.1511	52.847				1				0
80	19	67.2549	28.647	48.7013	20.9556	3.4067	.7406	165.5587	.5336	.2876	.6062	.3548	61.6799	.3123	.1683	55.0821	52.7388				1				0
80	19.01	67.2669	28.7001	48.9405	21.1104	3.3995	.7293	166.018	.5264	.2763	.5945	.3479	62.31	.3081	.1617	55.0136	52.6311				1				0
80	19.02	67.157	28.7613	49.3755	21.4149	3.3833	.7042	166.7088	.5103	.2512	.5687	.3329	63.7937	.2986	.147	54.8597	52.3919				1				0
80	19.03	67.0472	28.8225	49.8105	21.7193	3.3673	.6793	167.3996	.4943	.2263	.5436	.3181	65.4031	.2893	.1324	54.7072	52.1548				1				0
80	19.04	66.9373	28.8837	50.2455	22.0238	3.3514	.6546	168.0903	.4784	.2016	.5191	.3038	67.152	.28	.118	54.5558	51.9196				1				0
80	19.05	66.8154	28.8918	50.4412	22.1734	3.3426	.641	168.3219	.4695	.1879	.5057	.296	68.1873	.2748	.11	54.4716	51.7897				1				0
80	19.06	66.6936	28.9	50.6369	22.323	3.3337	.6273	168.5535	.4607	.1743	.4926	.2883	69.2753	.2696	.102	54.3876	51.6601				1				0
80	19.07	66.5717	28.9081	50.8326	22.4727	3.3249	.6138	168.785	.4519	.1607	.4796	.2807	70.4194	.2645	.0941	54.3037	51.5308				1				0
80	19.08	66.2979	28.8396	51.1796	22.6889	3.3168	.5879	169.006	.4438	.1349	.4638	.2715	73.091	.2597	.079	54.2266	51.2849				1				0
80	19.09	66.0241	28.7712	51.5265	22.9051	3.3088	.5622	169.2269	.4357	.1091	.4492	.2629	75.9363	.255	.0639	54.1496	51.0395				1				0
80	19.1	65.8722	28.6947	51.6777	22.9717	3.3094	.5499	169.2164	.4364	.0969	.447	.2616	77.4849	.2554	.0567	54.156	50.9225				1				0
80	19.11	65.7203	28.6182	51.8289	23.0383	3.3101	.5376	169.2057	.437	.0846	.4452	.2605	79.0476	.2558	.0495	54.1624	50.8055				1				0
80	19.12	65.5684	28.5417	51.9801	23.1049	3.3108	.5253	169.1952	.4377	.0723	.4436	.2596	80.6223	.2562	.0423	54.1687	50.6885				1				0
80	19.13	65.4164	28.4652	52.1314	23.1715	3.3114	.513	169.1846	.4384	.06	.4425	.259	82.2068	.2566	.0351	54.1751	50.5714				1				0
80	19.14	65.3049	28.3986	52.279	23.2243	3.3135	.5025	169.2068	.4405	.0495	.4432	.2594	83.5907	.2578	.029	54.1949	50.4712				1				0
80	19.15	65.1933	28.332	52.4267	23.2771	3.3156	.492	169.229	.4425	.039	.4442	.26	84.9688	.259	.0228	54.2146	50.371				1				0
80	19.16	65.2336	28.3419	52.4231	23.2632	3.317	.4938	169.2619	.4439	.0407	.4458	.2609	84.7578	.2598	.0238	54.2279	50.3879				1				0
80	19.17	65.274	28.3518	52.4196	23.2494	3.3184	.4955	169.2947	.4453	.0425	.4474	.2618	84.5484	.2606	.0249	54.2413	50.4048				1				0
80	19.18	65.3143	28.3617	52.416	23.2355	3.3198	.4973	169.3276	.4467	.0443	.4489	.2627	84.3405	.2615	.0259	54.2546	50.4216				1				0
80	19.19	65.3546	28.3716	52.4125	23.2217	3.3212	.4991	169.3604	.4481	.046	.4505	.2637	84.1341	.2623	.0269	54.268	50.4385				1				0
80	19.2	65.3486	28.2843	52.3902	23.1352	3.3325	.5001	169.1584	.4594	.0471	.4618	.2703	84.151	.2689	.0275	54.3754	50.4482				1				0
80	19.21	65.3426	28.197	52.368	23.0487	3.3438	.5011	168.9563	.4707	.0481	.4732	.2769	84.1671	.2755	.0281	54.4831	50.458				1				0
80	19.22	65.2963	28.0998	52.3493	22.9761	3.3537	.5004	168.7215	.4807	.0473	.483	.2827	84.3752	.2813	.0277	54.5777	50.4508				1				0
80	19.23	65.2499	28.0026	52.3306	22.9034	3.3637	.4996	168.4866	.4906	.0466	.4928	.2884	84.5756	.2871	.0273	54.6726	50.4437				1				0
80	19.24	65.2036	27.9054	52.312	22.8307	3.3737	.4989	168.2517	.5006	.0458	.5027	.2942	84.7687	.293	.0268	54.7678	50.4365				1				0
80	19.25	65.1572	27.8082	52.2933	22.7581	3.3837	.4981	168.0168	.5106	.0451	.5126	.3	84.9547	.2988	.0264	54.8632	50.4293				1				0
80	19.26	64.8955	27.4617	52.4667	22.6552	3.4129	.4808	167.479	.5398	.0277	.5405	.3164	87.0578	.3159	.0162	55.1412	50.2642				1				0
80	19.27	64.6337	27.1151	52.6402	22.5522	3.4423	.4633	166.9413	.5692	.0103	.5693	.3332	88.9637	.3331	.006	55.4211	50.0981				1				0
80	19.28	64.4183	26.8658	52.8323	22.522	3.4616	.4466	166.6384	.5885	-.0064	.5886	.3445	90.6259	.3444	-.0038	55.6051	49.9388				1				0
80	19.29	64.2028	26.6165	53.0245	22.4917	3.481	.4298	166.3355	.6079	-.0232	.6084	.3561	92.187	.3558	-.0136	55.7899	49.7789				1				0
80	19.3	63.9874	26.3672	53.2166	22.4614	3.5005	.413	166.0326	.6274	-.0401	.6287	.3679	93.6537	.3672	-.0234	55.9754	49.6184				1				0
80	19.31	63.772	26.1179	53.4088	22.4312	3.52	.3961	165.7298	.647	-.057	.6495	.3801	95.0327	.3786	-.0333	56.1615	49.4574				1				0
80	19.32	63.4166	25.6732	53.914	22.4242	3.5573	.3601	165.4282	.6843	-.0929	.6906	.4042	97.7328	.4005	-.0544	56.5169	49.1151				1				0
80	19.33	63.0613	25.2286	54.4193	22.4173	3.5948	.324	165.1265	.7217	-.129	.7332	.4291	100.1331	.4224	-.0755	56.8737	48.7715				1				0
80	19.34	62.9214	25.0333	54.7324	22.4407	3.6125	.305	165.1278	.7395	-.148	.7541	.4414	101.3175	.4328	-.0866	57.0427	48.5905				1				0
80	19.35	62.7815	24.838	55.0455	22.464	3.6303	.286	165.1291	.7572	-.167	.7754	.4538	102.4374	.4432	-.0977	57.2116	48.4095				1				0
80	19.36	62.6416	24.6427	55.3587	22.4874	3.648	.267	165.1303	.775	-.186	.797	.4664	103.497	.4535	-.1089	57.3806	48.2285				1				0
80	19.37	62.2811	24.496	55.847	22.7313	3.6446	.2316	165.3554	.7716	-.2214	.8027	.4698	106.0101	.4516	-.1296	57.3483	47.8915				1				0
80	19.38	61.9207	24.3493	56.3354	22.9752	3.6412	.1964	165.5805	.7682	-.2567	.8099	.474	108.4761	.4496	-.1502	57.3161	47.5554				1				0
80	19.39	61.5602	24.2025	56.8238	23.2191	3.6379	.1612	165.8056	.7648	-.2919	.8186	.4791	110.8876	.4476	-.1708	57.284	47.2203				1				0
80	19.4	61.3396	24.2512	56.999	23.4397	3.6169	.145	166.0294	.7438	-.3081	.8051	.4712	112.4977	.4353	-.1803	57.084	47.0661				1				0
80	19.41	61.119	24.2998	57.1742	23.6602	3.5959	.1288	166.2532	.7229	-.3242	.7922	.4637	114.1566	.4231	-.1897	56.8845	46.9123				1				0
80	19.42	60.8984	24.3484	57.3495	23.8808	3.575	.1127	166.4771	.702	-.3403	.7801	.4566	115.8643	.4108	-.1992	56.6855	46.7589				1				0
80	19.43	60.3818	24.5473	57.5781	24.3989	3.5147	.0826	166.906	.6416	-.3704	.7408	.4336	119.9984	.3755	-.2168	56.1105	46.4723				1				0
80	19.44	59.8651	24.7462	57.8067	24.917	3.4546	.0527	167.3349	.5815	-.4003	.706	.4132	124.5438	.3403	-.2343	55.5385	46.1873				1				0
80	19.45	59.569	24.8965	57.8601	25.2145	3.4153	.0388	167.5401	.5423	-.4143	.6824	.3994	127.3768	.3174	-.2424	55.1645	46.0547				1				0
80	19.46	59.2729	25.0468	57.9135	25.512	3.3762	.0249	167.7452	.5031	-.4281	.6606	.3866	130.3972	.2944	-.2506	54.7915	45.9225				1				0
80	19.47	58.9768	25.1971	57.9668	25.8096	3.3371	.0111	167.9503	.464	-.442	.6408	.3751	133.6058	.2716	-.2587	54.4193	45.7907				1				0
80	19.48	58.6807	25.3474	58.0202	26.1071	3.2981	-.0028	168.1554	.4251	-.4558	.6232	.3647	136.9987	.2488	-.2668	54.0481	45.6591				1				0
80	19.49	58.4815	25.6588	58.0887	26.5128	3.2439	-.0128	168.7419	.3709	-.4658	.5954	.3485	141.4719	.2171	-.2726	53.5323	45.5638				1				0
80	19.5	58.2824	25.9703	58.1572	26.9184	3.1902	-.0227	169.3283	.3171	-.4757	.5717	.3346	146.315	.1856	-.2784	53.02	45.4691				1				0
80	19.51	58.3794	26.1314	58.1723	27.0265	3.1751	-.0189	169.7096	.3021	-.472	.5604	.328	147.3809	.1768	-.2762	52.8768	45.505				1				0
80	19.52	58.4764	26.2925	58.1874	27.1347	3.1601	-.0152	170.091	.2871	-.4682	.5492	.3214	148.4856	.168	-.274	52.7342	45.5406				1				0
80	19.53	58.5734	26.4536	58.2026	27.2428	3.1452	-.0115	170.4723	.2722	-.4645	.5384	.3151	149.6303	.1593	-.2719	52.5923	45.5762				1				0
80	19.54	58.6704	26.6147	58.2177	27.3509	3.1304	-.0078	170.8536	.2574	-.4608	.5278	.3089	150.8163	.1506	-.2697	52.451	45.6115				1				0
80	19.55	58.6043	26.6345	58.2462	27.408	3.124	-.0114	170.8929	.2509	-.4644	.5279	.3089	151.6149	.1469	-.2718	52.3899	45.5772				1				0
80	19.56	58.5382	26.6543	58.2746	27.4651	3.1176	-.015	170.9322	.2445	-.468	.528	.309	152.4127	.1431	-.2739	52.3288	45.5429				1				0
80	19.57	58.3751	26.513	58.288	27.414	3.126	-.0223	170.5901	.2529	-.4753	.5384	.3151	151.9844	.148	-.2782	52.4086	45.4731				1				0
80	19.58	58.212	26.3717	58.3013	27.363	3.1344	-.0297	170.248	.2613	-.4827	.5489	.3212	151.5704	.1529	-.2825	52.4887	45.403				1				0
80	19.59	58.049	26.2304	58.3147	27.312	3.1428	-.037	169.906	.2698	-.4901	.5594	.3274	151.1706	.1579	-.2868	52.5691	45.3325				1				0
80	19.6	57.8859	26.0891	58.328	27.2609	3.1513	-.0445	169.5639	.2782	-.4975	.57	.3336	150.7839	.1628	-.2912	52.6498	45.2619				1				0
80	19.61	57.6327	25.8335	58.3485	27.1554	3.1688	-.0563	168.97	.2958	-.5094	.589	.3447	149.859	.1731	-.2981	52.8168	45.1488				1				0
80	19.62	57.3795	25.5778	58.3689	27.0499	3.1865	-.0683	168.3761	.3134	-.5213	.6083	.356	148.9859	.1834	-.3051	52.985	45.0349				1				0
80	19.63	57.2894	25.4635	58.376	26.9954	3.1956	-.0728	168.1243	.3225	-.5258	.6168	.361	148.4744	.1888	-.3077	53.0717	44.9924				1				0
80	19.64	57.1993	25.3492	58.3831	26.9409	3.2047	-.0772	167.8725	.3317	-.5303	.6255	.3661	147.9756	.1941	-.3103	53.1588	44.9497				1				0
80	19.65	57.1091	25.2349	58.3903	26.8864	3.2139	-.0817	167.6207	.3408	-.5348	.6342	.3711	147.4888	.1995	-.313	53.2461	44.9069				1				0
80	19.66	57.019	25.1206	58.3974	26.8319	3.2231	-.0862	167.3689	.35	-.5393	.6429	.3763	147.0138	.2049	-.3156	53.3336	44.864				1				0
80	19.67	57.0739	25.0711	58.3858	26.7567	3.2332	-.0837	167.2876	.3601	-.5367	.6464	.3783	146.1399	.2108	-.3141	53.4299	44.8881				1				0
80	19.68	57.1289	25.0216	58.3743	26.6814	3.2433	-.0812	167.2062	.3703	-.5342	.65	.3804	145.2744	.2167	-.3126	53.5263	44.9123				1				0
80	19.69	57.2739	25.0864	58.3556	26.6607	3.2442	-.0741	167.3766	.3711	-.5272	.6447	.3773	144.8539	.2172	-.3085	53.5346	44.9793				1				0
80	19.7	57.419	25.1512	58.3369	26.6399	3.2451	-.0671	167.547	.372	-.5201	.6395	.3743	144.4271	.2177	-.3044	53.543	45.0463				1				0
80	19.71	57.564	25.216	58.3182	26.6192	3.2459	-.0601	167.7174	.3729	-.5131	.6343	.3712	143.9944	.2182	-.3003	53.5513	45.113				1				0
80	19.72	57.7091	25.2808	58.2995	26.5984	3.2468	-.0531	167.8878	.3738	-.5061	.6292	.3682	143.5554	.2187	-.2962	53.5596	45.1797				1				0
80	19.73	58.0138	25.5976	58.0113	26.5949	3.2254	-.0276	168.2177	.3524	-.4807	.596	.3488	143.7536	.2062	-.2813	53.3561	45.4222				1				0
80	19.74	58.3185	25.9145	57.7231	26.5915	3.2042	-.0023	168.5475	.3311	-.4553	.563	.3295	143.9741	.1938	-.2665	53.1534	45.6638				1				0
80	19.75	58.4781	26.1665	57.4536	26.6088	3.182	.0161	168.7069	.309	-.4369	.5351	.3132	144.733	.1808	-.2557	52.9426	45.8389				1				0
80	19.76	58.6377	26.4185	57.184	26.6261	3.1599	.0345	168.8663	.2869	-.4186	.5074	.297	145.5731	.1679	-.245	52.7322	46.0137				1				0
80	19.77	58.7974	26.6705	56.9145	26.6434	3.1379	.0528	169.0258	.2648	-.4002	.4799	.2809	146.5082	.155	-.2342	52.5222	46.1882				1				0
80	19.78	58.9356	27.0728	56.3452	26.6555	3.0957	.0831	169.0091	.2226	-.3699	.4317	.2527	148.9589	.1303	-.2165	52.1202	46.4772				1				0
80	19.79	59.0737	27.4752	55.7759	26.6676	3.0534	.1135	168.9924	.1804	-.3395	.3845	.225	152.0189	.1056	-.1987	51.718	46.7663				1				0
80	19.8	59.2119	27.8775	55.2066	26.6797	3.0112	.1439	168.9757	.1382	-.3092	.3386	.1982	155.922	.0809	-.1809	51.3158	47.0554				1				0
80	19.81	59.1905	28.0278	54.9068	26.6745	2.9909	.156	168.7995	.1178	-.297	.3195	.187	158.3635	.069	-.1738	51.1221	47.1712				1				0
80	19.82	59.169	28.1781	54.607	26.6693	2.9705	.1682	168.6234	.0974	-.2848	.301	.1762	161.1161	.057	-.1667	50.9279	47.2872				1				0
80	19.83	59.1476	28.3284	54.3072	26.6641	2.9501	.1804	168.4473	.077	-.2726	.2833	.1658	164.2273	.0451	-.1596	50.7334	47.4035				1				0
80	19.84	59.072	28.3797	53.9247	26.5534	2.939	.194	167.9299	.0659	-.259	.2673	.1564	165.7221	.0386	-.1516	50.6278	47.5331				1				0
80	19.85	58.9965	28.431	53.5422	26.4427	2.9278	.2077	167.4124	.0548	-.2453	.2514	.1471	167.417	.0321	-.1436	50.5216	47.6634				1				0
80	19.86	58.9424	28.332	53.4595	26.3372	2.9372	.2091	167.0711	.0642	-.2439	.2522	.1476	165.257	.0376	-.1428	50.6113	47.6768				1				0
80	19.87	58.8884	28.233	53.3767	26.2317	2.9467	.2105	166.7298	.0737	-.2425	.2535	.1483	163.1056	.0431	-.1419	50.7015	47.6903				1				0
80	19.88	58.8343	28.134	53.294	26.1261	2.9562	.2119	166.3884	.0832	-.2411	.255	.1493	160.9693	.0487	-.1411	50.792	47.7038				1				0
80	19.89	58.7802	28.035	53.2113	26.0206	2.9658	.2134	166.0471	.0927	-.2397	.257	.1504	158.8534	.0543	-.1403	50.8829	47.7174				1				0
80	19.9	58.7588	27.8118	53.3501	25.9073	2.9929	.206	165.8279	.1199	-.247	.2746	.1607	154.1093	.0702	-.1446	51.1418	47.6476				1				0
80	19.91	58.7373	27.5886	53.4888	25.794	3.0202	.1987	165.6087	.1471	-.2544	.2938	.172	149.9504	.0861	-.1489	51.4014	47.5776				1				0
80	19.92	58.7699	27.4644	53.7103	25.7862	3.0378	.1899	165.7308	.1647	-.2631	.3104	.1817	147.9506	.0964	-.154	51.5688	47.4943				1				0
80	19.93	58.8025	27.3402	53.9318	25.7784	3.0553	.1812	165.853	.1823	-.2718	.3273	.1915	146.1581	.1067	-.1591	51.7359	47.411				1				0
80	19.94	58.8351	27.2159	54.1533	25.7707	3.0728	.1725	165.9751	.1998	-.2806	.3444	.2016	144.545	.1169	-.1642	51.9028	47.3279				1				0
80	19.95	58.8678	27.0917	54.3748	25.7629	3.0903	.1638	166.0972	.2173	-.2893	.3618	.2117	143.0881	.1272	-.1693	52.0695	47.2449				1				0
80	19.96	58.9596	26.963	54.7618	25.7966	3.1125	.1505	166.481	.2395	-.3025	.3858	.2258	141.634	.1401	-.177	52.2806	47.119				1				0
80	19.97	59.0514	26.8343	55.1487	25.8303	3.1346	.1374	166.8648	.2615	-.3157	.4099	.2399	140.3571	.1531	-.1847	52.4908	46.9937				1				0
80	19.98	59.1106	26.8298	55.3142	25.8719	3.1392	.1329	167.1265	.2662	-.3201	.4163	.2437	140.2584	.1558	-.1874	52.535	46.9511				1				0
[truncated: 1,007 more rows]
