# Supplementary material for: Dual-Stream deep learning for multimodal feature fusion and classification of balance control in elite freestyle aerial skiers
Source: PLoS One. 2026 Jul 28;21(7):e0337296. doi: 10.1371/journal.pone.0337296 (PMC13411871; doi:10.1371/journal.pone.0337296)
Supplement: S1 Data — (ZIP) [file pone.0337296.s001.zip › data/9.CSV]

Status	Time	Gauge[0]	Gauge[1]	Gauge[2]	Gauge[3]	Platform.COP.X	Platform.COP.Y	Weight	Patient COP.X	Patient COP.Y	Patient COP Len	Tilt Angle	Tilt Direction	Tilt Projection.X	Tilt Projection.Y	Pct Right	Pct Front	EndOfRep	IsomFreeze	Stimulus	TestRunning	OnTarget	GoalMet	TargetSkipped	TargetNbr	PatientFell
C0	0	13.3282	66.6079	16.2094	71.4105	-5.5031	-.2142	167.5561	-2.7657	-.4166	2.7969	1.6371	261.4338	-1.6189	-.2439	23.6598	46.0323			1	1				0
80	.01	13.4287	66.6655	16.1792	71.0473	-5.4918	-.1991	167.3206	-2.7544	-.4015	2.7835	1.6292	261.7063	-1.6122	-.235	23.7679	46.1761				1				0
80	.02	13.4621	66.6313	16.1596	70.8561	-5.4866	-.1935	167.1091	-2.7492	-.3959	2.7775	1.6258	261.8055	-1.6092	-.2317	23.8176	46.2296				1				0
80	.03	13.4956	66.5971	16.1401	70.665	-5.4813	-.1879	166.8977	-2.7439	-.3903	2.7715	1.6223	261.9053	-1.6061	-.2284	23.8674	46.2832				1				0
80	.04	13.5291	66.5629	16.1205	70.4738	-5.4761	-.1822	166.6862	-2.7387	-.3846	2.7655	1.6187	262.0058	-1.603	-.2251	23.9174	46.337				1				0
80	.05	13.5626	66.5287	16.1009	70.2827	-5.4708	-.1766	166.4748	-2.7334	-.379	2.7596	1.6152	262.107	-1.5999	-.2218	23.9675	46.3909				1				0
80	.06	13.711	66.4801	16.1578	70.0042	-5.4476	-.1677	166.3531	-2.7102	-.3701	2.7354	1.6011	262.2249	-1.5863	-.2166	24.1885	46.4757				1				0
80	.07	13.8595	66.4314	16.2148	69.7256	-5.4244	-.1588	166.2314	-2.687	-.3611	2.7111	1.5869	262.3451	-1.5727	-.2114	24.4099	46.5606				1				0
80	.08	13.9745	66.4171	16.2913	69.6383	-5.4065	-.1556	166.3211	-2.669	-.3579	2.6929	1.5762	262.3621	-1.5623	-.2095	24.5805	46.5912				1				0
80	.09	14.0895	66.4026	16.3678	69.5509	-5.3886	-.1523	166.4109	-2.6512	-.3547	2.6748	1.5656	262.3794	-1.5518	-.2076	24.7509	46.6218				1				0
80	.1	14.2045	66.3883	16.4443	69.4636	-5.3707	-.1491	166.5006	-2.6333	-.3515	2.6566	1.555	262.3969	-1.5413	-.2057	24.9212	46.6524				1				0
80	.11	14.3247	66.3999	16.5315	69.4843	-5.3541	-.1483	166.7404	-2.6166	-.3506	2.64	1.5453	262.3681	-1.5316	-.2052	25.0796	46.6608				1				0
80	.12	14.4449	66.4117	16.6186	69.5051	-5.3375	-.1474	166.9802	-2.6	-.3497	2.6235	1.5356	262.3391	-1.5219	-.2047	25.2377	46.6692				1				0
80	.13	14.565	66.4234	16.7058	69.5258	-5.3209	-.1465	167.22	-2.5835	-.3489	2.607	1.5259	262.3098	-1.5122	-.2042	25.3952	46.6776				1				0
80	.14	14.5702	66.4495	16.7165	69.634	-5.3222	-.1488	167.3701	-2.5847	-.3512	2.6085	1.5268	262.2631	-1.5129	-.2055	25.3834	46.6556				1				0
80	.15	14.5753	66.4756	16.7272	69.7421	-5.3234	-.1511	167.5201	-2.586	-.3535	2.61	1.5277	262.2166	-1.5136	-.2069	25.3716	46.6336				1				0
80	.16	14.5805	66.5017	16.7378	69.8502	-5.3247	-.1534	167.6702	-2.5872	-.3558	2.6116	1.5286	262.1702	-1.5143	-.2082	25.3598	46.6116				1				0
80	.17	14.7641	66.5575	16.7841	69.6149	-5.3023	-.1414	167.7206	-2.5649	-.3438	2.5878	1.5147	262.3656	-1.5013	-.2012	25.5726	46.7258				1				0
80	.18	14.9478	66.6133	16.8303	69.3797	-5.28	-.1295	167.7711	-2.5425	-.3318	2.5641	1.5008	262.5645	-1.4882	-.1942	25.7854	46.8398				1				0
80	.19	15.1263	66.643	16.8659	69.0363	-5.2563	-.1152	167.6715	-2.5189	-.3175	2.5389	1.486	262.8155	-1.4744	-.1859	26.0103	46.976				1				0
80	.2	15.3049	66.6727	16.9015	68.6929	-5.2327	-.1008	167.572	-2.4953	-.3032	2.5136	1.4713	263.0719	-1.4605	-.1775	26.2355	47.1124				1				0
80	.21	15.4834	66.7024	16.9371	68.3495	-5.209	-.0865	167.4724	-2.4716	-.2889	2.4884	1.4565	263.3338	-1.4467	-.1691	26.461	47.2489				1				0
80	.22	15.6619	66.7321	16.9727	68.0062	-5.1853	-.0722	167.3728	-2.4479	-.2745	2.4632	1.4418	263.6014	-1.4328	-.1607	26.6868	47.3856				1				0
80	.23	16.0979	66.9337	17.1034	67.4102	-5.1312	-.0413	167.5453	-2.3938	-.2437	2.4062	1.4083	264.1873	-1.4011	-.1426	27.202	47.6791				1				0
80	.24	16.5339	67.1353	17.2342	66.8143	-5.0772	-.0106	167.7177	-2.3398	-.2129	2.3495	1.3752	264.8002	-1.3695	-.1246	27.7161	47.9721				1				0
80	.25	16.7914	67.3072	17.3294	66.5617	-5.0471	.0058	167.9897	-2.3097	-.1966	2.318	1.3567	265.1348	-1.3519	-.1151	28.0032	48.1277				1				0
80	.26	17.0489	67.4791	17.4246	66.3092	-5.017	.0221	168.2617	-2.2796	-.1803	2.2867	1.3384	265.4775	-1.3343	-.1055	28.2894	48.2828				1				0
80	.27	17.3064	67.651	17.5197	66.0566	-4.9871	.0383	168.5338	-2.2497	-.1641	2.2556	1.3202	265.8285	-1.3167	-.096	28.5746	48.4373				1				0
80	.28	17.5639	67.8229	17.6149	65.804	-4.9572	.0545	168.8058	-2.2198	-.1479	2.2247	1.3021	266.1881	-1.2992	-.0866	28.859	48.5914				1				0
80	.29	17.7827	68.0003	17.6647	65.5792	-4.9348	.0702	169.0269	-2.1974	-.1322	2.2014	1.2885	266.5576	-1.2861	-.0774	29.0722	48.7411				1				0
80	.3	18.0016	68.1776	17.7146	65.3543	-4.9125	.0859	169.248	-2.1751	-.1165	2.1782	1.2749	266.9339	-1.2731	-.0682	29.2849	48.8904				1				0
80	.31	17.963	68.183	17.6692	65.382	-4.9199	.0855	169.1971	-2.1824	-.1169	2.1856	1.2792	266.9337	-1.2774	-.0684	29.2148	48.8866				1				0
80	.32	17.9243	68.1884	17.6238	65.4096	-4.9272	.085	169.1461	-2.1898	-.1173	2.193	1.2835	266.9334	-1.2817	-.0687	29.1446	48.8827				1				0
80	.33	17.8857	68.1938	17.5785	65.4373	-4.9346	.0846	169.0952	-2.1972	-.1177	2.2003	1.2878	266.9332	-1.286	-.0689	29.0745	48.8789				1				0
80	.34	17.8471	68.1992	17.5331	65.465	-4.942	.0842	169.0443	-2.2046	-.1181	2.2077	1.2922	266.933	-1.2903	-.0691	29.0043	48.875				1				0
80	.35	17.7372	68.0921	17.4806	65.6086	-4.9557	.0758	168.9185	-2.2182	-.1266	2.2218	1.3004	266.7341	-1.2983	-.0741	28.8739	48.7945				1				0
80	.36	17.6274	67.985	17.4281	65.7521	-4.9694	.0673	168.7926	-2.2319	-.135	2.236	1.3087	266.5374	-1.3064	-.079	28.7434	48.7138				1				0
80	.37	17.5561	67.8724	17.421	65.868	-4.9757	.0592	168.7176	-2.2383	-.1431	2.2428	1.3127	266.3414	-1.3101	-.0838	28.6831	48.637				1				0
80	.38	17.4849	67.7599	17.4139	65.9839	-4.982	.0512	168.6427	-2.2446	-.1512	2.2497	1.3167	266.1464	-1.3138	-.0885	28.6228	48.56				1				0
80	.39	17.4137	67.6474	17.4068	66.0998	-4.9884	.0431	168.5677	-2.2509	-.1593	2.2566	1.3208	265.9524	-1.3175	-.0932	28.5624	48.483				1				0
80	.4	17.3424	67.5349	17.3997	66.2158	-4.9947	.035	168.4928	-2.2573	-.1674	2.2635	1.3248	265.7594	-1.3212	-.098	28.502	48.406				1				0
80	.41	17.2369	67.0957	17.4975	66.5202	-4.9925	.0087	168.3503	-2.2551	-.1936	2.2634	1.3248	265.0925	-1.3199	-.1133	28.5229	48.1559				1				0
80	.42	17.1313	66.6565	17.5954	66.8247	-4.9903	-.0176	168.2078	-2.2529	-.2199	2.2636	1.3249	264.4246	-1.3186	-.1287	28.5437	47.9055				1				0
80	.43	17.097	66.3297	17.7003	67.0132	-4.9818	-.0358	168.1402	-2.2444	-.2381	2.257	1.321	263.9437	-1.3136	-.1394	28.6252	47.7322				1				0
80	.44	17.0626	66.003	17.8053	67.2018	-4.9732	-.054	168.0727	-2.2358	-.2563	2.2504	1.3172	263.4597	-1.3086	-.15	28.7067	47.5588				1				0
80	.45	17.0283	65.6763	17.9103	67.3903	-4.9647	-.0722	168.0052	-2.2272	-.2746	2.2441	1.3135	262.9725	-1.3036	-.1607	28.7883	47.3852				1				0
80	.46	16.994	65.3496	18.0152	67.5789	-4.9561	-.0904	167.9377	-2.2187	-.2928	2.2379	1.3098	262.4822	-1.2986	-.1714	28.8699	47.2115				1				0
80	.47	16.9957	65.0553	18.1727	67.8894	-4.9437	-.1115	168.113	-2.2063	-.3138	2.2285	1.3043	261.9042	-1.2913	-.1837	28.988	47.0111				1				0
80	.48	16.9974	64.7609	18.3301	68.1999	-4.9313	-.1325	168.2884	-2.1939	-.3348	2.2193	1.2989	261.3225	-1.2841	-.196	29.1058	46.8111				1				0
80	.49	17.0334	64.7934	18.3826	68.3219	-4.9275	-.1352	168.5313	-2.1901	-.3376	2.216	1.297	261.2375	-1.2819	-.1976	29.1419	46.785				1				0
80	.5	17.0695	64.8258	18.4351	68.4438	-4.9238	-.138	168.7742	-2.1863	-.3403	2.2127	1.2951	261.1525	-1.2797	-.1992	29.1778	46.7589				1				0
80	.51	17.1055	64.8582	18.4876	68.5658	-4.92	-.1407	169.017	-2.1826	-.343	2.2094	1.2931	261.0675	-1.2774	-.2008	29.2137	46.7329				1				0
80	.52	17.0377	64.8222	18.5009	68.795	-4.9284	-.1501	169.1558	-2.191	-.3525	2.2191	1.2989	260.8601	-1.2824	-.2063	29.1336	46.6429				1				0
80	.53	16.9699	64.7861	18.5143	69.0242	-4.9368	-.1596	169.2945	-2.1994	-.3619	2.2289	1.3046	260.655	-1.2873	-.2118	29.0536	46.553				1				0
80	.54	16.9021	64.7501	18.5276	69.2534	-4.9452	-.169	169.4333	-2.2077	-.3714	2.2388	1.3103	260.4519	-1.2922	-.2174	28.9738	46.4633				1				0
80	.55	16.7983	64.6817	18.4885	69.3606	-4.9573	-.1757	169.3291	-2.2199	-.3781	2.2519	1.318	260.3343	-1.2993	-.2213	28.8579	46.3991				1				0
80	.56	16.6944	64.6133	18.4493	69.4679	-4.9695	-.1825	169.225	-2.2321	-.3848	2.265	1.3257	260.2178	-1.3064	-.2252	28.7419	46.3349				1				0
80	.57	16.5906	64.5449	18.4102	69.5751	-4.9817	-.1892	169.1208	-2.2443	-.3916	2.2782	1.3334	260.1026	-1.3136	-.2292	28.6257	46.2706				1				0
80	.58	16.2833	64.3721	18.3355	70.0993	-5.0195	-.2149	169.0902	-2.2821	-.4173	2.3199	1.3578	259.6373	-1.3357	-.2443	28.266	46.0257				1				0
80	.59	15.976	64.1993	18.2607	70.6234	-5.0573	-.2407	169.0595	-2.3198	-.443	2.3618	1.3824	259.1882	-1.3578	-.2593	27.9062	45.7807				1				0
80	.6	15.7726	64.0949	18.2252	71.0403	-5.0828	-.2596	169.133	-2.3454	-.462	2.3904	1.3991	258.8573	-1.3728	-.2704	27.6632	45.6004				1				0
80	.61	15.5692	63.9905	18.1896	71.4572	-5.1083	-.2785	169.2065	-2.3709	-.4809	2.4191	1.4159	258.5344	-1.3877	-.2815	27.4204	45.4202				1				0
80	.62	15.3658	63.8861	18.154	71.8741	-5.1338	-.2974	169.28	-2.3963	-.4998	2.4479	1.4328	258.2194	-1.4026	-.2925	27.1777	45.2403				1				0
80	.63	15.1624	63.7817	18.1184	72.291	-5.1592	-.3163	169.3535	-2.4218	-.5187	2.4767	1.4496	257.912	-1.4175	-.3036	26.9354	45.0604				1				0
80	.64	14.892	63.878	17.9965	72.8247	-5.2032	-.332	169.5913	-2.4658	-.5343	2.523	1.4768	257.7728	-1.4433	-.3128	26.5163	44.911				1				0
80	.65	14.6217	63.9743	17.8747	73.3584	-5.2471	-.3476	169.829	-2.5097	-.55	2.5692	1.5038	257.6389	-1.4689	-.3219	26.0984	44.7619				1				0
80	.66	14.5547	64.175	17.7884	73.4751	-5.2656	-.3445	169.9933	-2.5281	-.5468	2.5866	1.514	257.7951	-1.4798	-.3201	25.9225	44.7921				1				0
80	.67	14.4878	64.3757	17.7021	73.5919	-5.284	-.3413	170.1575	-2.5466	-.5437	2.6039	1.5241	257.949	-1.4905	-.3182	25.747	44.8223				1				0
80	.68	14.4208	64.5764	17.6158	73.7087	-5.3024	-.3381	170.3217	-2.565	-.5405	2.6213	1.5343	258.1006	-1.5013	-.3164	25.5718	44.8524				1				0
80	.69	14.3539	64.7771	17.5295	73.8254	-5.3207	-.335	170.486	-2.5833	-.5373	2.6386	1.5444	258.2498	-1.5121	-.3145	25.397	44.8825				1				0
80	.7	14.3556	65.2146	17.3925	73.7242	-5.338	-.316	170.687	-2.6005	-.5184	2.6517	1.5521	258.7261	-1.5221	-.3034	25.233	45.0628				1				0
80	.71	14.3573	65.652	17.2556	73.623	-5.3551	-.2972	170.8879	-2.6177	-.4995	2.6649	1.5598	259.1966	-1.5322	-.2924	25.0694	45.2427				1				0
80	.72	14.426	65.8887	17.2048	73.4051	-5.354	-.2814	170.9246	-2.6166	-.4838	2.6609	1.5575	259.5253	-1.5315	-.2832	25.08	45.3927				1				0
80	.73	14.4946	66.1254	17.1541	73.1871	-5.3529	-.2657	170.9613	-2.6155	-.468	2.657	1.5552	259.8549	-1.5309	-.2739	25.0906	45.5427				1				0
80	.74	14.5633	66.3621	17.1034	72.9691	-5.3518	-.2499	170.998	-2.6144	-.4523	2.6532	1.553	260.1852	-1.5302	-.2647	25.1011	45.6926				1				0
80	.75	14.632	66.5989	17.0527	72.7512	-5.3507	-.2342	171.0347	-2.6133	-.4365	2.6495	1.5508	260.5164	-1.5296	-.2555	25.1117	45.8425				1				0
80	.76	14.7624	66.9247	16.9522	72.2097	-5.3443	-.2044	170.8491	-2.6069	-.4068	2.6384	1.5443	261.1313	-1.5258	-.2381	25.1727	46.1261				1				0
80	.77	14.8929	67.2505	16.8517	71.6683	-5.3379	-.1746	170.6634	-2.6005	-.3769	2.6276	1.538	261.7527	-1.5221	-.2206	25.2338	46.4103				1				0
80	.78	14.9547	67.3396	16.8019	71.3448	-5.3326	-.1604	170.441	-2.5951	-.3628	2.6204	1.5337	262.042	-1.519	-.2123	25.2844	46.5449				1				0
80	.79	15.0165	67.4287	16.7521	71.0213	-5.3272	-.1462	170.2186	-2.5898	-.3486	2.6132	1.5295	262.3337	-1.5159	-.204	25.3353	46.68				1				0
80	.8	15.0783	67.5178	16.7022	70.6978	-5.3219	-.132	169.9962	-2.5844	-.3344	2.606	1.5253	262.6277	-1.5127	-.1957	25.3862	46.8153				1				0
80	.81	15.1401	67.6069	16.6524	70.3743	-5.3165	-.1178	169.7738	-2.5791	-.3201	2.5989	1.5212	262.9242	-1.5096	-.1874	25.4373	46.9511				1				0
80	.82	15.2611	67.8265	16.5412	69.7308	-5.3077	-.0878	169.3597	-2.5703	-.2902	2.5866	1.514	263.5581	-1.5044	-.1699	25.5208	47.2361				1				0
80	.83	15.3821	68.0462	16.43	69.0873	-5.2989	-.0578	168.9456	-2.5615	-.2601	2.5747	1.507	264.2012	-1.4993	-.1523	25.6047	47.5225				1				0
80	.84	15.4413	68.1767	16.3687	68.7673	-5.2955	-.042	168.754	-2.5581	-.2444	2.5697	1.5041	264.5428	-1.4973	-.1431	25.6373	47.6725				1				0
80	.85	15.5005	68.3072	16.3073	68.4473	-5.2921	-.0262	168.5623	-2.5547	-.2286	2.5649	1.5013	264.8864	-1.4953	-.1338	25.6699	47.8228				1				0
80	.86	15.5598	68.4377	16.2459	68.1273	-5.2887	-.0104	168.3706	-2.5512	-.2128	2.5601	1.4985	265.2322	-1.4933	-.1246	25.7026	47.9734				1				0
80	.87	15.7057	68.7581	16.1134	67.4223	-5.2802	.0258	167.9995	-2.5428	-.1766	2.5489	1.4919	266.0281	-1.4883	-.1033	25.7831	48.3185				1				0
80	.88	15.8516	69.0785	15.9808	66.7174	-5.2717	.0622	167.6283	-2.5343	-.1402	2.5382	1.4856	266.8344	-1.4834	-.082	25.8639	48.6651				1				0
80	.89	15.9975	69.3989	15.8483	66.0125	-5.2632	.0988	167.2572	-2.5258	-.1036	2.5279	1.4796	267.6511	-1.4784	-.0606	25.945	49.0133				1				0
80	.9	16.0842	69.5889	15.7771	65.6276	-5.2581	.1194	167.0777	-2.5207	-.083	2.5221	1.4762	268.1138	-1.4754	-.0486	25.9932	49.2094				1				0
80	.91	16.1709	69.7788	15.7059	65.2427	-5.2531	.14	166.8983	-2.5157	-.0624	2.5164	1.4729	268.5797	-1.4724	-.0365	26.0414	49.4059				1				0
80	.92	16.2576	69.9687	15.6348	64.8578	-5.248	.1607	166.7188	-2.5106	-.0417	2.5109	1.4697	269.0486	-1.4695	-.0244	26.0898	49.6029				1				0
80	.93	16.3108	70.137	15.5859	64.5784	-5.2455	.1762	166.612	-2.5081	-.0262	2.5082	1.4681	269.4021	-1.468	-.0153	26.1138	49.7507				1				0
80	.94	16.364	70.3053	15.5369	64.2991	-5.243	.1917	166.5053	-2.5055	-.0106	2.5055	1.4665	269.7568	-1.4665	-.0062	26.1378	49.8987				1				0
80	.95	16.3305	70.2837	15.5592	64.4046	-5.2455	.1865	166.578	-2.5081	-.0158	2.5081	1.468	269.6381	-1.468	-.0093	26.1134	49.8491				1				0
80	.96	16.297	70.2621	15.5814	64.5101	-5.2481	.1813	166.6507	-2.5107	-.0211	2.5107	1.4696	269.5196	-1.4695	-.0123	26.089	49.7995				1				0
80	.97	16.2636	70.2405	15.6037	64.6156	-5.2506	.1761	166.7233	-2.5132	-.0263	2.5134	1.4711	269.4015	-1.471	-.0154	26.0646	49.75				1				0
80	.98	16.2301	70.2189	15.6259	64.7211	-5.2532	.1709	166.796	-2.5158	-.0315	2.516	1.4726	269.2838	-1.4725	-.0184	26.0402	49.7005				1				0
80	.99	16.1228	70.3251	15.6099	64.9997	-5.2708	.1633	167.0574	-2.5334	-.0391	2.5337	1.483	269.116	-1.4828	-.0229	25.8723	49.6277				1				0
80	1	16.0155	70.4313	15.5939	65.2782	-5.2884	.1557	167.3188	-2.551	-.0467	2.5514	1.4934	268.9511	-1.4931	-.0273	25.7049	49.5552				1				0
80	1.01	15.9417	70.5591	15.5556	65.4511	-5.3034	.1532	167.5076	-2.566	-.0491	2.5664	1.5022	268.9031	-1.5019	-.0288	25.5621	49.5321				1				0
80	1.02	15.8679	70.6869	15.5174	65.6241	-5.3184	.1508	167.6963	-2.5809	-.0516	2.5814	1.511	268.8557	-1.5107	-.0302	25.4197	49.509				1				0
80	1.03	15.7941	70.8147	15.4791	65.7971	-5.3333	.1484	167.885	-2.5959	-.054	2.5964	1.5197	268.809	-1.5194	-.0316	25.2776	49.486				1				0
80	1.04	15.7203	70.9425	15.4409	65.9701	-5.3482	.146	168.0738	-2.6107	-.0564	2.6114	1.5285	268.7628	-1.5281	-.033	25.1357	49.463				1				0
80	1.05	15.704	71.1883	15.4177	66.1137	-5.3587	.1487	168.4236	-2.6213	-.0537	2.6218	1.5346	268.8272	-1.5343	-.0314	25.0355	49.4889				1				0
80	1.06	15.6877	71.434	15.3946	66.2573	-5.3692	.1514	168.7735	-2.6318	-.051	2.6323	1.5407	268.8908	-1.5404	-.0298	24.9356	49.5147				1				0
80	1.07	15.7452	71.5519	15.4097	66.2279	-5.3649	.1565	168.9346	-2.6274	-.0459	2.6278	1.5381	269.0002	-1.5379	-.0268	24.9768	49.5633				1				0
80	1.08	15.8027	71.6698	15.4249	66.1984	-5.3605	.1616	169.0957	-2.6231	-.0408	2.6234	1.5355	269.1097	-1.5354	-.0239	25.0179	49.6118				1				0
80	1.09	15.8602	71.7877	15.44	66.169	-5.3562	.1667	169.2569	-2.6188	-.0357	2.6191	1.533	269.2195	-1.5328	-.0209	25.0589	49.6602				1				0
80	1.1	15.9177	71.9056	15.4551	66.1396	-5.3519	.1718	169.418	-2.6145	-.0306	2.6147	1.5304	269.3293	-1.5303	-.0179	25.0998	49.7085				1				0
80	1.11	16.0756	72.0064	15.5094	65.9096	-5.3322	.1837	169.5009	-2.5948	-.0187	2.5948	1.5188	269.5868	-1.5188	-.011	25.2878	49.8218				1				0
80	1.12	16.2335	72.1072	15.5636	65.6795	-5.3125	.1955	169.5838	-2.5751	-.0068	2.5751	1.5072	269.848	-1.5072	-.004	25.4757	49.9349				1				0
80	1.13	16.3339	72.0901	15.6028	65.4788	-5.297	.2024	169.5056	-2.5596	0	2.5596	1.4982	270.0002	-1.4982	0	25.623	50.0001				1				0
80	1.14	16.4344	72.073	15.6419	65.2782	-5.2815	.2092	169.4274	-2.5441	.0069	2.5441	1.4891	270.1543	-1.4891	.004	25.7704	50.0653				1				0
80	1.15	16.5348	72.0559	15.681	65.0775	-5.266	.2161	169.3492	-2.5286	.0137	2.5286	1.4801	270.3105	-1.48	.008	25.918	50.1305				1				0
80	1.16	16.6352	72.0388	15.7202	64.8768	-5.2505	.2229	169.271	-2.5131	.0206	2.5132	1.471	270.4688	-1.4709	.012	26.0657	50.1958				1				0
80	1.17	16.818	71.9092	15.7816	64.4167	-5.2193	.2359	168.9255	-2.4819	.0335	2.4821	1.4528	270.7737	-1.4527	.0196	26.3631	50.3192				1				0
80	1.18	17.0008	71.7796	15.8429	63.9565	-5.188	.2489	168.5799	-2.4505	.0465	2.451	1.4346	271.0877	-1.4343	.0272	26.6616	50.4431				1				0
80	1.19	17.0832	71.6671	15.8652	63.6971	-5.1721	.255	168.3126	-2.4347	.0527	2.4353	1.4254	271.2393	-1.4251	.0308	26.8124	50.5016				1				0
80	1.2	17.1656	71.5546	15.8874	63.4376	-5.1562	.2612	168.0452	-2.4188	.0588	2.4195	1.4162	271.3934	-1.4158	.0344	26.9636	50.5603				1				0
80	1.21	17.248	71.4421	15.9097	63.1781	-5.1403	.2674	167.7778	-2.4029	.065	2.4038	1.4069	271.5499	-1.4064	.038	27.1153	50.6192				1				0
80	1.22	17.3304	71.3296	15.9319	62.9186	-5.1243	.2736	167.5105	-2.3869	.0712	2.388	1.3977	271.7091	-1.3971	.0417	27.2675	50.6783				1				0
80	1.23	17.4686	71.1532	16.0031	62.6159	-5.0976	.2794	167.2407	-2.3602	.0771	2.3614	1.3822	271.8701	-1.3814	.0451	27.5221	50.7339				1				0
80	1.24	17.6068	70.9767	16.0742	62.3132	-5.0708	.2853	166.9709	-2.3334	.0829	2.3348	1.3666	272.0353	-1.3657	.0485	27.7774	50.7898				1				0
80	1.25	17.6626	70.9128	16.1231	62.2699	-5.0601	.2849	166.9685	-2.3227	.0825	2.3241	1.3603	272.0353	-1.3595	.0483	27.8794	50.7861				1				0
80	1.26	17.7183	70.8489	16.1721	62.2267	-5.0494	.2845	166.966	-2.3119	.0822	2.3134	1.354	272.0353	-1.3532	.0481	27.9814	50.7825				1				0
80	1.27	17.7741	70.785	16.221	62.1834	-5.0387	.2841	166.9636	-2.3012	.0818	2.3027	1.3478	272.0353	-1.3469	.0479	28.0835	50.7789				1				0
80	1.28	17.8763	70.8417	16.2815	62.1791	-5.0266	.2866	167.1786	-2.2892	.0843	2.2907	1.3408	272.1086	-1.3398	.0493	28.1986	50.8027				1				0
80	1.29	17.9784	70.8984	16.342	62.1748	-5.0145	.2891	167.3936	-2.2771	.0868	2.2787	1.3338	272.1825	-1.3328	.0508	28.3134	50.8265				1				0
80	1.3	18.0805	70.9551	16.4025	62.1705	-5.0025	.2916	167.6086	-2.2651	.0893	2.2668	1.3268	272.257	-1.3257	.0522	28.4279	50.8502				1				0
80	1.31	18.1269	71.0758	16.414	62.2094	-5.0012	.2945	167.826	-2.2637	.0921	2.2656	1.3261	272.3307	-1.325	.0539	28.4406	50.8775				1				0
80	1.32	18.1732	71.1964	16.4256	62.2483	-4.9998	.2974	168.0435	-2.2624	.095	2.2644	1.3254	272.4043	-1.3242	.0556	28.4533	50.9047				1				0
80	1.33	18.2196	71.317	16.4372	62.2872	-4.9985	.3002	168.2609	-2.2611	.0978	2.2632	1.3246	272.4778	-1.3234	.0573	28.4659	50.9318				1				0
80	1.34	18.2513	71.5402	16.4096	62.3322	-5.0037	.3063	168.5333	-2.2663	.1039	2.2687	1.3279	272.626	-1.3265	.0608	28.416	50.9899				1				0
80	1.35	18.2831	71.7634	16.382	62.3772	-5.009	.3124	168.8057	-2.2715	.11	2.2742	1.3311	272.773	-1.3295	.0644	28.3663	51.0478				1				0
80	1.36	18.2685	71.866	16.3429	62.3832	-5.0155	.3156	168.8606	-2.2781	.1133	2.2809	1.335	272.8466	-1.3334	.0663	28.304	51.0788				1				0
80	1.37	18.2539	71.9686	16.3037	62.3893	-5.022	.3189	168.9155	-2.2846	.1165	2.2876	1.3389	272.9196	-1.3372	.0682	28.2417	51.1097				1				0
80	1.38	18.2393	72.0712	16.2646	62.3953	-5.0286	.3221	168.9705	-2.2912	.1198	2.2943	1.3428	272.9922	-1.341	.0701	28.1794	51.1406				1				0
80	1.39	18.2247	72.1738	16.2254	62.4014	-5.0351	.3254	169.0254	-2.2977	.123	2.301	1.3468	273.0644	-1.3448	.072	28.1172	51.1715				1				0
80	1.4	18.1818	72.2584	16.1552	62.3893	-5.0457	.3289	168.9847	-2.3082	.1265	2.3117	1.353	273.1372	-1.351	.074	28.0167	51.2049				1				0
80	1.41	18.1389	72.343	16.0849	62.3772	-5.0562	.3324	168.944	-2.3188	.13	2.3224	1.3593	273.2095	-1.3572	.0761	27.9162	51.2383				1				0
80	1.42	18.1106	72.325	16.0538	62.359	-5.0603	.3327	168.8484	-2.3228	.1303	2.3265	1.3617	273.2106	-1.3596	.0763	27.8777	51.2409				1				0
80	1.43	18.0823	72.307	16.0226	62.3409	-5.0643	.3329	168.7528	-2.3269	.1306	2.3305	1.3641	273.2116	-1.3619	.0764	27.8393	51.2435				1				0
80	1.44	18.0539	72.289	15.9915	62.3227	-5.0683	.3332	168.6571	-2.3309	.1308	2.3346	1.3664	273.2127	-1.3643	.0766	27.8007	51.2461				1				0
80	1.45	18.0256	72.271	15.9604	62.3045	-5.0724	.3335	168.5615	-2.335	.1311	2.3387	1.3688	273.2138	-1.3667	.0767	27.7622	51.2487				1				0
80	1.46	18.011	72.2458	15.9337	62.2717	-5.0745	.3342	168.4622	-2.3371	.1319	2.3408	1.3701	273.2291	-1.3679	.0772	27.7417	51.2558				1				0
80	1.47	17.9964	72.2206	15.907	62.2388	-5.0767	.335	168.3628	-2.3393	.1326	2.343	1.3714	273.2443	-1.3692	.0776	27.7213	51.2629				1				0
80	1.48	18.0102	72.2134	15.9114	62.2241	-5.0748	.3354	168.3591	-2.3374	.1331	2.3411	1.3703	273.2585	-1.3681	.0779	27.7395	51.2674				1				0
80	1.49	18.0239	72.2062	15.9159	62.2094	-5.0729	.3359	168.3554	-2.3354	.1335	2.3393	1.3692	273.2727	-1.3669	.0782	27.7577	51.2719				1				0
80	1.5	18.0376	72.199	15.9203	62.1947	-5.071	.3364	168.3517	-2.3335	.134	2.3374	1.3681	273.287	-1.3658	.0784	27.7759	51.2764				1				0
80	1.51	18.0514	72.1918	15.9248	62.18	-5.069	.3369	168.3479	-2.3316	.1345	2.3355	1.367	273.3013	-1.3647	.0787	27.7941	51.2809				1				0
80	1.52	18.0351	72.0496	15.9559	62.2388	-5.0661	.3301	168.2794	-2.3287	.1277	2.3322	1.3651	273.1396	-1.363	.0748	27.8217	51.2165				1				0
80	1.53	18.0187	71.9074	15.987	62.2976	-5.0633	.3233	168.2108	-2.3258	.121	2.329	1.3632	272.9773	-1.3613	.0708	27.8493	51.1521				1				0
80	1.54	17.9887	71.7724	16.0137	62.3711	-5.0623	.3161	168.146	-2.3248	.1137	2.3276	1.3624	272.8004	-1.3607	.0666	27.8587	51.0831				1				0
80	1.55	17.9587	71.6374	16.0404	62.4446	-5.0613	.3088	168.0811	-2.3238	.1065	2.3263	1.3616	272.6232	-1.3602	.0623	27.8681	51.014				1				0
80	1.56	17.9286	71.5024	16.0671	62.5182	-5.0603	.3016	168.0163	-2.3229	.0992	2.325	1.3608	272.4457	-1.3596	.0581	27.8775	50.9449				1				0
80	1.57	17.8986	71.3674	16.0938	62.5917	-5.0593	.2943	167.9514	-2.3219	.092	2.3237	1.3601	272.2678	-1.359	.0538	27.8869	50.8757				1				0
80	1.58	17.8179	70.9551	16.1703	62.7543	-5.0545	.2744	167.6976	-2.3171	.072	2.3182	1.3569	271.7799	-1.3562	.0421	27.9325	50.6857				1				0
80	1.59	17.7372	70.5429	16.2468	62.9169	-5.0497	.2544	167.4438	-2.3123	.052	2.3129	1.3537	271.2881	-1.3534	.0304	27.9782	50.4952				1				0
80	1.6	17.6866	70.2657	16.2966	63.006	-5.0459	.2416	167.2549	-2.3085	.0392	2.3088	1.3514	270.9739	-1.3512	.023	28.0145	50.3738				1				0
80	1.61	17.636	69.9885	16.3464	63.0951	-5.0421	.2288	167.0659	-2.3047	.0265	2.3048	1.349	270.6579	-1.3489	.0155	28.0509	50.2521				1				0
80	1.62	17.5853	69.7113	16.3962	63.1842	-5.0382	.216	166.877	-2.3008	.0137	2.3009	1.3467	270.3401	-1.3467	.008	28.0874	50.1301				1				0
80	1.63	17.5347	69.434	16.4461	63.2733	-5.0344	.2032	166.688	-2.297	.0008	2.297	1.3444	270.0204	-1.3444	.0005	28.124	50.0078				1				0
80	1.64	17.4454	68.912	16.5955	63.6408	-5.0263	.1717	166.5938	-2.2889	-.0307	2.2891	1.3398	269.2314	-1.3397	-.018	28.2011	49.7075				1				0
80	1.65	17.3562	68.39	16.7449	64.0084	-5.0182	.1401	166.4995	-2.2808	-.0623	2.2816	1.3354	268.4361	-1.3349	-.0365	28.2784	49.4069				1				0
80	1.66	17.3175	68.1452	16.8446	64.2869	-5.0139	.1215	166.5942	-2.2765	-.0809	2.278	1.3333	267.9647	-1.3325	-.0474	28.3188	49.2295				1				0
80	1.67	17.2789	67.9003	16.9442	64.5655	-5.0097	.1028	166.6889	-2.2723	-.0995	2.2745	1.3312	267.4923	-1.33	-.0583	28.3592	49.0522				1				0
80	1.68	17.2403	67.6555	17.0438	64.844	-5.0055	.0843	166.7836	-2.268	-.1181	2.2711	1.3293	267.0191	-1.3275	-.0691	28.3996	48.8752				1				0
80	1.69	17.2506	67.5628	17.2271	65.4399	-5.0004	.0599	167.4804	-2.2629	-.1425	2.2674	1.3271	266.397	-1.3245	-.0834	28.4482	48.643				1				0
80	1.7	17.2609	67.4701	17.4103	66.0358	-4.9953	.0357	168.1772	-2.2579	-.1667	2.264	1.3251	265.7782	-1.3215	-.0976	28.4965	48.4126				1				0
80	1.71	17.2712	67.3774	17.5936	66.6318	-4.9903	.0117	168.874	-2.2528	-.1907	2.2609	1.3233	265.1627	-1.3186	-.1116	28.5443	48.1842				1				0
80	1.72	17.3201	67.5295	17.6772	66.9492	-4.9894	.0062	169.476	-2.252	-.1962	2.2606	1.3231	265.0206	-1.3181	-.1148	28.5522	48.1313				1				0
80	1.73	17.369	67.6816	17.7608	67.2666	-4.9886	.0006	170.0781	-2.2512	-.2017	2.2602	1.3229	264.8795	-1.3176	-.1181	28.56	48.0788				1				0
80	1.74	17.4179	67.8337	17.8444	67.5841	-4.9878	-.0048	170.6802	-2.2504	-.2072	2.2599	1.3227	264.7393	-1.3172	-.1213	28.5677	48.0266				1				0
80	1.75	17.5029	68.1515	17.9289	67.9906	-4.9893	-.0072	171.5739	-2.2519	-.2096	2.2616	1.3237	264.6828	-1.318	-.1227	28.5534	48.004				1				0
80	1.76	17.5879	68.4692	18.0135	68.3971	-4.9908	-.0096	172.4676	-2.2534	-.2119	2.2633	1.3247	264.6269	-1.3189	-.1241	28.5393	47.9815				1				0
80	1.77	17.6239	68.6348	18.0143	68.4862	-4.9931	-.0065	172.7593	-2.2557	-.2089	2.2653	1.3259	264.7088	-1.3202	-.1223	28.5175	48.0104				1				0
80	1.78	17.66	68.8004	18.0152	68.5753	-4.9954	-.0035	173.0509	-2.2579	-.2059	2.2673	1.3271	264.7902	-1.3216	-.1205	28.4957	48.0393				1				0
80	1.79	17.696	68.966	18.0161	68.6644	-4.9976	-.0005	173.3425	-2.2602	-.2029	2.2693	1.3282	264.8713	-1.3229	-.1187	28.4741	48.068				1				0
80	1.8	17.7321	69.1316	18.017	68.7535	-4.9999	.0025	173.6342	-2.2625	-.1999	2.2713	1.3294	264.9519	-1.3242	-.117	28.4525	48.0966				1				0
80	1.81	17.7389	69.2045	17.9547	68.6445	-5.0035	.0093	173.5427	-2.2661	-.1931	2.2743	1.3311	265.1295	-1.3263	-.113	28.4184	48.161				1				0
80	1.82	17.7458	69.2774	17.8925	68.5355	-5.0071	.016	173.4512	-2.2697	-.1863	2.2773	1.3329	265.3068	-1.3284	-.1091	28.3842	48.2254				1				0
80	1.83	17.7166	69.1847	17.8293	68.3374	-5.0084	.0198	173.0681	-2.271	-.1825	2.2783	1.3335	265.4047	-1.3292	-.1068	28.3715	48.2616				1				0
80	1.84	17.6874	69.092	17.7662	68.1394	-5.0098	.0236	172.685	-2.2723	-.1787	2.2794	1.3341	265.5029	-1.33	-.1046	28.3587	48.2979				1				0
80	1.85	17.6583	68.9993	17.703	67.9413	-5.0111	.0275	172.3019	-2.2737	-.1749	2.2804	1.3347	265.6015	-1.3308	-.1024	28.3458	48.3344				1				0
80	1.86	17.6291	68.9066	17.6398	67.7432	-5.0125	.0313	171.9187	-2.275	-.171	2.2815	1.3353	265.7005	-1.3316	-.1001	28.3329	48.371				1				0
80	1.87	17.5192	68.6636	17.4699	67.2692	-5.02	.0395	170.922	-2.2825	-.1629	2.2883	1.3394	265.9177	-1.336	-.0954	28.2616	48.4485				1				0
80	1.88	17.4094	68.4206	17.3	66.7953	-5.0275	.0477	169.9252	-2.2901	-.1547	2.2953	1.3435	266.1362	-1.3404	-.0905	28.1895	48.5269				1				0
80	1.89	17.3287	68.2703	17.1933	66.5193	-5.0338	.0521	169.3116	-2.2963	-.1503	2.3013	1.3469	266.2549	-1.3441	-.088	28.1301	48.5684				1				0
80	1.9	17.248	68.12	17.0865	66.2434	-5.04	.0564	168.6979	-2.3026	-.1459	2.3072	1.3504	266.3738	-1.3477	-.0854	28.0703	48.6102				1				0
80	1.91	17.1673	67.9697	16.9798	65.9675	-5.0464	.0609	168.0843	-2.3089	-.1415	2.3133	1.354	266.493	-1.3514	-.0828	28.0101	48.6524				1				0
80	1.92	17.0867	67.8193	16.873	65.6916	-5.0527	.0653	167.4706	-2.3153	-.137	2.3194	1.3575	266.6125	-1.3552	-.0802	27.9494	48.6948				1				0
80	1.93	16.8858	67.6114	16.6871	65.4079	-5.074	.0674	166.5923	-2.3366	-.135	2.3405	1.3699	266.6934	-1.3676	-.079	27.7466	48.7143				1				0
80	1.94	16.685	67.4035	16.5012	65.1242	-5.0955	.0694	165.7139	-2.3581	-.1329	2.3619	1.3824	266.7737	-1.3802	-.0778	27.5417	48.7341				1				0
80	1.95	16.5648	67.3459	16.422	65.1164	-5.1106	.067	165.4492	-2.3732	-.1354	2.377	1.3913	266.7351	-1.389	-.0792	27.3985	48.7107				1				0
80	1.96	16.4447	67.2883	16.3429	65.1086	-5.1257	.0645	165.1845	-2.3882	-.1378	2.3922	1.4002	266.6968	-1.3978	-.0807	27.2549	48.6873				1				0
80	1.97	16.3245	67.2307	16.2637	65.1009	-5.1408	.0621	164.9198	-2.4034	-.1403	2.4075	1.4091	266.6589	-1.4067	-.0821	27.1108	48.6637				1				0
80	1.98	16.2043	67.1731	16.1845	65.0931	-5.156	.0596	164.655	-2.4185	-.1428	2.4228	1.4181	266.6214	-1.4156	-.0836	26.9662	48.6402				1				0
80	1.99	16.0833	67.1749	16.1454	65.2401	-5.1723	.0531	164.6437	-2.4349	-.1492	2.4394	1.4278	266.4929	-1.4251	-.0873	26.8109	48.5788				1				0
80	2	15.9623	67.1767	16.1062	65.3871	-5.1886	.0467	164.6324	-2.4512	-.1557	2.4561	1.4376	266.3662	-1.4347	-.0911	26.6556	48.5175				1				0
80	2.01	15.9614	67.2361	16.1463	65.542	-5.1896	.0428	164.8858	-2.4522	-.1596	2.4574	1.4383	266.2762	-1.4353	-.0934	26.6456	48.48				1				0
80	2.02	15.9606	67.2955	16.1863	65.6968	-5.1907	.0388	165.1392	-2.4533	-.1635	2.4587	1.4391	266.1866	-1.4359	-.0957	26.6356	48.4427				1				0
80	2.03	15.9597	67.3549	16.2263	65.8516	-5.1917	.0349	165.3926	-2.4543	-.1674	2.46	1.4399	266.0974	-1.4365	-.098	26.6257	48.4054				1				0
80	2.04	15.9889	67.4413	16.3749	66.2832	-5.1874	.0217	166.0883	-2.45	-.1806	2.4566	1.4379	265.783	-1.434	-.1057	26.667	48.2796				1				0
80	2.05	16.0181	67.5277	16.5234	66.7148	-5.1831	.0086	166.7841	-2.4457	-.1937	2.4533	1.436	265.4704	-1.4315	-.1134	26.7079	48.1548				1				0
80	2.06	16.0473	67.6141	16.672	67.1464	-5.1788	-.0044	167.4798	-2.4414	-.2067	2.4501	1.4341	265.1596	-1.429	-.121	26.7485	48.031				1				0
80	2.07	16.0773	67.6411	16.7805	67.4232	-5.1736	-.0135	167.9222	-2.4361	-.2159	2.4457	1.4315	264.9362	-1.4259	-.1264	26.7987	47.9441				1				0
80	2.08	16.1074	67.6681	16.8891	67.7	-5.1683	-.0226	168.3645	-2.4309	-.2249	2.4413	1.4289	264.7133	-1.4228	-.1317	26.8488	47.8577				1				0
80	2.09	16.1374	67.6951	16.9976	67.9768	-5.1631	-.0316	168.8069	-2.4257	-.234	2.4369	1.4263	264.4906	-1.4198	-.1369	26.8985	47.7718				1				0
80	2.1	16.2103	67.7302	17.1595	68.3054	-5.1513	-.042	169.4055	-2.4139	-.2444	2.4262	1.4201	264.2186	-1.4129	-.1431	27.0107	47.6724				1				0
80	2.11	16.2833	67.7653	17.3214	68.6341	-5.1396	-.0524	170.0041	-2.4022	-.2548	2.4157	1.4139	263.9461	-1.406	-.1491	27.122	47.5737				1				0
80	2.12	16.3262	67.7734	17.3748	68.686	-5.1331	-.0538	170.1604	-2.3957	-.2562	2.4093	1.4102	263.8956	-1.4022	-.15	27.1843	47.5599				1				0
80	2.13	16.3691	67.7815	17.4281	68.7379	-5.1266	-.0553	170.3167	-2.3891	-.2576	2.403	1.4065	263.845	-1.3984	-.1508	27.2464	47.5462				1				0
80	2.14	16.412	67.7896	17.4815	68.7898	-5.12	-.0567	170.473	-2.3826	-.2591	2.3967	1.4028	263.7941	-1.3946	-.1516	27.3084	47.5326				1				0
80	2.15	16.455	67.7977	17.5349	68.8417	-5.1136	-.0582	170.6292	-2.3761	-.2605	2.3904	1.3991	263.7431	-1.3908	-.1525	27.3702	47.5189				1				0
80	2.16	16.582	67.8823	17.5802	68.692	-5.0985	-.0495	170.7366	-2.3611	-.2518	2.3745	1.3898	263.9118	-1.382	-.1474	27.5134	47.6016				1				0
80	2.17	16.709	67.9669	17.6256	68.5424	-5.0835	-.0408	170.844	-2.3461	-.2432	2.3586	1.3805	264.0825	-1.3732	-.1423	27.6564	47.6841				1				0
80	2.18	16.7931	68.0435	17.6176	68.3409	-5.0749	-.0307	170.7951	-2.3375	-.2331	2.3491	1.3749	264.3064	-1.3682	-.1364	27.7379	47.7804				1				0
80	2.19	16.8772	68.12	17.6096	68.1394	-5.0664	-.0206	170.7461	-2.329	-.2229	2.3396	1.3694	264.5322	-1.3631	-.1305	27.8194	47.8768				1				0
80	2.2	16.9613	68.1965	17.6016	67.9378	-5.0578	-.0104	170.6972	-2.3204	-.2128	2.3301	1.3638	264.7599	-1.3581	-.1246	27.901	47.9733				1				0
80	2.21	17.0455	68.273	17.5936	67.7363	-5.0493	-.0003	170.6483	-2.3118	-.2027	2.3207	1.3583	264.9897	-1.3531	-.1186	27.9826	48.0697				1				0
80	2.22	17.1896	68.4269	17.5153	67.2208	-5.0367	.0241	170.3526	-2.2993	-.1782	2.3062	1.3498	265.5678	-1.3458	-.1043	28.1023	48.3027				1				0
80	2.23	17.3338	68.5808	17.437	66.7053	-5.0241	.0487	170.0569	-2.2867	-.1537	2.2918	1.3414	266.1552	-1.3384	-.09	28.2224	48.5364				1				0
80	2.24	17.3939	68.6582	17.3667	66.3913	-5.02	.0631	169.8102	-2.2826	-.1392	2.2869	1.3385	266.509	-1.336	-.0815	28.2607	48.6738				1				0
80	2.25	17.454	68.7356	17.2965	66.0774	-5.016	.0776	169.5634	-2.2786	-.1248	2.282	1.3357	266.8654	-1.3337	-.073	28.2992	48.8116				1				0
80	2.26	17.5141	68.813	17.2262	65.7634	-5.012	.0921	169.3167	-2.2745	-.1103	2.2772	1.3328	267.2243	-1.3313	-.0645	28.3379	48.9498				1				0
80	2.27	17.5742	68.8904	17.1559	65.4494	-5.0079	.1066	169.0699	-2.2705	-.0957	2.2725	1.3301	267.5858	-1.3289	-.056	28.3766	49.0884				1				0
80	2.28	17.6394	69.0623	16.9967	64.9114	-5.0078	.1328	168.6098	-2.2704	-.0695	2.2715	1.3295	268.2456	-1.3289	-.0407	28.3771	49.3377				1				0
80	2.29	17.7046	69.2342	16.8375	64.3734	-5.0078	.1591	168.1497	-2.2704	-.0432	2.2708	1.3291	268.9094	-1.3288	-.0253	28.3776	49.5884				1				0
80	2.3	17.7098	69.3287	16.7485	64.1494	-5.0118	.1708	167.9364	-2.2744	-.0315	2.2746	1.3313	269.2056	-1.3312	-.0185	28.339	49.6996				1				0
80	2.31	17.7149	69.4232	16.6595	63.9254	-5.0159	.1825	167.7231	-2.2785	-.0198	2.2785	1.3336	269.5014	-1.3336	-.0116	28.3004	49.8112				1				0
80	2.32	17.7201	69.5177	16.5706	63.7014	-5.02	.1943	167.5098	-2.2825	-.0081	2.2825	1.336	269.797	-1.336	-.0047	28.2616	49.923				1				0
80	2.33	17.7252	69.6123	16.4816	63.4774	-5.024	.206	167.2965	-2.2866	.0037	2.2866	1.3384	270.0923	-1.3384	.0022	28.2228	50.0351				1				0
80	2.34	17.6771	69.732	16.3358	63.2032	-5.0365	.2202	166.9481	-2.2991	.0179	2.2992	1.3457	270.4454	-1.3457	.0105	28.1038	50.1702				1				0
80	2.35	17.6291	69.8517	16.1899	62.929	-5.0491	.2345	166.5996	-2.3117	.0321	2.3119	1.3531	270.7961	-1.353	.0188	27.9843	50.3059				1				0
80	2.36	17.5759	69.8769	16.1329	62.8788	-5.0575	.2369	166.4645	-2.3201	.0345	2.3204	1.3581	270.8528	-1.358	.0202	27.9038	50.3289				1				0
80	2.37	17.5227	69.9021	16.076	62.8287	-5.066	.2393	166.3294	-2.3286	.0369	2.3289	1.3631	270.9091	-1.3629	.0216	27.8232	50.3519				1				0
80	2.38	17.4694	69.9273	16.0191	62.7785	-5.0745	.2417	166.1943	-2.337	.0394	2.3374	1.3681	270.965	-1.3679	.023	27.7425	50.3749				1				0
80	2.39	17.4162	69.9525	15.9621	62.7283	-5.083	.2442	166.0592	-2.3455	.0418	2.3459	1.3731	271.0207	-1.3728	.0245	27.6617	50.398				1				0
80	2.4	17.254	69.9336	15.9159	62.942	-5.104	.2344	166.0455	-2.3666	.032	2.3668	1.3853	270.7747	-1.3852	.0187	27.4611	50.3048				1				0
80	2.41	17.0918	69.9147	15.8696	63.1556	-5.1251	.2246	166.0317	-2.3877	.0222	2.3878	1.3976	270.5331	-1.3975	.013	27.2605	50.2116				1				0
80	2.42	16.9828	69.8706	15.8803	63.4194	-5.1376	.2124	166.1531	-2.4002	.01	2.4002	1.4049	270.2394	-1.4048	.0059	27.1412	50.0955				1				0
80	2.43	16.8738	69.8265	15.891	63.6832	-5.1501	.2002	166.2745	-2.4127	-.0021	2.4127	1.4122	269.9492	-1.4122	-.0013	27.0221	49.9796				1				0
80	2.44	16.7648	69.7824	15.9017	63.947	-5.1626	.1881	166.3958	-2.4252	-.0143	2.4252	1.4195	269.6624	-1.4195	-.0084	26.9031	49.8639				1				0
80	2.45	16.6395	69.7293	15.9755	64.4651	-5.1761	.166	166.8094	-2.4387	-.0363	2.439	1.4275	269.1464	-1.4274	-.0213	26.7744	49.654				1				0
80	2.46	16.5142	69.6762	16.0493	64.9832	-5.1896	.1441	167.2229	-2.4521	-.0583	2.4528	1.4357	268.6389	-1.4353	-.0341	26.6462	49.4451				1				0
80	2.47	16.3889	69.6231	16.1231	65.5013	-5.203	.1223	167.6364	-2.4655	-.0801	2.4668	1.4439	268.1395	-1.4431	-.0469	26.5188	49.2372				1				0
80	2.48	16.3726	69.6141	16.1863	65.7556	-5.204	.1125	167.9285	-2.4665	-.0898	2.4682	1.4446	267.9141	-1.4437	-.0526	26.5093	49.1444				1				0
80	2.49	16.3563	69.6051	16.2495	66.0099	-5.2049	.1028	168.2207	-2.4675	-.0996	2.4695	1.4454	267.6896	-1.4443	-.0583	26.4999	49.0519				1				0
80	2.5	16.3399	69.5961	16.3126	66.2642	-5.2059	.0931	168.5128	-2.4685	-.1092	2.4709	1.4463	267.4662	-1.4448	-.0639	26.4905	48.9597				1				0
80	2.51	16.4309	69.6636	16.4736	66.6093	-5.1935	.0832	169.1774	-2.4561	-.1192	2.459	1.4393	267.2215	-1.4376	-.0698	26.6084	48.8648				1				0
80	2.52	16.5219	69.7311	16.6346	66.9544	-5.1813	.0733	169.842	-2.4438	-.1291	2.4472	1.4324	266.9763	-1.4304	-.0756	26.7254	48.7706				1				0
80	2.53	16.6292	69.8076	16.7325	67.0452	-5.168	.073	170.2145	-2.4306	-.1294	2.434	1.4247	266.953	-1.4227	-.0757	26.8513	48.7678				1				0
80	2.54	16.7365	69.8841	16.8303	67.136	-5.1549	.0727	170.5869	-2.4174	-.1297	2.4209	1.417	266.9295	-1.4149	-.0759	26.9768	48.765				1				0
80	2.55	16.8438	69.9606	16.9282	67.2269	-5.1418	.0724	170.9594	-2.4043	-.13	2.4078	1.4093	266.9059	-1.4073	-.0761	27.1016	48.7622				1				0
80	2.56	16.951	70.0371	17.026	67.3177	-5.1287	.0721	171.3318	-2.3913	-.1303	2.3948	1.4017	266.8821	-1.3996	-.0762	27.2259	48.7595				1				0
80	2.57	17.1502	70.0497	17.1328	67.1628	-5.1016	.0791	171.4955	-2.3642	-.1232	2.3674	1.3856	267.0158	-1.3838	-.0721	27.4841	48.8262				1				0
80	2.58	17.3493	70.0623	17.2395	67.008	-5.0745	.0861	171.6591	-2.3371	-.1163	2.34	1.3696	267.1523	-1.3679	-.068	27.7417	48.8928				1				0
80	2.59	17.4411	69.9984	17.2484	66.7624	-5.0604	.0934	171.4503	-2.323	-.1089	2.3255	1.3611	267.3151	-1.3596	-.0638	27.8765	48.9625				1				0
80	2.6	17.533	69.9345	17.2573	66.5167	-5.0462	.1008	171.2415	-2.3088	-.1016	2.311	1.3526	267.4802	-1.3513	-.0595	28.0117	49.0324				1				0
80	2.61	17.6248	69.8706	17.2662	66.2711	-5.032	.1081	171.0327	-2.2945	-.0942	2.2965	1.3441	267.6479	-1.343	-.0552	28.1473	49.1024				1				0
80	2.62	17.7166	69.8067	17.2751	66.0255	-5.0177	.1155	170.8239	-2.2803	-.0869	2.2819	1.3356	267.8181	-1.3346	-.0509	28.2831	49.1726				1				0
80	2.63	17.8471	69.6213	17.2475	65.5143	-4.9953	.1292	170.2302	-2.2579	-.0732	2.259	1.3222	268.1432	-1.3215	-.0428	28.4966	49.3029				1				0
80	2.64	17.9775	69.4358	17.22	65.0031	-4.9727	.1429	169.6365	-2.2353	-.0594	2.2361	1.3088	268.4773	-1.3083	-.0348	28.7116	49.4341				1				0
80	2.65	18.0162	69.3143	17.1835	64.7376	-4.9645	.1493	169.2516	-2.227	-.053	2.2277	1.3039	268.6355	-1.3035	-.0311	28.7901	49.4948				1				0
80	2.66	18.0548	69.1928	17.147	64.472	-4.9562	.1557	168.8667	-2.2188	-.0466	2.2193	1.2989	268.7957	-1.2986	-.0273	28.8689	49.5558				1				0
80	2.67	18.0934	69.0713	17.1106	64.2065	-4.9479	.1622	168.4818	-2.2105	-.0402	2.2108	1.294	268.9578	-1.2938	-.0235	28.9481	49.617				1				0
80	2.68	18.132	68.9498	17.0741	63.941	-4.9395	.1686	168.0969	-2.2021	-.0338	2.2024	1.289	269.1219	-1.2889	-.0198	29.0276	49.6786				1				0
80	2.69	18.1887	68.768	17.0154	63.5526	-4.9276	.1782	167.5247	-2.1902	-.0242	2.1903	1.282	269.367	-1.2819	-.0142	29.1414	49.7695				1				0
80	2.7	18.2453	68.5862	16.9567	63.1643	-4.9155	.1878	166.9525	-2.1781	-.0146	2.1782	1.2749	269.6165	-1.2748	-.0085	29.256	49.8611				1				0
80	2.71	18.2634	68.5259	16.9344	63.0414	-4.9119	.1909	166.7651	-2.1745	-.0115	2.1745	1.2728	269.6973	-1.2727	-.0067	29.2903	49.8906				1				0
80	2.72	18.2814	68.4656	16.9122	62.9186	-4.9083	.194	166.5778	-2.1709	-.0084	2.1709	1.2706	269.7785	-1.2706	-.0049	29.3246	49.9201				1				0
80	2.73	18.2994	68.4053	16.8899	62.7958	-4.9047	.1971	166.3904	-2.1673	-.0053	2.1673	1.2685	269.8602	-1.2685	-.0031	29.359	49.9496				1				0
80	2.74	18.3174	68.345	16.8677	62.673	-4.9011	.2002	166.2031	-2.1637	-.0022	2.1637	1.2664	269.9424	-1.2664	-.0013	29.3935	49.9793				1				0
80	2.75	18.3955	68.4701	16.8375	62.5216	-4.8967	.211	166.2247	-2.1593	.0086	2.1593	1.2638	270.2285	-1.2638	.005	29.4357	50.082				1				0
80	2.76	18.4736	68.5952	16.8072	62.3703	-4.8923	.2218	166.2463	-2.1548	.0194	2.1549	1.2613	270.5158	-1.2612	.0113	29.4778	50.1848				1				0
80	2.77	18.5337	68.7806	16.7992	62.3417	-4.8915	.2294	166.4552	-2.154	.027	2.1542	1.2608	270.7191	-1.2607	.0158	29.4854	50.2575				1				0
80	2.78	18.5938	68.966	16.7912	62.3132	-4.8907	.237	166.6642	-2.1532	.0347	2.1535	1.2605	270.9221	-1.2603	.0203	29.4929	50.3301				1				0
80	2.79	18.6539	69.1514	16.7832	62.2846	-4.8899	.2446	166.8731	-2.1525	.0423	2.1529	1.2601	271.1246	-1.2598	.0247	29.5003	50.4024				1				0
80	2.8	18.7114	69.4898	16.7361	62.2613	-4.8959	.2572	167.1986	-2.1584	.0548	2.1591	1.2637	271.4547	-1.2633	.0321	29.4435	50.522				1				0
80	2.81	18.7689	69.8283	16.6889	62.2379	-4.9018	.2697	167.524	-2.1644	.0673	2.1654	1.2674	271.7815	-1.2668	.0394	29.3868	50.6411				1				0
80	2.82	18.8264	70.1667	16.6418	62.2146	-4.9077	.2821	167.8494	-2.1703	.0798	2.1718	1.2711	272.1052	-1.2703	.0467	29.3303	50.7598				1				0
80	2.83	18.8238	70.3197	16.6026	62.2198	-4.9145	.2871	167.9659	-2.177	.0847	2.1787	1.2752	272.2284	-1.2742	.0496	29.2664	50.8068				1				0
80	2.84	18.8212	70.4727	16.5635	62.225	-4.9212	.292	168.0824	-2.1837	.0896	2.1856	1.2792	272.3506	-1.2781	.0525	29.2026	50.8537				1				0
80	2.85	18.8187	70.6257	16.5243	62.2301	-4.9279	.2969	168.1989	-2.1904	.0946	2.1925	1.2832	272.4718	-1.2821	.0553	29.1388	50.9005				1				0
80	2.86	18.635	70.65	16.4398	62.4196	-4.9538	.2897	168.1444	-2.2164	.0873	2.2181	1.2983	272.2559	-1.2972	.0511	28.8916	50.8315				1				0
80	2.87	18.4513	70.6743	16.3553	62.609	-4.9798	.2824	168.09	-2.2424	.0801	2.2438	1.3133	272.0448	-1.3125	.0469	28.6442	50.7625				1				0
80	2.88	18.2702	70.5456	16.31	62.7932	-4.9991	.2702	167.919	-2.2617	.0679	2.2627	1.3244	271.7187	-1.3238	.0397	28.46	50.6463				1				0
80	2.89	18.0891	70.4169	16.2646	62.9774	-5.0185	.258	167.7481	-2.2811	.0556	2.2818	1.3355	271.3974	-1.3351	.0326	28.2754	50.5299				1				0
80	2.9	17.908	70.2882	16.2192	63.1617	-5.0379	.2458	167.5771	-2.3005	.0434	2.3009	1.3467	271.0807	-1.3465	.0254	28.0904	50.4133				1				0
80	2.91	17.7269	70.1595	16.1739	63.3459	-5.0574	.2335	167.4062	-2.32	.0311	2.3202	1.358	270.7687	-1.3579	.0182	27.9051	50.2965				1				0
80	2.92	17.3192	69.9561	16.1027	63.9773	-5.105	.2009	167.3553	-2.3676	-.0015	2.3676	1.3857	269.9637	-1.3857	-.0009	27.4518	49.9857				1				0
80	2.93	16.9116	69.7527	16.0315	64.6087	-5.1526	.1682	167.3044	-2.4152	-.0341	2.4154	1.4138	269.19	-1.4136	-.02	26.9982	49.6748				1				0
80	2.94	16.685	69.678	16.0057	65.0559	-5.1806	.1479	167.4245	-2.4432	-.0544	2.4438	1.4304	268.7237	-1.43	-.0319	26.7313	49.4816				1				0
80	2.95	16.4584	69.6033	15.9799	65.503	-5.2086	.1277	167.5446	-2.4712	-.0747	2.4723	1.4471	268.2688	-1.4464	-.0437	26.4647	49.2887				1				0
80	2.96	16.2318	69.5285	15.9541	65.9502	-5.2366	.1074	167.6647	-2.4991	-.0949	2.501	1.4638	267.8249	-1.4628	-.0556	26.1986	49.096				1				0
80	2.97	16.0052	69.4538	15.9283	66.3974	-5.2645	.0872	167.7848	-2.5271	-.1151	2.5297	1.4807	267.3917	-1.4791	-.0674	25.9328	48.9036				1				0
80	2.98	15.7297	69.4601	15.9559	67.2052	-5.3004	.0563	168.351	-2.563	-.1461	2.5671	1.5026	266.7382	-1.5001	-.0855	25.5907	48.6089				1				0
80	2.99	15.4542	69.4664	15.9835	68.0131	-5.3361	.0256	168.9172	-2.5987	-.1768	2.6047	1.5246	266.1077	-1.521	-.1035	25.2509	48.3161				1				0
80	3	15.4053	69.5475	16.0369	68.3738	-5.344	.015	169.3634	-2.6065	-.1874	2.6133	1.5296	265.8875	-1.5257	-.1097	25.1758	48.2151				1				0
80	3.01	15.3564	69.6285	16.0902	68.7344	-5.3518	.0044	169.8095	-2.6144	-.198	2.6219	1.5346	265.6699	-1.5302	-.1159	25.1011	48.1147				1				0
80	3.02	15.3074	69.7095	16.1436	69.0951	-5.3596	-.0061	170.2556	-2.6222	-.2085	2.6305	1.5397	265.4548	-1.5348	-.122	25.0268	48.0148				1				0
80	3.03	15.2585	69.7905	16.197	69.4558	-5.3674	-.0165	170.7018	-2.63	-.2189	2.639	1.5447	265.2423	-1.5394	-.1281	24.9528	47.9153				1				0
80	3.04	15.1366	69.741	16.2797	69.9946	-5.3795	-.0381	171.1519	-2.6421	-.2405	2.653	1.5529	264.7991	-1.5465	-.1408	24.8373	47.7096				1				0
80	3.05	15.0148	69.6915	16.3624	70.5335	-5.3916	-.0596	171.6022	-2.6541	-.262	2.667	1.5611	264.3629	-1.5535	-.1533	24.7224	47.505				1				0
80	3.06	14.9418	69.561	16.3918	70.7117	-5.396	-.0708	171.6062	-2.6585	-.2732	2.6725	1.5643	264.1334	-1.5561	-.1599	24.6806	47.3984				1				0
80	3.07	14.8689	69.4304	16.4212	70.8898	-5.4004	-.082	171.6103	-2.6629	-.2844	2.6781	1.5675	263.9049	-1.5587	-.1664	24.6387	47.2919				1				0
80	3.08	14.7959	69.2999	16.4505	71.068	-5.4048	-.0932	171.6143	-2.6673	-.2955	2.6836	1.5708	263.6774	-1.5612	-.173	24.5969	47.1853				1				0
80	3.09	14.7229	69.1694	16.4799	71.2462	-5.4091	-.1044	171.6184	-2.6717	-.3067	2.6893	1.5741	263.4508	-1.5638	-.1795	24.5551	47.0788				1				0
80	3.1	14.5848	68.6663	16.4959	71.2652	-5.4103	-.1232	171.0121	-2.6729	-.3256	2.6927	1.5761	263.0553	-1.5645	-.1906	24.5438	46.8993				1				0
80	3.11	14.4466	68.1632	16.5119	71.2842	-5.4115	-.1422	170.4059	-2.6741	-.3446	2.6962	1.5781	262.658	-1.5652	-.2017	24.5324	46.7185				1				0
80	3.12	14.3814	67.7905	16.4985	71.1251	-5.4083	-.15	169.7955	-2.6709	-.3524	2.694	1.5769	262.4844	-1.5633	-.2063	24.5632	46.6441				1				0
80	3.13	14.3161	67.4179	16.4852	70.966	-5.405	-.1579	169.1852	-2.6676	-.3602	2.6918	1.5756	262.3092	-1.5614	-.2109	24.5942	46.5692				1				0
80	3.14	14.2509	67.0453	16.4719	70.8068	-5.4018	-.1658	168.5748	-2.6643	-.3682	2.6896	1.5743	262.1326	-1.5595	-.2155	24.6255	46.4937				1				0
80	3.15	14.1857	66.6727	16.4585	70.6477	-5.3984	-.1738	167.9645	-2.661	-.3761	2.6875	1.573	261.9543	-1.5576	-.2202	24.657	46.4177				1				0
80	3.16	14.141	66.0867	16.5083	70.434	-5.3832	-.1877	167.1701	-2.6458	-.39	2.6743	1.5654	261.6143	-1.5486	-.2283	24.8023	46.2856				1				0
80	3.17	14.0964	65.5008	16.5581	70.2204	-5.3678	-.2017	166.3757	-2.6303	-.404	2.6612	1.5576	261.2677	-1.5396	-.2365	24.9491	46.1522				1				0
80	3.18	14.117	65.2875	16.6213	70.1659	-5.3557	-.2075	166.1917	-2.6183	-.4099	2.6502	1.5512	261.1024	-1.5325	-.2399	25.0638	46.0962				1				0
80	3.19	14.1376	65.0742	16.6845	70.1114	-5.3437	-.2134	166.0076	-2.6062	-.4158	2.6392	1.5448	260.9354	-1.5255	-.2434	25.1786	46.04				1				0
80	3.2	14.1582	64.8609	16.7476	70.0569	-5.3316	-.2193	165.8236	-2.5942	-.4217	2.6282	1.5383	260.7667	-1.5184	-.2468	25.2938	45.9837				1				0
80	3.21	14.1728	64.5962	16.8615	70.1789	-5.3181	-.2331	165.8094	-2.5807	-.4354	2.6172	1.5319	260.4232	-1.5105	-.2549	25.4218	45.8532				1				0
80	3.22	14.1874	64.3316	16.9753	70.3008	-5.3047	-.2468	165.7952	-2.5673	-.4491	2.6063	1.5255	260.0768	-1.5027	-.2629	25.5498	45.7226				1				0
80	3.23	14.202	64.067	17.0892	70.4228	-5.2912	-.2605	165.781	-2.5538	-.4628	2.5954	1.5191	259.7275	-1.4948	-.2709	25.6779	45.592				1				0
80	3.24	14.196	64.0157	17.1399	70.5992	-5.29	-.2682	165.9508	-2.5525	-.4706	2.5955	1.5192	259.5543	-1.494	-.2754	25.6902	45.5183				1				0
80	3.25	14.19	63.9644	17.1906	70.7757	-5.2887	-.2759	166.1206	-2.5512	-.4783	2.5957	1.5193	259.3814	-1.4933	-.28	25.7025	45.4447				1				0
80	3.26	14.1839	63.9131	17.2413	70.9521	-5.2874	-.2837	166.2905	-2.5499	-.486	2.5958	1.5194	259.2089	-1.4925	-.2845	25.7148	45.3712				1				0
80	3.27	14.1316	63.6683	17.3765	71.4348	-5.2851	-.3088	166.6111	-2.5477	-.5111	2.5984	1.5209	258.6555	-1.4912	-.2992	25.7364	45.1321				1				0
80	3.28	14.0792	63.4235	17.5117	71.9174	-5.2828	-.3338	166.9318	-2.5454	-.5361	2.6013	1.5226	258.1055	-1.4899	-.3138	25.758	44.8938				1				0
80	3.29	14.0329	63.2299	17.5963	72.2236	-5.2819	-.3511	167.0827	-2.5444	-.5535	2.6039	1.5241	257.728	-1.4893	-.324	25.7673	44.7288				1				0
80	3.3	13.9865	63.0364	17.6808	72.5298	-5.2809	-.3684	167.2335	-2.5435	-.5708	2.6067	1.5258	257.3519	-1.4887	-.3341	25.7766	44.5641				1				0
80	3.31	13.9402	62.8429	17.7653	72.8359	-5.2799	-.3857	167.3843	-2.5425	-.588	2.6096	1.5274	256.9772	-1.4882	-.3442	25.7859	44.3996				1				0
80	3.32	13.8938	62.6494	17.8498	73.1421	-5.2789	-.4029	167.5352	-2.5415	-.6053	2.6126	1.5292	256.6042	-1.4876	-.3543	25.7952	44.2354				1				0
80	3.33	13.8775	62.4352	18.0615	73.7908	-5.2712	-.4317	168.165	-2.5338	-.6341	2.612	1.5288	255.9505	-1.4831	-.3711	25.8684	43.9612				1				0
80	3.34	13.8612	62.221	18.2732	74.4395	-5.2636	-.4603	168.7949	-2.5262	-.6627	2.6117	1.5286	255.3015	-1.4786	-.3879	25.9411	43.6889				1				0
80	3.35	13.8913	62.2003	18.4004	74.782	-5.257	-.4717	169.274	-2.5196	-.6741	2.6082	1.5266	255.0223	-1.4747	-.3945	26.0042	43.5803				1				0
80	3.36	13.9213	62.1796	18.5276	75.1245	-5.2504	-.483	169.7531	-2.513	-.6854	2.6048	1.5246	254.7438	-1.4709	-.4012	26.067	43.4724				1				0
80	3.37	13.9514	62.1589	18.6548	75.4671	-5.2438	-.4943	170.2321	-2.5064	-.6967	2.6014	1.5227	254.4662	-1.467	-.4078	26.1295	43.365				1				0
80	3.38	13.9814	62.1382	18.782	75.8096	-5.2373	-.5055	170.7112	-2.4999	-.7079	2.5982	1.5208	254.1895	-1.4632	-.4143	26.1916	43.2582				1				0
80	3.39	14.008	62.3794	18.8576	76.2429	-5.242	-.5098	171.4879	-2.5045	-.7122	2.6038	1.5241	254.1267	-1.4659	-.4169	26.1474	43.2174				1				0
80	3.4	14.0346	62.6206	18.9332	76.6762	-5.2466	-.514	172.2647	-2.5091	-.7164	2.6094	1.5273	254.0648	-1.4686	-.4193	26.1035	43.177				1				0
80	3.41	14.0312	62.8825	18.8817	76.7671	-5.2576	-.5072	172.5624	-2.5202	-.7096	2.6182	1.5325	254.2747	-1.4751	-.4153	25.9984	43.242				1				0
80	3.42	14.0277	63.1444	18.8301	76.8579	-5.2686	-.5004	172.8601	-2.5312	-.7028	2.6269	1.5376	254.4825	-1.4815	-.4114	25.8937	43.3068				1				0
80	3.43	14.0243	63.4064	18.7785	76.9487	-5.2795	-.4936	173.1578	-2.5421	-.696	2.6357	1.5427	254.6881	-1.4879	-.4074	25.7894	43.3713				1				0
80	3.44	14.0209	63.6683	18.7269	77.0395	-5.2905	-.4869	173.4555	-2.553	-.6893	2.6444	1.5478	254.8917	-1.4943	-.4034	25.6854	43.4356				1				0
80	3.45	13.8767	63.8789	18.4671	76.8708	-5.3234	-.4746	173.0935	-2.586	-.6769	2.6731	1.5646	255.3311	-1.5136	-.3962	25.3715	43.5531				1				0
80	3.46	13.7325	64.0895	18.2074	76.7022	-5.3565	-.4622	172.7316	-2.6191	-.6645	2.7021	1.5816	255.763	-1.533	-.389	25.0562	43.6711				1				0
80	3.47	13.5917	64.0382	17.9992	76.4427	-5.3789	-.4565	172.0719	-2.6415	-.6588	2.7224	1.5935	255.9955	-1.5461	-.3856	24.8427	43.7255				1				0
80	3.48	13.451	63.9869	17.7911	76.1832	-5.4015	-.4507	171.4122	-2.6641	-.6531	2.743	1.6055	256.2264	-1.5594	-.3823	24.6275	43.7803				1				0
80	3.49	13.3102	63.9356	17.5829	75.9238	-5.4243	-.4449	170.7525	-2.6869	-.6473	2.7637	1.6177	256.4555	-1.5727	-.3789	24.4107	43.8355				1				0
80	3.5	13.1695	63.8843	17.3748	75.6643	-5.4472	-.4391	170.0928	-2.7098	-.6414	2.7847	1.63	256.6829	-1.5861	-.3755	24.1922	43.8912				1				0
80	3.51	13.0038	63.7115	17.0945	75.1341	-5.4713	-.429	168.9439	-2.7339	-.6314	2.8059	1.6424	256.9963	-1.6002	-.3696	23.9626	43.987				1				0
80	3.52	12.8382	63.5387	16.8143	74.6039	-5.4958	-.4188	167.795	-2.7584	-.6212	2.8274	1.655	257.3092	-1.6145	-.3636	23.7299	44.0842				1				0
80	3.53	12.8133	63.4172	16.7423	74.3331	-5.4969	-.4145	167.3058	-2.7594	-.6169	2.8275	1.655	257.3982	-1.6152	-.3611	23.7198	44.1248				1				0
80	3.54	12.7884	63.2957	16.6702	74.0624	-5.4979	-.4102	166.8167	-2.7605	-.6126	2.8277	1.6551	257.4876	-1.6158	-.3586	23.7095	44.1656				1				0
80	3.55	12.7635	63.1741	16.5982	73.7917	-5.499	-.4059	166.3275	-2.7616	-.6083	2.8278	1.6552	257.5776	-1.6164	-.3561	23.6993	44.2066				1				0
80	3.56	12.7386	63.0526	16.5261	73.521	-5.5001	-.4016	165.8383	-2.7627	-.604	2.8279	1.6553	257.6681	-1.6171	-.3535	23.6889	44.2479				1				0
80	3.57	12.8433	63.0724	16.5163	73.1084	-5.4849	-.3869	165.5405	-2.7475	-.5893	2.81	1.6448	257.8952	-1.6082	-.3449	23.8332	44.388				1				0
80	3.58	12.948	63.0922	16.5065	72.6958	-5.4697	-.3721	165.2426	-2.7323	-.5745	2.7921	1.6343	258.126	-1.5993	-.3363	23.9779	44.5286				1				0
80	3.59	13.0776	63.2335	16.5688	72.554	-5.4535	-.3618	165.434	-2.7161	-.5642	2.7741	1.6237	258.2659	-1.5898	-.3302	24.1323	44.627				1				0
80	3.6	13.2072	63.3749	16.6311	72.4121	-5.4374	-.3515	165.6253	-2.6999	-.5539	2.7562	1.6132	258.4072	-1.5803	-.3242	24.2864	44.7251				1				0
80	3.61	13.3368	63.5162	16.6934	72.2703	-5.4212	-.3412	165.8166	-2.6838	-.5436	2.7383	1.6028	258.5501	-1.5709	-.3182	24.4401	44.823				1				0
80	3.62	13.5883	63.86	16.7627	71.9304	-5.3944	-.3162	166.1414	-2.657	-.5186	2.7071	1.5845	258.9563	-1.5552	-.3035	24.6954	45.0613				1				0
80	3.63	13.8398	64.2038	16.8321	71.5904	-5.3677	-.2913	166.4662	-2.6303	-.4937	2.6762	1.5664	259.3704	-1.5396	-.2889	24.9498	45.2986				1				0
80	3.64	14.0913	64.5476	16.9015	71.2505	-5.3411	-.2665	166.7909	-2.6037	-.4688	2.6455	1.5485	259.7924	-1.524	-.2744	25.2032	45.5349				1				0
80	3.65	14.2131	64.7501	16.9086	71.0525	-5.3305	-.2518	166.9243	-2.5931	-.4542	2.6325	1.5409	260.065	-1.5178	-.2659	25.3042	45.6743				1				0
80	3.66	14.335	64.9527	16.9157	70.8544	-5.3199	-.2372	167.0578	-2.5825	-.4396	2.6196	1.5333	260.3398	-1.5116	-.2573	25.4051	45.8135				1				0
80	3.67	14.4569	65.1552	16.9229	70.6563	-5.3093	-.2226	167.1912	-2.5719	-.425	2.6068	1.5258	260.6169	-1.5054	-.2488	25.5059	45.9525				1				0
80	3.68	14.7066	65.4495	17.002	70.3977	-5.2829	-.202	167.5558	-2.5455	-.4043	2.5774	1.5086	260.9742	-1.4899	-.2367	25.7576	46.1492				1				0
80	3.69	14.9564	65.7438	17.0812	70.1391	-5.2566	-.1814	167.9205	-2.5191	-.3838	2.5482	1.4915	261.3382	-1.4745	-.2246	26.0082	46.3451				1				0
80	3.7	15.0843	65.8356	17.1533	70.0785	-5.2408	-.1754	168.1517	-2.5034	-.3777	2.5317	1.4819	261.4195	-1.4653	-.2211	26.1582	46.4026				1				0
80	3.71	15.2122	65.9274	17.2253	70.018	-5.2251	-.1694	168.3829	-2.4877	-.3717	2.5153	1.4722	261.5016	-1.4561	-.2176	26.3079	46.4599				1				0
80	3.72	15.3401	66.0192	17.2974	69.9574	-5.2094	-.1634	168.6141	-2.472	-.3657	2.4989	1.4626	261.5846	-1.4469	-.2141	26.4571	46.517				1				0
80	3.73	15.4679	66.111	17.3694	69.8969	-5.1938	-.1574	168.8453	-2.4564	-.3597	2.4826	1.4531	261.6684	-1.4377	-.2106	26.6059	46.574				1				0
80	3.74	15.6027	66.201	17.453	69.8701	-5.1774	-.1525	169.1268	-2.4399	-.3548	2.4656	1.4431	261.7257	-1.4281	-.2077	26.7625	46.6207				1				0
80	3.75	15.7374	66.291	17.5366	69.8433	-5.161	-.1476	169.4084	-2.4235	-.3499	2.4487	1.4332	261.7836	-1.4185	-.2048	26.9186	46.6672				1				0
80	3.76	15.7443	66.2892	17.5482	69.877	-5.1601	-.1486	169.4588	-2.4227	-.351	2.448	1.4328	261.7561	-1.418	-.2055	26.9268	46.6571				1				0
80	3.77	15.7512	66.2874	17.5598	69.9107	-5.1593	-.1497	169.5091	-2.4218	-.3521	2.4473	1.4324	261.7286	-1.4175	-.2061	26.9349	46.6469				1				0
80	3.78	15.758	66.2856	17.5713	69.9445	-5.1584	-.1508	169.5595	-2.421	-.3531	2.4466	1.432	261.701	-1.417	-.2067	26.9431	46.6368				1				0
80	3.79	15.7649	66.2838	17.5829	69.9782	-5.1575	-.1518	169.6099	-2.4201	-.3542	2.4459	1.4316	261.6735	-1.4165	-.2073	26.9512	46.6267				1				0
80	3.8	15.7486	66.4729	17.5055	69.954	-5.1683	-.1442	169.681	-2.4309	-.3466	2.4555	1.4372	261.8858	-1.4228	-.2029	26.8485	46.6992				1				0
80	3.81	15.7323	66.6619	17.4281	69.9298	-5.1791	-.1366	169.752	-2.4417	-.339	2.4651	1.4429	262.0963	-1.4291	-.1984	26.7458	46.7717				1				0
80	3.82	15.7091	66.8527	17.3392	69.8718	-5.1907	-.1279	169.7728	-2.4533	-.3303	2.4755	1.4489	262.3321	-1.436	-.1933	26.635	46.8543				1				0
80	3.83	15.6859	67.0435	17.2502	69.8139	-5.2024	-.1193	169.7935	-2.465	-.3216	2.4858	1.455	262.5659	-1.4428	-.1883	26.5243	46.9368				1				0
80	3.84	15.6628	67.2343	17.1613	69.7559	-5.214	-.1106	169.8143	-2.4766	-.313	2.4963	1.4611	262.7977	-1.4496	-.1832	26.4135	47.0194				1				0
80	3.85	15.6396	67.4251	17.0723	69.698	-5.2256	-.1019	169.835	-2.4882	-.3043	2.5067	1.4672	263.0276	-1.4564	-.1781	26.3028	47.1019				1				0
80	3.86	15.6241	67.7869	16.8846	69.4082	-5.2435	-.0793	169.7039	-2.506	-.2817	2.5218	1.476	263.5864	-1.4668	-.1649	26.1331	47.3172				1				0
80	3.87	15.6087	68.1488	16.6969	69.1185	-5.2613	-.0567	169.5728	-2.5239	-.2591	2.5371	1.485	264.1394	-1.4773	-.1516	25.9631	47.5327				1				0
80	3.88	15.6164	68.3198	16.5982	68.8867	-5.2675	-.0427	169.421	-2.5301	-.2451	2.5419	1.4878	264.4675	-1.4809	-.1434	25.9038	47.666				1				0
80	3.89	15.6241	68.4908	16.4994	68.6549	-5.2738	-.0287	169.2692	-2.5363	-.2311	2.5468	1.4907	264.795	-1.4846	-.1352	25.8443	47.7995				1				0
80	3.9	15.6319	68.6618	16.4007	68.4231	-5.28	-.0146	169.1174	-2.5426	-.217	2.5518	1.4936	265.1217	-1.4882	-.127	25.7848	47.9333				1				0
80	3.91	15.6396	68.8328	16.302	68.1913	-5.2863	-.0006	168.9656	-2.5489	-.2029	2.5569	1.4966	265.4478	-1.4919	-.1188	25.7251	48.0672				1				0
80	3.92	15.7314	69.1838	16.1792	67.7536	-5.2872	.0272	168.8481	-2.5497	-.1752	2.5558	1.4959	266.0697	-1.4924	-.1025	25.7168	48.3316				1				0
80	3.93	15.8233	69.5349	16.0564	67.3159	-5.288	.055	168.7305	-2.5506	-.1474	2.5549	1.4954	266.6929	-1.4929	-.0863	25.7084	48.5964				1				0
80	3.94	15.9074	69.7149	16.0324	67.1101	-5.2826	.0686	168.7647	-2.5452	-.1337	2.5487	1.4918	266.9926	-1.4898	-.0783	25.7598	48.7265				1				0
80	3.95	15.9915	69.8949	16.0084	66.9042	-5.2772	.0823	168.799	-2.5398	-.1201	2.5427	1.4882	267.2936	-1.4866	-.0703	25.8113	48.8566				1				0
80	3.96	16.0756	70.0749	15.9844	66.6984	-5.2718	.096	168.8333	-2.5344	-.1064	2.5367	1.4847	267.5959	-1.4834	-.0623	25.8627	48.9866				1				0
80	3.97	16.1709	70.4277	15.8981	66.3671	-5.2715	.1199	168.8638	-2.5341	-.0825	2.5354	1.484	268.1359	-1.4832	-.0483	25.8657	49.2145				1				0
80	3.98	16.2661	70.7805	15.8118	66.0358	-5.2712	.1438	168.8943	-2.5338	-.0586	2.5345	1.4835	268.6762	-1.4831	-.0343	25.8688	49.4424				1				0
80	3.99	16.3614	71.1334	15.7255	65.7046	-5.2709	.1677	168.9249	-2.5335	-.0346	2.5337	1.483	269.2167	-1.4829	-.0203	25.8718	49.6701				1				0
80	4	16.3726	71.3062	15.6633	65.5792	-5.276	.178	168.9211	-2.5385	-.0244	2.5386	1.4859	269.4503	-1.4858	-.0143	25.8235	49.7681				1				0
80	4.01	16.3837	71.479	15.601	65.4537	-5.281	.1883	168.9174	-2.5436	-.0141	2.5436	1.4888	269.683	-1.4888	-.0082	25.7752	49.866				1				0
80	4.02	16.3949	71.6518	15.5387	65.3283	-5.2861	.1986	168.9137	-2.5487	-.0038	2.5487	1.4918	269.9149	-1.4918	-.0022	25.7269	49.9639				1				0
80	4.03	16.3554	71.8066	15.4026	65.0602	-5.2983	.2133	168.6248	-2.5609	.0109	2.5609	1.4989	270.2449	-1.4989	.0064	25.6107	50.1043				1				0
80	4.04	16.3159	71.9614	15.2665	64.7921	-5.3105	.2281	168.3359	-2.5731	.0257	2.5732	1.5062	270.573	-1.5061	.0151	25.4942	50.2451				1				0
80	4.05	16.2653	71.9434	15.1927	64.6494	-5.3177	.2326	168.0507	-2.5803	.0302	2.5805	1.5104	270.6713	-1.5103	.0177	25.4258	50.2879				1				0
80	4.06	16.2146	71.9254	15.1188	64.5066	-5.3249	.2371	167.7655	-2.5875	.0347	2.5877	1.5146	270.7693	-1.5145	.0203	25.3572	50.3309				1				0
80	4.07	16.164	71.9074	15.045	64.3639	-5.3321	.2416	167.4803	-2.5947	.0393	2.595	1.5189	270.8672	-1.5187	.023	25.2884	50.3741				1				0
80	4.08	16.1134	71.8894	14.9712	64.2212	-5.3394	.2462	167.1952	-2.602	.0438	2.6023	1.5232	270.9648	-1.523	.0256	25.2193	50.4173				1				0
80	4.09	16.134	71.8534	14.9214	63.9358	-5.3357	.2557	166.8445	-2.5983	.0533	2.5989	1.5212	271.175	-1.5208	.0312	25.2542	50.5076				1				0
80	4.1	16.1546	71.8174	14.8715	63.6504	-5.3321	.2652	166.4939	-2.5946	.0628	2.5954	1.5191	271.3867	-1.5187	.0368	25.2893	50.5982				1				0
80	4.11	16.2258	71.7994	14.8956	63.5076	-5.3211	.2701	166.4284	-2.5836	.0677	2.5845	1.5128	271.5018	-1.5123	.0396	25.3938	50.6451				1				0
80	4.12	16.297	71.7814	14.9196	63.3649	-5.3101	.275	166.3629	-2.5727	.0727	2.5737	1.5064	271.618	-1.5058	.0425	25.4984	50.6921				1				0
80	4.13	16.3683	71.7634	14.9436	63.2222	-5.2991	.28	166.2975	-2.5617	.0776	2.5628	1.5001	271.7354	-1.4994	.0454	25.6031	50.7392				1				0
80	4.14	16.4395	71.7454	14.9676	63.0795	-5.2881	.2849	166.232	-2.5507	.0826	2.552	1.4937	271.8538	-1.4929	.0483	25.7079	50.7862				1				0
80	4.15	16.691	71.9578	15.0512	62.8218	-5.2595	.3023	166.5218	-2.522	.1	2.524	1.4773	272.2697	-1.4762	.0585	25.9805	50.952				1				0
80	4.16	16.9425	72.1702	15.1349	62.564	-5.231	.3197	166.8115	-2.4935	.1173	2.4963	1.4611	272.6934	-1.4595	.0687	26.2521	51.1172				1				0
80	4.17	17.1227	72.4006	15.1945	62.449	-5.2135	.332	167.1668	-2.4761	.1296	2.4795	1.4513	272.9973	-1.4493	.0759	26.4182	51.2347				1				0
80	4.18	17.3029	72.6311	15.2541	62.3339	-5.1961	.3443	167.522	-2.4587	.1419	2.4628	1.4415	273.304	-1.4391	.0831	26.5837	51.3518				1				0
80	4.19	17.4832	72.8615	15.3137	62.2189	-5.1788	.3565	167.8772	-2.4414	.1542	2.4463	1.4318	273.6136	-1.429	.0902	26.7484	51.4684				1				0
80	4.2	17.6634	73.0919	15.3733	62.1039	-5.1616	.3687	168.2324	-2.4242	.1664	2.4299	1.4222	273.9261	-1.4189	.0974	26.9124	51.5845				1				0
80	4.21	17.9458	73.4546	15.4569	61.9162	-5.1355	.3883	168.7734	-2.398	.1859	2.4052	1.4078	274.4336	-1.4036	.1088	27.1616	51.7708				1				0
80	4.22	18.2282	73.8173	15.5405	61.7285	-5.1095	.4077	169.3145	-2.372	.2054	2.3809	1.3936	274.9481	-1.3884	.1202	27.4092	51.9558				1				0
80	4.23	18.3303	73.9496	15.5645	61.6558	-5.1005	.4151	169.5003	-2.3631	.2127	2.3727	1.3887	275.1437	-1.3831	.1245	27.4943	52.0259				1				0
80	4.24	18.4324	74.0819	15.5885	61.5832	-5.0916	.4224	169.6861	-2.3542	.2201	2.3644	1.3839	275.3402	-1.3779	.1288	27.5792	52.0958				1				0
80	4.25	18.5346	74.2142	15.6125	61.5105	-5.0827	.4297	169.8719	-2.3453	.2274	2.3563	1.3791	275.5377	-1.3727	.1331	27.6639	52.1655				1				0
80	4.26	18.6367	74.3466	15.6366	61.4379	-5.0738	.4371	170.0577	-2.3364	.2347	2.3482	1.3744	275.736	-1.3675	.1374	27.7485	52.2351				1				0
80	4.27	18.7912	74.6229	15.6232	61.2389	-5.0641	.4541	170.2762	-2.3267	.2518	2.3403	1.3698	276.1759	-1.3618	.1474	27.8408	52.3978				1				0
80	4.28	18.9457	74.8992	15.6099	61.04	-5.0545	.4712	170.4948	-2.317	.2688	2.3326	1.3653	276.6176	-1.3562	.1573	27.9329	52.5601				1				0
80	4.29	18.998	75.0432	15.5725	60.9137	-5.0536	.4809	170.5275	-2.3162	.2786	2.3329	1.3655	276.8583	-1.3557	.1631	27.9408	52.6532				1				0
80	4.3	19.0504	75.1872	15.5352	60.7874	-5.0528	.4907	170.5602	-2.3154	.2884	2.3333	1.3657	277.0989	-1.3552	.1688	27.9488	52.7462				1				0
80	4.31	19.1028	75.3312	15.4978	60.6612	-5.052	.5005	170.5929	-2.3145	.2981	2.3337	1.3659	277.3394	-1.3547	.1745	27.9567	52.8392				1				0
80	4.32	19.1551	75.4752	15.4604	60.5349	-5.0511	.5102	170.6256	-2.3137	.3079	2.3341	1.3662	277.5797	-1.3542	.1802	27.9647	52.9322				1				0
80	4.33	19.2478	75.8452	15.3386	60.1984	-5.0541	.5354	170.6299	-2.3167	.3331	2.3405	1.3699	278.1816	-1.356	.1949	27.9361	53.1722				1				0
80	4.34	19.3405	76.2151	15.2167	59.862	-5.0571	.5606	170.6342	-2.3197	.3583	2.3472	1.3738	278.7801	-1.3577	.2097	27.9076	53.4122				1				0
80	4.35	19.3808	76.441	15.1322	59.6518	-5.061	.5761	170.6058	-2.3235	.3737	2.3534	1.3775	279.1377	-1.36	.2187	27.8712	53.5594				1				0
80	4.36	19.4212	76.6669	15.0477	59.4416	-5.0648	.5916	170.5774	-2.3274	.3892	2.3597	1.3811	279.4936	-1.3622	.2278	27.8347	53.7066				1				0
80	4.37	19.4615	76.8928	14.9632	59.2314	-5.0686	.607	170.5489	-2.3312	.4047	2.366	1.3849	279.8476	-1.3645	.2368	27.7982	53.8539				1				0
80	4.38	19.4092	77.1421	14.7497	58.8016	-5.0862	.6317	170.1025	-2.3487	.4293	2.3877	1.3975	280.3589	-1.3747	.2513	27.631	54.0889				1				0
80	4.39	19.3568	77.3915	14.5362	58.3717	-5.1038	.6565	169.6561	-2.3664	.4541	2.4096	1.4103	280.8635	-1.3851	.2658	27.4628	54.3251				1				0
80	4.4	19.3044	77.6408	14.3227	57.9418	-5.1216	.6814	169.2097	-2.3842	.4791	2.4318	1.4234	281.3617	-1.3955	.2804	27.2938	54.5626				1				0
80	4.41	19.2118	77.6642	14.1937	57.7221	-5.1355	.6909	168.7917	-2.3981	.4885	2.4474	1.4325	281.5135	-1.4036	.2859	27.1608	54.6523				1				0
80	4.42	19.1191	77.6876	14.0647	57.5024	-5.1496	.7003	168.3738	-2.4121	.498	2.463	1.4416	281.6641	-1.4119	.2915	27.0272	54.7424				1				0
80	4.43	19.0264	77.711	13.9357	57.2827	-5.1637	.7098	167.9558	-2.4262	.5075	2.4787	1.4508	281.8136	-1.4201	.297	26.8929	54.8331				1				0
80	4.44	18.9139	77.5859	13.7801	56.8909	-5.1753	.7218	167.1708	-2.4378	.5195	2.4926	1.4589	282.0289	-1.4269	.304	26.7825	54.9473				1				0
80	4.45	18.8015	77.4608	13.6244	56.4991	-5.187	.7339	166.3857	-2.4495	.5316	2.5066	1.4671	282.2439	-1.4338	.3111	26.671	55.0626				1				0
80	4.46	18.7818	77.3122	13.5977	56.327	-5.1844	.7364	166.0187	-2.447	.5341	2.5046	1.466	282.3119	-1.4322	.3126	26.6955	55.0863				1				0
80	4.47	18.762	77.1637	13.571	56.1549	-5.1818	.7389	165.6516	-2.4444	.5366	2.5026	1.4648	282.3802	-1.4307	.314	26.72	55.11				1				0
80	4.48	18.7423	77.0152	13.5443	55.9827	-5.1792	.7414	165.2846	-2.4418	.5391	2.5006	1.4636	282.449	-1.4292	.3155	26.7447	55.1339				1				0
80	4.49	18.7225	76.8667	13.5176	55.8106	-5.1766	.7439	164.9175	-2.4392	.5416	2.4986	1.4625	282.5182	-1.4277	.317	26.7696	55.1578				1				0
80	4.5	18.7697	76.5607	13.603	55.7233	-5.1577	.7378	164.6567	-2.4202	.5355	2.4788	1.4508	282.4753	-1.4166	.3134	26.9501	55.0996				1				0
80	4.51	18.8169	76.2547	13.6884	55.6359	-5.1387	.7317	164.396	-2.4012	.5293	2.4589	1.4392	282.4316	-1.4055	.3098	27.1312	55.0413				1				0
80	4.52	18.8839	76.0972	13.8005	55.7207	-5.1223	.7231	164.5023	-2.3849	.5207	2.4411	1.4288	282.3162	-1.3959	.3048	27.2867	54.959				1				0
80	4.53	18.9508	75.9397	13.9126	55.8054	-5.106	.7144	164.6085	-2.3686	.5121	2.4233	1.4184	282.1992	-1.3864	.2997	27.442	54.8769				1				0
80	4.54	19.0178	75.7822	14.0247	55.8902	-5.0897	.7058	164.7148	-2.3523	.5035	2.4056	1.408	282.0807	-1.3768	.2947	27.5971	54.7949				1				0
80	4.55	19.0847	75.6246	14.1368	55.975	-5.0735	.6972	164.8211	-2.336	.4949	2.3879	1.3976	281.9605	-1.3673	.2896	27.752	54.7129				1				0
80	4.56	19.2298	75.4599	14.3601	56.2638	-5.0458	.6801	165.3136	-2.3084	.4778	2.3573	1.3797	281.6931	-1.3511	.2796	28.0155	54.55				1				0
80	4.57	19.3748	75.2952	14.5833	56.5527	-5.0183	.6631	165.8061	-2.2809	.4607	2.3269	1.362	281.4204	-1.335	.2697	28.2775	54.3881				1				0
80	4.58	19.4529	75.288	14.6945	56.7569	-5.007	.6547	166.1923	-2.2696	.4523	2.3142	1.3545	281.2715	-1.3284	.2647	28.3848	54.308				1				0
80	4.59	19.531	75.2808	14.8057	56.961	-4.9958	.6463	166.5786	-2.2584	.444	2.3016	1.3471	281.1217	-1.3218	.2598	28.4917	54.2282				1				0
80	4.6	19.6091	75.2736	14.9169	57.1651	-4.9846	.638	166.9648	-2.2472	.4356	2.289	1.3398	280.9709	-1.3153	.255	28.5981	54.1488				1				0
80	4.61	19.6872	75.2664	15.0281	57.3692	-4.9735	.6297	167.351	-2.2361	.4273	2.2766	1.3325	280.8192	-1.3088	.2501	28.7039	54.0698				1				0
80	4.62	19.7954	75.1089	15.2354	57.7463	-4.9528	.6101	167.886	-2.2154	.4077	2.2526	1.3184	280.4273	-1.2967	.2386	28.9011	53.8828				1				0
80	4.63	19.9035	74.9514	15.4426	58.1234	-4.9322	.5905	168.421	-2.1948	.3882	2.2289	1.3046	280.0295	-1.2846	.2272	29.097	53.6969				1				0
80	4.64	19.9336	74.8011	15.5387	58.2964	-4.9227	.5792	168.5698	-2.1852	.3769	2.2175	1.2979	279.7848	-1.279	.2206	29.1881	53.5892				1				0
80	4.65	19.9636	74.6508	15.6348	58.4694	-4.9131	.5679	168.7186	-2.1757	.3656	2.2062	1.2913	279.538	-1.2734	.214	29.2791	53.4816				1				0
80	4.66	19.9936	74.5005	15.7309	58.6424	-4.9036	.5567	168.8674	-2.1662	.3543	2.1949	1.2847	279.2891	-1.2678	.2074	29.3699	53.3743				1				0
80	4.67	20.0237	74.3502	15.8269	58.8154	-4.8941	.5454	169.0162	-2.1566	.343	2.1838	1.2781	279.038	-1.2623	.2008	29.4605	53.2671				1				0
80	4.68	20.0185	74.0306	15.9942	59.2133	-4.8829	.5201	169.2566	-2.1455	.3177	2.1689	1.2694	278.4234	-1.2557	.186	29.5668	53.0258				1				0
80	4.69	20.0134	73.7111	16.1614	59.6111	-4.8718	.4948	169.497	-2.1344	.2924	2.1543	1.2609	277.8021	-1.2492	.1712	29.6728	52.7852				1				0
80	4.7	19.9782	73.5419	16.2326	59.836	-4.8701	.4808	169.5887	-2.1327	.2784	2.1508	1.2589	277.4371	-1.2483	.1629	29.6884	52.6514				1				0
80	4.71	19.943	73.3727	16.3037	60.0609	-4.8685	.4667	169.6803	-2.1311	.2644	2.1474	1.2569	277.0714	-1.2473	.1547	29.7041	52.5177				1				0
80	4.72	19.9078	73.2035	16.3749	60.2858	-4.8669	.4527	169.772	-2.1294	.2503	2.1441	1.2549	276.7048	-1.2463	.1465	29.7197	52.3841				1				0
80	4.73	19.7825	73.1	16.3927	60.63	-4.8805	.4361	169.9052	-2.143	.2337	2.1557	1.2617	276.2244	-1.2543	.1368	29.5901	52.226				1				0
80	4.74	19.6572	72.9965	16.4105	60.9743	-4.894	.4195	170.0384	-2.1566	.2172	2.1675	1.2686	275.7499	-1.2623	.1271	29.4608	52.0682				1				0
80	4.75	19.5319	72.893	16.4283	61.3185	-4.9076	.403	170.1716	-2.1702	.2006	2.1794	1.2756	275.2813	-1.2702	.1174	29.3316	51.9105				1				0
80	4.76	19.4418	72.9587	16.3749	61.4379	-4.9228	.4004	170.2132	-2.1854	.198	2.1943	1.2843	275.1777	-1.2791	.1159	29.1867	51.886				1				0
80	4.77	19.3517	73.0244	16.3215	61.5572	-4.938	.3978	170.2548	-2.2006	.1954	2.2093	1.2931	275.0755	-1.288	.1144	29.042	51.8614				1				0
80	4.78	19.2615	73.0901	16.2681	61.6766	-4.9532	.3952	170.2964	-2.2158	.1929	2.2242	1.3018	274.9747	-1.2969	.1129	28.8973	51.8369				1				0
80	4.79	18.9998	73.0667	16.1231	61.8366	-4.9882	.3876	170.0262	-2.2508	.1853	2.2584	1.3219	274.705	-1.3174	.1084	28.5636	51.7643				1				0
80	4.8	18.738	73.0433	15.9782	61.9966	-5.0234	.38	169.756	-2.286	.1776	2.2929	1.342	274.4426	-1.338	.1039	28.2289	51.6915				1				0
80	4.81	18.5663	72.9542	15.8865	62.0373	-5.0434	.3749	169.4443	-2.306	.1725	2.3124	1.3535	274.2786	-1.3497	.101	28.0382	51.6431				1				0
80	4.82	18.3947	72.8651	15.7949	62.0779	-5.0635	.3698	169.1326	-2.3261	.1674	2.3321	1.365	274.1167	-1.3615	.098	27.8469	51.5944				1				0
80	4.83	18.223	72.776	15.7033	62.1186	-5.0837	.3647	168.8208	-2.3462	.1623	2.3519	1.3765	273.9569	-1.3733	.095	27.6548	51.5457				1				0
80	4.84	18.0514	72.6869	15.6117	62.1592	-5.1039	.3595	168.5091	-2.3665	.1572	2.3717	1.3882	273.7993	-1.3851	.092	27.462	51.4967				1				0
80	4.85	17.8162	72.6572	15.5058	62.3097	-5.1339	.3514	168.2888	-2.3965	.149	2.4011	1.4054	273.5585	-1.4027	.0872	27.1763	51.4193				1				0
80	4.86	17.581	72.6274	15.3999	62.4602	-5.164	.3433	168.0686	-2.4266	.1409	2.4307	1.4227	273.3229	-1.4203	.0825	26.8897	51.3418				1				0
80	4.87	17.5175	72.6869	15.3857	62.5701	-5.1737	.3403	168.1601	-2.4363	.1379	2.4402	1.4282	273.2404	-1.426	.0807	26.7976	51.3136				1				0
80	4.88	17.454	72.7463	15.3715	62.6799	-5.1833	.3373	168.2516	-2.4459	.135	2.4496	1.4338	273.1586	-1.4316	.079	26.7056	51.2855				1				0
80	4.89	17.3905	72.8057	15.3572	62.7898	-5.193	.3344	168.3431	-2.4556	.132	2.4591	1.4393	273.0776	-1.4373	.0773	26.6136	51.2574				1				0
80	4.9	17.327	72.8651	15.343	62.8996	-5.2026	.3314	168.4346	-2.4652	.1291	2.4686	1.4449	272.9973	-1.4429	.0755	26.5218	51.2293				1				0
80	4.91	17.1622	73.0325	15.3065	63.262	-5.2293	.3218	168.7632	-2.4919	.1195	2.4948	1.4602	272.7451	-1.4585	.0699	26.2676	51.1379				1				0
80	4.92	16.9974	73.1999	15.2701	63.6244	-5.2559	.3123	169.0918	-2.5185	.1099	2.5209	1.4755	272.4992	-1.4741	.0643	26.0143	51.0469				1				0
80	4.93	16.8961	73.3079	15.2478	63.877	-5.2729	.3057	169.3288	-2.5354	.1033	2.5375	1.4853	272.3335	-1.484	.0605	25.853	50.984				1				0
80	4.94	16.7948	73.4159	15.2256	64.1295	-5.2898	.2991	169.5659	-2.5523	.0967	2.5542	1.495	272.1704	-1.4939	.0566	25.6921	50.9212				1				0
80	4.95	16.6936	73.5239	15.2034	64.3821	-5.3066	.2925	169.8029	-2.5692	.0902	2.5708	1.5047	272.0098	-1.5038	.0528	25.5316	50.8587				1				0
80	4.96	16.5923	73.6319	15.1811	64.6347	-5.3234	.286	170.04	-2.586	.0836	2.5873	1.5144	271.8518	-1.5136	.0489	25.3716	50.7963				1				0
80	4.97	16.4661	73.7795	15.1357	64.8889	-5.3448	.2804	170.2703	-2.6074	.0781	2.6086	1.5268	271.7152	-1.5262	.0457	25.1676	50.7436				1				0
80	4.98	16.3399	73.9271	15.0904	65.1432	-5.3662	.2749	170.5007	-2.6288	.0726	2.6298	1.5393	271.5811	-1.5387	.0425	24.9641	50.6911				1				0
80	4.99	16.3151	73.9667	15.0673	65.145	-5.3709	.2759	170.494	-2.6334	.0736	2.6345	1.542	271.6001	-1.5414	.0431	24.9197	50.7006				1				0
80	5	16.2902	74.0063	15.0441	65.1467	-5.3755	.2769	170.4873	-2.6381	.0746	2.6392	1.5447	271.619	-1.5441	.0436	24.8752	50.7101				1				0
80	5.01	16.2653	74.0459	15.021	65.1484	-5.3802	.2779	170.4806	-2.6428	.0756	2.6438	1.5475	271.6378	-1.5469	.0442	24.8308	50.7196				1				0
80	5.02	16.2404	74.0855	14.9979	65.1502	-5.3849	.2789	170.4739	-2.6474	.0766	2.6485	1.5502	271.6565	-1.5496	.0448	24.7864	50.7292				1				0
80	5.03	16.2121	74.0072	14.9836	65.0507	-5.3851	.2795	170.2536	-2.6477	.0771	2.6488	1.5504	271.6684	-1.5497	.0451	24.7843	50.7345				1				0
80	5.04	16.1837	73.9289	14.9694	64.9512	-5.3853	.28	170.0333	-2.6479	.0777	2.649	1.5505	271.6803	-1.5498	.0455	24.7822	50.7398				1				0
80	5.05	16.1803	73.811	14.9783	64.85	-5.3808	.2796	169.8196	-2.6434	.0772	2.6445	1.5479	271.6735	-1.5472	.0452	24.8247	50.7355				1				0
80	5.06	16.1769	73.6931	14.9872	64.7488	-5.3764	.2791	169.606	-2.6389	.0768	2.64	1.5453	271.6666	-1.5446	.0449	24.8674	50.7312				1				0
80	5.07	16.1734	73.5752	14.9961	64.6476	-5.3719	.2787	169.3924	-2.6344	.0763	2.6355	1.5426	271.6597	-1.542	.0447	24.9101	50.727				1				0
80	5.08	16.17	73.4573	15.005	64.5464	-5.3674	.2782	169.1787	-2.6299	.0759	2.631	1.54	271.6527	-1.5394	.0444	24.953	50.7227				1				0
80	5.09	16.1134	73.1864	14.9979	64.3925	-5.3647	.2744	168.6901	-2.6273	.0721	2.6283	1.5384	271.5715	-1.5378	.0422	24.9782	50.6865				1				0
80	5.1	16.0567	72.9155	14.9907	64.2385	-5.3621	.2706	168.2014	-2.6246	.0682	2.6255	1.5368	271.4896	-1.5362	.0399	25.0035	50.65				1				0
80	5.11	16.0035	72.7625	14.9747	64.1858	-5.3639	.2672	167.9265	-2.6265	.0649	2.6273	1.5378	271.4148	-1.5373	.038	24.9857	50.6178				1				0
80	5.12	15.9503	72.6095	14.9587	64.133	-5.3658	.2638	167.6515	-2.6284	.0615	2.6291	1.5389	271.3399	-1.5384	.036	24.9679	50.5855				1				0
80	5.13	15.8971	72.4564	14.9427	64.0802	-5.3677	.2604	167.3764	-2.6303	.0581	2.6309	1.5399	271.2648	-1.5395	.034	24.95	50.5531				1				0
80	5.14	15.813	72.0982	14.9587	64.0655	-5.3663	.2487	166.9354	-2.6289	.0463	2.6293	1.539	271.01	-1.5388	.0271	24.9627	50.4414				1				0
80	5.15	15.7289	71.74	14.9747	64.0508	-5.365	.2369	166.4944	-2.6276	.0346	2.6278	1.5381	270.7535	-1.538	.0202	24.9755	50.3291				1				0
80	5.16	15.6447	71.3818	14.9907	64.0361	-5.3636	.2251	166.0534	-2.6262	.0227	2.6263	1.5372	270.4953	-1.5372	.0133	24.9885	50.2162				1				0
80	5.17	15.6138	71.1766	15.0228	64.0742	-5.3604	.2167	165.8874	-2.623	.0143	2.623	1.5353	270.3125	-1.5353	.0084	25.0194	50.1362				1				0
80	5.18	15.5829	70.9713	15.0548	64.1122	-5.3571	.2083	165.7213	-2.6197	.0059	2.6197	1.5334	270.1288	-1.5334	.0034	25.0505	50.0561				1				0
80	5.19	15.552	70.7661	15.0868	64.1503	-5.3539	.1998	165.5553	-2.6164	-.0025	2.6164	1.5314	269.9444	-1.5314	-.0015	25.0816	49.9758				1				0
80	5.2	15.5581	70.5231	15.2238	64.4037	-5.3421	.1819	165.7087	-2.6047	-.0204	2.6048	1.5246	269.5509	-1.5246	-.012	25.1936	49.8056				1				0
80	5.21	15.5641	70.2801	15.3608	64.6571	-5.3304	.1641	165.8621	-2.5929	-.0383	2.5932	1.5179	269.1547	-1.5177	-.0224	25.3054	49.6357				1				0
80	5.22	15.601	70.2423	15.4658	64.8725	-5.3219	.1548	166.1815	-2.5845	-.0476	2.585	1.513	268.9448	-1.5128	-.0279	25.3856	49.5466				1				0
80	5.23	15.6379	70.2045	15.5707	65.0879	-5.3136	.1455	166.501	-2.5761	-.0569	2.5768	1.5082	268.7344	-1.5078	-.0333	25.4655	49.458				1				0
80	5.24	15.6748	70.1667	15.6757	65.3032	-5.3052	.1362	166.8204	-2.5678	-.0662	2.5686	1.5035	268.5235	-1.503	-.0387	25.545	49.3696				1				0
80	5.25	15.7117	70.1289	15.7807	65.5186	-5.2969	.1269	167.1399	-2.5594	-.0754	2.5606	1.4987	268.312	-1.4981	-.0442	25.6243	49.2817				1				0
80	5.26	15.7803	70.2405	15.9337	65.9321	-5.2887	.1156	167.8866	-2.5512	-.0867	2.5527	1.4941	268.0528	-1.4933	-.0508	25.7024	49.1739				1				0
80	5.27	15.849	70.3521	16.0867	66.3455	-5.2805	.1044	168.6333	-2.5431	-.0979	2.545	1.4896	267.7943	-1.4885	-.0573	25.7798	49.0672				1				0
80	5.28	15.8808	70.5015	16.1347	66.5436	-5.2807	.1024	169.0605	-2.5432	-.1	2.5452	1.4897	267.7481	-1.4886	-.0585	25.7787	49.0476				1				0
80	5.29	15.9125	70.6509	16.1828	66.7416	-5.2808	.1003	169.4878	-2.5433	-.1021	2.5454	1.4899	267.7022	-1.4887	-.0597	25.7776	49.0281				1				0
80	5.3	15.9443	70.8003	16.2308	66.9397	-5.2809	.0983	169.9151	-2.5435	-.1041	2.5456	1.49	267.6564	-1.4887	-.0609	25.7766	49.0086				1				0
80	5.31	15.976	70.9497	16.2788	67.1378	-5.281	.0962	170.3424	-2.5436	-.1061	2.5458	1.4901	267.611	-1.4888	-.0621	25.7755	48.9893				1				0
80	5.32	15.9795	71.173	16.3108	67.4293	-5.2878	.0933	170.8925	-2.5504	-.1091	2.5527	1.4942	267.551	-1.4928	-.0639	25.7104	48.9612				1				0
80	5.33	15.9829	71.3962	16.3429	67.7207	-5.2946	.0903	171.4427	-2.5572	-.112	2.5597	1.4982	267.4918	-1.4968	-.0656	25.6457	48.9332				1				0
80	5.34	15.9546	71.47	16.3269	67.8141	-5.3013	.0894	171.5656	-2.5639	-.1129	2.5664	1.5021	267.4775	-1.5007	-.0661	25.582	48.9243				1				0
80	5.35	15.9263	71.5438	16.3108	67.9076	-5.308	.0885	171.6884	-2.5706	-.1139	2.5731	1.5061	267.4633	-1.5046	-.0667	25.5184	48.9154				1				0
80	5.36	15.8979	71.6176	16.2948	68.001	-5.3147	.0876	171.8113	-2.5772	-.1148	2.5798	1.51	267.4492	-1.5085	-.0672	25.4549	48.9065				1				0
80	5.37	15.8696	71.6914	16.2788	68.0944	-5.3213	.0866	171.9342	-2.5839	-.1157	2.5865	1.5139	267.4352	-1.5124	-.0678	25.3915	48.8977				1				0
80	5.38	15.764	71.8246	16.1712	68.1385	-5.3417	.0891	171.8983	-2.6043	-.1132	2.6068	1.5258	267.5101	-1.5244	-.0663	25.197	48.9214				1				0
80	5.39	15.6585	71.9578	16.0635	68.1826	-5.3622	.0916	171.8624	-2.6247	-.1108	2.6271	1.5377	267.5838	-1.5363	-.0648	25.0024	48.9452				1				0
80	5.4	15.5812	72.0172	15.9719	68.1333	-5.376	.095	171.7037	-2.6386	-.1073	2.6407	1.5457	267.6709	-1.5444	-.0628	24.8708	48.9779				1				0
80	5.41	15.504	72.0766	15.8803	68.084	-5.3898	.0985	171.5449	-2.6524	-.1039	2.6544	1.5537	267.7573	-1.5525	-.0608	24.739	49.0107				1				0
80	5.42	15.4267	72.136	15.7887	68.0347	-5.4037	.1019	171.3861	-2.6663	-.1004	2.6682	1.5617	267.8428	-1.5606	-.0588	24.6069	49.0435				1				0
80	5.43	15.3495	72.1954	15.6971	67.9854	-5.4176	.1054	171.2274	-2.6802	-.097	2.6819	1.5698	267.9277	-1.5688	-.0568	24.4745	49.0764				1				0
80	5.44	15.1924	72.2935	15.488	67.7994	-5.4459	.1149	170.7734	-2.7084	-.0875	2.7098	1.5861	268.1495	-1.5853	-.0512	24.2055	49.1666				1				0
80	5.45	15.0354	72.3916	15.279	67.6135	-5.4743	.1244	170.3194	-2.7368	-.078	2.7379	1.6026	268.3679	-1.6019	-.0456	23.935	49.2573				1				0
80	5.46	14.9555	72.4303	15.1615	67.4768	-5.4887	.1305	170.0242	-2.7513	-.0719	2.7522	1.611	268.5027	-1.6104	-.0421	23.7972	49.3151				1				0
80	5.47	14.8757	72.469	15.0441	67.3402	-5.5032	.1365	169.729	-2.7658	-.0658	2.7666	1.6194	268.6367	-1.6189	-.0385	23.6589	49.3731				1				0
80	5.48	14.7959	72.5077	14.9267	67.2035	-5.5178	.1426	169.4338	-2.7804	-.0597	2.781	1.6278	268.7697	-1.6274	-.035	23.5202	49.4313				1				0
80	5.49	14.7161	72.5464	14.8093	67.0668	-5.5324	.1488	169.1386	-2.795	-.0536	2.7955	1.6363	268.9017	-1.636	-.0314	23.3809	49.4897				1				0
80	5.5	14.6157	72.5887	14.6136	66.6958	-5.5513	.1634	168.5138	-2.8139	-.0389	2.8141	1.6472	269.2074	-1.647	-.0228	23.2012	49.6292				1				0
80	5.51	14.5152	72.6311	14.4179	66.3247	-5.5703	.1782	167.8889	-2.8329	-.0242	2.833	1.6582	269.5112	-1.6582	-.0142	23.0202	49.7698				1				0
80	5.52	14.4946	72.6347	14.3396	66.0903	-5.5746	.1868	167.5592	-2.8371	-.0156	2.8372	1.6607	269.6855	-1.6607	-.0091	22.9795	49.8517				1				0
80	5.53	14.474	72.6383	14.2613	65.8559	-5.5789	.1954	167.2296	-2.8414	-.0069	2.8414	1.6632	269.86	-1.6632	-.0041	22.9387	49.9339				1				0
80	5.54	14.4534	72.6419	14.183	65.6215	-5.5832	.2041	166.8999	-2.8457	.0017	2.8457	1.6657	270.0346	-1.6657	.001	22.8978	50.0164				1				0
80	5.55	14.4457	72.6626	14.0887	65.279	-5.5862	.2172	166.476	-2.8487	.0149	2.8488	1.6675	270.2989	-1.6674	.0087	22.8693	50.1415				1				0
80	5.56	14.438	72.6833	13.9944	64.9365	-5.5892	.2304	166.0522	-2.8517	.0281	2.8519	1.6693	270.5639	-1.6692	.0164	22.8406	50.2673				1				0
80	5.57	14.4303	72.704	13.9002	64.594	-5.5922	.2437	165.6284	-2.8548	.0413	2.8551	1.6712	270.8298	-1.671	.0242	22.8119	50.3938				1				0
80	5.58	14.4431	72.7211	13.8841	64.4859	-5.5908	.2482	165.5342	-2.8534	.0458	2.8538	1.6704	270.9202	-1.6702	.0268	22.8245	50.4365				1				0
80	5.59	14.456	72.7382	13.8681	64.3778	-5.5895	.2527	165.4401	-2.8521	.0503	2.8525	1.6697	271.0109	-1.6694	.0295	22.8372	50.4793				1				0
80	5.6	14.4689	72.7553	13.8521	64.2697	-5.5882	.2572	165.3459	-2.8508	.0548	2.8513	1.6689	271.1018	-1.6686	.0321	22.85	50.5221				1				0
80	5.61	14.5727	72.8444	13.8886	64.1252	-5.5753	.2656	165.4309	-2.8378	.0632	2.8385	1.6615	271.2756	-1.6611	.037	22.973	50.6018				1				0
80	5.62	14.6766	72.9335	13.9251	63.9808	-5.5623	.2739	165.5159	-2.8249	.0715	2.8258	1.654	271.4509	-1.6535	.0419	23.096	50.6814				1				0
80	5.63	14.7676	73.0055	13.9775	63.9444	-5.5508	.2778	165.695	-2.8134	.0754	2.8144	1.6473	271.535	-1.6468	.0441	23.2059	50.718				1				0
80	5.64	14.8586	73.0775	14.03	63.9081	-5.5393	.2816	165.8742	-2.8019	.0792	2.803	1.6407	271.6197	-1.64	.0464	23.3156	50.7546				1				0
80	5.65	14.9495	73.1495	14.0825	63.8718	-5.5278	.2854	166.0533	-2.7904	.0831	2.7916	1.634	271.7049	-1.6333	.0486	23.4251	50.791				1				0
80	5.66	15.0405	73.2215	14.135	63.8355	-5.5163	.2892	166.2325	-2.7789	.0869	2.7803	1.6274	271.7906	-1.6266	.0508	23.5343	50.8274				1				0
80	5.67	15.2714	73.4816	14.2613	63.7896	-5.4901	.2997	166.8039	-2.7527	.0974	2.7544	1.6122	272.0261	-1.6112	.057	23.7837	50.9274				1				0
80	5.68	15.5023	73.7417	14.3876	63.7438	-5.4641	.3102	167.3754	-2.7267	.1078	2.7288	1.5973	272.2643	-1.596	.0631	24.0313	51.0268				1				0
80	5.69	15.6422	73.9298	14.4615	63.7343	-5.4496	.3168	167.7677	-2.7122	.1144	2.7146	1.5889	272.416	-1.5875	.067	24.1699	51.0898				1				0
80	5.7	15.7821	74.1179	14.5353	63.7247	-5.4351	.3234	168.16	-2.6977	.121	2.7004	1.5806	272.5687	-1.579	.0708	24.308	51.1526				1				0
80	5.71	15.922	74.3061	14.6091	63.7152	-5.4207	.3299	168.5524	-2.6832	.1276	2.6863	1.5723	272.7221	-1.5706	.0747	24.4453	51.215				1				0
80	5.72	16.0619	74.4942	14.683	63.7057	-5.4063	.3365	168.9447	-2.6689	.1341	2.6723	1.5641	272.8765	-1.5622	.0785	24.582	51.2772				1				0
80	5.73	16.2824	74.7291	14.7817	63.6235	-5.3829	.3476	169.4168	-2.6455	.1453	2.6495	1.5508	273.1431	-1.5484	.085	24.8051	51.3835				1				0
80	5.74	16.503	74.964	14.8804	63.5414	-5.3596	.3587	169.8888	-2.6222	.1564	2.6268	1.5375	273.4128	-1.5348	.0915	25.0269	51.4893				1				0
80	5.75	16.5837	75.0108	14.9054	63.4687	-5.3505	.3634	169.9686	-2.6131	.161	2.618	1.5324	273.5262	-1.5295	.0942	25.1135	51.5335				1				0
80	5.76	16.6644	75.0576	14.9303	63.3961	-5.3414	.368	170.0483	-2.604	.1657	2.6093	1.5273	273.6402	-1.5242	.097	25.1999	51.5778				1				0
80	5.77	16.7451	75.1044	14.9552	63.3234	-5.3324	.3727	170.1281	-2.5949	.1703	2.6005	1.5221	273.7549	-1.5189	.0997	25.2863	51.6219				1				0
80	5.78	16.8257	75.1512	14.9801	63.2508	-5.3233	.3773	170.2078	-2.5859	.1749	2.5918	1.517	273.8703	-1.5136	.1024	25.3726	51.6661				1				0
80	5.79	17.0257	75.3096	15.0103	62.9567	-5.3021	.3942	170.3023	-2.5647	.1918	2.5718	1.5053	274.2769	-1.5011	.1123	25.5747	51.8267				1				0
80	5.8	17.2257	75.468	15.0406	62.6626	-5.2809	.411	170.3969	-2.5435	.2086	2.552	1.4937	274.6895	-1.4887	.1221	25.7765	51.9871				1				0
80	5.81	17.345	75.5796	15.0459	62.4412	-5.2687	.4232	170.4117	-2.5313	.2209	2.5409	1.4872	274.9865	-1.4816	.1293	25.8923	52.1034				1				0
80	5.82	17.4643	75.6912	15.0512	62.2198	-5.2566	.4354	170.4265	-2.5192	.2331	2.5299	1.4808	275.286	-1.4745	.1364	26.008	52.2198				1				0
80	5.83	17.5836	75.8028	15.0566	61.9983	-5.2444	.4477	170.4414	-2.507	.2453	2.519	1.4744	275.5881	-1.4674	.1436	26.1237	52.3361				1				0
80	5.84	17.7029	75.9145	15.0619	61.7769	-5.2323	.4599	170.4562	-2.4949	.2575	2.5081	1.468	275.8928	-1.4603	.1507	26.2394	52.4524				1				0
80	5.85	17.8771	76.2205	14.9988	61.341	-5.2208	.4868	170.4374	-2.4834	.2844	2.4997	1.4631	276.533	-1.4536	.1665	26.3484	52.7086				1				0
80	5.86	18.0514	76.5265	14.9356	60.9051	-5.2094	.5137	170.4185	-2.472	.3113	2.4915	1.4583	277.1776	-1.4469	.1822	26.4573	52.9648				1				0
80	5.87	18.1063	76.7209	14.8671	60.6906	-5.2101	.5284	170.3849	-2.4727	.326	2.4941	1.4598	277.5106	-1.4473	.1908	26.4506	53.1047				1				0
80	5.88	18.1612	76.9153	14.7986	60.4761	-5.2108	.5431	170.3512	-2.4734	.3407	2.4967	1.4614	277.843	-1.4477	.1994	26.4439	53.2448				1				0
80	5.89	18.2162	77.1097	14.7301	60.2616	-5.2115	.5578	170.3176	-2.4741	.3554	2.4995	1.463	278.1748	-1.4481	.208	26.4372	53.3849				1				0
80	5.9	18.2136	77.3942	14.5433	59.8628	-5.2246	.5826	170.0139	-2.4872	.3802	2.5161	1.4727	278.6922	-1.4558	.2226	26.3128	53.6214				1				0
80	5.91	18.211	77.6786	14.3565	59.4641	-5.2377	.6075	169.7102	-2.5003	.4052	2.5329	1.4825	279.2047	-1.4634	.2371	26.188	53.8587				1				0
80	5.92	18.2084	77.963	14.1697	59.0654	-5.2508	.6325	169.4065	-2.5134	.4302	2.55	1.4925	279.7121	-1.4711	.2518	26.0627	54.0969				1				0
80	5.93	18.1509	78.053	14.0514	58.8811	-5.2633	.6428	169.1364	-2.5259	.4404	2.564	1.5008	279.8911	-1.4784	.2578	25.9438	54.1946				1				0
80	5.94	18.0934	78.143	13.9331	58.6969	-5.2759	.6531	168.8664	-2.5384	.4507	2.5781	1.509	280.0688	-1.4858	.2638	25.8245	54.2927				1				0
80	5.95	18.0359	78.233	13.8148	58.5127	-5.2884	.6634	168.5963	-2.551	.4611	2.5923	1.5173	280.245	-1.4931	.2699	25.7049	54.3911				1				0
80	5.96	17.8316	78.2267	13.6075	58.3181	-5.3184	.6712	167.9839	-2.5809	.4688	2.6232	1.5354	280.295	-1.5107	.2744	25.4197	54.4648				1				0
80	5.97	17.6274	78.2204	13.4002	58.1234	-5.3485	.679	167.3715	-2.6111	.4766	2.6542	1.5536	280.3443	-1.5283	.279	25.1325	54.539				1				0
80	5.98	17.4806	78.1241	13.3113	58.1131	-5.366	.6763	167.029	-2.6286	.474	2.671	1.5634	280.2213	-1.5386	.2774	24.9656	54.514				1				0
80	5.99	17.3338	78.0278	13.2223	58.1027	-5.3836	.6737	166.6866	-2.6462	.4713	2.6879	1.5733	280.0993	-1.5489	.2759	24.7979	54.4889				1				0
80	6	17.1871	77.9315	13.1334	58.0923	-5.4013	.671	166.3442	-2.6639	.4687	2.7048	1.5832	279.9784	-1.5592	.2743	24.6296	54.4636				1				0
80	6.01	17.0403	77.8352	13.0444	58.0819	-5.4191	.6684	166.0018	-2.6816	.466	2.7218	1.5932	279.8585	-1.5696	.2728	24.4605	54.4383				1				0
80	6.02	16.836	77.5787	12.9804	58.1745	-5.4386	.6563	165.5695	-2.7011	.454	2.739	1.6032	279.5401	-1.581	.2657	24.2748	54.3234				1				0
80	6.03	16.6318	77.3222	12.9163	58.267	-5.4582	.6442	165.1373	-2.7208	.4418	2.7564	1.6134	279.224	-1.5925	.2586	24.088	54.208				1				0
80	6.04	16.5743	77.1619	12.9412	58.3699	-5.4599	.6348	165.0474	-2.7225	.4324	2.7566	1.6135	279.0248	-1.5935	.2531	24.0718	54.1181				1				0
80	6.05	16.5168	77.0017	12.9661	58.4729	-5.4616	.6253	164.9575	-2.7242	.423	2.7568	1.6136	278.8255	-1.5945	.2476	24.0556	54.0282				1				0
80	6.06	16.4592	76.8415	12.991	58.5758	-5.4633	.6159	164.8676	-2.7259	.4135	2.7571	1.6138	278.626	-1.5955	.242	24.0394	53.9382				1				0
80	6.07	16.4017	76.6813	13.0159	58.6787	-5.465	.6064	164.7777	-2.7276	.4041	2.7573	1.6139	278.4263	-1.5965	.2365	24.0231	53.8481				1				0
80	6.08	16.4069	76.6399	13.1512	59.0628	-5.4594	.5889	165.2607	-2.722	.3866	2.7493	1.6092	278.083	-1.5933	.2263	24.0762	53.6817				1				0
80	6.09	16.412	76.5985	13.2864	59.4468	-5.4539	.5716	165.7437	-2.7165	.3692	2.7414	1.6046	277.7398	-1.59	.2161	24.1289	53.5162				1				0
80	6.1	16.4747	76.7173	13.3967	59.7279	-5.4467	.5637	166.3166	-2.7093	.3613	2.7333	1.5998	277.5967	-1.5858	.2115	24.1973	53.4413				1				0
80	6.11	16.5374	76.8361	13.507	60.009	-5.4396	.5559	166.8894	-2.7021	.3535	2.7252	1.5951	277.4537	-1.5816	.2069	24.2653	53.3669				1				0
80	6.12	16.6	76.9549	13.6173	60.2901	-5.4325	.5481	167.4623	-2.6951	.3458	2.7171	1.5904	277.3109	-1.5775	.2024	24.3328	53.293				1				0
80	6.13	16.6627	77.0737	13.7276	60.5712	-5.4254	.5404	168.0352	-2.688	.3381	2.7092	1.5857	277.1682	-1.5734	.1979	24.3999	53.2196				1				0
80	6.14	16.685	77.2258	13.8895	61.1758	-5.424	.521	168.9761	-2.6866	.3187	2.7054	1.5836	276.7647	-1.5725	.1865	24.4133	53.035				1				0
80	6.15	16.7073	77.378	14.0514	61.7804	-5.4226	.5019	169.917	-2.6852	.2995	2.7019	1.5815	276.3646	-1.5717	.1753	24.4266	52.8525				1				0
80	6.16	16.667	77.4113	14.103	62.1039	-5.4282	.4903	170.285	-2.6907	.2879	2.7061	1.5839	276.1082	-1.5749	.1685	24.374	52.7424				1				0
80	6.17	16.6266	77.4446	14.1546	62.4273	-5.4337	.4788	170.6531	-2.6962	.2764	2.7104	1.5864	275.8538	-1.5782	.1618	24.3216	52.6327				1				0
80	6.18	16.5863	77.4779	14.2062	62.7508	-5.4391	.4673	171.0211	-2.7017	.265	2.7147	1.589	275.6012	-1.5814	.1551	24.2694	52.5234				1				0
80	6.19	16.5459	77.5112	14.2578	63.0743	-5.4446	.4559	171.3892	-2.7072	.2535	2.719	1.5915	275.3504	-1.5846	.1484	24.2174	52.4147				1				0
80	6.2	16.4163	77.3465	14.3005	63.4808	-5.456	.4352	171.5441	-2.7185	.2329	2.7285	1.5971	274.8962	-1.5912	.1363	24.1091	52.2179				1				0
80	6.21	16.2867	77.1817	14.3432	63.8874	-5.4673	.4146	171.699	-2.7299	.2123	2.7381	1.6027	274.446	-1.5979	.1242	24.001	52.0215				1				0
80	6.22	16.1975	76.9837	14.3343	63.9704	-5.4733	.4053	171.4858	-2.7359	.2029	2.7434	1.6058	274.242	-1.6014	.1188	23.9442	51.9326				1				0
80	6.23	16.1082	76.7857	14.3254	64.0534	-5.4793	.3959	171.2727	-2.7418	.1936	2.7487	1.6089	274.0383	-1.6049	.1133	23.8873	51.8435				1				0
80	6.24	16.019	76.5877	14.3165	64.1365	-5.4852	.3866	171.0596	-2.7478	.1842	2.754	1.612	273.835	-1.6084	.1078	23.8303	51.7542				1				0
80	6.25	15.9297	76.3897	14.3076	64.2195	-5.4913	.3772	170.8464	-2.7538	.1748	2.7594	1.6151	273.6318	-1.6119	.1023	23.7731	51.6647				1				0
80	6.26	15.8301	76.0135	14.2898	64.165	-5.4933	.3673	170.2984	-2.7559	.1649	2.7608	1.616	273.425	-1.6131	.0965	23.7537	51.5708				1				0
80	6.27	15.7306	75.6372	14.272	64.1105	-5.4953	.3574	169.7503	-2.7579	.155	2.7623	1.6168	273.2171	-1.6143	.0907	23.7342	51.4764				1				0
80	6.28	15.7203	75.459	14.2631	63.973	-5.4913	.3569	169.4154	-2.7539	.1546	2.7582	1.6145	273.2124	-1.6119	.0905	23.7725	51.472				1				0
80	6.29	15.71	75.2808	14.2542	63.8355	-5.4873	.3565	169.0804	-2.7499	.1541	2.7542	1.6121	273.2076	-1.6096	.0902	23.8109	51.4677				1				0
80	6.3	15.6997	75.1026	14.2453	63.6979	-5.4832	.356	168.7455	-2.7458	.1537	2.7501	1.6097	273.2028	-1.6072	.0899	23.8494	51.4633				1				0
80	6.31	15.7125	75.0108	14.232	63.5379	-5.4788	.3592	168.4932	-2.7413	.1568	2.7458	1.6072	273.2737	-1.6046	.0918	23.892	51.4933				1				0
80	6.32	15.7254	74.919	14.2186	63.3779	-5.4743	.3623	168.2409	-2.7369	.16	2.7415	1.6047	273.345	-1.602	.0936	23.9347	51.5235				1				0
80	6.33	15.7383	74.8272	14.2053	63.2179	-5.4698	.3655	167.9886	-2.7324	.1631	2.7372	1.6022	273.4167	-1.5993	.0955	23.9775	51.5536				1				0
80	6.34	15.7615	74.9136	14.2008	63.1954	-5.4694	.3691	168.0713	-2.732	.1667	2.737	1.6021	273.4927	-1.5991	.0976	23.9813	51.5881				1				0
80	6.35	15.7846	75	14.1964	63.1729	-5.469	.3727	168.1539	-2.7316	.1704	2.7369	1.602	273.5687	-1.5988	.0997	23.9852	51.6225				1				0
80	6.36	15.8078	75.0864	14.1919	63.1504	-5.4686	.3763	168.2366	-2.7312	.174	2.7367	1.6019	273.6447	-1.5986	.1018	23.989	51.6568				1				0
80	6.37	15.7709	75.2556	14.1421	63.2205	-5.4801	.3791	168.3891	-2.7427	.1767	2.7483	1.6087	273.687	-1.6053	.1034	23.8795	51.6832				1				0
80	6.38	15.734	75.4248	14.0923	63.2906	-5.4916	.3819	168.5417	-2.7541	.1795	2.76	1.6155	273.7289	-1.6121	.1051	23.7701	51.7095				1				0
80	6.39	15.6739	75.5076	14.0469	63.3831	-5.5034	.381	168.6116	-2.766	.1787	2.7718	1.6224	273.6957	-1.619	.1046	23.657	51.7015				1				0
80	6.4	15.6138	75.5904	14.0016	63.4756	-5.5153	.3802	168.6815	-2.7779	.1778	2.7836	1.6293	273.6628	-1.626	.1041	23.544	51.6936				1				0
80	6.41	15.5538	75.6732	13.9562	63.5682	-5.5272	.3794	168.7514	-2.7897	.177	2.7954	1.6362	273.6302	-1.6329	.1036	23.431	51.6856				1				0
80	6.42	15.4937	75.7561	13.9108	63.6607	-5.539	.3785	168.8213	-2.8016	.1762	2.8071	1.6431	273.5979	-1.6399	.1031	23.3182	51.6777				1				0
80	6.43	15.3486	75.784	13.7961	63.7403	-5.5625	.3766	168.669	-2.8251	.1742	2.8305	1.6568	273.5291	-1.6536	.102	23.0943	51.6593				1				0
80	6.44	15.2036	75.8119	13.6813	63.8199	-5.5861	.3747	168.5166	-2.8487	.1723	2.8539	1.6705	273.4612	-1.6674	.1008	22.8699	51.6409				1				0
80	6.45	15.1186	75.757	13.6119	63.8069	-5.5978	.3736	168.2944	-2.8604	.1712	2.8655	1.6773	273.4251	-1.6743	.1002	22.7581	51.6304				1				0
80	6.46	15.0336	75.702	13.5426	63.7939	-5.6096	.3725	168.0722	-2.8722	.1701	2.8772	1.6841	273.3891	-1.6812	.0996	22.6459	51.6199				1				0
80	6.47	14.9487	75.6471	13.4732	63.781	-5.6214	.3713	167.8499	-2.884	.169	2.8889	1.691	273.3533	-1.6881	.0989	22.5335	51.6094				1				0
80	6.48	14.8637	75.5922	13.4038	63.768	-5.6332	.3702	167.6277	-2.8958	.1679	2.9007	1.6979	273.3177	-1.695	.0983	22.4208	51.5988				1				0
80	6.49	14.7092	75.4797	13.3317	63.9072	-5.6528	.3614	167.4279	-2.9154	.159	2.9197	1.709	273.1215	-1.7065	.0931	22.2343	51.5142				1				0
80	6.5	14.5547	75.3672	13.2597	64.0465	-5.6725	.3524	167.2281	-2.935	.1501	2.9389	1.7202	272.9273	-1.718	.0878	22.0473	51.4294				1				0
80	6.51	14.4852	75.3096	13.257	64.1987	-5.6802	.3447	167.2506	-2.9427	.1423	2.9462	1.7245	272.7686	-1.7225	.0833	21.9738	51.3553				1				0
80	6.52	14.4157	75.252	13.2543	64.351	-5.6879	.3369	167.273	-2.9505	.1345	2.9535	1.7288	272.6107	-1.727	.0787	21.9004	51.2813				1				0
80	6.53	14.3462	75.1944	13.2517	64.5032	-5.6956	.3291	167.2954	-2.9582	.1268	2.9609	1.7331	272.4537	-1.7315	.0742	21.8269	51.2073				1				0
80	6.54	14.2766	75.1368	13.249	64.6554	-5.7033	.3214	167.3179	-2.9659	.119	2.9683	1.7374	272.2975	-1.736	.0696	21.7535	51.1333				1				0
80	6.55	14.196	74.9811	13.3202	65.0126	-5.7075	.3024	167.5099	-2.9701	.1001	2.9717	1.7395	271.93	-1.7385	.0586	21.7138	50.9532				1				0
80	6.56	14.1153	74.8254	13.3913	65.3698	-5.7116	.2836	167.7018	-2.9742	.0812	2.9753	1.7416	271.5642	-1.7409	.0475	21.6741	50.7735				1				0
80	6.57	14.1041	74.7273	13.4652	65.5748	-5.7081	.2725	167.8714	-2.9707	.0701	2.9715	1.7393	271.3524	-1.7389	.041	21.7077	50.6679				1				0
80	6.58	14.093	74.6292	13.539	65.7798	-5.7046	.2614	168.041	-2.9672	.0591	2.9678	1.7371	271.1404	-1.7368	.0346	21.7413	50.5625				1				0
80	6.59	14.0818	74.5311	13.6128	65.9848	-5.7011	.2504	168.2105	-2.9636	.048	2.964	1.735	270.9284	-1.7347	.0281	21.7748	50.4574				1				0
80	6.6	14.0707	74.433	13.6867	66.1898	-5.6976	.2394	168.3801	-2.9601	.037	2.9604	1.7328	270.7162	-1.7327	.0217	21.8082	50.3524				1				0
80	6.61	14.0698	74.3376	13.8183	66.5626	-5.6912	.2222	168.7883	-2.9537	.0198	2.9538	1.729	270.384	-1.7289	.0116	21.8691	50.1886				1				0
80	6.62	14.0689	74.2421	13.95	66.9354	-5.6848	.205	169.1964	-2.9474	.0027	2.9474	1.7252	270.052	-1.7252	.0016	21.9298	50.0255				1				0
80	6.63	14.0792	74.2449	14.0078	67.1032	-5.6819	.1989	169.4351	-2.9445	-.0035	2.9445	1.7235	269.9324	-1.7235	-.002	21.9571	49.9669				1				0
80	6.64	14.0895	74.2476	14.0656	67.271	-5.6791	.1928	169.6737	-2.9416	-.0096	2.9417	1.7219	269.8128	-1.7219	-.0056	21.9844	49.9085				1				0
80	6.65	14.0998	74.2503	14.1234	67.4388	-5.6762	.1866	169.9123	-2.9388	-.0157	2.9388	1.7202	269.6934	-1.7202	-.0092	22.0115	49.8502				1				0
80	6.66	14.0749	74.1161	14.1795	67.6143	-5.6743	.1758	169.9849	-2.9369	-.0265	2.937	1.7191	269.4822	-1.7191	-.0155	22.0297	49.7472				1				0
80	6.67	14.0501	73.982	14.2355	67.7899	-5.6724	.165	170.0575	-2.935	-.0373	2.9352	1.7181	269.2709	-1.7179	-.0219	22.0479	49.6443				1				0
80	6.68	14.0252	73.8479	14.2916	67.9655	-5.6705	.1542	170.1302	-2.9331	-.0481	2.9335	1.7171	269.0596	-1.7168	-.0282	22.066	49.5415				1				0
80	6.69	13.99	73.7111	14.2898	67.9733	-5.6714	.1495	169.9642	-2.934	-.0529	2.9345	1.7177	268.9673	-1.7174	-.031	22.0571	49.4963				1				0
80	6.7	13.9548	73.5743	14.288	67.9811	-5.6724	.1447	169.7982	-2.9349	-.0576	2.9355	1.7183	268.8749	-1.7179	-.0337	22.0482	49.4511				1				0
80	6.71	13.9196	73.4375	14.2862	67.9889	-5.6733	.14	169.6322	-2.9359	-.0624	2.9365	1.7189	268.7824	-1.7185	-.0365	22.0393	49.4057				1				0
80	6.72	13.923	73.2665	14.296	67.8704	-5.6674	.1386	169.3559	-2.9299	-.0638	2.9306	1.7154	268.7527	-1.715	-.0373	22.0958	49.3924				1				0
80	6.73	13.9265	73.0955	14.3058	67.7519	-5.6614	.1372	169.0796	-2.924	-.0652	2.9247	1.7119	268.7227	-1.7115	-.0382	22.1526	49.3791				1				0
80	6.74	13.9651	73.0613	14.3174	67.6256	-5.6545	.1406	168.9693	-2.9171	-.0618	2.9177	1.7078	268.7861	-1.7075	-.0362	22.2183	49.4113				1				0
80	6.75	14.0037	73.0271	14.3289	67.4993	-5.6476	.1439	168.859	-2.9102	-.0584	2.9108	1.7038	268.8499	-1.7034	-.0342	22.2841	49.4436				1				0
80	6.76	14.0423	72.9929	14.3405	67.373	-5.6407	.1473	168.7487	-2.9032	-.055	2.9038	1.6997	268.9141	-1.6994	-.0322	22.35	49.4759				1				0
80	6.77	14.081	72.9587	14.352	67.2467	-5.6337	.1507	168.6384	-2.8963	-.0516	2.8968	1.6956	268.9787	-1.6953	-.0302	22.416	49.5082				1				0
80	6.78	14.0998	72.9398	14.3307	67.0789	-5.6308	.1561	168.4492	-2.8933	-.0462	2.8937	1.6938	269.0848	-1.6936	-.0271	22.4443	49.5598				1				0
80	6.79	14.1187	72.9209	14.3094	66.9112	-5.6278	.1616	168.2601	-2.8904	-.0408	2.8907	1.692	269.1914	-1.6918	-.0239	22.4727	49.6115				1				0
80	6.8	14.099	72.9362	14.2764	66.8696	-5.6318	.1636	168.1812	-2.8943	-.0388	2.8946	1.6943	269.2325	-1.6942	-.0227	22.4348	49.6307				1				0
80	6.81	14.0792	72.9515	14.2435	66.8281	-5.6358	.1656	168.1024	-2.8983	-.0368	2.8986	1.6966	269.2735	-1.6965	-.0215	22.3969	49.65				1				0
80	6.82	14.0595	72.9668	14.2106	66.7866	-5.6397	.1676	168.0235	-2.9023	-.0347	2.9025	1.6989	269.3145	-1.6988	-.0203	22.359	49.6693				1				0
80	6.83	14.0398	72.9821	14.1777	66.7451	-5.6437	.1697	167.9446	-2.9063	-.0327	2.9065	1.7013	269.3553	-1.7012	-.0191	22.321	49.6886				1				0
80	6.84	13.9385	73.0163	14.0923	66.842	-5.6617	.1675	167.889	-2.9243	-.0348	2.9245	1.7118	269.3176	-1.7117	-.0204	22.15	49.6683				1				0
80	6.85	13.8372	73.0505	14.0069	66.9388	-5.6796	.1654	167.8334	-2.9422	-.037	2.9425	1.7223	269.2802	-1.7222	-.0216	21.9789	49.648				1				0
80	6.86	13.7557	73.0694	13.9544	67.0772	-5.6936	.1612	167.8567	-2.9562	-.0411	2.9565	1.7305	269.2031	-1.7304	-.0241	21.8459	49.6084				1				0
80	6.87	13.6741	73.0883	13.9019	67.2156	-5.7076	.1571	167.8799	-2.9701	-.0453	2.9705	1.7387	269.1267	-1.7385	-.0265	21.7129	49.5688				1				0
80	6.88	13.5926	73.1072	13.8495	67.354	-5.7215	.1529	167.9032	-2.9841	-.0494	2.9845	1.7469	269.051	-1.7467	-.0289	21.58	49.5292				1				0
80	6.89	13.5111	73.1261	13.797	67.4924	-5.7355	.1488	167.9265	-2.9981	-.0536	2.9985	1.7552	268.9761	-1.7549	-.0314	21.4471	49.4897				1				0
80	6.9	13.378	73.1387	13.7285	67.7804	-5.7575	.1392	168.0256	-3.0201	-.0631	3.0207	1.7682	268.8026	-1.7678	-.037	21.2374	49.3988				1				0
80	6.91	13.245	73.1513	13.66	68.0684	-5.7795	.1297	168.1247	-3.0421	-.0727	3.0429	1.7812	268.6319	-1.7806	-.0425	21.0279	49.3081				1				0
80	6.92	13.1935	73.145	13.644	68.2181	-5.7875	.1243	168.2005	-3.0501	-.078	3.0511	1.7859	268.5346	-1.7854	-.0457	20.9513	49.2569				1				0
80	6.93	13.142	73.1387	13.628	68.3677	-5.7956	.119	168.2763	-3.0582	-.0834	3.0593	1.7907	268.4379	-1.7901	-.0488	20.8747	49.2057				1				0
80	6.94	13.0905	73.1324	13.6119	68.5173	-5.8036	.1136	168.3521	-3.0662	-.0888	3.0675	1.7955	268.3418	-1.7948	-.052	20.7982	49.1546				1				0
80	6.95	13.039	73.1261	13.5959	68.667	-5.8116	.1082	168.428	-3.0742	-.0941	3.0757	1.8003	268.2463	-1.7995	-.0551	20.7217	49.1036				1				0
80	6.96	13.1111	73.2062	13.6395	68.6445	-5.8027	.1118	168.6013	-3.0653	-.0906	3.0667	1.795	268.307	-1.7943	-.053	20.8065	49.1371				1				0
80	6.97	13.1832	73.2863	13.6831	68.622	-5.7939	.1153	168.7746	-3.0564	-.0871	3.0577	1.7898	268.3679	-1.7891	-.051	20.8911	49.1706				1				0
80	6.98	13.3068	73.3727	13.7427	68.4499	-5.777	.1241	168.8721	-3.0396	-.0782	3.0406	1.7798	268.5256	-1.7792	-.0458	21.0518	49.2549				1				0
80	6.99	13.4304	73.4591	13.8023	68.2777	-5.7601	.133	168.9695	-3.0227	-.0694	3.0235	1.7698	268.685	-1.7693	-.0406	21.2124	49.3392				1				0
80	7	13.554	73.5455	13.8619	68.1056	-5.7433	.1418	169.067	-3.0059	-.0606	3.0065	1.7598	268.8459	-1.7594	-.0355	21.3728	49.4233				1				0
80	7.01	13.6776	73.6319	13.9215	67.9335	-5.7265	.1506	169.1645	-2.989	-.0517	2.9895	1.7499	269.0086	-1.7496	-.0303	21.533	49.5074				1				0
80	7.02	14.044	73.8812	14.0167	67.2173	-5.68	.1848	169.1593	-2.9426	-.0176	2.9426	1.7224	269.658	-1.7224	-.0103	21.9757	49.8327				1				0
80	7.03	14.4105	74.1305	14.1119	66.5012	-5.6335	.219	169.1541	-2.8961	.0166	2.8961	1.6952	270.3284	-1.6952	.0097	22.4184	50.1581				1				0
80	7.04	14.6534	74.2935	14.1475	65.9571	-5.6038	.2444	169.0515	-2.8663	.042	2.8666	1.6779	270.8395	-1.6778	.0246	22.7017	50.4				1				0
80	7.05	14.8963	74.4564	14.183	65.4131	-5.574	.2698	168.9488	-2.8365	.0674	2.8373	1.6608	271.3618	-1.6603	.0395	22.9853	50.6422				1				0
80	7.06	15.1392	74.6193	14.2186	64.869	-5.5442	.2953	168.8462	-2.8067	.0929	2.8083	1.6438	271.8956	-1.6429	.0544	23.2693	50.8847				1				0
80	7.07	15.4791	74.7813	14.248	64.0396	-5.5017	.3319	168.5479	-2.7643	.1295	2.7673	1.6198	272.6823	-1.618	.0758	23.6737	51.2334				1				0
80	7.08	15.819	74.9433	14.2773	63.2101	-5.4591	.3686	168.2497	-2.7216	.1662	2.7267	1.596	273.4954	-1.593	.0973	24.0797	51.5833				1				0
80	7.09	16.1588	75.1053	14.3067	62.3806	-5.4163	.4055	167.9515	-2.6789	.2031	2.6866	1.5725	274.336	-1.568	.1189	24.487	51.9344				1				0
80	7.1	16.2558	75.1044	14.3005	62.0952	-5.4035	.4168	167.7559	-2.6661	.2144	2.6747	1.5655	274.5975	-1.5605	.1255	24.6089	52.0418				1				0
80	7.11	16.3528	75.1035	14.2942	61.8098	-5.3907	.428	167.5603	-2.6532	.2257	2.6628	1.5586	274.8619	-1.553	.1321	24.731	52.1494				1				0
80	7.12	16.4498	75.1026	14.288	61.5244	-5.3778	.4394	167.3648	-2.6404	.237	2.651	1.5517	275.1293	-1.5455	.1387	24.8534	52.2572				1				0
80	7.13	16.4558	74.8119	14.3022	61.3799	-5.368	.4361	166.9499	-2.6306	.2338	2.6409	1.5458	275.0785	-1.5397	.1368	24.9469	52.2264				1				0
80	7.14	16.4618	74.5212	14.3165	61.2355	-5.3581	.4329	166.5349	-2.6207	.2305	2.6308	1.5399	275.0271	-1.5339	.1349	25.0409	52.1955				1				0
80	7.15	16.3708	74.2314	14.3369	61.3765	-5.3612	.4182	166.3156	-2.6238	.2159	2.6326	1.5409	274.7034	-1.5357	.1263	25.0117	52.0559				1				0
80	7.16	16.2799	73.9415	14.3574	61.5174	-5.3643	.4035	166.0962	-2.6268	.2012	2.6345	1.542	274.3793	-1.5375	.1177	24.9825	51.9159				1				0
80	7.17	16.1889	73.6517	14.3778	61.6584	-5.3673	.3888	165.8769	-2.6299	.1864	2.6365	1.5432	274.0548	-1.5393	.1091	24.9531	51.7755				1				0
80	7.18	16.0979	73.3619	14.3983	61.7994	-5.3704	.374	165.6575	-2.633	.1717	2.6386	1.5444	273.73	-1.5412	.1005	24.9237	51.6348				1				0
80	7.19	16.0327	72.4483	14.6216	62.1298	-5.3461	.3317	165.2324	-2.6087	.1293	2.6119	1.5288	272.8372	-1.5269	.0757	25.1553	51.2313				1				0
80	7.2	15.9675	71.5348	14.8449	62.4602	-5.3217	.2891	164.8073	-2.5843	.0867	2.5857	1.5135	271.9215	-1.5126	.0507	25.388	50.8257				1				0
80	7.21	15.9932	70.911	15.0477	62.6496	-5.2941	.2613	164.6016	-2.5567	.059	2.5574	1.4969	271.321	-1.4965	.0345	25.6507	50.5615				1				0
80	7.22	16.019	70.2873	15.2505	62.8391	-5.2665	.2335	164.3958	-2.529	.0311	2.5292	1.4804	270.7055	-1.4803	.0182	25.914	50.2966				1				0
80	7.23	16.0447	69.6636	15.4533	63.0285	-5.2387	.2056	164.19	-2.5013	.0033	2.5013	1.464	270.0746	-1.464	.0019	26.178	50.031				1				0
80	7.24	16.0704	69.0398	15.6561	63.2179	-5.211	.1777	163.9843	-2.4735	-.0247	2.4737	1.4479	269.428	-1.4478	-.0145	26.4426	49.7648				1				0
80	7.25	16.3803	68.957	16.0048	63.614	-5.1625	.162	164.9562	-2.425	-.0404	2.4254	1.4196	269.0454	-1.4194	-.0237	26.9044	49.6152				1				0
80	7.26	16.6901	68.8742	16.3535	64.0102	-5.1145	.1464	165.928	-2.3771	-.0559	2.3778	1.3917	268.652	-1.3913	-.0327	27.3608	49.4673				1				0
80	7.27	16.9742	69.4151	16.4994	64.2169	-5.0947	.1586	167.1057	-2.3572	-.0438	2.3576	1.3799	268.9365	-1.3797	-.0256	27.5502	49.5832				1				0
80	7.28	17.2583	69.9561	16.6453	64.4236	-5.0751	.1706	168.2833	-2.3376	-.0318	2.3378	1.3683	269.2217	-1.3682	-.0186	27.7369	49.6976				1				0
80	7.29	17.5424	70.497	16.7912	64.6303	-5.0557	.1824	169.4609	-2.3183	-.0199	2.3184	1.357	269.5078	-1.3569	-.0117	27.921	49.8103				1				0
80	7.3	17.8265	71.0379	16.9371	64.837	-5.0367	.1941	170.6386	-2.2992	-.0082	2.2992	1.3457	269.7946	-1.3457	-.0048	28.1026	49.9215				1				0
80	7.31	18.2556	72.064	17.0091	64.8863	-5.0189	.2285	172.2151	-2.2815	.0262	2.2816	1.3354	270.6571	-1.3353	.0153	28.2719	50.2492				1				0
80	7.32	18.6848	73.0901	17.0812	64.9356	-5.0014	.2623	173.7917	-2.264	.06	2.2648	1.3256	271.5168	-1.3251	.0351	28.438	50.571				1				0
80	7.33	18.8298	73.5752	17.0074	64.7782	-5.0025	.2848	174.1906	-2.2651	.0825	2.2666	1.3266	272.0848	-1.3257	.0483	28.4279	50.7853				1				0
80	7.34	18.9749	74.0603	16.9335	64.6208	-5.0036	.3072	174.5896	-2.2661	.1049	2.2686	1.3278	272.6492	-1.3264	.0614	28.4178	50.9986				1				0
80	7.35	19.1199	74.5455	16.8597	64.4634	-5.0046	.3295	174.9885	-2.2672	.1272	2.2707	1.3291	273.21	-1.327	.0744	28.4078	51.211				1				0
80	7.36	19.265	75.0306	16.7859	64.306	-5.0057	.3517	175.3874	-2.2682	.1493	2.2731	1.3305	273.7672	-1.3276	.0874	28.3978	51.4224				1				0
80	7.37	19.4109	75.3375	16.608	63.71	-5.0024	.3851	175.0664	-2.2649	.1827	2.2723	1.33	274.6125	-1.3257	.1069	28.4293	51.7403				1				0
80	7.38	19.5568	75.6444	16.43	63.1141	-4.999	.4186	174.7454	-2.2616	.2162	2.2719	1.3298	275.4614	-1.3237	.1266	28.4608	52.0594				1				0
80	7.39	19.5576	75.4662	16.326	62.6756	-4.9946	.4301	174.0254	-2.2572	.2278	2.2687	1.3279	275.7621	-1.3211	.1333	28.5027	52.1692				1				0
80	7.4	19.5585	75.288	16.2219	62.2371	-4.9902	.4418	173.3055	-2.2528	.2394	2.2655	1.326	276.0661	-1.3186	.1401	28.545	52.28				1				0
80	7.41	19.5594	75.1098	16.1178	61.7985	-4.9857	.4535	172.5855	-2.2483	.2511	2.2623	1.3241	276.3734	-1.3159	.147	28.5876	52.3917				1				0
80	7.42	19.5602	74.9316	16.0137	61.36	-4.9812	.4653	171.8656	-2.2438	.263	2.2591	1.3223	276.6843	-1.3133	.1539	28.6305	52.5044				1				0
80	7.43	19.5748	74.496	15.8518	60.5487	-4.9671	.4843	170.4713	-2.2297	.2819	2.2475	1.3154	277.2056	-1.305	.165	28.7647	52.6848				1				0
80	7.44	19.5894	74.0603	15.6899	59.7374	-4.9528	.5035	169.0771	-2.2154	.3012	2.2358	1.3086	277.7411	-1.2967	.1763	28.9011	52.8681				1				0
80	7.45	19.6031	73.8029	15.6321	59.3646	-4.9431	.5107	168.4028	-2.2056	.3084	2.2271	1.3035	277.9585	-1.291	.1805	28.994	52.9367				1				0
80	7.46	19.6169	73.5455	15.5743	58.9918	-4.9332	.518	167.7285	-2.1958	.3156	2.2184	1.2984	278.1794	-1.2852	.1847	29.0876	53.0058				1				0
80	7.47	19.6306	73.2881	15.5165	58.619	-4.9233	.5253	167.0542	-2.1859	.3229	2.2096	1.2933	278.4037	-1.2794	.189	29.182	53.0755				1				0
80	7.48	19.6409	72.7283	15.5058	58.2143	-4.9026	.5246	166.0892	-2.1651	.3222	2.189	1.2812	278.4645	-1.2673	.1886	29.3796	53.0687				1				0
80	7.49	19.6512	72.1684	15.4951	57.8095	-4.8816	.5238	165.1242	-2.1442	.3215	2.1681	1.269	278.5271	-1.255	.1882	29.5794	53.0617				1				0
80	7.5	19.6615	71.6086	15.4845	57.4047	-4.8604	.5231	164.1592	-2.1229	.3207	2.147	1.2566	278.5916	-1.2425	.1877	29.7816	53.0547				1				0
80	7.51	19.6581	71.3062	15.5316	57.3727	-4.8494	.5149	163.8685	-2.1119	.3125	2.1349	1.2496	278.4175	-1.2361	.1829	29.8863	52.9764				1				0
80	7.52	19.6546	71.0037	15.5787	57.3407	-4.8383	.5066	163.5778	-2.1009	.3043	2.1228	1.2425	278.2408	-1.2296	.1781	29.9914	52.8978				1				0
80	7.53	19.6512	70.7013	15.6259	57.3087	-4.8273	.4984	163.2871	-2.0898	.296	2.1107	1.2354	278.0613	-1.2232	.1732	30.0968	52.8189				1				0
80	7.54	19.5645	69.8841	15.8865	57.7948	-4.8056	.4516	163.1299	-2.0682	.2492	2.0831	1.2192	276.8705	-1.2105	.1458	30.3031	52.3733				1				0
80	7.55	19.4778	69.0668	16.1472	58.2809	-4.7839	.4047	162.9727	-2.0465	.2023	2.0564	1.2036	275.6459	-1.1978	.1184	30.5099	51.9268				1				0
80	7.56	19.3946	68.552	16.3607	58.799	-4.7734	.3663	163.1062	-2.0359	.1639	2.0425	1.1955	274.6024	-1.1916	.0959	30.6102	51.5609				1				0
80	7.57	19.3113	68.0372	16.5742	59.3171	-4.7628	.3279	163.2397	-2.0254	.1255	2.0293	1.1877	273.5468	-1.1855	.0735	30.7104	51.1956				1				0
80	7.58	19.2281	67.5223	16.7876	59.8351	-4.7523	.2896	163.3732	-2.0149	.0872	2.0168	1.1804	272.4794	-1.1793	.0511	30.8103	50.8309				1				0
80	7.59	19.1448	67.0075	17.0011	60.3532	-4.7419	.2514	163.5067	-2.0044	.049	2.005	1.1735	271.4009	-1.1732	.0287	30.9102	50.4669				1				0
80	7.6	19.0933	66.4711	17.4379	61.5226	-4.7253	.1875	164.5249	-1.9879	-.0148	1.9879	1.1635	269.5723	-1.1635	-.0087	31.0678	49.8587				1				0
80	7.61	19.0418	65.9346	17.8747	62.692	-4.709	.1244	165.5431	-1.9715	-.0779	1.9731	1.1548	267.7368	-1.1539	-.0456	31.2235	49.258				1				0
80	7.62	19.0736	65.913	18.098	63.3433	-4.7031	.0995	166.4279	-1.9656	-.1028	1.9683	1.152	267.005	-1.1505	-.0602	31.2796	49.0206				1				0
80	7.63	19.1053	65.8914	18.3212	63.9946	-4.6972	.0749	167.3126	-1.9598	-.1275	1.9639	1.1495	266.2776	-1.147	-.0746	31.3352	48.7857				1				0
80	7.64	19.1371	65.8698	18.5445	64.6459	-4.6915	.0505	168.1973	-1.954	-.1519	1.9599	1.1471	265.5547	-1.1437	-.0889	31.3902	48.5532				1				0
80	7.65	19.1688	65.8482	18.7678	65.2972	-4.6857	.0263	169.082	-1.9483	-.1761	1.9563	1.145	264.8365	-1.1403	-.103	31.4446	48.3233				1				0
80	7.66	19.1826	65.8599	19.0587	66.3187	-4.6853	-.0092	170.4198	-1.9479	-.2115	1.9593	1.1468	263.8018	-1.1401	-.1238	31.4489	47.9853				1				0
80	7.67	19.1963	65.8716	19.3496	67.3402	-4.6849	-.0441	171.7576	-1.9474	-.2465	1.963	1.1489	262.7867	-1.1398	-.1443	31.453	47.6526				1				0
80	7.68	19.1783	65.9049	19.4172	67.7104	-4.69	-.0555	172.2107	-1.9526	-.2578	1.9695	1.1527	262.478	-1.1428	-.1509	31.4041	47.5445				1				0
80	7.69	19.1603	65.9382	19.4848	68.0805	-4.6951	-.0667	172.6638	-1.9577	-.2691	1.9761	1.1566	262.173	-1.1458	-.1575	31.3553	47.437				1				0
80	7.7	19.1422	65.9715	19.5524	68.4507	-4.7002	-.078	173.1169	-1.9628	-.2803	1.9827	1.1604	261.8716	-1.1488	-.1641	31.3069	47.3301				1				0
80	7.71	19.1242	66.0048	19.62	68.8209	-4.7053	-.0891	173.5699	-1.9678	-.2915	1.9893	1.1643	261.5737	-1.1518	-.1706	31.2587	47.2237				1				0
80	7.72	19.0444	65.9238	19.6449	69.1738	-4.7154	-.1035	173.7869	-1.978	-.3059	2.0015	1.1714	261.2092	-1.1577	-.179	31.1624	47.0869				1				0
80	7.73	18.9646	65.8428	19.6698	69.5267	-4.7255	-.1178	174.0039	-1.988	-.3202	2.0137	1.1786	260.8501	-1.1636	-.1874	31.0663	46.9504				1				0
80	7.74	18.9028	65.7285	19.6271	69.5094	-4.7306	-.1211	173.7678	-1.9931	-.3235	2.0192	1.1818	260.7811	-1.1666	-.1893	31.0178	46.9191				1				0
80	7.75	18.841	65.6142	19.5844	69.4921	-4.7357	-.1244	173.5317	-1.9982	-.3268	2.0248	1.1851	260.7123	-1.1695	-.1913	30.9692	46.8878				1				0
80	7.76	18.7792	65.4999	19.5417	69.4748	-4.7408	-.1277	173.2956	-2.0034	-.3301	2.0304	1.1884	260.6438	-1.1725	-.1932	30.9204	46.8564				1				0
80	7.77	18.7174	65.3856	19.499	69.4575	-4.7459	-.131	173.0595	-2.0085	-.3334	2.036	1.1916	260.5754	-1.1756	-.1951	30.8715	46.8249				1				0
80	7.78	18.5955	65.1732	19.3327	69.1453	-4.7567	-.1277	172.2466	-2.0192	-.3301	2.046	1.1975	260.7157	-1.1818	-.1932	30.7693	46.8562				1				0
80	7.79	18.4736	64.9608	19.1663	68.833	-4.7675	-.1244	171.4337	-2.0301	-.3268	2.0562	1.2035	260.8558	-1.1882	-.1913	30.6661	46.8879				1				0
80	7.8	18.4136	64.8626	19.0427	68.5381	-4.7732	-.1177	170.857	-2.0357	-.3201	2.0607	1.2061	261.0649	-1.1915	-.1873	30.612	46.9517				1				0
80	7.81	18.3535	64.7645	18.919	68.2431	-4.7789	-.111	170.2802	-2.0415	-.3133	2.0654	1.2088	261.2744	-1.1948	-.1834	30.5576	47.016				1				0
80	7.82	18.2934	64.6664	18.7954	67.9482	-4.7846	-.1042	169.7034	-2.0472	-.3065	2.07	1.2116	261.4844	-1.1982	-.1794	30.5027	47.0807				1				0
80	7.83	17.9655	64.1129	18.5845	67.7588	-4.8107	-.1183	168.4218	-2.0733	-.3207	2.098	1.2279	261.208	-1.2135	-.1877	30.2541	46.946				1				0
80	7.84	17.6377	63.5594	18.3737	67.5694	-4.8372	-.1327	167.1401	-2.0998	-.335	2.1264	1.2446	260.9349	-1.229	-.1961	30.0017	46.8093				1				0
80	7.85	17.3098	63.0058	18.1629	67.38	-4.8642	-.1472	165.8585	-2.1267	-.3496	2.1553	1.2615	260.6649	-1.2448	-.2046	29.7455	46.6704				1				0
80	7.86	17.042	62.5504	18.0757	67.4855	-4.8852	-.1688	165.1536	-2.1477	-.3712	2.1796	1.2757	260.1941	-1.2571	-.2173	29.5453	46.4647				1				0
80	7.87	16.7742	62.095	17.9885	67.591	-4.9064	-.1906	164.4487	-2.1689	-.393	2.2043	1.2902	259.7298	-1.2695	-.23	29.3434	46.2571				1				0
80	7.88	16.5065	61.6395	17.9014	67.6965	-4.9278	-.2126	163.7439	-2.1903	-.415	2.2293	1.3048	259.2719	-1.282	-.2429	29.1397	46.0478				1				0
80	7.89	16.1408	61.0185	17.9103	68.2336	-4.9553	-.257	163.3032	-2.2178	-.4594	2.2649	1.3257	258.2973	-1.2981	-.2689	28.8778	45.6248				1				0
80	7.9	15.7752	60.3975	17.9192	68.7708	-4.9829	-.3017	162.8626	-2.2455	-.5041	2.3014	1.347	257.348	-1.3143	-.295	28.6145	45.1994				1				0
80	7.91	15.6774	60.2319	18.0152	69.2024	-4.9888	-.3239	163.1268	-2.2514	-.5262	2.312	1.3532	256.8439	-1.3177	-.308	28.5585	44.9883				1				0
80	7.92	15.5795	60.0662	18.1113	69.634	-4.9946	-.346	163.391	-2.2572	-.5483	2.3229	1.3596	256.3461	-1.3212	-.3209	28.5027	44.7778				1				0
80	7.93	15.4817	59.9006	18.2074	70.0656	-5.0005	-.368	163.6552	-2.2631	-.5704	2.3338	1.366	255.8545	-1.3246	-.3338	28.447	44.5681				1				0
80	7.94	15.3838	59.735	18.3034	70.4972	-5.0063	-.3899	163.9195	-2.2689	-.5923	2.3449	1.3725	255.369	-1.328	-.3467	28.3916	44.359				1				0
80	7.95	15.1907	59.5046	18.589	71.7133	-5.0196	-.4419	164.9976	-2.2822	-.6443	2.3714	1.388	254.2354	-1.3358	-.3771	28.2649	43.8641				1				0
80	7.96	14.9976	59.2742	18.8745	72.9294	-5.0327	-.4932	166.0757	-2.2953	-.6956	2.3984	1.4038	253.1414	-1.3435	-.4071	28.1398	43.3756				1				0
80	7.97	14.9023	59.2094	19.064	73.7138	-5.0401	-.5225	166.8896	-2.3026	-.7249	2.414	1.413	252.5253	-1.3477	-.4243	28.0702	43.0962				1				0
80	7.98	14.8071	59.1446	19.2535	74.4983	-5.0473	-.5516	167.7035	-2.3099	-.754	2.4298	1.4222	251.923	-1.352	-.4413	28.0012	42.8195				1				0
80	7.99	14.7118	59.0798	19.443	75.2828	-5.0545	-.5804	168.5174	-2.317	-.7827	2.4457	1.4315	251.3343	-1.3562	-.4581	27.9329	42.5454				1				0
80	8	14.6165	59.015	19.6324	76.0673	-5.0616	-.6089	169.3313	-2.3242	-.8112	2.4617	1.4408	250.7588	-1.3603	-.4748	27.8652	42.274				1				0
80	8.01	14.2887	59.0069	19.7445	77.3924	-5.1053	-.6535	170.4325	-2.3679	-.8559	2.5178	1.4737	250.127	-1.386	-.501	27.4487	41.8486				1				0
80	8.02	13.9608	58.9988	19.8566	78.7175	-5.1485	-.6976	171.5337	-2.4111	-.9	2.5736	1.5063	249.5305	-1.4112	-.5268	27.0374	41.4286				1				0
80	8.03	13.7282	59.0555	19.7792	79.2581	-5.1848	-.7138	171.821	-2.4473	-.9162	2.6132	1.5296	249.4757	-1.4325	-.5363	26.692	41.2742				1				0
80	8.04	13.4956	59.1122	19.7018	79.7986	-5.2209	-.73	172.1082	-2.4835	-.9324	2.6527	1.5527	249.4226	-1.4536	-.5457	26.3477	41.1203				1				0
80	8.05	13.263	59.1689	19.6244	80.3392	-5.257	-.7461	172.3956	-2.5195	-.9485	2.6921	1.5758	249.3713	-1.4747	-.5552	26.0045	40.967				1				0
80	8.06	13.0304	59.2256	19.547	80.8798	-5.2929	-.7622	172.6828	-2.5554	-.9645	2.7314	1.5988	249.3217	-1.4958	-.5646	25.6625	40.8141				1				0
80	8.07	12.6674	59.3786	19.3184	81.5043	-5.3545	-.7777	172.8687	-2.6171	-.9801	2.7946	1.6357	249.4695	-1.5318	-.5737	25.0755	40.666				1				0
80	8.08	12.3043	59.5316	19.0898	82.1288	-5.416	-.7932	173.0545	-2.6786	-.9956	2.8576	1.6727	249.6105	-1.5679	-.5828	24.4898	40.5181				1				0
80	8.09	12.1739	59.6279	18.9386	82.2127	-5.4419	-.7928	172.953	-2.7045	-.9952	2.8817	1.6868	249.7978	-1.583	-.5825	24.2433	40.5222				1				0
80	8.1	12.0434	59.7242	18.7874	82.2966	-5.4678	-.7924	172.8515	-2.7304	-.9947	2.9059	1.7009	249.9821	-1.5982	-.5823	23.9966	40.5264				1				0
80	8.11	11.9129	59.8205	18.6361	82.3805	-5.4937	-.7919	172.7501	-2.7563	-.9943	2.9302	1.7151	250.1637	-1.6134	-.582	23.7495	40.5305				1				0
80	8.12	11.7825	59.9168	18.4849	82.4644	-5.5197	-.7915	172.6486	-2.7823	-.9939	2.9545	1.7293	250.3425	-1.6286	-.5818	23.5022	40.5346				1				0
80	8.13	11.6829	60.0707	18.2928	82.2525	-5.5424	-.7807	172.2989	-2.805	-.983	2.9723	1.7398	250.6864	-1.6419	-.5754	23.2857	40.6377				1				0
80	8.14	11.5834	60.2247	18.1006	82.0406	-5.5653	-.7698	171.9492	-2.8278	-.9722	2.9903	1.7503	251.0275	-1.6552	-.5691	23.0683	40.7412				1				0
80	8.15	11.6143	60.2823	18.0597	81.7447	-5.562	-.7594	171.701	-2.8246	-.9617	2.9838	1.7465	251.1971	-1.6533	-.5629	23.0993	40.8407				1				0
80	8.16	11.6452	60.3399	18.0188	81.4489	-5.5587	-.7489	171.4527	-2.8213	-.9512	2.9774	1.7428	251.368	-1.6514	-.5568	23.1303	40.9406				1				0
80	8.17	11.6761	60.3975	17.9779	81.1531	-5.5555	-.7384	171.2045	-2.818	-.9407	2.9709	1.739	251.54	-1.6495	-.5506	23.1615	41.0408				1				0
80	8.18	11.7069	60.4551	17.9369	80.8573	-5.5522	-.7278	170.9563	-2.8148	-.9302	2.9645	1.7352	251.7133	-1.6476	-.5445	23.1927	41.1413				1				0
80	8.19	11.7996	60.6288	17.8311	80.1403	-5.5439	-.7003	170.3998	-2.8065	-.9027	2.9481	1.7256	252.1699	-1.6427	-.5284	23.2719	41.4031				1				0
80	8.2	11.8923	60.8025	17.7252	79.4233	-5.5355	-.6726	169.8433	-2.7981	-.875	2.9317	1.716	252.6346	-1.6378	-.5122	23.3516	41.6666				1				0
80	8.21	11.9541	60.9186	17.6603	79.002	-5.5304	-.6556	169.5351	-2.793	-.8579	2.9218	1.7102	252.9245	-1.6348	-.5022	23.3999	41.8292				1				0
80	8.22	12.0159	61.0347	17.5954	78.5808	-5.5253	-.6384	169.2268	-2.7879	-.8408	2.9119	1.7045	253.2174	-1.6319	-.4922	23.4484	41.9924				1				0
80	8.23	12.0777	61.1508	17.5304	78.1596	-5.5202	-.6212	168.9185	-2.7828	-.8236	2.9021	1.6987	253.5134	-1.6289	-.4821	23.4971	42.1562				1				0
80	8.24	12.1078	61.3974	17.3169	77.4192	-5.5268	-.5896	168.2413	-2.7893	-.7919	2.8996	1.6972	254.1502	-1.6327	-.4635	23.4348	42.4579				1				0
80	8.25	12.1378	61.644	17.1034	76.6788	-5.5334	-.5576	167.5641	-2.7959	-.76	2.8974	1.6959	254.7932	-1.6366	-.4449	23.372	42.7619				1				0
80	8.26	12.1678	61.8907	16.8899	75.9385	-5.54	-.5254	166.8869	-2.8026	-.7278	2.8956	1.6949	255.4423	-1.6404	-.426	23.3087	43.0684				1				0
80	8.27	12.1361	62.0212	16.7414	75.6193	-5.5519	-.5107	166.5179	-2.8144	-.7131	2.9034	1.6994	255.7824	-1.6474	-.4174	23.1958	43.2087				1				0
80	8.28	12.1043	62.1517	16.5928	75.3001	-5.5638	-.4959	166.149	-2.8263	-.6983	2.9113	1.7041	256.1221	-1.6544	-.4087	23.0825	43.3496				1				0
80	8.29	12.0726	62.2822	16.4443	74.981	-5.5757	-.4811	165.78	-2.8383	-.6834	2.9194	1.7088	256.4615	-1.6614	-.4	22.9686	43.4911				1				0
80	8.3	12.0691	62.5504	16.2432	74.4733	-5.5889	-.4548	165.336	-2.8515	-.6572	2.9262	1.7128	257.021	-1.6691	-.3847	22.8432	43.7408				1				0
80	8.31	12.0657	62.8186	16.0422	73.9655	-5.6021	-.4285	164.8921	-2.8647	-.6309	2.9334	1.717	257.5808	-1.6768	-.3693	22.717	43.9919				1				0
80	8.32	12.094	62.9563	15.9897	73.777	-5.6033	-.4171	164.8171	-2.8659	-.6195	2.9321	1.7162	257.8022	-1.6775	-.3626	22.7059	44.0999				1				0
80	8.33	12.1224	63.094	15.9372	73.5884	-5.6045	-.4058	164.7421	-2.8671	-.6082	2.9308	1.7155	258.024	-1.6782	-.356	22.6947	44.208				1				0
80	8.34	12.1507	63.2317	15.8847	73.3999	-5.6057	-.3944	164.6671	-2.8682	-.5968	2.9297	1.7148	258.2462	-1.6789	-.3493	22.6835	44.3163				1				0
80	8.35	12.179	63.3695	15.8323	73.2113	-5.6068	-.3831	164.592	-2.8694	-.5854	2.9285	1.7142	258.4688	-1.6796	-.3427	22.6723	44.4246				1				0
80	8.36	12.3386	63.6359	15.8892	72.9657	-5.5887	-.3651	164.8294	-2.8512	-.5674	2.9072	1.7017	258.7443	-1.6689	-.3321	22.8453	44.5958				1				0
80	8.37	12.4983	63.9023	15.9461	72.72	-5.5705	-.3472	165.0667	-2.8331	-.5495	2.8859	1.6892	259.0231	-1.6583	-.3217	23.0179	44.7665				1				0
80	8.38	12.6296	64.031	16.0555	72.663	-5.5513	-.3406	165.3791	-2.8139	-.543	2.8658	1.6775	259.078	-1.6471	-.3178	23.2009	44.8286				1				0
80	8.39	12.7609	64.1597	16.165	72.6059	-5.5322	-.3341	165.6915	-2.7948	-.5365	2.8458	1.6657	259.1335	-1.6359	-.314	23.3832	44.8905				1				0
80	8.4	12.8922	64.2884	16.2744	72.5488	-5.5131	-.3277	166.0038	-2.7757	-.53	2.8259	1.6541	259.1895	-1.6247	-.3102	23.5648	44.9522				1				0
80	8.41	13.0236	64.4171	16.3838	72.4917	-5.4941	-.3212	166.3162	-2.7567	-.5236	2.806	1.6424	259.2461	-1.6136	-.3065	23.7457	45.0136				1				0
80	8.42	13.1557	64.6052	16.567	72.7001	-5.4748	-.3218	167.0281	-2.7374	-.5242	2.7872	1.6314	259.1594	-1.6023	-.3068	23.9294	45.0076				1				0
80	8.43	13.2879	64.7934	16.7503	72.9086	-5.4557	-.3225	167.7401	-2.7183	-.5248	2.7685	1.6205	259.0723	-1.5911	-.3072	24.1116	45.0017				1				0
80	8.44	13.2888	64.8528	16.8241	73.1741	-5.4554	-.3294	168.1398	-2.718	-.5318	2.7695	1.6211	258.9291	-1.5909	-.3113	24.1146	44.9351				1				0
80	8.45	13.2896	64.9122	16.898	73.4397	-5.4551	-.3364	168.5394	-2.7177	-.5388	2.7705	1.6217	258.7867	-1.5907	-.3154	24.1176	44.8689				1				0
80	8.46	13.2905	64.9716	16.9718	73.7052	-5.4548	-.3433	168.939	-2.7173	-.5457	2.7716	1.6223	258.645	-1.5905	-.3194	24.1206	44.803				1				0
80	8.47	13.2913	65.031	17.0456	73.9707	-5.4545	-.3502	169.3387	-2.717	-.5526	2.7727	1.6229	258.5042	-1.5903	-.3234	24.1235	44.7373				1				0
80	8.48	13.227	65.0823	17.0385	74.2302	-5.4659	-.357	169.5779	-2.7285	-.5594	2.7852	1.6303	258.4137	-1.5971	-.3274	24.0143	44.6724				1				0
80	8.49	13.1626	65.1336	17.0314	74.4897	-5.4774	-.3638	169.8172	-2.7399	-.5662	2.7978	1.6376	258.3243	-1.6038	-.3314	23.9055	44.6076				1				0
80	8.5	13.0974	65.1255	16.9504	74.4836	-5.4891	-.3638	169.6569	-2.7517	-.5662	2.8094	1.6444	258.3737	-1.6107	-.3314	23.7932	44.608				1				0
80	8.51	13.0321	65.1174	16.8695	74.4776	-5.501	-.3638	169.4966	-2.7635	-.5661	2.8209	1.6512	258.4227	-1.6176	-.3314	23.6807	44.6083				1				0
80	8.52	12.9669	65.1093	16.7885	74.4715	-5.5128	-.3637	169.3362	-2.7754	-.5661	2.8325	1.658	258.4714	-1.6245	-.3314	23.5679	44.6086				1				0
80	8.53	12.9017	65.1012	16.7076	74.4655	-5.5247	-.3637	169.1759	-2.7872	-.5661	2.8441	1.6648	258.5198	-1.6314	-.3313	23.455	44.6089				1				0
80	8.54	13.0287	65.3109	16.6765	74.1411	-5.5147	-.3446	169.1572	-2.7773	-.547	2.8306	1.6568	258.858	-1.6256	-.3202	23.5499	44.7906				1				0
80	8.55	13.1557	65.5206	16.6453	73.8168	-5.5047	-.3255	169.1384	-2.7673	-.5279	2.8172	1.649	259.1996	-1.6198	-.309	23.6449	44.9723				1				0
80	8.56	13.348	65.7384	16.6951	73.4985	-5.4829	-.3065	169.28	-2.7455	-.5089	2.7923	1.6344	259.4988	-1.607	-.2979	23.8525	45.1533				1				0
80	8.57	13.5402	65.9562	16.7449	73.1802	-5.4611	-.2876	169.4216	-2.7237	-.4899	2.7674	1.6198	259.8027	-1.5943	-.2868	24.0598	45.3339				1				0
80	8.58	13.7325	66.174	16.7948	72.8619	-5.4394	-.2686	169.5632	-2.702	-.471	2.7427	1.6054	260.1117	-1.5815	-.2757	24.2668	45.5143				1				0
80	8.59	14.2312	66.7762	16.9273	72.0999	-5.3848	-.2204	170.0345	-2.6474	-.4227	2.6809	1.5692	260.9279	-1.5496	-.2474	24.787	45.9741				1				0
80	8.6	14.7298	67.3783	17.0598	71.3379	-5.3305	-.1723	170.5058	-2.593	-.3747	2.62	1.5335	261.7776	-1.5178	-.2193	25.3044	46.4314				1				0
80	8.61	15.2285	67.9805	17.1924	70.5759	-5.2764	-.1246	170.9772	-2.539	-.3269	2.56	1.4984	262.6625	-1.4861	-.1914	25.8189	46.8862				1				0
80	8.62	15.5349	68.3648	17.2751	70.1322	-5.244	-.0957	171.3069	-2.5066	-.298	2.5243	1.4775	263.2196	-1.4671	-.1744	26.1276	47.1617				1				0
80	8.63	15.8413	68.7491	17.3578	69.6885	-5.2117	-.0668	171.6367	-2.4743	-.2692	2.4889	1.4568	263.7905	-1.4482	-.1576	26.4351	47.4361				1				0
80	8.64	16.1477	69.1334	17.4406	69.2447	-5.1796	-.0381	171.9664	-2.4422	-.2405	2.454	1.4363	264.3754	-1.4294	-.1408	26.7414	47.7094				1				0
80	8.65	16.5013	69.5853	17.4005	68.3374	-5.1458	.0095	171.8245	-2.4084	-.1929	2.4161	1.4142	265.421	-1.4096	-.1129	27.063	48.163				1				0
80	8.66	16.8549	70.0371	17.3605	67.4301	-5.112	.0572	171.6826	-2.3746	-.1452	2.379	1.3924	266.5013	-1.3898	-.085	27.3851	48.6173				1				0
80	8.67	16.9021	70.1046	17.2378	66.9665	-5.1102	.0765	171.211	-2.3727	-.1259	2.3761	1.3907	266.9628	-1.3888	-.0737	27.4026	48.801				1				0
80	8.68	16.9493	70.1721	17.115	66.5029	-5.1083	.0959	170.7393	-2.3709	-.1065	2.3733	1.3891	267.428	-1.3877	-.0623	27.4201	48.9857				1				0
80	8.69	16.9965	70.2396	16.9922	66.0393	-5.1065	.1154	170.2677	-2.369	-.087	2.3706	1.3875	267.8969	-1.3866	-.0509	27.4377	49.1715				1				0
80	8.7	17.0437	70.3071	16.8695	65.5757	-5.1046	.135	169.796	-2.3672	-.0674	2.3681	1.3861	268.3694	-1.3855	-.0394	27.4555	49.3582				1				0
80	8.71	17.1347	70.3368	16.6533	64.7038	-5.0978	.1692	168.8287	-2.3603	-.0332	2.3606	1.3816	269.1949	-1.3815	-.0194	27.5207	49.6841				1				0
80	8.72	17.2257	70.3665	16.4372	63.832	-5.0908	.2038	167.8614	-2.3534	.0014	2.3534	1.3775	270.0353	-1.3775	.0008	27.5867	50.0138				1				0
80	8.73	17.2695	70.3287	16.3438	63.4237	-5.0858	.2186	167.3657	-2.3483	.0162	2.3484	1.3745	270.3958	-1.3745	.0095	27.6348	50.1545				1				0
80	8.74	17.3132	70.2909	16.2504	63.0155	-5.0807	.2334	166.87	-2.3433	.0311	2.3435	1.3716	270.76	-1.3715	.0182	27.6833	50.296				1				0
80	8.75	17.357	70.2531	16.157	62.6073	-5.0756	.2484	166.3743	-2.3381	.046	2.3386	1.3688	271.1279	-1.3685	.0269	27.732	50.4384				1				0
80	8.76	17.4008	70.2153	16.0635	62.199	-5.0704	.2634	165.8786	-2.333	.0611	2.3338	1.366	271.4995	-1.3655	.0357	27.781	50.5816				1				0
80	8.77	17.454	70.155	15.9675	61.7544	-5.0635	.2794	165.3309	-2.326	.077	2.3273	1.3622	271.8965	-1.3614	.0451	27.8472	50.7335				1				0
80	8.78	17.5072	70.0947	15.8714	61.3099	-5.0565	.2954	164.7832	-2.319	.0931	2.3209	1.3584	272.2984	-1.3573	.0545	27.9139	50.8865				1				0
80	8.79	17.5167	70.0722	15.8687	61.2735	-5.0547	.2963	164.7311	-2.3173	.0939	2.3192	1.3574	272.3206	-1.3563	.055	27.9309	50.8944				1				0
80	8.8	17.5261	70.0497	15.8661	61.2372	-5.0529	.2971	164.679	-2.3155	.0947	2.3174	1.3564	272.3429	-1.3552	.0554	27.948	50.9023				1				0
80	8.81	17.5355	70.0272	15.8634	61.2009	-5.0511	.2979	164.627	-2.3137	.0956	2.3156	1.3554	272.3653	-1.3542	.0559	27.965	50.9102				1				0
80	8.82	17.545	70.0047	15.8607	61.1645	-5.0493	.2988	164.5749	-2.3119	.0964	2.3139	1.3543	272.3876	-1.3532	.0564	27.9821	50.9181				1				0
80	8.83	17.4883	70.0434	15.8412	61.3332	-5.0599	.2938	164.7061	-2.3225	.0914	2.3243	1.3604	272.2542	-1.3594	.0535	27.881	50.8707				1				0
80	8.84	17.4317	70.0821	15.8216	61.5019	-5.0705	.2888	164.8372	-2.3331	.0865	2.3347	1.3665	272.1221	-1.3656	.0506	27.78	50.8234				1				0
80	8.85	17.3656	70.1433	15.8047	61.7069	-5.0829	.283	165.0204	-2.3455	.0807	2.3468	1.3736	271.9698	-1.3728	.0472	27.6624	50.7683				1				0
80	8.86	17.2995	70.2045	15.7878	61.9118	-5.0952	.2773	165.2036	-2.3578	.0749	2.359	1.3807	271.8195	-1.38	.0438	27.5449	50.7133				1				0
80	8.87	17.2334	70.2657	15.7709	62.1168	-5.1075	.2715	165.3868	-2.3701	.0691	2.3711	1.3878	271.671	-1.3872	.0405	27.4278	50.6585				1				0
80	8.88	17.1673	70.3269	15.754	62.3218	-5.1198	.2658	165.57	-2.3824	.0634	2.3832	1.3949	271.5243	-1.3944	.0371	27.3109	50.6038				1				0
80	8.89	16.9905	70.3008	15.7664	62.8849	-5.1442	.2432	165.9427	-2.4068	.0409	2.4071	1.4089	270.9731	-1.4087	.0239	27.0782	50.3894				1				0
80	8.9	16.8137	70.2747	15.7789	63.448	-5.1685	.2208	166.3153	-2.4311	.0185	2.4312	1.423	270.4353	-1.4229	.0108	26.8466	50.1759				1				0
80	8.91	16.703	70.1874	15.8082	63.806	-5.1806	.2042	166.5047	-2.4432	.0018	2.4432	1.43	270.042	-1.43	.001	26.7314	50.0171				1				0
80	8.92	16.5923	70.1001	15.8376	64.1641	-5.1927	.1875	166.6941	-2.4553	-.0148	2.4553	1.4371	269.6535	-1.4371	-.0087	26.6165	49.8586				1				0
80	8.93	16.4816	70.0128	15.867	64.5222	-5.2047	.1709	166.8835	-2.4673	-.0315	2.4675	1.4443	269.2697	-1.4441	-.0184	26.5018	49.7005				1				0
80	8.94	16.3708	69.9255	15.8963	64.8803	-5.2168	.1543	167.0729	-2.4793	-.048	2.4798	1.4514	268.8905	-1.4512	-.0281	26.3874	49.5427				1				0
80	8.95	16.2902	69.8382	16.0716	65.6596	-5.2226	.1224	167.8595	-2.4851	-.08	2.4864	1.4553	268.1566	-1.4546	-.0468	26.3321	49.2383				1				0
80	8.96	16.2095	69.7509	16.2468	66.4389	-5.2283	.0907	168.6461	-2.4909	-.1116	2.4934	1.4594	267.4335	-1.4579	-.0654	26.2773	48.9367				1				0
80	8.97	16.2395	69.7509	16.3927	66.8601	-5.2222	.0756	169.2432	-2.4848	-.1268	2.488	1.4562	267.0788	-1.4544	-.0742	26.3356	48.7924				1				0
80	8.98	16.2696	69.7509	16.5386	67.2813	-5.2161	.0605	169.8404	-2.4787	-.1418	2.4827	1.4532	266.725	-1.4508	-.083	26.3936	48.6492				1				0
80	8.99	16.2996	69.7509	16.6845	67.7026	-5.2101	.0456	170.4375	-2.4726	-.1568	2.4776	1.4502	266.3723	-1.4473	-.0918	26.4511	48.507				1				0
80	9	16.255	69.6051	16.8695	68.372	-5.2089	.0169	171.1015	-2.4715	-.1855	2.4784	1.4506	265.7082	-1.4466	-.1086	26.4624	48.2336				1				0
80	9.01	16.2103	69.4592	17.0545	69.0415	-5.2077	-.0116	171.7656	-2.4703	-.214	2.4795	1.4513	265.0497	-1.4459	-.1252	26.4735	47.9623				1				0
80	9.02	16.1657	69.3134	17.2395	69.7109	-5.2065	-.0399	172.4296	-2.4691	-.2422	2.481	1.4521	264.397	-1.4452	-.1418	26.4846	47.6931				1				0
80	9.03	16.091	69.1676	17.2787	69.9592	-5.2113	-.0536	172.4965	-2.4739	-.256	2.4871	1.4557	264.0928	-1.448	-.1498	26.4391	47.5622				1				0
80	9.04	16.0164	69.0218	17.3178	70.2074	-5.2161	-.0673	172.5634	-2.4787	-.2697	2.4933	1.4594	263.7903	-1.4508	-.1579	26.3936	47.4315				1				0
80	9.05	15.9417	68.876	17.357	70.4557	-5.2209	-.0811	172.6303	-2.4834	-.2834	2.4996	1.463	263.4895	-1.4536	-.1659	26.3482	47.3008				1				0
80	9.06	15.8327	68.6627	17.3383	70.5733	-5.2292	-.0926	172.407	-2.4918	-.2949	2.5092	1.4687	263.2497	-1.4585	-.1726	26.2687	47.1911				1				0
80	9.07	15.7237	68.4494	17.3196	70.6909	-5.2376	-.1041	172.1836	-2.5001	-.3065	2.5189	1.4743	263.0112	-1.4634	-.1794	26.1891	47.0811				1				0
80	9.08	15.6894	68.3819	17.2618	70.5603	-5.2412	-.1019	171.8933	-2.5038	-.3043	2.5222	1.4763	263.0702	-1.4655	-.1781	26.1547	47.1018				1				0
80	9.09	15.655	68.3144	17.204	70.4297	-5.2448	-.0998	171.6031	-2.5074	-.3021	2.5255	1.4782	263.1293	-1.4676	-.1768	26.1203	47.1226				1				0
80	9.1	15.6207	68.2469	17.1461	70.2991	-5.2484	-.0976	171.3128	-2.511	-.2999	2.5288	1.4802	263.1885	-1.4697	-.1756	26.0857	47.1435				1				0
80	9.11	15.5864	68.1794	17.0883	70.1685	-5.2521	-.0954	171.0226	-2.5146	-.2977	2.5322	1.4821	263.2477	-1.4719	-.1743	26.051	47.1645				1				0
80	9.12	15.6233	68.1326	17.0056	69.7732	-5.2473	-.0828	170.5346	-2.5099	-.2852	2.5261	1.4785	263.5178	-1.4691	-.1669	26.096	47.284				1				0
80	9.13	15.6602	68.0858	16.9229	69.3779	-5.2426	-.0702	170.0468	-2.5052	-.2726	2.5199	1.475	263.7908	-1.4663	-.1595	26.1413	47.4042				1				0
80	9.14	15.7314	68.1065	16.898	69.1133	-5.2342	-.0598	169.8491	-2.4967	-.2621	2.5105	1.4694	264.0062	-1.4614	-.1534	26.2216	47.5034				1				0
80	9.15	15.8027	68.1272	16.873	68.8486	-5.2257	-.0493	169.6515	-2.4883	-.2517	2.501	1.4639	264.2238	-1.4564	-.1473	26.302	47.6028				1				0
80	9.16	15.8739	68.1479	16.8481	68.5839	-5.2172	-.0389	169.4538	-2.4798	-.2412	2.4915	1.4583	264.4435	-1.4515	-.1412	26.3826	47.7024				1				0
80	9.17	15.9451	68.1686	16.8232	68.3193	-5.2088	-.0284	169.2562	-2.4713	-.2308	2.4821	1.4528	264.6655	-1.4465	-.1351	26.4635	47.8023				1				0
80	9.18	16.1125	68.1704	16.7868	67.7277	-5.1866	-.0064	168.7973	-2.4492	-.2088	2.4581	1.4387	265.1278	-1.4335	-.1222	26.6742	48.0117				1				0
80	9.19	16.2799	68.1722	16.7503	67.136	-5.1644	.0157	168.3383	-2.427	-.1867	2.4341	1.4247	265.6019	-1.4205	-.1093	26.8862	48.2222				1				0
80	9.2	16.376	68.1533	16.7387	66.8091	-5.1506	.0273	168.0771	-2.4132	-.1751	2.4196	1.4162	265.8503	-1.4125	-.1025	27.017	48.3325				1				0
80	9.21	16.4721	68.1344	16.7272	66.4821	-5.1369	.0389	167.8158	-2.3994	-.1635	2.405	1.4077	266.1026	-1.4044	-.0957	27.1482	48.4432				1				0
80	9.22	16.5683	68.1155	16.7156	66.1552	-5.123	.0505	167.5545	-2.3856	-.1518	2.3904	1.3991	266.3587	-1.3963	-.0889	27.2799	48.5541				1				0
80	9.23	16.6644	68.0966	16.704	65.8283	-5.1092	.0622	167.2932	-2.3717	-.1401	2.3759	1.3906	266.6188	-1.3882	-.082	27.412	48.6655				1				0
80	9.24	16.8729	68.0984	16.7129	65.2782	-5.0803	.0834	166.9624	-2.3429	-.119	2.3459	1.3731	267.093	-1.3713	-.0696	27.6868	48.8669				1				0
80	9.25	17.0815	68.1002	16.7218	64.7281	-5.0513	.1046	166.6315	-2.3139	-.0977	2.316	1.3555	267.5814	-1.3543	-.0572	27.9628	49.0692				1				0
80	9.26	17.1939	68.1209	16.7423	64.5049	-5.0363	.1141	166.562	-2.2989	-.0883	2.3006	1.3465	267.8011	-1.3456	-.0517	28.1057	49.1593				1				0
80	9.27	17.3064	68.1416	16.7627	64.2818	-5.0213	.1236	166.4924	-2.2839	-.0788	2.2852	1.3376	268.0239	-1.3368	-.0461	28.2487	49.2495				1				0
80	9.28	17.4188	68.1623	16.7832	64.0586	-5.0063	.133	166.4229	-2.2689	-.0693	2.2699	1.3286	268.2499	-1.328	-.0406	28.3918	49.3398				1				0
80	9.29	17.5312	68.183	16.8037	63.8355	-4.9912	.1425	166.3533	-2.2538	-.0598	2.2546	1.3196	268.4792	-1.3192	-.035	28.5351	49.4301				1				0
80	9.3	17.6789	68.1038	16.8357	63.5327	-4.9686	.1522	166.151	-2.2312	-.0501	2.2317	1.3062	268.713	-1.3059	-.0293	28.7508	49.5226				1				0
80	9.31	17.8265	68.0246	16.8677	63.23	-4.9459	.162	165.9488	-2.2085	-.0404	2.2088	1.2928	268.9521	-1.2926	-.0236	28.9671	49.6153				1				0
80	9.32	17.8617	67.9246	16.8793	63.1504	-4.9382	.1622	165.816	-2.2008	-.0402	2.2012	1.2883	268.9543	-1.2881	-.0235	29.0398	49.6174				1				0
80	9.33	17.8969	67.8247	16.8908	63.0709	-4.9306	.1624	165.6833	-2.1932	-.0399	2.1935	1.2839	268.9565	-1.2837	-.0234	29.1127	49.6195				1				0
80	9.34	17.9321	67.7248	16.9024	62.9913	-4.9229	.1626	165.5506	-2.1855	-.0397	2.1859	1.2794	268.9587	-1.2792	-.0233	29.1857	49.6217				1				0
80	9.35	17.9715	67.3225	17.0305	63.102	-4.903	.1458	165.4265	-2.1656	-.0566	2.1663	1.268	268.503	-1.2675	-.0331	29.3752	49.461				1				0
80	9.36	18.011	66.9202	17.1586	63.2127	-4.8831	.1289	165.3025	-2.1457	-.0735	2.1469	1.2566	268.0384	-1.2558	-.043	29.5651	49.3001				1				0
80	9.37	18.0505	66.5179	17.2867	63.3234	-4.8631	.112	165.1785	-2.1257	-.0904	2.1276	1.2453	267.5646	-1.2442	-.0529	29.7552	49.139				1				0
80	9.38	18.0548	66.2154	17.4032	63.5137	-4.8509	.0948	165.1871	-2.1135	-.1075	2.1162	1.2386	267.0875	-1.237	-.0629	29.8718	48.976				1				0
80	9.39	18.0591	65.913	17.5197	63.704	-4.8386	.0777	165.1958	-2.1012	-.1246	2.1049	1.232	266.6054	-1.2298	-.073	29.9884	48.813				1				0
80	9.4	18.0634	65.6106	17.6363	63.8943	-4.8264	.0606	165.2045	-2.089	-.1417	2.0938	1.2255	266.1181	-1.2227	-.083	30.1049	48.65				1				0
80	9.41	18.0102	64.9617	17.9387	64.607	-4.8078	.012	165.5175	-2.0703	-.1903	2.0791	1.2169	264.7473	-1.2117	-.1114	30.2826	48.1873				1				0
80	9.42	17.9569	64.3127	18.2412	65.3197	-4.7892	-.0364	165.8305	-2.0517	-.2387	2.0656	1.209	263.3629	-1.2009	-.1397	30.4595	47.7263				1				0
80	9.43	17.8994	63.9662	18.4271	65.8421	-4.7828	-.0676	166.1348	-2.0454	-.27	2.0631	1.2075	262.4815	-1.1972	-.158	30.52	47.429				1				0
80	9.44	17.8419	63.6197	18.613	66.3645	-4.7765	-.0987	166.4391	-2.0391	-.3011	2.0612	1.2064	261.6014	-1.1935	-.1762	30.5801	47.1328				1				0
80	9.45	17.7844	63.2732	18.7989	66.8869	-4.7702	-.1297	166.7435	-2.0328	-.332	2.0597	1.2055	260.7231	-1.1898	-.1943	30.6401	46.8377				1				0
80	9.46	17.7269	62.9266	18.9848	67.4094	-4.7639	-.1606	167.0478	-2.0265	-.3629	2.0588	1.205	259.8469	-1.1861	-.2124	30.6999	46.5437				1				0
80	9.47	17.6351	62.4721	19.3202	68.4663	-4.7581	-.2137	167.8937	-2.0207	-.4161	2.0631	1.2075	258.3656	-1.1827	-.2435	30.7554	46.0376				1				0
80	9.48	17.5433	62.0176	19.6556	69.5232	-4.7523	-.2663	168.7396	-2.0149	-.4687	2.0687	1.2108	256.9061	-1.1793	-.2743	30.8104	45.5366				1				0
80	9.49	17.5089	61.9096	19.805	70.0578	-4.7528	-.2882	169.2813	-2.0153	-.4906	2.0742	1.214	256.3182	-1.1796	-.2872	30.8063	45.3275				1				0
80	9.5	17.4746	61.8016	19.9545	70.5923	-4.7532	-.3101	169.8229	-2.0158	-.5124	2.0799	1.2173	255.7371	-1.1798	-.2999	30.8022	45.1198				1				0
80	9.51	17.4403	61.6936	20.1039	71.1268	-4.7536	-.3317	170.3645	-2.0162	-.5341	2.0857	1.2208	255.1629	-1.1801	-.3126	30.7982	44.9134				1				0
80	9.52	17.4059	61.5855	20.2533	71.6614	-4.754	-.3533	170.9062	-2.0166	-.5556	2.0918	1.2243	254.5957	-1.1803	-.3252	30.7942	44.7083				1				0
80	9.53	17.2901	61.4865	20.3699	72.3784	-4.7675	-.3806	171.5249	-2.0301	-.5829	2.1121	1.2362	253.979	-1.1882	-.3412	30.6661	44.4484				1				0
80	9.54	17.1742	61.3875	20.4864	73.0954	-4.7808	-.4076	172.1436	-2.0434	-.61	2.1325	1.2481	253.3785	-1.196	-.357	30.539	44.1905				1				0
80	9.55	17.0927	61.3965	20.4535	73.2779	-4.7938	-.4135	172.2206	-2.0564	-.6158	2.1466	1.2564	253.328	-1.2036	-.3605	30.4155	44.1348				1				0
80	9.56	17.0111	61.4055	20.4206	73.4604	-4.8067	-.4193	172.2977	-2.0693	-.6217	2.1607	1.2646	253.2782	-1.2112	-.3639	30.2922	44.0792				1				0
80	9.57	16.9296	61.4145	20.3877	73.6429	-4.8197	-.4252	172.3747	-2.0823	-.6275	2.1748	1.2729	253.2292	-1.2187	-.3673	30.169	44.0237				1				0
80	9.58	16.848	61.4235	20.3548	73.8254	-4.8326	-.431	172.4518	-2.0952	-.6333	2.1888	1.2811	253.1807	-1.2263	-.3707	30.0459	43.9682				1				0
80	9.59	16.697	61.3632	20.2382	73.8609	-4.8528	-.4352	172.1593	-2.1154	-.6376	2.2094	1.2931	253.2263	-1.2381	-.3732	29.8535	43.9275				1				0
80	9.6	16.5459	61.3029	20.1217	73.8963	-4.8731	-.4395	171.8669	-2.1356	-.6419	2.23	1.3052	253.2712	-1.25	-.3757	29.6606	43.8867				1				0
80	9.61	16.4764	61.2336	20.0381	73.7493	-4.8804	-.438	171.4974	-2.143	-.6403	2.2366	1.3091	253.3637	-1.2543	-.3748	29.5904	43.9015				1				0
80	9.62	16.4069	61.1643	19.9545	73.6023	-4.8878	-.4364	171.1279	-2.1504	-.6388	2.2433	1.313	253.456	-1.2586	-.3739	29.52	43.9164				1				0
80	9.63	16.3374	61.095	19.8708	73.4552	-4.8953	-.4348	170.7585	-2.1578	-.6372	2.25	1.3169	253.5481	-1.263	-.373	29.4492	43.9313				1				0
80	9.64	16.2679	61.0257	19.7872	73.3082	-4.9027	-.4333	170.389	-2.1653	-.6356	2.2567	1.3208	253.6401	-1.2673	-.372	29.3781	43.9464				1				0
80	9.65	16.0945	60.8808	19.62	73.0522	-4.9211	-.4323	169.6474	-2.1837	-.6346	2.2741	1.331	253.7949	-1.2781	-.3715	29.2028	43.9558				1				0
80	9.66	15.9211	60.7359	19.4527	72.7962	-4.9397	-.4313	168.9059	-2.2023	-.6336	2.2916	1.3413	253.9486	-1.289	-.3709	29.026	43.9654				1				0
80	9.67	15.8173	60.6603	19.3691	72.6872	-4.9508	-.4319	168.5338	-2.2133	-.6342	2.3024	1.3476	254.0106	-1.2955	-.3712	28.9207	43.9598				1				0
80	9.68	15.7134	60.5847	19.2855	72.5782	-4.9619	-.4324	168.1618	-2.2244	-.6348	2.3132	1.3539	254.0723	-1.302	-.3716	28.815	43.9542				1				0
80	9.69	15.6096	60.5091	19.2019	72.4692	-4.973	-.433	167.7897	-2.2356	-.6354	2.3241	1.3603	254.1336	-1.3085	-.3719	28.7088	43.9486				1				0
80	9.7	15.5057	60.4335	19.1183	72.3602	-4.9842	-.4336	167.4177	-2.2468	-.636	2.3351	1.3667	254.1947	-1.315	-.3723	28.6022	43.9429				1				0
80	9.71	15.159	60.1761	18.9537	72.5669	-5.0244	-.4532	166.8557	-2.287	-.6556	2.3791	1.3925	254.0055	-1.3386	-.3837	28.2188	43.7566				1				0
80	9.72	14.8122	59.9186	18.7891	72.7737	-5.065	-.4729	166.2936	-2.3275	-.6752	2.4235	1.4185	253.8221	-1.3623	-.3952	27.8329	43.5691				1				0
80	9.73	14.5693	59.7368	18.7082	73.0894	-5.0942	-.492	166.1037	-2.3568	-.6943	2.4569	1.4381	253.5844	-1.3794	-.4064	27.5546	43.3873				1				0
80	9.74	14.3264	59.555	18.6272	73.4051	-5.1235	-.5111	165.9137	-2.386	-.7135	2.4904	1.4577	253.3525	-1.3966	-.4176	27.2758	43.2051				1				0
80	9.75	14.0835	59.3732	18.5463	73.7208	-5.1528	-.5303	165.7238	-2.4154	-.7326	2.5241	1.4774	253.1263	-1.4138	-.4288	26.9962	43.0225				1				0
80	9.76	13.693	59.2616	18.4404	74.5814	-5.2088	-.5648	165.9764	-2.4713	-.7672	2.5877	1.5146	252.7533	-1.4465	-.4491	26.4635	42.6932				1				0
80	9.77	13.3025	59.15	18.3346	75.442	-5.2645	-.5993	166.229	-2.5271	-.8017	2.6512	1.5518	252.3993	-1.4792	-.4692	25.9324	42.365				1				0
80	9.78	12.912	59.0384	18.2287	76.3026	-5.3201	-.6337	166.4817	-2.5827	-.836	2.7146	1.5889	252.0628	-1.5117	-.4894	25.4029	42.0377				1				0
80	9.79	12.7644	59.1086	18.2038	76.8475	-5.3461	-.6487	166.9243	-2.6087	-.8511	2.744	1.6061	251.9312	-1.5269	-.4982	25.1553	41.8945				1				0
80	9.8	12.6167	59.1788	18.1789	77.3924	-5.372	-.6637	167.3668	-2.6346	-.866	2.7733	1.6233	251.8031	-1.5421	-.5069	24.909	41.752				1				0
80	9.81	12.4691	59.249	18.154	77.9373	-5.3977	-.6786	167.8094	-2.6603	-.8809	2.8023	1.6403	251.6783	-1.5571	-.5156	24.6639	41.6103				1				0
80	9.82	12.2374	59.4029	18.1015	78.8118	-5.4401	-.7005	168.5535	-2.7026	-.9029	2.8495	1.6679	251.5272	-1.5819	-.5285	24.2605	41.4013				1				0
80	9.83	12.0056	59.5568	18.049	79.6862	-5.4821	-.7223	169.2977	-2.7446	-.9246	2.8962	1.6952	251.3823	-1.6065	-.5412	23.8606	41.1941				1				0
80	9.84	11.9215	59.6405	18.0215	80.0157	-5.4986	-.7293	169.5992	-2.7612	-.9317	2.9141	1.7057	251.3549	-1.6162	-.5453	23.7029	41.127				1				0
80	9.85	11.8374	59.7242	17.9939	80.3453	-5.5151	-.7363	169.9008	-2.7777	-.9387	2.932	1.7162	251.3281	-1.6259	-.5495	23.5457	41.0602				1				0
80	9.86	11.7533	59.8079	17.9663	80.6748	-5.5316	-.7433	170.2023	-2.7941	-.9457	2.9498	1.7266	251.3016	-1.6355	-.5535	23.3891	40.9935				1				0
80	9.87	11.6692	59.8916	17.9387	81.0044	-5.548	-.7503	170.5039	-2.8105	-.9526	2.9676	1.737	251.2756	-1.6451	-.5576	23.233	40.9271				1				0
80	9.88	11.5851	60.0176	17.92	81.4083	-5.5656	-.7578	170.9311	-2.8281	-.9602	2.9867	1.7482	251.2475	-1.6554	-.562	23.0654	40.8556				1				0
80	9.89	11.501	60.1437	17.9014	81.8122	-5.5831	-.7653	171.3582	-2.8456	-.9676	3.0057	1.7593	251.22	-1.6657	-.5664	22.8986	40.7845				1				0
80	9.9	11.501	60.186	17.9103	81.8866	-5.5843	-.7658	171.4838	-2.8469	-.9682	3.007	1.7601	251.2176	-1.6664	-.5667	22.8867	40.7792				1				0
80	9.91	11.501	60.2283	17.9192	81.961	-5.5856	-.7664	171.6093	-2.8482	-.9687	3.0084	1.7609	251.2153	-1.6671	-.567	22.8747	40.7739				1				0
80	9.92	11.501	60.2706	17.9281	82.0354	-5.5868	-.7669	171.7349	-2.8494	-.9693	3.0098	1.7617	251.213	-1.6679	-.5674	22.8628	40.7686				1				0
80	9.93	11.501	60.3129	17.9369	82.1097	-5.5881	-.7675	171.8605	-2.8507	-.9698	3.0111	1.7625	251.2106	-1.6686	-.5677	22.8509	40.7633				1				0
80	9.94	11.5061	60.3885	17.9014	81.9912	-5.5898	-.7614	171.7872	-2.8524	-.9638	3.0108	1.7624	251.3306	-1.6696	-.5642	22.8341	40.821				1				0
80	9.95	11.5113	60.4641	17.8658	81.8727	-5.5916	-.7554	171.7139	-2.8542	-.9577	3.0106	1.7622	251.4508	-1.6707	-.5606	22.8172	40.8788				1				0
80	9.96	11.5164	60.4974	17.8213	81.6799	-5.5921	-.7487	171.515	-2.8547	-.9511	3.009	1.7613	251.5738	-1.671	-.5567	22.8122	40.942				1				0
80	9.97	11.5216	60.5307	17.7768	81.487	-5.5927	-.7421	171.316	-2.8552	-.9444	3.0074	1.7603	251.6972	-1.6713	-.5528	22.8072	41.0054				1				0
80	9.98	11.5267	60.564	17.7324	81.2941	-5.5932	-.7354	171.1172	-2.8558	-.9378	3.0058	1.7594	251.821	-1.6716	-.5489	22.8022	41.0689				1				0
80	9.99	11.5319	60.5973	17.6879	81.1012	-5.5937	-.7287	170.9182	-2.8563	-.9311	3.0042	1.7585	251.9452	-1.6719	-.545	22.7972	41.1325				1				0
80	10	11.5576	60.7791	17.5829	80.6411	-5.5955	-.7091	170.5607	-2.8581	-.9115	2.9999	1.756	252.3125	-1.673	-.5335	22.78	41.3195				1				0
80	10.01	11.5834	60.9609	17.4779	80.1809	-5.5973	-.6894	170.2032	-2.8599	-.8917	2.9957	1.7535	252.6823	-1.674	-.522	22.7627	41.5073				1				0
80	10.02	11.604	61.1094	17.4174	79.9137	-5.5986	-.6764	170.0445	-2.8612	-.8787	2.9931	1.752	252.9273	-1.6748	-.5144	22.7505	41.6312				1				0
80	10.03	11.6246	61.2579	17.357	79.6464	-5.5999	-.6633	169.8859	-2.8625	-.8657	2.9905	1.7505	253.1732	-1.6755	-.5067	22.7383	41.7553				1				0
80	10.04	11.6452	61.4064	17.2965	79.3792	-5.6012	-.6503	169.7272	-2.8638	-.8526	2.988	1.749	253.42	-1.6763	-.4991	22.7261	41.8797				1				0
80	10.05	11.6658	61.5549	17.236	79.1119	-5.6025	-.6372	169.5685	-2.865	-.8396	2.9855	1.7475	253.6677	-1.677	-.4914	22.7138	42.0043				1				0
80	10.06	11.7267	61.8781	17.1132	78.5566	-5.6036	-.609	169.2746	-2.8662	-.8113	2.9788	1.7436	254.1947	-1.6777	-.4749	22.7026	42.2729				1				0
80	10.07	11.7876	62.2012	16.9905	78.0013	-5.6048	-.5807	168.9806	-2.8674	-.783	2.9724	1.7399	254.7259	-1.6784	-.4584	22.6914	42.5425				1				0
80	10.08	11.828	62.3758	16.9282	77.7133	-5.6047	-.5655	168.8452	-2.8673	-.7679	2.9683	1.7375	255.0078	-1.6783	-.4495	22.6925	42.687				1				0
80	10.09	11.8683	62.5504	16.8659	77.4253	-5.6046	-.5503	168.7099	-2.8672	-.7527	2.9643	1.7351	255.291	-1.6783	-.4406	22.6935	42.8317				1				0
80	10.1	11.9086	62.725	16.8037	77.1372	-5.6045	-.5351	168.5746	-2.8671	-.7374	2.9604	1.7328	255.5755	-1.6782	-.4317	22.6946	42.9767				1				0
80	10.11	11.949	62.8996	16.7414	76.8492	-5.6044	-.5198	168.4392	-2.867	-.7222	2.9565	1.7306	255.8611	-1.6781	-.4227	22.6957	43.1219				1				0
80	10.12	12.0537	63.1822	16.6355	76.2325	-5.5987	-.49	168.104	-2.8613	-.6924	2.9439	1.7232	256.3968	-1.6748	-.4053	22.7496	43.4058				1				0
80	10.13	12.1584	63.4649	16.5297	75.6158	-5.593	-.4601	167.7688	-2.8556	-.6625	2.9314	1.7159	256.9392	-1.6715	-.3878	22.8037	43.6908				1				0
80	10.14	12.2228	63.5729	16.4861	75.2872	-5.5875	-.4455	167.5689	-2.85	-.6478	2.9227	1.7108	257.194	-1.6682	-.3792	22.8568	43.8302				1				0
80	10.15	12.2871	63.6809	16.4425	74.9585	-5.5819	-.4308	167.369	-2.8444	-.6332	2.9141	1.7057	257.451	-1.665	-.3706	22.91	43.97				1				0
80	10.16	12.3515	63.7889	16.3989	74.6298	-5.5763	-.4161	167.1691	-2.8388	-.6184	2.9054	1.7006	257.71	-1.6617	-.362	22.9634	44.11				1				0
80	10.17	12.5463	64.1651	16.3429	73.9984	-5.5601	-.3812	167.0527	-2.8227	-.5835	2.8824	1.6871	258.3196	-1.6522	-.3416	23.1173	44.4425				1				0
80	10.18	12.7412	64.5413	16.2868	73.367	-5.5439	-.3462	166.9363	-2.8065	-.5486	2.8596	1.6738	258.9398	-1.6427	-.3211	23.2714	44.7754				1				0
80	10.19	12.936	64.9176	16.2308	72.7356	-5.5277	-.3112	166.82	-2.7903	-.5136	2.8372	1.6607	259.5708	-1.6332	-.3006	23.4258	45.1087				1				0
80	10.2	13.0665	65.1858	16.2183	72.4329	-5.5172	-.2911	166.9035	-2.7798	-.4934	2.8232	1.6525	259.9341	-1.6271	-.2888	23.5261	45.3005				1				0
80	10.21	13.1969	65.454	16.2059	72.1302	-5.5067	-.271	166.9869	-2.7692	-.4733	2.8094	1.6444	260.3005	-1.6209	-.2771	23.6263	45.4921				1				0
80	10.22	13.3274	65.7222	16.1934	71.8274	-5.4962	-.2509	167.0704	-2.7587	-.4532	2.7957	1.6364	260.6702	-1.6148	-.2653	23.7264	45.6835				1				0
80	10.23	13.5857	66.2262	16.1641	71.2194	-5.4751	-.2116	167.1954	-2.7377	-.4139	2.7688	1.6207	261.4022	-1.6024	-.2423	23.9268	46.0578				1				0
80	10.24	13.8441	66.7303	16.1347	70.6113	-5.4541	-.1723	167.3204	-2.7167	-.3747	2.7424	1.6052	262.1472	-1.5901	-.2193	24.1268	46.4315				1				0
80	10.25	13.972	66.9661	16.1178	70.306	-5.4436	-.1531	167.3619	-2.7062	-.3555	2.7294	1.5976	262.5161	-1.584	-.2081	24.227	46.6143				1				0
80	10.26	14.0998	67.2019	16.1009	70.0007	-5.4331	-.134	167.4034	-2.6957	-.3363	2.7166	1.5901	262.8883	-1.5778	-.1969	24.3271	46.797				1				0
80	10.27	14.2277	67.4377	16.084	69.6954	-5.4226	-.1148	167.4448	-2.6851	-.3171	2.7038	1.5826	263.2639	-1.5717	-.1856	24.4272	46.9795				1				0
80	10.28	14.3556	67.6735	16.0671	69.3901	-5.4121	-.0956	167.4863	-2.6746	-.298	2.6912	1.5752	263.6428	-1.5655	-.1744	24.5272	47.162				1				0
80	10.29	14.6448	67.804	16.1187	68.7535	-5.3744	-.0677	167.321	-2.637	-.27	2.6508	1.5515	264.1533	-1.5435	-.1581	24.8861	47.4283				1				0
80	10.3	14.9341	67.9345	16.1703	68.1169	-5.3366	-.0396	167.1558	-2.5992	-.242	2.6105	1.5279	264.6805	-1.5214	-.1417	25.2456	47.6951				1				0
80	10.31	15.0954	67.8292	16.2388	67.7856	-5.3093	-.0308	166.9491	-2.5719	-.2331	2.5824	1.5115	264.8204	-1.5054	-.1365	25.5058	47.7796				1				0
80	10.32	15.2568	67.7239	16.3073	67.4543	-5.2819	-.0219	166.7424	-2.5445	-.2242	2.5544	1.4951	264.9636	-1.4893	-.1313	25.7667	47.8643				1				0
80	10.33	15.4182	67.6186	16.3758	67.1231	-5.2545	-.013	166.5356	-2.517	-.2153	2.5262	1.4786	265.1104	-1.4733	-.126	26.0282	47.9493				1				0
80	10.34	15.5795	67.5133	16.4443	66.7918	-5.2269	-.004	166.3289	-2.4895	-.2064	2.4981	1.4621	265.2609	-1.4571	-.1208	26.2903	48.0344				1				0
80	10.35	15.8979	66.9283	16.7129	66.3602	-5.1583	-.007	165.8993	-2.4209	-.2093	2.4299	1.4222	265.0583	-1.417	-.1225	26.944	48.0065				1				0
80	10.36	16.2164	66.3432	16.9816	65.9286	-5.0893	-.0099	165.4698	-2.3519	-.2123	2.3615	1.3822	264.843	-1.3766	-.1242	27.601	47.9785				1				0
80	10.37	16.3734	65.8635	17.1817	65.8283	-5.048	-.0219	165.2469	-2.3105	-.2242	2.3214	1.3587	264.4573	-1.3524	-.1312	27.9948	47.8646				1				0
80	10.38	16.5305	65.3838	17.3819	65.7279	-5.0065	-.0338	165.0241	-2.2691	-.2362	2.2813	1.3353	264.0569	-1.3281	-.1383	28.3897	47.7504				1				0
80	10.39	16.6876	64.9041	17.582	65.6276	-4.9649	-.0459	164.8012	-2.2275	-.2482	2.2413	1.3118	263.6412	-1.3038	-.1453	28.7856	47.6359				1				0
80	10.4	16.8446	64.4243	17.7822	65.5273	-4.9233	-.0579	164.5784	-2.1858	-.2603	2.2013	1.2884	263.2092	-1.2794	-.1524	29.1826	47.5211				1				0
80	10.41	16.8875	63.5261	18.1157	65.9511	-4.8822	-.1038	164.4804	-2.1448	-.3061	2.1665	1.2681	261.8769	-1.2553	-.1792	29.5735	47.0845				1				0
80	10.42	16.9304	62.6278	18.4493	66.3749	-4.8411	-.1497	164.3825	-2.1037	-.352	2.1329	1.2484	260.5003	-1.2313	-.206	29.9649	46.6474				1				0
80	10.43	16.8163	62.2093	18.5828	66.899	-4.8419	-.1834	164.5074	-2.1045	-.3857	2.1395	1.2523	259.6139	-1.2317	-.2258	29.9574	46.3265				1				0
80	10.44	16.7021	61.7908	18.7162	67.4232	-4.8427	-.217	164.6323	-2.1053	-.4194	2.1466	1.2564	258.7345	-1.2322	-.2455	29.9499	46.0062				1				0
80	10.45	16.588	61.3722	18.8496	67.9473	-4.8435	-.2506	164.7572	-2.106	-.4529	2.1542	1.2608	257.8625	-1.2327	-.2651	29.9424	45.6863				1				0
80	10.46	16.4738	60.9537	18.9831	68.4715	-4.8443	-.2841	164.8821	-2.1068	-.4865	2.1623	1.2656	256.998	-1.2331	-.2847	29.935	45.3669				1				0
80	10.47	16.406	60.6855	19.2428	69.4852	-4.8452	-.3279	165.8195	-2.1078	-.5302	2.1735	1.2721	255.8803	-1.2337	-.3103	29.9256	44.9503				1				0
80	10.48	16.3382	60.4173	19.5026	70.4989	-4.8462	-.3711	166.757	-2.1088	-.5735	2.1854	1.2791	254.7869	-1.2343	-.3357	29.9163	44.5384				1				0
80	10.49	16.3846	60.5676	19.6289	70.9884	-4.8464	-.381	167.5695	-2.109	-.5834	2.1882	1.2807	254.5384	-1.2344	-.3414	29.9144	44.4443				1				0
80	10.5	16.4309	60.7179	19.7552	71.478	-4.8466	-.3908	168.382	-2.1092	-.5931	2.191	1.2824	254.293	-1.2345	-.3472	29.9125	44.351				1				0
80	10.51	16.4773	60.8682	19.8815	71.9676	-4.8468	-.4005	169.1945	-2.1094	-.6028	2.1938	1.284	254.0505	-1.2346	-.3528	29.9106	44.2586				1				0
80	10.52	16.5631	61.068	20.0585	72.5955	-4.844	-.4122	170.2851	-2.1065	-.6145	2.1943	1.2843	253.7368	-1.233	-.3597	29.9377	44.1474				1				0
80	10.53	16.6489	61.2678	20.2356	73.2234	-4.8412	-.4237	171.3757	-2.1037	-.6261	2.1949	1.2847	253.4272	-1.2313	-.3664	29.9644	44.0375				1				0
80	10.54	16.7348	61.4676	20.4126	73.8514	-4.8384	-.4351	172.4663	-2.101	-.6374	2.1955	1.285	253.1218	-1.2297	-.3731	29.9908	43.9291				1				0
80	10.55	16.7742	61.5171	20.4633	73.9898	-4.8354	-.4371	172.7444	-2.098	-.6395	2.1933	1.2837	253.049	-1.2279	-.3743	30.0192	43.9099				1				0
80	10.56	16.8137	61.5666	20.514	74.1282	-4.8324	-.4391	173.0225	-2.095	-.6415	2.191	1.2824	252.9763	-1.2262	-.3754	30.0475	43.8909				1				0
80	10.57	16.8532	61.6161	20.5647	74.2665	-4.8295	-.4411	173.3006	-2.092	-.6435	2.1888	1.2811	252.9037	-1.2245	-.3766	30.0757	43.8719				1				0
80	10.58	16.8609	61.5954	20.5149	74.1325	-4.8294	-.437	173.1037	-2.092	-.6393	2.1875	1.2803	253.0063	-1.2244	-.3742	30.0761	43.911				1				0
80	10.59	16.8686	61.5747	20.4651	73.9984	-4.8294	-.4329	172.9069	-2.092	-.6352	2.1863	1.2796	253.1092	-1.2244	-.3718	30.0765	43.9503				1				0
80	10.6	16.8369	61.5045	20.3645	73.726	-4.8323	-.4267	172.4319	-2.0949	-.6291	2.1873	1.2802	253.2857	-1.2261	-.3682	30.0486	44.0089				1				0
80	10.61	16.8051	61.4343	20.264	73.4535	-4.8353	-.4205	171.957	-2.0978	-.6229	2.1884	1.2808	253.463	-1.2279	-.3646	30.0205	44.0678				1				0
80	10.62	16.7734	61.3641	20.1635	73.181	-4.8382	-.4143	171.4821	-2.1008	-.6167	2.1894	1.2815	253.6411	-1.2296	-.3609	29.9923	44.127				1				0
80	10.63	16.7416	61.2939	20.063	72.9086	-4.8412	-.408	171.0071	-2.1038	-.6104	2.1906	1.2821	253.8199	-1.2313	-.3573	29.9639	44.1865				1				0
80	10.64	16.7013	61.1751	19.853	72.2867	-4.8449	-.3919	170.0161	-2.1075	-.5943	2.1897	1.2816	254.2517	-1.2335	-.3479	29.9287	44.3399				1				0
80	10.65	16.6609	61.0563	19.6431	71.6648	-4.8487	-.3756	169.0252	-2.1112	-.578	2.1889	1.2812	254.6888	-1.2357	-.3383	29.893	44.4951				1				0
80	10.66	16.6524	61.0077	19.5337	71.3154	-4.8494	-.3657	168.5092	-2.112	-.568	2.187	1.28	254.9461	-1.2361	-.3325	29.8862	44.5902				1				0
80	10.67	16.6438	60.9591	19.4243	70.966	-4.8501	-.3556	167.9931	-2.1127	-.558	2.1851	1.2789	255.2054	-1.2365	-.3266	29.8792	44.6859				1				0
80	10.68	16.6352	60.9105	19.3149	70.6165	-4.8508	-.3455	167.4771	-2.1134	-.5479	2.1833	1.2779	255.4668	-1.237	-.3207	29.8723	44.7822				1				0
80	10.69	16.6266	60.8619	19.2055	70.2671	-4.8516	-.3353	166.9611	-2.1141	-.5377	2.1815	1.2768	255.7303	-1.2374	-.3147	29.8653	44.8791				1				0
80	10.7	16.6361	60.8313	19.1076	69.9133	-4.8502	-.3242	166.4883	-2.1128	-.5266	2.1774	1.2744	256.0054	-1.2366	-.3082	29.878	44.985				1				0
80	10.71	16.6455	60.8007	19.0098	69.5596	-4.8489	-.313	166.0155	-2.1115	-.5154	2.1735	1.2721	256.2831	-1.2358	-.3017	29.8907	45.0916				1				0
80	10.72	16.6635	60.8187	19.0213	69.5553	-4.8468	-.3121	166.0588	-2.1094	-.5145	2.1712	1.2708	256.2929	-1.2346	-.3011	29.9105	45.1001				1				0
80	10.73	16.6815	60.8367	19.0329	69.5509	-4.8447	-.3112	166.1021	-2.1073	-.5136	2.169	1.2695	256.3028	-1.2334	-.3006	29.9303	45.1086				1				0
80	10.74	16.6996	60.8547	19.0444	69.5466	-4.8427	-.3103	166.1453	-2.1052	-.5127	2.1668	1.2682	256.3127	-1.2322	-.3001	29.9501	45.1171				1				0
80	10.75	16.7176	60.8727	19.056	69.5423	-4.8406	-.3095	166.1886	-2.1032	-.5118	2.1646	1.2669	256.3226	-1.231	-.2996	29.9698	45.1255				1				0
80	10.76	16.5889	60.8223	19.0178	69.7654	-4.8578	-.3197	166.1943	-2.1204	-.522	2.1837	1.2781	256.1687	-1.241	-.3056	29.8059	45.0282				1				0
80	10.77	16.4601	60.7719	18.9795	69.9886	-4.875	-.3299	166.2001	-2.1376	-.5323	2.2029	1.2893	256.0175	-1.2511	-.3115	29.642	44.9308				1				0
80	10.78	16.3133	60.7035	18.9297	70.2161	-4.8943	-.341	166.1626	-2.1569	-.5434	2.2243	1.3019	255.8597	-1.2624	-.318	29.4583	44.8249				1				0
80	10.79	16.1666	60.6351	18.8799	70.4435	-4.9136	-.3521	166.1251	-2.1762	-.5545	2.2457	1.3144	255.7048	-1.2737	-.3246	29.2745	44.719				1				0
80	10.8	16.0198	60.5667	18.8301	70.671	-4.9329	-.3633	166.0876	-2.1955	-.5656	2.2672	1.327	255.5527	-1.285	-.3311	29.0906	44.613				1				0
80	10.81	15.873	60.4983	18.7802	70.8985	-4.9522	-.3744	166.05	-2.2148	-.5768	2.2887	1.3396	255.4034	-1.2963	-.3376	28.9065	44.5069				1				0
80	10.82	15.6782	60.6063	18.7037	71.369	-4.9865	-.3872	166.3573	-2.2491	-.5896	2.3251	1.3609	255.3108	-1.3164	-.3451	28.5801	44.3849				1				0
80	10.83	15.4834	60.7143	18.6272	71.8395	-5.0207	-.4	166.6645	-2.2832	-.6024	2.3614	1.3821	255.2213	-1.3364	-.3526	28.2548	44.2633				1				0
80	10.84	15.4353	60.8907	18.6006	72.0826	-5.0355	-.4016	167.0092	-2.298	-.604	2.3761	1.3907	255.2741	-1.3451	-.3535	28.114	44.2477				1				0
80	10.85	15.3873	61.0671	18.5739	72.3256	-5.0502	-.4033	167.3539	-2.3128	-.6056	2.3907	1.3993	255.3261	-1.3537	-.3545	27.9737	44.2322				1				0
80	10.86	15.3392	61.2435	18.5472	72.5687	-5.0649	-.4049	167.6986	-2.3274	-.6072	2.4053	1.4079	255.3772	-1.3623	-.3554	27.834	44.2168				1				0
80	10.87	15.2911	61.4199	18.5205	72.8117	-5.0795	-.4065	168.0433	-2.342	-.6089	2.4199	1.4164	255.4275	-1.3708	-.3564	27.6949	44.2014				1				0
80	10.88	15.3727	61.8943	18.5712	73.1785	-5.0859	-.4003	169.0166	-2.3484	-.6027	2.4245	1.4191	255.6066	-1.3746	-.3528	27.6339	44.2601				1				0
80	10.89	15.4542	62.3686	18.6219	73.5452	-5.0922	-.3942	169.9899	-2.3548	-.5966	2.4292	1.4218	255.7829	-1.3783	-.3492	27.5737	44.3182				1				0
80	10.9	15.5838	62.6665	18.6993	73.6689	-5.0841	-.3866	170.6185	-2.3467	-.5889	2.4195	1.4161	255.9117	-1.3735	-.3447	27.6506	44.3911				1				0
80	10.91	15.7134	62.9644	18.7767	73.7926	-5.0761	-.379	171.2471	-2.3387	-.5813	2.4099	1.4105	256.0405	-1.3688	-.3403	27.7269	44.4634				1				0
80	10.92	15.843	63.2623	18.8541	73.9162	-5.0682	-.3714	171.8757	-2.3307	-.5738	2.4003	1.4049	256.1694	-1.3642	-.3359	27.8026	44.5352				1				0
80	10.93	16.1374	63.7808	18.8843	73.5876	-5.0464	-.3402	172.3901	-2.309	-.5426	2.3718	1.3883	256.7761	-1.3514	-.3176	28.0099	44.8326				1				0
80	10.94	16.4318	64.2992	18.9146	73.2589	-5.0247	-.3092	172.9045	-2.2873	-.5115	2.3438	1.3718	257.3937	-1.3388	-.2994	28.2161	45.1282				1				0
80	10.95	16.7262	64.8176	18.9448	72.9302	-5.0032	-.2783	173.4189	-2.2658	-.4807	2.3162	1.3557	258.0224	-1.3262	-.2814	28.421	45.422				1				0
80	10.96	16.891	65.0382	18.8977	72.4779	-4.9894	-.2547	173.3047	-2.252	-.457	2.2979	1.3449	258.5281	-1.3181	-.2675	28.5528	45.6475				1				0
80	10.97	17.0558	65.2587	18.8505	72.0255	-4.9755	-.231	173.1904	-2.2381	-.4333	2.2797	1.3343	259.0425	-1.31	-.2536	28.6848	45.8732				1				0
80	10.98	17.2205	65.4792	18.8034	71.5731	-4.9616	-.2072	173.0763	-2.2242	-.4096	2.2616	1.3237	259.566	-1.3018	-.2397	28.817	46.0992				1				0
80	10.99	17.5149	65.6007	18.6691	70.3199	-4.9258	-.1594	172.1045	-2.1884	-.3618	2.2181	1.2983	260.6126	-1.2809	-.2118	29.1579	46.5543				1				0
80	11	17.8093	65.7222	18.5347	69.0666	-4.8897	-.1111	171.1328	-2.1522	-.3135	2.1749	1.273	261.7133	-1.2597	-.1835	29.5026	47.0146				1				0
80	11.01	17.9389	65.6232	18.4476	68.2656	-4.8672	-.0865	170.2753	-2.1298	-.2888	2.1493	1.258	262.2773	-1.2466	-.169	29.7161	47.2493				1				0
80	11.02	18.0685	65.5242	18.3604	67.4647	-4.8446	-.0616	169.4178	-2.1072	-.2639	2.1236	1.2429	262.8608	-1.2333	-.1545	29.9318	47.4864				1				0
80	11.03	18.1981	65.4252	18.2732	66.6638	-4.8217	-.0364	168.5603	-2.0843	-.2388	2.0979	1.2279	263.4647	-1.2199	-.1398	30.1496	47.726				1				0
80	11.04	18.3277	65.3262	18.186	65.8629	-4.7986	-.011	167.7028	-2.0612	-.2134	2.0722	1.2128	264.09	-1.2064	-.1249	30.3697	47.9679				1				0
80	11.05	18.4968	65.0265	18.106	64.7506	-4.7601	.0187	166.3798	-2.0227	-.1836	2.031	1.1887	264.8122	-1.1838	-.1075	30.7366	48.251				1				0
80	11.06	18.6659	64.7267	18.0259	63.6383	-4.7209	.0489	165.0568	-1.9835	-.1534	1.9894	1.1644	265.5765	-1.1609	-.0898	31.1095	48.5387				1				0
80	11.07	18.7054	64.526	18.033	63.3269	-4.7054	.0531	164.5913	-1.968	-.1492	1.9737	1.1552	265.6633	-1.1518	-.0874	31.2571	48.5786				1				0
80	11.08	18.7449	64.3253	18.0401	63.0155	-4.6898	.0573	164.1258	-1.9524	-.145	1.9578	1.1459	265.752	-1.1427	-.0849	31.4055	48.6189				1				0
80	11.09	18.7843	64.1246	18.0473	62.7041	-4.6742	.0616	163.6603	-1.9367	-.1408	1.9419	1.1365	265.8427	-1.1335	-.0824	31.5548	48.6593				1				0
80	11.1	18.8238	63.9239	18.0544	62.3927	-4.6584	.0659	163.1948	-1.921	-.1365	1.9258	1.1272	265.9354	-1.1243	-.0799	31.705	48.7				1				0
80	11.11	18.835	63.7673	18.0597	62.2267	-4.6495	.0664	162.8886	-1.912	-.1359	1.9169	1.1219	265.9332	-1.1191	-.0796	31.7902	48.7053				1				0
80	11.12	18.8461	63.6107	18.065	62.0606	-4.6405	.067	162.5825	-1.9031	-.1354	1.9079	1.1166	265.931	-1.1138	-.0792	31.8757	48.7107				1				0
80	11.13	18.8178	63.6548	18.0633	62.2059	-4.6474	.0633	162.7418	-1.91	-.1391	1.915	1.1208	265.8343	-1.1179	-.0814	31.8097	48.6751				1				0
80	11.14	18.7895	63.6989	18.0615	62.3512	-4.6543	.0595	162.9011	-1.9169	-.1428	1.9222	1.125	265.7385	-1.1219	-.0836	31.7439	48.6397				1				0
80	11.15	18.7612	63.743	18.0597	62.4965	-4.6612	.0558	163.0604	-1.9238	-.1466	1.9294	1.1292	265.6436	-1.126	-.0858	31.6783	48.6042				1				0
80	11.16	18.7328	63.7871	18.0579	62.6418	-4.6681	.0521	163.2197	-1.9307	-.1503	1.9365	1.1334	265.5496	-1.13	-.088	31.6127	48.5689				1				0
80	11.17	18.72	63.9293	18.1567	63.1833	-4.6772	.0373	163.9892	-1.9397	-.1651	1.9468	1.1394	265.1361	-1.1353	-.0966	31.5262	48.428				1				0
80	11.18	18.7071	64.0715	18.2554	63.7247	-4.6862	.0226	164.7587	-1.9487	-.1797	1.957	1.1454	264.7308	-1.1406	-.1052	31.4406	48.2883				1				0
80	11.19	18.7225	64.1696	18.3559	64.1209	-4.6883	.0117	165.369	-1.9509	-.1906	1.9602	1.1473	264.4191	-1.1418	-.1116	31.4201	48.1845				1				0
80	11.2	18.738	64.2677	18.4564	64.517	-4.6905	.0009	165.9792	-1.953	-.2015	1.9634	1.1491	264.1107	-1.1431	-.1179	31.3997	48.0814				1				0
80	11.21	18.7534	64.3658	18.557	64.9132	-4.6926	-.0098	166.5894	-1.9551	-.2122	1.9666	1.151	263.8056	-1.1443	-.1242	31.3796	47.979				1				0
80	11.22	18.7689	64.4639	18.6575	65.3093	-4.6947	-.0205	167.1996	-1.9573	-.2229	1.9699	1.153	263.5037	-1.1456	-.1304	31.3595	47.8774				1				0
80	11.23	18.732	64.4324	18.8594	66.0826	-4.6985	-.0494	168.1064	-1.9611	-.2518	1.9772	1.1572	262.6844	-1.1478	-.1474	31.323	47.6022				1				0
80	11.24	18.6951	64.4009	19.0613	66.8558	-4.7023	-.078	169.0131	-1.9649	-.2803	1.9848	1.1617	261.8799	-1.15	-.1641	31.2868	47.33				1				0
80	11.25	18.6427	64.2713	19.1628	67.2329	-4.704	-.0961	169.3097	-1.9666	-.2984	1.9891	1.1642	261.3712	-1.151	-.1747	31.2704	47.1578				1				0
80	11.26	18.5904	64.1417	19.2642	67.61	-4.7058	-.1141	169.6063	-1.9683	-.3165	1.9936	1.1668	260.8664	-1.152	-.1852	31.254	46.9861				1				0
80	11.27	18.538	64.0121	19.3656	67.9871	-4.7075	-.1321	169.9028	-1.97	-.3344	1.9982	1.1695	260.3657	-1.153	-.1957	31.2376	46.815				1				0
80	11.28	18.4522	63.8708	19.4679	68.4801	-4.714	-.1543	170.271	-1.9766	-.3567	2.0085	1.1756	259.7704	-1.1569	-.2088	31.1752	46.6028				1				0
80	11.29	18.3663	63.7295	19.5702	68.9732	-4.7206	-.1765	170.6391	-1.9831	-.3789	2.019	1.1817	259.1837	-1.1607	-.2218	31.113	46.3915				1				0
80	11.3	18.2805	63.5882	19.6725	69.4662	-4.7271	-.1986	171.0073	-1.9896	-.401	2.0296	1.1879	258.6056	-1.1645	-.2347	31.0511	46.1812				1				0
80	11.31	18.247	63.5765	19.6734	69.5821	-4.7319	-.203	171.0789	-1.9944	-.4053	2.0352	1.1912	258.5126	-1.1673	-.2372	31.0053	46.1398				1				0
80	11.32	18.2136	63.5648	19.6742	69.698	-4.7367	-.2073	171.1506	-1.9993	-.4097	2.0408	1.1945	258.4203	-1.1701	-.2398	30.9594	46.0985				1				0
80	11.33	18.1801	63.5531	19.6751	69.8139	-4.7415	-.2116	171.2222	-2.0041	-.414	2.0464	1.1977	258.3284	-1.173	-.2423	30.9136	46.0573				1				0
80	11.34	18.1312	63.5675	19.5995	69.7957	-4.7511	-.2102	171.0939	-2.0136	-.4125	2.0554	1.203	258.4222	-1.1786	-.2415	30.8226	46.0712				1				0
80	11.35	18.0823	63.5819	19.5239	69.7775	-4.7606	-.2087	170.9656	-2.0232	-.4111	2.0645	1.2084	258.5152	-1.1842	-.2406	30.7315	46.0851				1				0
80	11.36	18.0668	63.608	19.4474	69.6435	-4.7654	-.2029	170.7657	-2.028	-.4053	2.0681	1.2104	258.6992	-1.187	-.2372	30.686	46.1404				1				0
80	11.37	18.0514	63.6341	19.3709	69.5094	-4.7702	-.1971	170.5658	-2.0328	-.3994	2.0716	1.2125	258.8831	-1.1898	-.2338	30.6404	46.1958				1				0
80	11.38	18.0359	63.6602	19.2944	69.3753	-4.775	-.1912	170.3658	-2.0376	-.3936	2.0752	1.2146	259.0667	-1.1926	-.2304	30.5947	46.2514				1				0
80	11.39	18.0205	63.6863	19.2179	69.2413	-4.7798	-.1854	170.1659	-2.0424	-.3878	2.0788	1.2167	259.2501	-1.1954	-.227	30.5489	46.3071				1				0
80	11.4	17.9544	63.6143	19.0951	69.0302	-4.7884	-.1805	169.694	-2.0509	-.3829	2.0864	1.2211	259.4255	-1.2004	-.2241	30.4672	46.3535				1				0
80	11.41	17.8883	63.5423	18.9724	68.8192	-4.797	-.1756	169.2221	-2.0596	-.378	2.094	1.2256	259.6006	-1.2054	-.2212	30.3851	46.4002				1				0
80	11.42	17.8376	63.4442	18.9261	68.7422	-4.8008	-.1766	168.9502	-2.0634	-.379	2.0979	1.2279	259.5927	-1.2077	-.2218	30.349	46.3908				1				0
80	11.43	17.787	63.3461	18.8799	68.6652	-4.8046	-.1776	168.6782	-2.0672	-.38	2.1018	1.2302	259.5848	-1.2099	-.2224	30.3128	46.3813				1				0
80	11.44	17.7364	63.2479	18.8336	68.5883	-4.8084	-.1786	168.4062	-2.071	-.381	2.1057	1.2325	259.577	-1.2121	-.223	30.2765	46.3719				1				0
80	11.45	17.6857	63.1498	18.7874	68.5113	-4.8122	-.1796	168.1342	-2.0748	-.382	2.1097	1.2348	259.5691	-1.2144	-.2236	30.2401	46.3624				1				0
80	11.46	17.6196	63.0391	18.7269	68.4378	-4.8182	-.1811	167.8234	-2.0808	-.3835	2.1158	1.2384	259.5579	-1.2179	-.2244	30.183	46.3479				1				0
80	11.47	17.5536	62.9284	18.6664	68.3642	-4.8242	-.1826	167.5126	-2.0868	-.385	2.122	1.242	259.5468	-1.2214	-.2253	30.1257	46.3333				1				0
80	11.48	17.5381	62.9158	18.6521	68.3677	-4.8264	-.1832	167.4738	-2.089	-.3855	2.1242	1.2433	259.5434	-1.2227	-.2257	30.1052	46.3283				1				0
80	11.49	17.5227	62.9032	18.6379	68.3712	-4.8285	-.1837	167.435	-2.0911	-.3861	2.1265	1.2446	259.5401	-1.2239	-.226	30.0846	46.3233				1				0
80	11.5	17.5072	62.8906	18.6237	68.3746	-4.8307	-.1842	167.3961	-2.0933	-.3866	2.1287	1.2459	259.5368	-1.2252	-.2263	30.064	46.3183				1				0
80	11.51	17.4918	62.878	18.6095	68.3781	-4.8329	-.1847	167.3573	-2.0954	-.3871	2.1309	1.2472	259.5334	-1.2265	-.2266	30.0434	46.3133				1				0
80	11.52	17.4918	62.9041	18.6299	68.4724	-4.8339	-.1871	167.4982	-2.0965	-.3894	2.1323	1.248	259.4771	-1.227	-.2279	30.0338	46.2912				1				0
80	11.53	17.4918	62.9302	18.6504	68.5666	-4.8349	-.1894	167.639	-2.0975	-.3917	2.1337	1.2489	259.421	-1.2276	-.2293	30.0242	46.2692				1				0
80	11.54	17.5072	62.9689	18.6851	68.6575	-4.8337	-.1912	167.8186	-2.0963	-.3935	2.1329	1.2484	259.3682	-1.227	-.2303	30.0352	46.2522				1				0
80	11.55	17.5227	63.0076	18.7198	68.7483	-4.8326	-.1929	167.9983	-2.0951	-.3953	2.1321	1.2479	259.3155	-1.2263	-.2314	30.0462	46.2353				1				0
80	11.56	17.5381	63.0463	18.7544	68.8391	-4.8314	-.1947	168.178	-2.094	-.3971	2.1313	1.2474	259.2628	-1.2256	-.2324	30.0572	46.2184				1				0
80	11.57	17.5536	63.085	18.7891	68.9299	-4.8303	-.1965	168.3576	-2.0929	-.3988	2.1305	1.247	259.2103	-1.2249	-.2334	30.0681	46.2015				1				0
80	11.58	17.5664	63.0859	18.8639	69.1107	-4.8273	-.2029	168.6269	-2.0899	-.4052	2.1288	1.246	259.0265	-1.2232	-.2372	30.0964	46.1407				1				0
80	11.59	17.5793	63.0868	18.9386	69.2915	-4.8243	-.2092	168.8962	-2.0869	-.4116	2.1271	1.245	258.8431	-1.2215	-.2409	30.1246	46.0801				1				0
80	11.6	17.5767	63.049	18.9786	69.3814	-4.8225	-.2138	168.9858	-2.0851	-.4162	2.1262	1.2445	258.712	-1.2204	-.2436	30.1419	46.0363				1				0
80	11.61	17.5742	63.0112	19.0186	69.4714	-4.8207	-.2184	169.0754	-2.0833	-.4208	2.1254	1.244	258.581	-1.2193	-.2463	30.1592	45.9925				1				0
80	11.62	17.5716	62.9734	19.0587	69.5613	-4.8189	-.223	169.165	-2.0815	-.4254	2.1245	1.2434	258.45	-1.2183	-.249	30.1765	45.9488				1				0
80	11.63	17.569	62.9356	19.0987	69.6513	-4.8171	-.2276	169.2546	-2.0797	-.43	2.1236	1.2429	258.319	-1.2172	-.2517	30.1938	45.9052				1				0
80	11.64	17.5458	62.8123	19.161	69.7758	-4.814	-.2367	169.2949	-2.0766	-.4391	2.1225	1.2423	258.0606	-1.2154	-.257	30.2228	45.8181				1				0
80	11.65	17.5227	62.689	19.2232	69.9004	-4.811	-.2459	169.3353	-2.0736	-.4482	2.1215	1.2417	257.8021	-1.2136	-.2624	30.2518	45.7311				1				0
80	11.66	17.5021	62.6035	19.2455	69.935	-4.8097	-.2504	169.286	-2.0723	-.4528	2.1212	1.2415	257.6744	-1.2129	-.265	30.2636	45.6875				1				0
80	11.67	17.4815	62.518	19.2677	69.9696	-4.8085	-.255	169.2368	-2.0711	-.4574	2.121	1.2414	257.5466	-1.2122	-.2677	30.2754	45.644				1				0
80	11.68	17.4609	62.4325	19.29	70.0042	-4.8073	-.2596	169.1875	-2.0698	-.462	2.1208	1.2413	257.4188	-1.2115	-.2704	30.2872	45.6004				1				0
80	11.69	17.2077	61.8754	19.3033	70.2835	-4.8201	-.2909	168.6699	-2.0827	-.4933	2.1403	1.2527	256.6746	-1.219	-.2887	30.1649	45.3019				1				0
80	11.7	16.9545	61.3182	19.3166	70.5629	-4.833	-.3225	168.1523	-2.0956	-.5248	2.1603	1.2644	255.9395	-1.2265	-.3072	30.0419	45.0015				1				0
80	11.71	16.7013	60.7611	19.33	70.8423	-4.846	-.3542	167.6346	-2.1086	-.5566	2.1808	1.2764	255.2136	-1.2342	-.3258	29.918	44.6992				1				0
80	11.72	16.4687	60.2895	19.3211	71.087	-4.8604	-.3815	167.1663	-2.1229	-.5838	2.2017	1.2887	254.6227	-1.2425	-.3417	29.7817	44.4396				1				0
80	11.73	16.2361	59.8178	19.3122	71.3318	-4.8748	-.4089	166.6979	-2.1373	-.6113	2.223	1.3011	254.0397	-1.251	-.3578	29.6445	44.1784				1				0
80	11.74	16.0035	59.3462	19.3033	71.5766	-4.8892	-.4365	166.2296	-2.1518	-.6388	2.2446	1.3138	253.4646	-1.2595	-.3739	29.5066	43.9158				1				0
80	11.75	15.4902	58.6433	19.2739	72.3931	-4.9355	-.4941	165.8005	-2.1981	-.6964	2.3058	1.3496	252.4204	-1.2866	-.4076	29.0657	43.3674				1				0
80	11.76	14.977	57.9403	19.2446	73.2096	-4.9821	-.5519	165.3715	-2.2446	-.7543	2.368	1.386	251.4254	-1.3138	-.4415	28.6225	42.8162				1				0
80	11.77	14.6963	57.709	19.2241	73.7813	-5.0138	-.5818	165.4108	-2.2764	-.7842	2.4077	1.4092	250.9918	-1.3324	-.459	28.3198	42.5315				1				0
80	11.78	14.4157	57.4777	19.2037	74.353	-5.0456	-.6117	165.4501	-2.3082	-.8141	2.4475	1.4326	250.5726	-1.351	-.4765	28.0173	42.2469				1				0
80	11.79	14.135	57.2464	19.1832	74.9248	-5.0774	-.6416	165.4893	-2.3399	-.844	2.4875	1.4559	250.167	-1.3696	-.494	27.7149	41.9624				1				0
80	11.8	13.8544	57.015	19.1628	75.4965	-5.1091	-.6714	165.5286	-2.3717	-.8738	2.5275	1.4794	249.7744	-1.3882	-.5115	27.4126	41.678				1				0
80	11.81	13.5626	57.1888	19.1592	76.4868	-5.157	-.699	166.3973	-2.4196	-.9013	2.582	1.5113	249.5688	-1.4162	-.5276	26.9566	41.416				1				0
80	11.82	13.2707	57.3625	19.1556	77.4772	-5.2044	-.7262	167.266	-2.4669	-.9286	2.6359	1.5428	249.3737	-1.4439	-.5435	26.5054	41.1566				1				0
80	11.83	13.2596	57.7675	19.1725	77.8958	-5.22	-.7238	168.0954	-2.4826	-.9261	2.6497	1.5509	249.5422	-1.4531	-.5421	26.3561	41.1797				1				0
80	11.84	13.2484	58.1725	19.1894	78.3144	-5.2356	-.7214	168.9248	-2.4981	-.9237	2.6635	1.559	249.7073	-1.4622	-.5407	26.2082	41.2026				1				0
80	11.85	13.2373	58.5775	19.2063	78.733	-5.2509	-.719	169.7542	-2.5135	-.9213	2.6771	1.5669	249.8692	-1.4712	-.5393	26.0618	41.2252				1				0
80	11.86	13.2261	58.9826	19.2232	79.1517	-5.2662	-.7166	170.5836	-2.5287	-.919	2.6906	1.5748	250.0278	-1.4801	-.5379	25.9168	41.2477				1				0
80	11.87	13.2098	59.6711	19.1992	79.6542	-5.2918	-.7066	171.7343	-2.5544	-.9089	2.7113	1.587	250.4131	-1.4951	-.532	25.6724	41.3436				1				0
80	11.88	13.1935	60.3597	19.1752	80.1567	-5.3171	-.6966	172.8851	-2.5797	-.899	2.7319	1.599	250.7875	-1.51	-.5262	25.4312	41.4382				1				0
80	11.89	13.1883	60.6432	19.1343	80.2406	-5.3276	-.689	173.2064	-2.5901	-.8913	2.7392	1.6033	251.0102	-1.5161	-.5217	25.3319	41.511				1				0
80	11.9	13.1832	60.9267	19.0934	80.3245	-5.338	-.6814	173.5278	-2.6005	-.8837	2.7466	1.6076	251.2309	-1.5222	-.5173	25.233	41.5835				1				0
80	11.91	13.178	61.2102	19.0524	80.4084	-5.3483	-.6738	173.8491	-2.6109	-.8761	2.754	1.612	251.4496	-1.5282	-.5128	25.1344	41.6558				1				0
80	11.92	13.1729	61.4937	19.0115	80.4923	-5.3586	-.6662	174.1705	-2.6212	-.8686	2.7614	1.6163	251.6663	-1.5343	-.5084	25.0362	41.7277				1				0
80	11.93	13.0579	61.7755	18.7998	80.3764	-5.3876	-.6536	174.0096	-2.6502	-.8559	2.785	1.6301	252.1012	-1.5512	-.501	24.7599	41.8483				1				0
80	11.94	12.9429	62.0572	18.5881	80.2605	-5.4167	-.6409	173.8487	-2.6793	-.8433	2.8088	1.6441	252.5296	-1.5683	-.4936	24.4831	41.969				1				0
80	11.95	12.833	62.0554	18.4173	80.0607	-5.4356	-.6357	173.3664	-2.6982	-.8381	2.8254	1.6538	252.7454	-1.5793	-.4905	24.3026	42.0185				1				0
80	11.96	12.7232	62.0536	18.2465	79.8609	-5.4547	-.6305	172.8842	-2.7173	-.8328	2.842	1.6635	252.9599	-1.5905	-.4875	24.1212	42.0683				1				0
80	11.97	12.6133	62.0518	18.0757	79.6611	-5.4739	-.6252	172.4019	-2.7364	-.8276	2.8588	1.6734	253.1731	-1.6017	-.4844	23.9388	42.1183				1				0
80	11.98	12.5034	62.05	17.9049	79.4613	-5.4931	-.6199	171.9196	-2.7557	-.8223	2.8758	1.6833	253.3849	-1.613	-.4813	23.7553	42.1686				1				0
80	11.99	12.3953	62.0203	17.6683	78.9588	-5.512	-.6067	171.0427	-2.7745	-.8091	2.8901	1.6917	253.7434	-1.624	-.4736	23.5758	42.2947				1				0
80	12	12.2871	61.9906	17.4317	78.4563	-5.531	-.5933	170.1657	-2.7936	-.7957	2.9047	1.7002	254.102	-1.6352	-.4657	23.3944	42.4222				1				0
80	12.01	12.2889	61.9627	17.3659	78.1535	-5.5305	-.5853	169.7709	-2.7931	-.7876	2.902	1.6987	254.252	-1.6349	-.461	23.399	42.4988				1				0
80	12.02	12.2906	61.9348	17.3	77.8508	-5.53	-.5772	169.3762	-2.7926	-.7795	2.8994	1.6971	254.4031	-1.6346	-.4563	23.4037	42.5757				1				0
80	12.03	12.2923	61.9069	17.2342	77.5481	-5.5296	-.5691	168.9814	-2.7921	-.7714	2.8967	1.6956	254.5551	-1.6343	-.4516	23.4083	42.653				1				0
80	12.04	12.4931	62.1274	17.1737	76.729	-5.5073	-.5345	168.5232	-2.7699	-.7369	2.8662	1.6777	255.1019	-1.6213	-.4313	23.6201	42.9818				1				0
80	12.05	12.694	62.3479	17.1132	75.9099	-5.485	-.4998	168.065	-2.7475	-.7022	2.8359	1.6599	255.6634	-1.6082	-.411	23.833	43.3123				1				0
80	12.06	12.8948	62.5684	17.0527	75.0908	-5.4625	-.4649	167.6068	-2.7251	-.6673	2.8056	1.6422	256.2402	-1.5951	-.3906	24.0471	43.6446				1				0
80	12.07	13.0939	62.8168	17.0581	74.5745	-5.4406	-.4384	167.5433	-2.7032	-.6408	2.7781	1.6261	256.6647	-1.5822	-.3751	24.2556	43.8975				1				0
80	12.08	13.2931	63.0652	17.0634	74.0581	-5.4187	-.4118	167.4798	-2.6812	-.6142	2.7507	1.61	257.098	-1.5694	-.3595	24.4643	44.1506				1				0
80	12.09	13.4922	63.3137	17.0687	73.5417	-5.3967	-.3852	167.4163	-2.6593	-.5876	2.7235	1.5941	257.5403	-1.5566	-.3439	24.6732	44.4039				1				0
80	12.1	13.8012	63.8762	17.0207	72.6638	-5.3692	-.3352	167.3619	-2.6318	-.5375	2.6861	1.5723	258.4562	-1.5404	-.3146	24.9352	44.8805				1				0
80	12.11	14.1101	64.4387	16.9727	71.7859	-5.3417	-.2851	167.3074	-2.6043	-.4875	2.6495	1.5508	259.3982	-1.5243	-.2853	25.1974	45.3575				1				0
80	12.12	14.22	64.7528	16.9193	71.4244	-5.3361	-.2617	167.3165	-2.5987	-.464	2.6398	1.5451	259.876	-1.5211	-.2716	25.2505	45.5808				1				0
80	12.13	14.3299	65.067	16.8659	71.0628	-5.3306	-.2382	167.3256	-2.5931	-.4406	2.6303	1.5396	260.3573	-1.5178	-.2579	25.3035	45.804				1				0
80	12.14	14.4397	65.3811	16.8126	70.7013	-5.325	-.2148	167.3346	-2.5876	-.4171	2.621	1.5341	260.842	-1.5145	-.2442	25.3565	46.0272				1				0
80	12.15	14.5496	65.6952	16.7592	70.3397	-5.3194	-.1914	167.3437	-2.582	-.3937	2.6118	1.5288	261.33	-1.5113	-.2305	25.4095	46.2503				1				0
80	12.16	14.6878	66.3829	16.5742	69.7006	-5.3242	-.1453	167.3453	-2.5868	-.3477	2.61	1.5277	262.3456	-1.5141	-.2035	25.3639	46.689				1				0
80	12.17	14.8259	67.0705	16.3891	69.0614	-5.329	-.0992	167.347	-2.5916	-.3016	2.6091	1.5271	263.3623	-1.5169	-.1765	25.3183	47.1278				1				0
80	12.18	14.8543	67.444	16.2575	68.7837	-5.3394	-.0766	167.3395	-2.6019	-.2789	2.6168	1.5317	263.8809	-1.523	-.1633	25.2197	47.3434				1				0
80	12.19	14.8826	67.8175	16.1258	68.5061	-5.3497	-.0539	167.332	-2.6123	-.2563	2.6248	1.5364	264.3965	-1.529	-.15	25.121	47.5591				1				0
80	12.2	14.9109	68.1911	15.9942	68.2284	-5.3601	-.0313	167.3246	-2.6227	-.2337	2.633	1.5412	264.9089	-1.5351	-.1368	25.0224	47.7747				1				0
80	12.21	14.9392	68.5646	15.8625	67.9508	-5.3704	-.0086	167.3171	-2.633	-.211	2.6415	1.5461	265.4182	-1.5412	-.1235	24.9237	47.9904				1				0
80	12.22	15.0388	69.3017	15.6268	67.3289	-5.3839	.0387	167.2962	-2.6465	-.1637	2.6515	1.552	266.4606	-1.549	-.0958	24.7957	48.441				1				0
80	12.23	15.1384	70.0389	15.391	66.707	-5.3973	.086	167.2753	-2.6599	-.1164	2.6624	1.5584	267.495	-1.5569	-.0681	24.6676	48.8918				1				0
80	12.24	15.2096	70.4025	15.287	66.3628	-5.4004	.1107	167.2619	-2.663	-.0917	2.6646	1.5596	268.028	-1.5587	-.0537	24.6382	49.1268				1				0
80	12.25	15.2808	70.7661	15.1829	66.0185	-5.4035	.1354	167.2484	-2.6661	-.067	2.6669	1.561	268.5602	-1.5605	-.0392	24.6087	49.3618				1				0
80	12.26	15.3521	71.1298	15.0788	65.6743	-5.4066	.16	167.2349	-2.6692	-.0423	2.6695	1.5625	269.0915	-1.5623	-.0248	24.5793	49.5969				1				0
80	12.27	15.4233	71.4934	14.9747	65.3301	-5.4097	.1847	167.2215	-2.6723	-.0176	2.6723	1.5642	269.6218	-1.5641	-.0103	24.5499	49.832				1				0
80	12.28	15.7623	72.2305	14.884	64.5084	-5.3875	.24	167.3852	-2.6501	.0377	2.6503	1.5513	270.8147	-1.5511	.0221	24.7613	50.3589				1				0
80	12.29	16.1013	72.9677	14.7933	63.6867	-5.3653	.2953	167.549	-2.6279	.0929	2.6296	1.5391	272.0246	-1.5382	.0544	24.9722	50.8847				1				0
80	12.3	16.3691	73.3412	14.8066	63.2092	-5.3402	.3257	167.7262	-2.6027	.1234	2.6057	1.5251	272.7139	-1.5234	.0722	25.212	51.175				1				0
80	12.31	16.6369	73.7147	14.82	62.7318	-5.315	.3562	167.9034	-2.5776	.1538	2.5822	1.5114	273.4144	-1.5087	.09	25.4514	51.4647				1				0
80	12.32	16.9047	74.0882	14.8333	62.2544	-5.29	.3865	168.0806	-2.5525	.1841	2.5592	1.4979	274.1262	-1.494	.1078	25.6902	51.7537				1				0
80	12.33	17.1725	74.4618	14.8466	61.7769	-5.2649	.4168	168.2578	-2.5275	.2144	2.5366	1.4847	274.8492	-1.4794	.1255	25.9285	52.0421				1				0
80	12.34	17.7329	74.9883	14.9258	60.7987	-5.204	.4714	168.4457	-2.4666	.269	2.4812	1.4523	276.225	-1.4437	.1575	26.5089	52.5623				1				0
80	12.35	18.2934	75.5148	15.005	59.8204	-5.1432	.5259	168.6337	-2.4058	.3235	2.4274	1.4208	277.6595	-1.4081	.1894	27.088	53.0813				1				0
80	12.36	18.5861	75.6678	15.0708	59.3196	-5.1073	.5503	168.6444	-2.3698	.3479	2.3952	1.4019	278.3517	-1.3871	.2036	27.4302	53.3134				1				0
80	12.37	18.8787	75.8209	15.1366	58.8188	-5.0713	.5746	168.6551	-2.3339	.3723	2.3634	1.3833	279.0624	-1.3661	.2179	27.7723	53.5454				1				0
80	12.38	19.1714	75.9739	15.2025	58.3181	-5.0354	.599	168.6658	-2.298	.3966	2.332	1.3649	279.7924	-1.345	.2321	28.1143	53.7773				1				0
80	12.39	19.4641	76.1269	15.2683	57.8173	-4.9995	.6233	168.6765	-2.2621	.421	2.3009	1.3467	280.5421	-1.324	.2464	28.4564	54.0093				1				0
80	12.4	19.7241	76.0441	15.3297	57.2507	-4.9602	.6435	168.3486	-2.2228	.4411	2.2662	1.3264	281.2247	-1.301	.2582	28.8304	54.2012				1				0
80	12.41	19.9842	75.9613	15.391	56.6842	-4.9208	.6637	168.0207	-2.1834	.4614	2.2316	1.3061	281.9313	-1.2779	.27	29.2059	54.3939				1				0
80	12.42	19.9516	75.7254	15.3866	56.6185	-4.9173	.6595	167.6821	-2.1799	.4572	2.2273	1.3037	281.8445	-1.2759	.2676	29.239	54.354				1				0
80	12.43	19.919	75.4896	15.3822	56.5527	-4.9138	.6553	167.3435	-2.1764	.453	2.2231	1.3012	281.757	-1.2739	.2651	29.2722	54.314				1				0
80	12.44	19.8864	75.2538	15.3777	56.487	-4.9103	.6511	167.0049	-2.1729	.4488	2.2188	1.2986	281.6688	-1.2718	.2627	29.3055	54.2739				1				0
80	12.45	19.7259	74.5302	15.456	56.6998	-4.906	.6204	166.4118	-2.1685	.4181	2.2085	1.2926	280.9125	-1.2692	.2447	29.3473	53.9817				1				0
80	12.46	19.5654	73.8065	15.5343	56.9125	-4.9015	.5896	165.8187	-2.1641	.3872	2.1985	1.2868	280.1438	-1.2666	.2266	29.3895	53.6875				1				0
80	12.47	19.4049	73.0829	15.6125	57.1253	-4.8971	.5584	165.2256	-2.1596	.3561	2.1888	1.2811	279.3626	-1.264	.2084	29.432	53.3912				1				0
80	12.48	19.277	72.595	15.6953	57.4038	-4.8962	.5316	164.9711	-2.1587	.3293	2.1837	1.2781	278.6725	-1.2635	.1927	29.4406	53.1359				1				0
80	12.49	19.1491	72.1072	15.778	57.6823	-4.8953	.5047	164.7166	-2.1578	.3024	2.1789	1.2753	277.9771	-1.263	.177	29.4492	52.8799				1				0
80	12.5	19.0212	71.6194	15.8607	57.9608	-4.8943	.4778	164.4622	-2.1569	.2754	2.1744	1.2727	277.2766	-1.2624	.1612	29.4579	52.623				1				0
80	12.51	18.8478	70.857	16.1258	58.7618	-4.8877	.4206	164.5925	-2.1503	.2182	2.1613	1.265	275.7946	-1.2586	.1277	29.5209	52.0783				1				0
80	12.52	18.6745	70.0947	16.3909	59.5627	-4.8811	.3635	164.7227	-2.1437	.1611	2.1497	1.2582	274.298	-1.2547	.0943	29.5838	51.5344				1				0
80	12.53	18.629	69.8202	16.5733	60.0851	-4.8755	.3336	165.1075	-2.138	.1313	2.1421	1.2537	273.5133	-1.2514	.0768	29.6377	51.2502				1				0
80	12.54	18.5835	69.5457	16.7556	60.6075	-4.8698	.3039	165.4923	-2.1324	.1016	2.1348	1.2495	272.7268	-1.2481	.0594	29.6914	50.9673				1				0
80	12.55	18.538	69.2711	16.938	61.1299	-4.8642	.2744	165.8771	-2.1268	.072	2.128	1.2455	271.9388	-1.2448	.0421	29.7448	50.6857				1				0
80	12.56	18.4925	68.9966	17.1203	61.6524	-4.8586	.2449	166.2618	-2.1212	.0426	2.1216	1.2418	271.1495	-1.2415	.0249	29.7979	50.4054				1				0
80	12.57	18.5183	68.7365	17.4166	62.3997	-4.8435	.208	167.071	-2.1061	.0056	2.1061	1.2327	270.1535	-1.2327	.0033	29.942	50.0537				1				0
80	12.58	18.544	68.4764	17.7128	63.147	-4.8285	.1714	167.8801	-2.0911	-.0309	2.0913	1.224	269.1528	-1.2239	-.0181	30.0847	49.7055				1				0
80	12.59	18.6152	68.4908	17.8266	63.3719	-4.8191	.164	168.3045	-2.0817	-.0384	2.082	1.2186	268.9438	-1.2184	-.0225	30.1745	49.6345				1				0
80	12.6	18.6865	68.5052	17.9405	63.5967	-4.8097	.1566	168.7289	-2.0723	-.0458	2.0728	1.2132	268.7339	-1.2129	-.0268	30.264	49.5638				1				0
80	12.61	18.7577	68.5196	18.0544	63.8216	-4.8004	.1492	169.1533	-2.0629	-.0532	2.0636	1.2078	268.5232	-1.2074	-.0311	30.353	49.4935				1				0
80	12.62	18.829	68.534	18.1682	64.0465	-4.7911	.1418	169.5777	-2.0536	-.0605	2.0545	1.2025	268.3117	-1.202	-.0354	30.4415	49.4235				1				0
80	12.63	18.9869	68.6789	18.2937	64.2013	-4.7755	.142	170.1608	-2.038	-.0604	2.0389	1.1934	268.3026	-1.1928	-.0354	30.5901	49.4248				1				0
80	12.64	19.1448	68.8238	18.4191	64.3561	-4.76	.1421	170.7438	-2.0225	-.0603	2.0234	1.1843	268.2933	-1.1838	-.0353	30.7376	49.4261				1				0
80	12.65	19.2315	68.9543	18.4307	64.2861	-4.7537	.1495	170.9025	-2.0162	-.0529	2.0169	1.1805	268.4983	-1.1801	-.0309	30.7976	49.4966				1				0
80	12.66	19.3182	69.0848	18.4422	64.216	-4.7474	.1569	171.0612	-2.01	-.0455	2.0105	1.1767	268.7041	-1.1764	-.0266	30.8575	49.567				1				0
80	12.67	19.4049	69.2153	18.4538	64.146	-4.7411	.1643	171.2199	-2.0037	-.0381	2.004	1.1729	268.9109	-1.1727	-.0223	30.9173	49.6372				1				0
80	12.68	19.4916	69.3458	18.4653	64.0759	-4.7348	.1716	171.3786	-1.9974	-.0307	1.9977	1.1692	269.1187	-1.1691	-.018	30.977	49.7074				1				0
80	12.69	19.5267	69.3431	18.4333	63.9453	-4.7317	.1771	171.2485	-1.9942	-.0253	1.9944	1.1673	269.2739	-1.1672	-.0148	31.0072	49.7593				1				0
80	12.7	19.5619	69.3404	18.4013	63.8147	-4.7285	.1826	171.1184	-1.9911	-.0198	1.9912	1.1654	269.4299	-1.1653	-.0116	31.0375	49.8113				1				0
80	12.71	19.5104	69.2072	18.3577	63.7542	-4.7316	.1807	170.8295	-1.9941	-.0217	1.9943	1.1672	269.3763	-1.1672	-.0127	31.0081	49.7933				1				0
80	12.72	19.4589	69.074	18.3141	63.6936	-4.7347	.1788	170.5407	-1.9972	-.0236	1.9974	1.169	269.3228	-1.169	-.0138	30.9786	49.7752				1				0
80	12.73	19.4074	68.9408	18.2705	63.6331	-4.7378	.1768	170.2518	-2.0003	-.0255	2.0005	1.1709	269.2692	-1.1708	-.0149	30.9491	49.757				1				0
80	12.74	19.3559	68.8076	18.2269	63.5725	-4.7409	.1749	169.963	-2.0035	-.0274	2.0037	1.1727	269.2156	-1.1726	-.0161	30.9194	49.7388				1				0
80	12.75	19.2384	68.525	18.1344	63.4679	-4.7487	.1699	169.3656	-2.0113	-.0324	2.0116	1.1773	269.0767	-1.1772	-.019	30.8448	49.6913				1				0
80	12.76	19.1208	68.2424	18.0419	63.3632	-4.7566	.1649	168.7683	-2.0192	-.0374	2.0195	1.182	268.9379	-1.1818	-.0219	30.7697	49.6435				1				0
80	12.77	19.0547	68.093	17.993	63.3191	-4.7614	.1618	168.4597	-2.0239	-.0405	2.0243	1.1848	268.8529	-1.1846	-.0237	30.7245	49.614				1				0
80	12.78	18.9886	67.9436	17.9441	63.275	-4.7661	.1587	168.1512	-2.0287	-.0436	2.0292	1.1877	268.7679	-1.1874	-.0255	30.6791	49.5844				1				0
80	12.79	18.9225	67.7941	17.8951	63.2309	-4.7709	.1556	167.8427	-2.0335	-.0467	2.034	1.1905	268.683	-1.1902	-.0274	30.6335	49.5548				1				0
80	12.8	18.8564	67.6447	17.8462	63.1868	-4.7757	.1525	167.5341	-2.0383	-.0499	2.0389	1.1933	268.5982	-1.193	-.0292	30.5877	49.525				1				0
80	12.81	18.7757	67.4872	17.7635	63.1202	-4.7837	.1504	167.1466	-2.0463	-.052	2.0469	1.1981	268.5441	-1.1977	-.0304	30.5117	49.5047				1				0
80	12.82	18.6951	67.3297	17.6808	63.0536	-4.7917	.1482	166.7591	-2.0543	-.0541	2.055	1.2028	268.4901	-1.2024	-.0317	30.4353	49.4843				1				0
80	12.83	18.6805	67.3216	17.647	63.0311	-4.7949	.1492	166.6801	-2.0575	-.0531	2.0582	1.2046	268.5206	-1.2042	-.0311	30.405	49.4939				1				0
80	12.84	18.6659	67.3135	17.6132	63.0086	-4.7981	.1502	166.6011	-2.0607	-.0521	2.0613	1.2065	268.5511	-1.2061	-.0305	30.3747	49.5036				1				0
80	12.85	18.6513	67.3054	17.5793	62.9861	-4.8013	.1513	166.5221	-2.0638	-.0511	2.0645	1.2083	268.5814	-1.2079	-.0299	30.3444	49.5132				1				0
80	12.86	18.6547	67.3558	17.5402	63.0086	-4.8057	.1532	166.5593	-2.0683	-.0492	2.0689	1.2109	268.6383	-1.2106	-.0288	30.3018	49.5318				1				0
80	12.87	18.6582	67.4062	17.5011	63.0311	-4.8102	.1551	166.5965	-2.0728	-.0472	2.0733	1.2135	268.6949	-1.2132	-.0276	30.2593	49.5503				1				0
80	12.88	18.6616	67.4566	17.4619	63.0536	-4.8147	.1571	166.6337	-2.0772	-.0453	2.0777	1.2161	268.7512	-1.2158	-.0265	30.2167	49.5687				1				0
80	12.89	18.6796	67.5151	17.4566	63.0985	-4.8159	.158	166.7499	-2.0785	-.0444	2.079	1.2168	268.7774	-1.2165	-.026	30.2046	49.5775				1				0
80	12.9	18.6976	67.5736	17.4513	63.1435	-4.8172	.1589	166.866	-2.0798	-.0434	2.0802	1.2176	268.8036	-1.2173	-.0254	30.1925	49.5863				1				0
80	12.91	18.7157	67.6321	17.4459	63.1885	-4.8185	.1599	166.9822	-2.0811	-.0425	2.0815	1.2183	268.8297	-1.218	-.0249	30.1804	49.5951				1				0
80	12.92	18.7354	67.6375	17.4504	63.2404	-4.8178	.1589	167.0637	-2.0804	-.0435	2.0809	1.2179	268.8031	-1.2176	-.0254	30.1867	49.5861				1				0
80	12.93	18.7551	67.6429	17.4548	63.2923	-4.8172	.158	167.1452	-2.0797	-.0444	2.0802	1.2175	268.7766	-1.2172	-.026	30.193	49.577				1				0
80	12.94	18.7569	67.5898	17.4646	63.2992	-4.8152	.1561	167.1105	-2.0778	-.0463	2.0783	1.2164	268.7239	-1.2161	-.0271	30.2115	49.5592				1				0
80	12.95	18.7586	67.5367	17.4744	63.3061	-4.8133	.1542	167.0758	-2.0759	-.0482	2.0764	1.2153	268.6711	-1.215	-.0282	30.2299	49.5414				1				0
80	12.96	18.7603	67.4836	17.4842	63.313	-4.8114	.1523	167.0411	-2.0739	-.05	2.0745	1.2142	268.6182	-1.2139	-.0293	30.2483	49.5235				1				0
80	12.97	18.762	67.4305	17.494	63.32	-4.8094	.1505	167.0064	-2.072	-.0519	2.0726	1.2131	268.5651	-1.2127	-.0304	30.2668	49.5057				1				0
80	12.98	18.7972	67.3441	17.4993	63.1703	-4.801	.1532	166.8109	-2.0635	-.0491	2.0641	1.2081	268.6364	-1.2078	-.0288	30.3473	49.5322				1				0
80	12.99	18.8324	67.2577	17.5046	63.0207	-4.7925	.156	166.6154	-2.0551	-.0463	2.0556	1.2031	268.7086	-1.2028	-.0271	30.428	49.5588				1				0
80	13	18.8659	67.2244	17.5002	62.8641	-4.7859	.1607	166.4546	-2.0485	-.0417	2.0489	1.1992	268.8351	-1.199	-.0244	30.4904	49.6033				1				0
80	13.01	18.8993	67.1911	17.4957	62.7076	-4.7794	.1654	166.2937	-2.042	-.037	2.0423	1.1953	268.9628	-1.1951	-.0216	30.5529	49.6479				1				0
80	13.02	18.9328	67.1578	17.4913	62.551	-4.7728	.1701	166.1329	-2.0354	-.0323	2.0356	1.1914	269.0914	-1.1913	-.0189	30.6154	49.6926				1				0
80	13.03	18.9663	67.1245	17.4868	62.3945	-4.7662	.1748	165.9721	-2.0288	-.0276	2.029	1.1875	269.2213	-1.1874	-.0161	30.6781	49.7374				1				0
80	13.04	18.9637	67.0894	17.5055	62.4429	-4.7652	.1718	166.0015	-2.0278	-.0306	2.028	1.187	269.1367	-1.1869	-.0179	30.6875	49.709				1				0
80	13.05	18.9611	67.0543	17.5242	62.4914	-4.7642	.1688	166.031	-2.0268	-.0335	2.0271	1.1864	269.0521	-1.1863	-.0196	30.697	49.6806				1				0
80	13.06	18.9251	67.0525	17.5473	62.6963	-4.7698	.1612	166.2212	-2.0324	-.0412	2.0328	1.1898	268.8386	-1.1896	-.0241	30.6436	49.6076				1				0
80	13.07	18.889	67.0507	17.5705	62.9013	-4.7754	.1535	166.4115	-2.038	-.0489	2.0386	1.1932	268.6268	-1.1928	-.0286	30.5905	49.5347				1				0
80	13.08	18.853	67.0489	17.5936	63.1063	-4.781	.1459	166.6018	-2.0436	-.0565	2.0444	1.1965	268.4166	-1.1961	-.0331	30.5374	49.462				1				0
80	13.09	18.8169	67.0471	17.6167	63.3113	-4.7866	.1383	166.7921	-2.0491	-.0641	2.0501	1.1999	268.2081	-1.1993	-.0375	30.4844	49.3895				1				0
80	13.1	18.6736	66.8869	17.6514	63.787	-4.8022	.1153	166.9989	-2.0648	-.087	2.0666	1.2096	267.586	-1.2085	-.051	30.3353	49.171				1				0
80	13.11	18.5303	66.7267	17.6861	64.2627	-4.8178	.0924	167.2058	-2.0804	-.1099	2.0833	1.2193	266.9752	-1.2176	-.0643	30.1865	48.953				1				0
80	13.12	18.423	66.5683	17.6977	64.5335	-4.8279	.0771	167.2224	-2.0905	-.1253	2.0943	1.2258	266.5713	-1.2236	-.0733	30.0904	48.8071				1				0
80	13.13	18.3157	66.4099	17.7092	64.8042	-4.838	.0618	167.239	-2.1006	-.1406	2.1053	1.2322	266.1716	-1.2295	-.0823	29.9942	48.6613				1				0
80	13.14	18.2084	66.2514	17.7208	65.0749	-4.8481	.0465	167.2556	-2.1107	-.1559	2.1164	1.2387	265.7762	-1.2354	-.0912	29.8981	48.5154				1				0
80	13.15	18.1011	66.093	17.7324	65.3456	-4.8582	.0312	167.2722	-2.1208	-.1712	2.1277	1.2453	265.3851	-1.2413	-.1002	29.802	48.3696				1				0
80	13.16	17.9578	65.9751	17.751	65.8611	-4.8768	.0089	167.5451	-2.1394	-.1934	2.1481	1.2573	264.834	-1.2522	-.1132	29.6251	48.1579				1				0
80	13.17	17.8145	65.8572	17.7697	66.3766	-4.8953	-.0132	167.818	-2.1579	-.2156	2.1686	1.2693	264.295	-1.263	-.1262	29.4487	47.9469				1				0
80	13.18	17.7784	65.8977	17.7768	66.6214	-4.9037	-.0201	168.0744	-2.1663	-.2224	2.1777	1.2746	264.1375	-1.2679	-.1302	29.3685	47.8816				1				0
80	13.19	17.7424	65.9382	17.7839	66.8662	-4.9121	-.0269	168.3307	-2.1747	-.2293	2.1868	1.2799	263.9817	-1.2729	-.1342	29.2885	47.8165				1				0
80	13.2	17.7063	65.9787	17.7911	67.111	-4.9205	-.0337	168.5871	-2.1831	-.2361	2.1958	1.2852	263.8278	-1.2778	-.1382	29.2087	47.7515				1				0
80	13.21	17.7123	66.1731	17.8578	67.6048	-4.9293	-.0435	169.3481	-2.1919	-.2459	2.2056	1.2909	263.5996	-1.2829	-.1439	29.1251	47.6583				1				0
80	13.22	17.7183	66.3675	17.9245	68.0987	-4.938	-.0532	170.1091	-2.2006	-.2556	2.2154	1.2966	263.3755	-1.288	-.1496	29.0421	47.566				1				0
80	13.23	17.7244	66.562	17.9912	68.5926	-4.9466	-.0628	170.8701	-2.2092	-.2652	2.2251	1.3023	263.1553	-1.293	-.1552	28.96	47.4745				1				0
80	13.24	17.7664	66.7159	18.0508	68.8417	-4.947	-.0657	171.3748	-2.2096	-.2681	2.2258	1.3027	263.0826	-1.2933	-.1569	28.9563	47.447				1				0
80	13.25	17.8085	66.8698	18.1104	69.0908	-4.9474	-.0686	171.8794	-2.21	-.2709	2.2265	1.3032	263.0104	-1.2935	-.1586	28.9527	47.4196				1				0
80	13.26	17.8505	67.0237	18.17	69.3399	-4.9478	-.0714	172.3841	-2.2103	-.2738	2.2272	1.3036	262.9387	-1.2937	-.1603	28.9492	47.3924				1				0
80	13.27	17.8248	66.9256	18.2492	69.6409	-4.9478	-.085	172.6404	-2.2104	-.2873	2.2289	1.3046	262.5935	-1.2937	-.1682	28.949	47.2635				1				0
80	13.28	17.799	66.8275	18.3284	69.9419	-4.9478	-.0985	172.8967	-2.2104	-.3008	2.2307	1.3056	262.2499	-1.2937	-.1761	28.9489	47.135				1				0
80	13.29	17.7312	66.5755	18.3479	69.9938	-4.9474	-.1092	172.6484	-2.21	-.3116	2.2319	1.3063	261.9757	-1.2935	-.1824	28.9523	47.0328				1				0
80	13.3	17.6634	66.3234	18.3675	70.0457	-4.9471	-.1199	172.4	-2.2096	-.3223	2.233	1.307	261.701	-1.2933	-.1887	28.9558	46.9304				1				0
80	13.31	17.5956	66.0714	18.3871	70.0976	-4.9467	-.1307	172.1517	-2.2093	-.3331	2.2343	1.3077	261.4258	-1.2931	-.195	28.9592	46.8276				1				0
80	13.32	17.5278	65.8194	18.4066	70.1495	-4.9463	-.1416	171.9033	-2.2089	-.3439	2.2355	1.3085	261.1501	-1.2929	-.2013	28.9627	46.7245				1				0
80	13.33	17.0772	64.7123	18.388	70.5136	-4.9678	-.1947	170.6911	-2.2304	-.397	2.2655	1.326	259.9069	-1.3055	-.2324	28.7579	46.2188				1				0
80	13.34	16.6266	63.6053	18.3693	70.8777	-4.9897	-.2485	169.4789	-2.2522	-.4509	2.2969	1.3444	258.6795	-1.3182	-.2639	28.5502	45.7059				1				0
80	13.35	16.2438	62.7502	18.331	71.19	-5.012	-.2918	168.515	-2.2746	-.4942	2.3277	1.3624	257.7418	-1.3313	-.2893	28.3369	45.2932				1				0
80	13.36	15.861	61.8952	18.2928	71.5022	-5.0347	-.3357	167.5512	-2.2973	-.538	2.3594	1.381	256.8184	-1.3446	-.3149	28.1212	44.8758				1				0
80	13.37	15.4782	61.0401	18.2545	71.8145	-5.0576	-.38	166.5873	-2.3202	-.5824	2.3922	1.4002	255.9094	-1.358	-.3409	27.9029	44.4535				1				0
80	13.38	15.0954	60.1851	18.2163	72.1267	-5.0808	-.4249	165.6235	-2.3434	-.6272	2.4259	1.4199	255.0151	-1.3716	-.3671	27.6821	44.0263				1				0
80	13.39	14.5204	59.132	18.299	73.3099	-5.124	-.5076	165.2613	-2.3865	-.71	2.4899	1.4574	253.4323	-1.3969	-.4156	27.2712	43.2382				1				0
80	13.4	13.9453	58.0789	18.3817	74.4931	-5.1673	-.5907	164.8991	-2.4299	-.7931	2.556	1.4961	251.9236	-1.4222	-.4642	26.8584	42.4467				1				0
80	13.41	13.7531	57.8809	18.5027	75.3641	-5.1867	-.6276	165.5008	-2.4493	-.83	2.5861	1.5137	251.2806	-1.4336	-.4858	26.6733	42.0955				1				0
80	13.42	13.5608	57.6829	18.6237	76.2351	-5.206	-.6642	166.1025	-2.4686	-.8666	2.6163	1.5314	250.657	-1.4449	-.5072	26.4895	41.7469				1				0
80	13.43	13.3686	57.4849	18.7447	77.1061	-5.2252	-.7005	166.7042	-2.4878	-.9029	2.6465	1.5491	250.0521	-1.4561	-.5285	26.307	41.4008				1				0
80	13.44	13.1763	57.2869	18.8656	77.9771	-5.2442	-.7366	167.3059	-2.5068	-.939	2.6769	1.5668	249.465	-1.4673	-.5496	26.1259	41.0572				1				0
80	13.45	13.0244	57.3454	19.1547	79.4899	-5.2633	-.7816	169.0144	-2.5259	-.9839	2.7108	1.5867	248.7171	-1.4785	-.5759	25.9439	40.6292				1				0
80	13.46	12.8725	57.4039	19.4439	81.0026	-5.282	-.8256	170.7228	-2.5446	-1.028	2.7444	1.6064	248.0023	-1.4894	-.6017	25.7655	40.2097				1				0
80	13.47	12.9128	57.6604	19.612	81.6444	-5.2822	-.8342	171.8296	-2.5447	-1.0366	2.7478	1.6083	247.8362	-1.4895	-.6068	25.7645	40.1275				1				0
80	13.48	12.9532	57.9169	19.7801	82.2862	-5.2823	-.8428	172.9364	-2.5448	-1.0451	2.7511	1.6103	247.6726	-1.4895	-.6117	25.7636	40.0464				1				0
80	13.49	12.9935	58.1734	19.9482	82.928	-5.2824	-.8512	174.0431	-2.5449	-1.0535	2.7544	1.6122	247.5115	-1.4896	-.6167	25.7626	39.9663				1				0
80	13.5	13.0339	58.4299	20.1164	83.5697	-5.2825	-.8595	175.1499	-2.545	-1.0618	2.7577	1.6141	247.3529	-1.4897	-.6215	25.7617	39.8872				1				0
80	13.51	13.0459	58.7936	20.2462	84.2427	-5.2903	-.8651	176.3283	-2.5528	-1.0674	2.767	1.6196	247.3087	-1.4942	-.6248	25.6872	39.8341				1				0
80	13.52	13.0579	59.1572	20.3761	84.9156	-5.298	-.8706	177.5067	-2.5606	-1.0729	2.7763	1.625	247.2655	-1.4988	-.628	25.6137	39.7817				1				0
80	13.53	13.0296	59.2643	20.3379	84.9467	-5.3057	-.8679	177.5784	-2.5682	-1.0703	2.7823	1.6286	247.3761	-1.5033	-.6265	25.5406	39.8066				1				0
80	13.54	13.0012	59.3714	20.2996	84.9779	-5.3133	-.8653	177.6501	-2.5759	-1.0677	2.7884	1.6321	247.4861	-1.5077	-.625	25.4677	39.8314				1				0
80	13.55	12.9729	59.4785	20.2614	85.009	-5.321	-.8627	177.7218	-2.5835	-1.0651	2.7945	1.6357	247.5956	-1.5122	-.6234	25.3948	39.8562				1				0
80	13.56	12.9446	59.5856	20.2231	85.0401	-5.3286	-.8601	177.7934	-2.5912	-1.0625	2.8006	1.6392	247.7045	-1.5167	-.6219	25.322	39.8811				1				0
80	13.57	12.748	59.5973	19.9233	84.6838	-5.3612	-.8518	176.9525	-2.6238	-1.0541	2.8276	1.6551	248.1118	-1.5358	-.617	25.0114	39.9606				1				0
80	13.58	12.5515	59.609	19.6235	84.3274	-5.3942	-.8433	176.1115	-2.6567	-1.0457	2.8551	1.6712	248.5152	-1.5551	-.6121	24.6979	40.041				1				0
80	13.59	12.3833	59.5136	19.362	83.9399	-5.4197	-.8375	175.1988	-2.6822	-1.0398	2.8767	1.6839	248.8104	-1.57	-.6086	24.4548	40.097				1				0
80	13.6	12.2151	59.4182	19.1005	83.5525	-5.4455	-.8315	174.2862	-2.708	-1.0339	2.8987	1.6967	249.1042	-1.5851	-.6052	24.2092	40.1536				1				0
80	13.61	12.0468	59.3228	18.839	83.165	-5.4715	-.8255	173.3735	-2.7341	-1.0279	2.9209	1.7097	249.3966	-1.6004	-.6016	23.961	40.2108				1				0
80	13.62	11.6932	59.0645	18.2759	82.3165	-5.5267	-.8134	171.35	-2.7893	-1.0158	2.9685	1.7376	249.9892	-1.6327	-.5946	23.4355	40.3256				1				0
80	13.63	11.3396	58.8062	17.7128	81.468	-5.5832	-.8011	169.3265	-2.8458	-1.0035	3.0175	1.7663	250.5766	-1.6657	-.5874	22.8973	40.4432				1				0
80	13.64	10.986	58.5478	17.1497	80.6195	-5.6411	-.7885	167.303	-2.9036	-.9908	3.068	1.7959	251.1586	-1.6996	-.58	22.3462	40.5636				1				0
80	13.65	10.8006	58.3849	16.8481	80.1585	-5.6718	-.7821	166.1921	-2.9343	-.9844	3.0951	1.8117	251.4538	-1.7176	-.5762	22.0538	40.6243				1				0
80	13.66	10.6152	58.222	16.5466	79.6974	-5.7029	-.7756	165.0813	-2.9655	-.978	3.1226	1.8278	251.7478	-1.7358	-.5725	21.7575	40.6858				1				0
80	13.67	10.4298	58.0591	16.245	79.2364	-5.7344	-.7691	163.9704	-2.997	-.9714	3.1505	1.8441	252.0405	-1.7543	-.5686	21.4572	40.7482				1				0
80	13.68	10.2968	58.1248	15.9497	78.8498	-5.7663	-.755	163.2211	-3.0289	-.9574	3.1766	1.8594	252.4594	-1.773	-.5604	21.1532	40.8821				1				0
80	13.69	10.1638	58.1905	15.6544	78.4632	-5.7986	-.7408	162.4718	-3.0611	-.9432	3.2031	1.875	252.8751	-1.7918	-.5521	20.8464	41.0173				1				0
80	13.7	10.2161	58.4191	15.6606	78.5376	-5.7984	-.7334	162.8334	-3.061	-.9358	3.2009	1.8736	253.0009	-1.7918	-.5478	20.8475	41.0877				1				0
80	13.71	10.2685	58.6478	15.6668	78.612	-5.7983	-.7261	163.195	-3.0609	-.9284	3.1986	1.8723	253.1264	-1.7917	-.5435	20.8486	41.1578				1				0
80	13.72	10.3208	58.8764	15.673	78.6863	-5.7982	-.7187	163.5566	-3.0608	-.9211	3.1964	1.871	253.2515	-1.7916	-.5392	20.8497	41.2276				1				0
80	13.73	10.3732	59.105	15.6793	78.7607	-5.7981	-.7114	163.9182	-3.0607	-.9138	3.1942	1.8697	253.3762	-1.7916	-.5349	20.8508	41.2971				1				0
80	13.74	10.5835	59.6855	15.867	79.1292	-5.7792	-.699	165.2651	-3.0418	-.9014	3.1725	1.857	253.4936	-1.7805	-.5276	21.0309	41.4155				1				0
80	13.75	10.7937	60.2661	16.0547	79.4977	-5.7606	-.6868	166.6121	-3.0231	-.8891	3.1512	1.8445	253.6107	-1.7696	-.5205	21.2082	41.532				1				0
80	13.76	10.9517	60.618	16.2361	79.7917	-5.7422	-.6818	167.5975	-3.0048	-.8842	3.1322	1.8334	253.6038	-1.7589	-.5175	21.3827	41.5795				1				0
80	13.77	11.1096	60.9699	16.4176	80.0858	-5.7241	-.6769	168.5829	-2.9867	-.8792	3.1134	1.8224	253.5969	-1.7483	-.5147	21.5551	41.6265				1				0
80	13.78	11.2675	61.3218	16.5991	80.3799	-5.7062	-.672	169.5683	-2.9688	-.8743	3.0949	1.8116	253.59	-1.7378	-.5118	21.7255	41.673				1				0
80	13.79	11.4254	61.6737	16.7805	80.674	-5.6886	-.6672	170.5537	-2.9511	-.8695	3.0766	1.8008	253.583	-1.7274	-.509	21.894	41.7189				1				0
80	13.8	11.8365	62.212	17.1097	80.5243	-5.6337	-.6418	171.6825	-2.8963	-.8442	3.0168	1.7659	253.7504	-1.6953	-.4941	22.416	41.9602				1				0
80	13.81	12.2477	62.7502	17.4388	80.3747	-5.5796	-.6168	172.8114	-2.8422	-.8192	2.9579	1.7314	253.9222	-1.6637	-.4795	22.9312	42.1983				1				0
80	13.82	12.5009	62.9365	17.5865	79.931	-5.5427	-.5964	172.9548	-2.8052	-.7988	2.9168	1.7073	254.1057	-1.642	-.4676	23.2834	42.3924				1				0
80	13.83	12.7541	63.1228	17.7341	79.4873	-5.5058	-.5761	173.0983	-2.7683	-.7784	2.8757	1.6832	254.2941	-1.6204	-.4557	23.635	42.5862				1				0
80	13.84	13.0072	63.3092	17.8818	79.0436	-5.4689	-.5558	173.2417	-2.7315	-.7581	2.8347	1.6593	254.4877	-1.5988	-.4438	23.986	42.7797				1				0
80	13.85	13.2604	63.4955	18.0295	78.5998	-5.4321	-.5355	173.3852	-2.6947	-.7379	2.7939	1.6353	254.6866	-1.5773	-.4319	24.3364	42.9728				1				0
80	13.86	13.499	63.518	18.1051	77.6571	-5.3904	-.5069	172.7791	-2.653	-.7092	2.7462	1.6074	255.0331	-1.5529	-.4151	24.7334	43.2455				1				0
80	13.87	13.7376	63.5405	18.1807	76.7143	-5.3485	-.478	172.1731	-2.611	-.6804	2.6982	1.5793	255.3944	-1.5283	-.3983	25.1331	43.5201				1				0
80	13.88	13.7231	63.3767	18.1086	76.2152	-5.3433	-.4694	171.4236	-2.6058	-.6718	2.691	1.5751	255.544	-1.5253	-.3932	25.1825	43.6021				1				0
80	13.89	13.7085	63.2128	18.0366	75.7162	-5.338	-.4607	170.674	-2.6006	-.6631	2.6838	1.5709	255.6957	-1.5222	-.3881	25.2323	43.6848				1				0
80	13.9	13.6939	63.049	17.9645	75.2171	-5.3328	-.452	169.9245	-2.5953	-.6543	2.6765	1.5666	255.8496	-1.5191	-.383	25.2826	43.7683				1				0
80	13.91	13.6793	62.8852	17.8925	74.718	-5.3274	-.4431	169.175	-2.59	-.6455	2.6692	1.5624	256.0057	-1.516	-.3778	25.3333	43.8525				1				0
80	13.92	13.4982	62.6845	17.5438	73.8021	-5.35	-.4229	167.5285	-2.6126	-.6252	2.6864	1.5724	256.5416	-1.5292	-.366	25.1182	44.0455				1				0
80	13.93	13.3171	62.4838	17.1951	72.8861	-5.373	-.4022	165.882	-2.6356	-.6046	2.7041	1.5827	257.0811	-1.5427	-.3539	24.8989	44.2424				1				0
80	13.94	13.1506	62.4469	16.9184	72.4692	-5.4017	-.3905	164.9851	-2.6643	-.5929	2.7294	1.5976	257.4548	-1.5595	-.347	24.6259	44.3537				1				0
80	13.95	12.9841	62.41	16.6418	72.0523	-5.4307	-.3787	164.0881	-2.6933	-.581	2.7552	1.6127	257.8257	-1.5764	-.3401	24.35	44.4663				1				0
80	13.96	12.8176	62.3731	16.3651	71.6354	-5.46	-.3667	163.1912	-2.7225	-.5691	2.7814	1.628	258.1936	-1.5936	-.3331	24.071	44.5801				1				0
80	13.97	12.8708	62.9761	16.0493	70.9227	-5.4804	-.3192	162.8189	-2.743	-.5216	2.7922	1.6343	259.2337	-1.6056	-.3053	23.8761	45.0325				1				0
80	13.98	12.924	63.5792	15.7335	70.21	-5.501	-.2715	162.4467	-2.7636	-.4739	2.8039	1.6412	260.2702	-1.6176	-.2774	23.6803	45.487				1				0
80	13.99	12.9772	64.1822	15.4177	69.4973	-5.5217	-.2236	162.0744	-2.7842	-.4259	2.8166	1.6486	261.3025	-1.6297	-.2493	23.4836	45.9436				1				0
80	14	13.1969	64.8222	15.3786	69.2015	-5.5124	-.1885	162.5992	-2.775	-.3909	2.8024	1.6403	261.9821	-1.6243	-.2288	23.5718	46.2774				1				0
80	14.01	13.4166	65.4621	15.3395	68.9057	-5.5032	-.1537	163.1239	-2.7657	-.3561	2.7886	1.6322	262.6642	-1.6189	-.2084	23.6595	46.609				1				0
80	14.02	13.6364	66.102	15.3003	68.6099	-5.494	-.1191	163.6486	-2.7566	-.3215	2.7753	1.6244	263.3485	-1.6135	-.1882	23.7467	46.9385				1				0
80	14.03	14.462	67.3441	15.5058	67.687	-5.4124	-.0393	164.9989	-2.675	-.2416	2.6858	1.5721	264.8385	-1.5657	-.1414	24.5242	47.6988				1				0
80	14.04	15.2877	68.5862	15.7113	66.7641	-5.3321	.0393	166.3493	-2.5946	-.1631	2.5998	1.5217	266.4034	-1.5187	-.0955	25.2891	48.4468				1				0
80	14.05	15.8936	69.1883	15.9559	66.137	-5.2612	.0835	167.1749	-2.5238	-.1188	2.5266	1.4788	267.3042	-1.4772	-.0696	25.9639	48.8683				1				0
80	14.06	16.4996	69.7905	16.2005	65.51	-5.1911	.1274	168.0005	-2.4536	-.075	2.4548	1.4368	268.2489	-1.4361	-.0439	26.632	49.2856				1				0
80	14.07	17.1055	70.3926	16.4452	64.8829	-5.1216	.1707	168.8262	-2.3842	-.0316	2.3844	1.3956	269.2401	-1.3955	-.0185	27.2936	49.6988				1				0
80	14.08	17.7115	70.9947	16.6898	64.2558	-5.0528	.2137	169.6518	-2.3154	.0113	2.3154	1.3552	270.2808	-1.3552	.0066	27.9487	50.1081				1				0
80	14.09	18.5552	71.4016	17.0848	63.2525	-4.9422	.2639	170.294	-2.2047	.0615	2.2056	1.2909	271.5988	-1.2904	.036	29.0025	50.5861				1				0
80	14.1	19.3989	71.8084	17.4797	62.2492	-4.8323	.3137	170.9362	-2.0949	.1114	2.0979	1.2279	273.0426	-1.2261	.0652	30.0485	51.0605				1				0
80	14.11	19.6366	71.6131	17.6301	61.8729	-4.7898	.3214	170.7527	-2.0523	.119	2.0558	1.2032	273.3193	-1.2012	.0697	30.454	51.1336				1				0
80	14.12	19.8743	71.4178	17.7804	61.4967	-4.7471	.3291	170.5692	-2.0097	.1267	2.0137	1.1786	273.6082	-1.1762	.0742	30.8603	51.2069				1				0
80	14.13	20.1121	71.2225	17.9307	61.1204	-4.7043	.3368	170.3857	-1.9669	.1344	1.9715	1.1539	273.9101	-1.1512	.0787	31.2676	51.2804				1				0
80	14.14	20.3498	71.0271	18.0811	60.7442	-4.6615	.3445	170.2022	-1.9241	.1422	1.9293	1.1292	274.2259	-1.1261	.0832	31.6757	51.354				1				0
80	14.15	20.4588	70.2945	18.2198	60.2962	-4.6154	.3378	169.2693	-1.878	.1354	1.8829	1.102	274.1234	-1.0992	.0792	32.1142	51.2894				1				0
80	14.16	20.5678	69.5619	18.3586	59.8481	-4.5689	.3309	168.3364	-1.8315	.1285	1.836	1.0746	274.0146	-1.0719	.0752	32.5575	51.2242				1				0
80	14.17	20.4391	69.0245	18.347	59.7763	-4.5655	.3161	167.587	-1.8281	.1138	1.8317	1.072	273.5612	-1.07	.0666	32.5894	51.0835				1				0
80	14.18	20.3104	68.4872	18.3355	59.7045	-4.5622	.3012	166.8376	-1.8247	.0989	1.8274	1.0696	273.1016	-1.068	.0579	32.6216	50.9417				1				0
80	14.19	20.1816	67.9499	18.3239	59.6328	-4.5588	.2862	166.0881	-1.8213	.0838	1.8233	1.0671	272.6357	-1.066	.0491	32.654	50.7985				1				0
80	14.2	20.0529	67.4125	18.3123	59.561	-4.5553	.271	165.3387	-1.8179	.0687	1.8192	1.0647	272.1634	-1.064	.0402	32.6868	50.654				1				0
80	14.21	19.9713	66.724	18.4057	59.5117	-4.5367	.2491	164.6127	-1.7993	.0468	1.7999	1.0534	271.4887	-1.0531	.0274	32.8641	50.4453				1				0
80	14.22	19.8898	66.0354	18.4991	59.4624	-4.5179	.227	163.8867	-1.7805	.0247	1.7807	1.0422	270.7934	-1.0421	.0144	33.043	50.2348				1				0
80	14.23	19.937	65.8842	18.6041	59.4848	-4.5027	.2204	163.9102	-1.7653	.018	1.7654	1.0332	270.585	-1.0332	.0105	33.1879	50.1717				1				0
80	14.24	19.9842	65.733	18.7091	59.5073	-4.4875	.2138	163.9336	-1.7501	.0114	1.7501	1.0243	270.3731	-1.0243	.0067	33.3328	50.1086				1				0
80	14.25	20.0314	65.5818	18.814	59.5298	-4.4723	.2071	163.9571	-1.7349	.0048	1.7349	1.0154	270.1576	-1.0154	.0028	33.4776	50.0454				1				0
80	14.26	20.0786	65.4306	18.919	59.5523	-4.4571	.2005	163.9805	-1.7197	-.0019	1.7197	1.0065	269.9383	-1.0065	-.0011	33.6223	49.9824				1				0
80	14.27	19.9816	65.013	19.0462	59.8083	-4.4507	.1751	163.8492	-1.7133	-.0273	1.7135	1.0029	269.0874	-1.0027	-.016	33.6831	49.7401				1				0
80	14.28	19.8846	64.5953	19.1734	60.0644	-4.4443	.1496	163.7178	-1.7069	-.0528	1.7077	.9995	268.2292	-.999	-.0309	33.7439	49.4974				1				0
80	14.29	19.7405	64.3289	19.1957	60.2979	-4.4532	.1307	163.5629	-1.7157	-.0717	1.7172	1.0051	267.6082	-1.0042	-.0419	33.6597	49.3175				1				0
80	14.3	19.5963	64.0625	19.2179	60.5314	-4.462	.1118	163.4081	-1.7246	-.0906	1.727	1.0108	266.993	-1.0094	-.053	33.5754	49.1372				1				0
80	14.31	19.4521	63.7961	19.2401	60.7649	-4.4709	.0928	163.2532	-1.7334	-.1096	1.7369	1.0166	266.3837	-1.0146	-.0641	33.491	48.9566				1				0
80	14.32	19.3079	63.5297	19.2624	60.9985	-4.4798	.0738	163.0984	-1.7423	-.1286	1.7471	1.0225	265.7802	-1.0198	-.0752	33.4063	48.7757				1				0
80	14.33	18.9294	63.1246	19.2562	61.7553	-4.5191	.0299	163.0655	-1.7816	-.1725	1.79	1.0476	264.47	-1.0428	-.101	33.0321	48.3572				1				0
80	14.34	18.5509	62.7196	19.2499	62.5121	-4.5584	-.0141	163.0325	-1.8209	-.2164	1.8338	1.0733	263.2213	-1.0658	-.1267	32.6577	47.9386				1				0
80	14.35	18.3166	62.581	19.2215	63.0354	-4.5887	-.0389	163.1544	-1.8513	-.2413	1.8669	1.0927	262.5742	-1.0835	-.1412	32.3689	47.702				1				0
80	14.36	18.0823	62.4424	19.193	63.5587	-4.619	-.0637	163.2763	-1.8815	-.2661	1.9003	1.1122	261.9507	-1.1012	-.1557	32.0805	47.4658				1				0
80	14.37	17.8479	62.3038	19.1645	64.082	-4.6492	-.0885	163.3982	-1.9118	-.2908	1.9338	1.1318	261.3496	-1.1189	-.1702	31.7925	47.23				1				0
80	14.38	17.254	61.9213	19.1681	65.644	-4.7242	-.1606	163.9874	-1.9868	-.363	2.0197	1.1821	259.6473	-1.1629	-.2124	31.0779	46.5433				1				0
80	14.39	16.6601	61.5387	19.1716	67.2061	-4.7987	-.2322	164.5766	-2.0613	-.4345	2.1066	1.233	258.0959	-1.2065	-.2543	30.3684	45.8615				1				0
80	14.4	16.0662	61.1562	19.1752	68.7682	-4.8727	-.3033	165.1657	-2.1353	-.5056	2.1943	1.2843	256.6782	-1.2498	-.2959	29.6639	45.1846				1				0
80	14.41	15.7065	60.9123	19.2072	69.8069	-4.9166	-.3496	165.633	-2.1791	-.552	2.248	1.3157	255.7856	-1.2755	-.3231	29.2462	44.743				1				0
80	14.42	15.3469	60.6684	19.2393	70.8457	-4.9602	-.3957	166.1003	-2.2228	-.5981	2.3018	1.3473	254.9395	-1.301	-.3501	28.8309	44.3038				1				0
80	14.43	14.9873	60.4245	19.2713	71.8845	-5.0035	-.4416	166.5676	-2.2661	-.644	2.3558	1.3789	254.1367	-1.3264	-.3769	28.4179	43.8671				1				0
80	14.44	14.3299	60.1157	19.3104	74.1299	-5.0936	-.5286	167.8859	-2.3562	-.7309	2.467	1.4439	252.7649	-1.3791	-.4278	27.5601	43.0386				1				0
80	14.45	13.6724	59.807	19.3496	76.3752	-5.1823	-.6142	169.2042	-2.4448	-.8166	2.5776	1.5087	251.5307	-1.431	-.478	26.7158	42.2231				1				0
80	14.46	13.3746	59.7422	19.3567	77.5818	-5.2279	-.6544	170.0553	-2.4905	-.8568	2.6338	1.5416	251.0153	-1.4577	-.5015	26.2808	41.8399				1				0
80	14.47	13.0768	59.6774	19.3638	78.7884	-5.2731	-.6943	170.9064	-2.5357	-.8966	2.6896	1.5743	250.5262	-1.4842	-.5248	25.8503	41.4606				1				0
80	14.48	12.7789	59.6126	19.3709	79.995	-5.3179	-.7337	171.7574	-2.5805	-.9361	2.745	1.6067	250.0616	-1.5104	-.5479	25.424	41.085				1				0
80	14.49	12.4811	59.5478	19.378	81.2016	-5.3622	-.7728	172.6085	-2.6248	-.9751	2.8001	1.639	249.6198	-1.5364	-.5708	25.0019	40.7131				1				0
80	14.5	11.9644	59.546	19.2019	83.0344	-5.4506	-.8262	173.7467	-2.7131	-1.0286	2.9016	1.6984	249.2384	-1.5881	-.6021	24.1605	40.2043				1				0
80	14.51	11.4477	59.5442	19.0258	84.8671	-5.5378	-.8789	174.8849	-2.8003	-1.0813	3.0018	1.7571	248.8872	-1.6391	-.6329	23.3301	39.7021				1				0
80	14.52	11.2289	59.6072	18.8425	85.4934	-5.5816	-.8934	175.172	-2.8442	-1.0958	3.048	1.7841	248.9295	-1.6648	-.6414	22.9122	39.5637				1				0
80	14.53	11.01	59.6702	18.6593	86.1196	-5.6254	-.9079	175.4591	-2.888	-1.1103	3.094	1.8111	248.9704	-1.6904	-.6499	22.4957	39.4258				1				0
80	14.54	10.7912	59.7332	18.476	86.7458	-5.669	-.9224	175.7462	-2.9315	-1.1247	3.1399	1.8379	249.01	-1.716	-.6584	22.0805	39.2883				1				0
80	14.55	10.5723	59.7962	18.2928	87.372	-5.7124	-.9368	176.0333	-2.975	-1.1391	3.1856	1.8647	249.0483	-1.7414	-.6668	21.6667	39.1513				1				0
80	14.56	10.2702	59.7647	17.9939	88.0389	-5.771	-.9552	176.0677	-3.0336	-1.1576	3.2469	1.9006	249.1141	-1.7757	-.6776	21.1089	38.9757				1				0
80	14.57	9.9681	59.7332	17.695	88.7057	-5.8295	-.9736	176.102	-3.0921	-1.176	3.3082	1.9365	249.1775	-1.81	-.6884	20.5512	38.8002				1				0
80	14.58	9.8848	59.6387	17.5793	88.7464	-5.8449	-.9777	175.8492	-3.1075	-1.1801	3.324	1.9458	249.2053	-1.819	-.6908	20.4047	38.7609				1				0
80	14.59	9.8016	59.5442	17.4637	88.787	-5.8604	-.9819	175.5965	-3.1229	-1.1842	3.3399	1.9551	249.2328	-1.828	-.6932	20.2577	38.7215				1				0
80	14.6	9.7183	59.4497	17.3481	88.8277	-5.8758	-.986	175.3438	-3.1384	-1.1884	3.3559	1.9644	249.2602	-1.8371	-.6957	20.1103	38.6819				1				0
80	14.61	9.6351	59.3552	17.2324	88.8683	-5.8914	-.9902	175.091	-3.1539	-1.1926	3.3719	1.9738	249.2874	-1.8462	-.6981	19.9624	38.6422				1				0
80	14.62	9.611	58.9484	17.2173	88.7836	-5.8873	-1.0021	174.5603	-3.1498	-1.2044	3.3723	1.974	249.0741	-1.8438	-.705	20.0016	38.5292				1				0
80	14.63	9.587	58.5415	17.2022	88.6988	-5.8831	-1.014	174.0295	-3.1457	-1.2164	3.3727	1.9742	248.8595	-1.8414	-.712	20.0411	38.4155				1				0
80	14.64	9.6462	58.2292	17.3027	88.5734	-5.8633	-1.0218	173.7515	-3.1259	-1.2241	3.357	1.9651	248.614	-1.8298	-.7166	20.2298	38.3416				1				0
80	14.65	9.7054	57.9169	17.4032	88.448	-5.8434	-1.0296	173.4735	-3.106	-1.2319	3.3414	1.9559	248.3654	-1.8181	-.7211	20.4192	38.2674				1				0
80	14.66	9.7647	57.6046	17.5037	88.3225	-5.8235	-1.0374	173.1955	-3.086	-1.2397	3.3257	1.9468	248.1137	-1.8064	-.7257	20.6091	38.1931				1				0
80	14.67	9.8239	57.2923	17.6043	88.1971	-5.8035	-1.0452	172.9175	-3.066	-1.2476	3.3101	1.9376	247.8588	-1.7947	-.7303	20.7996	38.1185				1				0
80	14.68	9.9912	56.7423	17.7928	87.6894	-5.7573	-1.0512	172.2159	-3.0199	-1.2535	3.2697	1.914	247.4571	-1.7677	-.7338	21.2389	38.0615				1				0
80	14.69	10.1586	56.1924	17.9814	87.1817	-5.7108	-1.0572	171.5141	-2.9734	-1.2596	3.2292	1.8902	247.042	-1.7405	-.7373	21.6818	38.0041				1				0
80	14.7	10.2668	55.9548	18.0695	86.7994	-5.6844	-1.0553	171.0904	-2.947	-1.2577	3.2042	1.8756	246.8888	-1.725	-.7362	21.9333	38.022				1				0
80	14.71	10.3749	55.7172	18.1576	86.4171	-5.6579	-1.0534	170.6667	-2.9205	-1.2558	3.179	1.8608	246.7324	-1.7095	-.7351	22.186	38.04				1				0
80	14.72	10.483	55.4795	18.2456	86.0348	-5.6312	-1.0515	170.243	-2.8938	-1.2539	3.1538	1.8461	246.5727	-1.6939	-.734	22.4399	38.0581				1				0
80	14.73	10.5912	55.2419	18.3337	85.6525	-5.6044	-1.0496	169.8193	-2.867	-1.252	3.1285	1.8312	246.4097	-1.6782	-.7329	22.6952	38.0763				1				0
80	14.74	10.7611	54.8729	18.444	84.8369	-5.5607	-1.0412	168.9149	-2.8233	-1.2436	3.0851	1.8058	246.2275	-1.6526	-.7279	23.1114	38.1561				1				0
80	14.75	10.9311	54.5039	18.5543	84.0212	-5.5165	-1.0328	168.0105	-2.7791	-1.2351	3.0412	1.7802	246.038	-1.6267	-.723	23.5322	38.2368				1				0
80	14.76	10.9929	54.3725	18.5765	83.5879	-5.4995	-1.0262	167.5298	-2.762	-1.2286	3.0229	1.7695	246.0201	-1.6167	-.7191	23.6949	38.2993				1				0
80	14.77	11.0547	54.2411	18.5988	83.1546	-5.4823	-1.0196	167.0491	-2.7448	-1.222	3.0046	1.7587	246.0019	-1.6067	-.7153	23.8586	38.3621				1				0
80	14.78	11.1165	54.1097	18.621	82.7213	-5.465	-1.013	166.5684	-2.7276	-1.2153	2.9861	1.7479	245.9833	-1.5965	-.7114	24.0232	38.4253				1				0
80	14.79	11.2529	54.2231	18.6637	82.1859	-5.4422	-.9936	166.3256	-2.7048	-1.196	2.9574	1.7311	246.1469	-1.5832	-.7	24.2398	38.6099				1				0
80	14.8	11.3894	54.3365	18.7064	81.6505	-5.4194	-.9742	166.0827	-2.682	-1.1765	2.9287	1.7143	246.3142	-1.5699	-.6887	24.4571	38.795				1				0
80	14.81	11.5259	54.4499	18.7491	81.1151	-5.3966	-.9547	165.8399	-2.6591	-1.157	2.9	1.6974	246.4853	-1.5565	-.6773	24.6749	38.9806				1				0
80	14.82	11.6005	54.6947	18.7696	81.013	-5.3913	-.942	166.0778	-2.6538	-1.1444	2.8901	1.6917	246.6734	-1.5534	-.6699	24.7253	39.1011				1				0
80	14.83	11.6752	54.9395	18.79	80.9109	-5.386	-.9294	166.3157	-2.6486	-1.1318	2.8802	1.6859	246.8622	-1.5503	-.6625	24.7756	39.2212				1				0
80	14.84	11.7499	55.1843	18.8105	80.8089	-5.3807	-.9168	166.5536	-2.6433	-1.1192	2.8705	1.6802	247.0518	-1.5472	-.6551	24.8257	39.341				1				0
80	14.85	12.0837	55.8171	18.9964	80.4984	-5.3436	-.8818	167.3956	-2.6062	-1.0841	2.8227	1.6522	247.4137	-1.5255	-.6346	25.179	39.675				1				0
80	14.86	12.4176	56.4498	19.1823	80.1879	-5.3069	-.847	168.2376	-2.5695	-1.0494	2.7755	1.6246	247.7842	-1.504	-.6143	25.5288	40.0056				1				0
80	14.87	12.6768	56.8377	19.3478	79.9794	-5.2756	-.8249	168.8417	-2.5381	-1.0273	2.7382	1.6027	247.9649	-1.4856	-.6013	25.8272	40.2163				1				0
80	14.88	12.936	57.2257	19.5132	79.771	-5.2445	-.803	169.4459	-2.507	-1.0053	2.7011	1.581	248.1493	-1.4674	-.5884	26.1235	40.4256				1				0
80	14.89	13.1952	57.6136	19.6787	79.5625	-5.2136	-.7811	170.05	-2.4761	-.9835	2.6643	1.5595	248.3375	-1.4493	-.5757	26.4176	40.6333				1				0
80	14.9	13.4544	58.0015	19.8442	79.3541	-5.1829	-.7595	170.6541	-2.4455	-.9618	2.6278	1.5381	248.5295	-1.4314	-.563	26.7097	40.8396				1				0
80	14.91	13.9093	58.8278	19.9945	78.599	-5.136	-.7051	171.3305	-2.3985	-.9074	2.5644	1.501	249.2771	-1.4039	-.5311	27.1569	41.3579				1				0
80	14.92	14.3642	59.654	20.1448	77.8439	-5.0894	-.6511	172.0069	-2.3519	-.8534	2.502	1.4644	250.0561	-1.3766	-.4995	27.6006	41.8721				1				0
80	14.93	14.5599	60.0923	20.1297	77.2973	-5.073	-.6183	172.0792	-2.3355	-.8207	2.4755	1.449	250.6389	-1.367	-.4804	27.7568	42.1839				1				0
80	14.94	14.7556	60.5307	20.1146	76.7506	-5.0566	-.5856	172.1514	-2.3191	-.788	2.4493	1.4336	251.2337	-1.3574	-.4612	27.913	42.4954				1				0
80	14.95	14.9513	60.969	20.0995	76.204	-5.0402	-.5529	172.2237	-2.3028	-.7553	2.4235	1.4185	251.8407	-1.3478	-.4421	28.069	42.8067				1				0
80	14.96	15.1469	61.4073	20.0843	75.6573	-5.0238	-.5203	172.2959	-2.2864	-.7226	2.3979	1.4035	252.4603	-1.3382	-.423	28.2248	43.1177				1				0
80	14.97	15.1469	62.0815	19.7063	74.6679	-5.0472	-.4668	171.6025	-2.3098	-.6692	2.4048	1.4075	253.8435	-1.3519	-.3917	28.0019	43.6271				1				0
80	14.98	15.1469	62.7556	19.3282	73.6784	-5.0708	-.4129	170.9091	-2.3334	-.6152	2.4131	1.4124	255.2292	-1.3658	-.3601	27.7772	44.1406				1				0
80	14.99	14.9513	62.9914	18.9653	73.2355	-5.1112	-.3915	170.1435	-2.3738	-.5939	2.4469	1.4322	255.9541	-1.3894	-.3476	27.3926	44.3441				1				0
80	15	14.7556	63.2272	18.6023	72.7927	-5.152	-.3699	169.3778	-2.4145	-.5723	2.4814	1.4524	256.6655	-1.4132	-.335	27.0045	44.5494				1				0
80	15.01	14.5599	63.4631	18.2394	72.3498	-5.1931	-.3482	168.6122	-2.4556	-.5505	2.5166	1.473	257.3634	-1.4373	-.3222	26.6129	44.7567				1				0
80	15.02	14.3642	63.6989	17.8765	71.907	-5.2346	-.3262	167.8465	-2.4971	-.5286	2.5525	1.494	258.0481	-1.4616	-.3094	26.2177	44.9658				1				0
80	15.03	13.9565	64.211	17.2022	71.318	-5.3222	-.2902	166.6877	-2.5848	-.4925	2.6313	1.5401	259.2117	-1.5129	-.2883	25.383	45.3093				1				0
80	15.04	13.5488	64.7231	16.5279	70.729	-5.4111	-.2536	165.5288	-2.6737	-.456	2.7123	1.5875	260.3221	-1.565	-.2669	24.5366	45.6576				1				0
80	15.05	13.3368	64.9995	16.2166	70.5828	-5.4576	-.2394	165.1356	-2.7202	-.4418	2.7558	1.6131	260.775	-1.5922	-.2586	24.0935	45.7924				1				0
80	15.06	13.1248	65.2758	15.9052	70.4366	-5.5044	-.2252	164.7424	-2.7669	-.4276	2.7998	1.6388	261.2157	-1.6196	-.2503	23.6483	45.9279				1				0
80	15.07	12.9128	65.5521	15.5939	70.2904	-5.5513	-.2109	164.3492	-2.8139	-.4133	2.8441	1.6647	261.6448	-1.6471	-.2419	23.201	46.0641				1				0
80	15.08	12.7008	65.8284	15.2825	70.1443	-5.5985	-.1965	163.9561	-2.8611	-.3989	2.8888	1.6909	262.0627	-1.6747	-.2335	22.7516	46.2009				1				0
80	15.09	12.4931	66.5692	14.8484	69.9453	-5.6633	-.1634	163.856	-2.9259	-.3658	2.9487	1.726	262.8741	-1.7126	-.2141	22.1343	46.5164				1				0
80	15.1	12.2854	67.3099	14.4143	69.7464	-5.7282	-.1302	163.7561	-2.9908	-.3326	3.0092	1.7614	263.6541	-1.7506	-.1947	21.5163	46.8323				1				0
80	15.11	12.2897	67.7743	14.2916	69.6936	-5.7455	-.1117	164.0493	-3.008	-.314	3.0244	1.7703	264.04	-1.7607	-.1838	21.3522	47.0092				1				0
80	15.12	12.294	68.2388	14.1688	69.6409	-5.7626	-.0932	164.3425	-3.0252	-.2955	3.0396	1.7792	264.4207	-1.7708	-.173	21.1886	47.1855				1				0
80	15.13	12.2983	68.7032	14.046	69.5881	-5.7797	-.0747	164.6357	-3.0423	-.2771	3.0549	1.7882	264.7963	-1.7808	-.1622	21.0257	47.3612				1				0
80	15.14	12.3601	69.2063	14.0327	69.7455	-5.7864	-.0625	165.3447	-3.049	-.2649	3.0605	1.7914	265.0353	-1.7847	-.155	20.9621	47.4775				1				0
80	15.15	12.4219	69.7095	14.0194	69.903	-5.793	-.0504	166.0537	-3.0556	-.2528	3.066	1.7947	265.2714	-1.7886	-.148	20.899	47.5928				1				0
80	15.16	12.4837	70.2126	14.006	70.0604	-5.7996	-.0384	166.7627	-3.0622	-.2407	3.0716	1.798	265.5047	-1.7924	-.1409	20.8364	47.7072				1				0
80	15.17	12.5412	70.2513	14.1154	70.2706	-5.7893	-.0445	167.1785	-3.0519	-.2469	3.0619	1.7923	265.3749	-1.7864	-.1445	20.9341	47.6486				1				0
80	15.18	12.5987	70.29	14.2248	70.4807	-5.7791	-.0506	167.5943	-3.0417	-.253	3.0522	1.7866	265.2451	-1.7804	-.1481	21.0313	47.5904				1				0
80	15.19	12.6562	70.3287	14.3343	70.6909	-5.769	-.0567	168.0101	-3.0316	-.2591	3.0426	1.781	265.115	-1.7745	-.1517	21.128	47.5324				1				0
80	15.2	12.7566	70.0614	14.6225	71.1433	-5.7391	-.0817	168.5837	-3.0017	-.2841	3.0151	1.7648	264.5941	-1.757	-.1663	21.4127	47.2947				1				0
80	15.21	12.857	69.7941	14.9107	71.5956	-5.7094	-.1065	169.1574	-2.972	-.3088	2.988	1.749	264.0673	-1.7396	-.1808	21.6955	47.0587				1				0
80	15.22	12.9	69.488	15.0895	71.8378	-5.6897	-.1253	169.3153	-2.9523	-.3276	2.9704	1.7387	263.6678	-1.7281	-.1918	21.8828	46.8798				1				0
80	15.23	12.9429	69.182	15.2683	72.08	-5.6701	-.144	169.4732	-2.9327	-.3464	2.9531	1.7285	263.2644	-1.7166	-.2027	22.0696	46.7014				1				0
80	15.24	12.9858	68.876	15.4471	72.3222	-5.6505	-.1627	169.6311	-2.9131	-.3651	2.9359	1.7185	262.8571	-1.7051	-.2137	22.2562	46.5232				1				0
80	15.25	13.0287	68.57	15.6259	72.5644	-5.631	-.1814	169.7889	-2.8936	-.3837	2.9189	1.7085	262.4456	-1.6937	-.2246	22.4424	46.3454				1				0
80	15.26	13.3454	68.2622	15.9061	72.1959	-5.5698	-.1788	169.7096	-2.8324	-.3811	2.8579	1.6728	262.336	-1.6579	-.2231	23.0246	46.37				1				0
80	15.27	13.6621	67.9544	16.1863	71.8274	-5.5087	-.1762	169.6302	-2.7712	-.3786	2.797	1.6371	262.2214	-1.6221	-.2216	23.6074	46.3947				1				0
80	15.28	13.9359	67.9526	16.2877	71.2168	-5.4668	-.1549	169.393	-2.7294	-.3573	2.7527	1.6112	262.5428	-1.5976	-.2091	24.0059	46.5976				1				0
80	15.29	14.2097	67.9508	16.3891	70.6061	-5.4248	-.1335	169.1557	-2.6874	-.3359	2.7083	1.5852	262.8756	-1.573	-.1966	24.4055	46.801				1				0
80	15.3	14.4835	67.949	16.4905	69.9955	-5.3828	-.1121	168.9185	-2.6453	-.3145	2.664	1.5593	263.2205	-1.5484	-.1841	24.8063	47.005				1				0
80	15.31	14.7573	67.9472	16.5919	69.3849	-5.3406	-.0906	168.6812	-2.6031	-.293	2.6196	1.5333	263.5781	-1.5237	-.1715	25.2082	47.2095				1				0
80	15.32	15.2207	68.1578	16.7601	68.4931	-5.276	-.0519	168.6317	-2.5385	-.2543	2.5512	1.4933	264.2794	-1.4858	-.1489	25.8234	47.5781				1				0
80	15.33	15.6842	68.3684	16.9282	67.6014	-5.2113	-.0132	168.5822	-2.4739	-.2156	2.4833	1.4535	265.0197	-1.448	-.1262	26.439	47.9468				1				0
80	15.34	15.8739	68.5808	16.9949	67.3203	-5.1892	.0039	168.7699	-2.4517	-.1985	2.4598	1.4397	265.3712	-1.435	-.1162	26.6501	48.1095				1				0
80	15.35	16.0636	68.7932	17.0616	67.0392	-5.167	.0209	168.9576	-2.4296	-.1815	2.4364	1.426	265.7287	-1.4221	-.1062	26.8608	48.2718				1				0
80	15.36	16.2533	69.0056	17.1283	66.7581	-5.145	.0379	169.1453	-2.4075	-.1645	2.4132	1.4124	266.0923	-1.4092	-.0963	27.071	48.4338				1				0
80	15.37	16.4429	69.218	17.1951	66.477	-5.1229	.0549	169.333	-2.3855	-.1475	2.3901	1.3989	266.4621	-1.3963	-.0863	27.2807	48.5953				1				0
80	15.38	16.3983	69.4709	17.0848	66.3827	-5.1386	.0663	169.3367	-2.4012	-.1361	2.405	1.4077	266.7559	-1.4054	-.0797	27.1319	48.7038				1				0
80	15.39	16.3537	69.7239	16.9745	66.2884	-5.1542	.0777	169.3404	-2.4168	-.1247	2.42	1.4164	267.046	-1.4146	-.073	26.9831	48.8123				1				0
80	15.4	16.1194	69.7644	16.7974	66.4752	-5.1919	.0721	169.1564	-2.4545	-.1302	2.4579	1.4387	266.9624	-1.4366	-.0762	26.624	48.7595				1				0
80	15.41	15.8851	69.8049	16.6204	66.6621	-5.2297	.0666	168.9724	-2.4923	-.1358	2.496	1.4609	266.8811	-1.4587	-.0795	26.2642	48.7067				1				0
80	15.42	15.6507	69.8454	16.4434	66.8489	-5.2675	.061	168.7884	-2.5301	-.1414	2.5341	1.4832	266.8021	-1.4809	-.0827	25.9036	48.6537				1				0
80	15.43	15.4164	69.8859	16.2664	67.0357	-5.3055	.0554	168.6044	-2.5681	-.1469	2.5723	1.5056	266.7252	-1.5031	-.086	25.5422	48.6006				1				0
80	15.44	14.977	69.9876	15.8785	67.2796	-5.38	.0502	168.1227	-2.6426	-.1522	2.6469	1.5493	266.7044	-1.5467	-.0891	24.8327	48.5508				1				0
80	15.45	14.5376	70.0893	15.4907	67.5235	-5.4549	.0449	167.6411	-2.7175	-.1574	2.7221	1.5933	266.6846	-1.5906	-.0921	24.1191	48.5007				1				0
80	15.46	14.3324	70.1505	15.2799	67.5806	-5.4918	.0453	167.3434	-2.7543	-.1571	2.7588	1.6148	266.7362	-1.6122	-.0919	23.7682	48.5041				1				0
80	15.47	14.1273	70.2117	15.069	67.6377	-5.5287	.0457	167.0457	-2.7913	-.1567	2.7957	1.6364	266.7866	-1.6338	-.0917	23.4161	48.5075				1				0
80	15.48	13.9222	70.2729	14.8582	67.6948	-5.5658	.046	166.7481	-2.8284	-.1564	2.8327	1.6581	266.8358	-1.6556	-.0915	23.0628	48.5109				1				0
80	15.49	13.717	70.3341	14.6474	67.7519	-5.6031	.0464	166.4504	-2.8656	-.156	2.8699	1.6798	266.884	-1.6774	-.0913	22.7082	48.5143				1				0
80	15.5	13.457	70.4007	14.3965	67.8686	-5.6496	.0448	166.1229	-2.9122	-.1576	2.9165	1.7071	266.9028	-1.7046	-.0922	22.2646	48.4993				1				0
80	15.51	13.1969	70.4673	14.1457	67.9854	-5.6964	.0432	165.7953	-2.959	-.1592	2.9632	1.7345	266.9211	-1.732	-.0932	21.8193	48.4842				1				0
80	15.52	13.142	70.4727	14.1056	68.0451	-5.7056	.0413	165.7654	-2.9682	-.1611	2.9726	1.74	266.8932	-1.7374	-.0943	21.7314	48.4657				1				0
80	15.53	13.0871	70.4781	14.0656	68.1048	-5.7149	.0393	165.7355	-2.9774	-.163	2.9819	1.7454	266.8656	-1.7428	-.0954	21.6434	48.4472				1				0
80	15.54	13.0321	70.4835	14.0256	68.1644	-5.7241	.0374	165.7057	-2.9867	-.165	2.9912	1.7509	266.8381	-1.7482	-.0966	21.5554	48.4287				1				0
80	15.55	12.8991	70.2882	14.0345	68.5865	-5.7386	.016	165.8083	-3.0011	-.1864	3.0069	1.7601	266.4458	-1.7567	-.1091	21.4178	48.2247				1				0
80	15.56	12.7661	70.0929	14.0434	69.0086	-5.753	-.0054	165.9109	-3.0156	-.2078	3.0227	1.7693	266.058	-1.7651	-.1216	21.2804	48.021				1				0
80	15.57	12.633	69.8976	14.0523	69.4307	-5.7674	-.0268	166.0136	-3.03	-.2292	3.0386	1.7786	265.6748	-1.7736	-.1341	21.1432	47.8175				1				0
80	15.58	12.5549	69.6969	14.1012	69.7931	-5.7726	-.0462	166.1461	-3.0351	-.2485	3.0453	1.7825	265.3184	-1.7766	-.1455	21.094	47.6329				1				0
80	15.59	12.4768	69.4961	14.1501	70.1555	-5.7777	-.0655	166.2786	-3.0403	-.2679	3.0521	1.7865	264.9642	-1.7796	-.1568	21.0449	47.4485				1				0
80	15.6	12.3987	69.2954	14.199	70.5179	-5.7829	-.0849	166.4111	-3.0454	-.2872	3.0589	1.7905	264.6121	-1.7826	-.1681	20.9959	47.2645				1				0
80	15.61	12.2708	68.8652	14.369	71.4079	-5.7868	-.1299	166.9129	-3.0493	-.3323	3.0674	1.7955	263.7815	-1.7849	-.1945	20.9588	46.8356				1				0
80	15.62	12.143	68.435	14.5389	72.298	-5.7906	-.1747	167.4147	-3.0532	-.377	3.0764	1.8007	262.9604	-1.7872	-.2207	20.922	46.4093				1				0
80	15.63	12.0932	68.2055	14.6598	72.8256	-5.7894	-.2001	167.784	-3.0519	-.4025	3.0784	1.8019	262.4874	-1.7864	-.2356	20.9339	46.1669				1				0
80	15.64	12.0434	67.976	14.7808	73.3532	-5.7881	-.2255	168.1533	-3.0507	-.4278	3.0805	1.8032	262.0172	-1.7857	-.2504	20.9458	45.9256				1				0
80	15.65	11.9936	67.7464	14.9018	73.8808	-5.7869	-.2507	168.5226	-3.0495	-.453	3.0829	1.8046	261.5496	-1.785	-.2652	20.9576	45.6853				1				0
80	15.66	11.9438	67.5169	15.0228	74.4084	-5.7856	-.2758	168.8919	-3.0482	-.4782	3.0855	1.8061	261.0848	-1.7843	-.2799	20.9693	45.4461				1				0
80	15.67	11.876	67.1038	15.3039	75.4428	-5.7776	-.3239	169.7265	-3.0402	-.5263	3.0854	1.806	260.1794	-1.7796	-.308	21.0457	44.988				1				0
80	15.68	11.8082	66.6907	15.585	76.4773	-5.7697	-.3715	170.5612	-3.0323	-.5739	3.0861	1.8064	259.2831	-1.7749	-.3359	21.1213	44.5345				1				0
80	15.69	11.7902	66.5071	15.7451	76.9842	-5.763	-.3942	171.0265	-3.0256	-.5966	3.0838	1.8051	258.8452	-1.771	-.3492	21.185	44.3181				1				0
80	15.7	11.7722	66.3234	15.9052	77.491	-5.7563	-.4168	171.4919	-3.0189	-.6192	3.0818	1.8039	258.4091	-1.7671	-.3624	21.2485	44.1029				1				0
80	15.71	11.7542	66.1398	16.0653	77.9979	-5.7497	-.4393	171.9572	-3.0123	-.6417	3.0799	1.8028	257.9749	-1.7632	-.3756	21.3115	43.8889				1				0
80	15.72	11.7361	65.9562	16.2254	78.5047	-5.7431	-.4616	172.4225	-3.0057	-.664	3.0782	1.8018	257.5424	-1.7594	-.3887	21.3743	43.6761				1				0
80	15.73	11.6606	65.6151	16.3945	79.175	-5.7407	-.4945	172.8452	-3.0032	-.6968	3.083	1.8046	256.937	-1.7579	-.4079	21.3976	43.3635				1				0
80	15.74	11.5851	65.274	16.5635	79.8454	-5.7382	-.5271	173.2679	-3.0008	-.7295	3.0882	1.8077	256.3365	-1.7565	-.427	21.4209	43.0525				1				0
80	15.75	11.5276	65.1165	16.5724	80.0088	-5.7423	-.5377	173.2252	-3.0049	-.7401	3.0947	1.8115	256.1641	-1.7589	-.4332	21.3819	42.9517				1				0
80	15.76	11.4701	64.959	16.5813	80.1723	-5.7464	-.5483	173.1826	-3.009	-.7507	3.1012	1.8153	255.9924	-1.7613	-.4394	21.343	42.8509				1				0
80	15.77	11.4126	64.8014	16.5902	80.3358	-5.7505	-.5589	173.1399	-3.0131	-.7612	3.1078	1.8191	255.8212	-1.7637	-.4456	21.304	42.7501				1				0
80	15.78	11.3551	64.6439	16.5991	80.4992	-5.7546	-.5695	173.0973	-3.0172	-.7718	3.1143	1.823	255.6508	-1.7661	-.4518	21.2649	42.6492				1				0
80	15.79	11.1774	64.1534	16.471	80.4275	-5.771	-.585	172.2292	-3.0335	-.7874	3.1341	1.8345	255.449	-1.7757	-.4609	21.1093	42.5009				1				0
80	15.8	10.9997	63.6629	16.3429	80.3557	-5.7875	-.6008	171.3611	-3.05	-.8031	3.154	1.8462	255.2477	-1.7853	-.4701	20.9521	42.3511				1				0
80	15.81	10.8796	63.3299	16.2059	80.1204	-5.8	-.6059	170.5357	-3.0625	-.8083	3.1674	1.854	255.2157	-1.7927	-.4731	20.833	42.3023				1				0
80	15.82	10.7594	62.9968	16.0689	79.8851	-5.8126	-.6111	169.7103	-3.0752	-.8134	3.1809	1.862	255.1836	-1.8	-.4762	20.7127	42.253				1				0
80	15.83	10.6392	62.6638	15.9319	79.6499	-5.8253	-.6163	168.8848	-3.0879	-.8187	3.1946	1.87	255.1514	-1.8075	-.4792	20.5913	42.2032				1				0
80	15.84	10.5191	62.3308	15.7949	79.4146	-5.8382	-.6216	168.0594	-3.1008	-.8239	3.2084	1.878	255.1193	-1.8151	-.4823	20.4687	42.153				1				0
80	15.85	10.3346	61.8484	15.6197	79.2503	-5.8588	-.6345	167.0529	-3.1214	-.8368	3.2316	1.8916	254.9919	-1.8271	-.4899	20.2727	42.0301				1				0
80	15.86	10.15	61.3659	15.4444	79.0859	-5.8796	-.6475	166.0463	-3.1422	-.8499	3.2551	1.9054	254.8648	-1.8393	-.4975	20.0744	41.9057				1				0
80	15.87	10.0857	61.2165	15.4062	79.1569	-5.8873	-.6552	165.8652	-3.1498	-.8575	3.2645	1.9109	254.7703	-1.8438	-.502	20.0015	41.8329				1				0
80	15.88	10.0213	61.0671	15.3679	79.2278	-5.8949	-.6628	165.6841	-3.1575	-.8652	3.2739	1.9164	254.6761	-1.8483	-.5065	19.9284	41.7599				1				0
80	15.89	9.9569	60.9177	15.3297	79.2987	-5.9026	-.6705	165.503	-3.1652	-.8729	3.2834	1.9219	254.5823	-1.8528	-.511	19.8552	41.6867				1				0
80	15.9	9.8625	60.6666	15.3457	79.6283	-5.9107	-.69	165.503	-3.1733	-.8924	3.2964	1.9296	254.2927	-1.8575	-.5224	19.7785	41.5009				1				0
80	15.91	9.7681	60.4155	15.3617	79.9578	-5.9187	-.7095	165.5031	-3.1813	-.9119	3.3094	1.9372	254.0053	-1.8622	-.5338	19.7018	41.3151				1				0
80	15.92	9.6737	60.1644	15.3777	80.2873	-5.9268	-.7291	165.5031	-3.1894	-.9314	3.3226	1.9449	253.7202	-1.8669	-.5452	19.6251	41.1294				1				0
80	15.93	9.6436	60.0626	15.432	80.5459	-5.9271	-.7408	165.6842	-3.1897	-.9432	3.3262	1.947	253.5276	-1.8671	-.5521	19.622	41.0175				1				0
80	15.94	9.6136	59.9609	15.4862	80.8046	-5.9274	-.7525	165.8653	-3.19	-.9549	3.3299	1.9492	253.3359	-1.8673	-.559	19.6188	40.906				1				0
80	15.95	9.5836	59.8592	15.5405	81.0632	-5.9278	-.7642	166.0465	-3.1903	-.9666	3.3336	1.9513	253.1451	-1.8675	-.5658	19.6157	40.7947				1				0
80	15.96	9.5475	59.4911	15.7931	81.8226	-5.9151	-.8011	166.6543	-3.1776	-1.0035	3.3323	1.9506	252.4743	-1.8601	-.5874	19.7368	40.4431				1				0
80	15.97	9.5115	59.123	16.0458	82.582	-5.9024	-.8378	167.2622	-3.165	-1.0401	3.3315	1.9502	251.8079	-1.8527	-.6089	19.857	40.0941				1				0
80	15.98	9.5055	58.8566	16.2441	83.0828	-5.8896	-.8627	167.6889	-3.1521	-1.0651	3.3272	1.9476	251.3306	-1.8451	-.6234	19.9797	39.8566				1				0
80	15.99	9.4995	58.5901	16.4425	83.5836	-5.8767	-.8875	168.1157	-3.1393	-1.0899	3.3231	1.9452	250.8546	-1.8376	-.638	20.1019	39.6203				1				0
80	16	9.4934	58.3237	16.6409	84.0844	-5.864	-.9122	168.5424	-3.1265	-1.1146	3.3193	1.943	250.3798	-1.8302	-.6524	20.2234	39.3852				1				0
80	16.01	9.4874	58.0573	16.8392	84.5852	-5.8513	-.9367	168.9692	-3.1138	-1.1391	3.3157	1.9409	249.9064	-1.8227	-.6668	20.3443	39.1513				1				0
80	16.02	9.5158	57.6973	17.1986	85.4224	-5.826	-.974	169.8341	-3.0885	-1.1764	3.305	1.9346	249.1487	-1.8079	-.6886	20.5855	38.7963				1				0
80	16.03	9.5441	57.3373	17.558	86.2597	-5.8009	-1.0109	170.699	-3.0635	-1.2133	3.295	1.9287	248.3941	-1.7932	-.7102	20.8242	38.445				1				0
80	16.04	9.5784	57.2437	17.719	86.5961	-5.7884	-1.0235	171.1372	-3.051	-1.2259	3.288	1.9247	248.1096	-1.7859	-.7176	20.9431	38.3249				1				0
80	16.05	9.6127	57.1501	17.88	86.9326	-5.776	-1.0361	171.5754	-3.0385	-1.2384	3.2812	1.9207	247.8254	-1.7786	-.7249	21.0615	38.2054				1				0
80	16.06	9.6471	57.0565	18.041	87.2691	-5.7636	-1.0486	172.0136	-3.0262	-1.2509	3.2745	1.9168	247.5415	-1.7714	-.7322	21.1793	38.0865				1				0
80	16.07	9.6814	56.9628	18.202	87.6055	-5.7513	-1.061	172.4518	-3.0139	-1.2633	3.2679	1.9129	247.2579	-1.7642	-.7395	21.2965	37.9683				1				0
80	16.08	9.6943	56.5866	18.3906	87.7915	-5.7316	-1.0809	172.463	-2.9942	-1.2833	3.2576	1.9069	246.8009	-1.7527	-.7512	21.4839	37.7785				1				0
80	16.09	9.7072	56.2104	18.5792	87.9774	-5.7119	-1.1008	172.4742	-2.9745	-1.3032	3.2475	1.9009	246.3412	-1.7411	-.7628	21.6713	37.5888				1				0
80	16.1	9.6857	55.9278	18.6068	87.8269	-5.7044	-1.1085	172.0472	-2.967	-1.3108	3.2437	1.8987	246.1641	-1.7367	-.7673	21.7429	37.516				1				0
80	16.11	9.6642	55.6452	18.6344	87.6764	-5.6969	-1.1161	171.6202	-2.9594	-1.3185	3.2399	1.8965	245.9856	-1.7323	-.7718	21.815	37.4427				1				0
80	16.12	9.6428	55.3625	18.6619	87.5259	-5.6893	-1.1239	171.1932	-2.9518	-1.3262	3.2361	1.8943	245.8059	-1.7279	-.7763	21.8873	37.3692				1				0
80	16.13	9.6213	55.0799	18.6895	87.3755	-5.6816	-1.1316	170.7662	-2.9442	-1.334	3.2323	1.892	245.6248	-1.7234	-.7809	21.9601	37.2952				1				0
80	16.14	9.5947	54.629	18.7224	87.0407	-5.6681	-1.1417	169.9868	-2.9306	-1.344	3.2241	1.8873	245.3633	-1.7155	-.7867	22.0891	37.1998				1				0
80	16.15	9.5681	54.1781	18.7553	86.706	-5.6544	-1.1518	169.2075	-2.917	-1.3541	3.216	1.8825	245.098	-1.7075	-.7927	22.2194	37.1035				1				0
80	16.16	9.563	54.0098	18.7607	86.5218	-5.6484	-1.154	168.8552	-2.911	-1.3564	3.2115	1.8799	245.0168	-1.704	-.794	22.2761	37.082				1				0
80	16.17	9.5578	53.8414	18.766	86.3375	-5.6425	-1.1563	168.5028	-2.905	-1.3586	3.207	1.8772	244.935	-1.7005	-.7953	22.3331	37.0605				1				0
80	16.18	9.5527	53.6731	18.7713	86.1533	-5.6364	-1.1586	168.1505	-2.899	-1.3609	3.2026	1.8746	244.8527	-1.6969	-.7966	22.3903	37.0388				1				0
80	16.19	9.5475	53.5048	18.7767	85.9691	-5.6304	-1.1608	167.7981	-2.893	-1.3632	3.1981	1.872	244.7697	-1.6934	-.798	22.4478	37.0171				1				0
80	16.2	9.5424	53.4481	18.7393	85.7693	-5.6296	-1.158	167.4991	-2.8922	-1.3604	3.1961	1.8709	244.8092	-1.6929	-.7963	22.4555	37.044				1				0
80	16.21	9.5372	53.3914	18.702	85.5695	-5.6288	-1.1552	167.2001	-2.8914	-1.3576	3.1942	1.8697	244.849	-1.6925	-.7947	22.4632	37.0709				1				0
80	16.22	9.5372	53.503	18.6593	85.5539	-5.634	-1.1501	167.2534	-2.8966	-1.3524	3.1968	1.8713	244.9719	-1.6955	-.7917	22.4131	37.1196				1				0
80	16.23	9.5372	53.6146	18.6166	85.5383	-5.6393	-1.145	167.3068	-2.9019	-1.3473	3.1994	1.8728	245.0947	-1.6986	-.7887	22.3631	37.1682				1				0
80	16.24	9.5372	53.7262	18.5739	85.5228	-5.6445	-1.1399	167.3601	-2.9071	-1.3422	3.202	1.8743	245.2171	-1.7017	-.7857	22.3131	37.2169				1				0
80	16.25	9.5372	53.8378	18.5312	85.5072	-5.6498	-1.1348	167.4134	-2.9124	-1.3371	3.2047	1.8759	245.3393	-1.7048	-.7827	22.2632	37.2655				1				0
80	16.26	9.5921	54.1655	18.4315	85.2347	-5.6545	-1.1136	167.4239	-2.9171	-1.316	3.2002	1.8732	245.7183	-1.7075	-.7703	22.2182	37.4667				1				0
80	16.27	9.6471	54.4931	18.3319	84.9623	-5.6592	-1.0925	167.4344	-2.9218	-1.2949	3.1959	1.8707	246.0983	-1.7103	-.758	22.1733	37.6679				1				0
80	16.28	9.702	54.7091	18.275	84.7054	-5.6587	-1.0765	167.3915	-2.9213	-1.2788	3.1889	1.8666	246.358	-1.71	-.7486	22.1783	37.8207				1				0
80	16.29	9.7569	54.9251	18.218	84.4485	-5.6582	-1.0604	167.3486	-2.9208	-1.2628	3.182	1.8626	246.6189	-1.7097	-.7392	22.1833	37.9735				1				0
80	16.3	9.8119	55.1411	18.1611	84.1916	-5.6577	-1.0444	167.3058	-2.9202	-1.2467	3.1752	1.8586	246.8811	-1.7094	-.7298	22.1883	38.1265				1				0
80	16.31	9.9157	55.4949	18.0962	83.7791	-5.6534	-1.0184	167.2858	-2.9159	-1.2207	3.1611	1.8504	247.2838	-1.7068	-.7146	22.2292	38.374				1				0
80	16.32	10.0196	55.8486	18.0312	83.3665	-5.6491	-.9924	167.2659	-2.9116	-1.1947	3.1472	1.8422	247.6902	-1.7043	-.6993	22.2701	38.6216				1				0
80	16.33	10.1234	56.2023	17.9663	82.9539	-5.6448	-.9664	167.2459	-2.9073	-1.1687	3.1335	1.8342	248.1002	-1.7018	-.6841	22.311	38.8692				1				0
80	16.34	10.1723	56.34	17.9583	82.7982	-5.641	-.9565	167.2689	-2.9036	-1.1588	3.1263	1.83	248.2431	-1.6996	-.6783	22.3469	38.9637				1				0
80	16.35	10.2213	56.4777	17.9503	82.6425	-5.6372	-.9465	167.2918	-2.8998	-1.1489	3.1191	1.8258	248.3866	-1.6974	-.6725	22.3827	39.0581				1				0
80	16.36	10.2702	56.6154	17.9423	82.4869	-5.6335	-.9366	167.3148	-2.896	-1.139	3.112	1.8216	248.5307	-1.6952	-.6667	22.4186	39.1525				1				0
80	16.37	10.2762	56.9376	17.824	82.3493	-5.6461	-.9199	167.3871	-2.9087	-1.1223	3.1177	1.8249	248.9015	-1.7026	-.6569	22.2982	39.3116				1				0
80	16.38	10.2822	57.2599	17.7057	82.2118	-5.6588	-.9032	167.4595	-2.9213	-1.1056	3.1235	1.8284	249.2706	-1.71	-.6472	22.1778	39.4706				1				0
80	16.39	10.2393	57.4444	17.5954	82.23	-5.6751	-.8964	167.509	-2.9377	-1.0988	3.1365	1.8359	249.4925	-1.7196	-.6432	22.0218	39.5352				1				0
80	16.4	10.1964	57.6289	17.4851	82.2481	-5.6915	-.8897	167.5584	-2.9541	-1.092	3.1495	1.8435	249.7125	-1.7292	-.6392	21.8658	39.5998				1				0
80	16.41	10.1535	57.8134	17.3748	82.2663	-5.7079	-.8829	167.6079	-2.9705	-1.0852	3.1625	1.8512	249.9305	-1.7388	-.6353	21.7099	39.6643				1				0
80	16.42	10.1105	57.9979	17.2644	82.2845	-5.7243	-.8761	167.6574	-2.9868	-1.0785	3.1756	1.8588	250.1465	-1.7483	-.6313	21.5541	39.7288				1				0
80	16.43	10.0608	58.4551	17.0403	82.2499	-5.7545	-.8568	167.806	-3.017	-1.0591	3.1975	1.8717	250.6561	-1.766	-.62	21.2663	39.9129				1				0
80	16.44	10.011	58.9124	16.8161	82.2153	-5.7846	-.8375	167.9547	-3.0472	-1.0399	3.2197	1.8847	251.1578	-1.7837	-.6087	20.9791	40.0966				1				0
80	16.45	10.0041	59.1851	16.7022	82.1625	-5.7984	-.825	168.054	-3.061	-1.0273	3.2288	1.89	251.4472	-1.7918	-.6014	20.8475	40.2158				1				0
80	16.46	9.9973	59.4578	16.5884	82.1097	-5.8122	-.8125	168.1532	-3.0748	-1.0148	3.238	1.8954	251.7346	-1.7999	-.594	20.7161	40.3349				1				0
80	16.47	9.9904	59.7305	16.4745	82.057	-5.826	-.8	168.2524	-3.0886	-1.0023	3.2472	1.9007	252.0201	-1.8079	-.5867	20.5848	40.4538				1				0
80	16.48	9.9835	60.0032	16.3607	82.0042	-5.8398	-.7875	168.3517	-3.1024	-.9899	3.2565	1.9062	252.3036	-1.816	-.5794	20.4537	40.5726				1				0
80	16.49	10.1372	60.8547	16.2272	81.7326	-5.8472	-.7457	168.9517	-3.1098	-.9481	3.2511	1.903	253.045	-1.8203	-.555	20.3831	40.9706				1				0
80	16.5	10.2908	61.7062	16.0938	81.461	-5.8546	-.7042	169.5518	-3.1171	-.9066	3.2463	1.9002	253.7834	-1.8246	-.5307	20.313	41.3658				1				0
80	16.51	10.4513	62.2849	16.0742	81.2422	-5.8483	-.6753	170.0526	-3.1108	-.8777	3.2323	1.892	254.2447	-1.8209	-.5137	20.3729	41.6413				1				0
80	16.52	10.6118	62.8636	16.0547	81.0234	-5.842	-.6465	170.5535	-3.1046	-.8489	3.2185	1.884	254.7072	-1.8173	-.4969	20.4325	41.9153				1				0
80	16.53	10.7723	63.4424	16.0351	80.8046	-5.8358	-.6179	171.0543	-3.0984	-.8203	3.2051	1.8761	255.1709	-1.8136	-.4802	20.4918	42.1876				1				0
80	16.54	10.9328	64.0211	16.0155	80.5857	-5.8296	-.5895	171.5551	-3.0922	-.7919	3.192	1.8684	255.6358	-1.81	-.4635	20.5507	42.4583				1				0
80	16.55	11.2237	65.0454	15.9194	79.8661	-5.8181	-.5299	172.0547	-3.0807	-.7323	3.1665	1.8535	256.6284	-1.8033	-.4287	20.6603	43.0257				1				0
80	16.56	11.5147	66.0696	15.8234	79.1465	-5.8067	-.4707	172.5542	-3.0692	-.6731	3.1422	1.8393	257.631	-1.7966	-.394	20.7692	43.5898				1				0
80	16.57	11.6452	66.5152	15.7469	78.6457	-5.8013	-.4395	172.5529	-3.0639	-.6419	3.1304	1.8324	258.1683	-1.7934	-.3757	20.82	43.8871				1				0
80	16.58	11.7756	66.9607	15.6704	78.1449	-5.796	-.4083	172.5516	-3.0586	-.6106	3.1189	1.8257	258.7095	-1.7903	-.3574	20.8709	44.1845				1				0
80	16.59	11.9061	67.4062	15.5939	77.6441	-5.7907	-.377	172.5502	-3.0532	-.5794	3.1077	1.8191	259.2548	-1.7872	-.3392	20.9217	44.4818				1				0
80	16.6	12.0365	67.8517	15.5174	77.1433	-5.7853	-.3458	172.549	-3.0479	-.5482	3.0968	1.8127	259.804	-1.7841	-.3209	20.9725	44.7792				1				0
80	16.61	12.1876	68.3972	15.2852	76.0051	-5.7827	-.291	171.875	-3.0453	-.4934	3.085	1.8058	260.7975	-1.7825	-.2888	20.9975	45.3013				1				0
80	16.62	12.3386	68.9426	15.053	74.8668	-5.7801	-.2357	171.2011	-3.0426	-.4381	3.074	1.7993	261.8064	-1.781	-.2564	21.0226	45.8276				1				0
80	16.63	12.3592	69.0425	14.8973	74.2293	-5.7828	-.2116	170.5285	-3.0454	-.414	3.0734	1.799	262.2584	-1.7826	-.2423	20.9966	46.0571				1				0
80	16.64	12.3798	69.1424	14.7417	73.5919	-5.7855	-.1873	169.8558	-3.0481	-.3897	3.0729	1.7987	262.7141	-1.7842	-.2281	20.9703	46.2885				1				0
80	16.65	12.4004	69.2423	14.586	72.9544	-5.7883	-.1629	169.1832	-3.0509	-.3652	3.0727	1.7986	263.1736	-1.7858	-.2138	20.9438	46.5217				1				0
80	16.66	12.421	69.3422	14.4303	72.317	-5.7911	-.1382	168.5106	-3.0537	-.3405	3.0726	1.7985	263.6367	-1.7875	-.1993	20.9171	46.7567				1				0
80	16.67	12.4785	69.4655	14.1964	71.1995	-5.7901	-.0964	167.34	-3.0527	-.2987	3.0673	1.7954	264.4109	-1.7869	-.1749	20.9269	47.1549				1				0
80	16.68	12.536	69.5889	13.9624	70.082	-5.7891	-.054	166.1693	-3.0516	-.2563	3.0624	1.7925	265.1985	-1.7863	-.15	20.9368	47.5587				1				0
80	16.69	12.573	69.6123	13.8841	69.602	-5.7852	-.0367	165.6713	-3.0477	-.239	3.0571	1.7895	265.5152	-1.784	-.1399	20.9739	47.7233				1				0
80	16.7	12.6099	69.6357	13.8059	69.1219	-5.7812	-.0193	165.1733	-3.0438	-.2217	3.0519	1.7864	265.8348	-1.7817	-.1298	21.0113	47.8889				1				0
80	16.71	12.6468	69.6591	13.7276	68.6419	-5.7773	-.0018	164.6753	-3.0399	-.2042	3.0467	1.7834	266.1575	-1.7794	-.1195	21.049	48.0555				1				0
80	16.72	12.7686	69.9012	13.6609	68.0321	-5.7664	.0278	164.3628	-3.029	-.1746	3.034	1.7759	266.701	-1.773	-.1022	21.1526	48.3372				1				0
80	16.73	12.8905	70.1433	13.5942	67.4223	-5.7555	.0574	164.0503	-3.0181	-.1449	3.0215	1.7686	267.251	-1.7666	-.0848	21.2566	48.6199				1				0
80	16.74	13.0124	70.3854	13.5274	66.8126	-5.7445	.0872	163.7378	-3.0071	-.1151	3.0093	1.7615	267.8077	-1.7602	-.0674	21.3611	48.9036				1				0
80	16.75	13.0974	70.6041	13.539	66.6828	-5.7376	.0992	163.9233	-3.0002	-.1032	3.002	1.7572	268.0301	-1.7561	-.0604	21.4267	49.0172				1				0
80	16.76	13.1823	70.8228	13.5506	66.5531	-5.7307	.1111	164.1088	-2.9933	-.0913	2.9947	1.7529	268.2531	-1.7521	-.0534	21.4922	49.1305				1				0
80	16.77	13.2673	71.0415	13.5621	66.4233	-5.7239	.1229	164.2943	-2.9865	-.0794	2.9875	1.7487	268.4766	-1.7481	-.0465	21.5576	49.2436				1				0
80	16.78	13.3797	71.4349	13.5977	66.4199	-5.7177	.136	164.8322	-2.9802	-.0664	2.981	1.7449	268.7236	-1.7445	-.0389	21.6167	49.3676				1				0
80	16.79	13.4922	71.8282	13.6333	66.4164	-5.7115	.1489	165.3701	-2.9741	-.0535	2.9746	1.7411	268.9702	-1.7408	-.0313	21.6754	49.4908				1				0
80	16.8	13.5196	72.0028	13.6573	66.5427	-5.7122	.15	165.7224	-2.9747	-.0523	2.9752	1.7415	268.9924	-1.7412	-.0306	21.6692	49.5017				1				0
80	16.81	13.5471	72.1774	13.6813	66.669	-5.7128	.1512	166.0748	-2.9754	-.0512	2.9758	1.7419	269.0145	-1.7416	-.03	21.6631	49.5126				1				0
80	16.82	13.5746	72.352	13.7053	66.7953	-5.7134	.1523	166.4272	-2.976	-.05	2.9764	1.7422	269.0366	-1.742	-.0293	21.657	49.5234				1				0
80	16.83	13.602	72.5266	13.7294	66.9215	-5.7141	.1534	166.7796	-2.9767	-.0489	2.9771	1.7426	269.0585	-1.7424	-.0286	21.6509	49.5341				1				0
80	16.84	13.6698	72.8984	13.7738	67.1551	-5.7146	.1573	167.4971	-2.9772	-.0451	2.9775	1.7429	269.1327	-1.7427	-.0264	21.6457	49.5707				1				0
80	16.85	13.7376	73.2701	13.8183	67.3886	-5.7152	.1611	168.2146	-2.9777	-.0413	2.978	1.7431	269.2062	-1.743	-.0242	21.6407	49.6071				1				0
80	16.86	13.778	73.4672	13.8388	67.4958	-5.7151	.1638	168.5798	-2.9776	-.0386	2.9779	1.7431	269.258	-1.7429	-.0226	21.6416	49.6327				1				0
80	16.87	13.8183	73.6643	13.8592	67.6031	-5.715	.1665	168.945	-2.9775	-.0359	2.9777	1.743	269.3095	-1.7429	-.021	21.6425	49.6582				1				0
80	16.88	13.8587	73.8614	13.8797	67.7104	-5.7149	.1691	169.3101	-2.9774	-.0332	2.9776	1.7429	269.3609	-1.7428	-.0194	21.6435	49.6837				1				0
80	16.89	13.899	74.0585	13.9002	67.8176	-5.7148	.1718	169.6753	-2.9773	-.0306	2.9775	1.7428	269.412	-1.7427	-.0179	21.6444	49.709				1				0
80	16.9	14.1024	74.9064	13.8948	67.7614	-5.7112	.2013	170.665	-2.9738	-.0011	2.9738	1.7407	269.979	-1.7407	-.0006	21.6785	49.9896				1				0
80	16.91	14.3058	75.7542	13.8895	67.7052	-5.7076	.2304	171.6547	-2.9702	.028	2.9704	1.7387	270.5408	-1.7386	.0164	21.7122	50.267				1				0
80	16.92	14.4689	76.405	13.8637	67.5417	-5.7042	.2568	172.2793	-2.9668	.0544	2.9673	1.7369	271.0505	-1.7366	.0318	21.7448	50.5181				1				0
80	16.93	14.632	77.0557	13.8379	67.3782	-5.7008	.2829	172.9038	-2.9634	.0806	2.9645	1.7352	271.5576	-1.7346	.0472	21.7771	50.7674				1				0
80	16.94	14.795	77.7065	13.8121	67.2147	-5.6975	.3089	173.5284	-2.96	.1066	2.9619	1.7337	272.0619	-1.7326	.0624	21.8093	51.0149				1				0
80	16.95	14.9581	78.3572	13.7863	67.0513	-5.6941	.3347	174.1529	-2.9567	.1324	2.9596	1.7324	272.5634	-1.7307	.0775	21.8412	51.2606				1				0
80	16.96	15.1306	79.3401	13.5844	66.3905	-5.7017	.3882	174.4455	-2.9643	.1859	2.9701	1.7385	273.5876	-1.7351	.1088	21.769	51.77				1				0
80	16.97	15.3031	80.3229	13.3824	65.7297	-5.7092	.4415	174.7382	-2.9718	.2392	2.9814	1.7451	274.6011	-1.7395	.14	21.6972	52.2777				1				0
80	16.98	15.3126	80.6551	13.2063	65.2323	-5.7202	.4696	174.4063	-2.9827	.2672	2.9947	1.7529	275.1188	-1.7459	.1564	21.593	52.5447				1				0
80	16.99	15.322	80.9872	13.0302	64.735	-5.7311	.4977	174.0744	-2.9937	.2953	3.0082	1.7608	275.634	-1.7523	.1729	21.4884	52.8126				1				0
80	17	15.3315	81.3193	12.854	64.2376	-5.7422	.5259	173.7425	-3.0047	.3236	3.0221	1.769	276.1464	-1.7588	.1894	21.3835	53.0816				1				0
80	17.01	15.3409	81.6514	12.6779	63.7403	-5.7532	.5543	173.4106	-3.0158	.3519	3.0363	1.7773	276.656	-1.7653	.206	21.2781	53.3517				1				0
80	17.02	15.2654	81.8917	12.3176	62.6886	-5.7764	.6011	172.1633	-3.0389	.3987	3.065	1.7941	277.4749	-1.7788	.2334	21.0578	53.7974				1				0
80	17.03	15.1899	82.1321	11.9574	61.6368	-5.7998	.6486	170.9161	-3.0624	.4462	3.0947	1.8115	278.2901	-1.7926	.2612	20.8343	54.2497				1				0
80	17.04	15.1049	82.0403	11.7732	61.0824	-5.8122	.6675	170.0007	-3.0748	.4651	3.1098	1.8203	278.6024	-1.7998	.2723	20.7164	54.43				1				0
80	17.05	15.0199	81.9484	11.5891	60.528	-5.8247	.6866	169.0854	-3.0873	.4843	3.125	1.8292	278.915	-1.8071	.2835	20.5973	54.6122				1				0
80	17.06	14.9349	81.8566	11.405	59.9735	-5.8373	.706	168.1701	-3.0999	.5036	3.1406	1.8383	279.2279	-1.8145	.2948	20.4769	54.7965				1				0
80	17.07	14.8946	81.6568	11.1915	59.0792	-5.8417	.736	166.8221	-3.1043	.5336	3.1498	1.8437	279.754	-1.8171	.3124	20.4355	55.0822				1				0
80	17.08	14.8543	81.457	10.978	58.1849	-5.8461	.7665	165.4741	-3.1087	.5641	3.1595	1.8494	280.2854	-1.8197	.3302	20.3934	55.3726				1				0
80	17.09	14.8139	81.2572	10.7645	57.2905	-5.8506	.7975	164.1261	-3.1132	.5951	3.1696	1.8553	280.8221	-1.8223	.3483	20.3506	55.6678				1				0
80	17.1	14.8586	81.1492	10.7351	56.9506	-5.842	.8083	163.6935	-3.1046	.606	3.1632	1.8516	281.0442	-1.8173	.3547	20.4324	55.771				1				0
80	17.11	14.9032	81.0412	10.7058	56.6107	-5.8334	.8192	163.2608	-3.096	.6169	3.1568	1.8478	281.2683	-1.8122	.3611	20.5146	55.8748				1				0
80	17.12	14.9478	80.9332	10.6764	56.2708	-5.8247	.8302	162.8282	-3.0873	.6278	3.1505	1.8441	281.4945	-1.8071	.3675	20.5973	55.9791				1				0
80	17.13	15.1787	80.6416	10.7672	55.6913	-5.782	.8453	162.2787	-3.0445	.6429	3.1117	1.8214	281.9244	-1.7821	.3763	21.0044	56.1232				1				0
80	17.14	15.4096	80.3499	10.8579	55.1118	-5.7389	.8605	161.7292	-3.0015	.6582	3.0728	1.7987	282.3682	-1.7569	.3853	21.4143	56.2684				1				0
80	17.15	15.5958	80.1663	10.978	54.8722	-5.7047	.8647	161.6123	-2.9673	.6623	3.0403	1.7796	282.5828	-1.7369	.3877	21.7402	56.3079				1				0
80	17.16	15.7821	79.9827	11.0981	54.6326	-5.6704	.8689	161.4954	-2.933	.6665	3.0078	1.7606	282.8023	-1.7168	.3901	22.0666	56.3475				1				0
80	17.17	15.9683	79.7991	11.2182	54.393	-5.6361	.873	161.3786	-2.8987	.6707	2.9753	1.7415	283.027	-1.6967	.3926	22.3935	56.3872				1				0
80	17.18	16.1546	79.6155	11.3382	54.1534	-5.6017	.8772	161.2617	-2.8643	.6748	2.9427	1.7225	283.257	-1.6766	.395	22.7208	56.4269				1				0
80	17.19	16.6146	79.2573	11.7172	53.9597	-5.5186	.8732	161.5487	-2.7812	.6709	2.8609	1.6746	283.5614	-1.6279	.3927	23.5126	56.3891				1				0
80	17.2	17.0746	78.899	12.0961	53.7659	-5.4358	.8693	161.8358	-2.6983	.6669	2.7795	1.6269	283.8825	-1.5794	.3903	24.3016	56.3514				1				0
80	17.21	17.3484	78.7244	12.355	53.8118	-5.3876	.8612	162.2396	-2.6502	.6588	2.7308	1.5984	283.9605	-1.5512	.3856	24.7605	56.2744				1				0
80	17.22	17.6222	78.5498	12.6139	53.8576	-5.3396	.8531	162.6435	-2.6022	.6508	2.6823	1.57	284.0409	-1.5231	.3809	25.2171	56.1979				1				0
80	17.23	17.896	78.3752	12.8727	53.9034	-5.2919	.8451	163.0474	-2.5545	.6428	2.6341	1.5418	284.1238	-1.4952	.3762	25.6715	56.1216				1				0
80	17.24	18.1698	78.2006	13.1316	53.9493	-5.2445	.8372	163.4513	-2.507	.6348	2.5861	1.5137	284.2094	-1.4674	.3716	26.1236	56.0458				1				0
80	17.25	18.4745	77.6777	13.6769	54.7286	-5.1785	.7877	164.5576	-2.4411	.5854	2.5103	1.4693	283.485	-1.4288	.3426	26.7514	55.575				1				0
80	17.26	18.7792	77.1547	14.2222	55.5079	-5.1135	.739	165.664	-2.3761	.5366	2.4359	1.4258	282.7261	-1.3907	.3141	27.3708	55.1106				1				0
80	17.27	18.8101	76.8064	14.5086	56.2414	-5.0954	.6983	166.3665	-2.3579	.4959	2.4095	1.4103	281.8776	-1.3801	.2903	27.5435	54.7232				1				0
80	17.28	18.841	76.4581	14.795	56.9748	-5.0774	.658	167.0689	-2.34	.4556	2.3839	1.3953	281.0179	-1.3696	.2667	27.7147	54.3391				1				0
80	17.29	18.8719	76.1098	15.0815	57.7083	-5.0596	.618	167.7714	-2.3221	.4156	2.359	1.3808	280.1471	-1.3592	.2433	27.8844	53.9582				1				0
80	17.3	18.9028	75.7615	15.3679	58.4417	-5.0419	.5783	168.4739	-2.3045	.3759	2.3349	1.3666	279.2655	-1.3488	.22	28.0528	53.5804				1				0
80	17.31	18.8118	75.0243	15.8376	59.9	-5.0263	.4986	169.5737	-2.2889	.2963	2.308	1.3509	277.3749	-1.3397	.1734	28.2007	52.8215				1				0
80	17.32	18.7208	74.2872	16.3073	61.3583	-5.011	.42	170.6736	-2.2736	.2176	2.284	1.3368	275.4671	-1.3307	.1274	28.3468	52.0724				1				0
80	17.33	18.5989	73.8983	16.4905	62.0831	-5.013	.3802	171.0709	-2.2756	.1779	2.2825	1.336	274.4698	-1.3319	.1041	28.3277	51.6941				1				0
80	17.34	18.4771	73.5095	16.6738	62.8079	-5.015	.3407	171.4683	-2.2776	.1383	2.2818	1.3355	273.476	-1.3331	.081	28.3087	51.3176				1				0
80	17.35	18.3552	73.1207	16.857	63.5327	-5.017	.3014	171.8656	-2.2796	.099	2.2817	1.3355	272.4866	-1.3342	.0579	28.2898	50.9428				1				0
80	17.36	18.2333	72.7319	17.0403	64.2575	-5.019	.2622	172.263	-2.2816	.0598	2.2823	1.3359	271.5019	-1.3354	.035	28.2709	50.5697				1				0
80	17.37	17.9733	71.8921	17.2885	65.3188	-5.0244	.1966	172.4726	-2.287	-.0058	2.287	1.3386	269.8557	-1.3386	-.0034	28.2195	49.9451				1				0
80	17.38	17.7132	71.0523	17.5366	66.3801	-5.0298	.1312	172.6823	-2.2923	-.0712	2.2934	1.3424	268.2214	-1.3417	-.0417	28.1682	49.3221				1				0
80	17.39	17.575	70.6014	17.6016	66.7165	-5.0332	.1045	172.4946	-2.2958	-.0979	2.2979	1.3449	267.5591	-1.3437	-.0573	28.1354	49.0679				1				0
80	17.4	17.4368	70.1505	17.6665	67.053	-5.0367	.0778	172.3069	-2.2992	-.1246	2.3026	1.3477	266.8979	-1.3457	-.0729	28.1025	48.8133				1				0
80	17.41	17.2986	69.6996	17.7315	67.3895	-5.0401	.051	172.1191	-2.3027	-.1514	2.3077	1.3507	266.238	-1.3478	-.0886	28.0696	48.558				1				0
80	17.42	17.1605	69.2486	17.7964	67.7259	-5.0436	.0241	171.9314	-2.3062	-.1783	2.313	1.3538	265.5798	-1.3498	-.1043	28.0366	48.3022				1				0
80	17.43	16.9716	68.6753	17.8284	68.0684	-5.0513	-.0068	171.5438	-2.3139	-.2092	2.3233	1.3598	264.8346	-1.3543	-.1224	27.963	48.0079				1				0
80	17.44	16.7828	68.102	17.8604	68.4109	-5.0591	-.0378	171.1562	-2.3216	-.2402	2.334	1.3661	264.0928	-1.3589	-.1406	27.8891	47.7123				1				0
80	17.45	16.7322	67.9796	17.8275	68.417	-5.0634	-.0419	170.9563	-2.3259	-.2443	2.3387	1.3689	264.0052	-1.3614	-.143	27.8483	47.6738				1				0
80	17.46	16.6815	67.8571	17.7946	68.4231	-5.0677	-.0459	170.7563	-2.3302	-.2483	2.3434	1.3716	263.9177	-1.3639	-.1453	27.8074	47.6352				1				0
80	17.47	16.6309	67.7347	17.7617	68.4291	-5.072	-.05	170.5565	-2.3345	-.2524	2.3481	1.3744	263.8304	-1.3664	-.1477	27.7664	47.5966				1				0
80	17.48	16.4464	67.5232	17.6443	68.5286	-5.0938	-.0605	170.1425	-2.3564	-.2629	2.371	1.3877	263.6347	-1.3792	-.1539	27.5585	47.4965				1				0
80	17.49	16.2618	67.3117	17.5269	68.628	-5.1157	-.0711	169.7285	-2.3783	-.2734	2.394	1.4012	263.4419	-1.392	-.16	27.3496	47.396				1				0
80	17.5	16.0773	67.1002	17.4094	68.7275	-5.1378	-.0817	169.3145	-2.4003	-.284	2.4171	1.4147	263.2518	-1.4049	-.1662	27.1396	47.295				1				0
80	17.51	15.9434	67.0111	17.3249	68.8209	-5.1555	-.0882	169.1004	-2.418	-.2905	2.4354	1.4255	263.1486	-1.4153	-.1701	26.9711	47.233				1				0
80	17.52	15.8095	66.922	17.2404	68.9143	-5.1732	-.0947	168.8863	-2.4358	-.2971	2.4538	1.4362	263.0467	-1.4257	-.1739	26.8021	47.1708				1				0
80	17.53	15.6756	66.8329	17.1559	69.0078	-5.191	-.1012	168.6722	-2.4536	-.3036	2.4723	1.4471	262.9461	-1.4361	-.1777	26.6327	47.1085				1				0
80	17.54	15.4319	66.7933	16.9878	69.237	-5.2282	-.1109	168.4499	-2.4908	-.3133	2.5104	1.4694	262.831	-1.4579	-.1834	26.2784	47.0163				1				0
80	17.55	15.1881	66.7537	16.8197	69.4662	-5.2655	-.1206	168.2276	-2.5281	-.323	2.5486	1.4917	262.719	-1.4797	-.1891	25.9231	46.9238				1				0
80	17.56	15.0783	66.8032	16.7361	69.602	-5.2849	-.1238	168.2195	-2.5475	-.3261	2.5683	1.5032	262.7045	-1.4911	-.1909	25.7384	46.894				1				0
80	17.57	14.9684	66.8527	16.6524	69.7378	-5.3043	-.1269	168.2113	-2.5669	-.3293	2.5879	1.5147	262.6903	-1.5024	-.1927	25.5537	46.8641				1				0
80	17.58	14.8586	66.9022	16.5688	69.8736	-5.3237	-.13	168.2031	-2.5863	-.3324	2.6075	1.5262	262.6763	-1.5138	-.1946	25.3689	46.8343				1				0
80	17.59	14.7487	66.9517	16.4852	70.0093	-5.3431	-.1332	168.1949	-2.6057	-.3355	2.6272	1.5377	262.6624	-1.5251	-.1964	25.1842	46.8045				1				0
80	17.6	14.6526	67.2892	16.3731	70.2204	-5.3705	-.1289	168.5353	-2.633	-.3313	2.6538	1.5533	262.8282	-1.5412	-.1939	24.9234	46.8446				1				0
80	17.61	14.5564	67.6267	16.261	70.4314	-5.3977	-.1247	168.8756	-2.6603	-.3271	2.6803	1.5689	262.9901	-1.5571	-.1915	24.6637	46.8846				1				0
80	17.62	14.5702	67.9147	16.2326	70.5067	-5.4056	-.1175	169.2242	-2.6682	-.3198	2.6873	1.5729	263.165	-1.5617	-.1872	24.5888	46.9541				1				0
80	17.63	14.5839	68.2028	16.2041	70.5819	-5.4134	-.1102	169.5727	-2.676	-.3125	2.6942	1.577	263.3382	-1.5663	-.1829	24.5141	47.0233				1				0
80	17.64	14.5976	68.4908	16.1756	70.6572	-5.4212	-.1029	169.9212	-2.6838	-.3053	2.7011	1.581	263.5099	-1.5709	-.1787	24.4398	47.0923				1				0
80	17.65	14.6114	68.7788	16.1472	70.7324	-5.429	-.0957	170.2698	-2.6916	-.2981	2.7081	1.5851	263.68	-1.5754	-.1745	24.3658	47.1609				1				0
80	17.66	14.5951	69.3008	16.0209	70.7125	-5.4497	-.0777	170.6293	-2.7123	-.2801	2.7267	1.596	264.1048	-1.5876	-.1639	24.1688	47.3328				1				0
80	17.67	14.5788	69.8229	15.8945	70.6926	-5.4703	-.0597	170.9888	-2.7329	-.2621	2.7454	1.607	264.5222	-1.5996	-.1534	23.9727	47.504				1				0
80	17.68	14.5487	70.0569	15.7967	70.5975	-5.4832	-.0489	170.9998	-2.7458	-.2512	2.7572	1.6139	264.7722	-1.6072	-.1471	23.8498	47.6073				1				0
80	17.69	14.5187	70.2909	15.6988	70.5023	-5.4961	-.038	171.0108	-2.7587	-.2404	2.7691	1.6208	265.02	-1.6147	-.1407	23.7268	47.7107				1				0
80	17.7	14.4886	70.5249	15.601	70.4072	-5.509	-.0272	171.0217	-2.7716	-.2295	2.7811	1.6278	265.2657	-1.6223	-.1344	23.6039	47.8139				1				0
80	17.71	14.4586	70.7589	15.5031	70.3121	-5.5219	-.0163	171.0327	-2.7845	-.2187	2.7931	1.6349	265.5093	-1.6298	-.128	23.481	47.9172				1				0
80	17.72	14.3281	71.0154	15.2941	70.159	-5.5516	-.003	170.7966	-2.8142	-.2054	2.8217	1.6516	265.8264	-1.6472	-.1202	23.1984	48.0442				1				0
80	17.73	14.1977	71.272	15.085	70.0059	-5.5814	.0104	170.5606	-2.8439	-.192	2.8504	1.6684	266.1379	-1.6646	-.1124	22.915	48.1715				1				0
80	17.74	14.0973	71.2945	14.9738	69.9479	-5.5982	.0129	170.3135	-2.8608	-.1895	2.8671	1.6782	266.2108	-1.6745	-.1109	22.7542	48.1955				1				0
80	17.75	13.9968	71.317	14.8627	69.89	-5.6152	.0154	170.0664	-2.8778	-.1869	2.8838	1.688	266.2831	-1.6844	-.1094	22.5928	48.2195				1				0
80	17.76	13.8964	71.3395	14.7515	69.832	-5.6322	.0179	169.8194	-2.8947	-.1844	2.9006	1.6978	266.3548	-1.6944	-.108	22.4311	48.2437				1				0
80	17.77	13.796	71.362	14.6403	69.7741	-5.6492	.0205	169.5723	-2.9118	-.1819	2.9174	1.7077	266.4258	-1.7044	-.1065	22.2688	48.2678				1				0
80	17.78	13.6364	71.3116	14.4721	69.6296	-5.6733	.0234	169.0497	-2.9359	-.179	2.9414	1.7217	266.5114	-1.7185	-.1048	22.0388	48.2954				1				0
80	17.79	13.4767	71.2612	14.304	69.4852	-5.6976	.0263	168.5271	-2.9602	-.1761	2.9655	1.7358	266.5962	-1.7327	-.1031	21.8074	48.3232				1				0
80	17.8	13.4175	71.1883	14.2471	69.3987	-5.7048	.0267	168.2515	-2.9674	-.1757	2.9726	1.74	266.6113	-1.7369	-.1029	21.7394	48.3266				1				0
80	17.81	13.3583	71.1153	14.1902	69.3122	-5.712	.027	167.976	-2.9745	-.1754	2.9797	1.7441	266.6263	-1.7411	-.1026	21.6711	48.33				1				0
80	17.82	13.2991	71.0424	14.1332	69.2257	-5.7192	.0274	167.7004	-2.9817	-.175	2.9869	1.7483	266.6413	-1.7453	-.1024	21.6026	48.3334				1				0
80	17.83	13.2029	70.8318	14.095	69.2084	-5.7268	.0204	167.3382	-2.9894	-.1819	2.9949	1.753	266.517	-1.7498	-.1065	21.5299	48.2672				1				0
80	17.84	13.1068	70.6212	14.0567	69.1911	-5.7345	.0134	166.9759	-2.997	-.1889	3.003	1.7578	266.3929	-1.7543	-.1106	21.4569	48.2007				1				0
80	17.85	13.0107	70.4106	14.0185	69.1738	-5.7421	.0064	166.6136	-3.0047	-.1959	3.0111	1.7625	266.2689	-1.7588	-.1147	21.3836	48.1339				1				0
80	17.86	12.9738	70.2729	14.0371	69.243	-5.7426	-.0009	166.5268	-3.0051	-.2033	3.012	1.7631	266.1297	-1.759	-.119	21.3796	48.0638				1				0
80	17.87	12.9369	70.1352	14.0558	69.3122	-5.743	-.0083	166.4401	-3.0056	-.2107	3.0129	1.7636	265.9905	-1.7593	-.1233	21.3755	47.9936				1				0
80	17.88	12.9	69.9975	14.0745	69.3814	-5.7434	-.0157	166.3533	-3.006	-.218	3.0139	1.7642	265.8512	-1.7595	-.1276	21.3715	47.9234				1				0
80	17.89	12.8879	69.8787	14.1457	69.5596	-5.7393	-.0263	166.4719	-3.0019	-.2287	3.0106	1.7622	265.6432	-1.7571	-.1339	21.4103	47.8218				1				0
80	17.9	12.8759	69.7599	14.2168	69.7378	-5.7353	-.037	166.5904	-2.9978	-.2393	3.0074	1.7603	265.4352	-1.7548	-.1401	21.4491	47.7205				1				0
80	17.91	12.9008	69.7788	14.2693	69.8467	-5.7308	-.0402	166.7956	-2.9934	-.2426	3.0032	1.7579	265.3665	-1.7521	-.142	21.4918	47.6895				1				0
80	17.92	12.9257	69.7977	14.3218	69.9557	-5.7263	-.0435	167.0009	-2.9889	-.2458	2.999	1.7554	265.2979	-1.7495	-.1439	21.5344	47.6586				1				0
80	17.93	12.9506	69.8166	14.3743	70.0647	-5.7219	-.0467	167.2061	-2.9844	-.2491	2.9948	1.753	265.2292	-1.7469	-.1458	21.5769	47.6278				1				0
80	17.94	12.9755	69.8355	14.4268	70.1737	-5.7174	-.0499	167.4114	-2.98	-.2523	2.9906	1.7505	265.1605	-1.7443	-.1477	21.6193	47.5971				1				0
80	17.95	13.0793	70.0047	14.5584	70.3778	-5.7037	-.0515	168.0202	-2.9662	-.2539	2.9771	1.7426	265.1082	-1.7362	-.1486	21.7502	47.5822				1				0
80	17.96	13.1832	70.1739	14.6901	70.5819	-5.69	-.0531	168.6291	-2.9526	-.2554	2.9636	1.7347	265.0558	-1.7283	-.1495	21.8801	47.5675				1				0
80	17.97	13.2622	70.3242	14.7692	70.6771	-5.6808	-.0514	169.0327	-2.9434	-.2538	2.9543	1.7293	265.0723	-1.7229	-.1485	21.9677	47.5831				1				0
80	17.98	13.3411	70.4745	14.8484	70.7722	-5.6717	-.0498	169.4362	-2.9342	-.2521	2.9451	1.7238	265.0887	-1.7175	-.1476	22.0549	47.5987				1				0
80	17.99	13.4201	70.6248	14.9276	70.8674	-5.6626	-.0481	169.8398	-2.9251	-.2505	2.9358	1.7185	265.1052	-1.7122	-.1466	22.1416	47.6143				1				0
80	18	13.499	70.7751	15.0068	70.9625	-5.6535	-.0465	170.2434	-2.9161	-.2489	2.9267	1.7131	265.1217	-1.7069	-.1457	22.2279	47.6297				1				0
80	18.01	13.5729	71.0091	15.0406	70.9625	-5.6485	-.0389	170.5851	-2.911	-.2413	2.921	1.7098	265.2618	-1.7039	-.1412	22.2758	47.7021				1				0
80	18.02	13.6467	71.2432	15.0744	70.9625	-5.6435	-.0314	170.9267	-2.906	-.2337	2.9154	1.7065	265.4019	-1.701	-.1368	22.3234	47.7741				1				0
80	18.03	13.6415	71.3269	15.029	70.8674	-5.6475	-.0254	170.8647	-2.91	-.2277	2.9189	1.7086	265.5252	-1.7033	-.1333	22.2854	47.8311				1				0
80	18.04	13.6364	71.4106	14.9836	70.7722	-5.6515	-.0194	170.8028	-2.914	-.2218	2.9225	1.7106	265.6482	-1.7057	-.1298	22.2474	47.8881				1				0
80	18.05	13.6312	71.4943	14.9383	70.6771	-5.6554	-.0134	170.7408	-2.918	-.2158	2.926	1.7127	265.7711	-1.708	-.1263	22.2093	47.9451				1				0
80	18.06	13.6261	71.578	14.8929	70.5819	-5.6594	-.0074	170.6789	-2.922	-.2098	2.9295	1.7148	265.8937	-1.7104	-.1228	22.1712	48.0021				1				0
80	18.07	13.6243	71.7247	14.7781	70.2282	-5.6657	.0094	170.3554	-2.9282	-.193	2.9346	1.7177	266.2298	-1.714	-.113	22.1119	48.1622				1				0
80	18.08	13.6226	71.8714	14.6634	69.8744	-5.6719	.0263	170.0318	-2.9345	-.1761	2.9398	1.7208	266.566	-1.7177	-.1031	22.0524	48.3229				1				0
80	18.09	13.6261	71.9344	14.594	69.6158	-5.6742	.0372	169.7703	-2.9367	-.1652	2.9414	1.7217	266.7804	-1.719	-.0967	22.031	48.4267				1				0
80	18.1	13.6295	71.9974	14.5246	69.3572	-5.6764	.0481	169.5087	-2.939	-.1543	2.943	1.7227	266.9953	-1.7203	-.0903	22.0095	48.5308				1				0
80	18.11	13.6329	72.0604	14.4552	69.0986	-5.6787	.0591	169.2472	-2.9413	-.1433	2.9448	1.7237	267.2106	-1.7216	-.0839	21.988	48.6352				1				0
80	18.12	13.6364	72.1234	14.3859	68.84	-5.681	.0701	168.9856	-2.9435	-.1323	2.9465	1.7247	267.4263	-1.723	-.0775	21.9664	48.7399				1				0
80	18.13	13.687	72.2827	14.28	68.3046	-5.6793	.0938	168.5543	-2.9419	-.1085	2.9439	1.7232	267.8871	-1.722	-.0635	21.982	48.9663				1				0
80	18.14	13.7376	72.442	14.1741	67.7692	-5.6777	.1177	168.123	-2.9402	-.0846	2.9415	1.7217	268.351	-1.721	-.0496	21.9978	49.1939				1				0
80	18.15	13.7848	72.5383	14.1377	67.4924	-5.6737	.1305	167.9532	-2.9363	-.0718	2.9372	1.7192	268.5989	-1.7187	-.042	22.0353	49.316				1				0
80	18.16	13.8321	72.6347	14.1012	67.2156	-5.6698	.1434	167.7835	-2.9323	-.059	2.9329	1.7168	268.848	-1.7164	-.0345	22.0729	49.4384				1				0
80	18.17	13.8793	72.731	14.0647	66.9388	-5.6658	.1563	167.6138	-2.9284	-.0461	2.9288	1.7143	269.0983	-1.7141	-.027	22.1105	49.561				1				0
80	18.18	13.9265	72.8273	14.0283	66.6621	-5.6619	.1692	167.444	-2.9244	-.0332	2.9246	1.7119	269.3498	-1.7118	-.0194	22.1483	49.6839				1				0
80	18.19	14.014	73.0037	13.9749	66.227	-5.6546	.1904	167.2195	-2.9171	-.0119	2.9172	1.7075	269.7655	-1.7075	-.007	22.2177	49.8863				1				0
80	18.2	14.1016	73.1801	13.9215	65.7919	-5.6473	.2117	166.9951	-2.9098	.0094	2.9099	1.7032	270.1844	-1.7032	.0055	22.2872	50.0892				1				0
80	18.21	14.1419	73.2602	13.9046	65.6337	-5.6439	.2201	166.9403	-2.9065	.0177	2.9066	1.7013	270.3491	-1.7013	.0104	22.3189	50.1686				1				0
80	18.22	14.1822	73.3403	13.8877	65.4754	-5.6406	.2284	166.8856	-2.9032	.0261	2.9033	1.6994	270.5142	-1.6993	.0152	22.3505	50.2481				1				0
80	18.23	14.2226	73.4204	13.8708	65.3171	-5.6373	.2368	166.8309	-2.8999	.0344	2.9001	1.6975	270.6798	-1.6974	.0201	22.3822	50.3277				1				0
80	18.24	14.2775	73.4096	13.8904	65.164	-5.6282	.2419	166.7415	-2.8907	.0395	2.891	1.6922	270.7831	-1.692	.0231	22.4692	50.3763				1				0
80	18.25	14.3324	73.3988	13.9099	65.0109	-5.619	.247	166.6521	-2.8816	.0446	2.8819	1.6869	270.8872	-1.6867	.0261	22.5562	50.425				1				0
80	18.26	14.3874	73.388	13.9295	64.8578	-5.6099	.2521	166.5627	-2.8724	.0497	2.8729	1.6816	270.992	-1.6813	.0291	22.6433	50.4737				1				0
80	18.27	14.4019	73.2971	13.966	64.863	-5.6041	.2488	166.528	-2.8666	.0465	2.867	1.6782	270.929	-1.6779	.0272	22.6987	50.4427				1				0
80	18.28	14.4165	73.2062	14.0025	64.8682	-5.5982	.2456	166.4934	-2.8608	.0432	2.8611	1.6747	270.8656	-1.6745	.0253	22.7541	50.4116				1				0
80	18.29	14.4311	73.1153	14.0389	64.8734	-5.5924	.2423	166.4587	-2.855	.04	2.8553	1.6713	270.8019	-1.6711	.0234	22.8095	50.3806				1				0
80	18.3	14.4775	73.0046	14.1421	65.0109	-5.5802	.2335	166.6351	-2.8428	.0312	2.843	1.6641	270.6279	-1.664	.0182	22.9255	50.2967				1				0
80	18.31	14.5238	72.8939	14.2453	65.1484	-5.5681	.2247	166.8114	-2.8307	.0224	2.8308	1.6569	270.4526	-1.6569	.0131	23.0413	50.213				1				0
80	18.32	14.5556	72.8741	14.312	65.2808	-5.5618	.2192	167.0224	-2.8243	.0168	2.8244	1.6532	270.3417	-1.6532	.0099	23.1014	50.1604				1				0
80	18.33	14.5873	72.8543	14.3787	65.4131	-5.5555	.2137	167.2334	-2.818	.0113	2.8181	1.6495	270.2306	-1.6495	.0066	23.1615	50.108				1				0
80	18.34	14.6191	72.8345	14.4455	65.5454	-5.5492	.2082	167.4444	-2.8118	.0059	2.8118	1.6458	270.1193	-1.6458	.0034	23.2213	50.0557				1				0
80	18.35	14.6509	72.8147	14.5122	65.6778	-5.5429	.2027	167.6554	-2.8055	.0004	2.8055	1.6421	270.0077	-1.6421	.0002	23.2811	50.0036				1				0
80	18.36	14.6903	72.9164	14.5993	65.9744	-5.5393	.1954	168.1805	-2.8019	-.007	2.8019	1.64	269.8569	-1.64	-.0041	23.3151	49.9334				1				0
80	18.37	14.7298	73.0181	14.6865	66.2711	-5.5358	.188	168.7055	-2.7984	-.0143	2.7984	1.638	269.7067	-1.638	-.0084	23.3489	49.8636				1				0
80	18.38	14.7375	73.1396	14.707	66.4354	-5.5385	.1862	169.0195	-2.801	-.0162	2.8011	1.6396	269.6684	-1.6395	-.0095	23.3234	49.8456				1				0
80	18.39	14.7453	73.2611	14.7274	66.5998	-5.5411	.1843	169.3336	-2.8037	-.0181	2.8038	1.6411	269.6304	-1.6411	-.0106	23.2981	49.8277				1				0
80	18.4	14.753	73.3826	14.7479	66.7641	-5.5438	.1824	169.6476	-2.8064	-.02	2.8064	1.6427	269.5925	-1.6426	-.0117	23.2728	49.8099				1				0
80	18.41	14.7607	73.5041	14.7684	66.9285	-5.5464	.1805	169.9616	-2.809	-.0218	2.8091	1.6442	269.5549	-1.6442	-.0128	23.2476	49.7921				1				0
80	18.42	14.795	73.7066	14.7719	67.04	-5.5487	.1835	170.3136	-2.8113	-.0189	2.8114	1.6456	269.6157	-1.6455	-.011	23.2255	49.8204				1				0
80	18.43	14.8294	73.9091	14.7755	67.1516	-5.5511	.1865	170.6656	-2.8136	-.0159	2.8137	1.6469	269.6761	-1.6469	-.0093	23.2035	49.8485				1				0
80	18.44	14.856	73.9901	14.7586	67.0988	-5.5507	.1913	170.7035	-2.8133	-.0111	2.8133	1.6467	269.774	-1.6467	-.0065	23.2064	49.8943				1				0
80	18.45	14.8826	74.0711	14.7417	67.0461	-5.5504	.1961	170.7415	-2.813	-.0063	2.813	1.6465	269.8719	-1.6465	-.0037	23.2094	49.9401				1				0
80	18.46	14.9092	74.1521	14.7248	66.9933	-5.5501	.2009	170.7794	-2.8127	-.0015	2.8127	1.6464	269.9698	-1.6464	-.0009	23.2124	49.9859				1				0
80	18.47	14.9358	74.2332	14.7079	66.9406	-5.5498	.2057	170.8174	-2.8124	.0033	2.8124	1.6462	270.0677	-1.6462	.0019	23.2153	50.0316				1				0
80	18.48	14.9976	74.3079	14.6616	66.7036	-5.5457	.2174	170.6706	-2.8083	.015	2.8083	1.6438	270.3058	-1.6438	.0088	23.2542	50.1428				1				0
80	18.49	15.0594	74.3826	14.6154	66.4666	-5.5416	.229	170.5239	-2.8042	.0267	2.8043	1.6415	270.545	-1.6414	.0156	23.2932	50.2541				1				0
80	18.5	15.0946	74.3763	14.586	66.2823	-5.5379	.2359	170.3392	-2.8004	.0336	2.8006	1.6393	270.6869	-1.6392	.0196	23.3293	50.3198				1				0
80	18.51	15.1298	74.37	14.5566	66.0981	-5.5341	.2429	170.1545	-2.7966	.0405	2.7969	1.6371	270.8295	-1.6369	.0237	23.3655	50.3856				1				0
80	18.52	15.165	74.3637	14.5273	65.9139	-5.5302	.2498	169.9698	-2.7928	.0474	2.7932	1.6349	270.9727	-1.6347	.0277	23.4017	50.4516				1				0
80	18.53	15.2002	74.3574	14.4979	65.7297	-5.5264	.2567	169.7851	-2.789	.0544	2.7895	1.6328	271.1166	-1.6325	.0318	23.438	50.5177				1				0
80	18.54	15.2182	74.3079	14.4197	65.4018	-5.5248	.2677	169.3475	-2.7874	.0654	2.7881	1.632	271.3433	-1.6315	.0383	23.4536	50.6225				1				0
80	18.55	15.2362	74.2584	14.3414	65.074	-5.5232	.2788	168.91	-2.7857	.0764	2.7868	1.6312	271.5713	-1.6306	.0447	23.4693	50.7278				1				0
80	18.56	15.219	74.2151	14.2924	64.9305	-5.5254	.2829	168.6571	-2.7879	.0805	2.7891	1.6325	271.6538	-1.6318	.0471	23.4483	50.7666				1				0
80	18.57	15.2019	74.172	14.2435	64.7869	-5.5276	.2869	168.4042	-2.7901	.0846	2.7914	1.6339	271.7364	-1.6331	.0495	23.4273	50.8056				1				0
80	18.58	15.1847	74.1287	14.1946	64.6433	-5.5298	.2911	168.1513	-2.7923	.0887	2.7938	1.6353	271.8191	-1.6344	.0519	23.4063	50.8446				1				0
80	18.59	15.1298	73.9793	14.1234	64.4816	-5.5348	.2926	167.7141	-2.7974	.0902	2.7988	1.6382	271.8477	-1.6374	.0528	23.3583	50.8594				1				0
80	18.6	15.0748	73.8299	14.0523	64.3198	-5.5399	.2942	167.2769	-2.8024	.0918	2.8039	1.6412	271.8762	-1.6403	.0537	23.31	50.8743				1				0
80	18.61	15.0199	73.6805	13.9811	64.1581	-5.545	.2957	166.8396	-2.8075	.0934	2.8091	1.6442	271.9049	-1.6433	.0546	23.2616	50.8893				1				0
80	18.62	14.9821	73.5743	13.9589	64.1399	-5.5478	.2932	166.6552	-2.8104	.0908	2.8119	1.6459	271.8505	-1.645	.0531	23.2344	50.8647				1				0
80	18.63	14.9444	73.4681	13.9366	64.1217	-5.5507	.2906	166.4709	-2.8132	.0882	2.8146	1.6475	271.7961	-1.6467	.0516	23.2072	50.8402				1				0
80	18.64	14.9066	73.3619	13.9144	64.1036	-5.5535	.288	166.2865	-2.8161	.0856	2.8174	1.6491	271.7416	-1.6484	.0501	23.1799	50.8155				1				0
80	18.65	14.9169	73.2422	13.9518	64.1806	-5.5488	.2817	166.2914	-2.8113	.0793	2.8124	1.6462	271.6164	-1.6455	.0464	23.2255	50.7556				1				0
80	18.66	14.9272	73.1225	13.9891	64.2575	-5.544	.2754	166.2964	-2.8065	.073	2.8075	1.6433	271.4908	-1.6427	.0427	23.2711	50.6956				1				0
80	18.67	14.9753	73.109	14.0487	64.3527	-5.5363	.2717	166.4857	-2.7989	.0694	2.7998	1.6388	271.4194	-1.6383	.0406	23.3437	50.6605				1				0
80	18.68	15.0233	73.0955	14.1083	64.4478	-5.5287	.268	166.675	-2.7913	.0657	2.7921	1.6343	271.3479	-1.6338	.0384	23.4163	50.6255				1				0
80	18.69	15.0714	73.082	14.1679	64.543	-5.5211	.2644	166.8643	-2.7837	.062	2.7844	1.6298	271.2761	-1.6294	.0363	23.4886	50.5905				1				0
80	18.7	15.1195	73.0685	14.2275	64.6381	-5.5135	.2607	167.0536	-2.7761	.0583	2.7767	1.6253	271.204	-1.6249	.0341	23.5608	50.5557				1				0
80	18.71	15.2388	73.0568	14.352	64.7903	-5.4956	.2554	167.4379	-2.7582	.053	2.7587	1.6148	271.1014	-1.6145	.031	23.7313	50.505				1				0
80	18.72	15.3581	73.0451	14.4766	64.9426	-5.4778	.2501	167.8223	-2.7404	.0477	2.7408	1.6043	270.9979	-1.604	.0279	23.901	50.4546				1				0
80	18.73	15.4293	73.0469	14.5415	64.9997	-5.4676	.2484	168.0174	-2.7301	.0461	2.7305	1.5982	270.967	-1.598	.027	23.9988	50.4389				1				0
80	18.74	15.5005	73.0487	14.6065	65.0567	-5.4573	.2468	168.2124	-2.7199	.0444	2.7202	1.5922	270.9359	-1.592	.026	24.0964	50.4232				1				0
80	18.75	15.5718	73.0505	14.6714	65.1138	-5.4471	.2452	168.4075	-2.7097	.0428	2.71	1.5862	270.9047	-1.586	.025	24.1938	50.4075				1				0
80	18.76	15.643	73.0523	14.7363	65.1709	-5.4369	.2435	168.6025	-2.6995	.0411	2.6998	1.5802	270.8733	-1.5801	.0241	24.2909	50.3919				1				0
80	18.77	15.7718	73.0397	14.8422	65.2124	-5.418	.2423	168.8661	-2.6806	.0399	2.6809	1.5692	270.8528	-1.569	.0234	24.4703	50.38				1				0
80	18.78	15.9005	73.0271	14.9481	65.2539	-5.3993	.241	169.1296	-2.6618	.0387	2.6621	1.5582	270.8322	-1.558	.0226	24.6491	50.3682				1				0
80	18.79	15.958	73.0127	14.989	65.2384	-5.3906	.2414	169.198	-2.6532	.0391	2.6535	1.5531	270.8434	-1.553	.0229	24.7314	50.372				1				0
80	18.8	16.0155	72.9983	15.0299	65.2228	-5.382	.2418	169.2665	-2.6446	.0394	2.6449	1.5481	270.8546	-1.5479	.0231	24.8135	50.3757				1				0
80	18.81	16.073	72.9839	15.0708	65.2072	-5.3734	.2422	169.3349	-2.636	.0398	2.6363	1.5431	270.8659	-1.5429	.0233	24.8956	50.3794				1				0
80	18.82	16.1305	72.9695	15.1117	65.1917	-5.3648	.2426	169.4034	-2.6273	.0402	2.6277	1.538	270.8773	-1.5378	.0235	24.9777	50.3832				1				0
80	18.83	16.2438	73.073	15.142	65.0766	-5.3528	.2507	169.5354	-2.6154	.0484	2.6158	1.5311	271.0592	-1.5308	.0283	25.0915	50.4605				1				0
80	18.84	16.3571	73.1765	15.1722	64.9616	-5.3409	.2588	169.6674	-2.6035	.0565	2.6041	1.5242	271.2424	-1.5238	.033	25.2051	50.5377				1				0
80	18.85	16.4129	73.2944	15.1615	64.8621	-5.3376	.2665	169.731	-2.6001	.0642	2.6009	1.5224	271.4139	-1.5219	.0376	25.2369	50.6112				1				0
80	18.86	16.4687	73.4123	15.1509	64.7627	-5.3342	.2743	169.7945	-2.5968	.0719	2.5978	1.5205	271.5858	-1.5199	.0421	25.2687	50.6847				1				0
80	18.87	16.5245	73.5302	15.1402	64.6632	-5.3309	.282	169.8581	-2.5935	.0796	2.5947	1.5187	271.7578	-1.518	.0466	25.3004	50.758				1				0
80	18.88	16.5803	73.6481	15.1295	64.5637	-5.3276	.2897	169.9216	-2.5901	.0873	2.5916	1.5169	271.9302	-1.516	.0511	25.3321	50.8314				1				0
80	18.89	16.7416	73.9856	15.0664	64.1814	-5.3187	.3155	169.975	-2.5813	.1132	2.5838	1.5123	272.5101	-1.5109	.0662	25.4161	51.0777				1				0
80	18.9	16.903	74.3232	15.0032	63.7991	-5.3099	.3414	170.0285	-2.5725	.139	2.5762	1.5079	273.093	-1.5057	.0814	25.5001	51.3239				1				0
80	18.91	17.0085	74.5428	14.9507	63.5163	-5.3044	.3595	170.0183	-2.567	.1572	2.5718	1.5053	273.5038	-1.5025	.092	25.5525	51.4969				1				0
80	18.92	17.1141	74.7624	14.8982	63.2335	-5.2989	.3777	170.0082	-2.5615	.1753	2.5675	1.5028	273.9161	-1.4993	.1026	25.6048	51.67				1				0
80	18.93	17.2197	74.982	14.8458	62.9506	-5.2934	.3959	169.9981	-2.556	.1935	2.5633	1.5003	274.3298	-1.4961	.1133	25.6572	51.8431				1				0
80	18.94	17.3253	75.2016	14.7933	62.6678	-5.2879	.4141	169.9879	-2.5505	.2117	2.5593	1.498	274.7448	-1.4928	.1239	25.7096	52.0162				1				0
80	18.95	17.5227	75.5859	14.6901	62.0918	-5.2766	.449	169.8904	-2.5392	.2466	2.5512	1.4932	275.5472	-1.4862	.1443	25.8169	52.3487				1				0
80	18.96	17.7201	75.9703	14.5869	61.5157	-5.2654	.4839	169.7929	-2.5279	.2816	2.5436	1.4888	276.3555	-1.4796	.1648	25.9244	52.6816				1				0
80	18.97	17.8119	76.135	14.5362	61.2225	-5.2596	.5007	169.7056	-2.5222	.2983	2.5397	1.4865	276.7462	-1.4763	.1746	25.9795	52.8414				1				0
80	18.98	17.9037	76.2997	14.4855	60.9293	-5.2538	.5175	169.6182	-2.5164	.3151	2.536	1.4844	277.1384	-1.4729	.1845	26.0347	53.0013				1				0
80	18.99	17.9956	76.4644	14.4348	60.6361	-5.248	.5343	169.5308	-2.5106	.332	2.5324	1.4823	277.5321	-1.4695	.1943	26.0899	53.1615				1				0
80	19	18.1209	76.6633	14.336	60.1353	-5.24	.5607	169.2555	-2.5026	.3583	2.5281	1.4797	278.1482	-1.4648	.2097	26.1657	53.4126				1				0
80	19.01	18.2462	76.8622	14.2373	59.6345	-5.232	.5871	168.9802	-2.4946	.3848	2.5241	1.4774	278.7683	-1.4601	.2252	26.2417	53.6645				1				0
80	19.02	18.3715	77.0611	14.1386	59.1337	-5.224	.6137	168.7049	-2.4866	.4113	2.5204	1.4752	279.3923	-1.4554	.2407	26.318	53.9173				1				0
80	19.03	18.405	77.0953	14.0905	58.9261	-5.2219	.6233	168.5169	-2.4844	.421	2.5198	1.4749	279.6169	-1.4542	.2464	26.3388	54.0092				1				0
80	19.04	18.4384	77.1295	14.0425	58.7185	-5.2197	.633	168.329	-2.4822	.4306	2.5193	1.4746	279.842	-1.4529	.252	26.3597	54.1012				1				0
80	19.05	18.4719	77.1637	13.9944	58.5109	-5.2175	.6427	168.1411	-2.48	.4403	2.5188	1.4743	280.0677	-1.4516	.2577	26.3805	54.1935				1				0
80	19.06	18.5363	77.1592	13.9606	58.2359	-5.2095	.6539	167.8921	-2.4721	.4515	2.513	1.4709	280.3512	-1.4469	.2643	26.4564	54.3003				1				0
80	19.07	18.6007	77.1547	13.9268	57.9608	-5.2015	.6651	167.6431	-2.4641	.4628	2.5072	1.4675	280.6368	-1.4423	.2709	26.5325	54.4074				1				0
80	19.08	18.6316	77.116	13.9411	57.8934	-5.1957	.6667	167.582	-2.4583	.4643	2.5018	1.4643	280.6952	-1.4389	.2717	26.5875	54.4218				1				0
80	19.09	18.6625	77.0773	13.9553	57.8259	-5.19	.6682	167.521	-2.4525	.4658	2.4964	1.4612	280.7539	-1.4355	.2726	26.6426	54.4362				1				0
80	19.1	18.6934	77.0386	13.9695	57.7584	-5.1842	.6697	167.46	-2.4467	.4673	2.491	1.458	280.8129	-1.4321	.2735	26.6977	54.4506				1				0
80	19.11	18.7243	76.9999	13.9838	57.691	-5.1784	.6712	167.3989	-2.4409	.4688	2.4856	1.4548	280.8722	-1.4287	.2744	26.7529	54.465				1				0
80	19.12	18.823	76.9567	14.0443	57.6192	-5.1631	.6729	167.4431	-2.4257	.4705	2.4709	1.4462	280.9774	-1.4198	.2754	26.8984	54.481				1				0
80	19.13	18.9217	76.9135	14.1048	57.5474	-5.1478	.6746	167.4873	-2.4104	.4722	2.4562	1.4376	281.0839	-1.4108	.2764	27.044	54.4971				1				0
80	19.14	18.9895	76.909	14.151	57.5431	-5.1383	.6747	167.5926	-2.4009	.4724	2.4469	1.4322	281.1304	-1.4053	.2765	27.1341	54.4987				1				0
80	19.15	19.0573	76.9045	14.1973	57.5387	-5.1289	.6749	167.6978	-2.3915	.4725	2.4377	1.4268	281.1773	-1.3997	.2766	27.2241	54.5004				1				0
80	19.16	19.1251	76.9	14.2435	57.5344	-5.1195	.6751	167.803	-2.382	.4727	2.4285	1.4214	281.2245	-1.3942	.2767	27.314	54.502				1				0
80	19.17	19.1929	76.8955	14.2898	57.5301	-5.11	.6752	167.9083	-2.3726	.4729	2.4193	1.416	281.2719	-1.3887	.2768	27.4038	54.5036				1				0
80	19.18	19.3165	76.8451	14.3823	57.505	-5.091	.6748	168.0489	-2.3536	.4725	2.4005	1.405	281.3512	-1.3776	.2765	27.585	54.4998				1				0
80	19.19	19.4401	76.7947	14.4748	57.4799	-5.072	.6744	168.1895	-2.3346	.4721	2.3818	1.3941	281.4316	-1.3664	.2763	27.7659	54.4959				1				0
80	19.2	19.4958	76.7488	14.5211	57.4592	-5.0624	.6739	168.2249	-2.325	.4715	2.3723	1.3885	281.4639	-1.3608	.276	27.8573	54.4905				1				0
80	19.21	19.5516	76.7029	14.5673	57.4384	-5.0528	.6733	168.2603	-2.3154	.4709	2.3628	1.383	281.4964	-1.3552	.2756	27.9486	54.485				1				0
80	19.22	19.6074	76.657	14.6136	57.4177	-5.0432	.6727	168.2957	-2.3058	.4703	2.3533	1.3774	281.5292	-1.3496	.2753	28.0398	54.4795				1				0
80	19.23	19.6632	76.6111	14.6598	57.3969	-5.0337	.6721	168.3311	-2.2962	.4698	2.3438	1.3718	281.5622	-1.344	.275	28.1311	54.474				1				0
80	19.24	19.7139	76.4446	14.7132	57.3217	-5.0203	.6701	168.1933	-2.2829	.4677	2.3303	1.3639	281.5784	-1.3362	.2737	28.2582	54.4544				1				0
80	19.25	19.7645	76.2781	14.7666	57.2464	-5.0069	.668	168.0556	-2.2695	.4656	2.3168	1.356	281.5948	-1.3284	.2725	28.3856	54.4347				1				0
80	19.26	19.7593	76.1575	14.7737	57.1919	-5.0031	.6665	167.8824	-2.2657	.4642	2.3128	1.3537	281.5775	-1.3261	.2717	28.4218	54.4205				1				0
80	19.27	19.7542	76.0369	14.7808	57.1374	-4.9993	.665	167.7093	-2.2619	.4627	2.3087	1.3513	281.5601	-1.3239	.2708	28.4581	54.4063				1				0
80	19.28	19.749	75.9163	14.7879	57.0829	-4.9955	.6635	167.5362	-2.2581	.4612	2.3047	1.3489	281.5426	-1.3217	.2699	28.4944	54.392				1				0
80	19.29	19.7439	75.7957	14.795	57.0284	-4.9917	.662	167.363	-2.2543	.4597	2.3006	1.3466	281.5251	-1.3194	.269	28.5309	54.3777				1				0
80	19.3	19.7001	75.5031	14.8173	56.9878	-4.9864	.6545	167.0083	-2.249	.4522	2.294	1.3427	281.3681	-1.3163	.2647	28.5809	54.3064				1				0
80	19.31	19.6563	75.2106	14.8395	56.9471	-4.9811	.647	166.6536	-2.2437	.4447	2.2874	1.3388	281.2095	-1.3133	.2603	28.6312	54.2348				1				0
80	19.32	19.6177	75.0387	14.8546	56.961	-4.9797	.641	166.472	-2.2423	.4386	2.2848	1.3373	281.0686	-1.3124	.2567	28.6449	54.1775				1				0
80	19.33	19.5791	74.8668	14.8698	56.9748	-4.9783	.635	166.2905	-2.2408	.4326	2.2822	1.3358	280.927	-1.3116	.2532	28.6587	54.1201				1				0
80	19.34	19.5405	74.6949	14.8849	56.9887	-4.9768	.6289	166.1089	-2.2394	.4266	2.2797	1.3343	280.7848	-1.3107	.2497	28.6724	54.0626				1				0
80	19.35	19.5019	74.523	14.9	57.0025	-4.9754	.6229	165.9273	-2.2379	.4205	2.2771	1.3328	280.6419	-1.3099	.2461	28.6862	54.0049				1				0
80	19.36	19.4049	74.3007	14.9552	57.2732	-4.9798	.6047	165.9339	-2.2424	.4023	2.2782	1.3334	280.1718	-1.3125	.2355	28.6441	53.8317				1				0
80	19.37	19.3079	74.0783	15.0103	57.5439	-4.9842	.5865	165.9405	-2.2468	.3841	2.2794	1.3341	279.7021	-1.3151	.2248	28.6019	53.6584				1				0
80	19.38	19.2495	74.0279	15.0503	57.8008	-4.9901	.5744	166.1286	-2.2527	.3721	2.2832	1.3363	279.3787	-1.3185	.2178	28.5461	53.5435				1				0
80	19.39	19.1912	73.9775	15.0904	58.0577	-4.9959	.5624	166.3168	-2.2585	.36	2.287	1.3386	279.0571	-1.3219	.2107	28.4905	53.4288				1				0
80	19.4	19.1328	73.9271	15.1304	58.3146	-5.0018	.5504	166.5049	-2.2643	.348	2.2909	1.3409	278.7373	-1.3253	.2037	28.4349	53.3143				1				0
80	19.41	19.0667	73.9028	15.2372	58.8569	-5.0093	.5278	167.0636	-2.2719	.3255	2.2951	1.3433	278.153	-1.3297	.1905	28.3629	53.0998				1				0
80	19.42	19.0006	73.8785	15.3439	59.3992	-5.0168	.5055	167.6223	-2.2794	.3031	2.2995	1.3459	277.5747	-1.3341	.1774	28.2914	52.8868				1				0
80	19.43	18.9345	73.8542	15.4506	59.9415	-5.0243	.4833	168.1809	-2.2869	.2809	2.3041	1.3486	277.0025	-1.3385	.1644	28.2203	52.6752				1				0
80	19.44	18.9268	73.8803	15.5174	60.227	-5.026	.4729	168.5515	-2.2886	.2706	2.3045	1.3488	276.7429	-1.3395	.1584	28.2042	52.5769				1				0
80	19.45	18.9191	73.9064	15.5841	60.5124	-5.0277	.4627	168.922	-2.2902	.2603	2.305	1.3491	276.4845	-1.3405	.1524	28.1882	52.4792				1				0
80	19.46	18.9114	73.9325	15.6508	60.7978	-5.0293	.4525	169.2925	-2.2919	.2501	2.3055	1.3494	276.2273	-1.3415	.1464	28.1722	52.3818				1				0
80	19.47	18.9268	74.0144	15.7567	61.232	-5.0302	.4386	169.9299	-2.2928	.2362	2.3049	1.3491	275.8822	-1.342	.1383	28.1638	52.2497				1				0
80	19.48	18.9423	74.0963	15.8625	61.6662	-5.0311	.4248	170.5673	-2.2937	.2225	2.3044	1.3488	275.5396	-1.3425	.1302	28.1555	52.1186				1				0
80	19.49	18.9654	74.1521	15.9017	61.815	-5.0303	.4212	170.8342	-2.2929	.2188	2.3033	1.3481	275.4513	-1.342	.1281	28.1629	52.0839				1				0
80	19.5	18.9886	74.2079	15.9408	61.9637	-5.0295	.4175	171.1011	-2.2921	.2152	2.3022	1.3475	275.3631	-1.3416	.1259	28.1704	52.0493				1				0
80	19.51	19.0118	74.2638	15.9799	62.1125	-5.0288	.4139	171.368	-2.2913	.2116	2.3011	1.3468	275.2752	-1.3411	.1238	28.1778	52.0149				1				0
80	19.52	19.0349	74.3196	16.0191	62.2613	-5.028	.4103	171.6349	-2.2906	.208	2.3	1.3462	275.1875	-1.3407	.1217	28.1851	51.9805				1				0
80	19.53	19.0916	74.3763	16.0671	62.3469	-5.0226	.4092	171.8819	-2.2852	.2068	2.2945	1.343	275.1712	-1.3375	.121	28.2362	51.9696				1				0
80	19.54	19.1482	74.433	16.1151	62.4325	-5.0173	.408	172.1289	-2.2798	.2057	2.2891	1.3398	275.1548	-1.3344	.1204	28.2872	51.9588				1				0
80	19.55	19.1817	74.4339	16.124	62.3694	-5.0127	.4105	172.109	-2.2753	.2081	2.2848	1.3373	275.2264	-1.3317	.1218	28.3308	51.9821				1				0
80	19.56	19.2152	74.4348	16.1329	62.3063	-5.0081	.4129	172.0891	-2.2707	.2106	2.2804	1.3347	275.2983	-1.329	.1232	28.3745	52.0055				1				0
80	19.57	19.2487	74.4357	16.1418	62.2431	-5.0035	.4154	172.0693	-2.2661	.213	2.2761	1.3322	275.3705	-1.3263	.1247	28.4182	52.0289				1				0
80	19.58	19.2821	74.4366	16.1507	62.18	-4.9989	.4178	172.0494	-2.2615	.2155	2.2717	1.3296	275.443	-1.3237	.1261	28.462	52.0522				1				0
80	19.59	19.2049	74.2521	16.0707	61.9473	-5.0028	.4206	171.4749	-2.2654	.2183	2.2759	1.3321	275.5036	-1.3259	.1278	28.4251	52.0788				1				0
80	19.6	19.1276	74.0675	15.9906	61.7146	-5.0067	.4234	170.9004	-2.2693	.2211	2.28	1.3345	275.5645	-1.3282	.1294	28.3881	52.1055				1				0
80	19.61	19.0169	73.8821	15.9017	61.5451	-5.0152	.4238	170.3458	-2.2778	.2214	2.2885	1.3395	275.5523	-1.3332	.1296	28.3066	52.1088				1				0
80	19.62	18.9062	73.6967	15.8127	61.3756	-5.0238	.4241	169.7912	-2.2864	.2218	2.2971	1.3445	275.5402	-1.3382	.1298	28.2246	52.1122				1				0
80	19.63	18.7955	73.5113	15.7237	61.2061	-5.0325	.4245	169.2366	-2.2951	.2221	2.3058	1.3496	275.5281	-1.3433	.13	28.1421	52.1155				1				0
80	19.64	18.6848	73.3259	15.6348	61.0365	-5.0412	.4248	168.682	-2.3038	.2225	2.3145	1.3547	275.516	-1.3484	.1302	28.059	52.1189				1				0
80	19.65	18.229	72.8435	15.4418	61.1888	-5.0868	.4023	167.703	-2.3494	.2	2.3579	1.3801	274.8649	-1.3751	.117	27.625	51.9044				1				0
80	19.66	17.7733	72.361	15.2487	61.341	-5.1329	.3795	166.724	-2.3955	.1772	2.402	1.4059	274.2301	-1.4021	.1037	27.1858	51.6874				1				0
80	19.67	17.4282	72.064	15.1446	61.6627	-5.1702	.3564	166.2997	-2.4328	.154	2.4377	1.4268	273.6219	-1.4239	.0901	26.8304	51.4666				1				0
80	19.68	17.0832	71.767	15.0406	61.9845	-5.2077	.3331	165.8753	-2.4703	.1307	2.4738	1.4479	273.0284	-1.4459	.0765	26.4732	51.2447				1				0
80	19.69	16.7382	71.47	14.9365	62.3063	-5.2454	.3096	165.4509	-2.508	.1073	2.5103	1.4693	272.4491	-1.468	.0628	26.1141	51.0216				1				0
80	19.7	16.3932	71.173	14.8324	62.628	-5.2833	.2861	165.0265	-2.5459	.0837	2.5473	1.491	271.8836	-1.4902	.049	25.7532	50.7974				1				0
80	19.71	15.7529	70.7922	14.6225	63.4869	-5.3639	.2394	164.6545	-2.6264	.037	2.6267	1.5374	270.8069	-1.5373	.0216	24.9864	50.3523				1				0
80	19.72	15.1126	70.4115	14.4125	64.3458	-5.4447	.1924	164.2824	-2.7073	-.01	2.7073	1.5847	269.7893	-1.5846	-.0058	24.2162	49.9052				1				0
80	19.73	14.8174	70.3278	14.3067	64.8829	-5.4872	.1693	164.3347	-2.7498	-.0331	2.75	1.6096	269.3113	-1.6095	-.0194	23.8117	49.6852				1				0
80	19.74	14.5221	70.2441	14.2008	65.42	-5.5296	.1462	164.3871	-2.7922	-.0561	2.7928	1.6347	268.8483	-1.6344	-.0329	23.4076	49.4654				1				0
80	19.75	14.2269	70.1604	14.095	65.9571	-5.572	.1232	164.4394	-2.8346	-.0792	2.8357	1.6598	268.3996	-1.6592	-.0464	23.0036	49.2457				1				0
80	19.76	13.8183	70.0425	14.0105	67.0037	-5.6306	.0807	164.875	-2.8932	-.1217	2.8957	1.695	267.5912	-1.6935	-.0712	22.4458	48.8409				1				0
80	19.77	13.4098	69.9246	13.926	68.0503	-5.6889	.0384	165.3106	-2.9515	-.164	2.956	1.7303	266.8199	-1.7276	-.096	21.8909	48.4383				1				0
80	19.78	13.0012	69.8067	13.8414	69.0968	-5.7468	-.0037	165.7462	-3.0094	-.206	3.0165	1.7657	266.0834	-1.7615	-.1206	21.3389	48.0377				1				0
80	19.79	12.8879	69.7725	13.8628	69.6063	-5.7626	-.0227	166.1295	-3.0252	-.2251	3.0335	1.7757	265.7444	-1.7708	-.1318	21.1888	47.8561				1				0
80	19.8	12.7746	69.7383	13.8841	70.1157	-5.7783	-.0417	166.5128	-3.0409	-.2441	3.0506	1.7857	265.4108	-1.7799	-.1429	21.0394	47.6754				1				0
80	19.81	12.6614	69.7041	13.9055	70.6252	-5.7939	-.0606	166.8961	-3.0565	-.263	3.0678	1.7957	265.0825	-1.7891	-.1539	20.8907	47.4955				1				0
80	19.82	12.518	69.6717	14.0211	71.6017	-5.8115	-.0956	167.8125	-3.0741	-.2979	3.0885	1.8078	264.4641	-1.7994	-.1744	20.7232	47.1625				1				0
80	19.83	12.3747	69.6393	14.1368	72.5782	-5.8289	-.1302	168.7289	-3.0915	-.3325	3.1093	1.82	263.8607	-1.8096	-.1947	20.5576	46.8331				1				0
80	19.84	12.3447	69.6411	14.2311	73.0453	-5.8308	-.146	169.262	-3.0934	-.3484	3.113	1.8222	263.5742	-1.8107	-.2039	20.5389	46.682				1				0
80	19.85	12.3146	69.6429	14.3254	73.5123	-5.8328	-.1618	169.7952	-3.0954	-.3642	3.1167	1.8244	263.2902	-1.8119	-.2132	20.5204	46.5318				1				0
80	19.86	12.2846	69.6447	14.4197	73.9794	-5.8347	-.1775	170.3283	-3.0973	-.3798	3.1205	1.8266	263.0087	-1.813	-.2223	20.5019	46.3826				1				0
80	19.87	12.2545	69.6465	14.5139	74.4464	-5.8366	-.193	170.8614	-3.0992	-.3954	3.1243	1.8288	262.7296	-1.8141	-.2314	20.4836	46.2344				1				0
80	19.88	12.2322	69.6528	14.6856	75.1427	-5.8351	-.2161	171.7133	-3.0976	-.4185	3.1258	1.8297	262.3061	-1.8132	-.245	20.4986	46.0145				1				0
80	19.89	12.2099	69.6591	14.8573	75.839	-5.8335	-.239	172.5652	-3.0961	-.4413	3.1274	1.8306	261.8871	-1.8123	-.2583	20.5134	45.7967				1				0
80	19.9	12.2176	69.6636	14.9347	76.0682	-5.8301	-.2465	172.8841	-3.0926	-.4489	3.125	1.8292	261.7418	-1.8103	-.2627	20.5463	45.7251				1				0
80	19.91	12.2254	69.6681	15.0121	76.2974	-5.8266	-.254	173.2029	-3.0892	-.4563	3.1227	1.8279	261.5968	-1.8083	-.2671	20.5791	45.6538				1				0
80	19.92	12.2331	69.6726	15.0895	76.5266	-5.8232	-.2614	173.5217	-3.0858	-.4638	3.1204	1.8265	261.4521	-1.8062	-.2715	20.6117	45.5828				1				0
80	19.93	12.2408	69.6771	15.1669	76.7558	-5.8198	-.2689	173.8405	-3.0824	-.4712	3.1182	1.8252	261.3078	-1.8042	-.2758	20.6442	45.512				1				0
80	19.94	12.3541	69.7653	15.2781	76.7238	-5.8022	-.2652	174.1212	-3.0648	-.4675	3.1002	1.8147	261.3265	-1.7939	-.2737	20.8118	45.5474				1				0
80	19.95	12.4674	69.8535	15.3893	76.6918	-5.7846	-.2615	174.4019	-3.0472	-.4638	3.0823	1.8042	261.3454	-1.7837	-.2715	20.9789	45.5827				1				0
80	19.96	12.573	69.9372	15.4231	76.4306	-5.7705	-.2503	174.3638	-3.033	-.4527	3.0666	1.795	261.5107	-1.7754	-.265	21.1139	45.6884				1				0
80	19.97	12.6785	70.0209	15.4569	76.1694	-5.7563	-.2392	174.3257	-3.0188	-.4416	3.051	1.7859	261.6777	-1.7671	-.2585	21.2491	45.7943				1				0
80	19.98	12.7841	70.1046	15.4907	75.9082	-5.7421	-.2281	174.2875	-3.0047	-.4305	3.0353	1.7767	261.8466	-1.7587	-.252	21.3843	45.9001				1				0
[truncated: 1,004 more rows]
