# Supplementary material for: Dual-Stream deep learning for multimodal feature fusion and classification of balance control in elite freestyle aerial skiers
Source: PLoS One. 2026 Jul 28;21(7):e0337296. doi: 10.1371/journal.pone.0337296 (PMC13411871; doi:10.1371/journal.pone.0337296)
Supplement: S1 Data — (ZIP) [file pone.0337296.s001.zip › data/8.CSV]

Status	Time	Gauge[0]	Gauge[1]	Gauge[2]	Gauge[3]	Platform.COP.X	Platform.COP.Y	Weight	Patient COP.X	Patient COP.Y	Patient COP Len	Tilt Angle	Tilt Direction	Tilt Projection.X	Tilt Projection.Y	Pct Right	Pct Front	EndOfRep	IsomFreeze	Stimulus	TestRunning	OnTarget	GoalMet	TargetSkipped	TargetNbr	PatientFell
C0	0	44.1379	46.4205	38.4011	39.8016	-.1855	.342	168.7611	-.0763	.6721	.6764	.3959	353.5245	-.0446	.3934	49.2735	56.4011			1	1				0
80	.01	44.198	46.4754	38.297	39.7004	-.1855	.3511	168.6708	-.0763	.6812	.6854	.4011	353.6111	-.0446	.3987	49.2736	56.4873				1				0
80	.02	44.2581	46.5303	38.193	39.5992	-.1855	.3602	168.5805	-.0763	.6902	.6944	.4064	353.6957	-.0446	.404	49.2738	56.5736				1				0
80	.03	44.3182	46.5852	38.0889	39.498	-.1855	.3692	168.4902	-.0762	.6993	.7034	.4117	353.7783	-.0446	.4093	49.2739	56.66				1				0
80	.04	44.4341	46.6968	37.8985	39.2869	-.1844	.3871	168.3163	-.0752	.7171	.7211	.422	354.0162	-.044	.4197	49.2841	56.8299				1				0
80	.05	44.5499	46.8084	37.7082	39.0759	-.1833	.4049	168.1424	-.0741	.735	.7387	.4323	354.2432	-.0434	.4302	49.2943	57.0001				1				0
80	.06	44.6057	46.8651	37.6219	38.9661	-.1823	.4137	168.0587	-.073	.7438	.7474	.4374	354.3911	-.0428	.4353	49.3043	57.0837				1				0
80	.07	44.6615	46.9218	37.5356	38.8562	-.1812	.4225	167.9751	-.072	.7526	.756	.4425	354.5358	-.0421	.4405	49.3144	57.1675				1				0
80	.08	44.7173	46.9785	37.4493	38.7464	-.1801	.4313	167.8914	-.0709	.7614	.7647	.4475	354.6774	-.0415	.4456	49.3244	57.2513				1				0
80	.09	44.7731	47.0352	37.363	38.6365	-.1791	.4401	167.8078	-.0699	.7702	.7734	.4526	354.8159	-.0409	.4508	49.3345	57.3351				1				0
80	.1	44.8752	47.1216	37.2394	38.4791	-.1767	.4534	167.7153	-.0675	.7835	.7864	.4603	355.0784	-.0395	.4586	49.3574	57.462				1				0
80	.11	44.9773	47.208	37.1157	38.3217	-.1743	.4668	167.6228	-.0651	.7969	.7995	.4679	355.3327	-.0381	.4664	49.3804	57.5891				1				0
80	.12	45.0237	47.2377	37.0784	38.2741	-.1729	.4713	167.6139	-.0637	.8014	.8039	.4705	355.455	-.0373	.469	49.3933	57.632				1				0
80	.13	45.07	47.2674	37.041	38.2265	-.1716	.4758	167.605	-.0623	.8059	.8083	.4731	355.5759	-.0365	.4716	49.4062	57.675				1				0
80	.14	45.1164	47.2971	37.0036	38.179	-.1702	.4803	167.5961	-.061	.8104	.8127	.4756	355.6956	-.0357	.4743	49.4191	57.718				1				0
80	.15	45.1627	47.3268	36.9663	38.1314	-.1689	.4848	167.5872	-.0596	.8149	.8171	.4782	355.8139	-.0349	.4769	49.432	57.761				1				0
80	.16	45.2005	47.2998	36.9618	38.0925	-.1639	.4864	167.5546	-.0546	.8165	.8183	.4789	356.1714	-.032	.4779	49.4796	57.7762				1				0
80	.17	45.2383	47.2728	36.9574	38.0536	-.1589	.488	167.522	-.0496	.8181	.8196	.4797	356.5279	-.0291	.4788	49.5273	57.7915				1				0
80	.18	45.2297	47.2161	36.9903	38.0622	-.1552	.4851	167.4983	-.046	.8152	.8165	.4779	356.7712	-.0269	.4771	49.562	57.7638				1				0
80	.19	45.2211	47.1594	37.0232	38.0709	-.1516	.4822	167.4746	-.0423	.8123	.8134	.476	357.0165	-.0248	.4754	49.5968	57.7361				1				0
80	.2	45.2125	47.1027	37.0561	38.0795	-.1479	.4793	167.4508	-.0387	.8094	.8103	.4742	357.2638	-.0226	.4737	49.6316	57.7083				1				0
80	.21	45.2039	47.046	37.089	38.0882	-.1442	.4764	167.4271	-.035	.8065	.8072	.4724	357.5129	-.0205	.472	49.6664	57.6806				1				0
80	.22	45.1936	46.8921	37.21	38.1695	-.1349	.4661	167.4652	-.0257	.7961	.7965	.4662	358.1516	-.015	.4659	49.7553	57.5822				1				0
80	.23	45.1833	46.7382	37.331	38.2508	-.1256	.4557	167.5033	-.0164	.7858	.786	.46	358.8073	-.0096	.4599	49.8442	57.4838				1				0
80	.24	45.1816	46.641	37.4191	38.3234	-.1199	.4483	167.5651	-.0107	.7784	.7785	.4556	359.2133	-.0063	.4556	49.8982	57.4133				1				0
80	.25	45.1799	46.5438	37.5071	38.3961	-.1142	.4409	167.6269	-.005	.771	.771	.4512	359.6268	-.0029	.4512	49.9522	57.3428				1				0
80	.26	45.1782	46.4466	37.5952	38.4687	-.1086	.4335	167.6887	.0006	.7636	.7636	.4469	.0482	.0004	.4469	50.0061	57.2723				1				0
80	.27	45.1353	46.2342	37.7936	38.6469	-.0989	.4156	167.8099	.0103	.7457	.7458	.4365	.7936	.006	.4364	50.0984	57.1018				1				0
80	.28	45.0924	46.0217	37.9919	38.8251	-.0892	.3977	167.9311	.02	.7278	.7281	.4261	1.5742	.0117	.426	50.1905	56.9315				1				0
80	.29	45.0494	45.8093	38.1903	39.0033	-.0796	.3799	168.0523	.0297	.71	.7106	.4159	2.3923	.0174	.4155	50.2825	56.7615				1				0
80	.3	45.0082	45.6941	38.3006	39.1088	-.0755	.3694	168.1117	.0337	.6995	.7003	.4098	2.7561	.0197	.4094	50.3207	56.6617				1				0
80	.31	44.967	45.5789	38.4109	39.2143	-.0715	.3589	168.1712	.0377	.689	.69	.4038	3.1304	.0221	.4032	50.3589	56.562				1				0
80	.32	44.9258	45.4637	38.5212	39.3198	-.0675	.3485	168.2306	.0417	.6785	.6798	.3979	3.5157	.0244	.3971	50.397	56.4623				1				0
80	.33	44.8752	45.3008	38.7187	39.4971	-.0608	.3318	168.3918	.0484	.6619	.6637	.3884	4.1855	.0283	.3874	50.4613	56.3037				1				0
80	.34	44.8246	45.1379	38.9162	39.6744	-.054	.3152	168.5531	.0552	.6453	.6476	.379	4.8873	.0323	.3776	50.5255	56.1454				1				0
80	.35	44.8151	45.0902	39.0033	39.7462	-.0513	.309	168.6549	.0579	.6391	.6417	.3756	5.1778	.0339	.374	50.5515	56.0865				1				0
80	.36	44.8057	45.0425	39.0905	39.818	-.0486	.3029	168.7567	.0606	.6329	.6358	.3721	5.4733	.0355	.3704	50.5776	56.0278				1				0
80	.37	44.7962	44.9948	39.1777	39.8898	-.0458	.2967	168.8585	.0634	.6268	.63	.3687	5.7739	.0371	.3668	50.6036	55.9691				1				0
80	.38	44.7868	44.9471	39.2649	39.9616	-.0431	.2905	168.9604	.0661	.6206	.6241	.3653	6.0797	.0387	.3632	50.6295	55.9105				1				0
80	.39	44.7714	44.8841	39.3574	40.0273	-.0394	.2839	169.0401	.0699	.6139	.6179	.3616	6.4919	.0409	.3593	50.6653	55.8469				1				0
80	.4	44.7559	44.8211	39.4499	40.0931	-.0356	.2772	169.1199	.0736	.6072	.6117	.358	6.912	.0431	.3554	50.7011	55.7833				1				0
80	.41	44.7499	44.8058	39.4552	40.087	-.0346	.2767	169.0979	.0747	.6067	.6113	.3578	7.0144	.0437	.3551	50.711	55.7783				1				0
80	.42	44.7439	44.7905	39.4606	40.081	-.0335	.2761	169.0759	.0757	.6062	.6109	.3575	7.1168	.0443	.3548	50.7208	55.7732				1				0
80	.43	44.7379	44.7752	39.4659	40.0749	-.0325	.2756	169.0539	.0767	.6057	.6105	.3573	7.2194	.0449	.3545	50.7307	55.7681				1				0
80	.44	44.7319	44.7599	39.4712	40.0688	-.0315	.2751	169.0318	.0778	.6051	.6101	.3571	7.3223	.0455	.3541	50.7405	55.763				1				0
80	.45	44.6718	44.6771	39.4561	40.0446	-.0299	.2725	168.8496	.0793	.6025	.6077	.3557	7.4997	.0464	.3526	50.7555	55.7386				1				0
80	.46	44.6117	44.5943	39.441	40.0204	-.0283	.2699	168.6674	.0809	.6	.6054	.3543	7.6789	.0473	.3511	50.7704	55.7141				1				0
80	.47	44.5576	44.5267	39.4205	40.0023	-.0278	.2679	168.5072	.0814	.5979	.6035	.3532	7.7552	.0477	.3499	50.7755	55.6946				1				0
80	.48	44.5036	44.4592	39.4001	39.9841	-.0272	.2658	168.347	.082	.5959	.6015	.352	7.8321	.048	.3487	50.7806	55.6751				1				0
80	.49	44.4495	44.3917	39.3796	39.9659	-.0267	.2638	168.1868	.0825	.5938	.5995	.3509	7.9096	.0483	.3475	50.7857	55.6556				1				0
80	.5	44.3954	44.3242	39.3592	39.9478	-.0262	.2617	168.0266	.083	.5918	.5976	.3497	7.9879	.0486	.3463	50.7909	55.636				1				0
80	.51	44.2504	44.1604	39.3663	39.9659	-.0258	.2529	167.743	.0834	.5829	.5888	.3446	8.1411	.0488	.3412	50.7942	55.5516				1				0
80	.52	44.1053	43.9966	39.3734	39.9841	-.0255	.244	167.4594	.0837	.574	.5801	.3395	8.2995	.049	.3359	50.7975	55.4669				1				0
80	.53	44.0144	43.9003	39.401	40.0204	-.0257	.2371	167.336	.0835	.5672	.5733	.3355	8.379	.0489	.3319	50.7956	55.4018				1				0
80	.54	43.9234	43.804	39.4286	40.0567	-.0259	.2303	167.2127	.0833	.5603	.5665	.3316	8.4605	.0488	.3279	50.7938	55.3366				1				0
80	.55	43.8324	43.7077	39.4561	40.0931	-.0261	.2234	167.0893	.0832	.5535	.5597	.3276	8.5442	.0487	.3239	50.792	55.2714				1				0
80	.56	43.7414	43.6114	39.4837	40.1294	-.0263	.2166	166.9659	.083	.5466	.5529	.3236	8.63	.0486	.3199	50.7901	55.206				1				0
80	.57	43.5629	43.4386	39.6367	40.2955	-.0272	.1978	166.9336	.082	.5279	.5342	.3127	8.8294	.048	.309	50.781	55.0277				1				0
80	.58	43.3844	43.2658	39.7897	40.4615	-.0282	.1791	166.9014	.081	.5092	.5156	.3017	9.0433	.0474	.298	50.7718	54.8493				1				0
80	.59	43.2968	43.1893	39.9151	40.5913	-.0289	.1673	166.9925	.0803	.4974	.5038	.2948	9.1686	.047	.2911	50.7645	54.7367				1				0
80	.6	43.2093	43.1128	40.0406	40.721	-.0297	.1555	167.0836	.0795	.4855	.492	.2879	9.2998	.0465	.2842	50.7572	54.6242				1				0
80	.61	43.1217	43.0363	40.166	40.8507	-.0305	.1437	167.1747	.0787	.4737	.4802	.2811	9.4374	.0461	.2773	50.75	54.5118				1				0
80	.62	43.0342	42.9598	40.2914	40.9805	-.0312	.1319	167.2659	.078	.462	.4685	.2742	9.5816	.0456	.2704	50.7427	54.3996				1				0
80	.63	42.92	42.8427	40.5716	41.265	-.0312	.1094	167.5995	.078	.4395	.4464	.2612	10.0596	.0456	.2572	50.7426	54.1858				1				0
80	.64	42.8059	42.7257	40.8518	41.5496	-.0313	.0871	167.9331	.078	.4171	.4244	.2484	10.5851	.0456	.2441	50.7424	53.9728				1				0
80	.65	42.7793	42.6852	41.0066	41.7044	-.0305	.0765	168.1756	.0787	.4066	.4141	.2424	10.9556	.0461	.2379	50.7495	53.8719				1				0
80	.66	42.7527	42.6447	41.1614	41.8593	-.0298	.0659	168.4181	.0794	.396	.4039	.2364	11.3438	.0465	.2318	50.7566	53.7714				1				0
80	.67	42.7261	42.6042	41.3162	42.0141	-.029	.0554	168.6606	.0802	.3855	.3937	.2304	11.751	.0469	.2256	50.7637	53.6711				1				0
80	.68	42.6849	42.5736	41.5021	42.2026	-.0296	.043	168.9632	.0796	.373	.3814	.2232	12.0413	.0466	.2183	50.7578	53.5526				1				0
80	.69	42.6437	42.543	41.688	42.3912	-.0303	.0306	169.2659	.079	.3606	.3692	.2161	12.3497	.0462	.2111	50.752	53.4346				1				0
80	.7	42.6025	42.5124	41.8739	42.5797	-.0309	.0182	169.5686	.0783	.3483	.357	.2089	12.6781	.0459	.2038	50.7462	53.317				1				0
80	.71	42.5879	42.5223	41.9051	42.6135	-.0322	.0163	169.6288	.077	.3464	.3548	.2077	12.5341	.0451	.2027	50.7334	53.2987				1				0
80	.72	42.5733	42.5322	41.9362	42.6472	-.0336	.0144	169.6889	.0757	.3444	.3526	.2064	12.3884	.0443	.2016	50.7205	53.2804				1				0
80	.73	42.5587	42.5421	41.9673	42.6809	-.0349	.0125	169.7491	.0743	.3425	.3505	.2051	12.2411	.0435	.2005	50.7077	53.2621				1				0
80	.74	42.5407	42.5583	41.9051	42.6299	-.0372	.0155	169.634	.072	.3456	.353	.2066	11.77	.0421	.2023	50.6858	53.2914				1				0
80	.75	42.5227	42.5745	41.8428	42.5789	-.0395	.0186	169.5189	.0697	.3487	.3556	.2081	11.3052	.0408	.2041	50.6639	53.3208				1				0
80	.76	42.5192	42.5808	41.7494	42.4941	-.0405	.0236	169.3436	.0687	.3537	.3603	.2109	10.9987	.0402	.207	50.6547	53.3685				1				0
80	.77	42.5158	42.5871	41.656	42.4094	-.0414	.0287	169.1683	.0678	.3587	.3651	.2137	10.6995	.0397	.2099	50.6455	53.4164				1				0
80	.78	42.5124	42.5934	41.5626	42.3246	-.0424	.0337	168.993	.0668	.3638	.3698	.2164	10.4074	.0391	.2129	50.6363	53.4643				1				0
80	.79	42.5089	42.5997	41.4692	42.2398	-.0434	.0387	168.8177	.0658	.3688	.3746	.2193	10.1223	.0385	.2158	50.6271	53.5124				1				0
80	.8	42.5261	42.6465	41.2726	42.0617	-.0459	.051	168.5069	.0633	.381	.3863	.2261	9.4377	.0371	.223	50.6032	53.6289				1				0
80	.81	42.5433	42.6933	41.076	41.8835	-.0484	.0632	168.1961	.0608	.3933	.398	.2329	8.7909	.0356	.2302	50.5793	53.7458				1				0
80	.82	42.5639	42.7338	40.9728	41.7901	-.0499	.0705	168.0606	.0593	.4005	.4049	.237	8.4194	.0347	.2344	50.5646	53.8146				1				0
80	.83	42.5845	42.7743	40.8696	41.6967	-.0515	.0777	167.9251	.0577	.4078	.4118	.241	8.0599	.0338	.2386	50.5499	53.8834				1				0
80	.84	42.6051	42.8148	40.7664	41.6032	-.053	.0849	167.7896	.0562	.415	.4188	.2451	7.7118	.0329	.2429	50.5352	53.9523				1				0
80	.85	42.6257	42.8553	40.6632	41.5098	-.0546	.0922	167.6541	.0546	.4222	.4258	.2492	7.3745	.032	.2471	50.5205	54.0214				1				0
80	.86	42.6394	42.9192	40.5343	41.4069	-.0585	.1009	167.4998	.0507	.431	.4339	.254	6.7137	.0297	.2522	50.4832	54.1044				1				0
80	.87	42.6531	42.9832	40.4053	41.304	-.0624	.1096	167.3455	.0468	.4397	.4422	.2588	6.0761	.0274	.2573	50.4458	54.1876				1				0
80	.88	42.6463	43.0066	40.3795	41.2945	-.0648	.1111	167.3268	.0444	.4412	.4434	.2595	5.7513	.026	.2582	50.4232	54.2015				1				0
80	.89	42.6394	43.03	40.3537	41.2849	-.0672	.1126	167.308	.0421	.4426	.4446	.2602	5.4283	.0246	.259	50.4006	54.2154				1				0
80	.9	42.6325	43.0534	40.3279	41.2754	-.0695	.114	167.2892	.0397	.4441	.4458	.2609	5.107	.0232	.2599	50.378	54.2293				1				0
80	.91	42.6257	43.0768	40.3021	41.2659	-.0719	.1155	167.2704	.0373	.4455	.4471	.2617	4.7874	.0218	.2608	50.3554	54.2432				1				0
80	.92	42.6265	43.1533	40.3048	41.3135	-.078	.1161	167.398	.0312	.4462	.4473	.2618	4.0058	.0183	.2611	50.2976	54.2496				1				0
80	.93	42.6274	43.2298	40.3074	41.3611	-.084	.1168	167.5256	.0252	.4469	.4476	.2619	3.2264	.0147	.2615	50.2399	54.256				1				0
80	.94	42.6351	43.2829	40.3359	41.4181	-.0877	.116	167.672	.0215	.4461	.4466	.2614	2.761	.0126	.2611	50.2049	54.2484				1				0
80	.95	42.6428	43.336	40.3644	41.4752	-.0914	.1152	167.8184	.0178	.4453	.4457	.2608	2.2943	.0104	.2606	50.1699	54.2409				1				0
80	.96	42.6505	43.3891	40.3928	41.5323	-.095	.1144	167.9648	.0142	.4445	.4447	.2603	1.8266	.0083	.2601	50.135	54.2334				1				0
80	.97	42.6583	43.4422	40.4213	41.5894	-.0987	.1137	168.1111	.0105	.4437	.4438	.2598	1.3578	.0062	.2597	50.1002	54.2259				1				0
80	.98	42.6703	43.5394	40.4738	41.6776	-.1047	.1126	168.3611	.0046	.4427	.4427	.2591	.59	.0027	.2591	50.0434	54.216				1				0
80	.99	42.6823	43.6366	40.5263	41.7658	-.1106	.1116	168.611	-.0014	.4416	.4416	.2585	359.8207	-.0008	.2585	49.9868	54.2061				1				0
80	1	42.6866	43.6807	40.5503	41.797	-.1129	.1113	168.7145	-.0037	.4414	.4414	.2583	359.5224	-.0022	.2583	49.965	54.2036				1				0
80	1.01	42.6909	43.7248	40.5743	41.8281	-.1152	.1111	168.8181	-.006	.4411	.4412	.2582	359.2242	-.0035	.2582	49.9431	54.2012				1				0
80	1.02	42.6952	43.7689	40.5983	41.8593	-.1175	.1108	168.9216	-.0083	.4409	.4409	.2581	358.9261	-.0048	.258	49.9213	54.1988				1				0
80	1.03	42.6995	43.813	40.6223	41.8904	-.1198	.1106	169.0252	-.0106	.4406	.4407	.2579	358.6282	-.0062	.2579	49.8995	54.1964				1				0
80	1.04	42.7544	43.9948	40.5592	41.8584	-.1276	.1196	169.1668	-.0184	.4497	.4501	.2634	357.6579	-.0108	.2632	49.8248	54.2828				1				0
80	1.05	42.8093	44.1766	40.496	41.8264	-.1354	.1287	169.3084	-.0262	.4587	.4595	.2689	356.7288	-.0153	.2685	49.7503	54.369				1				0
80	1.06	42.86	44.3143	40.4088	41.7633	-.141	.138	169.3464	-.0318	.4681	.4691	.2746	356.1173	-.0186	.2739	49.6975	54.4577				1				0
80	1.07	42.9106	44.452	40.3217	41.7001	-.1465	.1473	169.3844	-.0373	.4774	.4788	.2802	355.5309	-.0218	.2794	49.6447	54.5464				1				0
80	1.08	42.9612	44.5898	40.2345	41.637	-.1521	.1566	169.4225	-.0429	.4867	.4886	.2859	354.9681	-.0251	.2848	49.5919	54.635				1				0
80	1.09	43.0454	44.8112	39.9925	41.419	-.1603	.1779	169.2681	-.0511	.5079	.5105	.2988	354.2565	-.0299	.2973	49.5134	54.8376				1				0
80	1.1	43.1295	45.0326	39.7506	41.201	-.1686	.1992	169.1137	-.0593	.5293	.5326	.3117	353.6023	-.0347	.3097	49.4348	55.0405				1				0
80	1.11	43.2136	45.254	39.5086	40.9831	-.1768	.2205	168.9593	-.0676	.5506	.5547	.3247	352.9993	-.0396	.3222	49.3561	55.2439				1				0
80	1.12	43.247	45.3377	39.3538	40.8283	-.1796	.2326	168.7668	-.0703	.5627	.5671	.3319	352.8742	-.0412	.3293	49.3301	55.3588				1				0
80	1.13	43.2805	45.4214	39.199	40.6734	-.1823	.2447	168.5744	-.0731	.5748	.5794	.3391	352.7542	-.0428	.3364	49.304	55.4739				1				0
80	1.14	43.314	45.5051	39.0443	40.5186	-.185	.2568	168.382	-.0758	.5869	.5918	.3463	352.6387	-.0444	.3435	49.2779	55.5894				1				0
80	1.15	43.3749	45.6185	38.773	40.2514	-.1883	.2772	168.0178	-.0791	.6073	.6124	.3584	352.5805	-.0463	.3554	49.2469	55.7835				1				0
80	1.16	43.4359	45.7319	38.5016	39.9841	-.1916	.2977	167.6535	-.0824	.6277	.6331	.3705	352.5259	-.0482	.3674	49.2157	55.9784				1				0
80	1.17	43.4633	45.7616	38.3851	39.8716	-.1921	.306	167.4817	-.0829	.636	.6414	.3754	352.5763	-.0485	.3722	49.2107	56.0573				1				0
80	1.18	43.4908	45.7913	38.2686	39.7592	-.1926	.3143	167.3099	-.0834	.6443	.6497	.3802	352.6255	-.0488	.3771	49.2058	56.1364				1				0
80	1.19	43.5183	45.821	38.152	39.6468	-.1931	.3226	167.1381	-.0839	.6526	.658	.3851	352.6737	-.0491	.382	49.2009	56.2157				1				0
80	1.2	43.5457	45.8507	38.0355	39.5343	-.1936	.3309	166.9663	-.0844	.661	.6664	.39	352.7207	-.0494	.3868	49.1959	56.2951				1				0
80	1.21	43.6273	45.9542	37.9341	39.4418	-.1952	.3415	166.9574	-.086	.6716	.6771	.3963	352.702	-.0503	.3931	49.1808	56.3963				1				0
80	1.22	43.7088	46.0577	37.8327	39.3492	-.1968	.3522	166.9485	-.0876	.6822	.6878	.4026	352.6838	-.0513	.3993	49.1658	56.4974				1				0
80	1.23	43.7629	46.1316	37.8478	39.3691	-.1979	.3544	167.1114	-.0886	.6845	.6902	.4039	352.6208	-.0519	.4006	49.1558	56.5189				1				0
80	1.24	43.8169	46.2054	37.8629	39.389	-.1989	.3567	167.2742	-.0897	.6867	.6926	.4053	352.5583	-.0525	.4019	49.1457	56.5403				1				0
80	1.25	43.871	46.2792	37.8781	39.4089	-.2	.3589	167.4371	-.0907	.689	.6949	.4067	352.4965	-.0531	.4032	49.1357	56.5617				1				0
80	1.26	43.9251	46.353	37.8932	39.4288	-.201	.3612	167.6001	-.0918	.6912	.6973	.4081	352.435	-.0537	.4045	49.1257	56.583				1				0
80	1.27	44.0624	46.5528	37.911	39.4522	-.204	.3686	167.9783	-.0948	.6986	.705	.4126	352.2736	-.0555	.4089	49.0973	56.6537				1				0
80	1.28	44.1997	46.7526	37.9288	39.4755	-.207	.376	168.3566	-.0978	.706	.7128	.4171	352.1161	-.0572	.4132	49.0689	56.724				1				0
80	1.29	44.283	46.8786	37.9314	39.479	-.2089	.3811	168.572	-.0997	.7112	.7181	.4203	352.0199	-.0583	.4162	49.0505	56.7731				1				0
80	1.3	44.3662	47.0046	37.9341	39.4824	-.2108	.3862	168.7874	-.1016	.7163	.7235	.4234	351.9253	-.0595	.4192	49.0322	56.822				1				0
80	1.31	44.4495	47.1306	37.9368	39.4859	-.2128	.3914	169.0028	-.1035	.7214	.7288	.4265	351.8323	-.0606	.4222	49.0139	56.8708				1				0
80	1.32	44.5328	47.2566	37.9394	39.4893	-.2147	.3965	169.2182	-.1055	.7265	.7342	.4297	351.7409	-.0617	.4252	48.9956	56.9194				1				0
80	1.33	44.6478	47.4375	37.8532	39.3907	-.2172	.4095	169.3292	-.108	.7395	.7474	.4374	351.6907	-.0632	.4328	48.9713	57.0433				1				0
80	1.34	44.7628	47.6184	37.7669	39.2921	-.2198	.4225	169.4402	-.1106	.7525	.7606	.4452	351.6423	-.0647	.4404	48.9471	57.167				1				0
80	1.35	44.7945	47.6734	37.6779	39.1901	-.2204	.4304	169.3359	-.1112	.7605	.7685	.4498	351.6811	-.0651	.4451	48.941	57.2424				1				0
80	1.36	44.8263	47.7283	37.589	39.088	-.2211	.4383	169.2315	-.1118	.7684	.7765	.4544	351.719	-.0655	.4497	48.9349	57.318				1				0
80	1.37	44.858	47.7832	37.5	38.986	-.2217	.4463	169.1272	-.1125	.7763	.7844	.4591	351.7561	-.0658	.4543	48.9288	57.3936				1				0
80	1.38	44.8898	47.8381	37.411	38.8839	-.2223	.4542	169.0228	-.1131	.7843	.7924	.4638	351.7927	-.0662	.459	48.9227	57.4693				1				0
80	1.39	44.9533	47.9542	37.1958	38.6651	-.2251	.4719	168.7683	-.1159	.802	.8103	.4742	351.7747	-.0678	.4693	48.896	57.6376				1				0
80	1.4	45.0168	48.0703	36.9805	38.4462	-.228	.4896	168.5138	-.1187	.8197	.8282	.4847	351.7576	-.0695	.4797	48.8692	57.8065				1				0
80	1.41	45.0486	48.1315	36.8542	38.3295	-.2301	.4994	168.3637	-.1209	.8294	.8382	.4906	351.7063	-.0708	.4854	48.8485	57.8994				1				0
80	1.42	45.0803	48.1927	36.7279	38.2127	-.2323	.5092	168.2136	-.1231	.8392	.8482	.4964	351.6561	-.072	.4912	48.8278	57.9926				1				0
80	1.43	45.1121	48.2539	36.6016	38.0959	-.2345	.519	168.0635	-.1253	.849	.8582	.5023	351.607	-.0733	.4969	48.807	58.0859				1				0
80	1.44	45.1928	48.3889	36.4032	37.9082	-.238	.5362	167.8931	-.1288	.8663	.8758	.5126	351.5435	-.0754	.507	48.7734	58.2504				1				0
80	1.45	45.2734	48.5239	36.2048	37.7206	-.2415	.5535	167.7227	-.1323	.8836	.8934	.5229	351.4825	-.0774	.5171	48.7397	58.4152				1				0
80	1.46	45.3541	48.6589	36.0064	37.5329	-.2451	.5709	167.5523	-.1359	.9009	.9111	.5332	351.4236	-.0795	.5273	48.706	58.5803				1				0
80	1.47	45.403	48.7327	35.9344	37.4619	-.2464	.5783	167.5321	-.1372	.9084	.9187	.5377	351.4099	-.0803	.5317	48.6931	58.6516				1				0
80	1.48	45.452	48.8065	35.8623	37.391	-.2478	.5858	167.5118	-.1386	.9159	.9263	.5421	351.3965	-.0811	.536	48.6803	58.7228				1				0
80	1.49	45.5009	48.8803	35.7903	37.3201	-.2491	.5933	167.4916	-.1399	.9234	.9339	.5466	351.3832	-.0819	.5404	48.6674	58.7941				1				0
80	1.5	45.5713	48.9712	35.7111	37.244	-.2503	.6021	167.4976	-.1411	.9322	.9428	.5518	351.3921	-.0826	.5456	48.6561	58.8779				1				0
80	1.51	45.6417	49.0621	35.6319	37.1679	-.2515	.6109	167.5036	-.1423	.941	.9517	.557	351.4007	-.0833	.5507	48.6448	58.9618				1				0
80	1.52	45.6631	49.0792	35.6248	37.1627	-.2514	.6123	167.5299	-.1421	.9423	.953	.5577	351.4223	-.0832	.5515	48.6463	58.9744				1				0
80	1.53	45.6846	49.0963	35.6177	37.1575	-.2512	.6136	167.5561	-.142	.9436	.9543	.5585	351.4438	-.0831	.5523	48.6479	58.987				1				0
80	1.54	45.706	49.1134	35.6106	37.1523	-.251	.6149	167.5824	-.1418	.945	.9555	.5592	351.4652	-.083	.553	48.6494	58.9996				1				0
80	1.55	45.7275	49.1305	35.6035	37.1471	-.2509	.6162	167.6086	-.1416	.9463	.9568	.56	351.4866	-.0829	.5538	48.651	59.0122				1				0
80	1.56	45.8185	49.1954	35.6115	37.1566	-.2494	.6194	167.7819	-.1401	.9495	.9598	.5617	351.604	-.082	.5557	48.6653	59.0428				1				0
80	1.57	45.9094	49.2602	35.6195	37.1661	-.2478	.6226	167.9552	-.1386	.9527	.9627	.5634	351.7206	-.0811	.5576	48.6797	59.0733				1				0
80	1.58	45.979	49.3079	35.6346	37.1808	-.2465	.6245	168.1023	-.1373	.9546	.9644	.5644	351.8155	-.0804	.5587	48.6924	59.0913				1				0
80	1.59	46.0485	49.3556	35.6497	37.1955	-.2452	.6264	168.2493	-.136	.9565	.9661	.5654	351.91	-.0796	.5598	48.7052	59.1092				1				0
80	1.6	46.118	49.4033	35.6649	37.2102	-.2438	.6283	168.3964	-.1346	.9583	.9678	.5664	352.004	-.0788	.5609	48.7179	59.1271				1				0
80	1.61	46.1875	49.451	35.68	37.225	-.2425	.6302	168.5434	-.1333	.9602	.9694	.5674	352.0975	-.078	.562	48.7306	59.1449				1				0
80	1.62	46.3291	49.5455	35.6702	37.1886	-.2385	.6373	168.7334	-.1293	.9673	.9759	.5712	352.3864	-.0757	.5661	48.7686	59.2126				1				0
80	1.63	46.4707	49.64	35.6604	37.1523	-.2345	.6443	168.9234	-.1253	.9744	.9824	.575	352.671	-.0734	.5703	48.8064	59.2801				1				0
80	1.64	46.5428	49.6868	35.6355	37.1013	-.2319	.6496	168.9664	-.1227	.9796	.9873	.5778	352.862	-.0718	.5733	48.8316	59.3299				1				0
80	1.65	46.6149	49.7336	35.6106	37.0502	-.2292	.6548	169.0093	-.12	.9849	.9921	.5807	353.051	-.0703	.5764	48.8568	59.3796				1				0
80	1.66	46.687	49.7804	35.5857	36.9992	-.2266	.66	169.0523	-.1174	.9901	.997	.5835	353.2381	-.0687	.5794	48.882	59.4293				1				0
80	1.67	46.7591	49.8272	35.5608	36.9482	-.224	.6652	169.0953	-.1147	.9953	1.0019	.5864	353.4232	-.0672	.5825	48.9071	59.4789				1				0
80	1.68	46.8587	49.8623	35.4674	36.7934	-.2178	.6763	168.9817	-.1086	1.0063	1.0122	.5924	353.8424	-.0635	.589	48.966	59.584				1				0
80	1.69	46.9583	49.8974	35.374	36.6385	-.2116	.6873	168.8681	-.1024	1.0174	1.0225	.5984	354.2537	-.0599	.5954	49.025	59.6892				1				0
80	1.7	46.9857	49.8857	35.3055	36.5347	-.208	.6932	168.7116	-.0988	1.0232	1.028	.6016	354.4834	-.0578	.5988	49.0588	59.7449				1				0
80	1.71	47.0132	49.874	35.237	36.4309	-.2045	.699	168.5551	-.0953	1.0291	1.0335	.6048	354.7112	-.0558	.6023	49.0928	59.8007				1				0
80	1.72	47.0406	49.8623	35.1685	36.3272	-.2009	.7049	168.3986	-.0917	1.0349	1.039	.6081	354.937	-.0537	.6057	49.1267	59.8566				1				0
80	1.73	47.0681	49.8506	35.1	36.2234	-.1973	.7108	168.2421	-.0881	1.0408	1.0445	.6113	355.1607	-.0516	.6091	49.1608	59.9125				1				0
80	1.74	47.0578	49.7858	34.9915	36.0789	-.1931	.7171	167.914	-.0839	1.0472	1.0505	.6148	355.4177	-.0491	.6129	49.2007	59.9729				1				0
80	1.75	47.0475	49.721	34.8829	35.9345	-.1889	.7235	167.5859	-.0797	1.0535	1.0565	.6183	355.6727	-.0467	.6166	49.2408	60.0335				1				0
80	1.76	47.0098	49.6679	34.8429	35.8938	-.1883	.7239	167.4144	-.0791	1.054	1.0569	.6186	355.7079	-.0463	.6168	49.2466	60.0378				1				0
80	1.77	46.972	49.6148	34.8029	35.8532	-.1877	.7244	167.2428	-.0785	1.0544	1.0573	.6188	355.7432	-.0459	.6171	49.2525	60.0422				1				0
80	1.78	46.9342	49.5617	34.7628	35.8125	-.1871	.7248	167.0713	-.0779	1.0549	1.0578	.6191	355.7785	-.0456	.6174	49.2584	60.0466				1				0
80	1.79	46.8965	49.5086	34.7228	35.7719	-.1865	.7253	166.8997	-.0772	1.0553	1.0582	.6193	355.8138	-.0452	.6177	49.2644	60.0509				1				0
80	1.8	46.863	49.4033	34.7584	35.8039	-.1827	.7198	166.8285	-.0735	1.0499	1.0524	.616	355.9964	-.043	.6145	49.3002	59.9989				1				0
80	1.81	46.8295	49.298	34.794	35.8359	-.1789	.7143	166.7573	-.0697	1.0444	1.0467	.6126	356.1811	-.0408	.6112	49.336	59.9467				1				0
80	1.82	46.8338	49.2458	34.8696	35.9085	-.1758	.7084	166.8577	-.0666	1.0385	1.0406	.609	356.3317	-.039	.6078	49.3659	59.8903				1				0
80	1.83	46.8381	49.1936	34.9452	35.9812	-.1727	.7025	166.958	-.0634	1.0326	1.0345	.6055	356.4839	-.0371	.6043	49.3957	59.834				1				0
80	1.84	46.8424	49.1413	35.0208	36.0538	-.1695	.6966	167.0584	-.0603	1.0267	1.0284	.6019	356.6377	-.0353	.6009	49.4255	59.7777				1				0
80	1.85	46.8716	49.0603	35.2103	36.2467	-.1638	.6831	167.3889	-.0546	1.0132	1.0146	.5938	356.9175	-.0319	.593	49.4804	59.6492				1				0
80	1.86	46.9007	48.9793	35.3998	36.4396	-.158	.6697	167.7194	-.0488	.9997	1.0009	.5858	357.2039	-.0286	.5851	49.535	59.5212				1				0
80	1.87	46.9299	48.8983	35.5892	36.6325	-.1523	.6563	168.05	-.0431	.9863	.9873	.5778	357.4971	-.0252	.5773	49.5894	59.3937				1				0
80	1.88	46.9548	48.8695	35.7031	36.7527	-.1497	.6488	168.2802	-.0405	.9788	.9797	.5734	357.6298	-.0237	.5729	49.6141	59.3222				1				0
80	1.89	46.9797	48.8407	35.817	36.8729	-.1471	.6413	168.5103	-.0379	.9713	.9721	.5689	357.7642	-.0222	.5685	49.6388	59.2509				1				0
80	1.9	47.0046	48.8119	35.9308	36.9931	-.1446	.6338	168.7405	-.0353	.9639	.9645	.5645	357.9003	-.0207	.5641	49.6634	59.1798				1				0
80	1.91	47.0621	48.7939	36.0758	37.1575	-.1414	.6251	169.0893	-.0322	.9551	.9557	.5593	358.0681	-.0189	.559	49.6932	59.0964				1				0
80	1.92	47.1196	48.7759	36.2208	37.3218	-.1383	.6163	169.4382	-.0291	.9464	.9468	.5541	358.2383	-.017	.5539	49.7228	59.0133				1				0
80	1.93	47.1522	48.7867	36.252	37.3659	-.1378	.615	169.5568	-.0286	.9451	.9455	.5534	358.2686	-.0167	.5531	49.7279	59.0008				1				0
80	1.94	47.1848	48.7975	36.2831	37.41	-.1372	.6137	169.6755	-.028	.9438	.9442	.5526	358.2989	-.0164	.5524	49.7331	58.9884				1				0
80	1.95	47.2175	48.8083	36.3142	37.4542	-.1367	.6124	169.7942	-.0275	.9425	.9429	.5518	358.3293	-.0161	.5516	49.7382	58.9759				1				0
80	1.96	47.2501	48.8191	36.3454	37.4983	-.1362	.6111	169.9128	-.027	.9412	.9416	.5511	358.3596	-.0158	.5508	49.7433	58.9635				1				0
80	1.97	47.3187	48.8389	36.3089	37.4446	-.1329	.616	169.9112	-.0237	.9461	.9464	.5539	358.5679	-.0138	.5537	49.7747	59.0104				1				0
80	1.98	47.3874	48.8587	36.2724	37.391	-.1296	.6209	169.9096	-.0204	.951	.9512	.5567	358.7741	-.0119	.5566	49.8062	59.0572				1				0
80	1.99	47.4234	48.8677	36.2048	37.2933	-.1268	.6272	169.7892	-.0176	.9572	.9574	.5603	358.9479	-.0103	.5602	49.8326	59.1165				1				0
80	2	47.4595	48.8767	36.1372	37.1955	-.124	.6334	169.669	-.0148	.9635	.9636	.5639	359.1196	-.0087	.5639	49.859	59.1759				1				0
80	2.01	47.4955	48.8857	36.0696	37.0978	-.1212	.6397	169.5487	-.012	.9697	.9698	.5676	359.2894	-.007	.5675	49.8855	59.2354				1				0
80	2.02	47.5316	48.8947	36.002	37.0001	-.1185	.6459	169.4284	-.0092	.976	.976	.5712	359.4573	-.0054	.5712	49.912	59.295				1				0
80	2.03	47.5693	48.8749	35.8179	36.7726	-.1137	.6593	169.0347	-.0044	.9893	.9894	.579	359.7425	-.0026	.579	49.9577	59.4224				1				0
80	2.04	47.6071	48.8551	35.6337	36.5451	-.1088	.6727	168.6411	.0004	1.0028	1.0028	.5869	.0214	.0002	.5869	50.0036	59.5504				1				0
80	2.05	47.6088	48.8263	35.5172	36.4154	-.1068	.6799	168.3677	.0024	1.01	1.01	.5911	.1365	.0014	.5911	50.0229	59.6187				1				0
80	2.06	47.6105	48.7975	35.4007	36.2856	-.1048	.6871	168.0944	.0044	1.0172	1.0172	.5953	.2502	.0026	.5953	50.0423	59.6872				1				0
80	2.07	47.6123	48.7687	35.2841	36.1559	-.1027	.6943	167.821	.0065	1.0244	1.0244	.5995	.3628	.0038	.5995	50.0618	59.756				1				0
80	2.08	47.614	48.7399	35.1676	36.0262	-.1007	.7016	167.5476	.0085	1.0316	1.0317	.6038	.4742	.005	.6038	50.0813	59.825				1				0
80	2.09	47.6698	48.7633	35.0012	35.8367	-.098	.7149	167.2711	.0112	1.0449	1.045	.6116	.6135	.0065	.6116	50.1066	59.9518				1				0
80	2.1	47.7256	48.7867	34.8349	35.6473	-.0954	.7282	166.9945	.0138	1.0583	1.0584	.6194	.7498	.0081	.6194	50.1319	60.0789				1				0
80	2.11	47.7796	48.8389	34.7851	35.5876	-.0948	.7343	166.9913	.0144	1.0643	1.0644	.623	.7776	.0085	.6229	50.1376	60.1365				1				0
80	2.12	47.8337	48.8911	34.7353	35.528	-.0942	.7403	166.9881	.015	1.0704	1.0705	.6265	.8051	.0088	.6265	50.1432	60.1942				1				0
80	2.13	47.8878	48.9433	34.6855	35.4683	-.0936	.7464	166.9848	.0156	1.0764	1.0766	.6301	.8322	.0092	.63	50.1489	60.2518				1				0
80	2.14	47.9418	48.9955	34.6356	35.4086	-.093	.7524	166.9816	.0162	1.0825	1.0826	.6336	.8591	.0095	.6335	50.1546	60.3094				1				0
80	2.15	48.0594	49.0999	34.6116	35.3697	-.0915	.7597	167.1407	.0177	1.0897	1.0899	.6379	.9331	.0104	.6378	50.169	60.3785				1				0
80	2.16	48.177	49.2043	34.5876	35.3307	-.09	.7669	167.2997	.0193	1.097	1.0971	.6421	1.006	.0113	.642	50.1834	60.4474				1				0
80	2.17	48.2405	49.2566	34.6134	35.3515	-.089	.7681	167.462	.0202	1.0982	1.0983	.6428	1.0527	.0118	.6427	50.1922	60.4587				1				0
80	2.18	48.304	49.3088	34.6392	35.3723	-.0881	.7693	167.6243	.0211	1.0993	1.0995	.6435	1.0993	.0123	.6434	50.2009	60.4699				1				0
80	2.19	48.3675	49.361	34.665	35.393	-.0872	.7705	167.7865	.022	1.1005	1.1007	.6442	1.1456	.0129	.6441	50.2096	60.4812				1				0
80	2.2	48.4405	49.3844	34.7201	35.4363	-.084	.7695	167.9813	.0252	1.0996	1.0999	.6437	1.3138	.0148	.6435	50.2402	60.4721				1				0
80	2.21	48.5135	49.4078	34.7753	35.4795	-.0808	.7686	168.176	.0284	1.0986	1.099	.6432	1.4819	.0166	.643	50.2707	60.4631				1				0
80	2.22	48.5864	49.4312	34.8305	35.5228	-.0776	.7676	168.3708	.0316	1.0977	1.0981	.6427	1.6499	.0185	.6424	50.3011	60.4541				1				0
80	2.23	48.5959	49.4024	34.8598	35.5453	-.0753	.7655	168.4033	.0339	1.0956	1.0961	.6415	1.7729	.0198	.6412	50.3229	60.4339				1				0
80	2.24	48.6053	49.3736	34.8892	35.5677	-.073	.7634	168.4358	.0362	1.0934	1.094	.6403	1.8962	.0212	.6399	50.3448	60.4137				1				0
80	2.25	48.6147	49.3448	34.9185	35.5902	-.0707	.7613	168.4682	.0385	1.0913	1.092	.6391	2.02	.0225	.6387	50.3666	60.3935				1				0
80	2.26	48.6319	49.2665	34.9666	35.6058	-.0643	.7578	168.4707	.0449	1.0878	1.0888	.6372	2.366	.0263	.6367	50.4281	60.3604				1				0
80	2.27	48.6491	49.1881	35.0146	35.6214	-.0578	.7543	168.4732	.0514	1.0844	1.0856	.6354	2.714	.0301	.6346	50.4896	60.3274				1				0
80	2.28	48.6568	49.1386	35.0333	35.6144	-.0536	.753	168.4431	.0556	1.083	1.0844	.6347	2.9374	.0325	.6339	50.5293	60.3145				1				0
80	2.29	48.6645	49.0891	35.052	35.6075	-.0495	.7516	168.4131	.0597	1.0817	1.0833	.634	3.1613	.035	.6331	50.569	60.3016				1				0
80	2.3	48.6722	49.0396	35.0706	35.6006	-.0453	.7503	168.3831	.0639	1.0803	1.0822	.6334	3.3859	.0374	.6323	50.6087	60.2888				1				0
80	2.31	48.68	48.9901	35.0893	35.5937	-.0411	.7489	168.3531	.0681	1.079	1.0811	.6327	3.6109	.0398	.6315	50.6485	60.2759				1				0
80	2.32	48.7297	48.9082	35.1285	35.5617	-.0309	.7479	168.3281	.0783	1.078	1.0808	.6326	4.1557	.0458	.6309	50.746	60.2666				1				0
80	2.33	48.7795	48.8263	35.1676	35.5297	-.0207	.7469	168.3031	.0886	1.077	1.0806	.6325	4.7009	.0518	.6303	50.8435	60.2572				1				0
80	2.34	48.8216	48.7939	35.1881	35.5046	-.0146	.7473	168.3082	.0946	1.0774	1.0815	.633	5.0193	.0554	.6305	50.9012	60.2608				1				0
80	2.35	48.8636	48.7615	35.2085	35.4795	-.0085	.7477	168.3132	.1007	1.0778	1.0825	.6335	5.3372	.0589	.6308	50.9589	60.2644				1				0
80	2.36	48.9057	48.7291	35.229	35.4544	-.0025	.7481	168.3182	.1067	1.0781	1.0834	.6341	5.6544	.0625	.631	51.0166	60.2679				1				0
80	2.37	48.9477	48.6967	35.2494	35.4294	.0036	.7484	168.3232	.1128	1.0785	1.0844	.6347	5.9711	.066	.6312	51.0743	60.2715				1				0
80	2.38	49.0353	48.6373	35.2788	35.3792	.015	.7498	168.3306	.1242	1.0798	1.087	.6362	6.5634	.0727	.632	51.1833	60.2841				1				0
80	2.39	49.1228	48.5779	35.3081	35.329	.0265	.7511	168.3379	.1357	1.0812	1.0896	.6377	7.1528	.0794	.6328	51.2922	60.2967				1				0
80	2.4	49.1683	48.5509	35.317	35.3039	.0318	.752	168.3402	.1411	1.0821	1.0913	.6387	7.4266	.0826	.6333	51.3433	60.3058				1				0
80	2.41	49.2138	48.5239	35.3259	35.2789	.0372	.753	168.3425	.1464	1.0831	1.0929	.6396	7.6996	.0857	.6339	51.3945	60.3149				1				0
80	2.42	49.2593	48.4969	35.3348	35.2538	.0426	.754	168.3448	.1518	1.084	1.0946	.6406	7.9717	.0888	.6344	51.4457	60.3239				1				0
80	2.43	49.3048	48.4699	35.3437	35.2287	.048	.7549	168.3471	.1572	1.085	1.0963	.6416	8.243	.092	.635	51.4969	60.333				1				0
80	2.44	49.3537	48.4015	35.3526	35.1803	.0568	.7557	168.2881	.166	1.0858	1.0984	.6429	8.6931	.0972	.6355	51.5811	60.3408				1				0
80	2.45	49.4026	48.3331	35.3615	35.1318	.0656	.7565	168.2291	.1749	1.0866	1.1006	.6441	9.1418	.1023	.6359	51.6653	60.3487				1				0
80	2.46	49.4061	48.2917	35.3615	35.1085	.0691	.7564	168.1677	.1783	1.0865	1.101	.6444	9.3212	.1044	.6359	51.6984	60.3474				1				0
80	2.47	49.4095	48.2503	35.3615	35.0851	.0726	.7563	168.1064	.1818	1.0864	1.1015	.6446	9.5006	.1064	.6358	51.7315	60.3462				1				0
80	2.48	49.4129	48.2089	35.3615	35.0618	.0761	.7562	168.0451	.1853	1.0862	1.1019	.6449	9.68	.1084	.6357	51.7646	60.3449				1				0
80	2.49	49.4164	48.1675	35.3615	35.0384	.0795	.756	167.9838	.1888	1.0861	1.1024	.6452	9.8593	.1105	.6356	51.7977	60.3437				1				0
80	2.5	49.3915	48.0703	35.3775	35.0263	.0847	.7531	167.8656	.1939	1.0831	1.1003	.644	10.1496	.1135	.6339	51.8467	60.3154				1				0
80	2.51	49.3666	47.9731	35.3935	35.0142	.0898	.7501	167.7474	.199	1.0801	1.0983	.6428	10.4414	.1165	.6322	51.8957	60.287				1				0
80	2.52	49.3383	47.9173	35.4095	35.0254	.0915	.7472	167.6905	.2007	1.0773	1.0958	.6413	10.554	.1175	.6305	51.9116	60.2599				1				0
80	2.53	49.3099	47.8615	35.4256	35.0367	.0932	.7444	167.6336	.2024	1.0744	1.0933	.6399	10.6672	.1184	.6288	51.9274	60.2327				1				0
80	2.54	49.2816	47.8057	35.4416	35.0479	.0948	.7415	167.5768	.204	1.0716	1.0908	.6384	10.781	.1194	.6272	51.9433	60.2056				1				0
80	2.55	49.2533	47.7499	35.4576	35.0592	.0965	.7387	167.5199	.2057	1.0687	1.0883	.637	10.8954	.1204	.6255	51.9592	60.1784				1				0
80	2.56	49.1795	47.5923	35.5608	35.1465	.1016	.7271	167.4791	.2108	1.0571	1.078	.6309	11.2767	.1234	.6187	52.0075	60.068				1				0
80	2.57	49.1057	47.4348	35.664	35.2339	.1067	.7155	167.4384	.2159	1.0455	1.0676	.6248	11.6656	.1263	.6119	52.0559	59.9576				1				0
80	2.58	49.0602	47.3331	35.7511	35.31	.1101	.7068	167.4545	.2193	1.0368	1.0597	.6202	11.9413	.1283	.6068	52.0883	59.8744				1				0
80	2.59	49.0147	47.2314	35.8383	35.3861	.1135	.698	167.4705	.2227	1.0281	1.0519	.6156	12.2211	.1303	.6017	52.1207	59.7913				1				0
80	2.6	48.9692	47.1297	35.9255	35.4622	.1169	.6893	167.4866	.2261	1.0194	1.0441	.6111	12.5051	.1323	.5966	52.1531	59.7082				1				0
80	2.61	48.9194	46.9803	36.1212	35.6534	.122	.6722	167.6743	.2312	1.0023	1.0286	.602	12.9914	.1353	.5866	52.2022	59.5453				1				0
80	2.62	48.8696	46.8309	36.3169	35.8445	.1272	.6551	167.862	.2364	.9852	1.0132	.593	13.4915	.1383	.5766	52.2511	59.3828				1				0
80	2.63	48.8199	46.6815	36.5126	36.0357	.1323	.6381	168.0496	.2415	.9682	.9978	.584	14.0058	.1413	.5666	52.3	59.2207				1				0
80	2.64	48.8156	46.6338	36.6211	36.1507	.134	.6298	168.2212	.2432	.9599	.9902	.5795	14.2192	.1424	.5618	52.3164	59.1416				1				0
80	2.65	48.8113	46.5861	36.7296	36.2657	.1357	.6215	168.3928	.245	.9516	.9826	.5751	14.4355	.1434	.5569	52.3329	59.0627				1				0
80	2.66	48.807	46.5384	36.8382	36.3808	.1375	.6132	168.5643	.2467	.9433	.975	.5706	14.6547	.1444	.5521	52.3493	58.9839				1				0
80	2.67	48.8018	46.4529	37.0027	36.552	.141	.6006	168.8095	.2502	.9306	.9637	.564	15.0475	.1464	.5447	52.3827	58.863				1				0
80	2.68	48.7967	46.3674	37.1673	36.7233	.1445	.5879	169.0547	.2537	.918	.9524	.5574	15.4485	.1485	.5372	52.4161	58.7425				1				0
80	2.69	48.7958	46.3296	37.2234	36.7795	.1463	.5835	169.1283	.2555	.9135	.9486	.5552	15.6236	.1495	.5347	52.433	58.7004				1				0
80	2.7	48.795	46.2918	37.2794	36.8357	.148	.5791	169.2019	.2573	.9091	.9448	.553	15.7999	.1506	.5321	52.45	58.6582				1				0
80	2.71	48.7941	46.254	37.3354	36.892	.1498	.5746	169.2755	.259	.9047	.9411	.5508	15.9776	.1516	.5295	52.467	58.6162				1				0
80	2.72	48.7933	46.2162	37.3915	36.9482	.1516	.5702	169.3491	.2608	.9003	.9373	.5486	16.1565	.1526	.5269	52.484	58.5742				1				0
80	2.73	48.7701	46.1424	37.4199	36.9854	.1537	.5658	169.3177	.2629	.8959	.9337	.5465	16.3569	.1539	.5243	52.5043	58.5324				1				0
80	2.74	48.7469	46.0686	37.4484	37.0226	.1559	.5615	169.2864	.2651	.8915	.9301	.5443	16.559	.1551	.5218	52.5246	58.4907				1				0
80	2.75	48.7246	46.0325	37.4208	37.0035	.1562	.5615	169.1815	.2654	.8915	.9302	.5444	16.5795	.1553	.5218	52.5279	58.4909				1				0
80	2.76	48.7023	45.9965	37.3933	36.9845	.1566	.5615	169.0766	.2658	.8916	.9303	.5445	16.6001	.1556	.5218	52.5313	58.4911				1				0
80	2.77	48.68	45.9605	37.3657	36.9655	.1569	.5615	168.9716	.2661	.8916	.9305	.5446	16.6207	.1558	.5218	52.5347	58.4914				1				0
80	2.78	48.6576	45.9245	37.3381	36.9464	.1573	.5616	168.8667	.2665	.8916	.9306	.5446	16.6412	.156	.5218	52.5381	58.4916				1				0
80	2.79	48.5838	45.8516	37.2687	36.8945	.1566	.5617	168.5987	.2658	.8918	.9306	.5446	16.5979	.1556	.5219	52.5317	58.4934				1				0
80	2.8	48.51	45.7787	37.1993	36.8427	.1559	.5619	168.3307	.2651	.892	.9306	.5446	16.5545	.1552	.522	52.5252	58.4952				1				0
80	2.81	48.4585	45.7418	37.1575	36.8098	.1549	.5621	168.1677	.2641	.8922	.9304	.5445	16.4904	.1546	.5221	52.5153	58.4968				1				0
80	2.82	48.407	45.7049	37.1157	36.7769	.1539	.5623	168.0046	.2631	.8923	.9303	.5445	16.4261	.154	.5222	52.5054	58.4983				1				0
80	2.83	48.3555	45.668	37.0739	36.744	.1528	.5624	167.8415	.262	.8925	.9302	.5444	16.3616	.1534	.5223	52.4955	58.4999				1				0
80	2.84	48.304	45.6311	37.0321	36.7112	.1518	.5626	167.6784	.261	.8927	.93	.5443	16.297	.1527	.5224	52.4855	58.5015				1				0
80	2.85	48.2285	45.6077	36.9974	36.7129	.1474	.5612	167.5465	.2566	.8913	.9275	.5428	16.0619	.1502	.5216	52.4439	58.4882				1				0
80	2.86	48.153	45.5843	36.9627	36.7146	.143	.5598	167.4147	.2522	.8899	.9249	.5413	15.8252	.1476	.5208	52.4022	58.4748				1				0
80	2.87	48.1289	45.5978	36.9698	36.7492	.1397	.5582	167.4458	.2489	.8883	.9225	.5399	15.6528	.1457	.5199	52.3705	58.46				1				0
80	2.88	48.1049	45.6113	36.9769	36.7838	.1364	.5567	167.477	.2456	.8867	.9201	.5385	15.4796	.1437	.519	52.3388	58.4451				1				0
80	2.89	48.0809	45.6248	36.9841	36.8184	.133	.5551	167.5082	.2422	.8852	.9177	.5371	15.3056	.1418	.5181	52.3071	58.4302				1				0
80	2.9	48.0569	45.6383	36.9912	36.853	.1297	.5535	167.5394	.2389	.8836	.9153	.5357	15.1308	.1398	.5171	52.2755	58.4154				1				0
80	2.91	47.989	45.6554	37.0499	36.9715	.1223	.5468	167.6659	.2315	.8768	.9069	.5308	14.789	.1355	.5132	52.2047	58.3509				1				0
80	2.92	47.9212	45.6725	37.1086	37.09	.1149	.54	167.7924	.2241	.8701	.8985	.5258	14.4414	.1311	.5092	52.134	58.2865				1				0
80	2.93	47.8775	45.6761	37.1602	37.1739	.1108	.5348	167.8877	.22	.8649	.8924	.5223	14.2697	.1287	.5062	52.095	58.2371				1				0
80	2.94	47.8337	45.6797	37.2118	37.2578	.1067	.5296	167.983	.2159	.8597	.8864	.5188	14.0959	.1263	.5031	52.056	58.1876				1				0
80	2.95	47.7899	45.6833	37.2634	37.3417	.1026	.5245	168.0784	.2118	.8545	.8804	.5152	13.9199	.1239	.5001	52.017	58.1383				1				0
80	2.96	47.6269	45.6329	37.3559	37.5156	.0927	.511	168.1312	.2019	.841	.8649	.5062	13.5023	.1182	.4922	51.9233	58.0097				1				0
80	2.97	47.4638	45.5825	37.4484	37.6894	.0829	.4975	168.1841	.1921	.8275	.8495	.4972	13.0698	.1124	.4843	51.8296	57.8812				1				0
80	2.98	47.3007	45.5321	37.5409	37.8633	.0731	.484	168.237	.1823	.814	.8342	.4882	12.6216	.1067	.4764	51.736	57.7529				1				0
80	2.99	47.1814	45.4781	37.5818	37.9532	.0673	.4757	168.1946	.1765	.8057	.8248	.4827	12.3577	.1033	.4716	51.6812	57.6736				1				0
80	3	47.0621	45.4241	37.6228	38.0432	.0615	.4673	168.1521	.1708	.7974	.8155	.4773	12.0874	.0999	.4667	51.6263	57.5942				1				0
80	3.01	46.9428	45.3701	37.6637	38.1331	.0558	.459	168.1097	.165	.7891	.8061	.4718	11.8107	.0966	.4618	51.5714	57.5148				1				0
80	3.02	46.6973	45.2198	37.7891	38.3156	.0481	.4397	168.0219	.1573	.7697	.7856	.4598	11.5516	.0921	.4505	51.4983	57.3308				1				0
80	3.03	46.4519	45.0695	37.9145	38.4981	.0404	.4203	167.934	.1496	.7504	.7652	.4478	11.2782	.0876	.4392	51.4252	57.1465				1				0
80	3.04	46.3257	44.9732	37.999	38.5907	.0385	.4093	167.8886	.1477	.7394	.754	.4413	11.2996	.0865	.4327	51.407	57.0417				1				0
80	3.05	46.1995	44.8769	38.0835	38.6832	.0366	.3983	167.8432	.1458	.7284	.7428	.4347	11.3216	.0853	.4263	51.3888	56.9369				1				0
80	3.06	46.0734	44.7806	38.1681	38.7758	.0347	.3873	167.7978	.1439	.7174	.7316	.4282	11.3443	.0842	.4198	51.3707	56.8319				1				0
80	3.07	45.9472	44.6843	38.2526	38.8683	.0328	.3763	167.7523	.142	.7063	.7205	.4217	11.3677	.0831	.4134	51.3524	56.727				1				0
80	3.08	45.7824	44.5862	38.4189	39.0923	.0265	.3578	167.8798	.1357	.6879	.7011	.4103	11.1587	.0794	.4026	51.2922	56.5511				1				0
80	3.09	45.6176	44.488	38.5853	39.3164	.0202	.3394	168.0073	.1294	.6694	.6818	.399	10.9382	.0757	.3918	51.2321	56.3755				1				0
80	3.1	45.579	44.4862	38.6671	39.4478	.0158	.332	168.1802	.125	.662	.6737	.3943	10.691	.0731	.3875	51.1903	56.3051				1				0
80	3.11	45.5404	44.4844	38.7489	39.5793	.0114	.3246	168.3531	.1206	.6546	.6657	.3896	10.4383	.0706	.3831	51.1486	56.2348				1				0
80	3.12	45.5018	44.4826	38.8308	39.7108	.007	.3172	168.5259	.1162	.6473	.6576	.3849	10.18	.068	.3788	51.107	56.1646				1				0
80	3.13	45.4631	44.4808	38.9126	39.8422	.0027	.3099	168.6988	.1119	.6399	.6496	.3802	9.9158	.0655	.3745	51.0654	56.0946				1				0
80	3.14	45.4228	44.4799	39.0167	40.017	-.0029	.3006	168.9364	.1063	.6306	.6395	.3743	9.57	.0622	.3691	51.0126	56.0061				1				0
80	3.15	45.3825	44.479	39.1208	40.1917	-.0084	.2913	169.1739	.1008	.6214	.6295	.3684	9.2141	.059	.3637	50.96	55.9179				1				0
80	3.16	45.3807	44.4799	39.143	40.2349	-.0096	.2894	169.2386	.0996	.6194	.6274	.3672	9.1357	.0583	.3625	50.9487	55.8995				1				0
80	3.17	45.379	44.4808	39.1652	40.2782	-.0108	.2874	169.3033	.0984	.6175	.6253	.366	9.057	.0576	.3614	50.9375	55.881				1				0
80	3.18	45.3773	44.4817	39.1875	40.3214	-.012	.2855	169.368	.0973	.6156	.6232	.3647	8.9778	.0569	.3603	50.9262	55.8625				1				0
80	3.19	45.3756	44.4826	39.2097	40.3647	-.0131	.2836	169.4326	.0961	.6136	.6211	.3635	8.8982	.0562	.3591	50.915	55.8441				1				0
80	3.2	45.3078	44.4709	39.1546	40.3724	-.0191	.2829	169.3057	.0901	.613	.6195	.3626	8.3608	.0527	.3587	50.8579	55.8376				1				0
80	3.21	45.24	44.4592	39.0994	40.3802	-.0251	.2822	169.1789	.0841	.6123	.618	.3617	7.82	.0492	.3583	50.8009	55.8312				1				0
80	3.22	45.1739	44.4466	39.022	40.3448	-.03	.2835	168.9873	.0793	.6135	.6186	.3621	7.3612	.0464	.3591	50.7549	55.8433				1				0
80	3.23	45.1078	44.434	38.9446	40.3093	-.0348	.2847	168.7958	.0744	.6148	.6193	.3624	6.9021	.0436	.3598	50.7088	55.8553				1				0
80	3.24	45.0417	44.4214	38.8672	40.2738	-.0396	.286	168.6042	.0696	.6161	.62	.3629	6.4431	.0407	.3606	50.6626	55.8674				1				0
80	3.25	44.9756	44.4088	38.7899	40.2384	-.0445	.2873	168.4127	.0647	.6174	.6207	.3633	5.984	.0379	.3613	50.6163	55.8796				1				0
80	3.26	44.8254	44.3899	38.6644	40.2064	-.056	.2875	168.0862	.0533	.6176	.6199	.3628	4.9291	.0312	.3614	50.5073	55.8818				1				0
80	3.27	44.6752	44.371	38.539	40.1744	-.0674	.2878	167.7596	.0418	.6178	.6192	.3624	3.8675	.0244	.3616	50.3978	55.884				1				0
80	3.28	44.5911	44.3647	38.491	40.1778	-.0741	.2867	167.6246	.0352	.6168	.6178	.3616	3.2623	.0206	.361	50.3348	55.874				1				0
80	3.29	44.507	44.3584	38.4429	40.1813	-.0807	.2857	167.4897	.0285	.6157	.6164	.3607	2.6532	.0167	.3604	50.2717	55.8641				1				0
80	3.3	44.4229	44.3521	38.3949	40.1847	-.0873	.2846	167.3547	.0219	.6147	.6151	.36	2.0406	.0128	.3597	50.2086	55.8541				1				0
80	3.31	44.3388	44.3458	38.3469	40.1882	-.094	.2836	167.2197	.0153	.6136	.6138	.3592	1.4244	.0089	.3591	50.1453	55.8441				1				0
80	3.32	44.1551	44.3647	38.3549	40.3007	-.1096	.2757	167.1754	-.0004	.6057	.6057	.3545	359.9644	-.0002	.3545	49.9964	55.7689				1				0
80	3.33	43.9714	44.3836	38.3629	40.4131	-.1252	.2678	167.131	-.016	.5978	.598	.35	358.465	-.0094	.3499	49.8474	55.6936				1				0
80	3.34	43.8719	44.4088	38.4189	40.5221	-.1342	.2609	167.2217	-.025	.591	.5915	.3462	357.5792	-.0146	.3459	49.762	55.6286				1				0
80	3.35	43.7723	44.434	38.475	40.6311	-.1432	.2541	167.3124	-.0339	.5842	.5852	.3425	356.6749	-.0199	.3419	49.6768	55.5636				1				0
80	3.36	43.6728	44.4592	38.531	40.74	-.1521	.2473	167.403	-.0429	.5774	.5789	.3388	355.752	-.0251	.3379	49.5916	55.4986				1				0
80	3.37	43.568	44.5682	38.6342	40.9666	-.1689	.2377	167.737	-.0597	.5678	.5709	.3341	354.0015	-.0349	.3323	49.4318	55.4076				1				0
80	3.38	43.4633	44.6771	38.7374	41.1933	-.1856	.2282	168.071	-.0764	.5583	.5635	.3298	352.2103	-.0447	.3267	49.2727	55.3169				1				0
80	3.39	43.3586	44.786	38.8406	41.4199	-.2022	.2187	168.405	-.093	.5488	.5566	.3258	350.3801	-.0544	.3212	49.1141	55.2265				1				0
80	3.4	43.3535	44.8697	38.8877	41.5375	-.21	.216	168.6483	-.1008	.5461	.5553	.325	349.5463	-.059	.3196	49.0404	55.2008				1				0
80	3.41	43.3483	44.9534	38.9348	41.6551	-.2177	.2133	168.8917	-.1085	.5434	.5541	.3243	348.711	-.0635	.318	48.9669	55.1751				1				0
80	3.42	43.3432	45.0371	38.982	41.7728	-.2254	.2106	169.135	-.1162	.5407	.553	.3237	347.8747	-.068	.3164	48.8937	55.1495				1				0
80	3.43	43.3131	45.1136	39.0051	41.8757	-.2345	.2082	169.3075	-.1253	.5383	.5527	.3235	346.8972	-.0733	.315	48.8068	55.1265				1				0
80	3.44	43.2831	45.1901	39.0283	41.9786	-.2436	.2058	169.4801	-.1344	.5359	.5525	.3233	345.9207	-.0787	.3136	48.72	55.1036				1				0
80	3.45	43.2582	45.1829	39.0042	41.9639	-.2451	.2061	169.4093	-.1359	.5361	.5531	.3237	345.781	-.0795	.3138	48.7061	55.1062				1				0
80	3.46	43.2333	45.1757	38.9802	41.9492	-.2465	.2064	169.3384	-.1373	.5364	.5537	.3241	345.6416	-.0804	.3139	48.6923	55.1087				1				0
80	3.47	43.2084	45.1685	38.9562	41.9345	-.248	.2066	169.2676	-.1388	.5367	.5543	.3244	345.5024	-.0812	.3141	48.6784	55.1113				1				0
80	3.48	43.1835	45.1613	38.9322	41.9198	-.2494	.2069	169.1968	-.1402	.537	.555	.3248	345.3635	-.0821	.3143	48.6645	55.1139				1				0
80	3.49	43.1097	45.1433	38.8192	41.8506	-.2549	.2097	168.9228	-.1456	.5398	.5591	.3272	344.8999	-.0852	.3159	48.6129	55.1409				1				0
80	3.5	43.0359	45.1253	38.7062	41.7814	-.2603	.2126	168.6488	-.1511	.5426	.5633	.3297	344.4416	-.0884	.3176	48.5611	55.168				1				0
80	3.51	42.987	45.1145	38.6173	41.7269	-.2643	.2151	168.4457	-.1551	.5452	.5668	.3317	344.1243	-.0907	.3191	48.5233	55.1925				1				0
80	3.52	42.9381	45.1037	38.5283	41.6724	-.2683	.2177	168.2425	-.159	.5478	.5704	.3338	343.8102	-.0931	.3206	48.4853	55.2171				1				0
80	3.53	42.8891	45.0929	38.4394	41.6179	-.2723	.2203	168.0393	-.163	.5504	.574	.336	343.4993	-.0954	.3221	48.4472	55.2418				1				0
80	3.54	42.8402	45.0821	38.3504	41.5635	-.2763	.2229	167.8362	-.167	.553	.5777	.3381	343.1914	-.0978	.3236	48.4091	55.2665				1				0
80	3.55	42.7724	45.1037	38.2321	41.5133	-.2846	.2266	167.6215	-.1754	.5567	.5837	.3416	342.5123	-.1026	.3258	48.3296	55.3017				1				0
80	3.56	42.7046	45.1253	38.1138	41.4631	-.293	.2303	167.4068	-.1838	.5604	.5897	.3451	341.8452	-.1075	.328	48.25	55.337				1				0
80	3.57	42.6857	45.1577	38.0844	41.4674	-.2973	.2314	167.3953	-.1881	.5615	.5921	.3466	341.4796	-.1101	.3286	48.2087	55.3474				1				0
80	3.58	42.6669	45.1901	38.0551	41.4718	-.3016	.2325	167.3838	-.1924	.5626	.5946	.348	341.1169	-.1126	.3292	48.1674	55.3578				1				0
80	3.59	42.648	45.2225	38.0257	41.4761	-.306	.2336	167.3723	-.1968	.5637	.597	.3494	340.7572	-.1152	.3299	48.1261	55.3682				1				0
80	3.6	42.6291	45.2549	37.9964	41.4804	-.3103	.2347	167.3608	-.2011	.5648	.5995	.3508	340.4003	-.1177	.3305	48.0848	55.3786				1				0
80	3.61	42.575	45.344	37.9795	41.5756	-.3231	.2333	167.474	-.2138	.5634	.6026	.3527	339.2152	-.1252	.3297	47.9634	55.3656				1				0
80	3.62	42.5209	45.4331	37.9626	41.6707	-.3358	.232	167.5873	-.2266	.562	.606	.3546	338.0445	-.1326	.3289	47.8422	55.3526				1				0
80	3.63	42.4858	45.4898	37.975	41.7615	-.3442	.2295	167.7121	-.2349	.5596	.6069	.3552	337.2243	-.1375	.3275	47.7624	55.3293				1				0
80	3.64	42.4506	45.5465	37.9875	41.8523	-.3525	.2271	167.8369	-.2433	.5571	.6079	.3558	336.4079	-.1424	.3261	47.6827	55.306				1				0
80	3.65	42.4154	45.6032	37.9999	41.9432	-.3609	.2246	167.9617	-.2517	.5547	.6091	.3565	335.5958	-.1473	.3246	47.6032	55.2827				1				0
80	3.66	42.3802	45.6599	38.0124	42.034	-.3692	.2222	168.0865	-.26	.5522	.6104	.3572	334.7881	-.1522	.3232	47.5237	55.2595				1				0
80	3.67	42.2677	45.7724	38.0079	42.2329	-.3904	.2165	168.281	-.2812	.5466	.6147	.3597	332.7747	-.1646	.3199	47.3218	55.2056				1				0
80	3.68	42.1553	45.8849	38.0035	42.4318	-.4116	.2109	168.4756	-.3024	.541	.6197	.3627	330.7961	-.177	.3166	47.1202	55.1519				1				0
80	3.69	42.0781	45.9407	37.9866	42.54	-.4244	.2077	168.5453	-.3152	.5377	.6233	.3648	329.6215	-.1845	.3147	46.9979	55.1213				1				0
80	3.7	42.0008	45.9965	37.9697	42.6481	-.4373	.2045	168.6151	-.3281	.5345	.6272	.3671	328.4618	-.192	.3128	46.8757	55.0908				1				0
80	3.71	41.9236	46.0523	37.9528	42.7562	-.4501	.2013	168.6849	-.3409	.5313	.6313	.3695	327.3176	-.1995	.311	46.7536	55.0603				1				0
80	3.72	41.8463	46.1082	37.9359	42.8643	-.4629	.1981	168.7547	-.3537	.5281	.6356	.372	326.1896	-.207	.3091	46.6315	55.0298				1				0
80	3.73	41.6953	46.1577	37.9012	43.0113	-.4821	.1921	168.7655	-.3729	.5222	.6417	.3755	324.4682	-.2182	.3056	46.4484	54.9733				1				0
80	3.74	41.5442	46.2072	37.8665	43.1584	-.5014	.1862	168.7763	-.3921	.5163	.6483	.3794	322.7808	-.2295	.3021	46.2654	54.9168				1				0
80	3.75	41.4704	46.2009	37.8487	43.1973	-.5078	.1835	168.7173	-.3986	.5135	.65	.3804	322.1831	-.2333	.3005	46.2041	54.8907				1				0
80	3.76	41.3966	46.1946	37.8309	43.2362	-.5142	.1807	168.6583	-.405	.5108	.6519	.3815	321.5884	-.237	.2989	46.1428	54.8646				1				0
80	3.77	41.3228	46.1883	37.8131	43.2752	-.5207	.178	168.5993	-.4114	.508	.6538	.3826	320.9967	-.2408	.2973	46.0814	54.8385				1				0
80	3.78	41.1906	46.1127	37.8265	43.3037	-.5248	.1712	168.4334	-.4156	.5013	.6512	.3811	320.3401	-.2432	.2934	46.042	54.7742				1				0
80	3.79	41.0584	46.037	37.8398	43.3322	-.5289	.1645	168.2675	-.4197	.4945	.6486	.3796	319.6772	-.2456	.2894	46.0026	54.7098				1				0
80	3.8	40.9263	45.9614	37.8532	43.3608	-.5331	.1577	168.1016	-.4239	.4877	.6462	.3782	319.0078	-.2481	.2855	45.9631	54.6452				1				0
80	3.81	40.8679	45.8921	37.8843	43.3504	-.5308	.1537	167.9947	-.4216	.4837	.6416	.3755	318.9278	-.2467	.2831	45.9851	54.6069				1				0
80	3.82	40.8095	45.8228	37.9154	43.34	-.5285	.1496	167.8878	-.4192	.4797	.6371	.3729	318.8467	-.2454	.2807	46.0072	54.5685				1				0
80	3.83	40.7512	45.7535	37.9466	43.3296	-.5261	.1456	167.7809	-.4169	.4757	.6325	.3702	318.7643	-.244	.2784	46.0293	54.53				1				0
80	3.84	40.6937	45.6401	38.0435	43.3279	-.5185	.1382	167.7052	-.4093	.4683	.622	.364	318.8444	-.2396	.2741	46.1016	54.46				1				0
80	3.85	40.6362	45.5267	38.1405	43.3262	-.5109	.1309	167.6295	-.4017	.4609	.6114	.3578	318.9274	-.2351	.2698	46.1741	54.39				1				0
80	3.86	40.637	45.4826	38.2063	43.3348	-.5057	.1276	167.6608	-.3964	.4576	.6055	.3544	319.0982	-.232	.2678	46.2243	54.3585				1				0
80	3.87	40.6379	45.4385	38.2721	43.3435	-.5004	.1243	167.692	-.3912	.4543	.5995	.3509	319.2722	-.2289	.2659	46.2745	54.327				1				0
80	3.88	40.6387	45.3944	38.338	43.3521	-.4951	.121	167.7232	-.3859	.451	.5936	.3474	319.4496	-.2259	.264	46.3247	54.2956				1				0
80	3.89	40.6396	45.3503	38.4038	43.3608	-.4899	.1177	167.7545	-.3806	.4477	.5877	.3439	319.6306	-.2228	.262	46.3748	54.2642				1				0
80	3.9	40.5915	45.2108	38.5639	43.4231	-.4802	.1062	167.7893	-.3709	.4363	.5727	.3352	319.6281	-.2171	.2553	46.4671	54.1552				1				0
80	3.91	40.5435	45.0713	38.724	43.4853	-.4705	.0948	167.8241	-.3613	.4249	.5577	.3264	319.6253	-.2114	.2487	46.5594	54.0463				1				0
80	3.92	40.4945	44.9759	38.8183	43.539	-.4661	.0867	167.8277	-.3568	.4167	.5486	.3211	319.4268	-.2088	.2439	46.6015	53.9688				1				0
80	3.93	40.4456	44.8805	38.9126	43.5926	-.4616	.0785	167.8313	-.3524	.4086	.5396	.3158	319.2215	-.2063	.2391	46.6437	53.8913				1				0
80	3.94	40.3967	44.7851	39.0069	43.6462	-.4572	.0704	167.8349	-.348	.4005	.5305	.3105	319.0095	-.2037	.2344	46.6858	53.8138				1				0
80	3.95	40.3478	44.6897	39.1012	43.6998	-.4528	.0623	167.8385	-.3436	.3923	.5215	.3052	318.79	-.2011	.2296	46.7279	53.7363				1				0
80	3.96	40.2448	44.4745	39.2987	43.8547	-.4449	.0436	167.8727	-.3356	.3736	.5023	.2939	318.0672	-.1964	.2187	46.8034	53.5585				1				0
80	3.97	40.1418	44.2594	39.4962	44.0095	-.4369	.0249	167.9069	-.3277	.355	.4831	.2827	317.2874	-.1918	.2078	46.8789	53.3808				1				0
80	3.98	40.0877	44.1397	39.5993	44.1107	-.4334	.0144	167.9375	-.3242	.3445	.473	.2768	316.7344	-.1897	.2016	46.9123	53.2806				1				0
80	3.99	40.0336	44.02	39.7025	44.2119	-.4299	.0039	167.9681	-.3207	.3339	.463	.271	316.1575	-.1877	.1954	46.9456	53.1804				1				0
80	4	39.9796	43.9003	39.8057	44.3131	-.4264	-.0066	167.9987	-.3172	.3234	.453	.2651	315.5554	-.1856	.1893	46.979	53.0802				1				0
80	4.01	39.9255	43.7806	39.9089	44.4143	-.4229	-.0172	168.0293	-.3137	.3129	.4431	.2593	314.9266	-.1836	.1831	47.0123	52.9801				1				0
80	4.02	39.959	43.624	40.1126	44.5553	-.4096	-.0301	168.2508	-.3004	.2999	.4245	.2484	314.9578	-.1758	.1755	47.1392	52.8566				1				0
80	4.03	39.9924	43.4674	40.3163	44.6962	-.3963	-.0431	168.4724	-.2871	.287	.4059	.2376	314.9918	-.168	.168	47.2658	52.7334				1				0
80	4.04	40.08	43.4305	40.4168	44.736	-.3865	-.0455	168.6633	-.2773	.2846	.3973	.2325	315.7407	-.1623	.1665	47.359	52.7102				1				0
80	4.05	40.1675	43.3936	40.5174	44.7758	-.3768	-.0479	168.8543	-.2675	.2821	.3888	.2276	316.5208	-.1566	.1651	47.4519	52.6871				1				0
80	4.06	40.2551	43.3567	40.6179	44.8156	-.367	-.0503	169.0452	-.2578	.2797	.3804	.2226	317.3336	-.1509	.1637	47.5447	52.664				1				0
80	4.07	40.3426	43.3198	40.7184	44.8554	-.3573	-.0528	169.2362	-.2481	.2773	.3721	.2178	318.1813	-.1452	.1623	47.6372	52.6409				1				0
80	4.08	40.5314	43.1938	40.8501	44.7871	-.3312	-.0527	169.3623	-.222	.2773	.3552	.2079	321.3233	-.1299	.1623	47.8858	52.6412				1				0
80	4.09	40.7203	43.0678	40.9817	44.7187	-.3051	-.0527	169.4885	-.1959	.2773	.3396	.1987	324.7614	-.1147	.1623	48.134	52.6414				1				0
80	4.1	40.8215	42.9786	41.0128	44.6106	-.2887	-.0503	169.4236	-.1795	.2798	.3324	.1945	327.3164	-.1051	.1637	48.2904	52.6646				1				0
80	4.11	40.9228	42.8895	41.044	44.5025	-.2723	-.0478	169.3588	-.1631	.2822	.326	.1908	329.9803	-.0954	.1652	48.4469	52.6879				1				0
80	4.12	41.0241	42.8004	41.0751	44.3944	-.2558	-.0454	169.294	-.1466	.2847	.3202	.1874	332.7479	-.0858	.1666	48.6035	52.7111				1				0
80	4.13	41.1717	42.6105	41.0627	44.1453	-.2274	-.0394	168.9902	-.1182	.2906	.3138	.1836	337.8685	-.0692	.1701	48.8742	52.7681				1				0
80	4.14	41.3193	42.4206	41.0502	43.8962	-.1989	-.0334	168.6863	-.0897	.2967	.3099	.1814	343.179	-.0525	.1736	49.1459	52.8253				1				0
80	4.15	41.467	42.2307	41.0378	43.6471	-.1703	-.0274	168.3825	-.0611	.3027	.3088	.1807	348.5949	-.0357	.1771	49.4185	52.8826				1				0
80	4.16	41.5133	42.1299	40.9942	43.5061	-.1582	-.0238	168.1435	-.0489	.3063	.3101	.1815	350.9213	-.0286	.1792	49.5339	52.9167				1				0
80	4.17	41.5597	42.0291	40.9506	43.3651	-.146	-.0202	167.9044	-.0368	.3098	.312	.1826	353.2298	-.0215	.1813	49.6497	52.9508				1				0
80	4.18	41.606	41.9283	40.907	43.2241	-.1338	-.0166	167.6654	-.0246	.3134	.3144	.184	355.5137	-.0144	.1834	49.7658	52.9851				1				0
80	4.19	41.6506	41.7789	40.891	43.0546	-.1164	-.0144	167.3751	-.0072	.3157	.3157	.1848	358.698	-.0042	.1847	49.9317	53.0063				1				0
80	4.2	41.6953	41.6295	40.875	42.8851	-.0989	-.0122	167.0848	.0103	.3179	.3181	.1861	1.8565	.006	.186	50.0981	53.0275				1				0
80	4.21	41.6936	41.5809	40.9025	42.8565	-.0937	-.0136	167.0335	.0155	.3165	.3169	.1855	2.8065	.0091	.1852	50.1478	53.0144				1				0
80	4.22	41.6918	41.5323	40.9301	42.828	-.0885	-.0149	166.9822	.0207	.3151	.3158	.1848	3.7637	.0121	.1844	50.1974	53.0012				1				0
80	4.23	41.6901	41.4837	40.9577	42.7994	-.0833	-.0163	166.9309	.0259	.3137	.3148	.1842	4.728	.0152	.1836	50.2471	52.988				1				0
80	4.24	41.6884	41.4351	40.9853	42.7709	-.078	-.0177	166.8796	.0312	.3124	.3139	.1837	5.6985	.0182	.1828	50.2968	52.9748				1				0
80	4.25	41.7116	41.3811	41.1303	42.8254	-.0694	-.0241	167.0483	.0398	.3059	.3085	.1806	7.4087	.0233	.179	50.3789	52.9136				1				0
80	4.26	41.7348	41.327	41.2753	42.8799	-.0608	-.0305	167.2169	.0484	.2995	.3034	.1776	9.1743	.0283	.1753	50.4607	52.8525				1				0
80	4.27	41.7596	41.3216	41.3927	42.9629	-.0575	-.0356	167.4369	.0517	.2945	.299	.175	9.9637	.0303	.1724	50.4927	52.8048				1				0
80	4.28	41.7845	41.3162	41.5101	43.0459	-.0541	-.0406	167.6568	.0551	.2895	.2947	.1725	10.7741	.0322	.1694	50.5247	52.7573				1				0
80	4.29	41.8094	41.3108	41.6275	43.129	-.0508	-.0455	167.8768	.0584	.2845	.2905	.17	11.6062	.0342	.1665	50.5565	52.7098				1				0
80	4.3	41.8343	41.3054	41.7449	43.212	-.0474	-.0505	168.0967	.0618	.2796	.2863	.1676	12.4605	.0362	.1636	50.5883	52.6625				1				0
80	4.31	41.8798	41.2802	41.9469	43.3418	-.0401	-.059	168.4487	.0691	.271	.2797	.1637	14.2998	.0404	.1586	50.6579	52.5812				1				0
80	4.32	41.9253	41.255	42.1488	43.4715	-.0329	-.0675	168.8006	.0764	.2625	.2734	.16	16.2178	.0447	.1536	50.7273	52.5003				1				0
80	4.33	41.9459	41.2352	42.2333	43.5182	-.0289	-.0711	168.9326	.0803	.259	.2711	.1587	17.2311	.047	.1516	50.765	52.4665				1				0
80	4.34	41.9665	41.2154	42.3178	43.5649	-.0249	-.0746	169.0647	.0843	.2554	.269	.1574	18.2596	.0493	.1495	50.8026	52.4327				1				0
80	4.35	41.9871	41.1956	42.4023	43.6116	-.021	-.0782	169.1967	.0882	.2519	.2669	.1562	19.303	.0516	.1474	50.8402	52.3989				1				0
80	4.36	42.0077	41.1758	42.4868	43.6583	-.017	-.0817	169.3287	.0922	.2484	.2649	.155	20.3606	.0539	.1453	50.8778	52.3652				1				0
80	4.37	42.0446	41.1218	42.5544	43.6462	-.0085	-.0837	169.3671	.1007	.2464	.2662	.1558	22.2384	.059	.1442	50.9594	52.3464				1				0
80	4.38	42.0815	41.0678	42.622	43.6341	.0001	-.0857	169.4055	.1093	.2444	.2677	.1567	24.0957	.064	.143	51.0409	52.3275				1				0
80	4.39	42.0978	41.0336	42.6051	43.5753	.0047	-.0841	169.3119	.1139	.2459	.271	.1586	24.8574	.0667	.1439	51.0851	52.3422				1				0
80	4.4	42.1141	40.9994	42.5882	43.5165	.0094	-.0826	169.2182	.1186	.2475	.2744	.1606	25.6016	.0694	.1448	51.1294	52.357				1				0
80	4.41	42.1304	40.9652	42.5713	43.4577	.014	-.081	169.1246	.1232	.249	.2779	.1626	26.3281	.0721	.1457	51.1736	52.3717				1				0
80	4.42	42.1467	40.931	42.5544	43.3988	.0187	-.0795	169.031	.1279	.2506	.2813	.1647	27.0375	.0748	.1467	51.218	52.3865				1				0
80	4.43	42.1811	40.8545	42.4851	43.2492	.0283	-.0747	168.7699	.1375	.2554	.29	.1697	28.3075	.0805	.1494	51.3099	52.432				1				0
80	4.44	42.2154	40.778	42.4157	43.0996	.038	-.0699	168.5087	.1472	.2601	.2989	.1749	29.5064	.0862	.1523	51.4021	52.4776				1				0
80	4.45	42.2334	40.7357	42.3632	43.0088	.043	-.0667	168.3411	.1522	.2634	.3042	.178	30.0293	.0891	.1541	51.4499	52.5084				1				0
80	4.46	42.2514	40.6934	42.3107	42.9179	.0481	-.0634	168.1735	.1573	.2666	.3095	.1812	30.5351	.092	.156	51.4978	52.5392				1				0
80	4.47	42.2695	40.6511	42.2582	42.8271	.0531	-.0602	168.0059	.1623	.2699	.3149	.1843	31.0248	.095	.1579	51.5458	52.5702				1				0
80	4.48	42.2875	40.6088	42.2057	42.7363	.0581	-.0569	167.8383	.1674	.2731	.3203	.1875	31.499	.0979	.1598	51.5939	52.6011				1				0
80	4.49	42.3261	40.5593	42.1541	42.6256	.0657	-.0528	167.6651	.1749	.2773	.3278	.1919	32.2404	.1024	.1623	51.6656	52.6408				1				0
80	4.5	42.3647	40.5098	42.1025	42.5149	.0732	-.0486	167.4919	.1824	.2814	.3354	.1963	32.95	.1068	.1647	51.7374	52.6805				1				0
80	4.51	42.3853	40.5026	42.1034	42.495	.0757	-.0477	167.4863	.1849	.2824	.3375	.1975	33.2182	.1082	.1652	51.7609	52.6891				1				0
80	4.52	42.4059	40.4954	42.1043	42.4751	.0781	-.0468	167.4807	.1874	.2833	.3396	.1988	33.4832	.1097	.1658	51.7844	52.6977				1				0
80	4.53	42.4265	40.4882	42.1052	42.4552	.0806	-.0459	167.4751	.1898	.2842	.3417	.2	33.745	.1111	.1663	51.8079	52.7062				1				0
80	4.54	42.4703	40.5359	42.1159	42.4803	.0796	-.0443	167.6024	.1888	.2857	.3425	.2005	33.4594	.1105	.1672	51.7985	52.7214				1				0
80	4.55	42.5141	40.5836	42.1266	42.5054	.0786	-.0427	167.7296	.1878	.2873	.3433	.2009	33.1757	.1099	.1682	51.789	52.7365				1				0
80	4.56	42.5578	40.6313	42.1372	42.5304	.0776	-.0412	167.8568	.1869	.2889	.3441	.2014	32.8938	.1094	.1691	51.7796	52.7516				1				0
80	4.57	42.581	40.6862	42.147	42.5754	.0742	-.0405	167.9897	.1834	.2896	.3428	.2006	32.348	.1073	.1695	51.7468	52.758				1				0
80	4.58	42.6042	40.7411	42.1568	42.6204	.0708	-.0398	168.1225	.18	.2903	.3415	.1999	31.7991	.1053	.1699	51.714	52.7645				1				0
80	4.59	42.6274	40.796	42.1666	42.6654	.0673	-.0391	168.2554	.1765	.291	.3403	.1992	31.2472	.1033	.1703	51.6813	52.771				1				0
80	4.6	42.6377	40.9256	42.1524	42.7432	.0566	-.0369	168.4589	.1658	.2931	.3368	.1971	29.4927	.097	.1715	51.5789	52.7916				1				0
80	4.61	42.648	41.0552	42.1381	42.8211	.0459	-.0348	168.6624	.1551	.2953	.3335	.1952	27.7066	.0908	.1728	51.4768	52.8121				1				0
80	4.62	42.6351	41.1299	42.1141	42.8539	.0386	-.0333	168.7331	.1478	.2968	.3315	.194	26.471	.0865	.1737	51.4073	52.8262				1				0
80	4.63	42.6222	41.2046	42.0901	42.8868	.0313	-.0318	168.8038	.1405	.2982	.3297	.1929	25.222	.0822	.1745	51.3379	52.8403				1				0
80	4.64	42.6093	41.2793	42.0661	42.9197	.024	-.0303	168.8744	.1332	.2997	.328	.1919	23.9606	.078	.1754	51.2685	52.8544				1				0
80	4.65	42.5965	41.354	42.0421	42.9525	.0167	-.0289	168.9451	.1259	.3012	.3265	.1911	22.6878	.0737	.1763	51.1992	52.8685				1				0
80	4.66	42.5527	41.4891	41.9398	42.9491	.0027	-.0234	168.9306	.1119	.3066	.3264	.191	20.0563	.0655	.1795	51.0662	52.9204				1				0
80	4.67	42.5089	41.6241	41.8375	42.9456	-.0112	-.018	168.9161	.098	.3121	.3271	.1914	17.4296	.0573	.1826	50.9331	52.9722				1				0
80	4.68	42.478	41.6844	41.7592	42.9093	-.0179	-.014	168.8309	.0913	.3161	.329	.1925	16.1072	.0534	.185	50.8692	53.0101				1				0
80	4.69	42.4471	41.7447	41.6809	42.873	-.0247	-.01	168.7457	.0846	.32	.331	.1937	14.7991	.0495	.1873	50.8053	53.048				1				0
80	4.7	42.4162	41.805	41.6026	42.8366	-.0314	-.006	168.6605	.0778	.324	.3332	.195	13.5064	.0455	.1896	50.7412	53.0859				1				0
80	4.71	42.3853	41.8653	41.5243	42.8003	-.0381	-.0021	168.5753	.0711	.328	.3356	.1964	12.2302	.0416	.192	50.6771	53.1239				1				0
80	4.72	42.3596	41.9481	41.4078	42.7147	-.0452	.0051	168.4301	.064	.3352	.3413	.1997	10.8143	.0375	.1962	50.6098	53.1924				1				0
80	4.73	42.3338	42.0309	41.2913	42.629	-.0523	.0123	168.285	.0569	.3424	.3471	.2031	9.4427	.0333	.2004	50.5423	53.261				1				0
80	4.74	42.339	42.0534	41.253	42.5797	-.0526	.0155	168.2251	.0566	.3456	.3502	.205	9.3024	.0331	.2023	50.5391	53.2915				1				0
80	4.75	42.3441	42.0759	41.2148	42.5304	-.0529	.0187	168.1653	.0563	.3488	.3533	.2068	9.1643	.0329	.2041	50.5359	53.322				1				0
80	4.76	42.3493	42.0984	41.1765	42.4811	-.0533	.022	168.1053	.0559	.352	.3564	.2086	9.0286	.0327	.206	50.5327	53.3526				1				0
80	4.77	42.3544	42.1209	41.1383	42.4318	-.0536	.0252	168.0454	.0556	.3552	.3596	.2104	8.8952	.0325	.2079	50.5295	53.3831				1				0
80	4.78	42.375	42.1956	41.06	42.3557	-.0565	.0321	167.9864	.0527	.3622	.366	.2142	8.2836	.0309	.212	50.5022	53.4494				1				0
80	4.79	42.3956	42.2703	40.9817	42.2796	-.0594	.0391	167.9273	.0499	.3691	.3725	.218	7.6927	.0292	.216	50.4749	53.5156				1				0
80	4.8	42.4111	42.3225	40.9417	42.2528	-.0619	.0428	167.9281	.0473	.3729	.3759	.22	7.2343	.0277	.2182	50.4508	53.5513				1				0
80	4.81	42.4265	42.3747	40.9017	42.226	-.0644	.0466	167.9289	.0448	.3766	.3793	.222	6.7842	.0262	.2204	50.4267	53.5869				1				0
80	4.82	42.442	42.4269	40.8616	42.1992	-.0669	.0503	167.9297	.0423	.3804	.3827	.224	6.3421	.0247	.2226	50.4026	53.6225				1				0
80	4.83	42.4574	42.4791	40.8216	42.1724	-.0695	.054	167.9305	.0397	.3841	.3862	.226	5.9078	.0233	.2248	50.3785	53.6582				1				0
80	4.84	42.4617	42.5367	40.7744	42.1481	-.0733	.0578	167.921	.0359	.3878	.3895	.2279	5.2862	.021	.227	50.3417	53.6935				1				0
80	4.85	42.466	42.5943	40.7273	42.1239	-.0772	.0615	167.9116	.032	.3915	.3928	.2299	4.6753	.0187	.2291	50.3049	53.7288				1				0
80	4.86	42.4549	42.5997	40.7202	42.1265	-.0785	.0614	167.9013	.0307	.3915	.3927	.2298	4.4815	.018	.2291	50.2922	53.7286				1				0
80	4.87	42.4437	42.6051	40.7131	42.1291	-.0799	.0614	167.891	.0293	.3915	.3926	.2297	4.2877	.0172	.2291	50.2795	53.7283				1				0
80	4.88	42.4325	42.6105	40.706	42.1317	-.0812	.0614	167.8807	.028	.3914	.3924	.2297	4.0937	.0164	.2291	50.2668	53.728				1				0
80	4.89	42.4085	42.6636	40.689	42.1732	-.088	.0615	167.9344	.0212	.3915	.3921	.2295	3.0963	.0124	.2291	50.2017	53.729				1				0
80	4.9	42.3845	42.7167	40.6721	42.2147	-.0949	.0616	167.9881	.0143	.3916	.3919	.2294	2.0983	.0084	.2292	50.1367	53.73				1				0
80	4.91	42.3604	42.7698	40.6552	42.2563	-.1017	.0617	168.0418	.0075	.3918	.3918	.2293	1.1002	.0044	.2293	50.0717	53.731				1				0
80	4.92	42.3476	42.8175	40.6455	42.2952	-.1072	.0618	168.1058	.002	.3919	.3919	.2294	.2976	.0012	.2294	50.0194	53.7322				1				0
80	4.93	42.3347	42.8652	40.6357	42.3341	-.1127	.062	168.1697	-.0034	.392	.392	.2294	359.4962	-.002	.2294	49.9672	53.7335				1				0
80	4.94	42.3218	42.9129	40.6259	42.373	-.1181	.0621	168.2337	-.0089	.3922	.3923	.2296	358.6961	-.0052	.2295	49.915	53.7348				1				0
80	4.95	42.2815	42.9795	40.6108	42.4491	-.1281	.0611	168.3209	-.0189	.3912	.3916	.2292	357.2378	-.011	.2289	49.8203	53.7253				1				0
80	4.96	42.2411	43.0462	40.5956	42.5253	-.138	.0601	168.4082	-.0288	.3902	.3912	.229	355.7772	-.0169	.2283	49.7256	53.7158				1				0
80	4.97	42.2137	43.0651	40.5903	42.5624	-.1425	.059	168.4315	-.0333	.389	.3905	.2285	355.1111	-.0195	.2277	49.6831	53.7051				1				0
80	4.98	42.1862	43.084	40.585	42.5996	-.147	.0578	168.4548	-.0377	.3879	.3897	.2281	354.4428	-.0221	.227	49.6406	53.6943				1				0
80	4.99	42.1587	43.1029	40.5796	42.6368	-.1514	.0567	168.4781	-.0422	.3868	.3891	.2277	353.7722	-.0247	.2264	49.598	53.6836				1				0
80	5	42.1313	43.1218	40.5743	42.674	-.1559	.0556	168.5014	-.0467	.3856	.3885	.2273	353.0997	-.0273	.2257	49.5555	53.6728				1				0
80	5.01	42.0721	43.1497	40.5396	42.7285	-.1648	.0542	168.4898	-.0556	.3842	.3882	.2272	351.77	-.0325	.2249	49.4707	53.6594				1				0
80	5.02	42.0128	43.1776	40.5049	42.783	-.1737	.0528	168.4783	-.0645	.3828	.3882	.2272	350.4391	-.0377	.224	49.3859	53.6459				1				0
80	5.03	41.9811	43.1866	40.4756	42.8003	-.1781	.0525	168.4435	-.0689	.3825	.3887	.2275	349.7856	-.0403	.2239	49.3435	53.6432				1				0
80	5.04	41.9493	43.1956	40.4462	42.8176	-.1826	.0522	168.4087	-.0734	.3822	.3892	.2278	349.1337	-.0429	.2237	49.3012	53.6405				1				0
80	5.05	41.9176	43.2046	40.4168	42.8349	-.187	.0519	168.3739	-.0778	.382	.3898	.2281	348.4833	-.0455	.2235	49.2588	53.6377				1				0
80	5.06	41.8858	43.2136	40.3875	42.8522	-.1915	.0516	168.3391	-.0823	.3817	.3904	.2285	347.8348	-.0482	.2234	49.2164	53.635				1				0
80	5.07	41.8781	43.2055	40.367	42.8366	-.1918	.0522	168.2872	-.0826	.3823	.3911	.2289	347.8113	-.0483	.2237	49.2136	53.6405				1				0
80	5.08	41.8704	43.1974	40.3466	42.8211	-.1921	.0528	168.2354	-.0829	.3828	.3917	.2292	347.7881	-.0485	.2241	49.2109	53.646				1				0
80	5.09	41.8944	43.1803	40.3555	42.7882	-.1879	.0536	168.2183	-.0787	.3837	.3917	.2292	348.411	-.0461	.2246	49.2506	53.6542				1				0
80	5.1	41.9184	43.1632	40.3644	42.7553	-.1837	.0545	168.2013	-.0745	.3846	.3917	.2292	349.0339	-.0436	.2251	49.2903	53.6624				1				0
80	5.11	41.9425	43.1461	40.3733	42.7225	-.1796	.0554	168.1842	-.0703	.3854	.3918	.2293	349.6568	-.0412	.2256	49.3301	53.6707				1				0
80	5.12	41.9665	43.129	40.3822	42.6896	-.1754	.0562	168.1672	-.0662	.3863	.3919	.2294	350.2795	-.0387	.2261	49.3698	53.6789				1				0
80	5.13	42.012	43.1146	40.3955	42.642	-.1693	.058	168.1641	-.0601	.3881	.3927	.2298	351.2018	-.0352	.2271	49.4279	53.6962				1				0
80	5.14	42.0575	43.1002	40.4088	42.5945	-.1632	.0599	168.1609	-.054	.3899	.3936	.2304	352.1202	-.0316	.2282	49.486	53.7135				1				0
80	5.15	42.0789	43.1029	40.4133	42.5797	-.1613	.0608	168.1748	-.052	.3909	.3943	.2308	352.4168	-.0305	.2288	49.5044	53.7225				1				0
80	5.16	42.1004	43.1056	40.4177	42.565	-.1593	.0618	168.1887	-.0501	.3918	.395	.2312	352.7123	-.0293	.2293	49.5228	53.7316				1				0
80	5.17	42.1218	43.1083	40.4222	42.5503	-.1574	.0627	168.2026	-.0482	.3928	.3957	.2316	353.007	-.0282	.2299	49.5412	53.7407				1				0
80	5.18	42.1433	43.111	40.4266	42.5356	-.1555	.0637	168.2165	-.0462	.3937	.3964	.232	353.3004	-.0271	.2304	49.5595	53.7497				1				0
80	5.19	42.1845	43.0993	40.4444	42.5045	-.1503	.0648	168.2327	-.0411	.3949	.397	.2324	354.0598	-.024	.2311	49.6087	53.761				1				0
80	5.2	42.2257	43.0876	40.4622	42.4734	-.1451	.066	168.2488	-.0359	.3961	.3977	.2328	354.8166	-.021	.2318	49.6578	53.7723				1				0
80	5.21	42.2454	43.0732	40.4756	42.4569	-.1419	.0663	168.2511	-.0327	.3963	.3977	.2327	355.2833	-.0191	.2319	49.6886	53.7745				1				0
80	5.22	42.2652	43.0588	40.4889	42.4405	-.1387	.0665	168.2533	-.0295	.3966	.3976	.2327	355.75	-.0172	.2321	49.7193	53.7767				1				0
80	5.23	42.2849	43.0444	40.5022	42.4241	-.1355	.0667	168.2556	-.0262	.3968	.3977	.2327	356.2168	-.0154	.2322	49.7501	53.7789				1				0
80	5.24	42.3047	43.03	40.5156	42.4076	-.1322	.067	168.2578	-.023	.397	.3977	.2327	356.6834	-.0135	.2324	49.7809	53.7811				1				0
80	5.25	42.3604	43.0183	40.5227	42.3722	-.1266	.069	168.2736	-.0174	.399	.3994	.2338	357.4981	-.0102	.2335	49.834	53.8002				1				0
80	5.26	42.4162	43.0066	40.5298	42.3367	-.1211	.071	168.2893	-.0119	.401	.4012	.2348	358.3055	-.0069	.2347	49.887	53.8193				1				0
80	5.27	42.4523	43.0093	40.5236	42.3177	-.1187	.0727	168.3028	-.0095	.4028	.4029	.2358	358.6456	-.0056	.2357	49.9093	53.8362				1				0
80	5.28	42.4883	43.012	40.5174	42.2986	-.1164	.0745	168.3163	-.0072	.4046	.4046	.2368	358.9828	-.0042	.2368	49.9316	53.853				1				0
80	5.29	42.5244	43.0147	40.5111	42.2796	-.1141	.0763	168.3298	-.0048	.4063	.4064	.2378	359.3171	-.0028	.2378	49.9539	53.8699				1				0
80	5.3	42.5578	43.003	40.5005	42.245	-.1106	.0781	168.3063	-.0014	.4082	.4082	.2389	359.8078	-.0008	.2389	49.987	53.8877				1				0
80	5.31	42.5913	42.9913	40.4898	42.2104	-.1071	.08	168.2828	.0021	.4101	.4101	.24	.2941	.0012	.24	50.02	53.9056				1				0
80	5.32	42.6248	42.9795	40.4791	42.1758	-.1036	.0819	168.2593	.0056	.412	.412	.2411	.7761	.0033	.2411	50.0532	53.9234				1				0
80	5.33	42.6222	42.9651	40.4747	42.1603	-.1025	.082	168.2223	.0067	.4121	.4121	.2412	.9339	.0039	.2412	50.064	53.9244				1				0
80	5.34	42.6196	42.9507	40.4702	42.1447	-.1014	.0821	168.1853	.0079	.4122	.4122	.2413	1.0918	.0046	.2412	50.0748	53.9254				1				0
80	5.35	42.6171	42.9363	40.4658	42.1291	-.1002	.0822	168.1483	.009	.4123	.4124	.2413	1.2494	.0053	.2413	50.0856	53.9263				1				0
80	5.36	42.6171	42.9084	40.4818	42.1213	-.0976	.0812	168.1286	.0116	.4113	.4114	.2408	1.6147	.0068	.2407	50.1104	53.9169				1				0
80	5.37	42.6171	42.8805	40.4978	42.1135	-.095	.0802	168.1089	.0142	.4103	.4105	.2403	1.9818	.0083	.2401	50.1352	53.9074				1				0
80	5.38	42.6196	42.867	40.5183	42.1213	-.0936	.0791	168.1263	.0157	.4092	.4095	.2396	2.1917	.0092	.2395	50.1491	53.8969				1				0
80	5.39	42.6222	42.8535	40.5387	42.1291	-.0921	.078	168.1436	.0171	.4081	.4084	.239	2.4027	.01	.2388	50.1631	53.8865				1				0
80	5.4	42.6248	42.84	40.5592	42.1369	-.0906	.0769	168.1609	.0186	.407	.4074	.2384	2.6146	.0109	.2382	50.177	53.8761				1				0
80	5.41	42.6274	42.8265	40.5796	42.1447	-.0892	.0758	168.1782	.02	.4059	.4064	.2378	2.8277	.0117	.2375	50.1909	53.8656				1				0
80	5.42	42.6334	42.8058	40.617	42.1706	-.0872	.0736	168.2269	.022	.4037	.4043	.2366	3.1192	.0129	.2363	50.2095	53.8448				1				0
80	5.43	42.6394	42.7851	40.6544	42.1966	-.0853	.0715	168.2755	.024	.4015	.4022	.2354	3.4137	.014	.235	50.2281	53.824				1				0
80	5.44	42.6428	42.7779	40.6713	42.2147	-.0848	.0704	168.3068	.0244	.4004	.4012	.2348	3.4927	.0143	.2343	50.2328	53.8136				1				0
80	5.45	42.6463	42.7707	40.6882	42.2329	-.0843	.0693	168.3381	.0249	.3993	.4001	.2342	3.5722	.0146	.2337	50.2374	53.8032				1				0
80	5.46	42.6497	42.7635	40.7051	42.2511	-.0838	.0682	168.3694	.0254	.3982	.3991	.2335	3.6519	.0149	.2331	50.2421	53.7928				1				0
80	5.47	42.6531	42.7563	40.722	42.2692	-.0833	.0671	168.4007	.0259	.3972	.398	.2329	3.7322	.0152	.2324	50.2467	53.7824				1				0
80	5.48	42.636	42.7374	40.7317	42.2952	-.084	.0651	168.4003	.0252	.3952	.396	.2317	3.6458	.0147	.2313	50.2398	53.7634				1				0
80	5.49	42.6188	42.7185	40.7415	42.3211	-.0848	.0631	168.4	.0244	.3932	.3939	.2305	3.5585	.0143	.2301	50.2329	53.7445				1				0
80	5.5	42.5982	42.7068	40.7344	42.3289	-.086	.0622	168.3684	.0232	.3923	.393	.23	3.3894	.0136	.2296	50.2213	53.7359				1				0
80	5.51	42.5776	42.6951	40.7273	42.3367	-.0872	.0613	168.3367	.022	.3914	.392	.2294	3.2196	.0129	.229	50.2097	53.7273				1				0
80	5.52	42.557	42.6834	40.7202	42.3445	-.0884	.0604	168.3051	.0208	.3905	.391	.2288	3.0487	.0122	.2285	50.1981	53.7187				1				0
80	5.53	42.5364	42.6717	40.7131	42.3523	-.0896	.0595	168.2735	.0196	.3896	.39	.2283	2.8771	.0115	.228	50.1865	53.7101				1				0
80	5.54	42.49	42.6591	40.6944	42.3635	-.0929	.0581	168.2071	.0163	.3881	.3885	.2274	2.4084	.0096	.2272	50.1555	53.6967				1				0
80	5.55	42.4437	42.6465	40.6757	42.3748	-.0961	.0567	168.1407	.0131	.3867	.387	.2265	1.9355	.0076	.2263	50.1245	53.6832				1				0
80	5.56	42.4179	42.6456	40.6641	42.3782	-.0982	.0562	168.1059	.011	.3862	.3864	.2261	1.6363	.0065	.226	50.1051	53.6784				1				0
80	5.57	42.3922	42.6447	40.6526	42.3817	-.1002	.0557	168.0712	.009	.3857	.3858	.2258	1.3361	.0053	.2257	50.0857	53.6736				1				0
80	5.58	42.3665	42.6438	40.641	42.3851	-.1023	.0552	168.0364	.007	.3852	.3853	.2255	1.0348	.0041	.2255	50.0663	53.6688				1				0
80	5.59	42.3407	42.6429	40.6294	42.3886	-.1043	.0547	168.0017	.0049	.3847	.3848	.2252	.7327	.0029	.2252	50.0469	53.664				1				0
80	5.6	42.3347	42.6861	40.6197	42.4154	-.1086	.0552	168.0559	.0006	.3853	.3853	.2255	.0913	.0004	.2255	50.0058	53.6692				1				0
80	5.61	42.3287	42.7293	40.6099	42.4422	-.1129	.0557	168.1101	-.0037	.3858	.3858	.2258	359.452	-.0022	.2258	49.9649	53.6744				1				0
80	5.62	42.3484	42.7734	40.6117	42.4656	-.1152	.0568	168.1991	-.006	.3869	.3869	.2264	359.1186	-.0035	.2264	49.9433	53.6843				1				0
80	5.63	42.3682	42.8175	40.6134	42.4889	-.1174	.0578	168.2881	-.0082	.3879	.388	.2271	358.7873	-.0048	.227	49.9218	53.6943				1				0
80	5.64	42.3879	42.8616	40.6152	42.5123	-.1197	.0589	168.3771	-.0105	.3889	.3891	.2277	358.4583	-.0061	.2276	49.9003	53.7042				1				0
80	5.65	42.4076	42.9057	40.617	42.5356	-.1219	.0599	168.466	-.0127	.39	.3902	.2284	358.1315	-.0074	.2282	49.8788	53.7141				1				0
80	5.66	42.4986	43.0588	40.5805	42.5071	-.1253	.0684	168.645	-.0161	.3985	.3988	.2334	357.6836	-.0094	.2332	49.8465	53.7951				1				0
80	5.67	42.5896	43.2118	40.5441	42.4785	-.1287	.0769	168.824	-.0195	.407	.4074	.2384	357.2555	-.0114	.2382	49.8142	53.8758				1				0
80	5.68	42.6608	43.3207	40.5058	42.4267	-.1299	.0843	168.914	-.0206	.4144	.4149	.2428	357.1474	-.0121	.2425	49.8033	53.9466				1				0
80	5.69	42.7321	43.4296	40.4675	42.3748	-.131	.0918	169.004	-.0218	.4218	.4224	.2472	357.0432	-.0128	.2469	49.7925	54.0174				1				0
80	5.7	42.8033	43.5385	40.4293	42.3229	-.1321	.0992	169.094	-.0229	.4292	.4299	.2516	356.9427	-.0134	.2512	49.7817	54.088				1				0
80	5.71	42.9218	43.7086	40.2763	42.136	-.1331	.1166	169.0427	-.0239	.4466	.4473	.2618	356.9417	-.014	.2614	49.7727	54.2537				1				0
80	5.72	43.0402	43.8787	40.1233	41.9492	-.134	.134	168.9914	-.0248	.464	.4647	.272	356.9406	-.0145	.2716	49.7638	54.4195				1				0
80	5.73	43.1586	44.0488	39.9703	41.7624	-.135	.1514	168.9401	-.0257	.4815	.4822	.2822	356.9398	-.0151	.2818	49.7549	54.5854				1				0
80	5.74	43.2058	44.11	39.8555	41.6275	-.1348	.1614	168.7989	-.0255	.4915	.4922	.288	357.0252	-.0149	.2877	49.7567	54.681				1				0
80	5.75	43.2531	44.1712	39.7408	41.4925	-.1346	.1715	168.6576	-.0253	.5016	.5022	.2939	357.1074	-.0148	.2935	49.7586	54.7767				1				0
80	5.76	43.3003	44.2324	39.626	41.3576	-.1344	.1816	168.5163	-.0251	.5116	.5122	.2998	357.1864	-.0147	.2994	49.7605	54.8726				1				0
80	5.77	43.3389	44.3188	39.4152	41.1405	-.1367	.1972	168.2134	-.0275	.5273	.528	.309	357.0164	-.0161	.3086	49.7382	55.022				1				0
80	5.78	43.3775	44.4052	39.2044	40.9234	-.139	.213	167.9105	-.0298	.5431	.5439	.3183	356.8558	-.0175	.3178	49.7159	55.1719				1				0
80	5.79	43.3689	44.4304	39.1083	40.8412	-.1416	.2186	167.7489	-.0324	.5487	.5496	.3217	356.6225	-.019	.3211	49.6916	55.2256				1				0
80	5.8	43.3603	44.4556	39.0122	40.7591	-.1442	.2243	167.5873	-.0349	.5543	.5554	.3251	356.3936	-.0204	.3244	49.6673	55.2793				1				0
80	5.81	43.3518	44.4808	38.9162	40.6769	-.1467	.2299	167.4257	-.0375	.56	.5612	.3285	356.1691	-.0219	.3277	49.6429	55.3332				1				0
80	5.82	43.3432	44.5061	38.8201	40.5947	-.1493	.2356	167.2641	-.0401	.5656	.5671	.3319	355.9487	-.0234	.331	49.6185	55.3871				1				0
80	5.83	43.3183	44.5258	38.7347	40.5402	-.1533	.2396	167.1191	-.044	.5696	.5713	.3344	355.5793	-.0258	.3334	49.5806	55.4249				1				0
80	5.84	43.2934	44.5457	38.6493	40.4857	-.1572	.2435	166.9741	-.048	.5736	.5756	.3369	355.2146	-.0281	.3357	49.5427	55.4628				1				0
80	5.85	43.2771	44.5403	38.66	40.5134	-.1586	.2418	166.9907	-.0494	.5719	.574	.3359	355.0607	-.0289	.3347	49.5293	55.4466				1				0
80	5.86	43.2608	44.5349	38.6707	40.5411	-.16	.2401	167.0074	-.0508	.5702	.5725	.335	354.906	-.0297	.3337	49.5159	55.4304				1				0
80	5.87	43.2445	44.5294	38.6813	40.5688	-.1614	.2384	167.024	-.0522	.5685	.5709	.3341	354.7504	-.0306	.3327	49.5025	55.4142				1				0
80	5.88	43.2282	44.5241	38.692	40.5965	-.1629	.2367	167.0407	-.0536	.5668	.5693	.3332	354.5939	-.0314	.3317	49.4892	55.3979				1				0
80	5.89	43.2307	44.5556	38.7623	40.7072	-.1662	.2323	167.2557	-.057	.5624	.5653	.3308	354.2173	-.0333	.3291	49.4576	55.3559				1				0
80	5.9	43.2333	44.5871	38.8326	40.8179	-.1695	.2279	167.4708	-.0603	.558	.5612	.3285	353.8361	-.0353	.3266	49.4261	55.3141				1				0
80	5.91	43.2522	44.624	38.8922	40.9009	-.1714	.2252	167.6692	-.0622	.5553	.5588	.327	353.6127	-.0364	.325	49.408	55.2885				1				0
80	5.92	43.2711	44.6609	38.9518	40.9839	-.1733	.2225	167.8676	-.0641	.5526	.5563	.3256	353.3878	-.0375	.3234	49.3899	55.2629				1				0
80	5.93	43.29	44.6978	39.0114	41.067	-.1752	.2199	168.0661	-.0659	.5499	.5539	.3242	353.1616	-.0386	.3218	49.3719	55.2374				1				0
80	5.94	43.3088	44.7347	39.071	41.15	-.1771	.2172	168.2645	-.0678	.5473	.5514	.3227	352.9338	-.0397	.3203	49.3539	55.212				1				0
80	5.95	43.3612	44.8319	39.1332	41.2486	-.1808	.2165	168.5749	-.0716	.5465	.5512	.3226	352.536	-.0419	.3199	49.3181	55.2052				1				0
80	5.96	43.4136	44.9291	39.1955	41.3472	-.1846	.2158	168.8853	-.0754	.5458	.551	.3225	352.1394	-.0441	.3194	49.2823	55.1984				1				0
80	5.97	43.447	44.9894	39.1982	41.3628	-.1864	.2177	168.9973	-.0772	.5478	.5532	.3238	351.9745	-.0452	.3206	49.2644	55.2169				1				0
80	5.98	43.4805	45.0497	39.2008	41.3784	-.1883	.2197	169.1094	-.0791	.5497	.5554	.325	351.8111	-.0463	.3217	49.2466	55.2354				1				0
80	5.99	43.514	45.11	39.2035	41.3939	-.1902	.2216	169.2214	-.081	.5517	.5576	.3263	351.6492	-.0474	.3229	49.2288	55.2539				1				0
80	6	43.5474	45.1703	39.2062	41.4095	-.1921	.2235	169.3334	-.0828	.5536	.5598	.3276	351.4887	-.0485	.324	49.211	55.2724				1				0
80	6.01	43.5766	45.2261	39.1448	41.342	-.1931	.2295	169.2895	-.0839	.5596	.5658	.3311	351.4698	-.0491	.3275	49.2007	55.3291				1				0
80	6.02	43.6058	45.2819	39.0834	41.2746	-.1942	.2355	169.2457	-.085	.5655	.5719	.3347	351.4512	-.0498	.331	49.1904	55.3859				1				0
80	6.03	43.6015	45.2774	39.0194	41.1915	-.1934	.2395	169.0898	-.0842	.5696	.5758	.337	351.5883	-.0493	.3333	49.1979	55.4244				1				0
80	6.04	43.5972	45.2729	38.9553	41.1085	-.1927	.2435	168.9339	-.0834	.5736	.5796	.3392	351.7238	-.0488	.3357	49.2054	55.4629				1				0
80	6.05	43.5929	45.2684	38.8913	41.0255	-.1919	.2476	168.7781	-.0826	.5777	.5835	.3415	351.8577	-.0484	.3381	49.2129	55.5015				1				0
80	6.06	43.6032	45.2567	38.7845	40.8724	-.1887	.2551	168.5168	-.0795	.5852	.5906	.3456	352.264	-.0465	.3425	49.2429	55.5734				1				0
80	6.07	43.6135	45.245	38.6778	40.7193	-.1856	.2627	168.2556	-.0763	.5928	.5977	.3498	352.6618	-.0447	.3469	49.273	55.6455				1				0
80	6.08	43.6238	45.2333	38.571	40.5662	-.1824	.2703	167.9943	-.0732	.6004	.6048	.354	353.0515	-.0428	.3514	49.3032	55.7178				1				0
80	6.09	43.6384	45.2261	38.5283	40.4961	-.18	.2738	167.889	-.0708	.6039	.608	.3558	353.3137	-.0414	.3534	49.3258	55.7513				1				0
80	6.1	43.653	45.2189	38.4856	40.4261	-.1776	.2773	167.7836	-.0684	.6074	.6112	.3577	353.5734	-.04	.3555	49.3484	55.7848				1				0
80	6.11	43.6676	45.2117	38.4429	40.356	-.1753	.2809	167.6782	-.066	.6109	.6145	.3596	353.8307	-.0387	.3575	49.3711	55.8183				1				0
80	6.12	43.7491	45.2396	38.4198	40.2738	-.1695	.2868	167.6824	-.0603	.6169	.6198	.3628	354.4153	-.0353	.361	49.4255	55.8752				1				0
80	6.13	43.8307	45.2675	38.3967	40.1917	-.1638	.2928	167.6865	-.0546	.6229	.6253	.3659	354.9899	-.032	.3645	49.48	55.9322				1				0
80	6.14	43.8976	45.3026	38.4162	40.1796	-.1605	.2953	167.796	-.0513	.6253	.6274	.3672	355.3118	-.03	.366	49.5116	55.9554				1				0
80	6.15	43.9646	45.3377	38.4358	40.1674	-.1572	.2977	167.9055	-.048	.6278	.6296	.3685	355.6311	-.0281	.3674	49.5432	55.9786				1				0
80	6.16	44.0315	45.3728	38.4554	40.1553	-.1539	.3001	168.015	-.0446	.6302	.6318	.3697	355.9478	-.0261	.3688	49.5748	56.0018				1				0
80	6.17	44.0985	45.4079	38.475	40.1432	-.1505	.3026	168.1245	-.0413	.6326	.634	.371	356.262	-.0242	.3702	49.6064	56.025				1				0
80	6.18	44.1989	45.4619	38.4963	40.1207	-.1459	.3066	168.2778	-.0366	.6367	.6377	.3732	356.7066	-.0214	.3726	49.6511	56.0635				1				0
80	6.19	44.2993	45.5159	38.5177	40.0983	-.1412	.3106	168.4311	-.0319	.6407	.6415	.3754	357.1453	-.0187	.375	49.6957	56.102				1				0
80	6.2	44.3328	45.5348	38.5194	40.0879	-.1398	.3123	168.4749	-.0306	.6423	.643	.3763	357.2758	-.0179	.3759	49.7089	56.1173				1				0
80	6.21	44.3662	45.5537	38.5212	40.0775	-.1384	.3139	168.5187	-.0292	.6439	.6446	.3772	357.4055	-.0171	.3769	49.7221	56.1326				1				0
80	6.22	44.3997	45.5726	38.523	40.0671	-.137	.3155	168.5625	-.0278	.6455	.6461	.3781	357.5345	-.0163	.3778	49.7353	56.1479				1				0
80	6.23	44.4332	45.5915	38.5248	40.0567	-.1356	.3171	168.6062	-.0264	.6471	.6477	.3791	357.6629	-.0155	.3787	49.7485	56.1633				1				0
80	6.24	44.507	45.6599	38.4758	39.991	-.1345	.3241	168.6338	-.0253	.6542	.6547	.3832	357.7879	-.0148	.3829	49.7593	56.2305				1				0
80	6.25	44.5808	45.7283	38.4269	39.9253	-.1333	.3312	168.6613	-.0241	.6613	.6617	.3873	357.9103	-.0141	.387	49.7702	56.2978				1				0
80	6.26	44.6212	45.7778	38.3762	39.8699	-.1336	.3367	168.6451	-.0244	.6667	.6672	.3905	357.9068	-.0143	.3902	49.7679	56.3498				1				0
80	6.27	44.6615	45.8273	38.3255	39.8146	-.1338	.3421	168.6289	-.0246	.6722	.6726	.3937	357.9033	-.0144	.3934	49.7656	56.4018				1				0
80	6.28	44.7018	45.8768	38.2748	39.7592	-.1341	.3476	168.6127	-.0248	.6776	.6781	.3969	357.8999	-.0145	.3966	49.7633	56.4538				1				0
80	6.29	44.7422	45.9263	38.2241	39.7038	-.1343	.353	168.5965	-.0251	.6831	.6836	.4001	357.8966	-.0147	.3998	49.7611	56.5058				1				0
80	6.3	44.8975	46.1172	38.072	39.53	-.135	.3716	168.6167	-.0258	.7017	.7022	.4109	357.897	-.0151	.4107	49.7546	56.6828				1				0
80	6.31	45.0529	46.308	37.9199	39.3561	-.1357	.3902	168.6368	-.0264	.7203	.7208	.4218	357.8976	-.0155	.4215	49.7482	56.8597				1				0
80	6.32	45.1679	46.4493	37.8185	39.2376	-.1361	.4033	168.6733	-.0269	.7334	.7339	.4295	357.9012	-.0157	.4292	49.744	56.9845				1				0
80	6.33	45.2829	46.5906	37.7171	39.1192	-.1365	.4164	168.7097	-.0273	.7465	.747	.4372	357.9046	-.016	.4369	49.7399	57.1093				1				0
80	6.34	45.3979	46.7319	37.6156	39.0007	-.137	.4295	168.7461	-.0277	.7596	.7601	.4448	357.908	-.0162	.4445	49.7358	57.234				1				0
80	6.35	45.5129	46.8732	37.5142	38.8822	-.1374	.4426	168.7825	-.0282	.7727	.7732	.4525	357.9113	-.0165	.4522	49.7316	57.3586				1				0
80	6.36	45.6949	47.0757	37.3025	38.6305	-.1365	.4663	168.7036	-.0273	.7963	.7968	.4663	358.0391	-.016	.4661	49.7403	57.5842				1				0
80	6.37	45.8768	47.2782	37.0908	38.3788	-.1356	.49	168.6246	-.0264	.8201	.8205	.4802	358.1596	-.0154	.4799	49.749	57.81				1				0
80	6.38	45.9438	47.3394	36.9805	38.2456	-.1342	.5006	168.5093	-.025	.8307	.8311	.4864	358.2762	-.0146	.4862	49.7619	57.9114				1				0
80	6.39	46.0107	47.4006	36.8702	38.1124	-.1329	.5113	168.3939	-.0236	.8413	.8417	.4926	358.3902	-.0138	.4924	49.7748	58.0128				1				0
80	6.4	46.0777	47.4618	36.7599	37.9792	-.1315	.522	168.2785	-.0223	.852	.8523	.4988	358.5014	-.013	.4986	49.7877	58.1144				1				0
80	6.41	46.1446	47.523	36.6496	37.846	-.1301	.5326	168.1632	-.0209	.8627	.863	.505	358.61	-.0123	.5049	49.8006	58.2162				1				0
80	6.42	46.2493	47.5824	36.4806	37.6332	-.1258	.5485	167.9455	-.0166	.8786	.8787	.5143	358.918	-.0097	.5142	49.842	58.3674				1				0
80	6.43	46.354	47.6418	36.3116	37.4204	-.1215	.5644	167.7279	-.0122	.8945	.8946	.5236	359.2158	-.0072	.5235	49.8834	58.519				1				0
80	6.44	46.3918	47.64	36.2528	37.3409	-.1185	.5696	167.6255	-.0093	.8997	.8997	.5266	359.4108	-.0054	.5266	49.9119	58.5685				1				0
80	6.45	46.4296	47.6382	36.1941	37.2613	-.1155	.5748	167.5232	-.0063	.9049	.9049	.5296	359.6037	-.0037	.5296	49.9404	58.6181				1				0
80	6.46	46.4673	47.6364	36.1354	37.1817	-.1125	.5801	167.4209	-.0033	.9101	.9101	.5327	359.7947	-.0019	.5327	49.9689	58.6678				1				0
80	6.47	46.5523	47.6473	36.0883	37.0969	-.1068	.5865	167.3848	.0024	.9166	.9166	.5364	.1495	.0014	.5364	50.0228	58.7295				1				0
80	6.48	46.6373	47.6581	36.0411	37.0122	-.1012	.593	167.3486	.008	.9231	.9231	.5403	.4994	.0047	.5402	50.0766	58.7912				1				0
80	6.49	46.7222	47.6688	35.994	36.9274	-.0955	.5995	167.3125	.0137	.9296	.9297	.5441	.8445	.008	.544	50.1305	58.853				1				0
80	6.5	46.7694	47.6815	36.0056	36.9222	-.0929	.6008	167.3787	.0163	.9308	.931	.5449	1.0062	.0096	.5448	50.1557	58.8649				1				0
80	6.51	46.8166	47.6941	36.0171	36.917	-.0902	.602	167.4448	.019	.9321	.9323	.5456	1.1673	.0111	.5455	50.1809	58.8769				1				0
80	6.52	46.8638	47.7067	36.0287	36.9118	-.0876	.6033	167.511	.0216	.9333	.9336	.5464	1.3278	.0127	.5462	50.206	58.8888				1				0
80	6.53	46.9728	47.7427	36.0829	36.9196	-.0814	.6048	167.7181	.0278	.9349	.9353	.5474	1.7031	.0163	.5472	50.2647	58.9037				1				0
80	6.54	47.0818	47.7787	36.1372	36.9274	-.0753	.6064	167.9251	.0339	.9365	.9371	.5484	2.076	.0199	.5481	50.3233	58.9186				1				0
80	6.55	47.1436	47.8021	36.1799	36.9404	-.0718	.6067	168.066	.0375	.9368	.9375	.5487	2.2896	.0219	.5482	50.3567	58.9216				1				0
80	6.56	47.2054	47.8255	36.2226	36.9534	-.0683	.607	168.2069	.041	.9371	.938	.549	2.5025	.024	.5484	50.39	58.9245				1				0
80	6.57	47.2672	47.8489	36.2653	36.9663	-.0648	.6073	168.3477	.0445	.9374	.9384	.5492	2.715	.026	.5486	50.4234	58.9275				1				0
80	6.58	47.329	47.8723	36.308	36.9793	-.0613	.6076	168.4886	.0479	.9377	.9389	.5495	2.9269	.0281	.5488	50.4566	58.9305				1				0
80	6.59	47.444	47.9029	36.3445	36.9689	-.0546	.6103	168.6603	.0546	.9404	.942	.5513	3.3242	.032	.5504	50.5202	58.9561				1				0
80	6.6	47.5591	47.9335	36.3809	36.9586	-.0479	.613	168.832	.0613	.9431	.9451	.5531	3.718	.0359	.5519	50.5837	58.9817				1				0
80	6.61	47.6123	47.9407	36.3747	36.9352	-.0447	.6154	168.8628	.0645	.9455	.9477	.5546	3.901	.0377	.5533	50.614	59.0043				1				0
80	6.62	47.6655	47.9479	36.3685	36.9118	-.0416	.6178	168.8937	.0677	.9478	.9502	.5561	4.0829	.0396	.5547	50.6444	59.027				1				0
80	6.63	47.7187	47.9551	36.3623	36.8885	-.0384	.6201	168.9245	.0708	.9502	.9528	.5577	4.2637	.0415	.5561	50.6747	59.0496				1				0
80	6.64	47.7719	47.9623	36.356	36.8651	-.0352	.6225	168.9554	.074	.9526	.9555	.5592	4.4435	.0433	.5575	50.705	59.0722				1				0
80	6.65	47.9067	48.0244	36.2867	36.7596	-.0297	.6327	168.9773	.0795	.9628	.9661	.5654	4.7205	.0465	.5635	50.7572	59.1693				1				0
80	6.66	48.0414	48.0865	36.2173	36.6541	-.0242	.6429	168.9993	.085	.973	.9767	.5716	4.9914	.0497	.5694	50.8093	59.2664				1				0
80	6.67	48.1229	48.1414	36.1541	36.5719	-.0219	.6507	168.9904	.0873	.9808	.9847	.5763	5.0848	.0511	.574	50.8312	59.3409				1				0
80	6.68	48.2045	48.1963	36.091	36.4898	-.0196	.6586	168.9815	.0896	.9886	.9927	.581	5.1767	.0524	.5786	50.853	59.4155				1				0
80	6.69	48.286	48.2512	36.0278	36.4076	-.0174	.6664	168.9726	.0919	.9964	1.0007	.5857	5.2671	.0538	.5832	50.8749	59.49				1				0
80	6.7	48.3675	48.3061	35.9646	36.3254	-.0151	.6742	168.9637	.0942	1.0043	1.0087	.5903	5.3562	.0551	.5878	50.8967	59.5645				1				0
80	6.71	48.5486	48.4204	35.7983	36.117	-.0096	.6931	168.8843	.0996	1.0231	1.028	.6016	5.5618	.0583	.5988	50.9489	59.7441				1				0
80	6.72	48.7297	48.5347	35.6319	35.9085	-.0041	.7119	168.8049	.1051	1.042	1.0473	.6129	5.76	.0615	.6098	51.001	59.9239				1				0
80	6.73	48.8293	48.5941	35.5288	35.7822	-.0009	.723	168.7344	.1083	1.0531	1.0586	.6196	5.8715	.0634	.6163	51.0314	60.0291				1				0
80	6.74	48.9289	48.6535	35.4256	35.656	.0023	.7341	168.6639	.1115	1.0641	1.0699	.6262	5.9807	.0652	.6228	51.0617	60.1345				1				0
80	6.75	49.0284	48.7129	35.3224	35.5297	.0055	.7451	168.5934	.1147	1.0752	1.0813	.6328	6.0876	.0671	.6293	51.0921	60.2399				1				0
80	6.76	49.128	48.7723	35.2192	35.4034	.0086	.7562	168.5229	.1179	1.0863	1.0926	.6395	6.1924	.069	.6358	51.1225	60.3454				1				0
80	6.77	49.3117	48.892	35.0093	35.163	.0134	.7778	168.3759	.1226	1.1078	1.1146	.6523	6.317	.0718	.6484	51.168	60.5509				1				0
80	6.78	49.4953	49.0117	34.7993	34.9225	.0182	.7994	168.2289	.1274	1.1295	1.1366	.6652	6.4369	.0746	.661	51.2136	60.7567				1				0
80	6.79	49.5794	49.072	34.6926	34.8083	.0198	.8099	168.1524	.129	1.14	1.1472	.6714	6.4568	.0755	.6672	51.2287	60.8569				1				0
80	6.8	49.6636	49.1323	34.5858	34.6942	.0214	.8204	168.0759	.1306	1.1505	1.1579	.6777	6.4764	.0764	.6733	51.2438	60.9571				1				0
80	6.81	49.7477	49.1926	34.4791	34.58	.023	.831	167.9994	.1322	1.161	1.1685	.6839	6.4955	.0774	.6795	51.259	61.0574				1				0
80	6.82	49.9099	49.3115	34.3163	34.3992	.0261	.8486	167.9368	.1353	1.1787	1.1865	.6944	6.5484	.0792	.6899	51.2886	61.2258				1				0
80	6.83	50.0721	49.4303	34.1535	34.2184	.0292	.8663	167.8743	.1384	1.1964	1.2044	.7049	6.5998	.081	.7002	51.3183	61.3944				1				0
80	6.84	50.2343	49.5491	33.9907	34.0377	.0323	.8841	167.8118	.1415	1.2141	1.2223	.7154	6.6496	.0828	.7106	51.348	61.5631				1				0
80	6.85	50.3124	49.6076	33.9347	33.9711	.0339	.8912	167.8257	.1431	1.2213	1.2296	.7196	6.6817	.0837	.7148	51.3626	61.6311				1				0
80	6.86	50.3905	49.6661	33.8786	33.9045	.0354	.8983	167.8397	.1446	1.2284	1.2369	.7239	6.7133	.0846	.7189	51.3771	61.6991				1				0
80	6.87	50.4686	49.7246	33.8226	33.8379	.0369	.9055	167.8537	.1461	1.2355	1.2442	.7282	6.7446	.0855	.7231	51.3916	61.7671				1				0
80	6.88	50.6583	49.9019	33.7238	33.7306	.0379	.9205	168.0147	.1471	1.2506	1.2592	.737	6.7102	.0861	.7319	51.4013	61.9106				1				0
80	6.89	50.848	50.0792	33.6251	33.6234	.0389	.9356	168.1757	.1482	1.2656	1.2743	.7458	6.6767	.0867	.7407	51.411	62.0538				1				0
80	6.9	50.9596	50.198	33.5824	33.5827	.0384	.9435	168.3227	.1477	1.2735	1.2821	.7504	6.6134	.0864	.7454	51.4062	62.129				1				0
80	6.91	51.0711	50.3168	33.5397	33.5421	.0379	.9514	168.4697	.1472	1.2814	1.2898	.7549	6.551	.0861	.75	51.4015	62.204				1				0
80	6.92	51.1827	50.4356	33.497	33.5014	.0374	.9592	168.6168	.1467	1.2893	1.2976	.7594	6.4894	.0858	.7546	51.3967	62.2789				1				0
80	6.93	51.2943	50.5544	33.4543	33.4608	.0369	.9671	168.7638	.1462	1.2971	1.3053	.764	6.4286	.0855	.7592	51.3919	62.3536				1				0
80	6.94	51.472	50.7894	33.3164	33.3163	.0344	.9855	168.8941	.1436	1.3156	1.3234	.7746	6.2281	.084	.77	51.3674	62.5296				1				0
80	6.95	51.6496	51.0243	33.1786	33.1719	.0318	1.004	169.0243	.141	1.3341	1.3415	.7851	6.0333	.0825	.7808	51.3428	62.7053				1				0
80	6.96	51.7157	51.1404	33.0834	33.0681	.0297	1.0146	169.0075	.1389	1.3447	1.3518	.7912	5.8983	.0813	.787	51.323	62.8066				1				0
80	6.97	51.7818	51.2565	32.9882	32.9643	.0276	1.0253	168.9908	.1368	1.3553	1.3622	.7973	5.7653	.0801	.7932	51.3032	62.9079				1				0
80	6.98	51.8479	51.3726	32.893	32.8605	.0255	1.0359	168.974	.1348	1.366	1.3726	.8033	5.6343	.0789	.7995	51.2834	63.0092				1				0
80	6.99	51.914	51.4887	32.7978	32.7567	.0235	1.0465	168.9572	.1327	1.3766	1.383	.8094	5.5052	.0777	.8057	51.2636	63.1106				1				0
80	7	52.0015	51.6831	32.579	32.5215	.0189	1.068	168.7851	.1281	1.3981	1.4039	.8217	5.2372	.075	.8182	51.2205	63.3148				1				0
80	7.01	52.0891	51.8775	32.3602	32.2862	.0144	1.0895	168.6129	.1236	1.4195	1.4249	.834	4.9765	.0723	.8308	51.1772	63.5194				1				0
80	7.02	52.1105	51.9558	32.2365	32.1547	.0119	1.1003	168.4576	.1211	1.4304	1.4355	.8402	4.8411	.0709	.8372	51.1538	63.6227				1				0
80	7.03	52.132	52.0341	32.1129	32.0233	.0095	1.1112	168.3022	.1187	1.4412	1.4461	.8464	4.7075	.0695	.8435	51.1303	63.7262				1				0
80	7.04	52.1534	52.1124	31.9892	31.8918	.007	1.1221	168.1469	.1162	1.4521	1.4568	.8526	4.5756	.068	.8499	51.1068	63.8299				1				0
80	7.05	52.1749	52.1907	31.8656	31.7603	.0045	1.133	167.9915	.1137	1.463	1.4675	.8589	4.4453	.0666	.8563	51.0832	63.9337				1				0
80	7.06	52.2169	52.2888	31.6743	31.5519	.0026	1.1498	167.732	.1118	1.4798	1.484	.8686	4.3195	.0654	.8661	51.0645	64.0937				1				0
80	7.07	52.259	52.387	31.4831	31.3434	.0006	1.1666	167.4724	.1098	1.4967	1.5007	.8783	4.1962	.0643	.876	51.0458	64.2541				1				0
80	7.08	52.2796	52.4068	31.4155	31.2664	.0011	1.1725	167.3682	.1103	1.5026	1.5066	.8818	4.1994	.0646	.8794	51.0507	64.3102				1				0
80	7.09	52.3002	52.4266	31.3479	31.1895	.0016	1.1784	167.2641	.1108	1.5085	1.5125	.8852	4.2026	.0649	.8829	51.0556	64.3663				1				0
80	7.1	52.3208	52.4464	31.2802	31.1125	.0021	1.1843	167.1599	.1114	1.5144	1.5185	.8887	4.2057	.0652	.8863	51.0606	64.4225				1				0
80	7.11	52.3414	52.4662	31.2126	31.0355	.0027	1.1902	167.0557	.1119	1.5203	1.5244	.8922	4.2089	.0655	.8898	51.0655	64.4789				1				0
80	7.12	52.398	52.4896	31.1762	30.9767	.0055	1.1952	167.0405	.1147	1.5253	1.5296	.8952	4.3008	.0671	.8927	51.0925	64.5266				1				0
80	7.13	52.4547	52.513	31.1397	30.9179	.0083	1.2002	167.0252	.1175	1.5303	1.5348	.8983	4.3921	.0688	.8956	51.1194	64.5743				1				0
80	7.14	52.4907	52.5166	31.1708	30.936	.0106	1.1993	167.1142	.1198	1.5294	1.5341	.8979	4.4805	.0701	.8951	51.1414	64.5657				1				0
80	7.15	52.5268	52.5202	31.202	30.9542	.0129	1.1984	167.2031	.1221	1.5285	1.5334	.8974	4.569	.0715	.8946	51.1633	64.557				1				0
80	7.16	52.5628	52.5238	31.2331	30.9724	.0152	1.1975	167.292	.1244	1.5276	1.5326	.897	4.6574	.0728	.8941	51.1852	64.5484				1				0
80	7.17	52.5989	52.5274	31.2642	30.9905	.0175	1.1966	167.381	.1267	1.5267	1.5319	.8966	4.7458	.0742	.8935	51.2071	64.5398				1				0
80	7.18	52.7087	52.5652	31.3523	31.0519	.0225	1.1944	167.6781	.1317	1.5245	1.5302	.8956	4.9382	.0771	.8923	51.2545	64.5191				1				0
80	7.19	52.8186	52.603	31.4404	31.1133	.0275	1.1923	167.9753	.1367	1.5223	1.5285	.8946	5.1302	.08	.891	51.3017	64.4985				1				0
80	7.2	52.8924	52.6372	31.4973	31.1566	.0301	1.191	168.1835	.1393	1.5211	1.5275	.894	5.2338	.0815	.8902	51.327	64.4865				1				0
80	7.21	52.9662	52.6714	31.5542	31.1998	.0328	1.1898	168.3916	.142	1.5198	1.5264	.8934	5.3373	.0831	.8895	51.3523	64.4746				1				0
80	7.22	53.04	52.7056	31.6112	31.2431	.0354	1.1885	168.5999	.1446	1.5186	1.5254	.8928	5.4406	.0846	.8888	51.3775	64.4626				1				0
80	7.23	53.155	52.765	31.6503	31.2785	.0384	1.1895	168.8489	.1476	1.5196	1.5267	.8936	5.5465	.0864	.8894	51.4054	64.4722				1				0
80	7.24	53.2701	52.8244	31.6894	31.314	.0413	1.1905	169.0979	.1505	1.5206	1.528	.8943	5.652	.0881	.89	51.4332	64.4818				1				0
80	7.25	53.3851	52.8838	31.7286	31.3495	.0442	1.1915	169.3469	.1534	1.5216	1.5293	.8951	5.757	.0898	.8905	51.461	64.4914				1				0
80	7.26	53.4263	52.909	31.7108	31.3417	.0445	1.1938	169.3877	.1537	1.5238	1.5316	.8964	5.7593	.09	.8919	51.4637	64.5128				1				0
80	7.27	53.4675	52.9342	31.693	31.3339	.0448	1.196	169.4285	.154	1.5261	1.5338	.8977	5.7617	.0901	.8932	51.4665	64.5342				1				0
80	7.28	53.5087	52.9594	31.6752	31.3261	.0451	1.1983	169.4694	.1543	1.5283	1.5361	.899	5.764	.0903	.8945	51.4693	64.5556				1				0
80	7.29	53.5533	53.0242	31.5587	31.2344	.0428	1.2077	169.3706	.152	1.5378	1.5453	.9044	5.6464	.089	.9	51.448	64.6457				1				0
80	7.3	53.5979	53.089	31.4421	31.1427	.0406	1.2172	169.2718	.1498	1.5473	1.5545	.9098	5.5301	.0877	.9056	51.4267	64.7359				1				0
80	7.31	53.6013	53.1286	31.3434	31.0588	.0381	1.2244	169.1322	.1473	1.5545	1.5615	.9139	5.412	.0862	.9098	51.4026	64.8049				1				0
80	7.32	53.6048	53.1682	31.2447	30.975	.0355	1.2317	168.9926	.1447	1.5618	1.5685	.918	5.2949	.0847	.9141	51.3785	64.8739				1				0
80	7.33	53.6082	53.2078	31.1459	30.8911	.033	1.239	168.853	.1422	1.569	1.5755	.9221	5.1786	.0832	.9183	51.3543	64.9431				1				0
80	7.34	53.6116	53.2474	31.0472	30.8072	.0304	1.2462	168.7134	.1397	1.5763	1.5825	.9262	5.0631	.0817	.9226	51.3301	65.0124				1				0
80	7.35	53.6477	53.3302	30.8577	30.6454	.0267	1.261	168.481	.1359	1.5911	1.5968	.9346	4.8836	.0796	.9312	51.2947	65.1529				1				0
80	7.36	53.6837	53.413	30.6682	30.4837	.023	1.2758	168.2487	.1322	1.6058	1.6113	.943	4.7068	.0774	.9399	51.2592	65.2938				1				0
80	7.37	53.7164	53.4562	30.5775	30.4058	.0218	1.2833	168.1559	.131	1.6133	1.6187	.9474	4.6436	.0767	.9442	51.248	65.3651				1				0
80	7.38	53.749	53.4994	30.4868	30.328	.0207	1.2908	168.0632	.1299	1.6208	1.626	.9517	4.5809	.076	.9486	51.2368	65.4366				1				0
80	7.39	53.7816	53.5426	30.396	30.2501	.0195	1.2983	167.9704	.1287	1.6284	1.6334	.956	4.5187	.0753	.953	51.2256	65.5081				1				0
80	7.4	53.8142	53.5858	30.3053	30.1723	.0183	1.3058	167.8776	.1275	1.6359	1.6408	.9603	4.457	.0746	.9574	51.2144	65.5797				1				0
80	7.41	53.8914	53.6623	30.1692	30.0599	.0171	1.3177	167.7828	.1264	1.6478	1.6526	.9673	4.3851	.074	.9644	51.2034	65.6934				1				0
80	7.42	53.9687	53.7388	30.0331	29.9474	.016	1.3297	167.688	.1252	1.6598	1.6645	.9742	4.3141	.0733	.9714	51.1925	65.8073				1				0
80	7.43	54.0133	53.7721	29.9877	29.9128	.016	1.3341	167.686	.1252	1.6642	1.6689	.9768	4.3037	.0733	.974	51.1927	65.8493				1				0
80	7.44	54.058	53.8054	29.9424	29.8782	.0161	1.3385	167.684	.1253	1.6686	1.6733	.9793	4.2933	.0733	.9766	51.193	65.8914				1				0
80	7.45	54.1026	53.8387	29.897	29.8436	.0161	1.3429	167.6819	.1253	1.673	1.6777	.9819	4.283	.0733	.9792	51.1933	65.9334				1				0
80	7.46	54.1472	53.872	29.8516	29.809	.0161	1.3474	167.6799	.1253	1.6774	1.6821	.9845	4.2727	.0733	.9818	51.1936	65.9755				1				0
80	7.47	54.1515	53.8324	29.8249	29.7952	.0177	1.3481	167.6041	.1269	1.6782	1.683	.985	4.3245	.0743	.9822	51.2086	65.9827				1				0
80	7.48	54.1558	53.7928	29.7983	29.7813	.0193	1.3489	167.5282	.1285	1.6789	1.6838	.9855	4.3763	.0752	.9826	51.2237	65.9899				1				0
80	7.49	54.1155	53.7199	29.8169	29.8021	.0208	1.3452	167.4544	.13	1.6753	1.6803	.9834	4.4387	.0761	.9805	51.2385	65.955				1				0
80	7.5	54.0751	53.647	29.8356	29.8229	.0224	1.3415	167.3806	.1316	1.6716	1.6768	.9814	4.5015	.077	.9783	51.2533	65.92				1				0
80	7.51	54.0348	53.5741	29.8543	29.8436	.0239	1.3379	167.3068	.1332	1.6679	1.6732	.9793	4.5646	.0779	.9762	51.2682	65.885				1				0
80	7.52	53.9944	53.5012	29.873	29.8644	.0255	1.3342	167.233	.1347	1.6643	1.6697	.9772	4.628	.0788	.974	51.2831	65.8501				1				0
80	7.53	53.8648	53.2969	29.9957	30.0106	.0281	1.3179	167.168	.1373	1.6479	1.6536	.9678	4.764	.0804	.9645	51.308	65.6945				1				0
80	7.54	53.7352	53.0926	30.1185	30.1567	.0307	1.3015	167.103	.14	1.6316	1.6376	.9584	4.9029	.0819	.9549	51.3329	65.5389				1				0
80	7.55	53.646	52.9612	30.2226	30.2821	.0318	1.2889	167.1119	.141	1.6189	1.6251	.9511	4.9782	.0825	.9475	51.343	65.4184				1				0
80	7.56	53.5567	52.8298	30.3266	30.4076	.0329	1.2762	167.1207	.1421	1.6063	1.6125	.9438	5.0546	.0832	.9401	51.3531	65.2979				1				0
80	7.57	53.4675	52.6984	30.4307	30.533	.0339	1.2636	167.1295	.1431	1.5936	1.6	.9365	5.1322	.0838	.9327	51.3631	65.1774				1				0
80	7.58	53.3782	52.567	30.5348	30.6584	.035	1.2509	167.1384	.1442	1.581	1.5875	.9291	5.211	.0844	.9253	51.3732	65.0569				1				0
80	7.59	53.2057	52.3536	30.799	30.9758	.0343	1.2224	167.3341	.1435	1.5525	1.5591	.9125	5.2814	.084	.9086	51.3668	64.7857				1				0
80	7.6	53.0332	52.1403	31.0632	31.2932	.0336	1.194	167.5299	.1428	1.5241	1.5308	.8959	5.3543	.0836	.892	51.3604	64.5152				1				0
80	7.61	52.9499	52.0584	31.2233	31.4853	.0319	1.1783	167.7169	.1411	1.5084	1.5149	.8867	5.345	.0826	.8828	51.344	64.3653				1				0
80	7.62	52.8667	51.9765	31.3834	31.6773	.0302	1.1626	167.9039	.1394	1.4926	1.4991	.8774	5.3355	.0816	.8736	51.3276	64.2157				1				0
80	7.63	52.7834	51.8946	31.5436	31.8693	.0285	1.1469	168.0909	.1377	1.477	1.4834	.8682	5.3258	.0806	.8644	51.3113	64.0665				1				0
80	7.64	52.6014	51.7677	31.83	32.2291	.0219	1.1181	168.4283	.1311	1.4482	1.4541	.851	5.1746	.0768	.8476	51.249	63.7923				1				0
80	7.65	52.4195	51.6408	32.1164	32.5889	.0154	1.0894	168.7656	.1246	1.4195	1.425	.834	5.0179	.0729	.8308	51.187	63.5192				1				0
80	7.66	52.2375	51.5139	32.4029	32.9487	.0089	1.0609	169.103	.1182	1.391	1.396	.817	4.8552	.0691	.8141	51.1252	63.2472				1				0
80	7.67	52.1388	51.4689	32.5292	33.1165	.0041	1.0479	169.2534	.1134	1.3779	1.3826	.8092	4.7032	.0663	.8065	51.0797	63.1231				1				0
80	7.68	52.0401	51.4239	32.6555	33.2843	-.0006	1.0349	169.4038	.1086	1.3649	1.3692	.8014	4.5485	.0636	.7988	51.0341	62.9992				1				0
80	7.69	51.9414	51.3789	32.7818	33.4521	-.0054	1.0219	169.5542	.1038	1.3519	1.3559	.7936	4.391	.0608	.7912	50.9887	62.8756				1				0
80	7.7	51.7835	51.3132	32.9259	33.6796	-.0142	1.0046	169.7022	.095	1.3347	1.338	.7831	4.0724	.0556	.7811	50.905	62.711				1				0
80	7.71	51.6256	51.2475	33.07	33.9071	-.023	.9873	169.8502	.0862	1.3174	1.3202	.7727	3.7457	.0505	.771	50.8214	62.5468				1				0
80	7.72	51.5664	51.2268	33.0878	33.9668	-.027	.983	169.8477	.0822	1.3131	1.3157	.77	3.5831	.0481	.7685	50.7831	62.5057				1				0
80	7.73	51.5071	51.2061	33.1056	34.0264	-.031	.9787	169.8453	.0782	1.3088	1.3111	.7674	3.4193	.0458	.766	50.7448	62.4646				1				0
80	7.74	51.4479	51.1854	33.1234	34.0861	-.035	.9744	169.8428	.0742	1.3045	1.3066	.7647	3.2544	.0434	.7635	50.7064	62.4235				1				0
80	7.75	51.3887	51.1647	33.1412	34.1458	-.0391	.9701	169.8404	.0701	1.3002	1.302	.762	3.0884	.0411	.7609	50.6681	62.3824				1				0
80	7.76	51.3321	51.216	33.0469	34.1363	-.0487	.9734	169.7312	.0605	1.3035	1.3049	.7637	2.6562	.0354	.7629	50.5759	62.4142				1				0
80	7.77	51.2754	51.2673	32.9526	34.1268	-.0584	.9768	169.6221	.0508	1.3068	1.3078	.7654	2.2254	.0297	.7648	50.4836	62.4459				1				0
80	7.78	51.278	51.3393	32.8405	34.0576	-.0641	.9844	169.5154	.0451	1.3145	1.3153	.7698	1.9657	.0264	.7693	50.4297	62.519				1				0
80	7.79	51.2806	51.4113	32.7284	33.9884	-.0698	.9921	169.4087	.0394	1.3222	1.3228	.7742	1.7086	.0231	.7738	50.3756	62.5921				1				0
80	7.8	51.2831	51.4833	32.6164	33.9192	-.0755	.9998	169.302	.0338	1.3299	1.3303	.7786	1.454	.0198	.7783	50.3215	62.6653				1				0
80	7.81	51.2857	51.5553	32.5043	33.85	-.0812	1.0075	169.1953	.0281	1.3375	1.3378	.783	1.202	.0164	.7828	50.2673	62.7386				1				0
80	7.82	51.2479	51.6822	32.2623	33.6848	-.0935	1.0231	168.8772	.0158	1.3532	1.3533	.792	.6673	.0092	.792	50.1501	62.8874				1				0
80	7.83	51.2102	51.8091	32.0204	33.5196	-.1058	1.0388	168.5592	.0034	1.3689	1.3689	.8012	.1427	.002	.8011	50.0325	63.0368				1				0
80	7.84	51.1698	51.864	31.8905	33.4236	-.1125	1.0468	168.3479	-.0032	1.3768	1.3768	.8058	359.8651	-.0019	.8058	49.9691	63.1127				1				0
80	7.85	51.1295	51.9189	31.7606	33.3276	-.1191	1.0548	168.1366	-.0099	1.3848	1.3849	.8105	359.59	-.0058	.8105	49.9056	63.1889				1				0
80	7.86	51.0892	51.9738	31.6307	33.2316	-.1258	1.0628	167.9253	-.0166	1.3929	1.3929	.8152	359.3173	-.0097	.8152	49.8419	63.2652				1				0
80	7.87	51.0488	52.0287	31.5009	33.1356	-.1325	1.0708	167.714	-.0233	1.4009	1.4011	.82	359.0472	-.0136	.8199	49.7781	63.3418				1				0
80	7.88	50.9424	52.0926	31.3363	33.0326	-.1445	1.0791	167.4039	-.0353	1.4092	1.4096	.825	358.5641	-.0207	.8247	49.6636	63.4205				1				0
80	7.89	50.836	52.1565	31.1717	32.9297	-.1566	1.0874	167.0939	-.0474	1.4174	1.4182	.83	358.0851	-.0277	.8296	49.5487	63.4994				1				0
80	7.9	50.7699	52.1655	31.137	32.9228	-.1619	1.0876	166.9952	-.0527	1.4177	1.4186	.8303	357.8703	-.0309	.8297	49.4979	63.5014				1				0
80	7.91	50.7038	52.1745	31.1023	32.9159	-.1673	1.0878	166.8965	-.0581	1.4179	1.419	.8305	357.6554	-.034	.8298	49.4471	63.5034				1				0
80	7.92	50.6377	52.1835	31.0676	32.9089	-.1726	1.088	166.7978	-.0634	1.4181	1.4195	.8308	357.4404	-.0371	.83	49.3963	63.5055				1				0
80	7.93	50.5716	52.1925	31.0329	32.902	-.178	1.0882	166.6991	-.0687	1.4183	1.4199	.8311	357.2252	-.0402	.8301	49.3453	63.5075				1				0
80	7.94	50.515	52.2465	31.0632	32.9928	-.1866	1.084	166.8176	-.0773	1.414	1.4162	.8288	356.8694	-.0453	.8276	49.2634	63.4671				1				0
80	7.95	50.4583	52.3005	31.0934	33.0837	-.1951	1.0798	166.936	-.0859	1.4098	1.4124	.8267	356.5123	-.0503	.8251	49.1817	63.4268				1				0
80	7.96	50.4678	52.3456	31.1584	33.1814	-.1984	1.0753	167.1531	-.0891	1.4054	1.4082	.8242	356.3705	-.0522	.8225	49.151	63.3846				1				0
80	7.97	50.4772	52.3906	31.2233	33.2791	-.2016	1.0709	167.3702	-.0924	1.401	1.404	.8217	356.2281	-.0541	.8199	49.1204	63.3426				1				0
80	7.98	50.4866	52.4356	31.2883	33.3769	-.2048	1.0665	167.5873	-.0956	1.3966	1.3998	.8193	356.0853	-.0559	.8174	49.0898	63.3006				1				0
80	7.99	50.4849	52.5031	31.411	33.5576	-.2108	1.0575	167.9566	-.1016	1.3876	1.3913	.8143	355.8141	-.0594	.8121	49.0328	63.2153				1				0
80	8	50.4832	52.5706	31.5338	33.7384	-.2167	1.0486	168.326	-.1075	1.3787	1.3829	.8094	355.5407	-.0629	.8069	48.976	63.1304				1				0
80	8.01	50.4815	52.6381	31.6565	33.9192	-.2227	1.0397	168.6953	-.1135	1.3698	1.3745	.8044	355.2652	-.0664	.8017	48.9195	63.0458				1				0
80	8.02	50.4703	52.6606	31.7143	34.0022	-.2254	1.0352	168.8475	-.1162	1.3653	1.3702	.8019	355.1345	-.068	.7991	48.8932	63.0028				1				0
80	8.03	50.4592	52.6831	31.7722	34.0852	-.2282	1.0307	168.9997	-.119	1.3608	1.366	.7995	355.0032	-.0696	.7964	48.8669	62.9598				1				0
80	8.04	50.448	52.7056	31.83	34.1683	-.2309	1.0262	169.1519	-.1217	1.3563	1.3617	.797	354.8713	-.0712	.7938	48.8407	62.9169				1				0
80	8.05	50.3416	52.6687	31.8914	34.2695	-.2364	1.0176	169.1711	-.1272	1.3477	1.3537	.7923	354.6084	-.0744	.7888	48.7886	62.8353				1				0
80	8.06	50.2352	52.6318	31.9527	34.3707	-.2419	1.0091	169.1904	-.1327	1.3391	1.3457	.7876	354.3424	-.0776	.7838	48.7365	62.7538				1				0
80	8.07	50.1399	52.5724	31.9563	34.3888	-.2446	1.005	169.0574	-.1354	1.3351	1.3419	.7854	354.2093	-.0792	.7814	48.7106	62.7149				1				0
80	8.08	50.0446	52.513	31.9599	34.407	-.2473	1.0009	168.9245	-.1381	1.331	1.3381	.7832	354.0753	-.0808	.779	48.6845	62.676				1				0
80	8.09	49.9494	52.4536	31.9634	34.4252	-.2501	.9968	168.7915	-.1409	1.3269	1.3343	.7809	353.9402	-.0824	.7766	48.6585	62.637				1				0
80	8.1	49.8541	52.3942	31.967	34.4433	-.2528	.9927	168.6586	-.1436	1.3228	1.3306	.7787	353.8043	-.084	.7742	48.6324	62.5979				1				0
80	8.11	49.6627	52.2942	31.9812	34.4978	-.2598	.984	168.436	-.1506	1.3141	1.3227	.7741	353.463	-.0881	.7691	48.5659	62.5153				1				0
80	8.12	49.4713	52.1943	31.9954	34.5523	-.2668	.9753	168.2134	-.1576	1.3054	1.3149	.7696	353.1168	-.0922	.764	48.4992	62.4325				1				0
80	8.13	49.3752	52.1538	32.0061	34.5886	-.2711	.9708	168.1238	-.1618	1.3008	1.3109	.7672	352.9083	-.0947	.7613	48.4587	62.3888				1				0
80	8.14	49.279	52.1133	32.0168	34.625	-.2753	.9662	168.0341	-.1661	1.2962	1.3068	.7648	352.6983	-.0972	.7586	48.4182	62.3451				1				0
80	8.15	49.1829	52.0728	32.0275	34.6613	-.2796	.9616	167.9445	-.1704	1.2916	1.3028	.7625	352.4868	-.0997	.756	48.3776	62.3014				1				0
80	8.16	49.0868	52.0323	32.0381	34.6976	-.2838	.957	167.8549	-.1746	1.2871	1.2988	.7602	352.2737	-.1022	.7533	48.337	62.2576				1				0
80	8.17	48.9246	51.9873	32.0924	34.8023	-.2924	.9471	167.8066	-.1832	1.2771	1.2902	.7551	351.8373	-.1072	.7475	48.2553	62.1632				1				0
80	8.18	48.7624	51.9423	32.1467	34.9069	-.301	.9371	167.7583	-.1918	1.2672	1.2816	.7501	351.3948	-.1122	.7417	48.1737	62.0686				1				0
80	8.19	48.6963	51.9378	32.1903	34.9753	-.3053	.9318	167.7996	-.1961	1.2619	1.277	.7474	351.1684	-.1148	.7385	48.1327	62.0181				1				0
80	8.2	48.6302	51.9333	32.2338	35.0436	-.3096	.9265	167.8409	-.2004	1.2566	1.2725	.7447	350.9405	-.1173	.7354	48.0918	61.9675				1				0
80	8.21	48.5641	51.9288	32.2774	35.1119	-.3139	.9212	167.8823	-.2047	1.2513	1.2679	.7421	350.7111	-.1198	.7323	48.0509	61.9169				1				0
80	8.22	48.498	51.9243	32.321	35.1803	-.3182	.9159	167.9236	-.2089	1.246	1.2634	.7394	350.4802	-.1223	.7292	48.01	61.8664				1				0
80	8.23	48.371	51.9054	32.4215	35.3273	-.3258	.9044	168.0252	-.2166	1.2345	1.2533	.7335	350.0492	-.1268	.7225	47.9373	61.757				1				0
80	8.24	48.244	51.8865	32.5221	35.4743	-.3334	.8929	168.1269	-.2242	1.223	1.2434	.7277	349.6118	-.1312	.7158	47.8648	61.6476				1				0
80	8.25	48.183	51.8721	32.579	35.553	-.3367	.8868	168.1872	-.2275	1.2168	1.2379	.7245	349.4086	-.1332	.7122	47.833	61.5887				1				0
80	8.26	48.1221	51.8577	32.6359	35.6317	-.3401	.8806	168.2475	-.2309	1.2106	1.2325	.7213	349.2036	-.1351	.7085	47.8013	61.5299				1				0
80	8.27	48.0611	51.8433	32.6929	35.7105	-.3434	.8744	168.3078	-.2342	1.2045	1.227	.7181	348.9969	-.1371	.7049	47.7696	61.4711				1				0
80	8.28	48.0002	51.8289	32.7498	35.7892	-.3467	.8682	168.3681	-.2375	1.1983	1.2216	.715	348.7886	-.139	.7013	47.7379	61.4124				1				0
80	8.29	47.8457	51.7308	32.8619	35.9336	-.3512	.8541	168.372	-.242	1.1842	1.2086	.7074	348.4503	-.1416	.693	47.6953	61.2777				1				0
80	8.3	47.6912	51.6327	32.974	36.0781	-.3557	.8399	168.3759	-.2465	1.17	1.1957	.6998	348.1046	-.1442	.6848	47.6527	61.1429				1				0
80	8.31	47.5977	51.549	33.0291	36.1438	-.3568	.832	168.3196	-.2476	1.162	1.1881	.6954	347.9708	-.1449	.6801	47.6418	61.0668				1				0
80	8.32	47.5041	51.4653	33.0843	36.2095	-.358	.824	168.2632	-.2488	1.154	1.1805	.6909	347.8352	-.1456	.6754	47.6308	60.9906				1				0
80	8.33	47.4106	51.3816	33.1394	36.2753	-.3591	.8159	168.2068	-.2499	1.146	1.1729	.6865	347.6978	-.1463	.6707	47.6198	60.9144				1				0
80	8.34	47.317	51.2979	33.1946	36.341	-.3603	.8079	168.1505	-.2511	1.138	1.1654	.682	347.5585	-.1469	.666	47.6089	60.8381				1				0
80	8.35	47.1848	51.1206	33.3378	36.488	-.3582	.7914	168.1312	-.249	1.1214	1.1487	.6723	347.4802	-.1457	.6563	47.6284	60.6803				1				0
80	8.36	47.0527	50.9433	33.481	36.6351	-.3562	.7748	168.112	-.247	1.1049	1.1321	.6626	347.3995	-.1445	.6466	47.6479	60.5224				1				0
80	8.37	47.014	50.8497	33.5691	36.7164	-.353	.7662	168.1491	-.2438	1.0963	1.1231	.6573	347.4637	-.1427	.6416	47.6783	60.441				1				0
80	8.38	46.9754	50.7561	33.6571	36.7977	-.3498	.7577	168.1863	-.2406	1.0878	1.114	.652	347.5288	-.1408	.6366	47.7088	60.3596				1				0
80	8.39	46.9368	50.6624	33.7452	36.879	-.3466	.7491	168.2234	-.2374	1.0792	1.105	.6467	347.595	-.1389	.6316	47.7392	60.2782				1				0
80	8.4	46.9308	50.5616	33.9044	37.0113	-.3401	.7373	168.4082	-.2309	1.0673	1.092	.6391	347.7954	-.1351	.6247	47.8014	60.1651				1				0
80	8.41	46.9248	50.4608	34.0637	37.1437	-.3336	.7254	168.5929	-.2243	1.0555	1.0791	.6315	348.0002	-.1313	.6177	47.8634	60.0523				1				0
80	8.42	46.9188	50.36	34.2229	37.276	-.3271	.7136	168.7777	-.2179	1.0437	1.0662	.624	348.2095	-.1275	.6108	47.9252	59.9397				1				0
80	8.43	46.9514	50.3528	34.2941	37.327	-.3238	.7103	168.9253	-.2146	1.0404	1.0623	.6217	348.3474	-.1256	.6089	47.9566	59.9083				1				0
80	8.44	46.984	50.3456	34.3652	37.378	-.3205	.707	169.0729	-.2113	1.0371	1.0584	.6194	348.4862	-.1236	.607	47.988	59.8769				1				0
80	8.45	47.0166	50.3384	34.4364	37.4291	-.3172	.7037	169.2205	-.208	1.0338	1.0545	.6172	348.6257	-.1217	.605	48.0194	59.8456				1				0
80	8.46	47.008	50.2772	34.504	37.4792	-.3136	.6983	169.2685	-.2044	1.0284	1.0485	.6137	348.7611	-.1196	.6019	48.0538	59.7944				1				0
80	8.47	46.9995	50.216	34.5716	37.5294	-.31	.693	169.3165	-.2008	1.023	1.0425	.6102	348.8979	-.1175	.5987	48.0881	59.7432				1				0
80	8.48	46.9583	50.162	34.568	37.5285	-.3096	.6909	169.2168	-.2004	1.0209	1.0404	.6089	348.8933	-.1173	.5975	48.0912	59.7232				1				0
80	8.49	46.9171	50.108	34.5645	37.5277	-.3093	.6888	169.1172	-.2001	1.0188	1.0383	.6077	348.8886	-.1171	.5963	48.0943	59.7032				1				0
80	8.5	46.8759	50.054	34.5609	37.5268	-.309	.6867	169.0176	-.1998	1.0167	1.0362	.6064	348.8839	-.1169	.5951	48.0974	59.6832				1				0
80	8.51	46.8347	50	34.5574	37.5259	-.3087	.6846	168.918	-.1994	1.0146	1.034	.6052	348.8791	-.1167	.5938	48.1005	59.6631				1				0
80	8.52	46.6819	49.8263	34.5467	37.5182	-.3084	.6774	168.573	-.1992	1.0075	1.027	.6011	348.8176	-.1166	.5896	48.1032	59.5952				1				0
80	8.53	46.5291	49.6526	34.536	37.5104	-.3081	.6703	168.2281	-.1989	1.0003	1.0199	.5969	348.7549	-.1164	.5854	48.1058	59.5269				1				0
80	8.54	46.4175	49.5329	34.5289	37.5035	-.3082	.6652	167.9828	-.1989	.9953	1.015	.594	348.6965	-.1164	.5825	48.1054	59.4787				1				0
80	8.55	46.306	49.4132	34.5218	37.4965	-.3082	.6601	167.7374	-.199	.9902	1.01	.5911	348.6373	-.1165	.5795	48.1049	59.4303				1				0
80	8.56	46.1944	49.2935	34.5147	37.4896	-.3082	.655	167.4921	-.199	.9851	1.005	.5882	348.5774	-.1165	.5765	48.1044	59.3818				1				0
80	8.57	46.0828	49.1737	34.5075	37.4827	-.3083	.6499	167.2468	-.1991	.98	1	.5853	348.5167	-.1165	.5735	48.104	59.3332				1				0
80	8.58	45.8639	48.9523	34.5956	37.5865	-.3094	.6332	166.9984	-.2002	.9633	.9839	.5758	348.2584	-.1172	.5638	48.0932	59.174				1				0
80	8.59	45.6451	48.7309	34.6837	37.6903	-.3106	.6164	166.75	-.2013	.9465	.9677	.5663	347.9907	-.1178	.5539	48.0824	59.0143				1				0
80	8.6	45.5378	48.6292	34.7789	37.801	-.3116	.6048	166.7469	-.2024	.9349	.9566	.5598	347.7827	-.1185	.5471	48.0721	58.9037				1				0
80	8.61	45.4305	48.5275	34.874	37.9117	-.3127	.5932	166.7438	-.2035	.9233	.9454	.5533	347.5696	-.1191	.5404	48.0618	58.7931				1				0
80	8.62	45.3232	48.4258	34.9692	38.0224	-.3138	.5816	166.7407	-.2046	.9117	.9343	.5468	347.3516	-.1197	.5336	48.0515	58.6825				1				0
80	8.63	45.2159	48.3241	35.0644	38.1331	-.3149	.57	166.7376	-.2057	.9	.9232	.5403	347.1282	-.1204	.5268	48.0412	58.5719				1				0
80	8.64	45.0632	48.1324	35.3393	38.4376	-.314	.5433	166.9724	-.2048	.8734	.8971	.525	346.8062	-.1198	.5112	48.05	58.3181				1				0
80	8.65	44.9104	47.9407	35.6141	38.742	-.3131	.5168	167.2072	-.2038	.8468	.871	.5098	346.466	-.1193	.4956	48.0587	58.065				1				0
80	8.66	44.8649	47.8507	35.7938	38.9358	-.3111	.5018	167.4452	-.2018	.8319	.856	.501	346.3616	-.1181	.4869	48.0777	57.9227				1				0
80	8.67	44.8194	47.7607	35.9735	39.1295	-.3091	.4869	167.6831	-.1999	.817	.8411	.4923	346.2538	-.117	.4782	48.0966	57.7809				1				0
80	8.68	44.7739	47.6707	36.1532	39.3233	-.3071	.4721	167.9211	-.1979	.8021	.8262	.4835	346.1426	-.1158	.4695	48.1154	57.6395				1				0
80	8.69	44.7284	47.5806	36.3329	39.517	-.3051	.4573	168.159	-.1959	.7873	.8113	.4748	346.0274	-.1147	.4608	48.1342	57.4985				1				0
80	8.7	44.6529	47.3286	36.6843	39.8492	-.2946	.4283	168.515	-.1854	.7583	.7807	.4569	346.2627	-.1085	.4438	48.2344	57.2223				1				0
80	8.71	44.5774	47.0766	37.0357	40.1813	-.2841	.3994	168.8709	-.1749	.7295	.7501	.439	346.516	-.1024	.4269	48.3341	56.9473				1				0
80	8.72	44.5473	46.9146	37.2073	40.3197	-.2756	.3852	168.989	-.1664	.7153	.7344	.4298	346.9041	-.0974	.4186	48.4152	56.8125				1				0
80	8.73	44.5173	46.7526	37.379	40.4581	-.2671	.3711	169.107	-.1579	.7012	.7187	.4206	347.3085	-.0924	.4104	48.4961	56.6778				1				0
80	8.74	44.4873	46.5906	37.5507	40.5965	-.2586	.357	169.225	-.1494	.687	.7031	.4115	347.7305	-.0874	.4021	48.577	56.5433				1				0
80	8.75	44.3027	46.2189	37.8309	40.8023	-.2456	.3283	169.1548	-.1364	.6584	.6724	.3935	348.2973	-.0798	.3853	48.7011	56.2706				1				0
80	8.76	44.1182	45.8471	38.1111	41.0082	-.2326	.2997	169.0846	-.1233	.6297	.6417	.3756	348.9189	-.0722	.3686	48.8254	55.9976				1				0
80	8.77	43.9337	45.4754	38.3913	41.214	-.2195	.271	169.0144	-.1103	.6011	.6111	.3576	349.6033	-.0645	.3518	48.9497	55.7244				1				0
80	8.78	43.7792	45.2657	38.4999	41.2815	-.2149	.2563	168.8262	-.1057	.5864	.5959	.3487	349.7845	-.0618	.3432	48.9936	55.5849				1				0
80	8.79	43.6247	45.056	38.6084	41.3489	-.2103	.2417	168.638	-.1011	.5717	.5806	.3398	349.9756	-.0591	.3346	49.0375	55.4451				1				0
80	8.8	43.4702	44.8463	38.7169	41.4164	-.2057	.227	168.4498	-.0964	.557	.5653	.3308	350.1776	-.0564	.326	49.0815	55.305				1				0
80	8.81	43.0934	44.4637	38.9491	41.5998	-.2033	.1948	168.106	-.0941	.5248	.5332	.3121	349.835	-.0551	.3072	49.1038	54.9984				1				0
80	8.82	42.7166	44.0812	39.1813	41.7831	-.201	.1625	167.7623	-.0918	.4925	.501	.2932	349.4469	-.0537	.2882	49.1261	54.6906				1				0
80	8.83	42.4943	43.9084	39.3049	41.899	-.2033	.1449	167.6067	-.0941	.475	.4842	.2834	348.7989	-.055	.278	49.1042	54.5236				1				0
80	8.84	42.272	43.7356	39.4286	42.0149	-.2056	.1273	167.4511	-.0964	.4574	.4674	.2736	348.103	-.0564	.2677	49.0822	54.3562				1				0
80	8.85	42.0497	43.5628	39.5522	42.1308	-.2079	.1097	167.2956	-.0987	.4398	.4507	.2638	347.3541	-.0578	.2574	49.0602	54.1886				1				0
80	8.86	41.8274	43.39	39.6758	42.2467	-.2102	.0921	167.14	-.101	.4222	.4341	.254	346.5461	-.0591	.2471	49.0382	54.0206				1				0
80	8.87	41.4936	43.1074	40.0432	42.5408	-.209	.0564	167.185	-.0998	.3864	.3991	.2336	345.5168	-.0584	.2262	49.0494	53.6802				1				0
80	8.88	41.1597	42.8247	40.4106	42.8349	-.2079	.0206	167.23	-.0986	.3507	.3643	.2132	344.2912	-.0577	.2053	49.0606	53.3401				1				0
80	8.89	41.0481	42.7149	40.6544	43.0131	-.2044	.0027	167.4305	-.0952	.3327	.3461	.2025	344.0412	-.0557	.1947	49.0938	53.1689				1				0
80	8.9	40.9366	42.6051	40.8981	43.1913	-.2009	-.0153	167.631	-.0917	.3148	.3279	.1919	343.7643	-.0537	.1842	49.1269	52.9981				1				0
80	8.91	40.825	42.4953	41.1418	43.3694	-.1974	-.0332	167.8316	-.0882	.2969	.3097	.1813	343.4555	-.0516	.1738	49.16	52.8277				1				0
80	8.92	40.7134	42.3855	41.3856	43.5476	-.194	-.051	168.0321	-.0847	.2791	.2916	.1707	343.1092	-.0496	.1633	49.193	52.6578				1				0
80	8.93	40.5375	42.2163	41.8197	43.8685	-.1881	-.0814	168.4419	-.0789	.2487	.2609	.1527	342.3983	-.0462	.1455	49.2486	52.3683				1				0
80	8.94	40.3615	42.0471	42.2538	44.1894	-.1823	-.1116	168.8517	-.0731	.2184	.2303	.1348	341.5027	-.0428	.1278	49.304	52.0803				1				0
80	8.95	40.2971	41.9877	42.4441	44.3321	-.1799	-.1241	169.0611	-.0707	.2059	.2177	.1274	341.0519	-.0414	.1205	49.3266	51.9614				1				0
80	8.96	40.2328	41.9283	42.6345	44.4748	-.1776	-.1366	169.2704	-.0683	.1935	.2052	.1201	340.5476	-.04	.1132	49.3492	51.8428				1				0
80	8.97	40.1684	41.8689	42.8249	44.6175	-.1752	-.149	169.4797	-.066	.1811	.1927	.1128	339.9788	-.0386	.106	49.3716	51.7244				1				0
80	8.98	40.104	41.8095	43.0152	44.7602	-.1728	-.1614	169.689	-.0636	.1687	.1803	.1055	339.3332	-.0372	.0987	49.3941	51.6064				1				0
80	8.99	39.9624	41.6961	43.2287	44.9332	-.1721	-.1789	169.8204	-.0629	.1511	.1637	.0958	337.4134	-.0368	.0885	49.4012	51.4395				1				0
80	9	39.8208	41.5827	43.4422	45.1062	-.1713	-.1964	169.9519	-.0621	.1337	.1474	.0863	335.0692	-.0364	.0782	49.4083	51.2729				1				0
80	9.01	39.7435	41.5287	43.4653	45.1365	-.1729	-.2016	169.874	-.0637	.1285	.1434	.0839	333.6194	-.0373	.0752	49.3931	51.2237				1				0
80	9.02	39.6663	41.4747	43.4885	45.1668	-.1745	-.2068	169.7962	-.0653	.1233	.1395	.0817	332.0869	-.0382	.0722	49.3778	51.1744				1				0
80	9.03	39.5891	41.4207	43.5116	45.197	-.1761	-.2119	169.7183	-.0669	.1181	.1358	.0795	330.4664	-.0392	.0691	49.3626	51.1251				1				0
80	9.04	39.5118	41.3666	43.5347	45.2273	-.1777	-.2171	169.6405	-.0685	.113	.1321	.0773	328.7531	-.0401	.0661	49.3473	51.0757				1				0
80	9.05	39.4183	41.3009	43.4662	45.1797	-.1805	-.2187	169.3652	-.0713	.1114	.1323	.0774	327.3924	-.0417	.0652	49.3213	51.061				1				0
80	9.06	39.3247	41.2352	43.3977	45.1322	-.1832	-.2202	169.0898	-.074	.1099	.1325	.0775	326.0309	-.0433	.0643	49.2951	51.0463				1				0
80	9.07	39.3084	41.2235	43.3061	45.0543	-.1844	-.2166	168.8924	-.0752	.1135	.1361	.0797	326.4929	-.044	.0664	49.2843	51.0811				1				0
80	9.08	39.2921	41.2118	43.2145	44.9765	-.1855	-.2129	168.6949	-.0763	.1172	.1398	.0818	326.9315	-.0447	.0686	49.2734	51.116				1				0
80	9.09	39.2758	41.2001	43.1229	44.8986	-.1867	-.2092	168.4974	-.0774	.1209	.1435	.084	327.3482	-.0453	.0707	49.2625	51.151				1				0
80	9.1	39.2595	41.1884	43.0312	44.8208	-.1878	-.2055	168.2999	-.0786	.1245	.1473	.0862	327.7454	-.046	.0729	49.2515	51.186				1				0
80	9.11	39.2071	41.1533	42.8978	44.7239	-.1909	-.2019	167.9822	-.0817	.1281	.1519	.0889	327.4846	-.0478	.075	49.2222	51.2201				1				0
80	9.12	39.1548	41.1182	42.7644	44.627	-.194	-.1984	167.6644	-.0848	.1317	.1566	.0917	327.2391	-.0496	.0771	49.1928	51.2544				1				0
80	9.13	39.1187	41.0948	42.7226	44.608	-.1959	-.1985	167.5441	-.0867	.1316	.1576	.0922	326.6265	-.0507	.077	49.1744	51.2534				1				0
80	9.14	39.0827	41.0714	42.6808	44.589	-.1978	-.1986	167.4238	-.0886	.1315	.1586	.0928	326.0207	-.0519	.077	49.1559	51.2524				1				0
80	9.15	39.0466	41.048	42.639	44.57	-.1998	-.1987	167.3036	-.0906	.1314	.1596	.0934	325.4217	-.053	.0769	49.1374	51.2514				1				0
80	9.16	39.0123	41.03	42.6398	44.6357	-.2039	-.202	167.3178	-.0947	.1281	.1593	.0932	323.5306	-.0554	.075	49.0983	51.22				1				0
80	9.17	38.978	41.012	42.6407	44.7014	-.208	-.2053	167.3321	-.0988	.1248	.1592	.0931	321.6345	-.0578	.073	49.0592	51.1885				1				0
80	9.18	38.9436	40.994	42.6416	44.7672	-.2121	-.2086	167.3464	-.1029	.1215	.1592	.0932	319.7376	-.0602	.0711	49.0201	51.157				1				0
80	9.19	38.9453	40.9994	42.6843	44.8519	-.2143	-.2118	167.481	-.105	.1183	.1582	.0926	318.3967	-.0615	.0692	48.9996	51.1267				1				0
80	9.2	38.9471	41.0048	42.727	44.9367	-.2164	-.2149	167.6156	-.1072	.1151	.1573	.0921	317.0411	-.0627	.0674	48.9791	51.0963				1				0
80	9.21	38.9488	41.0102	42.7697	45.0215	-.2186	-.2181	167.7502	-.1093	.1119	.1565	.0916	315.6732	-.064	.0655	48.9587	51.0661				1				0
80	9.22	39.0028	41.0426	42.8809	45.1547	-.2181	-.2221	168.081	-.1089	.108	.1534	.0898	314.7501	-.0637	.0632	48.9626	51.0284				1				0
80	9.23	39.0569	41.075	42.9921	45.2878	-.2177	-.226	168.4119	-.1085	.104	.1503	.088	313.7927	-.0635	.0609	48.9666	50.9908				1				0
80	9.24	39.1093	41.102	43.0606	45.3363	-.2152	-.2268	168.6082	-.106	.1033	.148	.0866	314.2567	-.062	.0604	48.9908	50.9834				1				0
80	9.25	39.1616	41.129	43.1291	45.3847	-.2126	-.2276	168.8045	-.1034	.1025	.1456	.0852	314.7347	-.0605	.06	49.0149	50.976				1				0
80	9.26	39.214	41.156	43.1976	45.4332	-.2101	-.2284	169.0008	-.1009	.1017	.1433	.0838	315.2271	-.0591	.0595	49.039	50.9686				1				0
80	9.27	39.2663	41.183	43.2661	45.4816	-.2076	-.2291	169.1971	-.0984	.1009	.1409	.0825	315.7346	-.0576	.0591	49.0631	50.9613				1				0
80	9.28	39.3007	41.174	43.3115	45.4928	-.2036	-.2299	169.279	-.0944	.1002	.1376	.0806	316.7051	-.0552	.0586	49.1011	50.9541				1				0
80	9.29	39.335	41.165	43.3568	45.5041	-.1996	-.2306	169.3609	-.0904	.0994	.1344	.0786	317.7227	-.0529	.0582	49.139	50.9469				1				0
80	9.3	39.317	41.129	43.3337	45.4669	-.1981	-.2306	169.2466	-.0889	.0994	.1334	.0781	318.196	-.052	.0582	49.1531	50.9471				1				0
80	9.31	39.299	41.093	43.3106	45.4297	-.1967	-.2306	169.1322	-.0874	.0995	.1324	.0775	318.6776	-.0512	.0582	49.1671	50.9473				1				0
80	9.32	39.2809	41.057	43.2874	45.3925	-.1952	-.2306	169.0179	-.086	.0995	.1315	.0769	319.1666	-.0503	.0582	49.1812	50.9474				1				0
80	9.33	39.2629	41.021	43.2643	45.3553	-.1937	-.2306	168.9036	-.0845	.0995	.1305	.0764	319.6631	-.0494	.0582	49.1953	50.9476				1				0
80	9.34	39.1711	40.9184	43.1905	45.2792	-.1934	-.2323	168.5592	-.0842	.0978	.1291	.0755	319.2622	-.0493	.0572	49.1978	50.9314				1				0
80	9.35	39.0792	40.8158	43.1166	45.2031	-.1932	-.234	168.2148	-.084	.0961	.1276	.0747	318.8502	-.0491	.0562	49.2003	50.9151				1				0
80	9.36	39.0054	40.7492	43.0659	45.1642	-.1944	-.2357	167.9847	-.0852	.0944	.1271	.0744	317.9207	-.0499	.0552	49.1887	50.8986				1				0
80	9.37	38.9316	40.6826	43.0152	45.1252	-.1956	-.2375	167.7547	-.0864	.0926	.1267	.0741	316.981	-.0506	.0542	49.177	50.882				1				0
80	9.38	38.8578	40.616	42.9645	45.0863	-.1969	-.2392	167.5246	-.0877	.0909	.1263	.0739	316.033	-.0513	.0532	49.1652	50.8654				1				0
80	9.39	38.784	40.5494	42.9138	45.0474	-.1981	-.2409	167.2946	-.0889	.0891	.1259	.0737	315.076	-.052	.0522	49.1535	50.8488				1				0
80	9.4	38.6801	40.4873	42.9058	45.0777	-.2023	-.2464	167.1509	-.0931	.0837	.1252	.0733	311.9329	-.0545	.049	49.1131	50.7967				1				0
80	9.41	38.5763	40.4252	42.8978	45.1079	-.2066	-.2519	167.0072	-.0974	.0782	.1249	.0731	308.7596	-.057	.0458	49.0726	50.7445				1				0
80	9.42	38.5462	40.4297	42.9405	45.1771	-.2096	-.2556	167.0936	-.1004	.0745	.125	.0731	306.5713	-.0587	.0436	49.0441	50.7092				1				0
80	9.43	38.5162	40.4342	42.9832	45.2463	-.2126	-.2593	167.1799	-.1034	.0708	.1253	.0733	304.3924	-.0605	.0414	49.0156	50.6739				1				0
80	9.44	38.4862	40.4387	43.0259	45.3155	-.2156	-.263	167.2663	-.1064	.0671	.1257	.0736	302.2283	-.0622	.0392	48.9871	50.6386				1				0
80	9.45	38.4561	40.4432	43.0686	45.3847	-.2186	-.2667	167.3526	-.1093	.0634	.1264	.074	300.086	-.064	.0371	48.9586	50.6033				1				0
80	9.46	38.4124	40.4873	43.1727	45.5681	-.2267	-.2743	167.6404	-.1174	.0558	.13	.0761	295.4155	-.0687	.0327	48.8814	50.5315				1				0
80	9.47	38.3686	40.5314	43.2768	45.7515	-.2347	-.2818	167.9282	-.1255	.0483	.1345	.0787	291.0423	-.0735	.0283	48.8046	50.4599				1				0
80	9.48	38.3548	40.571	43.3381	45.8656	-.2398	-.2856	168.1296	-.1306	.0445	.138	.0807	288.8024	-.0764	.026	48.7561	50.4235				1				0
80	9.49	38.3411	40.6106	43.3995	45.9798	-.2449	-.2894	168.331	-.1357	.0407	.1416	.0829	286.6807	-.0794	.0238	48.7078	50.3872				1				0
80	9.5	38.3274	40.6502	43.4609	46.094	-.25	-.2932	168.5324	-.1407	.0369	.1455	.0851	284.6735	-.0824	.0216	48.6596	50.351				1				0
80	9.51	38.3222	40.7717	43.4778	46.2289	-.2619	-.2937	168.8006	-.1527	.0363	.1569	.0918	283.3884	-.0893	.0213	48.5461	50.3461				1				0
80	9.52	38.3171	40.8932	43.4947	46.3638	-.2738	-.2942	169.0688	-.1645	.0358	.1684	.0986	282.2817	-.0963	.021	48.4329	50.3412				1				0
80	9.53	38.3119	41.0147	43.5116	46.4988	-.2856	-.2948	169.337	-.1764	.0353	.1799	.1053	281.3193	-.1032	.0207	48.32	50.3363				1				0
80	9.54	38.3205	41.0966	43.4671	46.5195	-.2925	-.2915	169.4038	-.1832	.0386	.1873	.1096	281.8884	-.1072	.0226	48.2549	50.3674				1				0
80	9.55	38.3291	41.1785	43.4226	46.5403	-.2993	-.2882	169.4706	-.1901	.0418	.1946	.1139	282.4139	-.1112	.0245	48.1898	50.3985				1				0
80	9.56	38.3377	41.2604	43.3782	46.561	-.3061	-.285	169.5373	-.1969	.0451	.202	.1182	282.9008	-.1152	.0264	48.1248	50.4295				1				0
80	9.57	38.3119	41.3414	43.2207	46.491	-.3162	-.2775	169.3651	-.207	.0526	.2135	.125	284.2628	-.1211	.0308	48.029	50.501				1				0
80	9.58	38.2862	41.4225	43.0633	46.4209	-.3262	-.2699	169.1928	-.217	.0601	.2252	.1318	285.4871	-.127	.0352	47.9331	50.5727				1				0
80	9.59	38.2519	41.4216	42.9503	46.3301	-.3295	-.2657	168.9538	-.2203	.0644	.2295	.1343	286.2993	-.1289	.0377	47.902	50.6135				1				0
80	9.6	38.2175	41.4207	42.8373	46.2393	-.3328	-.2614	168.7148	-.2236	.0687	.2339	.1369	287.0837	-.1308	.0402	47.8709	50.6543				1				0
80	9.61	38.1832	41.4198	42.7243	46.1485	-.336	-.2571	168.4757	-.2268	.073	.2383	.1395	287.8415	-.1328	.0427	47.8397	50.6953				1				0
80	9.62	38.1489	41.4188	42.6114	46.0576	-.3393	-.2527	168.2367	-.2301	.0773	.2428	.1421	288.5734	-.1347	.0453	47.8084	50.7364				1				0
80	9.63	38.0896	41.4153	42.4575	45.9305	-.3442	-.2472	167.8929	-.235	.0829	.2492	.1458	289.4278	-.1375	.0485	47.7621	50.7893				1				0
80	9.64	38.0304	41.4117	42.3036	45.8033	-.3491	-.2416	167.549	-.2399	.0885	.2557	.1496	290.2424	-.1404	.0518	47.7155	50.8424				1				0
80	9.65	38.0055	41.409	42.2627	45.767	-.3507	-.2404	167.4442	-.2414	.0897	.2576	.1507	290.3787	-.1413	.0525	47.7005	50.8542				1				0
80	9.66	37.9806	41.4062	42.2217	45.7307	-.3522	-.2391	167.3393	-.243	.0909	.2595	.1519	290.5129	-.1422	.0532	47.6855	50.866				1				0
80	9.67	37.9557	41.4035	42.1808	45.6944	-.3538	-.2379	167.2345	-.2446	.0922	.2614	.153	290.6453	-.1432	.0539	47.6704	50.8777				1				0
80	9.68	37.9309	41.4008	42.1399	45.658	-.3554	-.2367	167.1297	-.2462	.0934	.2633	.1541	290.7761	-.1441	.0547	47.6553	50.8895				1				0
80	9.69	37.9266	41.4657	42.1355	45.6779	-.36	-.2353	167.2056	-.2508	.0948	.2681	.1569	290.7014	-.1468	.0555	47.6116	50.9026				1				0
80	9.7	37.9223	41.5305	42.131	45.6978	-.3646	-.2339	167.2816	-.2554	.0961	.2729	.1597	290.6293	-.1495	.0563	47.568	50.9156				1				0
80	9.71	37.9429	41.598	42.1675	45.754	-.3676	-.2338	167.4624	-.2584	.0963	.2757	.1614	290.4346	-.1512	.0563	47.5395	50.9168				1				0
80	9.72	37.9635	41.6655	42.204	45.8103	-.3706	-.2337	167.6432	-.2613	.0964	.2785	.163	290.2443	-.1529	.0564	47.5111	50.9179				1				0
80	9.73	37.9841	41.733	42.2404	45.8665	-.3735	-.2336	167.824	-.2643	.0965	.2814	.1647	290.0582	-.1547	.0565	47.4827	50.9191				1				0
80	9.74	38.0047	41.8005	42.2769	45.9227	-.3765	-.2334	168.0048	-.2673	.0966	.2842	.1663	289.8763	-.1564	.0566	47.4544	50.9203				1				0
80	9.75	38.051	41.922	42.3258	45.9859	-.3804	-.2315	168.2847	-.2712	.0986	.2885	.1689	289.9755	-.1587	.0577	47.4174	50.9387				1				0
80	9.76	38.0974	42.0435	42.3748	46.049	-.3843	-.2296	168.5646	-.275	.1005	.2928	.1714	290.0715	-.161	.0588	47.3805	50.9571				1				0
80	9.77	38.1231	42.0975	42.3872	46.0559	-.3852	-.2278	168.6637	-.276	.1023	.2943	.1723	290.3406	-.1615	.0599	47.3717	50.9743				1				0
80	9.78	38.1489	42.1515	42.3997	46.0628	-.3861	-.226	168.7628	-.2769	.1041	.2958	.1731	290.6067	-.162	.0609	47.363	50.9915				1				0
80	9.79	38.1746	42.2055	42.4121	46.0697	-.387	-.2241	168.862	-.2778	.1059	.2973	.174	290.8698	-.1626	.062	47.3543	51.0087				1				0
80	9.8	38.2004	42.2595	42.4246	46.0767	-.3879	-.2223	168.9611	-.2787	.1077	.2988	.1749	291.1299	-.1631	.063	47.3455	51.0259				1				0
80	9.81	38.1943	42.2784	42.4005	46.0438	-.3888	-.2205	168.9171	-.2796	.1096	.3003	.1758	291.4005	-.1637	.0641	47.3369	51.0437				1				0
80	9.82	38.1883	42.2973	42.3765	46.0109	-.3898	-.2186	168.8731	-.2805	.1115	.3019	.1767	291.6684	-.1642	.0652	47.3282	51.0615				1				0
80	9.83	38.1566	42.2622	42.3401	45.9711	-.3897	-.2185	168.73	-.2805	.1115	.3019	.1767	291.6819	-.1642	.0653	47.3283	51.0622				1				0
80	9.84	38.1248	42.2271	42.3036	45.9314	-.3897	-.2185	168.5869	-.2805	.1116	.3019	.1767	291.6955	-.1642	.0653	47.3283	51.063				1				0
80	9.85	38.0931	42.192	42.2671	45.8916	-.3897	-.2184	168.4438	-.2805	.1117	.3019	.1767	291.7092	-.1642	.0654	47.3284	51.0637				1				0
80	9.86	38.0613	42.1569	42.2306	45.8518	-.3897	-.2183	168.3006	-.2805	.1118	.302	.1767	291.7228	-.1642	.0654	47.3284	51.0644				1				0
80	9.87	38.021	42.1011	42.1782	45.7956	-.3892	-.2182	168.0958	-.28	.1118	.3015	.1765	291.7723	-.1639	.0655	47.3331	51.0652				1				0
80	9.88	37.9806	42.0453	42.1257	45.7393	-.3887	-.2181	167.8909	-.2795	.1119	.3011	.1762	291.8221	-.1636	.0655	47.3379	51.066				1				0
80	9.89	37.9721	42.0246	42.1097	45.7229	-.3882	-.2181	167.8292	-.279	.1119	.3006	.176	291.8583	-.1633	.0655	47.3426	51.066				1				0
80	9.9	37.9635	42.0039	42.0937	45.7065	-.3878	-.2181	167.7675	-.2785	.1119	.3002	.1757	291.8946	-.163	.0655	47.3472	51.0661				1				0
80	9.91	37.9549	41.9832	42.0776	45.69	-.3873	-.2181	167.7058	-.278	.1119	.2997	.1754	291.9312	-.1627	.0655	47.3519	51.0662				1				0
80	9.92	37.96	41.9607	42.1025	45.7091	-.3855	-.2198	167.7323	-.2763	.1103	.2975	.1741	291.759	-.1617	.0645	47.3687	51.0503				1				0
80	9.93	37.9652	41.9382	42.1275	45.7281	-.3837	-.2215	167.7589	-.2745	.1086	.2952	.1728	291.5843	-.1607	.0636	47.3855	51.0343				1				0
80	9.94	37.9703	41.9157	42.1524	45.7471	-.382	-.2231	167.7855	-.2728	.1069	.293	.1715	291.407	-.1596	.0626	47.4022	51.0184				1				0
80	9.95	37.9841	41.9139	42.1933	45.7826	-.3807	-.2248	167.8738	-.2715	.1053	.2912	.1704	291.1907	-.1589	.0616	47.4143	51.0025				1				0
80	9.96	37.9978	41.9121	42.2342	45.8181	-.3795	-.2265	167.9621	-.2702	.1036	.2894	.1694	290.9719	-.1582	.0606	47.4263	50.9865				1				0
80	9.97	38.0115	41.9103	42.2751	45.8535	-.3782	-.2282	168.0504	-.269	.1019	.2876	.1683	290.7508	-.1574	.0596	47.4383	50.9706				1				0
80	9.98	38.0201	41.8833	42.3765	45.9227	-.3744	-.2332	168.2026	-.2652	.0969	.2823	.1652	290.0645	-.1552	.0567	47.4742	50.9225				1				0
80	9.99	38.0287	41.8563	42.4779	45.9919	-.3707	-.2382	168.3548	-.2614	.0918	.2771	.1622	289.3535	-.153	.0537	47.51	50.8746				1				0
80	10	38.0236	41.8311	42.5384	46.0256	-.3682	-.2416	168.4187	-.2589	.0885	.2736	.1601	288.8623	-.1515	.0518	47.5338	50.8425				1				0
80	10.01	38.0184	41.8059	42.5989	46.0594	-.3657	-.245	168.4826	-.2564	.0851	.2702	.1581	288.359	-.1501	.0498	47.5577	50.8105				1				0
80	10.02	38.0133	41.7807	42.6594	46.0931	-.3632	-.2483	168.5464	-.2539	.0817	.2668	.1561	287.8431	-.1486	.0478	47.5815	50.7785				1				0
80	10.03	38.0081	41.7555	42.7199	46.1268	-.3607	-.2517	168.6103	-.2514	.0784	.2634	.1541	287.3144	-.1472	.0459	47.6053	50.7465				1				0
80	10.04	37.9952	41.7114	42.7902	46.1433	-.3563	-.2556	168.64	-.2471	.0745	.2581	.151	286.7676	-.1446	.0436	47.6467	50.7091				1				0
80	10.05	37.9824	41.6673	42.8604	46.1597	-.352	-.2595	168.6698	-.2427	.0705	.2528	.1479	286.1981	-.1421	.0413	47.6881	50.6716				1				0
80	10.06	37.9746	41.6484	42.8702	46.1424	-.3501	-.2601	168.6356	-.2409	.0699	.2508	.1468	286.1888	-.141	.0409	47.7058	50.666				1				0
80	10.07	37.9669	41.6295	42.88	46.1251	-.3482	-.2607	168.6015	-.239	.0694	.2489	.1457	286.1793	-.1399	.0406	47.7235	50.6605				1				0
80	10.08	37.9592	41.6106	42.8898	46.1078	-.3464	-.2613	168.5674	-.2372	.0688	.2469	.1445	286.1696	-.1388	.0402	47.7412	50.6549				1				0
80	10.09	37.9515	41.5917	42.8996	46.0905	-.3445	-.2619	168.5332	-.2353	.0682	.245	.1434	286.1598	-.1377	.0399	47.7589	50.6494				1				0
80	10.1	38.0055	41.6025	42.872	46.017	-.3401	-.2573	168.497	-.2309	.0727	.2421	.1417	287.485	-.1351	.0426	47.8011	50.6927				1				0
80	10.11	38.0596	41.6133	42.8444	45.9435	-.3357	-.2528	168.4608	-.2265	.0773	.2393	.14	288.8422	-.1325	.0452	47.8432	50.736				1				0
80	10.12	38.1214	41.643	42.8071	45.8872	-.3331	-.2477	168.4587	-.2239	.0824	.2386	.1396	290.2074	-.131	.0482	47.8677	50.7848				1				0
80	10.13	38.1832	41.6727	42.7697	45.831	-.3305	-.2425	168.4566	-.2213	.0875	.238	.1393	291.5798	-.1295	.0512	47.8921	50.8337				1				0
80	10.14	38.245	41.7024	42.7324	45.7748	-.328	-.2374	168.4545	-.2188	.0927	.2376	.139	292.9581	-.128	.0542	47.9166	50.8826				1				0
80	10.15	38.3068	41.7321	42.695	45.7186	-.3254	-.2323	168.4524	-.2162	.0978	.2373	.1389	294.3406	-.1265	.0572	47.941	50.9314				1				0
80	10.16	38.4673	41.8086	42.5891	45.5785	-.3195	-.2189	168.4435	-.2102	.1112	.2378	.1392	297.8713	-.123	.0651	47.9977	51.0589				1				0
80	10.17	38.6278	41.8851	42.4833	45.4383	-.3135	-.2055	168.4345	-.2043	.1246	.2393	.14	301.373	-.1196	.0729	48.0544	51.1864				1				0
80	10.18	38.7265	41.9319	42.4148	45.3545	-.3101	-.1972	168.4276	-.2009	.1328	.2408	.141	303.4691	-.1176	.0777	48.0866	51.265				1				0
80	10.19	38.8252	41.9787	42.3463	45.2705	-.3067	-.189	168.4207	-.1975	.1411	.2427	.1421	305.5355	-.1156	.0826	48.1188	51.3436				1				0
80	10.2	38.9239	42.0255	42.2778	45.1867	-.3034	-.1807	168.4138	-.1941	.1493	.2449	.1433	307.5678	-.1136	.0874	48.1511	51.4222				1				0
80	10.21	39.0226	42.0723	42.2093	45.1028	-.3	-.1725	168.4069	-.1908	.1576	.2474	.1448	309.5616	-.1116	.0922	48.1833	51.5009				1				0
80	10.22	39.2063	42.1578	42.0741	44.9384	-.2936	-.1567	168.3766	-.1844	.1733	.2531	.1481	313.2318	-.1079	.1014	48.244	51.6508				1				0
80	10.23	39.3899	42.2433	41.9389	44.7741	-.2872	-.141	168.3462	-.178	.1891	.2597	.152	316.7296	-.1042	.1107	48.3047	51.8009				1				0
80	10.24	39.4749	42.282	41.8722	44.6936	-.2842	-.1335	168.3227	-.175	.1966	.2632	.154	318.3223	-.1024	.1151	48.3332	51.8723				1				0
80	10.25	39.5599	42.3207	41.8054	44.6132	-.2812	-.126	168.2992	-.172	.2041	.2669	.1562	319.8723	-.1007	.1194	48.3616	51.9437				1				0
80	10.26	39.6448	42.3594	41.7387	44.5328	-.2783	-.1185	168.2757	-.169	.2116	.2708	.1585	321.3791	-.0989	.1238	48.3901	52.0152				1				0
80	10.27	39.7298	42.3981	41.672	44.4523	-.2753	-.111	168.2523	-.166	.2191	.2749	.1609	322.8425	-.0972	.1282	48.4186	52.0866				1				0
80	10.28	39.9718	42.5439	41.5439	44.2594	-.267	-.0913	168.3191	-.1578	.2388	.2862	.1675	326.5437	-.0924	.1398	48.4971	52.2744				1				0
80	10.29	40.2139	42.6897	41.4158	44.0666	-.2588	-.0715	168.386	-.1496	.2585	.2987	.1748	329.9473	-.0875	.1513	48.5755	52.4621				1				0
80	10.3	40.3709	42.7968	41.3544	43.9541	-.2536	-.0594	168.4763	-.1443	.2707	.3068	.1795	331.9336	-.0845	.1584	48.6254	52.5781				1				0
80	10.31	40.528	42.9039	41.2931	43.8417	-.2483	-.0472	168.5667	-.1391	.2829	.3152	.1845	333.8135	-.0814	.1655	48.6752	52.694				1				0
80	10.32	40.6851	43.0111	41.2317	43.7292	-.2431	-.035	168.657	-.1339	.295	.324	.1896	335.5918	-.0784	.1727	48.7249	52.8098				1				0
80	10.33	40.9314	43.1587	41.0653	43.4793	-.2339	-.0126	168.6347	-.1247	.3175	.3411	.1996	338.5518	-.073	.1858	48.8122	53.0235				1				0
80	10.34	41.1777	43.3063	40.899	43.2293	-.2248	.0099	168.6123	-.1156	.3399	.359	.2101	341.2234	-.0676	.1989	48.8994	53.2373				1				0
80	10.35	41.4241	43.4539	40.7326	42.9793	-.2156	.0323	168.5899	-.1064	.3624	.3777	.221	343.6367	-.0623	.2121	48.9867	53.4512				1				0
80	10.36	41.5133	43.4944	40.6277	42.8418	-.2117	.0427	168.4772	-.1024	.3727	.3865	.2262	344.6317	-.06	.2181	49.0244	53.5497				1				0
80	10.37	41.6026	43.5349	40.5227	42.7043	-.2077	.053	168.3645	-.0985	.3831	.3955	.2315	345.583	-.0576	.2242	49.0621	53.6483				1				0
80	10.38	41.6918	43.5754	40.4177	42.5668	-.2037	.0634	168.2517	-.0945	.3934	.4046	.2368	346.493	-.0553	.2303	49.0999	53.7471				1				0
80	10.39	41.7983	43.6222	40.2336	42.3454	-.1991	.079	167.9994	-.0899	.4091	.4188	.2451	347.604	-.0526	.2394	49.1437	53.896				1				0
80	10.4	41.9047	43.669	40.0495	42.1239	-.1945	.0947	167.7471	-.0853	.4248	.4332	.2536	348.6449	-.0499	.2486	49.1876	54.0454				1				0
80	10.41	41.9219	43.6753	39.9703	42.04	-.1939	.1	167.6075	-.0847	.43	.4383	.2565	348.8613	-.0496	.2517	49.1936	54.0956				1				0
80	10.42	41.939	43.6816	39.8911	41.9561	-.1933	.1053	167.4679	-.084	.4353	.4434	.2595	349.0732	-.0492	.2548	49.1996	54.146				1				0
80	10.43	41.9562	43.6879	39.812	41.8722	-.1926	.1106	167.3283	-.0834	.4406	.4485	.2625	349.2806	-.0488	.2579	49.2056	54.1964				1				0
80	10.44	41.9734	43.6942	39.7328	41.7883	-.192	.1159	167.1887	-.0828	.4459	.4535	.2654	349.4836	-.0484	.261	49.2116	54.247				1				0
80	10.45	42.0489	43.7554	39.667	41.7018	-.1902	.124	167.1731	-.081	.454	.4612	.2699	349.8822	-.0474	.2657	49.2284	54.324				1				0
80	10.46	42.1244	43.8166	39.6011	41.6153	-.1885	.132	167.1575	-.0793	.4621	.4689	.2744	350.2678	-.0464	.2704	49.2452	54.401				1				0
80	10.47	42.1828	43.8715	39.6145	41.6128	-.1873	.1348	167.2815	-.0781	.4649	.4714	.2759	350.4594	-.0457	.2721	49.2559	54.4274				1				0
80	10.48	42.2411	43.9264	39.6278	41.6102	-.1862	.1376	167.4055	-.077	.4676	.4739	.2774	350.6488	-.0451	.2737	49.2666	54.4537				1				0
80	10.49	42.2995	43.9813	39.6412	41.6076	-.1851	.1403	167.5295	-.0759	.4704	.4765	.2789	350.8358	-.0444	.2753	49.2773	54.4799				1				0
80	10.5	42.3579	44.0362	39.6545	41.605	-.184	.1431	167.6535	-.0748	.4731	.479	.2803	351.0205	-.0438	.2769	49.2879	54.5062				1				0
80	10.51	42.5373	44.1784	39.6767	41.5851	-.1796	.1517	167.9775	-.0704	.4817	.4869	.2849	351.6862	-.0412	.2819	49.3295	54.5881				1				0
80	10.52	42.7166	44.3206	39.699	41.5652	-.1753	.1603	168.3014	-.066	.4903	.4947	.2896	352.3283	-.0387	.287	49.371	54.6697				1				0
80	10.53	42.8376	44.4079	39.7079	41.5479	-.172	.1661	168.5013	-.0628	.4961	.5001	.2927	352.7841	-.0368	.2904	49.4017	54.7251				1				0
80	10.54	42.9587	44.4952	39.7168	41.5306	-.1688	.1719	168.7013	-.0596	.5019	.5055	.2958	353.2291	-.0349	.2938	49.4324	54.7804				1				0
80	10.55	43.0797	44.5826	39.7257	41.5133	-.1656	.1777	168.9012	-.0564	.5077	.5109	.299	353.6637	-.033	.2972	49.463	54.8356				1				0
80	10.56	43.2007	44.6699	39.7346	41.496	-.1624	.1834	169.1011	-.0532	.5135	.5163	.3021	354.0882	-.0311	.3005	49.4936	54.8906				1				0
80	10.57	43.3904	44.7662	39.6687	41.3792	-.155	.1963	169.2045	-.0458	.5263	.5283	.3092	355.0242	-.0268	.308	49.5636	55.0127				1				0
80	10.58	43.5801	44.8625	39.6029	41.2625	-.1477	.2091	169.3079	-.0385	.5391	.5405	.3163	355.9171	-.0225	.3155	49.6335	55.1347				1				0
80	10.59	43.6487	44.8715	39.5282	41.163	-.1435	.2162	169.2114	-.0343	.5462	.5473	.3203	356.4038	-.0201	.3197	49.6731	55.2021				1				0
80	10.6	43.7174	44.8805	39.4535	41.0635	-.1394	.2232	169.1148	-.0302	.5533	.5541	.3243	356.8791	-.0177	.3238	49.7127	55.2695				1				0
80	10.61	43.786	44.8895	39.3787	40.9641	-.1352	.2303	169.0183	-.026	.5604	.561	.3283	357.3433	-.0152	.328	49.7524	55.3371				1				0
80	10.62	43.8547	44.8985	39.304	40.8646	-.131	.2374	168.9218	-.0218	.5675	.5679	.3324	357.7968	-.0128	.3321	49.7921	55.4046				1				0
80	10.63	43.8951	44.858	39.1475	40.6665	-.1252	.2477	168.567	-.0159	.5778	.578	.3383	358.4199	-.0093	.3382	49.8482	55.503				1				0
80	10.64	43.9354	44.8175	38.9909	40.4684	-.1192	.2581	168.2122	-.01	.5882	.5883	.3443	359.024	-.0059	.3442	49.9046	55.6017				1				0
80	10.65	43.9071	44.768	38.9091	40.3698	-.1175	.2614	167.9539	-.0083	.5914	.5915	.3462	359.1975	-.0048	.3461	49.9211	55.6327				1				0
80	10.66	43.8787	44.7185	38.8272	40.2712	-.1158	.2646	167.6957	-.0065	.5947	.5947	.3481	359.3698	-.0038	.348	49.9377	55.6637				1				0
80	10.67	43.8504	44.669	38.7454	40.1726	-.114	.2679	167.4374	-.0048	.598	.598	.35	359.5407	-.0028	.35	49.9543	55.6949				1				0
80	10.68	43.8727	44.6501	38.6876	40.0784	-.1102	.2725	167.2887	-.0009	.6025	.6025	.3526	359.9098	-.0006	.3526	49.991	55.7385				1				0
80	10.69	43.8951	44.6312	38.6297	39.9841	-.1063	.2771	167.14	.0029	.6071	.6071	.3553	.274	.0017	.3553	50.0276	55.7822				1				0
80	10.7	43.9174	44.6123	38.5719	39.8898	-.1025	.2817	166.9913	.0068	.6117	.6118	.358	.6334	.004	.358	50.0644	55.826				1				0
80	10.71	43.968	44.6429	38.5959	39.8941	-.1004	.283	167.1009	.0089	.613	.6131	.3588	.8272	.0052	.3588	50.0843	55.8383				1				0
80	10.72	44.0186	44.6735	38.6199	39.8985	-.0983	.2843	167.2105	.0109	.6143	.6144	.3596	1.0199	.0064	.3595	50.1042	55.8506				1				0
80	10.73	44.0693	44.7041	38.644	39.9028	-.0962	.2855	167.3201	.013	.6156	.6157	.3604	1.2115	.0076	.3603	50.124	55.8629				1				0
80	10.74	44.1826	44.7842	38.7347	39.9616	-.0927	.2862	167.663	.0165	.6162	.6165	.3608	1.5352	.0097	.3607	50.1573	55.869				1				0
80	10.75	44.2959	44.8643	38.8254	40.0204	-.0892	.2868	168.006	.02	.6169	.6172	.3612	1.8568	.0117	.361	50.1905	55.8751				1				0
80	10.76	44.3585	44.9138	38.8922	40.0749	-.0878	.2862	168.2393	.0214	.6162	.6166	.3609	1.9894	.0125	.3607	50.2039	55.8689				1				0
80	10.77	44.4212	44.9633	38.9589	40.1294	-.0864	.2855	168.4727	.0228	.6156	.616	.3605	2.1218	.0133	.3603	50.2172	55.8627				1				0
80	10.78	44.4838	45.0128	39.0256	40.1839	-.085	.2849	168.7061	.0242	.6149	.6154	.3602	2.2541	.0142	.3599	50.2305	55.8566				1				0
80	10.79	44.5465	45.0623	39.0923	40.2384	-.0836	.2842	168.9394	.0256	.6143	.6148	.3598	2.3864	.015	.3595	50.2438	55.8504				1				0
80	10.8	44.6675	45.1325	39.1359	40.2583	-.0797	.2873	169.1942	.0295	.6174	.6181	.3617	2.7327	.0172	.3613	50.2807	55.88				1				0
80	10.81	44.7885	45.2027	39.1795	40.2782	-.0759	.2904	169.4489	.0333	.6205	.6214	.3637	3.0744	.0195	.3631	50.3174	55.9094				1				0
80	10.82	44.8469	45.2234	39.1563	40.2436	-.0734	.2942	169.4702	.0358	.6242	.6252	.3659	3.2824	.021	.3653	50.341	55.945				1				0
80	10.83	44.9052	45.2441	39.1332	40.209	-.0709	.2979	169.4915	.0383	.628	.6291	.3682	3.4878	.0224	.3675	50.3645	55.9805				1				0
80	10.84	44.9636	45.2648	39.1101	40.1744	-.0685	.3016	169.5129	.0407	.6317	.633	.3705	3.6906	.0238	.3697	50.388	56.016				1				0
80	10.85	45.022	45.2855	39.087	40.1398	-.066	.3054	169.5342	.0432	.6354	.6369	.3727	3.8909	.0253	.3719	50.4116	56.0516				1				0
80	10.86	45.1378	45.3377	38.9437	39.9668	-.0614	.319	169.3861	.0478	.649	.6508	.3809	4.2163	.028	.3799	50.4557	56.1813				1				0
80	10.87	45.2537	45.3899	38.8005	39.7938	-.0567	.3326	169.2379	.0525	.6627	.6648	.3891	4.5285	.0307	.3878	50.4999	56.3113				1				0
80	10.88	45.3112	45.4214	38.6804	39.6554	-.0546	.3426	169.0685	.0547	.6726	.6748	.395	4.6457	.032	.3937	50.5205	56.4059				1				0
80	10.89	45.3687	45.4529	38.5603	39.517	-.0524	.3525	168.899	.0568	.6826	.6849	.4009	4.7596	.0333	.3995	50.5413	56.5008				1				0
80	10.9	45.4262	45.4844	38.4403	39.3786	-.0502	.3625	168.7295	.059	.6926	.6951	.4068	4.8703	.0345	.4053	50.562	56.5958				1				0
80	10.91	45.4837	45.5159	38.3202	39.2402	-.048	.3725	168.5601	.0612	.7026	.7052	.4127	4.9781	.0358	.4112	50.5828	56.691				1				0
80	10.92	45.5833	45.5762	38.0969	38.9782	-.0442	.3911	168.2346	.065	.7212	.7241	.4238	5.1537	.0381	.4221	50.6195	56.8685				1				0
80	10.93	45.6828	45.6365	37.8736	38.7161	-.0403	.4098	167.9091	.0689	.7399	.7431	.4349	5.321	.0403	.433	50.6563	57.0467				1				0
80	10.94	45.7249	45.6653	37.7704	38.5924	-.0386	.4185	167.7531	.0706	.7486	.7519	.44	5.3866	.0413	.4381	50.6722	57.1293				1				0
80	10.95	45.767	45.6941	37.6672	38.4687	-.037	.4272	167.597	.0723	.7573	.7607	.4452	5.4508	.0423	.4432	50.6882	57.212				1				0
80	10.96	45.809	45.7229	37.564	38.345	-.0353	.4359	167.441	.0739	.766	.7695	.4504	5.5137	.0433	.4483	50.7042	57.2949				1				0
80	10.97	45.8511	45.7517	37.4609	38.2214	-.0336	.4446	167.285	.0756	.7747	.7784	.4555	5.5752	.0443	.4534	50.7202	57.378				1				0
80	10.98	45.8837	45.7679	37.3648	38.0925	-.0311	.4527	167.1089	.0781	.7828	.7867	.4604	5.6966	.0457	.4581	50.7437	57.4553				1				0
80	10.99	45.9163	45.7841	37.2687	37.9636	-.0287	.4609	166.9328	.0806	.7909	.795	.4653	5.8158	.0471	.4629	50.7673	57.5329				1				0
80	11	45.9069	45.7715	37.2758	37.9584	-.0279	.4603	166.9126	.0813	.7903	.7945	.465	5.8765	.0476	.4625	50.7747	57.527				1				0
80	11.01	45.8974	45.7589	37.283	37.9532	-.0271	.4597	166.8925	.0821	.7897	.794	.4647	5.9374	.0481	.4622	50.7822	57.5211				1				0
80	11.02	45.888	45.7463	37.2901	37.948	-.0263	.459	166.8724	.0829	.7891	.7934	.4644	5.9984	.0485	.4618	50.7897	57.5153				1				0
80	11.03	45.8785	45.7337	37.2972	37.9428	-.0255	.4584	166.8523	.0837	.7885	.7929	.4641	6.0594	.049	.4615	50.7971	57.5094				1				0
80	11.04	45.8888	45.7409	37.3924	38.025	-.0247	.4534	167.0471	.0845	.7835	.788	.4612	6.1593	.0495	.4585	50.8052	57.4617				1				0
80	11.05	45.8991	45.7481	37.4875	38.1072	-.0238	.4484	167.242	.0854	.7785	.7832	.4583	6.2601	.05	.4556	50.8133	57.4142				1				0
80	11.06	45.9189	45.7679	37.5756	38.1945	-.0238	.4441	167.457	.0855	.7741	.7788	.4558	6.2997	.05	.4531	50.8139	57.3726				1				0
80	11.07	45.9386	45.7877	37.6637	38.2819	-.0237	.4397	167.6719	.0855	.7698	.7745	.4533	6.3397	.0501	.4505	50.8145	57.3311				1				0
80	11.08	45.9584	45.8075	37.7517	38.3693	-.0236	.4354	167.8869	.0856	.7654	.7702	.4508	6.3801	.0501	.448	50.8151	57.2897				1				0
80	11.09	45.9858	45.8453	37.8825	38.4955	-.0239	.4292	168.2092	.0853	.7593	.764	.4472	6.4128	.0499	.4444	50.8127	57.2311				1				0
80	11.1	46.0133	45.8831	38.0133	38.6218	-.0241	.4231	168.5315	.0851	.7531	.7579	.4436	6.4458	.0498	.4408	50.8103	57.1726				1				0
80	11.11	46.0408	45.9209	38.144	38.7481	-.0244	.4169	168.8538	.0848	.747	.7518	.44	6.4793	.0497	.4372	50.808	57.1144				1				0
80	11.12	46.0485	45.9389	38.1867	38.787	-.0247	.4151	168.9612	.0845	.7452	.75	.4389	6.4713	.0495	.4361	50.805	57.0971				1				0
80	11.13	46.0562	45.9569	38.2294	38.8259	-.025	.4133	169.0685	.0842	.7434	.7481	.4379	6.4633	.0493	.4351	50.8021	57.0799				1				0
80	11.14	46.0639	45.9749	38.2721	38.8649	-.0253	.4115	169.1759	.0839	.7416	.7463	.4368	6.4551	.0491	.434	50.7991	57.0627				1				0
80	11.15	46.0107	45.9119	38.2988	38.8692	-.0237	.4077	169.0907	.0855	.7377	.7427	.4346	6.6116	.05	.4318	50.8144	57.026				1				0
80	11.16	45.9575	45.8489	38.3255	38.8735	-.0221	.4038	169.0054	.0871	.7339	.739	.4325	6.7697	.051	.4295	50.8297	56.9892				1				0
80	11.17	45.8966	45.7679	38.3095	38.8389	-.0202	.4017	168.8129	.089	.7318	.7372	.4314	6.9369	.0521	.4283	50.8479	56.9695				1				0
80	11.18	45.8356	45.6869	38.2935	38.8043	-.0183	.3997	168.6203	.091	.7297	.7354	.4304	7.1053	.0532	.4271	50.8663	56.9497				1				0
80	11.19	45.7747	45.6059	38.2775	38.7697	-.0163	.3976	168.4278	.0929	.7276	.7336	.4293	7.2749	.0544	.4259	50.8847	56.93				1				0
80	11.2	45.7137	45.5249	38.2615	38.7351	-.0144	.3955	168.2352	.0948	.7256	.7317	.4283	7.4458	.0555	.4246	50.9031	56.9101				1				0
80	11.21	45.5455	45.3179	38.2748	38.7351	-.0118	.3855	167.8734	.0974	.7156	.7222	.4227	7.7534	.057	.4188	50.9279	56.8153				1				0
80	11.22	45.3773	45.1109	38.2881	38.7351	-.0092	.3755	167.5115	.1001	.7056	.7127	.4171	8.0706	.0586	.413	50.9529	56.72				1				0
80	11.23	45.27	44.9849	38.3175	38.7697	-.0085	.3676	167.3421	.1007	.6977	.7049	.4126	8.2153	.059	.4083	50.9593	56.6446				1				0
80	11.24	45.1627	44.8589	38.3469	38.8043	-.0078	.3597	167.1728	.1014	.6897	.6972	.408	8.3635	.0593	.4037	50.9658	56.569				1				0
80	11.25	45.0554	44.7329	38.3762	38.8389	-.0071	.3517	167.0034	.1021	.6818	.6894	.4035	8.5155	.0597	.399	50.9722	56.4933				1				0
80	11.26	44.9482	44.6069	38.4056	38.8735	-.0065	.3438	166.8341	.1028	.6738	.6816	.3989	8.6712	.0601	.3944	50.9787	56.4174				1				0
80	11.27	44.7799	44.3503	38.5959	39.0673	-.0021	.3212	166.7935	.1071	.6513	.66	.3863	9.3378	.0627	.3811	51.0199	56.2024				1				0
80	11.28	44.6117	44.0938	38.7863	39.261	.0022	.2986	166.7528	.1114	.6287	.6385	.3737	10.0498	.0652	.3679	51.0611	55.9874				1				0
80	11.29	44.5508	43.9633	38.9473	39.4202	.0058	.2841	166.8815	.1151	.6141	.6248	.3657	10.6111	.0673	.3594	51.0957	55.8488				1				0
80	11.3	44.4898	43.8328	39.1083	39.5793	.0095	.2695	167.0103	.1187	.5996	.6112	.3577	11.1965	.0695	.3509	51.1303	55.7104				1				0
80	11.31	44.4289	43.7023	39.2693	39.7384	.0131	.255	167.139	.1223	.5851	.5977	.3498	11.8074	.0716	.3424	51.1649	55.5722				1				0
80	11.32	44.368	43.5718	39.4303	39.8976	.0167	.2405	167.2677	.1259	.5706	.5843	.342	12.4455	.0737	.3339	51.1993	55.4343				1				0
80	11.33	44.2324	43.345	39.7799	40.2565	.0208	.2102	167.6138	.13	.5402	.5557	.3252	13.5344	.0761	.3162	51.2385	55.1452				1				0
80	11.34	44.0967	43.1182	40.1295	40.6155	.0249	.18	167.9599	.1341	.51	.5274	.3086	14.736	.0785	.2985	51.2776	54.8574				1				0
80	11.35	44.0221	43.0219	40.3181	40.8153	.0254	.1642	168.1773	.1346	.4943	.5123	.2998	15.2382	.0788	.2893	51.2823	54.7072				1				0
80	11.36	43.9474	42.9255	40.5067	41.0151	.0259	.1485	168.3947	.1351	.4785	.4972	.291	15.7694	.0791	.2801	51.287	54.5574				1				0
80	11.37	43.8727	42.8292	40.6953	41.2149	.0264	.1328	168.6121	.1356	.4628	.4823	.2823	16.3322	.0794	.2709	51.2917	54.408				1				0
80	11.38	43.7981	42.7329	40.8839	41.4147	.0269	.1171	168.8296	.1361	.4472	.4674	.2736	16.9293	.0797	.2617	51.2963	54.2589				1				0
80	11.39	43.5929	42.534	41.1863	41.7503	.0249	.0882	169.0635	.1341	.4182	.4392	.257	17.7779	.0785	.2448	51.2771	53.9831				1				0
80	11.4	43.3878	42.3351	41.4888	42.0859	.0229	.0593	169.2975	.1321	.3893	.4111	.2406	18.7398	.0773	.2279	51.258	53.7081				1				0
80	11.41	43.2573	42.2325	41.6026	42.2217	.0204	.046	169.3141	.1296	.376	.3977	.2328	19.0153	.0758	.2201	51.2342	53.5812				1				0
80	11.42	43.1269	42.1299	41.7165	42.3575	.0179	.0326	169.3307	.1271	.3627	.3843	.2249	19.3099	.0744	.2123	51.2103	53.4543				1				0
80	11.43	42.9964	42.0273	41.8303	42.4933	.0154	.0193	169.3473	.1246	.3494	.3709	.2171	19.6258	.0729	.2045	51.1865	53.3274				1				0
80	11.44	42.8136	41.8824	41.9531	42.6628	.0111	.0022	169.3119	.1203	.3323	.3534	.2068	19.9085	.0704	.1945	51.1461	53.1645				1				0
80	11.45	42.6308	41.7375	42.0759	42.8323	.0069	-.0149	169.2764	.1161	.3152	.3359	.1966	20.221	.0679	.1844	51.1056	53.0016				1				0
80	11.46	42.448	41.5926	42.1986	43.0018	.0026	-.032	169.241	.1118	.298	.3183	.1863	20.5679	.0655	.1744	51.0651	52.8385				1				0
80	11.47	42.3956	41.5503	42.2075	43.0356	.0009	-.0358	169.189	.1101	.2942	.3142	.1839	20.5122	.0644	.1722	51.0484	52.8023				1				0
80	11.48	42.3433	41.508	42.2164	43.0693	-.0009	-.0396	169.1369	.1083	.2904	.31	.1814	20.4552	.0634	.17	51.0317	52.7661				1				0
80	11.49	42.2909	41.4657	42.2253	43.103	-.0026	-.0434	169.0849	.1066	.2866	.3058	.179	20.3964	.0624	.1678	51.015	52.7299				1				0
80	11.5	42.1914	41.4099	42.2075	43.1333	-.0073	-.0481	168.942	.102	.282	.2998	.1755	19.88	.0597	.165	50.971	52.6853				1				0
80	11.51	42.0918	41.354	42.1897	43.1636	-.0119	-.0528	168.7991	.0973	.2773	.2939	.172	19.3418	.057	.1623	50.9269	52.6407				1				0
80	11.52	42.0446	41.3405	42.163	43.1601	-.0148	-.0537	168.7083	.0945	.2764	.2921	.1709	18.8664	.0553	.1618	50.8995	52.6323				1				0
80	11.53	41.9974	41.327	42.1364	43.1567	-.0176	-.0545	168.6174	.0916	.2755	.2903	.1699	18.385	.0536	.1612	50.8721	52.624				1				0
80	11.54	41.9502	41.3135	42.1097	43.1532	-.0205	-.0554	168.5266	.0887	.2746	.2886	.1689	17.8971	.0519	.1607	50.8447	52.6157				1				0
80	11.55	41.903	41.3	42.083	43.1497	-.0234	-.0563	168.4357	.0858	.2738	.2869	.1679	17.4028	.0502	.1602	50.8172	52.6073				1				0
80	11.56	41.8498	41.2946	42.0394	43.1298	-.027	-.0562	168.3136	.0822	.2739	.2859	.1673	16.7034	.0481	.1603	50.7827	52.6082				1				0
80	11.57	41.7966	41.2892	41.9958	43.11	-.0307	-.0561	168.1916	.0785	.274	.285	.1668	15.9983	.046	.1603	50.7481	52.6091				1				0
80	11.58	41.7905	41.2973	41.9789	43.0935	-.0314	-.0551	168.1603	.0778	.2749	.2857	.1672	15.8014	.0455	.1609	50.741	52.6184				1				0
80	11.59	41.7845	41.3054	41.962	43.0771	-.0322	-.0542	168.1291	.0771	.2759	.2865	.1677	15.6054	.0451	.1615	50.7339	52.6277				1				0
80	11.6	41.7785	41.3135	41.9451	43.0606	-.0329	-.0532	168.0978	.0763	.2769	.2872	.1681	15.4103	.0447	.162	50.7268	52.6369				1				0
80	11.61	41.7725	41.3216	41.9282	43.0442	-.0336	-.0522	168.0666	.0756	.2779	.2879	.1685	15.2162	.0442	.1626	50.7198	52.6462				1				0
80	11.62	41.8317	41.4315	41.8828	43.0018	-.0363	-.0451	168.1479	.0729	.285	.2942	.1722	14.3442	.0427	.1668	50.6941	52.7144				1				0
80	11.63	41.891	41.5413	41.8375	42.9595	-.039	-.0379	168.2291	.0702	.2922	.3005	.1759	13.5096	.0411	.171	50.6685	52.7825				1				0
80	11.64	41.9562	41.643	41.809	42.9335	-.041	-.0317	168.3417	.0683	.2983	.306	.1791	12.886	.0399	.1746	50.65	52.8413				1				0
80	11.65	42.0214	41.7447	41.7805	42.9076	-.0429	-.0256	168.4542	.0663	.3045	.3116	.1824	12.2857	.0388	.1782	50.6315	52.8999				1				0
80	11.66	42.0867	41.8464	41.7521	42.8816	-.0448	-.0194	168.5667	.0644	.3106	.3172	.1857	11.7074	.0377	.1818	50.6131	52.9585				1				0
80	11.67	42.1519	41.9481	41.7236	42.8557	-.0468	-.0133	168.6792	.0624	.3168	.3229	.189	11.1499	.0365	.1854	50.5947	53.017				1				0
80	11.68	42.2986	42.1857	41.6017	42.732	-.0512	.0042	168.8181	.058	.3342	.3392	.1985	9.8436	.0339	.1956	50.5523	53.1832				1				0
80	11.69	42.4454	42.4233	41.4799	42.6083	-.0557	.0216	168.9569	.0536	.3516	.3557	.2082	8.6597	.0313	.2058	50.5101	53.349				1				0
80	11.7	42.527	42.5592	41.3865	42.5106	-.0582	.0329	168.9832	.051	.3629	.3665	.2145	8.0063	.0299	.2124	50.4862	53.4566				1				0
80	11.71	42.6085	42.6951	41.2931	42.4128	-.0607	.0442	169.0095	.0485	.3742	.3774	.2209	7.3905	.0284	.219	50.4623	53.5641				1				0
80	11.72	42.69	42.831	41.1997	42.3151	-.0632	.0555	169.0358	.046	.3855	.3883	.2272	6.8094	.0269	.2256	50.4384	53.6716				1				0
80	11.73	42.7716	42.9669	41.1063	42.2173	-.0657	.0667	169.0621	.0435	.3968	.3992	.2336	6.2603	.0255	.2322	50.4146	53.779				1				0
80	11.74	42.8917	43.1938	40.8634	41.9769	-.0712	.0898	168.9258	.038	.4198	.4215	.2467	5.1704	.0222	.2457	50.3618	53.9982				1				0
80	11.75	43.0119	43.4206	40.6206	41.7364	-.0768	.1128	168.7894	.0324	.4429	.4441	.2599	4.1893	.019	.2592	50.3089	54.2178				1				0
80	11.76	43.0505	43.5115	40.4711	41.5937	-.0798	.1246	168.6268	.0294	.4547	.4556	.2666	3.6986	.0172	.2661	50.2799	54.3301				1				0
80	11.77	43.0891	43.6024	40.3217	41.451	-.0829	.1364	168.4642	.0263	.4665	.4672	.2734	3.2313	.0154	.273	50.2508	54.4426				1				0
80	11.78	43.1277	43.6933	40.1722	41.3083	-.0859	.1482	168.3016	.0233	.4783	.4789	.2803	2.7858	.0136	.2799	50.2217	54.5553				1				0
80	11.79	43.1664	43.7842	40.0228	41.1656	-.089	.1601	168.1389	.0202	.4902	.4906	.2871	2.3608	.0118	.2869	50.1925	54.6683				1				0
80	11.8	43.1895	43.8832	39.7942	40.9563	-.094	.176	167.8232	.0152	.5061	.5063	.2963	1.7229	.0089	.2962	50.145	54.8197				1				0
80	11.81	43.2127	43.9822	39.5655	40.747	-.099	.192	167.5074	.0102	.522	.5221	.3056	1.1213	.006	.3055	50.0973	54.9716				1				0
80	11.82	43.1973	43.9903	39.4864	40.6804	-.1009	.196	167.3543	.0083	.5261	.5261	.3079	.9031	.0049	.3079	50.079	55.0101				1				0
80	11.83	43.1818	43.9984	39.4072	40.6138	-.1029	.2	167.2012	.0064	.5301	.5301	.3103	.6878	.0037	.3102	50.0606	55.0486				1				0
80	11.84	43.1664	44.0065	39.328	40.5472	-.1048	.2041	167.0481	.0044	.5342	.5342	.3126	.4754	.0026	.3126	50.0422	55.0872				1				0
80	11.85	43.2084	44.0488	39.2889	40.5143	-.1051	.2085	167.0604	.0041	.5385	.5385	.3152	.437	.0024	.3152	50.0391	55.1287				1				0
80	11.86	43.2505	44.0911	39.2498	40.4814	-.1054	.2128	167.0728	.0038	.5429	.5429	.3177	.3993	.0022	.3177	50.036	55.1702				1				0
80	11.87	43.2925	44.1334	39.2106	40.4486	-.1058	.2172	167.0851	.0035	.5472	.5472	.3203	.3622	.002	.3203	50.0329	55.2117				1				0
80	11.88	43.35	44.1676	39.2506	40.4823	-.1041	.2175	167.2506	.0051	.5475	.5475	.3204	.5304	.003	.3204	50.0483	55.2145				1				0
80	11.89	43.4075	44.2018	39.2907	40.516	-.1025	.2177	167.4161	.0067	.5478	.5478	.3206	.6981	.0039	.3206	50.0636	55.2172				1				0
80	11.9	43.465	44.236	39.3307	40.5498	-.1009	.218	167.5815	.0083	.5481	.5482	.3208	.8652	.0048	.3208	50.0788	55.2199				1				0
80	11.91	43.6264	44.3575	39.4081	40.6086	-.0977	.2216	168.0006	.0115	.5516	.5517	.3229	1.1927	.0067	.3228	50.1094	55.2536				1				0
80	11.92	43.7878	44.479	39.4855	40.6674	-.0945	.2251	168.4197	.0147	.5551	.5553	.325	1.5145	.0086	.3249	50.1398	55.2871				1				0
80	11.93	43.8916	44.5664	39.5228	40.6925	-.0929	.2283	168.6733	.0163	.5584	.5586	.3269	1.6692	.0095	.3268	50.155	55.3178				1				0
80	11.94	43.9955	44.6537	39.5602	40.7175	-.0914	.2315	168.9269	.0179	.5616	.5619	.3288	1.8217	.0105	.3287	50.1701	55.3484				1				0
80	11.95	44.0993	44.741	39.5976	40.7426	-.0898	.2347	169.1805	.0194	.5648	.5651	.3307	1.972	.0114	.3305	50.1852	55.379				1				0
80	11.96	44.2032	44.8283	39.6349	40.7677	-.0882	.2379	169.4341	.021	.568	.5684	.3326	2.1202	.0123	.3324	50.2003	55.4094				1				0
80	11.97	44.3826	44.9489	39.586	40.6838	-.0834	.2496	169.6013	.0258	.5797	.5803	.3396	2.5496	.0151	.3393	50.2458	55.5207				1				0
80	11.98	44.5619	45.0695	39.5371	40.5999	-.0786	.2613	169.7684	.0306	.5913	.5921	.3465	2.9611	.0179	.3461	50.2913	55.6318				1				0
80	11.99	44.6375	45.1028	39.4508	40.4909	-.0754	.2698	169.682	.0338	.5998	.6008	.3516	3.2251	.0198	.3511	50.3219	55.7128				1				0
80	12	44.713	45.1361	39.3645	40.382	-.0722	.2783	169.5955	.037	.6084	.6095	.3567	3.4819	.0217	.356	50.3525	55.7939				1				0
80	12.01	44.7885	45.1694	39.2782	40.273	-.069	.2868	169.5091	.0402	.6169	.6182	.3618	3.7317	.0235	.361	50.3832	55.8751				1				0
80	12.02	44.864	45.2027	39.1919	40.164	-.0658	.2954	169.4227	.0435	.6254	.6269	.3669	3.9748	.0254	.366	50.4139	55.9564				1				0
80	12.03	44.9808	45.1874	38.9856	39.9019	-.0565	.3117	169.0556	.0528	.6418	.644	.3769	4.6988	.0309	.3756	50.5024	56.1125				1				0
80	12.04	45.0975	45.1721	38.7792	39.6398	-.0471	.3282	168.6886	.0621	.6583	.6612	.387	5.3883	.0363	.3853	50.5913	56.2692				1				0
80	12.05	45.1387	45.1235	38.6591	39.4867	-.041	.3361	168.408	.0682	.6662	.6697	.3919	5.8459	.0399	.3899	50.6496	56.3447				1				0
80	12.06	45.1799	45.0749	38.539	39.3337	-.0349	.3441	168.1274	.0743	.6741	.6782	.3969	6.2935	.0435	.3945	50.7081	56.4203				1				0
80	12.07	45.2211	45.0263	38.4189	39.1806	-.0287	.352	167.8469	.0805	.6821	.6868	.402	6.7314	.0471	.3992	50.7667	56.4963				1				0
80	12.08	45.2623	44.9777	38.2988	39.0275	-.0225	.36	167.5663	.0867	.6901	.6955	.4071	7.16	.0507	.4039	50.8256	56.5725				1				0
80	12.09	45.331	44.885	38.1618	38.832	-.0114	.3694	167.2097	.0978	.6995	.7063	.4134	7.9607	.0572	.4094	50.9316	56.6618				1				0
80	12.1	45.3996	44.7923	38.0248	38.6365	-.0002	.3789	166.8532	.109	.7089	.7172	.4198	8.7406	.0638	.4149	51.038	56.7516				1				0
80	12.11	45.4271	44.7482	38.0079	38.5941	.0047	.3802	166.7773	.1139	.7103	.7194	.421	9.1135	.0667	.4157	51.0851	56.7646				1				0
80	12.12	45.4545	44.7041	37.991	38.5518	.0097	.3816	166.7014	.1189	.7117	.7215	.4223	9.4845	.0696	.4165	51.1323	56.7776				1				0
80	12.13	45.482	44.66	37.9741	38.5094	.0146	.383	166.6255	.1238	.713	.7237	.4235	9.8534	.0725	.4173	51.1795	56.7907				1				0
80	12.14	45.5095	44.6159	37.9572	38.467	.0196	.3843	166.5496	.1288	.7144	.7259	.4248	10.2206	.0754	.4181	51.2267	56.8037				1				0
80	12.15	45.567	44.6015	38.0195	38.5215	.0236	.3819	166.7094	.1328	.712	.7242	.4239	10.5697	.0778	.4167	51.2652	56.7806				1				0
80	12.16	45.6245	44.5871	38.0818	38.576	.0277	.3795	166.8693	.1369	.7095	.7226	.4229	10.9196	.0801	.4153	51.3037	56.7575				1				0
80	12.17	45.6545	44.6168	38.1609	38.6728	.0267	.3757	167.1051	.136	.7057	.7187	.4206	10.9045	.0796	.413	51.2949	56.7214				1				0
80	12.18	45.6846	44.6465	38.2401	38.7697	.0258	.3719	167.3409	.135	.702	.7148	.4184	10.8895	.079	.4108	51.2861	56.6854				1				0
80	12.19	45.7146	44.6762	38.3193	38.8666	.0249	.3681	167.5766	.1341	.6982	.711	.4161	10.8742	.0785	.4086	51.2774	56.6496				1				0
80	12.2	45.7446	44.7059	38.3984	38.9635	.024	.3644	167.8124	.1332	.6944	.7071	.4138	10.8588	.078	.4064	51.2687	56.6138				1				0
80	12.21	45.7919	44.7608	38.5399	39.1365	.022	.3576	168.2289	.1312	.6877	.7	.4097	10.7995	.0768	.4024	51.2492	56.5491				1				0
80	12.22	45.8391	44.8157	38.6813	39.3094	.0199	.3508	168.6455	.1291	.6809	.693	.4056	10.7392	.0756	.3985	51.2299	56.4846				1				0
80	12.23	45.8562	44.8409	38.7436	39.3856	.0188	.3478	168.8262	.128	.6779	.6898	.4037	10.6945	.0749	.3967	51.2192	56.4557				1				0
80	12.24	45.8734	44.8661	38.8059	39.4617	.0177	.3448	169.007	.1269	.6748	.6867	.4019	10.6495	.0743	.3949	51.2085	56.4269				1				0
80	12.25	45.8906	44.8913	38.8681	39.5378	.0166	.3417	169.1877	.1258	.6718	.6835	.4	10.6041	.0736	.3932	51.1979	56.3982				1				0
80	12.26	45.8528	44.8751	38.9082	39.5897	.0149	.3376	169.2257	.1241	.6677	.6791	.3975	10.5284	.0726	.3908	51.1818	56.3591				1				0
80	12.27	45.815	44.8589	38.9482	39.6416	.0132	.3335	169.2637	.1224	.6636	.6748	.3949	10.4516	.0716	.3884	51.1658	56.32				1				0
80	12.28	45.7773	44.8427	38.9882	39.6935	.0115	.3294	169.3016	.1207	.6595	.6705	.3924	10.3738	.0707	.386	51.1498	56.2809				1				0
80	12.29	45.7223	44.8013	38.966	39.6693	.0109	.3283	169.1588	.1202	.6584	.6693	.3917	10.3427	.0703	.3853	51.1444	56.2705				1				0
80	12.3	45.6674	44.7599	38.9437	39.645	.0104	.3272	169.016	.1196	.6573	.6681	.391	10.3115	.07	.3847	51.1389	56.26				1				0
80	12.31	45.6125	44.7185	38.9215	39.6208	.0098	.3261	168.8733	.119	.6562	.6669	.3903	10.28	.0697	.384	51.1335	56.2495				1				0
80	12.32	45.5086	44.6348	38.8708	39.5681	.0089	.3244	168.5822	.1181	.6544	.665	.3892	10.2313	.0691	.383	51.125	56.2327				1				0
80	12.33	45.4048	44.5511	38.8201	39.5153	.008	.3226	168.2912	.1172	.6527	.6631	.3881	10.1822	.0686	.382	51.1164	56.2158				1				0
80	12.34	45.3558	44.5087	38.7916	39.4867	.0077	.3219	168.143	.1169	.652	.6624	.3877	10.1648	.0684	.3816	51.1133	56.2094				1				0
80	12.35	45.3069	44.4664	38.7632	39.4582	.0074	.3213	167.9947	.1166	.6513	.6617	.3872	10.1474	.0682	.3812	51.1102	56.2031				1				0
80	12.36	45.258	44.4241	38.7347	39.4297	.007	.3206	167.8465	.1162	.6507	.661	.3868	10.1299	.068	.3808	51.1071	56.1967				1				0
80	12.37	45.2091	44.3818	38.7062	39.4011	.0067	.3199	167.6983	.1159	.65	.6602	.3864	10.1123	.0678	.3804	51.104	56.1903				1				0
80	12.38	45.0992	44.3179	38.7053	39.4158	.0036	.315	167.5383	.1128	.6451	.6548	.3833	9.9195	.066	.3775	51.0743	56.1434				1				0
80	12.39	44.9894	44.254	38.7045	39.4305	.0005	.3101	167.3784	.1097	.6401	.6495	.3801	9.7232	.0642	.3746	51.0446	56.0964				1				0
80	12.4	44.9284	44.2324	38.732	39.4738	-.0023	.3058	167.3667	.1069	.6359	.6448	.3774	9.5425	.0626	.3721	51.018	56.0558				1				0
80	12.41	44.8675	44.2108	38.7596	39.517	-.0051	.3015	167.3549	.1041	.6316	.6401	.3746	9.359	.0609	.3696	50.9914	56.0153				1				0
80	12.42	44.8065	44.1892	38.7872	39.5603	-.0079	.2973	167.3432	.1013	.6273	.6355	.3719	9.1729	.0593	.3672	50.9648	55.9747				1				0
80	12.43	44.7456	44.1676	38.8148	39.6035	-.0107	.293	167.3315	.0985	.6231	.6308	.3692	8.984	.0577	.3647	50.9382	55.9341				1				0
80	12.44	44.6435	44.1316	38.9162	39.7454	-.0161	.2822	167.4366	.0931	.6123	.6193	.3624	8.6466	.0545	.3583	50.8867	55.831				1				0
80	12.45	44.5413	44.0956	39.0176	39.8872	-.0215	.2714	167.5417	.0877	.6014	.6078	.3557	8.2969	.0513	.352	50.8353	55.728				1				0
80	12.46	44.5001	44.0812	39.0914	39.9858	-.0241	.2648	167.6586	.0851	.5949	.601	.3517	8.1416	.0498	.3482	50.8106	55.6657				1				0
80	12.47	44.4589	44.0668	39.1652	40.0844	-.0267	.2583	167.7754	.0825	.5884	.5941	.3477	7.9831	.0483	.3443	50.7858	55.6035				1				0
80	12.48	44.4177	44.0524	39.2391	40.183	-.0293	.2518	167.8923	.0799	.5818	.5873	.3437	7.8211	.0468	.3405	50.7611	55.5413				1				0
80	12.49	44.3765	44.038	39.3129	40.2816	-.0319	.2453	168.0091	.0773	.5753	.5805	.3397	7.6555	.0453	.3367	50.7365	55.4793				1				0
80	12.5	44.362	44.0749	39.4339	40.4503	-.0368	.2374	168.321	.0724	.5675	.572	.3348	7.2693	.0424	.3321	50.6894	55.4043				1				0
80	12.51	44.3474	44.1118	39.5549	40.6189	-.0418	.2295	168.633	.0675	.5596	.5637	.3299	6.873	.0395	.3275	50.6424	55.3296				1				0
80	12.52	44.374	44.1631	39.602	40.689	-.0441	.2282	168.8281	.0651	.5583	.562	.3289	6.6518	.0381	.3267	50.62	55.3167				1				0
80	12.53	44.4006	44.2144	39.6492	40.7591	-.0465	.2268	169.0232	.0628	.5569	.5604	.328	6.4299	.0367	.3259	50.5977	55.3038				1				0
80	12.54	44.4272	44.2657	39.6963	40.8291	-.0488	.2255	169.2184	.0604	.5556	.5588	.3271	6.2071	.0354	.3251	50.5755	55.291				1				0
80	12.55	44.4538	44.317	39.7435	40.8992	-.0511	.2241	169.4135	.0581	.5542	.5572	.3261	5.9836	.034	.3244	50.5532	55.2782				1				0
80	12.56	44.4993	44.4259	39.7168	40.9156	-.0564	.2285	169.5576	.0528	.5586	.561	.3284	5.3992	.0309	.3269	50.5028	55.3196				1				0
80	12.57	44.5448	44.5349	39.6901	40.9321	-.0617	.2328	169.7018	.0475	.5629	.5649	.3306	4.8239	.0278	.3294	50.4524	55.3609				1				0
80	12.58	44.5636	44.5925	39.6162	40.8784	-.0647	.2385	169.6508	.0445	.5686	.5703	.3338	4.4785	.0261	.3328	50.4241	55.4151				1				0
80	12.59	44.5825	44.6501	39.5424	40.8248	-.0677	.2442	169.5998	.0416	.5743	.5758	.337	4.1393	.0243	.3361	50.3958	55.4693				1				0
80	12.6	44.6014	44.7077	39.4686	40.7712	-.0706	.2499	169.5488	.0386	.58	.5812	.3402	3.8063	.0226	.3394	50.3675	55.5235				1				0
80	12.61	44.6237	44.786	39.2622	40.5913	-.0749	.2638	169.2632	.0343	.5938	.5948	.3481	3.3082	.0201	.3475	50.3269	55.6555				1				0
80	12.62	44.646	44.8643	39.0558	40.4114	-.0792	.2777	168.9775	.0301	.6077	.6085	.3561	2.8308	.0176	.3557	50.2862	55.788				1				0
80	12.63	44.6684	44.9426	38.8495	40.2315	-.0835	.2916	168.6918	.0258	.6217	.6222	.3642	2.3729	.0151	.3638	50.2453	55.9209				1				0
80	12.64	44.6718	44.9633	38.7169	40.1052	-.0848	.2999	168.4572	.0245	.6299	.6304	.369	2.2235	.0143	.3687	50.2329	55.9995				1				0
80	12.65	44.6752	44.984	38.5844	39.9789	-.0861	.3082	168.2225	.0232	.6382	.6386	.3738	2.0774	.0135	.3735	50.2205	56.0783				1				0
80	12.66	44.6787	45.0047	38.4518	39.8526	-.0874	.3165	167.9878	.0218	.6465	.6469	.3786	1.9348	.0128	.3784	50.208	56.1573				1				0
80	12.67	44.6529	45.0317	38.2561	39.6831	-.0916	.3274	167.6238	.0176	.6574	.6577	.3849	1.5377	.0103	.3848	50.1681	56.2612				1				0
80	12.68	44.6272	45.0587	38.0604	39.5136	-.0958	.3383	167.2598	.0134	.6684	.6685	.3912	1.1518	.0079	.3912	50.128	56.3654				1				0
80	12.69	44.598	45.065	37.9973	39.4703	-.0987	.3409	167.1305	.0105	.671	.6711	.3927	.9005	.0062	.3927	50.1004	56.3902				1				0
80	12.7	44.5688	45.0713	37.9341	39.4271	-.1016	.3435	167.0013	.0077	.6736	.6736	.3942	.6508	.0045	.3942	50.0729	56.4149				1				0
80	12.71	44.5396	45.0776	37.8709	39.3838	-.1045	.3461	166.872	.0048	.6762	.6762	.3957	.4026	.0028	.3957	50.0452	56.4397				1				0
80	12.72	44.5104	45.0839	37.8078	39.3406	-.1074	.3487	166.7427	.0018	.6788	.6788	.3973	.1558	.0011	.3973	50.0176	56.4646				1				0
80	12.73	44.5113	45.1478	37.7953	39.3743	-.1129	.3498	166.8287	-.0037	.6798	.6798	.3979	359.6912	-.0021	.3979	49.9651	56.4745				1				0
80	12.74	44.5122	45.2117	37.7829	39.408	-.1184	.3508	166.9148	-.0092	.6809	.6809	.3985	359.2285	-.0054	.3985	49.9127	56.4843				1				0
80	12.75	44.5422	45.2693	37.8336	39.485	-.121	.3492	167.1301	-.0118	.6793	.6794	.3976	359.0087	-.0069	.3976	49.8881	56.4694				1				0
80	12.76	44.5722	45.3269	37.8843	39.562	-.1235	.3477	167.3454	-.0143	.6777	.6779	.3967	358.7885	-.0084	.3966	49.8635	56.4544				1				0
80	12.77	44.6023	45.3845	37.935	39.639	-.1261	.3461	167.5607	-.0169	.6762	.6764	.3958	358.5678	-.0099	.3957	49.839	56.4396				1				0
80	12.78	44.6323	45.4421	37.9857	39.716	-.1287	.3445	167.7761	-.0195	.6746	.6749	.395	358.3467	-.0114	.3948	49.8146	56.4247				1				0
80	12.79	44.7241	45.5924	38.0711	39.8474	-.1336	.3443	168.2351	-.0244	.6744	.6748	.3949	357.9276	-.0143	.3947	49.7676	56.4224				1				0
80	12.8	44.816	45.7427	38.1565	39.9789	-.1385	.3441	168.6941	-.0293	.6741	.6748	.3949	357.5107	-.0172	.3945	49.7209	56.4202				1				0
80	12.81	44.8778	45.8354	38.1912	40.0334	-.1409	.3454	168.9378	-.0317	.6754	.6762	.3957	357.3165	-.0185	.3953	49.6985	56.4327				1				0
80	12.82	44.9396	45.9281	38.2259	40.0879	-.1432	.3467	169.1815	-.034	.6767	.6776	.3966	357.1235	-.0199	.3961	49.6762	56.4451				1				0
80	12.83	45.0014	46.0208	38.2606	40.1424	-.1456	.348	169.4252	-.0363	.678	.679	.3974	356.9321	-.0213	.3968	49.6539	56.4575				1				0
80	12.84	45.0632	46.1136	38.2953	40.1969	-.1479	.3493	169.6688	-.0387	.6793	.6804	.3982	356.7419	-.0226	.3976	49.6317	56.4699				1				0
80	12.85	45.1593	46.3197	38.217	40.1502	-.1548	.3607	169.8461	-.0456	.6907	.6922	.4051	356.2227	-.0267	.4042	49.5657	56.5783				1				0
80	12.86	45.2554	46.5258	38.1387	40.1034	-.1617	.372	170.0233	-.0525	.7021	.704	.412	355.7221	-.0307	.4109	49.4998	56.6866				1				0
80	12.87	45.2898	46.6392	38.0257	40.0023	-.1663	.3821	169.9569	-.0571	.7122	.7145	.4181	355.4141	-.0334	.4168	49.456	56.7827				1				0
80	12.88	45.3241	46.7526	37.9128	39.9011	-.1709	.3922	169.8905	-.0617	.7223	.7249	.4243	355.1147	-.0361	.4227	49.412	56.8789				1				0
80	12.89	45.3584	46.866	37.7998	39.7999	-.1756	.4023	169.8241	-.0663	.7324	.7354	.4304	354.8235	-.0388	.4286	49.3681	56.9752				1				0
80	12.9	45.3927	46.9794	37.6868	39.6987	-.1802	.4124	169.7576	-.071	.7425	.7459	.4365	354.5404	-.0415	.4346	49.3241	57.0715				1				0
80	12.91	45.4442	47.217	37.3986	39.4262	-.1906	.4365	169.4861	-.0814	.7666	.7709	.4512	353.9402	-.0476	.4487	49.2249	57.3009				1				0
80	12.92	45.4957	47.4546	37.1104	39.1538	-.201	.4607	169.2145	-.0918	.7908	.7961	.4659	353.3762	-.0537	.4628	49.1255	57.531				1				0
80	12.93	45.5129	47.5788	36.9351	38.9825	-.2069	.4747	169.0094	-.0977	.8048	.8107	.4745	353.0815	-.0572	.471	49.07	57.6648				1				0
80	12.94	45.5301	47.7031	36.7599	38.8112	-.2127	.4888	168.8042	-.1035	.8189	.8254	.4831	352.7967	-.0606	.4793	49.0143	57.7989				1				0
80	12.95	45.5472	47.8273	36.5847	38.64	-.2186	.5029	168.5991	-.1094	.833	.8401	.4917	352.5211	-.064	.4875	48.9585	57.9333				1				0
80	12.96	45.5644	47.9515	36.4094	38.4687	-.2244	.5171	168.394	-.1152	.8471	.8549	.5004	352.2545	-.0674	.4958	48.9026	58.068				1				0
80	12.97	45.6056	48.1945	36.1016	38.166	-.2353	.543	168.0677	-.1261	.873	.8821	.5162	351.7795	-.0738	.5109	48.7988	58.3145				1				0
80	12.98	45.6468	48.4375	35.7938	37.8633	-.2463	.5689	167.7414	-.1371	.899	.9094	.5322	351.3312	-.0802	.5261	48.6946	58.5619				1				0
80	12.99	45.6708	48.5563	35.6613	37.7318	-.2513	.5807	167.6202	-.1421	.9107	.9218	.5395	351.1317	-.0832	.533	48.6466	58.6738				1				0
80	13	45.6949	48.6751	35.5288	37.6003	-.2564	.5925	167.4991	-.1471	.9225	.9342	.5467	350.9373	-.0861	.5399	48.5986	58.7858				1				0
80	13.01	45.7189	48.7939	35.3962	37.4689	-.2614	.6042	167.3779	-.1522	.9343	.9466	.554	350.7475	-.0891	.5468	48.5505	58.8981				1				0
80	13.02	45.8159	49.0216	35.2085	37.2855	-.2683	.6238	167.3315	-.1591	.9539	.9671	.566	350.5288	-.0931	.5583	48.4844	59.0847				1				0
80	13.03	45.9129	49.2494	35.0208	37.1021	-.2753	.6434	167.2852	-.1661	.9735	.9876	.578	350.319	-.0972	.5697	48.4184	59.2714				1				0
80	13.04	46.0099	49.4771	34.8331	36.9188	-.2822	.663	167.2388	-.173	.9931	1.0081	.59	350.1176	-.1013	.5812	48.3523	59.4582				1				0
80	13.05	46.0828	49.586	34.778	36.8669	-.2841	.6708	167.3136	-.1749	1.0009	1.016	.5946	350.0891	-.1024	.5858	48.3345	59.5322				1				0
80	13.06	46.1558	49.6949	34.7228	36.815	-.286	.6786	167.3884	-.1767	1.0086	1.024	.5993	350.0612	-.1034	.5903	48.3167	59.6061				1				0
80	13.07	46.2287	49.8038	34.6677	36.7631	-.2878	.6863	167.4632	-.1786	1.0164	1.032	.604	350.0336	-.1045	.5949	48.299	59.68				1				0
80	13.08	46.3497	49.982	34.6098	36.7138	-.2908	.6969	167.6553	-.1816	1.0269	1.0429	.6104	349.9714	-.1063	.601	48.2704	59.7804				1				0
80	13.09	46.4707	50.1602	34.552	36.6645	-.2938	.7074	167.8475	-.1846	1.0375	1.0537	.6167	349.9106	-.108	.6072	48.2419	59.8805				1				0
80	13.1	46.5188	50.2295	34.5494	36.6671	-.295	.7102	167.9648	-.1857	1.0402	1.0567	.6184	349.8763	-.1087	.6088	48.2311	59.9069				1				0
80	13.11	46.5669	50.2988	34.5467	36.6697	-.2961	.7129	168.082	-.1869	1.043	1.0596	.6201	349.8422	-.1094	.6104	48.2203	59.9333				1				0
80	13.12	46.6149	50.3681	34.544	36.6723	-.2972	.7157	168.1993	-.188	1.0458	1.0625	.6219	349.8083	-.11	.612	48.2095	59.9596				1				0
80	13.13	46.663	50.4374	34.5413	36.6749	-.2984	.7185	168.3166	-.1891	1.0485	1.0654	.6236	349.7747	-.1107	.6137	48.1987	59.9859				1				0
80	13.14	46.7394	50.5472	34.5093	36.6454	-.2999	.7248	168.4414	-.1907	1.0549	1.072	.6274	349.7508	-.1116	.6174	48.1835	60.0462				1				0
80	13.15	46.8158	50.657	34.4773	36.616	-.3015	.7311	168.5662	-.1923	1.0612	1.0785	.6312	349.7272	-.1126	.6211	48.1683	60.1065				1				0
80	13.16	46.8441	50.6975	34.4479	36.584	-.302	.7347	168.5736	-.1928	1.0648	1.0821	.6333	349.7366	-.1128	.6232	48.1638	60.1405				1				0
80	13.17	46.8724	50.738	34.4186	36.552	-.3025	.7383	168.5811	-.1933	1.0683	1.0857	.6354	349.746	-.1131	.6253	48.1594	60.1746				1				0
80	13.18	46.9007	50.7785	34.3892	36.52	-.3029	.7418	168.5886	-.1937	1.0719	1.0893	.6375	349.7553	-.1134	.6273	48.1549	60.2086				1				0
80	13.19	46.9291	50.8191	34.3599	36.488	-.3034	.7454	168.596	-.1942	1.0755	1.0929	.6396	349.7645	-.1137	.6294	48.1505	60.2427				1				0
80	13.2	46.9419	50.8497	34.2878	36.4067	-.304	.7514	168.4861	-.1948	1.0814	1.0988	.6431	349.7875	-.114	.6329	48.1445	60.2993				1				0
80	13.21	46.9548	50.8803	34.2158	36.3254	-.3047	.7573	168.3763	-.1954	1.0874	1.1048	.6466	349.8102	-.1144	.6364	48.1386	60.356				1				0
80	13.22	46.9394	50.8704	34.1731	36.2761	-.3048	.7597	168.2589	-.1956	1.0898	1.1072	.648	349.8239	-.1145	.6378	48.1371	60.3786				1				0
80	13.23	46.9239	50.8605	34.1304	36.2268	-.305	.7621	168.1416	-.1958	1.0921	1.1095	.6494	349.8376	-.1146	.6392	48.1355	60.4013				1				0
80	13.24	46.9085	50.8506	34.0877	36.1775	-.3051	.7645	168.0242	-.1959	1.0945	1.1119	.6508	349.8511	-.1147	.6406	48.134	60.424				1				0
80	13.25	46.893	50.8407	34.045	36.1282	-.3053	.7668	167.9069	-.1961	1.0969	1.1143	.6522	349.8647	-.1148	.642	48.1325	60.4468				1				0
80	13.26	46.8613	50.7605	34.0121	36.0711	-.302	.7672	167.705	-.1928	1.0972	1.114	.652	350.035	-.1128	.6422	48.164	60.4498				1				0
80	13.27	46.8295	50.6804	33.9791	36.014	-.2987	.7675	167.5031	-.1895	1.0975	1.1138	.6518	350.2058	-.1109	.6423	48.1956	60.4528				1				0
80	13.28	46.8132	50.6102	33.9889	36.0063	-.2952	.7654	167.4186	-.186	1.0955	1.1111	.6503	350.3643	-.1089	.6411	48.2287	60.4329				1				0
80	13.29	46.7969	50.54	33.9987	35.9985	-.2917	.7633	167.3341	-.1825	1.0934	1.1085	.6488	350.5237	-.1068	.6399	48.2619	60.4131				1				0
80	13.3	46.7806	50.4698	34.0085	35.9907	-.2882	.7612	167.2496	-.179	1.0913	1.1059	.6472	350.6839	-.1048	.6387	48.295	60.3932				1				0
80	13.31	46.7643	50.3996	34.0183	35.9829	-.2847	.7591	167.1651	-.1755	1.0892	1.1033	.6457	350.8451	-.1027	.6375	48.3283	60.3733				1				0
80	13.32	46.736	50.2214	34.1206	36.0556	-.2757	.7486	167.1335	-.1665	1.0787	1.0914	.6388	351.2277	-.0974	.6313	48.4147	60.2731				1				0
80	13.33	46.7076	50.0432	34.2229	36.1282	-.2666	.7381	167.1019	-.1574	1.0682	1.0797	.6319	351.6187	-.0921	.6251	48.5012	60.1729				1				0
80	13.34	46.6956	49.9352	34.3154	36.2087	-.261	.7297	167.1549	-.1518	1.0597	1.0705	.6265	351.8484	-.0888	.6202	48.5543	60.0927				1				0
80	13.35	46.6836	49.8272	34.4079	36.2891	-.2554	.7213	167.2078	-.1462	1.0513	1.0614	.6212	352.082	-.0856	.6153	48.6074	60.0125				1				0
80	13.36	46.6716	49.7192	34.5004	36.3695	-.2499	.7128	167.2607	-.1406	1.0429	1.0523	.6159	352.3194	-.0823	.6104	48.6605	59.9324				1				0
80	13.37	46.6355	49.4699	34.7362	36.6091	-.2389	.6908	167.4507	-.1297	1.0209	1.0291	.6023	352.7577	-.0759	.5975	48.7645	59.7226				1				0
80	13.38	46.5995	49.2206	34.9719	36.8487	-.2281	.6688	167.6406	-.1188	.9989	1.0059	.5887	353.2151	-.0696	.5846	48.8682	59.5132				1				0
80	13.39	46.5634	48.9712	35.2076	37.0883	-.2172	.6469	167.8306	-.108	.977	.9829	.5753	353.6929	-.0632	.5718	48.9716	59.3044				1				0
80	13.4	46.5394	48.8299	35.3508	37.2474	-.2119	.6334	167.9676	-.1027	.9634	.9689	.567	353.9168	-.0601	.5638	49.0222	59.1754				1				0
80	13.41	46.5154	48.6886	35.4941	37.4066	-.2066	.6198	168.1046	-.0974	.9499	.9549	.5589	354.1469	-.057	.5559	49.0726	59.0467				1				0
80	13.42	46.4913	48.5473	35.6373	37.5657	-.2013	.6064	168.2417	-.0921	.9364	.9409	.5507	354.3835	-.0539	.548	49.123	58.9182				1				0
80	13.43	46.4888	48.388	35.8828	37.8304	-.194	.5865	168.59	-.0847	.9165	.9204	.5387	354.7179	-.0496	.5364	49.193	58.7289				1				0
80	13.44	46.4862	48.2287	36.1283	38.0951	-.1866	.5667	168.9383	-.0774	.8967	.9001	.5268	355.066	-.0453	.5248	49.2627	58.5404				1				0
80	13.45	46.5077	48.2107	36.2306	38.2006	-.1846	.5603	169.1495	-.0754	.8904	.8936	.523	355.1623	-.0441	.5211	49.2823	58.4799				1				0
80	13.46	46.5291	48.1927	36.3329	38.3061	-.1825	.554	169.3608	-.0733	.8841	.8871	.5192	355.2595	-.0429	.5174	49.3018	58.4196				1				0
80	13.47	46.5506	48.1747	36.4352	38.4116	-.1805	.5477	169.5721	-.0713	.8777	.8806	.5154	355.3581	-.0417	.5137	49.3213	58.3594				1				0
80	13.48	46.572	48.1567	36.5375	38.5172	-.1784	.5414	169.7834	-.0692	.8714	.8742	.5116	355.4579	-.0405	.51	49.3407	58.2993				1				0
80	13.49	46.5789	48.1297	36.6024	38.5915	-.1771	.5366	169.9026	-.0679	.8667	.8693	.5088	355.5215	-.0397	.5072	49.3535	58.2539				1				0
80	13.5	46.5858	48.1027	36.6674	38.6659	-.1758	.5318	170.0217	-.0665	.8619	.8645	.5059	355.5857	-.0389	.5044	49.3663	58.2086				1				0
80	13.51	46.5712	48.0937	36.63	38.6348	-.1764	.5334	169.9297	-.0672	.8634	.866	.5069	355.5482	-.0393	.5053	49.3598	58.2231				1				0
80	13.52	46.5566	48.0847	36.5927	38.6037	-.1771	.5349	169.8376	-.0679	.865	.8676	.5078	355.5108	-.0397	.5062	49.3532	58.2377				1				0
80	13.53	46.542	48.0757	36.5553	38.5725	-.1778	.5364	169.7455	-.0686	.8665	.8692	.5087	355.4734	-.0401	.5071	49.3467	58.2522				1				0
80	13.54	46.5274	48.0667	36.5179	38.5414	-.1785	.5379	169.6534	-.0693	.868	.8708	.5096	355.4363	-.0406	.508	49.3401	58.2667				1				0
80	13.55	46.4433	48.0046	36.3872	38.4099	-.18	.5424	169.2449	-.0708	.8725	.8754	.5123	355.3618	-.0414	.5106	49.3258	58.3096				1				0
80	13.56	46.3592	47.9425	36.2564	38.2784	-.1815	.547	168.8365	-.0723	.877	.88	.515	355.2878	-.0423	.5133	49.3115	58.3527				1				0
80	13.57	46.2897	47.8894	36.163	38.1781	-.1823	.55	168.5201	-.0731	.88	.8831	.5168	355.2508	-.0428	.515	49.3037	58.3812				1				0
80	13.58	46.2201	47.8363	36.0696	38.0778	-.1832	.553	168.2038	-.0739	.883	.8861	.5186	355.2139	-.0433	.5168	49.2959	58.4099				1				0
80	13.59	46.1506	47.7832	35.9762	37.9774	-.184	.556	167.8874	-.0748	.8861	.8892	.5204	355.1771	-.0438	.5186	49.288	58.4387				1				0
80	13.6	46.0811	47.7301	35.8828	37.8771	-.1848	.559	167.571	-.0756	.8891	.8923	.5222	355.1405	-.0442	.5203	49.2801	58.4675				1				0
80	13.61	45.9523	47.6283	35.7992	37.7915	-.1865	.5587	167.1714	-.0773	.8887	.8921	.5221	355.0287	-.0452	.5201	49.2638	58.464				1				0
80	13.62	45.8236	47.5266	35.7156	37.7059	-.1882	.5583	166.7717	-.079	.8883	.8919	.522	354.9164	-.0463	.5199	49.2474	58.4604				1				0
80	13.63	45.7644	47.478	35.7253	37.7206	-.1891	.5548	166.6883	-.0799	.8849	.8885	.52	354.8398	-.0468	.5179	49.2389	58.4277				1				0
80	13.64	45.7052	47.4294	35.7351	37.7353	-.19	.5514	166.605	-.0808	.8815	.8852	.5181	354.7627	-.0473	.5159	49.2305	58.3951				1				0
80	13.65	45.6459	47.3808	35.7449	37.75	-.1909	.548	166.5217	-.0817	.878	.8818	.5161	354.6848	-.0478	.5139	49.222	58.3623				1				0
80	13.66	45.5867	47.3322	35.7547	37.7647	-.1918	.5445	166.4383	-.0826	.8746	.8785	.5141	354.6063	-.0483	.5119	49.2135	58.3296				1				0
80	13.67	45.4082	47.2287	35.9006	37.9428	-.1972	.5274	166.4803	-.088	.8575	.862	.5045	354.1398	-.0515	.5018	49.1618	58.1663				1				0
80	13.68	45.2297	47.1252	36.0465	38.121	-.2027	.5103	166.5224	-.0934	.8403	.8455	.4948	353.6553	-.0547	.4918	49.1101	58.0031				1				0
80	13.69	45.1104	47.0703	36.1826	38.2845	-.2072	.4966	166.6477	-.098	.8267	.8324	.4872	353.2417	-.0573	.4838	49.067	57.8729				1				0
80	13.7	44.9911	47.0154	36.3187	38.448	-.2117	.4829	166.7731	-.1025	.813	.8194	.4796	352.8154	-.06	.4758	49.024	57.7429				1				0
80	13.71	44.8718	46.9605	36.4548	38.6114	-.2162	.4693	166.8985	-.107	.7994	.8065	.472	352.3762	-.0626	.4678	48.981	57.6132				1				0
80	13.72	44.7525	46.9056	36.5909	38.7749	-.2207	.4557	167.0239	-.1115	.7858	.7937	.4645	351.9233	-.0653	.4599	48.938	57.4836				1				0
80	13.73	44.5748	46.7337	36.9289	39.1494	-.2224	.4251	167.3868	-.1132	.7551	.7636	.4469	351.4765	-.0662	.442	48.9222	57.1919				1				0
80	13.74	44.3971	46.5618	37.2669	39.5239	-.224	.3946	167.7498	-.1148	.7246	.7337	.4294	350.9954	-.0672	.4241	48.9064	56.9014				1				0
80	13.75	44.3388	46.4448	37.4689	39.735	-.2212	.3777	167.9874	-.112	.7077	.7165	.4194	351.0066	-.0656	.4142	48.9332	56.7403				1				0
80	13.76	44.2804	46.3278	37.6708	39.946	-.2184	.3608	168.225	-.1092	.6909	.6994	.4093	351.0183	-.0639	.4043	48.9601	56.5796				1				0
80	13.77	44.2221	46.2108	37.8727	40.1571	-.2156	.344	168.4626	-.1064	.674	.6824	.3994	351.0305	-.0623	.3945	48.9868	56.4193				1				0
80	13.78	44.0976	45.9524	38.2045	40.5074	-.2094	.3139	168.7619	-.1002	.6439	.6517	.3814	351.1559	-.0586	.3769	49.0458	56.1328				1				0
80	13.79	43.9732	45.6941	38.5363	40.8577	-.2032	.2839	169.0613	-.094	.614	.6211	.3635	351.2932	-.055	.3593	49.1045	55.8472				1				0
80	13.8	43.8487	45.4358	38.8681	41.208	-.1971	.254	169.3606	-.0879	.5841	.5907	.3457	351.4442	-.0514	.3418	49.1631	55.5627				1				0
80	13.81	43.7826	45.2945	38.998	41.3472	-.1937	.2408	169.4223	-.0845	.5708	.5771	.3377	351.5801	-.0495	.3341	49.1953	55.4366				1				0
80	13.82	43.7165	45.1532	39.1279	41.4865	-.1903	.2276	169.4841	-.0811	.5576	.5635	.3298	351.7225	-.0475	.3264	49.2274	55.3107				1				0
80	13.83	43.6504	45.0119	39.2578	41.6257	-.187	.2143	169.5458	-.0778	.5444	.5499	.3219	351.8718	-.0455	.3186	49.2595	55.1849				1				0
80	13.84	43.526	44.7671	39.4152	41.7944	-.1815	.1952	169.5027	-.0723	.5253	.5303	.3103	352.1602	-.0423	.3074	49.3111	55.0029				1				0
80	13.85	43.4015	44.5223	39.5727	41.9631	-.1761	.1761	169.4595	-.0669	.5062	.5106	.2988	352.471	-.0392	.2962	49.3629	54.8207				1				0
80	13.86	43.3432	44.4187	39.6002	41.9925	-.1741	.1702	169.3546	-.0648	.5003	.5044	.2952	352.6153	-.0379	.2928	49.3825	54.7643				1				0
80	13.87	43.2848	44.3152	39.6278	42.0219	-.172	.1643	169.2497	-.0628	.4943	.4983	.2916	352.7633	-.0367	.2893	49.4022	54.7078				1				0
80	13.88	43.2264	44.2117	39.6554	42.0513	-.1699	.1583	169.1448	-.0607	.4884	.4921	.288	352.9152	-.0355	.2858	49.4219	54.6512				1				0
80	13.89	43.1681	44.1082	39.683	42.0807	-.1678	.1524	169.0399	-.0586	.4824	.486	.2844	353.0712	-.0343	.2823	49.4417	54.5945				1				0
80	13.9	43.0814	43.9687	39.7061	42.0937	-.1649	.1453	168.8499	-.0556	.4753	.4786	.2801	353.3232	-.0326	.2782	49.4701	54.527				1				0
80	13.91	42.9947	43.8292	39.7292	42.1066	-.1619	.1382	168.6598	-.0527	.4682	.4712	.2758	353.5837	-.0308	.274	49.4985	54.4594				1				0
80	13.92	42.9664	43.7932	39.7248	42.0902	-.161	.137	168.5746	-.0517	.4671	.47	.275	353.6784	-.0303	.2734	49.5072	54.4486				1				0
80	13.93	42.9381	43.7572	39.7203	42.0738	-.1601	.1359	168.4893	-.0508	.466	.4687	.2743	353.7738	-.0298	.2727	49.5159	54.4378				1				0
80	13.94	42.9097	43.7212	39.7159	42.0573	-.1591	.1348	168.4041	-.0499	.4648	.4675	.2736	353.8698	-.0292	.272	49.5245	54.4269				1				0
80	13.95	42.8814	43.6852	39.7114	42.0409	-.1582	.1336	168.3189	-.049	.4637	.4663	.2729	353.9663	-.0287	.2714	49.5332	54.4161				1				0
80	13.96	42.8291	43.6357	39.707	42.0262	-.158	.1314	168.1979	-.0488	.4615	.4641	.2716	353.9696	-.0285	.2701	49.5357	54.3951				1				0
80	13.97	42.7767	43.5862	39.7025	42.0115	-.1577	.1292	168.0769	-.0485	.4593	.4618	.2703	353.9731	-.0284	.2688	49.5382	54.3741				1				0
80	13.98	42.7527	43.5727	39.7025	42.0132	-.1584	.1282	168.0411	-.0491	.4582	.4608	.2697	353.8784	-.0288	.2682	49.532	54.364				1				0
80	13.99	42.7286	43.5592	39.7025	42.0149	-.159	.1271	168.0053	-.0498	.4572	.4599	.2691	353.7832	-.0291	.2676	49.5257	54.3539				1				0
80	14	42.7046	43.5457	39.7025	42.0167	-.1597	.126	167.9695	-.0505	.4561	.4589	.2686	353.6876	-.0295	.2669	49.5195	54.3437				1				0
80	14.01	42.6806	43.5322	39.7025	42.0184	-.1603	.125	167.9337	-.0511	.455	.4579	.268	353.5916	-.0299	.2663	49.5133	54.3336				1				0
80	14.02	42.5999	43.4746	39.7372	42.0469	-.1613	.1194	167.8587	-.052	.4495	.4525	.2648	353.3962	-.0305	.2631	49.5044	54.2807				1				0
80	14.03	42.5192	43.417	39.7719	42.0755	-.1622	.1139	167.7836	-.053	.4439	.4471	.2616	353.1959	-.031	.2598	49.4956	54.2278				1				0
80	14.04	42.4626	43.3729	39.8066	42.1023	-.1625	.1094	167.7444	-.0532	.4394	.4426	.2591	353.0917	-.0312	.2572	49.493	54.185				1				0
80	14.05	42.4059	43.3288	39.8413	42.1291	-.1627	.1049	167.7051	-.0535	.4349	.4382	.2565	352.9854	-.0313	.2545	49.4903	54.1422				1				0
80	14.06	42.3493	43.2847	39.876	42.1559	-.163	.1004	167.6659	-.0538	.4304	.4338	.2539	352.877	-.0315	.2519	49.4877	54.0993				1				0
80	14.07	42.2926	43.2406	39.9107	42.1827	-.1633	.0959	167.6266	-.0541	.4259	.4294	.2513	352.7662	-.0316	.2493	49.4851	54.0565				1				0
80	14.08	42.2094	43.156	40.0388	42.2813	-.1617	.0848	167.6855	-.0524	.4149	.4182	.2448	352.7962	-.0307	.2428	49.5005	53.9515				1				0
80	14.09	42.1261	43.0714	40.1669	42.3799	-.16	.0738	167.7443	-.0508	.4039	.4071	.2382	352.8279	-.0297	.2364	49.516	53.8465				1				0
80	14.1	42.0995	43.0309	40.2603	42.4517	-.1581	.0673	167.8424	-.0489	.3974	.4004	.2343	352.9802	-.0286	.2326	49.534	53.7846				1				0
80	14.11	42.0729	42.9904	40.3537	42.5235	-.1563	.0608	167.9405	-.047	.3909	.3937	.2304	353.1375	-.0275	.2288	49.552	53.7226				1				0
80	14.12	42.0463	42.9498	40.4471	42.5953	-.1544	.0543	168.0386	-.0452	.3844	.387	.2265	353.3	-.0264	.225	49.57	53.6608				1				0
80	14.13	42.0197	42.9093	40.5405	42.6671	-.1525	.0478	168.1367	-.0433	.3779	.3804	.2226	353.468	-.0253	.2212	49.5879	53.599				1				0
80	14.14	41.9734	42.8292	40.7193	42.8263	-.1496	.0349	168.3481	-.0404	.3649	.3672	.2149	353.686	-.0236	.2136	49.6154	53.4757				1				0
80	14.15	41.927	42.7491	40.8981	42.9854	-.1467	.022	168.5596	-.0375	.352	.354	.2072	353.9196	-.0219	.206	49.6429	53.3527				1				0
80	14.16	41.9073	42.7095	40.9835	43.0728	-.1457	.0155	168.673	-.0365	.3456	.3475	.2034	353.9712	-.0214	.2023	49.6524	53.2913				1				0
80	14.17	41.8875	42.6699	41.0689	43.1601	-.1447	.0091	168.7865	-.0355	.3392	.341	.1996	354.0246	-.0208	.1985	49.6619	53.23				1				0
80	14.18	41.8678	42.6303	41.1543	43.2475	-.1437	.0027	168.8999	-.0345	.3327	.3345	.1958	354.0801	-.0202	.1947	49.6714	53.1689				1				0
80	14.19	41.8429	42.5295	41.2584	43.3314	-.1388	-.006	168.9622	-.0296	.3241	.3254	.1904	354.7784	-.0173	.1897	49.718	53.0862				1				0
80	14.2	41.818	42.4287	41.3624	43.4153	-.1339	-.0147	169.0244	-.0247	.3154	.3164	.1851	355.5165	-.0145	.1846	49.7645	53.0037				1				0
80	14.21	41.7931	42.3279	41.4665	43.4992	-.1291	-.0233	169.0867	-.0199	.3067	.3074	.1799	356.297	-.0116	.1795	49.8109	52.9212				1				0
80	14.22	41.788	42.2667	41.4852	43.4957	-.1252	-.0256	169.0356	-.016	.3045	.3049	.1784	356.9998	-.0093	.1782	49.848	52.8997				1				0
80	14.23	41.7828	42.2055	41.5039	43.4923	-.1213	-.0279	168.9845	-.0121	.3022	.3024	.177	357.7143	-.0071	.1769	49.8851	52.8781				1				0
80	14.24	41.7777	42.1443	41.5226	43.4888	-.1174	-.0301	168.9333	-.0082	.2999	.3	.1756	358.4408	-.0048	.1755	49.9222	52.8565				1				0
80	14.25	41.7614	42.0273	41.5172	43.4326	-.1099	-.0321	168.7384	-.0007	.2979	.2979	.1744	359.8723	-.0004	.1744	49.9937	52.8373				1				0
80	14.26	41.7451	41.9103	41.5119	43.3764	-.1024	-.0342	168.5436	.0069	.2959	.296	.1732	1.3268	.004	.1732	50.0653	52.818				1				0
80	14.27	41.7339	41.8545	41.4879	43.3236	-.0987	-.0339	168.3998	.0105	.2961	.2963	.1734	2.0249	.0061	.1733	50.0997	52.8203				1				0
80	14.28	41.7227	41.7987	41.4638	43.2708	-.0951	-.0337	168.2561	.0141	.2964	.2967	.1736	2.7225	.0082	.1735	50.1342	52.8226				1				0
80	14.29	41.7116	41.7429	41.4398	43.2181	-.0915	-.0334	168.1124	.0177	.2966	.2971	.1739	3.4193	.0104	.1736	50.1688	52.825				1				0
80	14.3	41.7004	41.6871	41.4158	43.1653	-.0879	-.0332	167.9686	.0214	.2969	.2976	.1742	4.115	.0125	.1737	50.2034	52.8273				1				0
80	14.31	41.6815	41.5962	41.4096	43.1221	-.0824	-.0349	167.8094	.0268	.2952	.2964	.1734	5.1879	.0157	.1727	50.2552	52.811				1				0
80	14.32	41.6627	41.5053	41.4034	43.0788	-.077	-.0366	167.6501	.0322	.2934	.2952	.1728	6.2716	.0189	.1717	50.3071	52.7947				1				0
80	14.33	41.6549	41.4702	41.4212	43.0883	-.0752	-.0386	167.6346	.034	.2915	.2935	.1717	6.6628	.0199	.1706	50.3243	52.776				1				0
80	14.34	41.6472	41.4351	41.4389	43.0978	-.0734	-.0405	167.619	.0359	.2895	.2917	.1707	7.0588	.021	.1694	50.3414	52.7574				1				0
80	14.35	41.6395	41.3999	41.4567	43.1074	-.0716	-.0425	167.6035	.0377	.2876	.29	.1697	7.4595	.022	.1683	50.3586	52.7387				1				0
80	14.36	41.6318	41.3648	41.4745	43.1169	-.0698	-.0445	167.588	.0395	.2856	.2883	.1687	7.865	.0231	.1672	50.3757	52.7201				1				0
80	14.37	41.6223	41.318	41.5492	43.1938	-.0679	-.0502	167.6835	.0413	.2798	.2829	.1655	8.3899	.0242	.1638	50.3931	52.6651				1				0
80	14.38	41.6129	41.2712	41.624	43.2708	-.0661	-.056	167.7789	.0431	.2741	.2774	.1624	8.9348	.0252	.1604	50.4104	52.6102				1				0
80	14.39	41.6112	41.2595	41.6809	43.3383	-.0661	-.0598	167.8899	.0431	.2703	.2737	.1602	9.0617	.0252	.1582	50.4105	52.5741				1				0
80	14.4	41.6094	41.2478	41.7378	43.4058	-.0661	-.0636	168.0009	.0431	.2665	.27	.158	9.1918	.0252	.156	50.4107	52.538				1				0
80	14.41	41.6077	41.2361	41.7948	43.4732	-.0661	-.0674	168.1118	.0431	.2627	.2662	.1558	9.3254	.0252	.1537	50.4108	52.5019				1				0
80	14.42	41.606	41.2244	41.8517	43.5407	-.0661	-.0711	168.2228	.0432	.2589	.2625	.1536	9.4625	.0253	.1515	50.411	52.4658				1				0
80	14.43	41.5657	41.1884	41.9576	43.6549	-.0666	-.0793	168.3665	.0426	.2508	.2543	.1489	9.6355	.0249	.1468	50.4054	52.3881				1				0
80	14.44	41.5253	41.1524	42.0634	43.769	-.0672	-.0875	168.5102	.042	.2426	.2462	.1441	9.8195	.0246	.142	50.3999	52.3105				1				0
80	14.45	41.4867	41.1281	42.1123	43.8157	-.0678	-.0918	168.5429	.0414	.2382	.2418	.1415	9.8571	.0242	.1394	50.3942	52.2688				1				0
80	14.46	41.4481	41.1038	42.1613	43.8624	-.0684	-.0962	168.5756	.0408	.2338	.2374	.1389	9.8958	.0239	.1369	50.3885	52.2271				1				0
80	14.47	41.4095	41.0795	42.2102	43.9091	-.069	-.1006	168.6083	.0402	.2295	.233	.1363	9.9362	.0235	.1343	50.3828	52.1855				1				0
80	14.48	41.3708	41.0552	42.2591	43.9559	-.0696	-.105	168.641	.0396	.2251	.2286	.1338	9.978	.0232	.1317	50.3772	52.1438				1				0
80	14.49	41.2816	40.9751	42.3285	44.0207	-.0699	-.1134	168.6059	.0394	.2167	.2202	.1289	10.2946	.023	.1268	50.3748	52.0635				1				0
80	14.5	41.1923	40.895	42.3979	44.0856	-.0701	-.1218	168.5708	.0391	.2082	.2119	.124	10.6363	.0229	.1219	50.3724	51.9831				1				0
80	14.51	41.1417	40.8392	42.4183	44.1038	-.0698	-.1259	168.503	.0395	.2042	.2079	.1217	10.9377	.0231	.1195	50.3757	51.9443				1				0
80	14.52	41.091	40.7834	42.4388	44.1219	-.0694	-.13	168.4352	.0398	.2001	.204	.1194	11.251	.0233	.1171	50.3791	51.9055				1				0
80	14.53	41.0404	40.7276	42.4593	44.1401	-.0691	-.1341	168.3674	.0401	.196	.2001	.1171	11.5765	.0235	.1147	50.3824	51.8667				1				0
80	14.54	40.9486	40.625	42.518	44.1946	-.0683	-.1427	168.2861	.0409	.1874	.1918	.1123	12.3043	.0239	.1097	50.3893	51.7847				1				0
80	14.55	40.8567	40.5224	42.5767	44.2491	-.0676	-.1513	168.2049	.0416	.1788	.1836	.1074	13.0982	.0243	.1046	50.3962	51.7027				1				0
80	14.56	40.7649	40.4198	42.6354	44.3036	-.0669	-.1599	168.1236	.0423	.1702	.1753	.1026	13.9675	.0248	.0996	50.4031	51.6206				1				0
80	14.57	40.7237	40.373	42.6736	44.3399	-.0665	-.1644	168.1102	.0427	.1656	.171	.1001	14.4558	.025	.0969	50.4067	51.5774				1				0
80	14.58	40.6825	40.3262	42.7119	44.3762	-.0661	-.169	168.0968	.0431	.1611	.1668	.0976	14.9696	.0252	.0943	50.4102	51.5343				1				0
80	14.59	40.6413	40.2794	42.7501	44.4125	-.0658	-.1735	168.0834	.0435	.1566	.1625	.0951	15.5102	.0254	.0916	50.4138	51.4911				1				0
80	14.6	40.607	40.2344	42.8231	44.4835	-.0651	-.1796	168.1479	.0441	.1504	.1568	.0917	16.3446	.0258	.088	50.4202	51.4327				1				0
80	14.61	40.5726	40.1894	42.896	44.5544	-.0644	-.1858	168.2124	.0448	.1443	.1511	.0884	17.2413	.0262	.0845	50.4265	51.3743				1				0
80	14.62	40.5795	40.1912	42.9307	44.589	-.0641	-.1874	168.2904	.0451	.1427	.1497	.0876	17.5287	.0264	.0835	50.4293	51.3591				1				0
80	14.63	40.5864	40.193	42.9654	44.6236	-.0639	-.189	168.3683	.0454	.1411	.1482	.0867	17.8215	.0265	.0826	50.432	51.3439				1				0
80	14.64	40.5932	40.1948	43.0001	44.6582	-.0636	-.1905	168.4463	.0457	.1395	.1468	.0859	18.1196	.0267	.0817	50.4348	51.3287				1				0
80	14.65	40.6001	40.1966	43.0348	44.6928	-.0633	-.1921	168.5243	.0459	.1379	.1454	.0851	18.4234	.0269	.0807	50.4376	51.3136				1				0
80	14.66	40.6525	40.2254	43.065	44.7256	-.0622	-.1915	168.6685	.0471	.1386	.1464	.0857	18.753	.0275	.0811	50.4481	51.3199				1				0
80	14.67	40.7048	40.2542	43.0953	44.7585	-.0611	-.1908	168.8128	.0482	.1393	.1473	.0862	19.0777	.0282	.0815	50.4587	51.3262				1				0
80	14.68	40.7503	40.2812	43.0908	44.7568	-.0602	-.1886	168.8791	.049	.1415	.1497	.0876	19.0919	.0287	.0828	50.4664	51.3476				1				0
80	14.69	40.7958	40.3082	43.0864	44.7551	-.0594	-.1863	168.9454	.0498	.1438	.1521	.089	19.1056	.0291	.0841	50.4742	51.3691				1				0
80	14.7	40.8413	40.3352	43.0819	44.7533	-.0586	-.1841	169.0117	.0506	.146	.1545	.0904	19.1189	.0296	.0854	50.482	51.3905				1				0
80	14.71	40.8868	40.3622	43.0775	44.7516	-.0578	-.1818	169.078	.0514	.1482	.1569	.0918	19.1318	.0301	.0868	50.4898	51.4119				1				0
80	14.72	40.9546	40.3721	43.0099	44.6815	-.0548	-.1759	169.0181	.0544	.1541	.1635	.0957	19.4537	.0319	.0902	50.5185	51.4679				1				0
80	14.73	41.0224	40.382	42.9423	44.6115	-.0518	-.17	168.9581	.0575	.16	.17	.0995	19.751	.0336	.0937	50.5472	51.5241				1				0
80	14.74	41.0447	40.3649	42.8791	44.5431	-.0496	-.1664	168.8318	.0597	.1637	.1742	.102	20.0276	.0349	.0958	50.5682	51.5589				1				0
80	14.75	41.067	40.3478	42.816	44.4748	-.0473	-.1627	168.7056	.0619	.1673	.1784	.1044	20.2915	.0362	.0979	50.5893	51.5937				1				0
80	14.76	41.0893	40.3307	42.7528	44.4065	-.0451	-.1591	168.5793	.0641	.171	.1826	.1069	20.5437	.0375	.1001	50.6104	51.6287				1				0
80	14.77	41.1116	40.3136	42.6897	44.3382	-.0429	-.1554	168.453	.0663	.1747	.1868	.1093	20.7849	.0388	.1022	50.6315	51.6636				1				0
80	14.78	41.1082	40.2569	42.582	44.2188	-.0397	-.151	168.1659	.0695	.1791	.1921	.1124	21.218	.0407	.1048	50.662	51.7053				1				0
80	14.79	41.1048	40.2002	42.4744	44.0994	-.0365	-.1466	167.8788	.0727	.1834	.1973	.1155	21.6296	.0426	.1074	50.6927	51.747				1				0
80	14.8	41.079	40.1606	42.4299	44.0484	-.0355	-.1459	167.7179	.0737	.1841	.1984	.1161	21.8233	.0432	.1078	50.7023	51.7537				1				0
80	14.81	41.0533	40.121	42.3854	43.9974	-.0345	-.1452	167.5571	.0747	.1848	.1994	.1167	22.0156	.0437	.1082	50.7118	51.7604				1				0
80	14.82	41.0275	40.0814	42.341	43.9463	-.0335	-.1445	167.3962	.0757	.1855	.2004	.1173	22.2063	.0443	.1086	50.7213	51.767				1				0
80	14.83	41.0018	40.0418	42.2965	43.8953	-.0325	-.1438	167.2353	.0767	.1862	.2014	.1179	22.3954	.0449	.109	50.7309	51.7737				1				0
80	14.84	40.9863	40.0229	42.2911	43.8858	-.0321	-.1444	167.1861	.0771	.1857	.201	.1177	22.5588	.0451	.1087	50.7345	51.7682				1				0
80	14.85	40.9709	40.004	42.2858	43.8763	-.0317	-.145	167.1369	.0775	.1851	.2006	.1174	22.7229	.0454	.1083	50.7381	51.7626				1				0
80	14.86	40.9812	40.0247	42.3249	43.9178	-.0323	-.1463	167.2486	.0769	.1838	.1992	.1166	22.6996	.045	.1076	50.7321	51.7503				1				0
80	14.87	40.9915	40.0454	42.3641	43.9593	-.033	-.1476	167.3602	.0762	.1825	.1978	.1157	22.6761	.0446	.1068	50.7262	51.738				1				0
80	14.88	41.0018	40.0661	42.4032	44.0008	-.0336	-.1489	167.4719	.0756	.1812	.1963	.1149	22.6521	.0443	.106	50.7202	51.7257				1				0
80	14.89	41.0121	40.0868	42.4424	44.0423	-.0342	-.1501	167.5835	.075	.1799	.1949	.1141	22.6279	.0439	.1053	50.7142	51.7135				1				0
80	14.9	41.049	40.1255	42.5624	44.1496	-.0336	-.1541	167.8865	.0756	.176	.1915	.1121	23.254	.0443	.103	50.7201	51.6759				1				0
80	14.91	41.0859	40.1642	42.6825	44.2569	-.033	-.158	168.1895	.0762	.172	.1882	.1101	23.9004	.0446	.1007	50.726	51.6384				1				0
80	14.92	41.1125	40.1822	42.7635	44.3226	-.0317	-.1607	168.3808	.0775	.1694	.1863	.109	24.5797	.0453	.0991	50.7378	51.6131				1				0
80	14.93	41.1391	40.2002	42.8444	44.3883	-.0305	-.1633	168.572	.0787	.1667	.1844	.1079	25.2716	.0461	.0976	50.7496	51.5879				1				0
80	14.94	41.1657	40.2182	42.9254	44.4541	-.0293	-.166	168.7633	.0799	.1641	.1825	.1068	25.9757	.0468	.096	50.7614	51.5628				1				0
80	14.95	41.1649	40.2065	43.0046	44.4956	-.0268	-.1696	168.8715	.0824	.1605	.1804	.1056	27.176	.0482	.0939	50.7848	51.5287				1				0
80	14.96	41.164	40.1948	43.0837	44.5371	-.0244	-.1731	168.9796	.0849	.1569	.1784	.1044	28.4022	.0497	.0918	50.8082	51.4946				1				0
80	14.97	41.1631	40.1831	43.1629	44.5786	-.0219	-.1767	169.0877	.0873	.1534	.1765	.1033	29.6546	.0511	.0898	50.8316	51.4606				1				0
80	14.98	41.1357	40.1534	43.1611	44.5544	-.0207	-.1776	169.0045	.0885	.1524	.1763	.1032	30.1547	.0518	.0892	50.8433	51.4516				1				0
80	14.99	41.1082	40.1237	43.1593	44.5302	-.0194	-.1786	168.9214	.0898	.1515	.1761	.103	30.6563	.0525	.0886	50.855	51.4425				1				0
80	15	41.0807	40.094	43.1576	44.506	-.0182	-.1795	168.8382	.091	.1505	.1759	.1029	31.1596	.0533	.0881	50.8668	51.4335				1				0
80	15.01	41.0172	40.0463	43.1175	44.4549	-.0185	-.1803	168.636	.0907	.1497	.1751	.1025	31.2165	.0531	.0876	50.8642	51.4261				1				0
80	15.02	40.9537	39.9986	43.0775	44.4039	-.0187	-.1811	168.4337	.0905	.149	.1743	.102	31.2743	.053	.0872	50.8617	51.4187				1				0
80	15.03	40.9177	39.9806	43.0392	44.3771	-.0202	-.1809	168.3146	.089	.1491	.1737	.1016	30.8204	.0521	.0873	50.8474	51.4204				1				0
80	15.04	40.8816	39.9626	43.001	44.3503	-.0217	-.1807	168.1954	.0875	.1493	.1731	.1013	30.3623	.0512	.0874	50.8331	51.4221				1				0
80	15.05	40.8456	39.9446	42.9627	44.3235	-.0232	-.1806	168.0763	.086	.1495	.1725	.1009	29.9007	.0503	.0875	50.8187	51.4238				1				0
80	15.06	40.8095	39.9266	42.9245	44.2966	-.0248	-.1804	167.9572	.0845	.1497	.1719	.1006	29.4351	.0494	.0876	50.8044	51.4255				1				0
80	15.07	40.7683	39.9185	42.8827	44.2776	-.0276	-.1802	167.8471	.0816	.1499	.1707	.0999	28.5695	.0478	.0877	50.7773	51.4274				1				0
80	15.08	40.7271	39.9104	42.8409	44.2586	-.0305	-.18	167.7369	.0788	.1501	.1695	.0992	27.6906	.0461	.0878	50.7501	51.4294				1				0
80	15.09	40.722	39.9203	42.8373	44.2664	-.0318	-.18	167.7459	.0774	.1501	.1689	.0988	27.2854	.0453	.0878	50.7374	51.4296				1				0
80	15.1	40.7168	39.9302	42.8338	44.2742	-.0331	-.1799	167.7549	.0761	.1501	.1683	.0985	26.8776	.0445	.0879	50.7247	51.4298				1				0
80	15.11	40.7117	39.9401	42.8302	44.2819	-.0345	-.1799	167.7639	.0748	.1502	.1677	.0982	26.4669	.0438	.0879	50.712	51.43				1				0
80	15.12	40.7065	39.95	42.8266	44.2897	-.0358	-.1799	167.7729	.0734	.1502	.1672	.0978	26.0535	.043	.0879	50.6992	51.4303				1				0
80	15.13	40.7203	39.9797	42.8435	44.3286	-.0377	-.1801	167.8721	.0715	.1499	.1661	.0972	25.5002	.0419	.0878	50.6811	51.428				1				0
80	15.14	40.734	40.0094	42.8604	44.3676	-.0396	-.1804	167.9714	.0696	.1497	.1651	.0966	24.9405	.0407	.0876	50.663	51.4257				1				0
80	15.15	40.7529	40.0292	42.8809	44.3987	-.0402	-.1806	168.0616	.0691	.1494	.1646	.0963	24.8008	.0404	.0875	50.6577	51.4233				1				0
80	15.16	40.7718	40.049	42.9014	44.4298	-.0407	-.1809	168.1519	.0685	.1492	.1641	.0961	24.6601	.0401	.0873	50.6523	51.4208				1				0
80	15.17	40.7906	40.0688	42.9218	44.461	-.0413	-.1811	168.2422	.0679	.1489	.1637	.0958	24.5188	.0398	.0872	50.6469	51.4183				1				0
80	15.18	40.8095	40.0886	42.9423	44.4921	-.0419	-.1814	168.3325	.0674	.1487	.1632	.0955	24.3769	.0394	.087	50.6415	51.4158				1				0
80	15.19	40.8344	40.1228	42.9565	44.5328	-.0436	-.1812	168.4465	.0656	.1489	.1627	.0952	23.7728	.0384	.0871	50.6246	51.4181				1				0
80	15.2	40.8593	40.157	42.9708	44.5734	-.0454	-.1809	168.5605	.0638	.1491	.1622	.0949	23.1658	.0373	.0873	50.6078	51.4203				1				0
80	15.21	40.8653	40.1714	42.9645	44.5829	-.0466	-.1804	168.5842	.0626	.1496	.1622	.0949	22.7033	.0366	.0876	50.5962	51.4251				1				0
80	15.22	40.8713	40.1858	42.9583	44.5924	-.0478	-.1799	168.6078	.0614	.1501	.1622	.0949	22.2407	.0359	.0879	50.5847	51.4299				1				0
80	15.23	40.8773	40.2002	42.9521	44.602	-.049	-.1794	168.6315	.0602	.1506	.1622	.0949	21.7787	.0352	.0882	50.5732	51.4346				1				0
80	15.24	40.8833	40.2146	42.9458	44.6115	-.0502	-.1789	168.6552	.059	.1511	.1622	.0949	21.3164	.0345	.0885	50.5617	51.4394				1				0
80	15.25	40.8662	40.2119	42.9165	44.5994	-.0519	-.1784	168.5939	.0574	.1517	.1622	.0949	20.7156	.0336	.0888	50.5463	51.4445				1				0
80	15.26	40.849	40.2092	42.8871	44.5873	-.0535	-.1779	168.5326	.0557	.1522	.1621	.0949	20.1139	.0326	.0891	50.5309	51.4495				1				0
80	15.27	40.8258	40.1921	42.864	44.5656	-.0539	-.1778	168.4476	.0553	.1522	.162	.0948	19.9735	.0324	.0891	50.5269	51.4499				1				0
80	15.28	40.8027	40.175	42.8409	44.544	-.0543	-.1778	168.3625	.0549	.1523	.1619	.0947	19.8332	.0321	.0891	50.5231	51.4502				1				0
80	15.29	40.7795	40.1579	42.8177	44.5224	-.0547	-.1778	168.2775	.0545	.1523	.1618	.0947	19.6923	.0319	.0891	50.5191	51.4505				1				0
80	15.3	40.7254	40.1264	42.7991	44.512	-.0563	-.1795	168.1629	.0529	.1506	.1596	.0934	19.3568	.031	.0881	50.5039	51.4344				1				0
80	15.31	40.6713	40.0949	42.7804	44.5016	-.0579	-.1811	168.0482	.0513	.1489	.1575	.0922	19.0121	.03	.0872	50.4887	51.4183				1				0
80	15.32	40.6173	40.0634	42.7617	44.4912	-.0595	-.1828	167.9336	.0497	.1472	.1554	.0909	18.6573	.0291	.0862	50.4734	51.4021				1				0
80	15.33	40.5864	40.049	42.7662	44.5025	-.0607	-.1846	167.904	.0485	.1455	.1534	.0898	18.443	.0284	.0852	50.4621	51.3857				1				0
80	15.34	40.5555	40.0346	42.7706	44.5137	-.0619	-.1863	167.8744	.0473	.1438	.1514	.0886	18.2228	.0277	.0841	50.4508	51.3692				1				0
80	15.35	40.5246	40.0202	42.7751	44.525	-.0631	-.188	167.8448	.0461	.142	.1493	.0874	17.9965	.027	.0831	50.4394	51.3527				1				0
80	15.36	40.4199	39.9878	42.8177	44.595	-.0681	-.195	167.8204	.0411	.1351	.1412	.0826	16.9198	.024	.079	50.3913	51.2862				1				0
80	15.37	40.3152	39.9554	42.8604	44.6651	-.0732	-.202	167.7961	.036	.1281	.133	.0779	15.7107	.0211	.0749	50.3431	51.2197				1				0
80	15.38	40.2413	39.9374	42.8987	44.7239	-.0771	-.2073	167.8013	.0322	.1228	.127	.0743	14.6728	.0188	.0719	50.3063	51.1696				1				0
80	15.39	40.1675	39.9194	42.937	44.7827	-.0809	-.2125	167.8066	.0283	.1176	.1209	.0708	13.5308	.0166	.0688	50.2694	51.1196				1				0
80	15.4	40.0937	39.9014	42.9752	44.8415	-.0848	-.2178	167.8118	.0244	.1123	.1149	.0673	12.2694	.0143	.0657	50.2326	51.0696				1				0
80	15.41	40.0199	39.8834	43.0135	44.9004	-.0887	-.223	167.8171	.0206	.1071	.109	.0638	10.8705	.012	.0627	50.1958	51.0196				1				0
80	15.42	39.8131	39.8248	43.1424	45.0699	-.0982	-.2387	167.8502	.011	.0914	.0921	.0539	6.8691	.0064	.0535	50.1049	50.8705				1				0
80	15.43	39.6062	39.7663	43.2714	45.2394	-.1077	-.2543	167.8834	.0015	.0758	.0758	.0443	1.1099	.0009	.0443	50.014	50.7216				1				0
80	15.44	39.4732	39.7258	43.3622	45.3501	-.1134	-.2647	167.9113	-.0042	.0654	.0655	.0383	356.315	-.0025	.0383	49.9599	50.6226				1				0
80	15.45	39.3402	39.6853	43.4529	45.4608	-.1191	-.2751	167.9392	-.0099	.055	.0559	.0327	349.8075	-.0058	.0322	49.9058	50.5237				1				0
80	15.46	39.2071	39.6448	43.5436	45.5715	-.1248	-.2855	167.9671	-.0156	.0446	.0472	.0276	340.7681	-.0091	.0261	49.8518	50.4248				1				0
80	15.47	39.0741	39.6043	43.6344	45.6823	-.1304	-.2958	167.995	-.0212	.0342	.0403	.0236	328.1842	-.0124	.02	49.7978	50.3259				1				0
80	15.48	38.9256	39.5764	43.806	45.8604	-.1367	-.3102	168.1685	-.0275	.0199	.034	.0199	305.8793	-.0161	.0116	49.7379	50.1896				1				0
80	15.49	38.7771	39.5485	43.9777	46.0386	-.143	-.3244	168.342	-.0338	.0056	.0343	.02	279.4437	-.0198	.0033	49.6782	50.0535				1				0
80	15.5	38.7617	39.5611	44.0587	46.1061	-.1436	-.3284	168.4875	-.0344	.0017	.0344	.0202	272.8403	-.0201	.001	49.6723	50.0163				1				0
80	15.51	38.7462	39.5737	44.1396	46.1735	-.1442	-.3323	168.6331	-.035	-.0022	.0351	.0205	266.4041	-.0205	-.0013	49.6665	49.979				1				0
80	15.52	38.7308	39.5863	44.2206	46.241	-.1448	-.3362	168.7787	-.0356	-.0061	.0361	.0212	260.2824	-.0208	-.0036	49.6607	49.9419				1				0
80	15.53	38.7153	39.5989	44.3015	46.3085	-.1454	-.3401	168.9243	-.0362	-.01	.0376	.022	254.5789	-.0212	-.0058	49.6549	49.9048				1				0
80	15.54	38.7102	39.6169	44.3531	46.3526	-.1461	-.3421	169.0328	-.0369	-.0121	.0388	.0227	251.9052	-.0216	-.0071	49.6483	49.8851				1				0
80	15.55	38.705	39.6349	44.4047	46.3967	-.1468	-.3442	169.1414	-.0376	-.0141	.0402	.0235	249.4077	-.022	-.0083	49.6417	49.8654				1				0
80	15.56	38.7153	39.6403	44.3754	46.3733	-.1469	-.3424	169.1044	-.0377	-.0123	.0397	.0232	251.9063	-.0221	-.0072	49.6409	49.8827				1				0
80	15.57	38.7256	39.6457	44.346	46.35	-.147	-.3406	169.0674	-.0378	-.0105	.0392	.023	254.4673	-.0221	-.0061	49.64	49.9				1				0
80	15.58	38.7359	39.6511	44.3166	46.3266	-.1471	-.3388	169.0303	-.0379	-.0087	.0389	.0227	257.0825	-.0222	-.0051	49.6392	49.9173				1				0
80	15.59	38.7462	39.6565	44.2873	46.3033	-.1472	-.3369	168.9933	-.038	-.0069	.0386	.0226	259.7421	-.0222	-.004	49.6384	49.9346				1				0
80	15.6	38.7394	39.6484	44.1903	46.2237	-.1482	-.3328	168.8018	-.039	-.0028	.0391	.0229	265.9139	-.0228	-.0016	49.629	49.9735				1				0
80	15.61	38.7325	39.6403	44.0934	46.1441	-.1492	-.3287	168.6103	-.0399	.0013	.04	.0234	271.8875	-.0234	.0008	49.6197	50.0125				1				0
80	15.62	38.7153	39.6268	44.0258	46.0879	-.15	-.3265	168.4558	-.0408	.0036	.041	.024	275.0359	-.0239	.0021	49.6111	50.0343				1				0
80	15.63	38.6982	39.6133	43.9582	46.0317	-.1509	-.3242	168.3013	-.0417	.0059	.0421	.0247	278.0268	-.0244	.0034	49.6026	50.056				1				0
80	15.64	38.681	39.5998	43.8905	45.9755	-.1518	-.3219	168.1469	-.0426	.0082	.0434	.0254	280.8565	-.0249	.0048	49.594	50.0779				1				0
80	15.65	38.6638	39.5863	43.8229	45.9193	-.1527	-.3196	167.9924	-.0435	.0105	.0448	.0262	283.5238	-.0255	.0061	49.5854	50.0997				1				0
80	15.66	38.657	39.5827	43.7411	45.8578	-.1541	-.3162	167.8387	-.0449	.0139	.047	.0275	287.1808	-.0263	.0081	49.5727	50.1321				1				0
80	15.67	38.6501	39.5791	43.6593	45.7964	-.1554	-.3128	167.6849	-.0462	.0173	.0493	.0289	290.5052	-.027	.0101	49.5599	50.1646				1				0
80	15.68	38.6604	39.589	43.645	45.7912	-.1559	-.3117	167.6857	-.0466	.0184	.0501	.0293	291.5133	-.0273	.0108	49.5557	50.1751				1				0
80	15.69	38.6707	39.5989	43.6308	45.786	-.1563	-.3106	167.6865	-.0471	.0195	.051	.0298	292.489	-.0276	.0114	49.5516	50.1857				1				0
80	15.7	38.681	39.6088	43.6166	45.7809	-.1567	-.3095	167.6873	-.0475	.0206	.0518	.0303	293.4346	-.0278	.0121	49.5474	50.1962				1				0
80	15.71	38.7539	39.67	43.6068	45.7921	-.1571	-.3055	167.8229	-.0479	.0245	.0538	.0315	297.1457	-.028	.0144	49.5441	50.2337				1				0
80	15.72	38.8269	39.7312	43.597	45.8033	-.1574	-.3016	167.9585	-.0482	.0285	.056	.0328	300.5736	-.0282	.0167	49.5409	50.2713				1				0
80	15.73	38.8999	39.7924	43.5872	45.8146	-.1578	-.2977	168.0941	-.0486	.0324	.0584	.0342	303.7258	-.0284	.019	49.5376	50.3087				1				0
80	15.74	38.9625	39.8438	43.5917	45.831	-.1577	-.2948	168.2289	-.0485	.0352	.0599	.0351	306.0226	-.0284	.0206	49.5385	50.3356				1				0
80	15.75	39.0252	39.8951	43.5961	45.8475	-.1576	-.292	168.3638	-.0484	.0381	.0615	.036	308.1974	-.0283	.0223	49.5394	50.3624				1				0
80	15.76	39.0878	39.9464	43.6006	45.8639	-.1575	-.2892	168.4986	-.0483	.0409	.0632	.037	310.2539	-.0282	.0239	49.5403	50.3892				1				0
80	15.77	39.1754	40.0256	43.5534	45.8613	-.1592	-.283	168.6156	-.05	.0471	.0687	.0402	313.2784	-.0293	.0275	49.5239	50.4483				1				0
80	15.78	39.2629	40.1048	43.5063	45.8587	-.1609	-.2768	168.7326	-.0517	.0533	.0742	.0434	315.8513	-.0303	.0312	49.5076	50.5072				1				0
80	15.79	39.2878	40.1327	43.4547	45.8397	-.1627	-.2734	168.7148	-.0535	.0566	.0779	.0456	316.6317	-.0313	.0332	49.4904	50.5395				1				0
80	15.8	39.3127	40.1606	43.4031	45.8206	-.1645	-.27	168.697	-.0553	.06	.0816	.0478	317.3411	-.0324	.0351	49.4731	50.5718				1				0
80	15.81	39.3376	40.1885	43.3515	45.8016	-.1663	-.2666	168.6792	-.0571	.0634	.0854	.05	317.9897	-.0334	.0371	49.4559	50.604				1				0
80	15.82	39.3625	40.2164	43.2999	45.7826	-.1682	-.2632	168.6613	-.0589	.0668	.0891	.0521	318.584	-.0345	.0391	49.4387	50.6363				1				0
80	15.83	39.3676	40.2623	43.1754	45.7316	-.174	-.2572	168.5368	-.0648	.0729	.0976	.0571	318.3561	-.0379	.0427	49.3826	50.6943				1				0
80	15.84	39.3728	40.3082	43.0508	45.6805	-.1799	-.2511	168.4123	-.0707	.079	.106	.0621	318.1645	-.0414	.0462	49.3265	50.7524				1				0
80	15.85	39.353	40.3262	42.9779	45.6485	-.184	-.2484	168.3056	-.0748	.0817	.1108	.0648	317.5226	-.0438	.0478	49.2875	50.7781				1				0
80	15.86	39.3333	40.3442	42.9049	45.6165	-.1881	-.2456	168.1989	-.0789	.0844	.1155	.0676	316.933	-.0462	.0494	49.2485	50.8039				1				0
80	15.87	39.3135	40.3622	42.832	45.5845	-.1922	-.2429	168.0922	-.083	.0871	.1203	.0704	316.3895	-.0486	.051	49.2095	50.8298				1				0
80	15.88	39.2938	40.3802	42.759	45.5525	-.1963	-.2402	167.9855	-.0871	.0898	.1251	.0732	315.8867	-.051	.0526	49.1704	50.8556				1				0
80	15.89	39.2595	40.4189	42.6603	45.5248	-.2038	-.2368	167.8635	-.0945	.0933	.1328	.0777	314.6235	-.0553	.0546	49.0996	50.8887				1				0
80	15.9	39.2251	40.4576	42.5616	45.4972	-.2112	-.2333	167.7415	-.102	.0968	.1406	.0823	313.4972	-.0597	.0566	49.0286	50.9217				1				0
80	15.91	39.2106	40.4783	42.5358	45.5015	-.2145	-.2325	167.7261	-.1053	.0975	.1435	.084	312.7971	-.0616	.0571	48.9969	50.9288				1				0
80	15.92	39.196	40.499	42.51	45.5058	-.2179	-.2318	167.7107	-.1087	.0983	.1465	.0857	312.1258	-.0636	.0575	48.9651	50.9359				1				0
80	15.93	39.1814	40.5197	42.4842	45.5101	-.2212	-.231	167.6954	-.112	.099	.1495	.0875	311.4808	-.0655	.058	48.9334	50.9431				1				0
80	15.94	39.1668	40.5404	42.4584	45.5145	-.2245	-.2303	167.68	-.1153	.0998	.1525	.0892	310.8607	-.0675	.0584	48.9016	50.9502				1				0
80	15.95	39.1762	40.5845	42.4575	45.5369	-.2274	-.2293	167.7552	-.1182	.1008	.1553	.0909	310.4521	-.0692	.059	48.8745	50.9596				1				0
80	15.96	39.1857	40.6286	42.4566	45.5594	-.2302	-.2283	167.8303	-.121	.1018	.1581	.0925	310.0586	-.0708	.0596	48.8475	50.9691				1				0
80	15.97	39.2097	40.652	42.4815	45.5776	-.2297	-.2281	167.9208	-.1205	.102	.1579	.0924	310.2426	-.0705	.0597	48.8522	50.9714				1				0
80	15.98	39.2337	40.6754	42.5064	45.5958	-.2292	-.2278	168.0113	-.12	.1022	.1577	.0923	310.4267	-.0702	.0598	48.857	50.9737				1				0
80	15.99	39.2578	40.6988	42.5313	45.6139	-.2287	-.2276	168.1018	-.1195	.1025	.1574	.0921	310.6116	-.07	.06	48.8617	50.976				1				0
80	16	39.2818	40.7222	42.5562	45.6321	-.2282	-.2273	168.1923	-.119	.1027	.1572	.092	310.7967	-.0697	.0601	48.8664	50.9784				1				0
80	16.01	39.3247	40.7555	42.5829	45.6312	-.2262	-.2258	168.2944	-.117	.1043	.1567	.0917	311.7031	-.0685	.061	48.8856	50.993				1				0
80	16.02	39.3676	40.7888	42.6096	45.6304	-.2242	-.2243	168.3964	-.115	.1058	.1563	.0915	312.6144	-.0673	.0619	48.9048	51.0076				1				0
80	16.03	39.3865	40.7987	42.6114	45.6113	-.2227	-.223	168.4079	-.1135	.1071	.156	.0913	313.3413	-.0664	.0627	48.9192	51.0199				1				0
80	16.04	39.4054	40.8086	42.6132	45.5923	-.2212	-.2217	168.4194	-.112	.1084	.1558	.0912	314.0704	-.0655	.0634	48.9337	51.0322				1				0
80	16.05	39.4243	40.8185	42.6149	45.5733	-.2197	-.2204	168.431	-.1104	.1097	.1556	.0911	314.8009	-.0646	.0642	48.9482	51.0445				1				0
80	16.06	39.4637	40.8095	42.6149	45.5024	-.2137	-.2176	168.3905	-.1045	.1124	.1535	.0898	317.1044	-.0611	.0658	49.0051	51.0708				1				0
80	16.07	39.5032	40.8005	42.6149	45.4314	-.2077	-.2149	168.3501	-.0985	.1152	.1516	.0887	319.4711	-.0576	.0674	49.062	51.0971				1				0
80	16.08	39.5427	40.7915	42.6149	45.3605	-.2017	-.2121	168.3097	-.0925	.118	.1499	.0877	321.8953	-.0541	.069	49.119	51.1234				1				0
80	16.09	39.5633	40.7726	42.6132	45.3086	-.1973	-.2106	168.2577	-.088	.1194	.1484	.0868	323.6029	-.0515	.0699	49.1615	51.1375				1				0
80	16.1	39.5839	40.7537	42.6114	45.2567	-.1928	-.2092	168.2057	-.0836	.1209	.147	.086	325.3456	-.0489	.0708	49.204	51.1515				1				0
80	16.11	39.6045	40.7348	42.6096	45.2048	-.1883	-.2077	168.1537	-.0791	.1224	.1457	.0853	327.1215	-.0463	.0716	49.2466	51.1655				1				0
80	16.12	39.6963	40.7447	42.6034	45.1287	-.1806	-.2025	168.1731	-.0714	.1275	.1462	.0855	330.7505	-.0418	.0746	49.3199	51.2145				1				0
80	16.13	39.7882	40.7546	42.5971	45.0526	-.1729	-.1974	168.1925	-.0637	.1327	.1472	.0861	334.344	-.0373	.0776	49.3932	51.2634				1				0
80	16.14	39.8594	40.7834	42.5927	45.0284	-.1697	-.1938	168.2639	-.0605	.1363	.1491	.0873	336.066	-.0354	.0798	49.4238	51.2982				1				0
80	16.15	39.9307	40.8122	42.5882	45.0042	-.1665	-.1901	168.3353	-.0573	.14	.1512	.0885	337.7404	-.0335	.0819	49.4544	51.333				1				0
80	16.16	40.0019	40.841	42.5838	44.9799	-.1633	-.1864	168.4066	-.0541	.1436	.1535	.0898	339.3663	-.0316	.0841	49.485	51.3678				1				0
80	16.17	40.0731	40.8698	42.5793	44.9557	-.1601	-.1828	168.478	-.0509	.1473	.1558	.0912	340.9429	-.0298	.0862	49.5155	51.4025				1				0
80	16.18	40.2534	40.9625	42.5269	44.89	-.1549	-.1718	168.6327	-.0456	.1583	.1647	.0964	343.9127	-.0267	.0926	49.5653	51.5073				1				0
80	16.19	40.4336	41.0552	42.4744	44.8242	-.1496	-.1608	168.7875	-.0404	.1693	.174	.1018	346.5665	-.0237	.0991	49.615	51.6119				1				0
80	16.2	40.5426	41.1191	42.4263	44.7827	-.1476	-.1535	168.8708	-.0384	.1766	.1807	.1058	347.7286	-.0225	.1034	49.6342	51.6819				1				0
80	16.21	40.6516	41.183	42.3783	44.7412	-.1456	-.1461	168.9542	-.0364	.1839	.1875	.1097	348.8065	-.0213	.1076	49.6534	51.7517				1				0
80	16.22	40.7606	41.2469	42.3303	44.6997	-.1436	-.1388	169.0375	-.0344	.1913	.1943	.1137	349.8075	-.0201	.1119	49.6725	51.8215				1				0
80	16.23	40.8696	41.3108	42.2822	44.6582	-.1416	-.1315	169.1209	-.0324	.1986	.2012	.1177	350.7396	-.0189	.1162	49.6917	51.8912				1				0
80	16.24	41.0739	41.517	42.0901	44.4869	-.1427	-.1101	169.1678	-.0335	.22	.2225	.1302	351.3466	-.0196	.1287	49.6812	52.095				1				0
80	16.25	41.2782	41.7231	41.898	44.3157	-.1438	-.0887	169.2148	-.0346	.2414	.2438	.1427	351.8469	-.0202	.1413	49.6707	52.2988				1				0
80	16.26	41.3734	41.8653	41.7538	44.1859	-.1469	-.0746	169.1785	-.0377	.2555	.2582	.1511	351.6073	-.0221	.1495	49.641	52.4331				1				0
80	16.27	41.4687	42.0075	41.6097	44.0562	-.15	-.0605	169.1421	-.0408	.2696	.2727	.1596	351.3928	-.0239	.1578	49.6114	52.5674				1				0
80	16.28	41.564	42.1497	41.4656	43.9264	-.1531	-.0464	169.1057	-.0439	.2837	.2871	.168	351.2	-.0257	.166	49.5817	52.7019				1				0
80	16.29	41.6592	42.2919	41.3215	43.7967	-.1562	-.0323	169.0694	-.047	.2978	.3015	.1765	351.0254	-.0275	.1743	49.5521	52.8363				1				0
80	16.3	41.8403	42.543	40.9924	43.4724	-.1602	-.0023	168.8481	-.051	.3278	.3318	.1942	351.1563	-.0299	.1919	49.5142	53.122				1				0
80	16.31	42.0214	42.7941	40.6632	43.148	-.1642	.0278	168.6268	-.055	.3579	.3621	.2119	351.2654	-.0322	.2095	49.4763	53.4085				1				0
80	16.32	42.1073	42.903	40.4782	42.9534	-.1651	.0438	168.4419	-.0558	.3738	.378	.2212	351.5038	-.0327	.2188	49.4681	53.5605				1				0
80	16.33	42.1931	43.012	40.2932	42.7588	-.1659	.0598	168.257	-.0567	.3898	.3939	.2306	351.7234	-.0332	.2282	49.4599	53.7128				1				0
80	16.34	42.2789	43.1209	40.1082	42.5642	-.1668	.0758	168.0721	-.0576	.4059	.4099	.2399	351.9264	-.0337	.2375	49.4517	53.8655				1				0
80	16.35	42.3647	43.2298	39.9231	42.3696	-.1677	.0919	167.8872	-.0584	.4219	.426	.2493	352.1145	-.0342	.2469	49.4434	54.0185				1				0
80	16.36	42.5381	43.4089	39.6314	42.0651	-.1675	.1185	167.6435	-.0583	.4485	.4523	.2647	352.5898	-.0341	.2625	49.4444	54.2716				1				0
80	16.37	42.7115	43.588	39.3396	41.7607	-.1674	.1451	167.3997	-.0582	.4752	.4787	.2802	353.0141	-.0341	.2781	49.4455	54.5254				1				0
80	16.38	42.799	43.6582	39.2328	41.6508	-.1665	.1556	167.3409	-.0572	.4857	.489	.2862	353.2776	-.0335	.2842	49.4548	54.6254				1				0
80	16.39	42.8866	43.7284	39.1261	41.541	-.1655	.1661	167.282	-.0563	.4962	.4994	.2922	353.5304	-.0329	.2904	49.4641	54.7255				1				0
80	16.4	42.9741	43.7986	39.0194	41.4311	-.1645	.1766	167.2232	-.0553	.5067	.5097	.2983	353.7732	-.0324	.2965	49.4735	54.8257				1				0
80	16.41	43.0617	43.8688	38.9126	41.3213	-.1635	.1872	167.1644	-.0543	.5172	.5201	.3044	354.0064	-.0318	.3027	49.4828	54.9259				1				0
80	16.42	43.2084	43.9579	38.8014	41.1993	-.16	.2003	167.1671	-.0508	.5303	.5328	.3118	354.526	-.0297	.3104	49.516	55.0507				1				0
80	16.43	43.3552	44.047	38.6902	41.0774	-.1566	.2134	167.1698	-.0473	.5434	.5455	.3192	355.0214	-.0277	.318	49.5491	55.1755				1				0
80	16.44	43.4144	44.0659	38.6858	41.0653	-.1541	.2159	167.2314	-.0448	.546	.5478	.3206	355.3048	-.0262	.3195	49.5729	55.2				1				0
80	16.45	43.4736	44.0848	38.6813	41.0531	-.1516	.2185	167.2929	-.0423	.5486	.5502	.322	355.5855	-.0248	.321	49.5967	55.2244				1				0
80	16.46	43.5329	44.1037	38.6769	41.041	-.1491	.2211	167.3545	-.0399	.5511	.5526	.3234	355.8637	-.0233	.3225	49.6204	55.2488				1				0
80	16.47	43.6298	44.1325	38.7089	41.0583	-.1447	.223	167.5296	-.0355	.553	.5542	.3243	356.3278	-.0208	.3237	49.662	55.2669				1				0
80	16.48	43.7268	44.1613	38.7409	41.0756	-.1404	.2249	167.7047	-.0311	.5549	.5558	.3253	356.7881	-.0182	.3248	49.7034	55.285				1				0
80	16.49	43.8238	44.1901	38.773	41.0929	-.136	.2267	167.8798	-.0268	.5568	.5575	.3263	357.2448	-.0157	.3259	49.7448	55.303				1				0
80	16.5	43.8616	44.2	38.8094	41.1223	-.1342	.2261	167.9933	-.0249	.5562	.5567	.3258	357.4328	-.0146	.3255	49.7625	55.2967				1				0
80	16.51	43.8993	44.2099	38.8459	41.1517	-.1323	.2254	168.1069	-.0231	.5555	.556	.3254	357.6208	-.0135	.3251	49.7802	55.2904				1				0
80	16.52	43.9371	44.2198	38.8824	41.1812	-.1304	.2248	168.2205	-.0212	.5548	.5552	.325	357.8091	-.0124	.3247	49.7978	55.2842				1				0
80	16.53	43.998	44.2396	38.9313	41.2201	-.1277	.2244	168.389	-.0185	.5544	.5547	.3247	358.0874	-.0108	.3245	49.8237	55.2801				1				0
80	16.54	44.059	44.2594	38.9802	41.259	-.125	.2239	168.5576	-.0158	.554	.5542	.3244	358.3656	-.0093	.3242	49.8495	55.2761				1				0
80	16.55	44.0822	44.2693	38.9927	41.2685	-.1242	.2242	168.6127	-.0149	.5542	.5544	.3245	358.4549	-.0088	.3244	49.8576	55.2784				1				0
80	16.56	44.1053	44.2792	39.0051	41.278	-.1233	.2244	168.6677	-.0141	.5545	.5546	.3246	358.544	-.0082	.3245	49.8658	55.2806				1				0
80	16.57	44.1285	44.2891	39.0176	41.2875	-.1224	.2246	168.7227	-.0132	.5547	.5549	.3247	358.6332	-.0077	.3246	49.874	55.2828				1				0
80	16.58	44.1517	44.299	39.03	41.2971	-.1216	.2249	168.7778	-.0124	.5549	.5551	.3249	358.7222	-.0072	.3248	49.8821	55.2851				1				0
80	16.59	44.198	44.3287	39.0016	41.272	-.1209	.2284	168.8003	-.0117	.5585	.5586	.3269	358.8004	-.0068	.3269	49.8886	55.3189				1				0
80	16.6	44.2444	44.3584	38.9731	41.2469	-.1202	.232	168.8228	-.011	.562	.5622	.329	358.8777	-.0064	.3289	49.8951	55.3528				1				0
80	16.61	44.2675	44.3782	38.9322	41.2123	-.1204	.2353	168.7903	-.0112	.5654	.5655	.3309	358.8669	-.0065	.3309	49.8935	55.3845				1				0
80	16.62	44.2907	44.398	38.8913	41.1777	-.1206	.2386	168.7577	-.0114	.5687	.5688	.3329	358.8563	-.0066	.3328	49.8919	55.4161				1				0
80	16.63	44.3139	44.4178	38.8503	41.1431	-.1207	.242	168.7252	-.0115	.572	.5721	.3348	358.8456	-.0067	.3348	49.8902	55.4478				1				0
80	16.64	44.3371	44.4376	38.8094	41.1085	-.1209	.2453	168.6926	-.0117	.5753	.5755	.3368	358.8352	-.0068	.3367	49.8886	55.4795				1				0
80	16.65	44.3654	44.4817	38.7071	41.0151	-.1222	.2529	168.5693	-.013	.583	.5831	.3413	358.7196	-.0076	.3412	49.8759	55.552				1				0
80	16.66	44.3937	44.5258	38.6048	40.9217	-.1236	.2605	168.4461	-.0144	.5906	.5908	.3457	358.6067	-.0084	.3456	49.8632	55.6246				1				0
80	16.67	44.3989	44.5502	38.5434	40.8629	-.1247	.2648	168.3553	-.0155	.5949	.5951	.3483	358.5048	-.0091	.3482	49.8521	55.6655				1				0
80	16.68	44.404	44.5745	38.4821	40.804	-.1259	.2691	168.2646	-.0167	.5992	.5994	.3508	358.4043	-.0098	.3507	49.841	55.7064				1				0
80	16.69	44.4092	44.5988	38.4207	40.7452	-.1271	.2734	168.1738	-.0179	.6035	.6037	.3533	358.3051	-.0105	.3532	49.8299	55.7474				1				0
80	16.7	44.4143	44.6231	38.3593	40.6864	-.1282	.2777	168.0831	-.019	.6078	.6081	.3559	358.2072	-.0111	.3557	49.8188	55.7884				1				0
80	16.71	44.386	44.6537	38.257	40.6198	-.1332	.2828	167.9165	-.0239	.6128	.6133	.3589	357.7628	-.014	.3587	49.772	55.8364				1				0
80	16.72	44.3577	44.6843	38.1547	40.5532	-.1381	.2878	167.7498	-.0289	.6179	.6185	.362	357.325	-.0169	.3616	49.7251	55.8845				1				0
80	16.73	44.3242	44.6906	38.1138	40.5454	-.1418	.2885	167.674	-.0326	.6186	.6195	.3625	356.9809	-.0191	.362	49.6893	55.8914				1				0
80	16.74	44.2907	44.6969	38.0729	40.5376	-.1456	.2893	167.5981	-.0364	.6193	.6204	.3631	356.6375	-.0213	.3625	49.6534	55.8984				1				0
80	16.75	44.2572	44.7032	38.032	40.5299	-.1494	.29	167.5222	-.0402	.6201	.6214	.3637	356.2949	-.0235	.3629	49.6176	55.9053				1				0
80	16.76	44.2238	44.7095	37.991	40.5221	-.1531	.2907	167.4463	-.0439	.6208	.6223	.3642	355.953	-.0257	.3633	49.5817	55.9123				1				0
80	16.77	44.1903	44.7572	37.9724	40.5714	-.1607	.2902	167.4912	-.0515	.6203	.6224	.3643	355.2582	-.0301	.363	49.51	55.9072				1				0
80	16.78	44.1568	44.8049	37.9537	40.6207	-.1682	.2897	167.536	-.059	.6197	.6225	.3643	354.5639	-.0345	.3627	49.4383	55.9021				1				0
80	16.79	44.1568	44.8463	37.9759	40.6778	-.1719	.2884	167.6568	-.0627	.6185	.6216	.3638	354.2093	-.0367	.362	49.4027	55.8901				1				0
80	16.8	44.1568	44.8877	37.9981	40.7348	-.1757	.2871	167.7775	-.0665	.6172	.6208	.3633	353.8541	-.0389	.3612	49.3671	55.878				1				0
80	16.81	44.1568	44.9291	38.0204	40.7919	-.1794	.2859	167.8982	-.0702	.6159	.6199	.3628	353.4985	-.0411	.3605	49.3315	55.866				1				0
80	16.82	44.1568	44.9705	38.0426	40.849	-.1831	.2846	168.019	-.0739	.6147	.6191	.3623	353.1425	-.0433	.3597	49.296	55.854				1				0
80	16.83	44.2006	45.0992	38.0693	40.9338	-.19	.2858	168.3029	-.0808	.6159	.6212	.3635	352.5227	-.0473	.3604	49.2301	55.8656				1				0
80	16.84	44.2444	45.2279	38.096	41.0185	-.1969	.287	168.5868	-.0877	.6171	.6233	.3648	351.9091	-.0513	.3612	49.1645	55.8771				1				0
80	16.85	44.2881	45.3152	38.1004	41.0462	-.2001	.2895	168.75	-.0909	.6196	.6262	.3665	351.6534	-.0532	.3626	49.1343	55.9006				1				0
80	16.86	44.3319	45.4025	38.1049	41.0739	-.2033	.292	168.9132	-.0941	.622	.6291	.3682	351.4006	-.0551	.364	49.1042	55.924				1				0
80	16.87	44.3757	45.4898	38.1093	41.1016	-.2064	.2944	169.0764	-.0972	.6245	.632	.3699	351.1506	-.0569	.3655	49.0741	55.9473				1				0
80	16.88	44.422	45.641	38.0417	41.0696	-.2134	.3024	169.1744	-.1042	.6325	.641	.3752	350.6483	-.061	.3702	49.008	56.0238				1				0
80	16.89	44.4684	45.7922	37.9741	41.0376	-.2203	.3105	169.2723	-.1111	.6405	.6501	.3805	350.1606	-.065	.3749	48.942	56.1003				1				0
80	16.9	44.5147	45.9434	37.9065	41.0056	-.2272	.3185	169.3703	-.118	.6485	.6592	.3858	349.6869	-.0691	.3796	48.8761	56.1767				1				0
80	16.91	44.5173	46.0073	37.8345	40.9459	-.231	.3241	169.305	-.1218	.6541	.6654	.3894	349.4522	-.0713	.3828	48.84	56.2299				1				0
80	16.92	44.5199	46.0712	37.7624	40.8862	-.2348	.3297	169.2398	-.1256	.6597	.6716	.393	349.2216	-.0735	.3861	48.8039	56.2832				1				0
80	16.93	44.5225	46.1352	37.6904	40.8265	-.2386	.3353	169.1745	-.1294	.6653	.6778	.3967	348.9952	-.0757	.3894	48.7677	56.3366				1				0
80	16.94	44.5379	46.2891	37.5036	40.6682	-.2472	.3498	168.9988	-.138	.6799	.6938	.406	348.5239	-.0808	.3979	48.6854	56.4753				1				0
80	16.95	44.5534	46.443	37.3168	40.51	-.2559	.3644	168.823	-.1467	.6945	.7098	.4154	348.0729	-.0859	.4065	48.6029	56.6144				1				0
80	16.96	44.5662	46.533	37.202	40.4114	-.2608	.3734	168.7126	-.1516	.7035	.7196	.4212	347.8419	-.0887	.4117	48.5565	56.7				1				0
80	16.97	44.5791	46.623	37.0872	40.3128	-.2657	.3824	168.6021	-.1564	.7125	.7295	.4269	347.6166	-.0916	.417	48.5101	56.7858				1				0
80	16.98	44.592	46.713	36.9725	40.2142	-.2705	.3915	168.4916	-.1613	.7215	.7393	.4327	347.3971	-.0944	.4223	48.4636	56.8717				1				0
80	16.99	44.6048	46.803	36.8577	40.1156	-.2754	.4005	168.3811	-.1662	.7306	.7492	.4385	347.1831	-.0973	.4276	48.4171	56.9577				1				0
80	17	44.6263	46.9479	36.6469	39.9356	-.2836	.4165	168.1568	-.1744	.7466	.7667	.4487	346.8531	-.1021	.4369	48.3393	57.1102				1				0
80	17.01	44.6478	47.0928	36.4361	39.7557	-.2918	.4326	167.9324	-.1826	.7626	.7842	.4589	346.5372	-.1069	.4463	48.2613	57.2631				1				0
80	17.02	44.6563	47.1477	36.34	39.6744	-.2951	.4396	167.8185	-.1859	.7696	.7918	.4634	346.4233	-.1088	.4504	48.2299	57.3298				1				0
80	17.03	44.6649	47.2026	36.2439	39.5931	-.2984	.4466	167.7047	-.1892	.7766	.7993	.4678	346.3115	-.1107	.4545	48.1985	57.3965				1				0
80	17.04	44.6735	47.2575	36.1479	39.5118	-.3017	.4536	167.5908	-.1925	.7837	.8069	.4723	346.2017	-.1126	.4586	48.1671	57.4634				1				0
80	17.05	44.6821	47.3124	36.0518	39.4305	-.305	.4606	167.4769	-.1958	.7907	.8146	.4767	346.0939	-.1146	.4627	48.1356	57.5303				1				0
80	17.06	44.7636	47.4654	35.9255	39.3233	-.3096	.4737	167.4778	-.2004	.8037	.8283	.4848	346.0025	-.1173	.4704	48.0918	57.6546				1				0
80	17.07	44.8452	47.6184	35.7992	39.216	-.3142	.4867	167.4788	-.205	.8168	.8421	.4929	345.9141	-.12	.478	48.0481	57.779				1				0
80	17.08	44.9181	47.7166	35.7689	39.1901	-.3154	.4927	167.5937	-.2062	.8228	.8482	.4964	345.929	-.1207	.4815	48.0359	57.8361				1				0
80	17.09	44.9911	47.8147	35.7387	39.1641	-.3167	.4987	167.7086	-.2075	.8288	.8544	.5	345.9436	-.1214	.4851	48.0238	57.8932				1				0
80	17.1	45.064	47.9128	35.7084	39.1382	-.318	.5047	167.8234	-.2088	.8348	.8605	.5036	345.9581	-.1222	.4886	48.0116	57.9502				1				0
80	17.11	45.137	48.0109	35.6782	39.1122	-.3193	.5107	167.9383	-.2101	.8407	.8666	.5072	345.9724	-.1229	.4921	47.9995	58.0071				1				0
80	17.12	45.355	48.2782	35.5892	39.018	-.3209	.5283	168.2404	-.2117	.8584	.8841	.5174	346.1459	-.1239	.5024	47.9838	58.1752				1				0
80	17.13	45.573	48.5455	35.5003	38.9237	-.3226	.5459	168.5424	-.2133	.876	.9016	.5277	346.3121	-.1249	.5127	47.9681	58.3427				1				0
80	17.14	45.718	48.7147	35.4416	38.8554	-.3229	.5575	168.7297	-.2137	.8876	.913	.5343	346.4617	-.1251	.5195	47.9646	58.4533				1				0
80	17.15	45.8631	48.8839	35.3829	38.787	-.3233	.5691	168.9169	-.2141	.8992	.9243	.541	346.6073	-.1253	.5263	47.961	58.5636				1				0
80	17.16	46.0081	49.0531	35.3242	38.7187	-.3237	.5807	169.1041	-.2145	.9107	.9357	.5476	346.749	-.1255	.533	47.9574	58.6738				1				0
80	17.17	46.1532	49.2224	35.2654	38.6504	-.3241	.5922	169.2913	-.2148	.9223	.947	.5542	346.8871	-.1257	.5398	47.9539	58.7836				1				0
80	17.18	46.3308	49.4141	35.0947	38.4514	-.3233	.6126	169.291	-.2141	.9427	.9667	.5658	347.2022	-.1253	.5517	47.9606	58.9779				1				0
80	17.19	46.5085	49.6058	34.9239	38.2525	-.3226	.633	169.2906	-.2134	.9631	.9864	.5773	347.5047	-.1249	.5636	47.9674	59.1722				1				0
80	17.2	46.5411	49.6283	34.8118	38.1219	-.3216	.6419	169.1031	-.2123	.972	.9949	.5823	347.6768	-.1243	.5689	47.9777	59.2572				1				0
80	17.21	46.5737	49.6508	34.6997	37.9913	-.3205	.6509	168.9155	-.2113	.981	1.0034	.5873	347.8463	-.1236	.5741	47.988	59.3424				1				0
80	17.22	46.6064	49.6733	34.5876	37.8607	-.3194	.6599	168.7279	-.2102	.9899	1.012	.5923	348.0134	-.123	.5794	47.9983	59.4279				1				0
80	17.23	46.6604	49.6967	34.3892	37.6367	-.3172	.6751	168.383	-.208	1.0051	1.0264	.6007	348.3093	-.1217	.5883	48.0192	59.5728				1				0
80	17.24	46.7145	49.7201	34.1909	37.4126	-.315	.6904	168.0381	-.2058	1.0204	1.041	.6092	348.5981	-.1204	.5972	48.0401	59.7184				1				0
80	17.25	46.7686	49.7435	33.9925	37.1886	-.3128	.7057	167.6932	-.2036	1.0358	1.0556	.6178	348.8802	-.1192	.6062	48.0611	59.8645				1				0
80	17.26	46.79	49.7444	33.9062	37.0952	-.3117	.712	167.5358	-.2025	1.0421	1.0616	.6213	349.0046	-.1185	.6099	48.0717	59.9245				1				0
80	17.27	46.8115	49.7453	33.8199	37.0018	-.3106	.7183	167.3785	-.2014	1.0484	1.0675	.6248	349.1278	-.1179	.6136	48.0823	59.9846				1				0
80	17.28	46.8329	49.7462	33.7336	36.9084	-.3095	.7246	167.2211	-.2002	1.0547	1.0735	.6283	349.2499	-.1172	.6173	48.0929	60.0448				1				0
80	17.29	46.99	49.8695	33.6269	36.7795	-.3065	.7389	167.2659	-.1973	1.0689	1.087	.6362	349.5411	-.1155	.6256	48.1208	60.1802				1				0
80	17.3	47.1471	49.9928	33.5201	36.6506	-.3036	.7531	167.3107	-.1944	1.0831	1.1004	.644	349.825	-.1138	.6339	48.1486	60.3155				1				0
80	17.31	47.2827	50.1152	33.4997	36.6152	-.3018	.7609	167.5127	-.1926	1.091	1.1078	.6484	349.9882	-.1127	.6385	48.1657	60.3903				1				0
80	17.32	47.4183	50.2376	33.4792	36.5797	-.3	.7687	167.7148	-.1908	1.0988	1.1153	.6527	350.1488	-.1117	.6431	48.1828	60.4648				1				0
80	17.33	47.5539	50.36	33.4588	36.5443	-.2982	.7766	167.9169	-.189	1.1066	1.1226	.657	350.3069	-.1106	.6477	48.1998	60.5392				1				0
80	17.34	47.6895	50.4824	33.4383	36.5088	-.2965	.7843	168.119	-.1872	1.1144	1.13	.6614	350.4626	-.1096	.6522	48.2168	60.6134				1				0
80	17.35	47.8861	50.6399	33.3823	36.4283	-.2929	.7969	168.3366	-.1836	1.127	1.1419	.6683	350.7448	-.1075	.6596	48.251	60.7334				1				0
80	17.36	48.0826	50.7975	33.3262	36.3479	-.2893	.8095	168.5542	-.1801	1.1396	1.1537	.6752	351.0205	-.1054	.6669	48.285	60.8531				1				0
80	17.37	48.1435	50.8326	33.2906	36.3029	-.2875	.8143	168.5697	-.1783	1.1444	1.1582	.6778	351.1458	-.1043	.6698	48.3022	60.899				1				0
80	17.38	48.2045	50.8677	33.2551	36.258	-.2857	.8191	168.5851	-.1765	1.1492	1.1627	.6805	351.2702	-.1033	.6726	48.3194	60.9449				1				0
80	17.39	48.2654	50.9028	33.2195	36.213	-.2839	.824	168.6006	-.1747	1.154	1.1672	.6831	351.3935	-.1022	.6754	48.3365	60.9908				1				0
80	17.4	48.3264	50.9379	33.1839	36.168	-.2821	.8288	168.6161	-.1729	1.1589	1.1717	.6857	351.5159	-.1012	.6782	48.3537	61.0367				1				0
80	17.41	48.3272	50.937	33.1003	36.0954	-.2828	.8339	168.4598	-.1736	1.164	1.1768	.6888	351.5175	-.1016	.6812	48.3468	61.0853				1				0
80	17.42	48.3281	50.9361	33.0167	36.0227	-.2835	.839	168.3035	-.1743	1.1691	1.182	.6918	351.5192	-.102	.6842	48.3398	61.1339				1				0
80	17.43	48.268	50.9001	32.9686	35.995	-.2861	.8393	168.1317	-.1769	1.1694	1.1827	.6922	351.3998	-.1035	.6844	48.3157	61.1367				1				0
80	17.44	48.2079	50.8641	32.9206	35.9673	-.2886	.8396	167.9599	-.1794	1.1696	1.1833	.6926	351.2802	-.105	.6845	48.2915	61.1395				1				0
80	17.45	48.1478	50.8281	32.8725	35.9397	-.2912	.8399	167.7881	-.1819	1.1699	1.184	.693	351.1606	-.1065	.6847	48.2672	61.1423				1				0
80	17.46	48.0877	50.792	32.8245	35.912	-.2937	.8402	167.6163	-.1845	1.1702	1.1847	.6934	351.0408	-.108	.6849	48.2429	61.1451				1				0
80	17.47	48.0011	50.838	32.7649	35.9241	-.3042	.8408	167.528	-.195	1.1709	1.187	.6947	350.5439	-.1141	.6853	48.1427	61.1511				1				0
80	17.48	47.9144	50.8839	32.7053	35.9362	-.3148	.8414	167.4397	-.2055	1.1715	1.1894	.6961	350.0485	-.1203	.6856	48.0424	61.1571				1				0
80	17.49	47.8878	50.9658	32.6937	35.976	-.3227	.8418	167.5233	-.2135	1.1718	1.1911	.6971	349.6744	-.125	.6858	47.9667	61.1603				1				0
80	17.5	47.8612	51.0477	32.6822	36.0158	-.3307	.8421	167.6068	-.2214	1.1722	1.1929	.6982	349.3018	-.1296	.686	47.891	61.1635				1				0
80	17.51	47.8346	51.1296	32.6706	36.0556	-.3386	.8424	167.6903	-.2294	1.1725	1.1947	.6992	348.9307	-.1343	.6862	47.8154	61.1666				1				0
80	17.52	47.808	51.2115	32.6591	36.0954	-.3465	.8428	167.7738	-.2373	1.1728	1.1966	.7003	348.5611	-.1389	.6864	47.7399	61.1698				1				0
80	17.53	47.7728	51.3771	32.6475	36.1715	-.3607	.8436	167.9688	-.2515	1.1737	1.2003	.7025	347.905	-.1472	.6869	47.6047	61.178				1				0
80	17.54	47.7376	51.5427	32.6359	36.2476	-.3749	.8445	168.1638	-.2657	1.1745	1.2042	.7048	347.2545	-.1555	.6874	47.4698	61.1861				1				0
80	17.55	47.729	51.6264	32.6359	36.2839	-.3811	.845	168.2752	-.2719	1.1751	1.2061	.7059	346.9704	-.1591	.6877	47.4103	61.191				1				0
80	17.56	47.7204	51.7101	32.6359	36.3202	-.3874	.8455	168.3867	-.2782	1.1756	1.208	.707	346.6876	-.1628	.688	47.3508	61.1959				1				0
80	17.57	47.7118	51.7938	32.6359	36.3566	-.3936	.846	168.4981	-.2844	1.1761	1.21	.7082	346.406	-.1664	.6883	47.2915	61.2008				1				0
80	17.58	47.7032	51.8775	32.6359	36.3929	-.3998	.8465	168.6096	-.2906	1.1766	1.212	.7093	346.1258	-.1701	.6886	47.2322	61.2058				1				0
80	17.59	47.65	51.9891	32.611	36.4335	-.4113	.8473	168.6837	-.3021	1.1774	1.2155	.7114	345.6118	-.1768	.6891	47.1233	61.2135				1				0
80	17.6	47.5968	52.1007	32.5861	36.4742	-.4227	.8482	168.7578	-.3135	1.1782	1.2192	.7136	345.1012	-.1835	.6896	47.0145	61.2212				1				0
80	17.61	47.5522	52.1286	32.5612	36.4785	-.4279	.8485	168.7205	-.3187	1.1785	1.2208	.7145	344.868	-.1865	.6897	46.9648	61.224				1				0
80	17.62	47.5076	52.1565	32.5363	36.4828	-.4331	.8487	168.6832	-.3239	1.1788	1.2225	.7155	344.6353	-.1896	.6899	46.9151	61.2268				1				0
80	17.63	47.4629	52.1844	32.5114	36.4872	-.4384	.849	168.6459	-.3291	1.1791	1.2242	.7165	344.4032	-.1926	.6901	46.8653	61.2296				1				0
80	17.64	47.5067	52.3257	32.4358	36.4422	-.4446	.8572	168.7104	-.3354	1.1872	1.2337	.7221	344.2235	-.1963	.6949	46.8054	61.3071				1				0
80	17.65	47.5505	52.4671	32.3602	36.3972	-.4509	.8653	168.7749	-.3417	1.1954	1.2433	.7276	344.0466	-.2	.6996	46.7456	61.3846				1				0
80	17.66	47.5942	52.6084	32.2845	36.3522	-.4572	.8734	168.8394	-.348	1.2035	1.2528	.7332	343.8727	-.2037	.7044	46.6857	61.462				1				0
80	17.67	47.6826	52.7218	32.2338	36.3029	-.4583	.8813	168.9412	-.3491	1.2113	1.2606	.7378	343.9254	-.2043	.7089	46.6757	61.5364				1				0
80	17.68	47.771	52.8352	32.1831	36.2536	-.4593	.8891	169.043	-.3501	1.2191	1.2684	.7424	343.9774	-.2049	.7135	46.6657	61.6108				1				0
80	17.69	47.8594	52.9486	32.1324	36.2043	-.4604	.8969	169.1448	-.3512	1.2269	1.2762	.7469	344.0287	-.2055	.7181	46.6557	61.6851				1				0
80	17.7	48.0672	53.1799	31.9643	36.027	-.4608	.918	169.2384	-.3516	1.2481	1.2967	.7589	344.2661	-.2058	.7305	46.6512	61.8866				1				0
80	17.71	48.2749	53.4112	31.7962	35.8497	-.4613	.9392	169.332	-.3521	1.2692	1.3172	.7709	344.4957	-.2061	.7428	46.6467	62.0879				1				0
80	17.72	48.3942	53.5291	31.6788	35.7217	-.4607	.9525	169.3237	-.3515	1.2826	1.3299	.7783	344.6736	-.2057	.7507	46.6523	62.2152				1				0
80	17.73	48.5135	53.647	31.5613	35.5937	-.4601	.9659	169.3155	-.3509	1.296	1.3426	.7858	344.8482	-.2054	.7585	46.6578	62.3425				1				0
80	17.74	48.6328	53.7649	31.4439	35.4657	-.4596	.9793	169.3073	-.3504	1.3093	1.3554	.7933	345.0195	-.2051	.7663	46.6633	62.4698				1				0
80	17.75	48.7521	53.8829	31.3265	35.3377	-.459	.9926	169.2991	-.3498	1.3227	1.3682	.8007	345.1877	-.2047	.7741	46.6688	62.5971				1				0
80	17.76	48.8499	53.963	31.0828	35.0799	-.4583	1.0133	168.9756	-.3491	1.3434	1.388	.8123	345.4346	-.2043	.7862	46.6756	62.7941				1				0
80	17.77	48.9477	54.0431	30.839	34.8222	-.4576	1.0341	168.652	-.3483	1.3641	1.4079	.824	345.6755	-.2039	.7984	46.6825	62.9918				1				0
80	17.78	48.9263	54.0053	30.7127	34.6924	-.4574	1.0415	168.3367	-.3482	1.3715	1.415	.8282	345.7552	-.2038	.8027	46.6839	63.0623				1				0
80	17.79	48.9048	53.9675	30.5864	34.5627	-.4573	1.0489	168.0214	-.3481	1.379	1.4222	.8324	345.8344	-.2037	.8071	46.6852	63.133				1				0
80	17.8	48.8834	53.9297	30.4601	34.4329	-.4571	1.0564	167.7061	-.3479	1.3864	1.4294	.8366	345.913	-.2036	.8114	46.6866	63.204				1				0
80	17.81	48.8619	53.8918	30.3338	34.3032	-.457	1.0638	167.3907	-.3478	1.3939	1.4366	.8408	345.9911	-.2035	.8158	46.6879	63.2753				1				0
80	17.82	48.7976	53.8279	30.187	34.1596	-.4583	1.071	166.9721	-.3491	1.4011	1.4439	.8451	346.009	-.2043	.82	46.6752	63.3439				1				0
80	17.83	48.7332	53.764	30.0402	34.0161	-.4597	1.0783	166.5535	-.3504	1.4083	1.4513	.8494	346.0268	-.2051	.8243	46.6625	63.4128				1				0
80	17.84	48.6903	53.7379	30.0197	34.0022	-.4611	1.078	166.4502	-.3519	1.408	1.4514	.8494	345.9671	-.206	.8241	46.6484	63.4099				1				0
80	17.85	48.6474	53.7118	29.9993	33.9884	-.4626	1.0777	166.3468	-.3534	1.4077	1.4514	.8495	345.9074	-.2068	.8239	46.6342	63.407				1				0
80	17.86	48.6044	53.6857	29.9788	33.9745	-.4641	1.0774	166.2435	-.3549	1.4074	1.4515	.8495	345.8475	-.2077	.8237	46.6201	63.4041				1				0
80	17.87	48.5615	53.6596	29.9584	33.9607	-.4656	1.0771	166.1402	-.3564	1.4071	1.4515	.8495	345.7877	-.2086	.8235	46.6059	63.4012				1				0
80	17.88	48.5598	53.7055	30.0331	34.0671	-.469	1.0718	166.3655	-.3598	1.4018	1.4473	.847	345.6049	-.2106	.8204	46.5734	63.3507				1				0
80	17.89	48.5581	53.7514	30.1078	34.1735	-.4724	1.0665	166.5908	-.3632	1.3965	1.443	.8445	345.4215	-.2126	.8173	46.5409	63.3003				1				0
80	17.9	48.5993	53.8234	30.203	34.2937	-.4743	1.0615	166.9194	-.3651	1.3916	1.4387	.842	345.298	-.2137	.8144	46.5226	63.253				1				0
80	17.91	48.6405	53.8955	30.2982	34.4139	-.4762	1.0566	167.248	-.367	1.3866	1.4344	.8395	345.1743	-.2148	.8115	46.5045	63.206				1				0
80	17.92	48.6817	53.9675	30.3934	34.5341	-.4781	1.0516	167.5766	-.3689	1.3817	1.4301	.837	345.0502	-.2159	.8087	46.4864	63.1591				1				0
80	17.93	48.7229	54.0395	30.4885	34.6544	-.48	1.0467	167.9053	-.3708	1.3768	1.4259	.8345	344.926	-.217	.8058	46.4684	63.1124				1				0
80	17.94	48.7864	54.116	30.6611	34.8481	-.4803	1.0373	168.4116	-.3711	1.3674	1.4168	.8292	344.8159	-.2172	.8003	46.4657	63.0227				1				0
80	17.95	48.8499	54.1925	30.8337	35.0419	-.4806	1.0279	168.9179	-.3714	1.358	1.4079	.824	344.705	-.2174	.7948	46.463	62.9334				1				0
80	17.96	48.8722	54.197	30.9111	35.1154	-.479	1.0234	169.0957	-.3698	1.3535	1.4031	.8212	344.7193	-.2164	.7922	46.4782	62.8905				1				0
80	17.97	48.8945	54.2015	30.9885	35.1889	-.4774	1.0189	169.2734	-.3682	1.349	1.3983	.8184	344.7337	-.2155	.7895	46.4934	62.8476				1				0
80	17.98	48.9169	54.206	31.0659	35.2624	-.4758	1.0144	169.4511	-.3666	1.3445	1.3936	.8156	344.7481	-.2146	.7869	46.5085	62.8049				1				0
80	17.99	48.8259	54.0944	31.1397	35.3394	-.4751	1.005	169.3993	-.3659	1.3351	1.3843	.8102	344.6745	-.2141	.7814	46.5155	62.715				1				0
80	18	48.7349	53.9828	31.2135	35.4164	-.4744	.9956	169.3476	-.3651	1.3256	1.375	.8047	344.6	-.2137	.7758	46.5225	62.6251				1				0
80	18.01	48.6439	53.8711	31.2874	35.4934	-.4736	.9861	169.2958	-.3644	1.3162	1.3657	.7993	344.5244	-.2133	.7703	46.5294	62.5351				1				0
80	18.02	48.5306	53.755	31.2838	35.4968	-.4745	.9811	169.0663	-.3653	1.3112	1.3611	.7966	344.4336	-.2138	.7674	46.5213	62.4875				1				0
80	18.03	48.4173	53.6389	31.2802	35.5003	-.4753	.9761	168.8368	-.3661	1.3062	1.3565	.7939	344.3419	-.2143	.7645	46.5131	62.4398				1				0
80	18.04	48.304	53.5228	31.2767	35.5037	-.4762	.9711	168.6073	-.367	1.3012	1.3519	.7912	344.2494	-.2148	.7615	46.505	62.3919				1				0
80	18.05	48.141	53.3518	31.2696	35.5219	-.478	.9634	168.2843	-.3688	1.2934	1.345	.7872	344.0867	-.2158	.757	46.4879	62.3184				1				0
80	18.06	47.9779	53.1808	31.2625	35.5401	-.4798	.9556	167.9612	-.3706	1.2857	1.338	.7831	343.9218	-.2169	.7525	46.4708	62.2446				1				0
80	18.07	47.9281	53.1259	31.2589	35.5548	-.4807	.9529	167.8677	-.3715	1.283	1.3357	.7817	343.8514	-.2174	.7509	46.4619	62.219				1				0
80	18.08	47.8783	53.071	31.2553	35.5695	-.4816	.9502	167.7741	-.3724	1.2803	1.3334	.7804	343.7806	-.218	.7493	46.453	62.1934				1				0
80	18.09	47.8285	53.0161	31.2518	35.5842	-.4826	.9475	167.6806	-.3734	1.2776	1.331	.779	343.7096	-.2185	.7477	46.4441	62.1677				1				0
80	18.1	47.7788	52.9612	31.2482	35.5989	-.4835	.9448	167.5871	-.3743	1.2749	1.3287	.7777	343.6382	-.2191	.7462	46.4352	62.142				1				0
80	18.11	47.6998	52.8982	31.2847	35.6776	-.4865	.9378	167.5603	-.3773	1.2679	1.3228	.7742	343.4266	-.2208	.742	46.4064	62.0751				1				0
80	18.12	47.6208	52.8352	31.3212	35.7563	-.4896	.9308	167.5335	-.3804	1.2609	1.317	.7708	343.2132	-.2226	.7379	46.3775	62.0082				1				0
80	18.13	47.5917	52.8271	31.3612	35.8203	-.4917	.9265	167.6002	-.3825	1.2566	1.3135	.7687	343.0716	-.2238	.7354	46.3576	61.9672				1				0
80	18.14	47.5625	52.819	31.4012	35.8843	-.4938	.9222	167.667	-.3845	1.2522	1.31	.7667	342.9294	-.2251	.7329	46.3377	61.9262				1				0
80	18.15	47.5333	52.8109	31.4413	35.9483	-.4958	.9179	167.7337	-.3866	1.2479	1.3065	.7646	342.7865	-.2263	.7304	46.3178	61.8852				1				0
80	18.16	47.5041	52.8028	31.4813	36.0123	-.4979	.9136	167.8005	-.3887	1.2436	1.303	.7626	342.6429	-.2275	.7279	46.298	61.8443				1				0
80	18.17	47.4097	52.7641	31.5782	36.1619	-.5031	.9024	167.914	-.3939	1.2325	1.2939	.7573	342.2776	-.2305	.7213	46.2489	61.7378				1				0
80	18.18	47.3153	52.7254	31.6752	36.3116	-.5082	.8912	168.0275	-.399	1.2213	1.2848	.752	341.9075	-.2335	.7148	46.2	61.6314				1				0
80	18.19	47.2501	52.6948	31.7321	36.3972	-.5113	.8844	168.0742	-.4021	1.2144	1.2793	.7487	341.6816	-.2353	.7108	46.1708	61.5659				1				0
80	18.2	47.1848	52.6642	31.7891	36.4828	-.5143	.8775	168.1209	-.4051	1.2076	1.2737	.7455	341.4537	-.2371	.7067	46.1417	61.5005				1				0
80	18.21	47.1196	52.6336	31.846	36.5685	-.5174	.8706	168.1676	-.4082	1.2007	1.2682	.7422	341.2241	-.2389	.7027	46.1125	61.4351				1				0
80	18.22	47.0544	52.603	31.9029	36.6541	-.5205	.8638	168.2144	-.4112	1.1938	1.2627	.739	340.9926	-.2407	.6987	46.0834	61.3697				1				0
80	18.23	46.9291	52.5427	32.015	36.8141	-.5259	.8506	168.3009	-.4167	1.1807	1.252	.7328	340.5613	-.2439	.691	46.0317	61.2445				1				0
80	18.24	46.8038	52.4824	32.1271	36.9741	-.5313	.8375	168.3873	-.4221	1.1675	1.2415	.7266	340.1233	-.247	.6833	45.9799	61.1194				1				0
80	18.25	46.7437	52.4527	32.1823	37.0485	-.5337	.8312	168.4271	-.4245	1.1613	1.2364	.7236	339.9207	-.2484	.6796	45.9573	61.0596				1				0
80	18.26	46.6836	52.423	32.2374	37.1229	-.5361	.8249	168.4669	-.4269	1.155	1.2313	.7207	339.7165	-.2498	.676	45.9347	60.9998				1				0
80	18.27	46.6235	52.3933	32.2926	37.1973	-.5385	.8186	168.5066	-.4292	1.1487	1.2263	.7177	339.5108	-.2512	.6723	45.912	60.94				1				0
80	18.28	46.5634	52.3636	32.3477	37.2717	-.5408	.8124	168.5464	-.4316	1.1424	1.2212	.7147	339.3033	-.2526	.6686	45.8894	60.8803				1				0
80	18.29	46.5034	52.3609	32.4153	37.3763	-.5452	.8053	168.6558	-.436	1.1354	1.2162	.7118	338.9919	-.2552	.6645	45.8474	60.8133				1				0
80	18.3	46.4433	52.3582	32.4829	37.481	-.5496	.7983	168.7653	-.4404	1.1284	1.2113	.7089	338.6783	-.2578	.6604	45.8055	60.7463				1				0
80	18.31	46.4433	52.3852	32.4954	37.5112	-.5517	.7975	168.8351	-.4425	1.1276	1.2113	.7089	338.5757	-.259	.6599	45.7862	60.739				1				0
80	18.32	46.4433	52.4122	32.5078	37.5415	-.5537	.7968	168.9048	-.4445	1.1268	1.2113	.7089	338.4732	-.2601	.6595	45.7669	60.7318				1				0
80	18.33	46.4433	52.4392	32.5203	37.5718	-.5557	.796	168.9745	-.4465	1.1261	1.2114	.709	338.3708	-.2613	.659	45.7476	60.7245				1				0
80	18.34	46.4433	52.4662	32.5327	37.6021	-.5577	.7952	169.0442	-.4485	1.1253	1.2114	.709	338.2686	-.2625	.6586	45.7283	60.7172				1				0
80	18.35	46.4982	52.5481	32.4936	37.5761	-.5595	.8005	169.116	-.4503	1.1305	1.2169	.7122	338.282	-.2636	.6617	45.7113	60.7671				1				0
80	18.36	46.5531	52.63	32.4545	37.5502	-.5613	.8057	169.1877	-.4521	1.1358	1.2225	.7155	338.2952	-.2646	.6647	45.6943	60.817				1				0
80	18.37	46.6081	52.6849	32.4029	37.4939	-.5611	.8117	169.1897	-.4519	1.1418	1.2279	.7187	338.4092	-.2645	.6682	45.6966	60.8742				1				0
80	18.38	46.663	52.7398	32.3513	37.4377	-.5608	.8177	169.1918	-.4516	1.1478	1.2334	.7219	338.5221	-.2643	.6718	45.6989	60.9313				1				0
80	18.39	46.7179	52.7947	32.2997	37.3815	-.5606	.8237	169.1938	-.4514	1.1538	1.2389	.7251	338.6341	-.2642	.6753	45.7012	60.9884				1				0
80	18.4	46.784	52.8424	32.1645	37.2319	-.5595	.8356	169.0227	-.4503	1.1656	1.2496	.7313	338.8783	-.2635	.6822	45.7115	61.1013				1				0
80	18.41	46.8501	52.8901	32.0292	37.0822	-.5584	.8475	168.8517	-.4492	1.1775	1.2603	.7376	339.1188	-.2629	.6892	45.7219	61.2144				1				0
80	18.42	46.9162	52.9378	31.894	36.9326	-.5573	.8594	168.6806	-.4481	1.1894	1.271	.7439	339.3558	-.2623	.6961	45.7322	61.3278				1				0
80	18.43	46.9274	52.9306	31.8104	36.8392	-.5565	.8653	168.5076	-.4473	1.1953	1.2763	.7469	339.4849	-.2618	.6996	45.7403	61.384				1				0
80	18.44	46.9385	52.9234	31.7268	36.7458	-.5556	.8712	168.3345	-.4464	1.2012	1.2815	.75	339.613	-.2613	.703	45.7484	61.4403				1				0
80	18.45	46.9497	52.9162	31.6432	36.6524	-.5548	.8771	168.1614	-.4456	1.2072	1.2868	.7531	339.7405	-.2608	.7065	45.7565	61.4967				1				0
80	18.46	46.9634	52.864	31.5382	36.5192	-.5509	.8841	167.8848	-.4417	1.2142	1.292	.7562	340.0083	-.2585	.7106	45.7932	61.5634				1				0
80	18.47	46.9771	52.8118	31.4332	36.386	-.5471	.8911	167.6081	-.4379	1.2212	1.2973	.7593	340.2749	-.2563	.7147	45.83	61.6303				1				0
80	18.48	46.9797	52.7668	31.4119	36.3462	-.5441	.8922	167.5046	-.4348	1.2223	1.2973	.7593	340.4161	-.2545	.7153	45.8587	61.6405				1				0
80	18.49	46.9823	52.7218	31.3906	36.3064	-.541	.8933	167.401	-.4318	1.2233	1.2973	.7593	340.5574	-.2527	.716	45.8874	61.6507				1				0
80	18.5	46.9849	52.6768	31.3692	36.2666	-.538	.8943	167.2974	-.4288	1.2244	1.2973	.7593	340.699	-.251	.7166	45.9162	61.661				1				0
80	18.51	46.9874	52.6318	31.3479	36.2268	-.535	.8954	167.1939	-.4258	1.2255	1.2973	.7593	340.8407	-.2492	.7172	45.9449	61.6712				1				0
80	18.52	47.0098	52.567	31.3754	36.232	-.5295	.8934	167.1842	-.4202	1.2234	1.2936	.7571	341.0425	-.246	.716	45.9977	61.6517				1				0
80	18.53	47.0321	52.5022	31.403	36.2372	-.5239	.8913	167.1744	-.4147	1.2214	1.2899	.7549	341.2456	-.2427	.7148	46.0504	61.6322				1				0
80	18.54	47.0518	52.4824	31.4519	36.2822	-.5214	.8882	167.2683	-.4122	1.2183	1.2861	.7527	341.3064	-.2413	.713	46.0742	61.6024				1				0
80	18.55	47.0715	52.4626	31.5009	36.3272	-.5189	.8851	167.3621	-.4097	1.2151	1.2823	.7505	341.3676	-.2398	.7112	46.0981	61.5727				1				0
80	18.56	47.0913	52.4428	31.5498	36.3721	-.5164	.882	167.4559	-.4072	1.212	1.2786	.7483	341.429	-.2383	.7093	46.1219	61.543				1				0
80	18.57	47.111	52.423	31.5987	36.4171	-.5139	.8788	167.5498	-.4047	1.2089	1.2748	.7461	341.4908	-.2369	.7075	46.1456	61.5133				1				0
80	18.58	47.1085	52.3563	31.717	36.5244	-.5096	.8698	167.7062	-.4004	1.1999	1.2649	.7403	341.545	-.2344	.7022	46.1864	61.4273				1				0
80	18.59	47.1059	52.2897	31.8353	36.6316	-.5054	.8608	167.8626	-.3961	1.1909	1.255	.7345	341.5999	-.2319	.697	46.2272	61.3415				1				0
80	18.6	47.0836	52.2429	31.9047	36.6939	-.5036	.8549	167.9251	-.3944	1.185	1.2489	.7309	341.5922	-.2308	.6935	46.2442	61.2852				1				0
80	18.61	47.0612	52.1961	31.9741	36.7562	-.5018	.849	167.9876	-.3926	1.179	1.2427	.7273	341.5844	-.2298	.6901	46.2612	61.229				1				0
80	18.62	47.0389	52.1493	32.0435	36.8184	-.5	.8431	168.0502	-.3908	1.1732	1.2365	.7237	341.5766	-.2287	.6866	46.2782	61.1729				1				0
80	18.63	47.0166	52.1025	32.1129	36.8807	-.4982	.8372	168.1127	-.389	1.1673	1.2304	.7201	341.5687	-.2277	.6832	46.2952	61.1167				1				0
80	18.64	46.9153	51.9369	32.2507	37.0191	-.495	.8221	168.1221	-.3857	1.1521	1.215	.7111	341.4886	-.2258	.6743	46.3262	60.9725				1				0
80	18.65	46.8141	51.7713	32.3886	37.1575	-.4917	.8069	168.1315	-.3825	1.137	1.1996	.7021	341.4064	-.2239	.6654	46.3572	60.8284				1				0
80	18.66	46.7351	51.6525	32.4571	37.2336	-.4902	.7977	168.0783	-.381	1.1277	1.1903	.6967	341.3315	-.223	.66	46.3712	60.7402				1				0
80	18.67	46.6561	51.5337	32.5256	37.3097	-.4888	.7884	168.0252	-.3795	1.1184	1.1811	.6913	341.2554	-.2221	.6546	46.3853	60.6519				1				0
80	18.68	46.5772	51.4149	32.5941	37.3858	-.4873	.7791	167.972	-.3781	1.1092	1.1718	.6858	341.178	-.2213	.6492	46.3993	60.5636				1				0
80	18.69	46.4982	51.2961	32.6626	37.4619	-.4858	.7698	167.9189	-.3766	1.0999	1.1626	.6804	341.0994	-.2204	.6437	46.4134	60.4752				1				0
80	18.7	46.3411	51.045	32.8485	37.6436	-.4809	.7484	167.8782	-.3717	1.0785	1.1408	.6676	340.9821	-.2176	.6312	46.4597	60.2714				1				0
80	18.71	46.1841	50.7938	33.0344	37.8252	-.4761	.727	167.8376	-.3669	1.0571	1.1189	.6549	340.8604	-.2147	.6187	46.506	60.0675				1				0
80	18.72	46.106	50.6615	33.1519	37.9307	-.4727	.7149	167.8501	-.3635	1.045	1.1064	.6475	340.8201	-.2127	.6116	46.5382	59.9521				1				0
80	18.73	46.0279	50.5292	33.2693	38.0363	-.4693	.7028	167.8627	-.3601	1.0329	1.0938	.6402	340.779	-.2108	.6045	46.5705	59.8367				1				0
80	18.74	45.9498	50.3969	33.3867	38.1418	-.4659	.6907	167.8752	-.3567	1.0207	1.0813	.6328	340.7369	-.2088	.5974	46.6027	59.7213				1				0
80	18.75	45.8717	50.2646	33.5041	38.2473	-.4626	.6786	167.8877	-.3533	1.0086	1.0687	.6255	340.6939	-.2068	.5903	46.6349	59.606				1				0
80	18.76	45.7455	50.0819	33.739	38.4774	-.459	.6564	168.0437	-.3498	.9865	1.0467	.6126	340.4756	-.2047	.5774	46.6685	59.3951				1				0
80	18.77	45.6193	49.8992	33.9738	38.7074	-.4555	.6343	168.1998	-.3463	.9644	1.0247	.5997	340.2483	-.2027	.5644	46.7021	59.1846				1				0
80	18.78	45.5713	49.8488	34.0912	38.832	-.4554	.6243	168.3433	-.3461	.9544	1.0152	.5942	340.0655	-.2026	.5586	46.7035	59.0895				1				0
80	18.79	45.5232	49.7984	34.2087	38.9565	-.4552	.6144	168.4868	-.346	.9444	1.0058	.5887	339.8797	-.2025	.5527	46.7049	58.9945				1				0
80	18.8	45.4751	49.748	34.3261	39.0811	-.4551	.6044	168.6303	-.3458	.9345	.9964	.5832	339.6906	-.2024	.5469	46.7062	58.8997				1				0
80	18.81	45.331	49.6337	34.5067	39.2714	-.4568	.5866	168.7427	-.3475	.9166	.9803	.5737	339.2363	-.2034	.5365	46.6901	58.7299				1				0
80	18.82	45.1868	49.5194	34.6872	39.4617	-.4584	.5688	168.855	-.3492	.8988	.9643	.5644	338.7674	-.2044	.5261	46.674	58.5604				1				0
80	18.83	45.0426	49.4051	34.8678	39.652	-.4601	.551	168.9674	-.3509	.8811	.9484	.555	338.2835	-.2054	.5156	46.658	58.3911				1				0
80	18.84	44.9464	49.3412	34.931	39.7177	-.462	.5431	168.9362	-.3527	.8732	.9417	.5512	338.0021	-.2065	.511	46.6405	58.3159				1				0
80	18.85	44.8503	49.2773	34.9941	39.7834	-.4638	.5352	168.9051	-.3546	.8653	.9351	.5473	337.7167	-.2075	.5064	46.623	58.2408				1				0
80	18.86	44.7542	49.2133	35.0573	39.8492	-.4656	.5273	168.874	-.3564	.8574	.9285	.5434	337.4271	-.2086	.5018	46.6055	58.1656				1				0
80	18.87	44.507	49.045	35.1614	39.9599	-.4705	.5105	168.6733	-.3613	.8406	.9149	.5355	336.7412	-.2114	.4919	46.5592	58.0053				1				0
80	18.88	44.2598	48.8767	35.2654	40.0706	-.4754	.4936	168.4726	-.3662	.8237	.9014	.5276	336.0331	-.2143	.4821	46.5128	57.8446				1				0
80	18.89	44.1088	48.7723	35.3064	40.1156	-.4784	.4846	168.303	-.3692	.8147	.8945	.5235	335.6215	-.2161	.4768	46.4838	57.7591				1				0
80	18.9	43.9577	48.6679	35.3473	40.1605	-.4815	.4756	168.1334	-.3722	.8057	.8875	.5194	335.2028	-.2179	.4715	46.4548	57.6734				1				0
80	18.91	43.8066	48.5635	35.3882	40.2055	-.4845	.4666	167.9639	-.3753	.7967	.8807	.5154	334.7765	-.2196	.4663	46.4257	57.5876				1				0
80	18.92	43.6556	48.4591	35.4291	40.2505	-.4876	.4576	167.7943	-.3784	.7877	.8738	.5114	334.3427	-.2214	.461	46.3966	57.5016				1				0
80	18.93	43.4247	48.2539	35.5661	40.3863	-.4893	.4383	167.631	-.3801	.7684	.8572	.5017	333.6804	-.2224	.4497	46.3803	57.3176				1				0
80	18.94	43.1938	48.0487	35.7031	40.5221	-.491	.4189	167.4677	-.3818	.749	.8407	.492	332.9907	-.2234	.4384	46.3639	57.1334				1				0
80	18.95	43.114	47.9479	35.7992	40.6129	-.4897	.4087	167.4739	-.3804	.7387	.8309	.4863	332.7522	-.2227	.4323	46.3768	57.0356				1				0
80	18.96	43.0342	47.8471	35.8952	40.7037	-.4883	.3984	167.4802	-.3791	.7285	.8212	.4806	332.5079	-.2219	.4263	46.3896	56.9378				1				0
80	18.97	42.9544	47.7463	35.9913	40.7945	-.487	.3881	167.4865	-.3777	.7182	.8115	.4749	332.2578	-.2211	.4203	46.4025	56.84				1				0
80	18.98	42.8746	47.6455	36.0874	40.8853	-.4856	.3779	167.4927	-.3764	.7079	.8018	.4692	332.0018	-.2203	.4143	46.4153	56.7423				1				0
80	18.99	42.6849	47.5518	36.2893	41.1319	-.4923	.3571	167.6579	-.383	.6872	.7867	.4604	330.864	-.2242	.4022	46.352	56.5445				1				0
80	19	42.4952	47.4582	36.4912	41.3784	-.4989	.3364	167.823	-.3897	.6665	.772	.4518	329.6849	-.2281	.39	46.2888	56.3472				1				0
80	19.01	42.3853	47.4654	36.5971	41.534	-.5069	.3259	167.9819	-.3977	.656	.7671	.449	328.7769	-.2327	.3839	46.2128	56.2477				1				0
80	19.02	42.2755	47.4726	36.703	41.6897	-.5148	.3155	168.1408	-.4056	.6456	.7624	.4462	327.8593	-.2374	.3778	46.137	56.1484				1				0
80	19.03	42.1656	47.4798	36.8088	41.8454	-.5228	.3051	168.2997	-.4136	.6352	.7579	.4436	326.9323	-.242	.3717	46.0614	56.0493				1				0
80	19.04	42.0558	47.487	36.9147	42.0011	-.5307	.2947	168.4586	-.4215	.6248	.7537	.4411	325.9961	-.2467	.3657	45.9859	55.9503				1				0
80	19.05	41.9244	47.5203	37.0792	42.2433	-.5419	.2802	168.7673	-.4327	.6103	.7481	.4378	324.6616	-.2532	.3572	45.8789	55.8121				1				0
80	19.06	41.7931	47.5536	37.2438	42.4855	-.5531	.2657	169.076	-.4439	.5958	.743	.4348	323.3126	-.2598	.3487	45.7724	55.6744				1				0
80	19.07	41.7717	47.5797	37.3025	42.572	-.5564	.2616	169.2259	-.4472	.5917	.7417	.4341	322.9186	-.2617	.3463	45.741	55.6352				1				0
80	19.08	41.7502	47.6058	37.3612	42.6585	-.5597	.2575	169.3757	-.4505	.5876	.7404	.4333	322.5239	-.2636	.3439	45.7097	55.5961				1				0
80	19.09	41.7287	47.632	37.4199	42.7449	-.563	.2534	169.5256	-.4538	.5835	.7392	.4326	322.1285	-.2656	.3415	45.6784	55.557				1				0
80	19.1	41.7073	47.6581	37.4787	42.8314	-.5663	.2493	169.6754	-.457	.5794	.738	.4319	321.7325	-.2675	.3391	45.6472	55.518				1				0
80	19.11	41.6472	47.6914	37.4769	42.8903	-.5739	.247	169.7057	-.4647	.577	.7409	.4336	321.1577	-.2719	.3377	45.5747	55.4956				1				0
80	19.12	41.5871	47.7247	37.4751	42.9491	-.5815	.2446	169.736	-.4723	.5747	.7438	.4353	320.5876	-.2764	.3363	45.5023	55.4732				1				0
80	19.13	41.5485	47.7319	37.4146	42.9214	-.5858	.2464	169.6164	-.4766	.5764	.7479	.4377	320.4146	-.2789	.3374	45.4608	55.4898				1				0
80	19.14	41.5099	47.7391	37.3541	42.8937	-.5902	.2481	169.4968	-.481	.5782	.7521	.4402	320.2431	-.2815	.3384	45.4193	55.5063				1				0
80	19.15	41.4713	47.7463	37.2936	42.866	-.5945	.2498	169.3772	-.4853	.5799	.7562	.4426	320.0734	-.284	.3394	45.3778	55.5229				1				0
80	19.16	41.3957	47.7535	37.1308	42.7579	-.6027	.2559	169.0379	-.4934	.586	.7661	.4484	319.9015	-.2888	.343	45.3006	55.581				1				0
80	19.17	41.3202	47.7607	36.968	42.6498	-.6108	.2621	168.6987	-.5016	.5921	.776	.4542	319.7333	-.2935	.3465	45.2231	55.6393				1				0
80	19.18	41.2447	47.7679	36.8053	42.5417	-.619	.2682	168.3595	-.5097	.5983	.786	.46	319.5687	-.2983	.3501	45.1454	55.6979				1				0
80	19.19	41.2078	47.7679	36.703	42.4613	-.6227	.2726	168.1398	-.5135	.6027	.7918	.4634	319.5672	-.3005	.3527	45.1094	55.7398				1				0
80	19.2	41.1709	47.7679	36.6007	42.3808	-.6265	.277	167.9202	-.5173	.6071	.7976	.4668	319.5656	-.3028	.3553	45.0733	55.7819				1				0
80	19.21	41.134	47.7679	36.4984	42.3004	-.6303	.2815	167.7005	-.5211	.6115	.8034	.4702	319.5641	-.305	.3579	45.0371	55.824				1				0
80	19.22	41.0893	47.7787	36.3818	42.226	-.6361	.2862	167.4758	-.5269	.6163	.8108	.4745	319.4704	-.3084	.3607	44.9819	55.8693				1				0
80	19.23	41.0447	47.7895	36.2653	42.1516	-.6419	.291	167.2511	-.5327	.6211	.8182	.4789	319.3781	-.3118	.3635	44.9265	55.9148				1				0
80	19.24	41.037	47.8003	36.2511	42.1577	-.6439	.2913	167.246	-.5347	.6214	.8198	.4798	319.2871	-.3129	.3637	44.9075	55.9179				1				0
80	19.25	41.0293	47.8111	36.2368	42.1637	-.6459	.2916	167.2409	-.5367	.6217	.8213	.4807	319.1965	-.3141	.3639	44.8885	55.9209				1				0
80	19.26	41.0215	47.8219	36.2226	42.1698	-.6479	.292	167.2357	-.5387	.622	.8229	.4816	319.1062	-.3153	.364	44.8696	55.924				1				0
80	19.27	41.0138	47.8327	36.2084	42.1758	-.6499	.2923	167.2307	-.5407	.6223	.8244	.4825	319.0162	-.3164	.3642	44.8506	55.9271				1				0
80	19.28	41.0387	47.8894	36.2582	42.2606	-.6525	.2904	167.4468	-.5432	.6205	.8247	.4827	318.7979	-.3179	.3631	44.8263	55.9094				1				0
80	19.29	41.0636	47.9461	36.308	42.3454	-.655	.2886	167.663	-.5458	.6186	.825	.4828	318.5803	-.3194	.3621	44.8021	55.8918				1				0
80	19.3	41.0962	47.992	36.372	42.4241	-.6555	.2864	167.8843	-.5463	.6165	.8237	.4821	318.4518	-.3197	.3608	44.7968	55.8712				1				0
80	19.31	41.1288	48.0379	36.4361	42.5028	-.6561	.2842	168.1056	-.5469	.6143	.8225	.4814	318.3232	-.3201	.3595	44.7916	55.8506				1				0
80	19.32	41.1614	48.0838	36.5001	42.5815	-.6566	.2821	168.3268	-.5474	.6122	.8212	.4806	318.1945	-.3204	.3583	44.7864	55.83				1				0
80	19.33	41.194	48.1297	36.5642	42.6602	-.6572	.2799	168.5481	-.548	.61	.82	.4799	318.0658	-.3207	.357	44.7811	55.8095				1				0
80	19.34	41.2601	48.2071	36.6211	42.7302	-.6574	.2799	168.8186	-.5482	.61	.8201	.48	318.057	-.3208	.357	44.7795	55.8096				1				0
80	19.35	41.3262	48.2845	36.6781	42.8003	-.6575	.28	169.0891	-.5483	.61	.8202	.48	318.0481	-.3209	.357	44.7778	55.8097				1				0
80	19.36	41.3597	48.316	36.6709	42.7917	-.6572	.2821	169.1383	-.548	.6122	.8216	.4808	318.1674	-.3207	.3583	44.7813	55.8302				1				0
80	19.37	41.3932	48.3475	36.6638	42.783	-.6568	.2842	169.1875	-.5476	.6143	.823	.4816	318.2861	-.3205	.3595	44.7848	55.8506				1				0
80	19.38	41.4266	48.379	36.6567	42.7744	-.6564	.2864	169.2367	-.5472	.6165	.8243	.4824	318.4044	-.3203	.3608	44.7883	55.871				1				0
80	19.39	41.4601	48.4105	36.6496	42.7657	-.6561	.2885	169.2859	-.5469	.6186	.8257	.4832	318.5223	-.3201	.362	44.7917	55.8915				1				0
80	19.4	41.4635	48.3799	36.5873	42.661	-.653	.2927	169.0918	-.5438	.6228	.8268	.4839	318.8751	-.3183	.3645	44.8212	55.9314				1				0
80	19.41	41.467	48.3493	36.5251	42.5564	-.6499	.2969	168.8977	-.5407	.627	.8279	.4845	319.2277	-.3164	.367	44.8506	55.9714				1				0
80	19.42	41.4369	48.2872	36.4699	42.4604	-.6472	.299	168.6544	-.5379	.6291	.8277	.4844	319.4645	-.3148	.3682	44.8767	55.9911				1				0
80	19.43	41.4069	48.2251	36.4147	42.3644	-.6444	.3011	168.4111	-.5352	.6311	.8275	.4843	319.7021	-.3132	.3694	44.9029	56.0108				1				0
80	19.44	41.3769	48.163	36.3596	42.2684	-.6417	.3031	168.1678	-.5324	.6332	.8273	.4842	319.9405	-.3116	.3706	44.9291	56.0305				1				0
80	19.45	41.3468	48.1009	36.3044	42.1724	-.6389	.3052	167.9245	-.5297	.6353	.8271	.4841	320.1796	-.31	.3718	44.9554	56.0504				1				0
80	19.46	41.2953	47.9857	36.2644	42.0608	-.6333	.3054	167.6062	-.524	.6354	.8237	.482	320.4884	-.3067	.3719	45.0092	56.0519				1				0
80	19.47	41.2438	47.8705	36.2244	41.9492	-.6276	.3055	167.2879	-.5184	.6356	.8202	.48	320.8009	-.3034	.372	45.0631	56.0534				1				0
80	19.48	41.2224	47.8174	36.2395	41.9336	-.6247	.3036	167.2129	-.5155	.6337	.8169	.4781	320.8722	-.3017	.3709	45.0906	56.035				1				0
80	19.49	41.2009	47.7643	36.2546	41.9181	-.6218	.3017	167.1379	-.5126	.6317	.8135	.4761	320.944	-.3	.3697	45.1182	56.0165				1				0
80	19.5	41.1795	47.7112	36.2697	41.9025	-.6189	.2997	167.0629	-.5097	.6298	.8102	.4742	321.0165	-.2983	.3686	45.1457	55.9981				1				0
80	19.51	41.158	47.6581	36.2849	41.8869	-.616	.2978	166.9878	-.5068	.6279	.8069	.4722	321.0898	-.2966	.3675	45.1733	55.9796				1				0
80	19.52	41.1228	47.5887	36.3925	41.9691	-.6127	.2894	167.0732	-.5035	.6195	.7983	.4672	320.8987	-.2947	.3626	45.2051	55.8998				1				0
80	19.53	41.0876	47.5194	36.5001	42.0513	-.6093	.281	167.1585	-.5001	.6111	.7897	.4622	320.7037	-.2927	.3577	45.237	55.8201				1				0
80	19.54	41.0739	47.5032	36.5927	42.149	-.6089	.2746	167.3188	-.4997	.6047	.7844	.4591	320.432	-.2924	.3539	45.2412	55.7589				1				0
80	19.55	41.0602	47.487	36.6852	42.2467	-.6084	.2682	167.4791	-.4992	.5983	.7792	.456	320.1571	-.2922	.3501	45.2454	55.6979				1				0
80	19.56	41.0464	47.4708	36.7777	42.3445	-.608	.2618	167.6394	-.4988	.5919	.774	.453	319.8791	-.2919	.3464	45.2496	55.6371				1				0
80	19.57	41.0584	47.4357	36.96	42.5106	-.6036	.251	167.9648	-.4944	.5811	.7629	.4465	319.6064	-.2894	.3401	45.2914	55.5338				1				0
80	19.58	41.0704	47.4006	37.1424	42.6766	-.5992	.2402	168.2901	-.49	.5703	.7519	.44	319.3267	-.2868	.3337	45.333	55.431				1				0
80	19.59	41.0825	47.3655	37.3248	42.8427	-.5949	.2294	168.6154	-.4857	.5595	.7409	.4336	319.0398	-.2842	.3274	45.3745	55.3285				1				0
80	19.6	41.1082	47.3466	37.4146	42.911	-.591	.225	168.7805	-.4818	.5551	.735	.4302	319.0447	-.282	.3249	45.4118	55.2865				1				0
80	19.61	41.134	47.3277	37.5044	42.9793	-.5871	.2206	168.9455	-.4779	.5507	.7291	.4267	319.0497	-.2797	.3223	45.449	55.2446				1				0
80	19.62	41.1597	47.3088	37.5943	43.0477	-.5832	.2162	169.1105	-.474	.5463	.7232	.4233	319.0547	-.2774	.3197	45.4861	55.2027				1				0
80	19.63	41.1889	47.2395	37.6913	43.0944	-.5753	.211	169.2141	-.4661	.5411	.7142	.418	319.2553	-.2728	.3167	45.5606	55.1531				1				0
80	19.64	41.2181	47.1702	37.7882	43.1411	-.5675	.2058	169.3176	-.4583	.5359	.7051	.4127	319.4608	-.2682	.3136	45.6351	55.1036				1				0
80	19.65	41.2215	47.1198	37.7953	43.1195	-.5636	.205	169.2561	-.4544	.5351	.702	.4108	319.6617	-.2659	.3131	45.6726	55.0957				1				0
80	19.66	41.2249	47.0694	37.8024	43.0978	-.5596	.2042	169.1946	-.4504	.5342	.6988	.409	319.8646	-.2636	.3127	45.7102	55.0879				1				0
80	19.67	41.2284	47.019	37.8096	43.0762	-.5557	.2033	169.1332	-.4465	.5334	.6956	.4071	320.0695	-.2613	.3122	45.7478	55.0801				1				0
80	19.68	41.2318	46.9686	37.8167	43.0546	-.5517	.2025	169.0717	-.4425	.5326	.6924	.4053	320.2763	-.259	.3117	45.7854	55.0723				1				0
80	19.69	41.2576	46.9029	37.7847	42.9672	-.5449	.2049	168.9124	-.4357	.535	.6899	.4038	320.8416	-.255	.3131	45.8508	55.095				1				0
80	19.7	41.2833	46.8372	37.7526	42.8799	-.538	.2073	168.753	-.4288	.5374	.6875	.4023	321.4121	-.251	.3145	45.9163	55.1178				1				0
80	19.71	41.3056	46.8219	37.7135	42.8141	-.5351	.2105	168.6552	-.4259	.5406	.6882	.4028	321.7696	-.2492	.3164	45.9441	55.1484				1				0
80	19.72	41.3279	46.8066	37.6744	42.7484	-.5322	.2137	168.5573	-.4229	.5438	.6889	.4032	322.1268	-.2475	.3183	45.972	55.1791				1				0
80	19.73	41.3502	46.7913	37.6352	42.6827	-.5292	.217	168.4594	-.42	.547	.6897	.4036	322.4835	-.2458	.3202	45.9999	55.2099				1				0
80	19.74	41.3726	46.776	37.5961	42.6169	-.5263	.2202	168.3616	-.4171	.5503	.6905	.4041	322.8399	-.2441	.322	46.0279	55.2406				1				0
80	19.75	41.4232	46.7643	37.5294	42.5045	-.5213	.2264	168.2214	-.4121	.5565	.6925	.4053	323.4829	-.2412	.3257	46.0757	55.3001				1				0
80	19.76	41.4738	46.7526	37.4626	42.3921	-.5162	.2327	168.0811	-.407	.5628	.6945	.4065	324.1233	-.2382	.3294	46.1236	55.3596				1				0
80	19.77	41.5022	46.7562	37.4351	42.3454	-.5141	.2357	168.0388	-.4049	.5658	.6957	.4072	324.408	-.237	.3311	46.1435	55.3883				1				0
80	19.78	41.5305	46.7598	37.4075	42.2986	-.5121	.2387	167.9964	-.4028	.5688	.697	.4079	324.6918	-.2358	.3329	46.1634	55.417				1				0
80	19.79	41.5588	46.7634	37.3799	42.2519	-.51	.2417	167.9541	-.4008	.5718	.6983	.4087	324.9747	-.2345	.3346	46.1833	55.4457				1				0
80	19.8	41.5871	46.767	37.3523	42.2052	-.5079	.2448	167.9117	-.3987	.5748	.6995	.4094	325.2568	-.2333	.3364	46.2032	55.4744				1				0
80	19.81	41.6953	46.8318	37.3168	42.1438	-.5041	.2521	167.9876	-.3949	.5822	.7035	.4117	325.8497	-.2311	.3407	46.2387	55.5449				1				0
80	19.82	41.8034	46.8966	37.2812	42.0824	-.5004	.2595	168.0636	-.3912	.5896	.7076	.4141	326.4353	-.229	.3451	46.2742	55.6152				1				0
80	19.83	41.8832	46.9578	37.2732	42.0677	-.4988	.2639	168.1819	-.3896	.594	.7103	.4157	326.7397	-.228	.3476	46.2898	55.6568				1				0
80	19.84	41.9631	47.019	37.2652	42.053	-.4972	.2683	168.3002	-.3879	.5983	.7131	.4173	327.0412	-.227	.3502	46.3053	55.6983				1				0
80	19.85	42.0429	47.0802	37.2572	42.0383	-.4955	.2726	168.4185	-.3863	.6027	.7159	.419	327.34	-.2261	.3527	46.3208	55.7398				1				0
80	19.86	42.1227	47.1414	37.2491	42.0236	-.4939	.277	168.5368	-.3847	.607	.7187	.4206	327.6362	-.2251	.3553	46.3362	55.7812				1				0
80	19.87	42.3021	47.2899	37.1887	41.9371	-.4905	.2898	168.7178	-.3813	.6199	.7278	.4259	328.4035	-.2232	.3628	46.3686	55.9036				1				0
80	19.88	42.4815	47.4384	37.1282	41.8506	-.4871	.3026	168.8987	-.3779	.6327	.737	.4313	329.1503	-.2212	.3703	46.4008	56.0258				1				0
80	19.89	42.581	47.5257	37.0757	41.7788	-.4854	.3111	168.9613	-.3761	.6412	.7434	.4351	329.6028	-.2201	.3753	46.4177	56.1066				1				0
80	19.9	42.6806	47.613	37.0232	41.707	-.4836	.3196	169.0239	-.3744	.6497	.7498	.4388	330.0474	-.2191	.3802	46.4345	56.1874				1				0
80	19.91	42.7801	47.7004	36.9707	41.6352	-.4818	.3281	169.0865	-.3726	.6582	.7563	.4426	330.484	-.2181	.3852	46.4513	56.2682				1				0
80	19.92	42.9132	47.7778	36.8142	41.4484	-.4779	.3437	168.9535	-.3687	.6737	.768	.4495	331.3123	-.2158	.3943	46.4889	56.4165				1				0
80	19.93	43.0462	47.8552	36.6576	41.2616	-.4739	.3593	168.8206	-.3647	.6893	.7799	.4564	332.1169	-.2135	.4034	46.5265	56.565				1				0
80	19.94	43.1792	47.9326	36.501	41.0748	-.47	.3749	168.6876	-.3608	.7049	.7919	.4635	332.8983	-.2111	.4126	46.5641	56.7138				1				0
80	19.95	43.2127	47.9227	36.397	40.9597	-.4678	.382	168.4921	-.3586	.7121	.7973	.4666	333.2734	-.2099	.4168	46.585	56.782				1				0
80	19.96	43.2462	47.9128	36.2929	40.8447	-.4656	.3892	168.2965	-.3564	.7193	.8027	.4698	333.6442	-.2086	.421	46.606	56.8504				1				0
80	19.97	43.2797	47.9029	36.1888	40.7297	-.4634	.3964	168.101	-.3542	.7265	.8082	.473	334.0108	-.2073	.4252	46.627	56.919				1				0
80	19.98	43.3114	47.8498	36.0491	40.5679	-.4589	.405	167.7782	-.3496	.7351	.814	.4764	334.5613	-.2046	.4302	46.6701	57.0005				1				0
[truncated: 1,005 more rows]
